# Supplementary material for: Reciprocal Changes in miRNA Expression with Pigmentation and Decreased Proliferation Induced in Mouse B16F1 Melanoma Cells by l-Tyrosine and 5-Bromo-2′-Deoxyuridine
Source: Int J Mol Sci. 2021 Feb 5;22(4):1591. doi: 10.3390/ijms22041591 (PMC7914888; doi:10.3390/ijms22041591)
Supplement: Supplementary file 1 [file ijms-22-01591-s001.zip]

Archive with 44 entries (41 files):
- FIGURE 1S.jpg
- FIGURE 2S.jpg
- Networks and Funtional enrichment KEGG/Network miRNAs-mRNAs_Brd-dU/
- Networks and Funtional enrichment KEGG/Network miRNAs-mRNAs_Brd-dU/mir_network BrdU.svg
- Networks and Funtional enrichment KEGG/Network miRNAs-mRNAs_Brd-dU/mirnet.graphml
- Networks and Funtional enrichment KEGG/Network miRNAs-mRNAs_Brd-dU/mirnet_0.json
- Networks and Funtional enrichment KEGG/Network miRNAs-mRNAs_Brd-dU/mirnet_1.json
- Networks and Funtional enrichment KEGG/Network miRNAs-mRNAs_Brd-dU/mirnet_enrichment.csv
- Networks and Funtional enrichment KEGG/Network miRNAs-mRNAs_Brd-dU/mirnet_mir_gene.csv
- Networks and Funtional enrichment KEGG/Network miRNAs-mRNAs_Brd-dU/mirnet_mir_target.csv
- Networks and Funtional enrichment KEGG/Network miRNAs-mRNAs_Brd-dU/network_enrichment_kegg_1.json
- Networks and Funtional enrichment KEGG/Network miRNAs-mRNAs_Brd-dU/network_enrichment_kegg_2.json
- Networks and Funtional enrichment KEGG/Network miRNAs-mRNAs_Brd-dU/node_table_mirnet_0.csv
- Networks and Funtional enrichment KEGG/Network miRNAs-mRNAs_Brd-dU/orig_node_list.csv
- Networks and Funtional enrichment KEGG/Network miRNAs-mRNAs_Brd-dU/Rhistory.R
- Networks and Funtional enrichment KEGG/Network miRNAs-mRNAs_L-Tyr/
- Networks and Funtional enrichment KEGG/Network miRNAs-mRNAs_L-Tyr/mir_network L-Tyr.svg
- Networks and Funtional enrichment KEGG/Network miRNAs-mRNAs_L-Tyr/mirnet.graphml
- Networks and Funtional enrichment KEGG/Network miRNAs-mRNAs_L-Tyr/mirnet_0.json
- Networks and Funtional enrichment KEGG/Network miRNAs-mRNAs_L-Tyr/mirnet_enrichment.csv
- Networks and Funtional enrichment KEGG/Network miRNAs-mRNAs_L-Tyr/mirnet_mir_gene.csv
- Networks and Funtional enrichment KEGG/Network miRNAs-mRNAs_L-Tyr/mirnet_mir_target.csv
- Networks and Funtional enrichment KEGG/Network miRNAs-mRNAs_L-Tyr/network_enrichment_kegg_1.json
- Networks and Funtional enrichment KEGG/Network miRNAs-mRNAs_L-Tyr/node_table_mirnet_0.csv
- Networks and Funtional enrichment KEGG/Network miRNAs-mRNAs_L-Tyr/orig_node_list.csv
- Networks and Funtional enrichment KEGG/Network miRNAs-mRNAs_L-Tyr/Rhistory.R
- Networks and Funtional enrichment KEGG/Network miRNAs-mRNAs_L-Tyr_Brd-dU/
- Networks and Funtional enrichment KEGG/Network miRNAs-mRNAs_L-Tyr_Brd-dU/mir_network BrdU_L-Tyr.svg
- Networks and Funtional enrichment KEGG/Network miRNAs-mRNAs_L-Tyr_Brd-dU/mirnet.graphml
- Networks and Funtional enrichment KEGG/Network miRNAs-mRNAs_L-Tyr_Brd-dU/mirnet_0.json
- Networks and Funtional enrichment KEGG/Network miRNAs-mRNAs_L-Tyr_Brd-dU/mirnet_1.json
- Networks and Funtional enrichment KEGG/Network miRNAs-mRNAs_L-Tyr_Brd-dU/mirnet_enrichment.csv
- Networks and Funtional enrichment KEGG/Network miRNAs-mRNAs_L-Tyr_Brd-dU/mirnet_mir_gene.csv
- Networks and Funtional enrichment KEGG/Network miRNAs-mRNAs_L-Tyr_Brd-dU/mirnet_mir_target.csv
- Networks and Funtional enrichment KEGG/Network miRNAs-mRNAs_L-Tyr_Brd-dU/network_enrichment_kegg_1.json
- Networks and Funtional enrichment KEGG/Network miRNAs-mRNAs_L-Tyr_Brd-dU/node_table_mirnet_0.csv
- Networks and Funtional enrichment KEGG/Network miRNAs-mRNAs_L-Tyr_Brd-dU/orig_node_list.csv
- Networks and Funtional enrichment KEGG/Network miRNAs-mRNAs_L-Tyr_Brd-dU/Rhistory.R
- Networks and Funtional enrichment KEGG/Supplementary Table S1-S3. Funtional enrichment KEGG.xlsx
- Supplementary material.docx
- Supplementary Table S4. Primers list/Supplementary Table S4. Primers list.jpg
- Supplementary Table S4. Primers list/Supplementary Table S4. Primers list.pdf
- Supplementary Table S4. Primers list/Supplementary Table S4. Primers list.xlsx
- Supplementary Table S4. Primers list/Thumbs.db
