# Supplementary material for: Reciprocal Changes in miRNA Expression with Pigmentation and Decreased Proliferation Induced in Mouse B16F1 Melanoma Cells by l-Tyrosine and 5-Bromo-2′-Deoxyuridine
Source: Int J Mol Sci. 2021 Feb 5;22(4):1591. doi: 10.3390/ijms22041591 (PMC7914888; doi:10.3390/ijms22041591)
Supplement: Supplementary file 1 [file ijms-22-01591-s001.zip › Networks and Funtional enrichment KEGG/Network miRNAs-mRNAs_Brd-dU/mirnet_0.json]

{
 "mirnet": "multilist",
"mirtarget": "gene",
"organism": "mmu",
"nodes": [
 {
 "id": "mmu-mir-129-5p",
"size":      8.4,
"molType": "miRNA",
"type": "square",
"seedArr": "seed",
"url": "MIMAT0000209",
"colorb": "#98F5FF",
"colorw": "#306EFF",
"x": 1747.251,
"y": 695.5395,
"attributes": {
 "expr": "*",
"expcolb": "#78ff4d",
"expcolw": "#269b00",
"degree":      350,
"between": 407184.6 
} 
},
{
 "id": "mmu-mir-335-3p",
"size": 4.291555,
"molType": "miRNA",
"type": "square",
"seedArr": "seed",
"url": "MIMAT0004704",
"colorb": "#98F5FF",
"colorw": "#306EFF",
"x": 1774.134,
"y": 597.6347,
"attributes": {
 "expr": "*",
"expcolb": "#78ff4d",
"expcolw": "#269b00",
"degree":      114,
"between": 128368.7 
} 
},
{
 "id": "mmu-mir-542-3p",
"size": 2.673158,
"molType": "miRNA",
"type": "square",
"seedArr": "seed",
"url": "MIMAT0003172",
"colorb": "#98F5FF",
"colorw": "#306EFF",
"x": 1789.873,
"y": 826.4804,
"attributes": {
 "expr": "*",
"expcolb": "#78ff4d",
"expcolw": "#269b00",
"degree":       18,
"between": 18537.64 
} 
},
{
 "id": "mmu-mir-455-3p",
"size": 2.516739,
"molType": "miRNA",
"type": "square",
"seedArr": "seed",
"url": "MIMAT0003742",
"colorb": "#98F5FF",
"colorw": "#306EFF",
"x": 1717.666,
"y": 444.3533,
"attributes": {
 "expr": "*",
"expcolb": "#78ff4d",
"expcolw": "#269b00",
"degree":       10,
"between": 7922.402 
} 
},
{
 "id": "mmu-mir-211-5p",
"size": 2.988772,
"molType": "miRNA",
"type": "square",
"seedArr": "seed",
"url": "MIMAT0000668",
"colorb": "#98F5FF",
"colorw": "#306EFF",
"x": 1689.534,
"y": 526.3948,
"attributes": {
 "expr": "*",
"expcolb": "#78ff4d",
"expcolw": "#269b00",
"degree":       40,
"between": 39956.51 
} 
},
{
 "id": "mmu-mir-532-5p",
"size": 2.818668,
"molType": "miRNA",
"type": "square",
"seedArr": "seed",
"url": "MIMAT0002889",
"colorb": "#98F5FF",
"colorw": "#306EFF",
"x": 1650.692,
"y": 603.2911,
"attributes": {
 "expr": "*",
"expcolb": "#78ff4d",
"expcolw": "#269b00",
"degree":       30,
"between": 28412.51 
} 
},
{
 "id": "mmu-mir-21a-5p",
"size": 2.876716,
"molType": "miRNA",
"type": "square",
"seedArr": "seed",
"url": "MIMAT0000530",
"colorb": "#98F5FF",
"colorw": "#306EFF",
"x": 1604.855,
"y": 596.4386,
"attributes": {
 "expr": "*",
"expcolb": "#78ff4d",
"expcolw": "#269b00",
"degree":       31,
"between": 32351.87 
} 
},
{
 "id": "mmu-mir-22-3p",
"size": 2.774958,
"molType": "miRNA",
"type": "square",
"seedArr": "seed",
"url": "MIMAT0000531",
"colorb": "#98F5FF",
"colorw": "#306EFF",
"x": 1894.418,
"y": 592.5266,
"attributes": {
 "expr": "*",
"expcolb": "#78ff4d",
"expcolw": "#269b00",
"degree":       26,
"between": 25446.22 
} 
},
{
 "id": "mmu-mir-30d-5p",
"size": 2.941386,
"molType": "miRNA",
"type": "square",
"seedArr": "seed",
"url": "MIMAT0000515",
"colorb": "#98F5FF",
"colorw": "#306EFF",
"x": 1570.822,
"y": 700.9125,
"attributes": {
 "expr": "*",
"expcolb": "#78ff4d",
"expcolw": "#269b00",
"degree":       39,
"between":  36740.7 
} 
},
{
 "id": "mmu-mir-128-3p",
"size": 3.217291,
"molType": "miRNA",
"type": "square",
"seedArr": "seed",
"url": "MIMAT0000140",
"colorb": "#98F5FF",
"colorw": "#306EFF",
"x": 1884.185,
"y": 543.0087,
"attributes": {
 "expr": "*",
"expcolb": "#78ff4d",
"expcolw": "#269b00",
"degree":       53,
"between": 55464.74 
} 
},
{
 "id": "mmu-mir-365-3p",
"size": 2.494572,
"molType": "miRNA",
"type": "square",
"seedArr": "seed",
"url": "MIMAT0000711",
"colorb": "#98F5FF",
"colorw": "#306EFF",
"x": 1671.976,
"y":  504.933,
"attributes": {
 "expr": "*",
"expcolb": "#78ff4d",
"expcolw": "#269b00",
"degree":        7,
"between":  6418.03 
} 
},
{
 "id": "mmu-mir-23a-3p",
"size": 2.786032,
"molType": "miRNA",
"type": "square",
"seedArr": "seed",
"url": "MIMAT0000532",
"colorb": "#98F5FF",
"colorw": "#306EFF",
"x":  1850.79,
"y":   538.75,
"attributes": {
 "expr": "*",
"expcolb": "#78ff4d",
"expcolw": "#269b00",
"degree":       27,
"between": 26197.74 
} 
},
{
 "id": "mmu-mir-361-5p",
"size": 2.592211,
"molType": "miRNA",
"type": "square",
"seedArr": "seed",
"url": "MIMAT0000704",
"colorb": "#98F5FF",
"colorw": "#306EFF",
"x": 1715.081,
"y": 531.0072,
"attributes": {
 "expr": "*",
"expcolb": "#78ff4d",
"expcolw": "#269b00",
"degree":       15,
"between":  13044.2 
} 
},
{
 "id": "mmu-let-7e-5p",
"size": 2.478027,
"molType": "miRNA",
"type": "square",
"seedArr": "seed",
"url": "MIMAT0000524",
"colorb": "#98F5FF",
"colorw": "#306EFF",
"x": 1673.614,
"y":  759.423,
"attributes": {
 "expr": "*",
"expcolb": "#78ff4d",
"expcolw": "#269b00",
"degree":       21,
"between": 5295.245 
} 
},
{
 "id": "mmu-let-7a-5p",
"size": 2.497926,
"molType": "miRNA",
"type": "square",
"seedArr": "seed",
"url": "MIMAT0000521",
"colorb": "#98F5FF",
"colorw": "#306EFF",
"x": 1659.955,
"y": 754.9171,
"attributes": {
 "expr": "*",
"expcolb": "#78ff4d",
"expcolw": "#269b00",
"degree":       23,
"between": 6645.661 
} 
},
{
 "id": "mmu-let-7d-5p",
"size": 2.439447,
"molType": "miRNA",
"type": "square",
"seedArr": "seed",
"url": "MIMAT0000383",
"colorb": "#98F5FF",
"colorw": "#306EFF",
"x": 1658.759,
"y": 775.9971,
"attributes": {
 "expr": "*",
"expcolb": "#78ff4d",
"expcolw": "#269b00",
"degree":       18,
"between": 2677.057 
} 
},
{
 "id": "mmu-mir-193b-3p",
"size":  2.49322,
"molType": "miRNA",
"type": "square",
"seedArr": "seed",
"url": "MIMAT0004859",
"colorb": "#98F5FF",
"colorw": "#306EFF",
"x": 1723.405,
"y": 509.0504,
"attributes": {
 "expr": "*",
"expcolb": "#78ff4d",
"expcolw": "#269b00",
"degree":        8,
"between": 6326.303 
} 
},
{
 "id": "mmu-mir-378a-3p",
"size": 2.703875,
"molType": "miRNA",
"type": "square",
"seedArr": "seed",
"url": "MIMAT0003151",
"colorb": "#98F5FF",
"colorw": "#306EFF",
"x": 1878.493,
"y": 680.8516,
"attributes": {
 "expr": "*",
"expcolb": "#78ff4d",
"expcolw": "#269b00",
"degree":       20,
"between": 20622.18 
} 
},
{
 "id": "mmu-mir-29c-3p",
"size": 2.692617,
"molType": "miRNA",
"type": "square",
"seedArr": "seed",
"url": "MIMAT0000536",
"colorb": "#98F5FF",
"colorw": "#306EFF",
"x":  1695.54,
"y": 530.2941,
"attributes": {
 "expr": "*",
"expcolb": "#78ff4d",
"expcolw": "#269b00",
"degree":       22,
"between": 19858.17 
} 
},
{
 "id": "mmu-mir-335-5p",
"size": 2.572684,
"molType": "miRNA",
"type": "square",
"seedArr": "seed",
"url": "MIMAT0000766",
"colorb": "#98F5FF",
"colorw": "#306EFF",
"x":  1791.26,
"y": 470.8608,
"attributes": {
 "expr": "*",
"expcolb": "#78ff4d",
"expcolw": "#269b00",
"degree":       15,
"between": 11719.05 
} 
},
{
 "id": "mmu-mir-328-3p",
"size": 2.667225,
"molType": "miRNA",
"type": "square",
"seedArr": "seed",
"url": "MIMAT0000565",
"colorb": "#98F5FF",
"colorw": "#306EFF",
"x": 1624.237,
"y":  483.059,
"attributes": {
 "expr": "*",
"expcolb": "#78ff4d",
"expcolw": "#269b00",
"degree":       18,
"between": 18134.99 
} 
},
{
 "id": "mmu-mir-144-3p",
"size": 2.710369,
"molType": "miRNA",
"type": "square",
"seedArr": "seed",
"url": "MIMAT0000156",
"colorb": "#98F5FF",
"colorw": "#306EFF",
"x": 1920.042,
"y":  680.737,
"attributes": {
 "expr": "*",
"expcolb": "#78ff4d",
"expcolw": "#269b00",
"degree":       22,
"between": 21062.93 
} 
},
{
 "id": "mmu-mir-99b-5p",
"size": 2.454727,
"molType": "miRNA",
"type": "square",
"seedArr": "seed",
"url": "MIMAT0000132",
"colorb": "#98F5FF",
"colorw": "#306EFF",
"x": 1540.976,
"y": 758.1604,
"attributes": {
 "expr": "*",
"expcolb": "#78ff4d",
"expcolw": "#269b00",
"degree":        4,
"between":     3714 
} 
},
{
 "id": "mmu-mir-138-5p",
"size": 2.549087,
"molType": "miRNA",
"type": "square",
"seedArr": "seed",
"url": "MIMAT0000150",
"colorb": "#98F5FF",
"colorw": "#306EFF",
"x": 1691.188,
"y": 549.2067,
"attributes": {
 "expr": "*",
"expcolb": "#78ff4d",
"expcolw": "#269b00",
"degree":       11,
"between": 10117.64 
} 
},
{
 "id": "mmu-mir-3963",
"size": 2.491357,
"molType": "miRNA",
"type": "square",
"seedArr": "seed",
"url": "MIMAT0019341",
"colorb": "#98F5FF",
"colorw": "#306EFF",
"x": 1932.795,
"y": 719.9783,
"attributes": {
 "expr": "*",
"expcolb": "#78ff4d",
"expcolw": "#269b00",
"degree":        7,
"between": 6199.854 
} 
},
{
 "id": "mmu-mir-129-2-3p",
"size": 4.519663,
"molType": "miRNA",
"type": "square",
"seedArr": "seed",
"url": "MIMAT0000544",
"colorb": "#98F5FF",
"colorw": "#306EFF",
"x": 1819.554,
"y": 605.3811,
"attributes": {
 "expr": null,
"expcolb": "#d3d3d3",
"expcolw": "#c6c6c6",
"degree":      154,
"between":   143849 
} 
},
{
 "id": "mmu-let-7b-5p",
"size": 7.827496,
"molType": "miRNA",
"type": "square",
"seedArr": "seed",
"url": "MIMAT0000522",
"colorb": "#98F5FF",
"colorw": "#306EFF",
"x": 1623.227,
"y": 873.3188,
"attributes": {
 "expr": null,
"expcolb": "#d3d3d3",
"expcolw": "#c6c6c6",
"degree":      352,
"between": 368332.1 
} 
},
{
 "id": "Pou2f2",
"size":        2,
"molType": "Gene",
"type": "circle",
"seedArr": "notSeed",
"url": "18987",
"colorb": "#ff4500",
"colorw": "#ff4500",
"x": 1834.169,
"y": 726.3863,
"attributes": {
 "expr": null,
"expcolb": "#d3d3d3",
"expcolw": "#c6c6c6",
"degree":        1,
"between":        0 
} 
},
{
 "id": "Pkib",
"size":        2,
"molType": "Gene",
"type": "circle",
"seedArr": "notSeed",
"url": "18768",
"colorb": "#ff4500",
"colorw": "#ff4500",
"x": 1770.342,
"y": 514.1676,
"attributes": {
 "expr": null,
"expcolb": "#d3d3d3",
"expcolw": "#c6c6c6",
"degree":        1,
"between":        0 
} 
},
{
 "id": "Pigr",
"size":        2,
"molType": "Gene",
"type": "circle",
"seedArr": "notSeed",
"url": "18703",
"colorb": "#ff4500",
"colorw": "#ff4500",
"x": 1844.425,
"y": 841.3978,
"attributes": {
 "expr": null,
"expcolb": "#d3d3d3",
"expcolw": "#c6c6c6",
"degree":        1,
"between":        0 
} 
},
{
 "id": "Zfp354a",
"size":  2.05296,
"molType": "Gene",
"type": "circle",
"seedArr": "notSeed",
"url": "21408",
"colorb": "#ff4500",
"colorw": "#ff4500",
"x": 1759.332,
"y": 506.1734,
"attributes": {
 "expr": null,
"expcolb": "#d3d3d3",
"expcolw": "#c6c6c6",
"degree":        2,
"between": 3594.053 
} 
},
{
 "id": "Irg1",
"size":        2,
"molType": "Gene",
"type": "circle",
"seedArr": "notSeed",
"url": "16365",
"colorb": "#ff4500",
"colorw": "#ff4500",
"x": 1783.335,
"y": 629.0791,
"attributes": {
 "expr": null,
"expcolb": "#d3d3d3",
"expcolw": "#c6c6c6",
"degree":        1,
"between":        0 
} 
},
{
 "id": "Fgl2",
"size": 2.017055,
"molType": "Gene",
"type": "circle",
"seedArr": "notSeed",
"url": "14190",
"colorb": "#ff4500",
"colorw": "#ff4500",
"x": 1658.606,
"y": 556.7571,
"attributes": {
 "expr": null,
"expcolb": "#d3d3d3",
"expcolw": "#c6c6c6",
"degree":        2,
"between": 1157.453 
} 
},
{
 "id": "Pms2",
"size":        2,
"molType": "Gene",
"type": "circle",
"seedArr": "notSeed",
"url": "18861",
"colorb": "#ff4500",
"colorw": "#ff4500",
"x": 1695.204,
"y": 675.1363,
"attributes": {
 "expr": null,
"expcolb": "#d3d3d3",
"expcolw": "#c6c6c6",
"degree":        1,
"between":        0 
} 
},
{
 "id": "Dst",
"size":        2,
"molType": "Gene",
"type": "circle",
"seedArr": "notSeed",
"url": "13518",
"colorb": "#ff4500",
"colorw": "#ff4500",
"x": 1781.678,
"y":  775.624,
"attributes": {
 "expr": null,
"expcolb": "#d3d3d3",
"expcolw": "#c6c6c6",
"degree":        1,
"between":        0 
} 
},
{
 "id": "Ncan",
"size":        2,
"molType": "Gene",
"type": "circle",
"seedArr": "notSeed",
"url": "13004",
"colorb": "#ff4500",
"colorw": "#ff4500",
"x": 1838.538,
"y": 817.6315,
"attributes": {
 "expr": null,
"expcolb": "#d3d3d3",
"expcolw": "#c6c6c6",
"degree":        1,
"between":        0 
} 
},
{
 "id": "Gt(ROSA)26Sor",
"size":        2,
"molType": "Gene",
"type": "circle",
"seedArr": "notSeed",
"url": null,
"colorb": "#ff4500",
"colorw": "#ff4500",
"x": 1553.039,
"y": 564.8631,
"attributes": {
 "expr": null,
"expcolb": "#d3d3d3",
"expcolw": "#c6c6c6",
"degree":        1,
"between":        0 
} 
},
{
 "id": "Ppara",
"size": 2.065625,
"molType": "Gene",
"type": "circle",
"seedArr": "notSeed",
"url": "19013",
"colorb": "#ff4500",
"colorw": "#ff4500",
"x": 1861.691,
"y": 687.1135,
"attributes": {
 "expr": null,
"expcolb": "#d3d3d3",
"expcolw": "#c6c6c6",
"degree":        2,
"between": 4453.557 
} 
},
{
 "id": "Itga9",
"size":        2,
"molType": "Gene",
"type": "circle",
"seedArr": "notSeed",
"url": "104099",
"colorb": "#ff4500",
"colorw": "#ff4500",
"x": 1750.035,
"y": 699.3079,
"attributes": {
 "expr": null,
"expcolb": "#d3d3d3",
"expcolw": "#c6c6c6",
"degree":        1,
"between":        0 
} 
},
{
 "id": "Runx1t1",
"size":        2,
"molType": "Gene",
"type": "circle",
"seedArr": "notSeed",
"url": "12395",
"colorb": "#ff4500",
"colorw": "#ff4500",
"x": 1687.877,
"y": 684.9228,
"attributes": {
 "expr": null,
"expcolb": "#d3d3d3",
"expcolw": "#c6c6c6",
"degree":        1,
"between":        0 
} 
},
{
 "id": "Gpx5",
"size":        2,
"molType": "Gene",
"type": "circle",
"seedArr": "notSeed",
"url": "14780",
"colorb": "#ff4500",
"colorw": "#ff4500",
"x": 1670.796,
"y":    737.3,
"attributes": {
 "expr": null,
"expcolb": "#d3d3d3",
"expcolw": "#c6c6c6",
"degree":        1,
"between":        0 
} 
},
{
 "id": "Ubp1",
"size":        2,
"molType": "Gene",
"type": "circle",
"seedArr": "notSeed",
"url": "22221",
"colorb": "#ff4500",
"colorw": "#ff4500",
"x": 1739.317,
"y": 458.4424,
"attributes": {
 "expr": null,
"expcolb": "#d3d3d3",
"expcolw": "#c6c6c6",
"degree":        1,
"between":        0 
} 
},
{
 "id": "Mob4",
"size": 2.018856,
"molType": "Gene",
"type": "circle",
"seedArr": "notSeed",
"url": "19070",
"colorb": "#ff4500",
"colorw": "#ff4500",
"x": 1819.122,
"y": 678.5303,
"attributes": {
 "expr": null,
"expcolb": "#d3d3d3",
"expcolw": "#c6c6c6",
"degree":        2,
"between": 1279.662 
} 
},
{
 "id": "Tes",
"size":        2,
"molType": "Gene",
"type": "circle",
"seedArr": "notSeed",
"url": "21753",
"colorb": "#ff4500",
"colorw": "#ff4500",
"x": 1819.717,
"y": 536.2487,
"attributes": {
 "expr": null,
"expcolb": "#d3d3d3",
"expcolw": "#c6c6c6",
"degree":        1,
"between":        0 
} 
},
{
 "id": "Il18r1",
"size":        2,
"molType": "Gene",
"type": "circle",
"seedArr": "notSeed",
"url": "16182",
"colorb": "#ff4500",
"colorw": "#ff4500",
"x": 1538.239,
"y": 705.8662,
"attributes": {
 "expr": null,
"expcolb": "#d3d3d3",
"expcolw": "#c6c6c6",
"degree":        1,
"between":        0 
} 
},
{
 "id": "Six4",
"size":        2,
"molType": "Gene",
"type": "circle",
"seedArr": "notSeed",
"url": "20474",
"colorb": "#ff4500",
"colorw": "#ff4500",
"x": 1546.175,
"y":  682.998,
"attributes": {
 "expr": null,
"expcolb": "#d3d3d3",
"expcolw": "#c6c6c6",
"degree":        1,
"between":        0 
} 
},
{
 "id": "Sco1",
"size":        2,
"molType": "Gene",
"type": "circle",
"seedArr": "notSeed",
"url": "52892",
"colorb": "#ff4500",
"colorw": "#ff4500",
"x": 1678.651,
"y": 688.5943,
"attributes": {
 "expr": null,
"expcolb": "#d3d3d3",
"expcolw": "#c6c6c6",
"degree":        1,
"between":        0 
} 
},
{
 "id": "Ppih",
"size":        2,
"molType": "Gene",
"type": "circle",
"seedArr": "notSeed",
"url": "66101",
"colorb": "#ff4500",
"colorw": "#ff4500",
"x": 1789.392,
"y": 774.4931,
"attributes": {
 "expr": null,
"expcolb": "#d3d3d3",
"expcolw": "#c6c6c6",
"degree":        1,
"between":        0 
} 
},
{
 "id": "Rfx3",
"size":        2,
"molType": "Gene",
"type": "circle",
"seedArr": "notSeed",
"url": "19726",
"colorb": "#ff4500",
"colorw": "#ff4500",
"x": 1698.482,
"y": 693.7685,
"attributes": {
 "expr": null,
"expcolb": "#d3d3d3",
"expcolw": "#c6c6c6",
"degree":        1,
"between":        0 
} 
},
{
 "id": "Neurod6",
"size":        2,
"molType": "Gene",
"type": "circle",
"seedArr": "notSeed",
"url": "11922",
"colorb": "#ff4500",
"colorw": "#ff4500",
"x": 1946.477,
"y": 483.1837,
"attributes": {
 "expr": null,
"expcolb": "#d3d3d3",
"expcolw": "#c6c6c6",
"degree":        1,
"between":        0 
} 
},
{
 "id": "Tmpo",
"size":        2,
"molType": "Gene",
"type": "circle",
"seedArr": "notSeed",
"url": "21917",
"colorb": "#ff4500",
"colorw": "#ff4500",
"x": 1737.623,
"y": 712.5395,
"attributes": {
 "expr": null,
"expcolb": "#d3d3d3",
"expcolw": "#c6c6c6",
"degree":        1,
"between":        0 
} 
},
{
 "id": "Zic4",
"size":        2,
"molType": "Gene",
"type": "circle",
"seedArr": "notSeed",
"url": "22774",
"colorb": "#ff4500",
"colorw": "#ff4500",
"x": 1805.605,
"y": 680.7642,
"attributes": {
 "expr": null,
"expcolb": "#d3d3d3",
"expcolw": "#c6c6c6",
"degree":        1,
"between":        0 
} 
},
{
 "id": "Atm",
"size":        2,
"molType": "Gene",
"type": "circle",
"seedArr": "notSeed",
"url": "11920",
"colorb": "#ff4500",
"colorw": "#ff4500",
"x":  1754.41,
"y": 844.3113,
"attributes": {
 "expr": null,
"expcolb": "#d3d3d3",
"expcolw": "#c6c6c6",
"degree":        1,
"between":        0 
} 
},
{
 "id": "Cpd",
"size":        2,
"molType": "Gene",
"type": "circle",
"seedArr": "notSeed",
"url": "12874",
"colorb": "#ff4500",
"colorw": "#ff4500",
"x":  1651.79,
"y": 527.8483,
"attributes": {
 "expr": null,
"expcolb": "#d3d3d3",
"expcolw": "#c6c6c6",
"degree":        1,
"between":        0 
} 
},
{
 "id": "Il17ra",
"size":        2,
"molType": "Gene",
"type": "circle",
"seedArr": "notSeed",
"url": "16172",
"colorb": "#ff4500",
"colorw": "#ff4500",
"x": 1910.344,
"y": 559.9541,
"attributes": {
 "expr": null,
"expcolb": "#d3d3d3",
"expcolw": "#c6c6c6",
"degree":        1,
"between":        0 
} 
},
{
 "id": "Il11",
"size": 2.018856,
"molType": "Gene",
"type": "circle",
"seedArr": "notSeed",
"url": "16156",
"colorb": "#ff4500",
"colorw": "#ff4500",
"x": 1827.588,
"y": 629.8472,
"attributes": {
 "expr": null,
"expcolb": "#d3d3d3",
"expcolw": "#c6c6c6",
"degree":        2,
"between": 1279.662 
} 
},
{
 "id": "Cd1d1",
"size":        2,
"molType": "Gene",
"type": "circle",
"seedArr": "notSeed",
"url": "12479",
"colorb": "#ff4500",
"colorw": "#ff4500",
"x": 1810.344,
"y": 834.6095,
"attributes": {
 "expr": null,
"expcolb": "#d3d3d3",
"expcolw": "#c6c6c6",
"degree":        1,
"between":        0 
} 
},
{
 "id": "Tfam",
"size":        2,
"molType": "Gene",
"type": "circle",
"seedArr": "notSeed",
"url": "21780",
"colorb": "#ff4500",
"colorw": "#ff4500",
"x": 1755.075,
"y": 469.6616,
"attributes": {
 "expr": null,
"expcolb": "#d3d3d3",
"expcolw": "#c6c6c6",
"degree":        1,
"between":        0 
} 
},
{
 "id": "Tfb2m",
"size":        2,
"molType": "Gene",
"type": "circle",
"seedArr": "notSeed",
"url": "15278",
"colorb": "#ff4500",
"colorw": "#ff4500",
"x": 1705.875,
"y": 690.3858,
"attributes": {
 "expr": null,
"expcolb": "#d3d3d3",
"expcolw": "#c6c6c6",
"degree":        1,
"between":        0 
} 
},
{
 "id": "Hars",
"size":        2,
"molType": "Gene",
"type": "circle",
"seedArr": "notSeed",
"url": "15115",
"colorb": "#ff4500",
"colorw": "#ff4500",
"x": 1769.712,
"y": 652.4764,
"attributes": {
 "expr": null,
"expcolb": "#d3d3d3",
"expcolw": "#c6c6c6",
"degree":        1,
"between":        0 
} 
},
{
 "id": "Zfp92",
"size":        2,
"molType": "Gene",
"type": "circle",
"seedArr": "notSeed",
"url": "22754",
"colorb": "#ff4500",
"colorw": "#ff4500",
"x": 1791.189,
"y": 490.2663,
"attributes": {
 "expr": null,
"expcolb": "#d3d3d3",
"expcolw": "#c6c6c6",
"degree":        1,
"between":        0 
} 
},
{
 "id": "Apbb2",
"size":        2,
"molType": "Gene",
"type": "circle",
"seedArr": "notSeed",
"url": "11787",
"colorb": "#ff4500",
"colorw": "#ff4500",
"x": 1794.662,
"y": 797.4423,
"attributes": {
 "expr": null,
"expcolb": "#d3d3d3",
"expcolw": "#c6c6c6",
"degree":        1,
"between":        0 
} 
},
{
 "id": "Meis2",
"size": 2.168974,
"molType": "Gene",
"type": "circle",
"seedArr": "notSeed",
"url": "17536",
"colorb": "#ff4500",
"colorw": "#ff4500",
"x": 1686.463,
"y": 739.7246,
"attributes": {
 "expr": null,
"expcolb": "#d3d3d3",
"expcolw": "#c6c6c6",
"degree":        5,
"between":  11467.3 
} 
},
{
 "id": "Nnt",
"size":        2,
"molType": "Gene",
"type": "circle",
"seedArr": "notSeed",
"url": "18115",
"colorb": "#ff4500",
"colorw": "#ff4500",
"x": 1796.836,
"y": 574.2024,
"attributes": {
 "expr": null,
"expcolb": "#d3d3d3",
"expcolw": "#c6c6c6",
"degree":        1,
"between":        0 
} 
},
{
 "id": "Nup214",
"size": 2.009921,
"molType": "Gene",
"type": "circle",
"seedArr": "notSeed",
"url": "227720",
"colorb": "#ff4500",
"colorw": "#ff4500",
"x":  1649.08,
"y":  801.636,
"attributes": {
 "expr": null,
"expcolb": "#d3d3d3",
"expcolw": "#c6c6c6",
"degree":        4,
"between": 673.2593 
} 
},
{
 "id": "Tectb",
"size":        2,
"molType": "Gene",
"type": "circle",
"seedArr": "notSeed",
"url": "21684",
"colorb": "#ff4500",
"colorw": "#ff4500",
"x": 1840.918,
"y": 773.1437,
"attributes": {
 "expr": null,
"expcolb": "#d3d3d3",
"expcolw": "#c6c6c6",
"degree":        1,
"between":        0 
} 
},
{
 "id": "Arvcf",
"size":        2,
"molType": "Gene",
"type": "circle",
"seedArr": "notSeed",
"url": "11877",
"colorb": "#ff4500",
"colorw": "#ff4500",
"x":  1911.95,
"y": 519.9743,
"attributes": {
 "expr": null,
"expcolb": "#d3d3d3",
"expcolw": "#c6c6c6",
"degree":        1,
"between":        0 
} 
},
{
 "id": "Kif11",
"size": 2.018856,
"molType": "Gene",
"type": "circle",
"seedArr": "notSeed",
"url": "16551",
"colorb": "#ff4500",
"colorw": "#ff4500",
"x": 1786.108,
"y": 642.1685,
"attributes": {
 "expr": null,
"expcolb": "#d3d3d3",
"expcolw": "#c6c6c6",
"degree":        2,
"between": 1279.662 
} 
},
{
 "id": "Kif15",
"size": 2.011455,
"molType": "Gene",
"type": "circle",
"seedArr": "notSeed",
"url": "209737",
"colorb": "#ff4500",
"colorw": "#ff4500",
"x": 1813.205,
"y": 582.2883,
"attributes": {
 "expr": null,
"expcolb": "#d3d3d3",
"expcolw": "#c6c6c6",
"degree":        2,
"between": 777.3676 
} 
},
{
 "id": "Tmem38b",
"size":        2,
"molType": "Gene",
"type": "circle",
"seedArr": "notSeed",
"url": "52076",
"colorb": "#ff4500",
"colorw": "#ff4500",
"x": 1783.085,
"y": 673.8038,
"attributes": {
 "expr": null,
"expcolb": "#d3d3d3",
"expcolw": "#c6c6c6",
"degree":        1,
"between":        0 
} 
},
{
 "id": "Fam126b",
"size": 2.153755,
"molType": "Gene",
"type": "circle",
"seedArr": "notSeed",
"url": "213056",
"colorb": "#ff4500",
"colorw": "#ff4500",
"x":  1785.08,
"y": 576.7293,
"attributes": {
 "expr": null,
"expcolb": "#d3d3d3",
"expcolw": "#c6c6c6",
"degree":        3,
"between": 10434.44 
} 
},
{
 "id": "Cdc23",
"size":        2,
"molType": "Gene",
"type": "circle",
"seedArr": "notSeed",
"url": "52563",
"colorb": "#ff4500",
"colorw": "#ff4500",
"x": 1846.518,
"y": 686.3786,
"attributes": {
 "expr": null,
"expcolb": "#d3d3d3",
"expcolw": "#c6c6c6",
"degree":        1,
"between":        0 
} 
},
{
 "id": "Clpb",
"size":        2,
"molType": "Gene",
"type": "circle",
"seedArr": "notSeed",
"url": "20480",
"colorb": "#ff4500",
"colorw": "#ff4500",
"x": 1794.083,
"y":  694.915,
"attributes": {
 "expr": null,
"expcolb": "#d3d3d3",
"expcolw": "#c6c6c6",
"degree":        1,
"between":        0 
} 
},
{
 "id": "Tcaim",
"size":        2,
"molType": "Gene",
"type": "circle",
"seedArr": "notSeed",
"url": "382117",
"colorb": "#ff4500",
"colorw": "#ff4500",
"x":  1767.81,
"y":  421.234,
"attributes": {
 "expr": null,
"expcolb": "#d3d3d3",
"expcolw": "#c6c6c6",
"degree":        1,
"between":        0 
} 
},
{
 "id": "Casz1",
"size":        2,
"molType": "Gene",
"type": "circle",
"seedArr": "notSeed",
"url": "69743",
"colorb": "#ff4500",
"colorw": "#ff4500",
"x": 1812.463,
"y":  747.758,
"attributes": {
 "expr": null,
"expcolb": "#d3d3d3",
"expcolw": "#c6c6c6",
"degree":        1,
"between":        0 
} 
},
{
 "id": "Angel2",
"size": 2.075071,
"molType": "Gene",
"type": "circle",
"seedArr": "notSeed",
"url": "52477",
"colorb": "#ff4500",
"colorw": "#ff4500",
"x": 1821.759,
"y": 599.0696,
"attributes": {
 "expr": null,
"expcolb": "#d3d3d3",
"expcolw": "#c6c6c6",
"degree":        2,
"between": 5094.618 
} 
},
{
 "id": "D16Ertd472e",
"size":        2,
"molType": "Gene",
"type": "circle",
"seedArr": "notSeed",
"url": "67102",
"colorb": "#ff4500",
"colorw": "#ff4500",
"x": 1822.592,
"y": 671.5138,
"attributes": {
 "expr": null,
"expcolb": "#d3d3d3",
"expcolw": "#c6c6c6",
"degree":        1,
"between":        0 
} 
},
{
 "id": "Ctdspl2",
"size":        2,
"molType": "Gene",
"type": "circle",
"seedArr": "notSeed",
"url": "329506",
"colorb": "#ff4500",
"colorw": "#ff4500",
"x": 1643.189,
"y": 744.7912,
"attributes": {
 "expr": null,
"expcolb": "#d3d3d3",
"expcolw": "#c6c6c6",
"degree":        1,
"between":        0 
} 
},
{
 "id": "Tnpo3",
"size":        2,
"molType": "Gene",
"type": "circle",
"seedArr": "notSeed",
"url": "320938",
"colorb": "#ff4500",
"colorw": "#ff4500",
"x": 1695.271,
"y": 702.1932,
"attributes": {
 "expr": null,
"expcolb": "#d3d3d3",
"expcolw": "#c6c6c6",
"degree":        1,
"between":        0 
} 
},
{
 "id": "Pknox1",
"size":        2,
"molType": "Gene",
"type": "circle",
"seedArr": "notSeed",
"url": "18771",
"colorb": "#ff4500",
"colorw": "#ff4500",
"x": 1757.004,
"y": 720.8364,
"attributes": {
 "expr": null,
"expcolb": "#d3d3d3",
"expcolw": "#c6c6c6",
"degree":        1,
"between":        0 
} 
},
{
 "id": "Ctbp2",
"size": 2.048833,
"molType": "Gene",
"type": "circle",
"seedArr": "notSeed",
"url": "13017",
"colorb": "#ff4500",
"colorw": "#ff4500",
"x": 1745.885,
"y": 594.7113,
"attributes": {
 "expr": null,
"expcolb": "#d3d3d3",
"expcolw": "#c6c6c6",
"degree":        2,
"between":  3314.02 
} 
},
{
 "id": "Rhag",
"size":        2,
"molType": "Gene",
"type": "circle",
"seedArr": "notSeed",
"url": "19743",
"colorb": "#ff4500",
"colorw": "#ff4500",
"x": 1832.962,
"y": 423.9747,
"attributes": {
 "expr": null,
"expcolb": "#d3d3d3",
"expcolw": "#c6c6c6",
"degree":        1,
"between":        0 
} 
},
{
 "id": "Pik3c2a",
"size":        2,
"molType": "Gene",
"type": "circle",
"seedArr": "notSeed",
"url": "18704",
"colorb": "#ff4500",
"colorw": "#ff4500",
"x": 1725.055,
"y": 612.8847,
"attributes": {
 "expr": null,
"expcolb": "#d3d3d3",
"expcolw": "#c6c6c6",
"degree":        1,
"between":        0 
} 
},
{
 "id": "Chchd2",
"size":        2,
"molType": "Gene",
"type": "circle",
"seedArr": "notSeed",
"url": "433806",
"colorb": "#ff4500",
"colorw": "#ff4500",
"x": 1716.166,
"y": 381.7893,
"attributes": {
 "expr": null,
"expcolb": "#d3d3d3",
"expcolw": "#c6c6c6",
"degree":        1,
"between":        0 
} 
},
{
 "id": "Rad51d",
"size":        2,
"molType": "Gene",
"type": "circle",
"seedArr": "notSeed",
"url": "19364",
"colorb": "#ff4500",
"colorw": "#ff4500",
"x": 1576.831,
"y":  492.508,
"attributes": {
 "expr": null,
"expcolb": "#d3d3d3",
"expcolw": "#c6c6c6",
"degree":        1,
"between":        0 
} 
},
{
 "id": "Ncoa1",
"size":        2,
"molType": "Gene",
"type": "circle",
"seedArr": "notSeed",
"url": "19210",
"colorb": "#ff4500",
"colorw": "#ff4500",
"x": 1703.766,
"y": 725.8727,
"attributes": {
 "expr": null,
"expcolb": "#d3d3d3",
"expcolw": "#c6c6c6",
"degree":        1,
"between":        0 
} 
},
{
 "id": "Ptp4a3",
"size":        2,
"molType": "Gene",
"type": "circle",
"seedArr": "notSeed",
"url": "19245",
"colorb": "#ff4500",
"colorw": "#ff4500",
"x": 1926.359,
"y": 656.3961,
"attributes": {
 "expr": null,
"expcolb": "#d3d3d3",
"expcolw": "#c6c6c6",
"degree":        1,
"between":        0 
} 
},
{
 "id": "Sp3",
"size":        2,
"molType": "Gene",
"type": "circle",
"seedArr": "notSeed",
"url": "52389",
"colorb": "#ff4500",
"colorw": "#ff4500",
"x":  1717.57,
"y": 789.7099,
"attributes": {
 "expr": null,
"expcolb": "#d3d3d3",
"expcolw": "#c6c6c6",
"degree":        1,
"between":        0 
} 
},
{
 "id": "Coch",
"size":        2,
"molType": "Gene",
"type": "circle",
"seedArr": "notSeed",
"url": "14289",
"colorb": "#ff4500",
"colorw": "#ff4500",
"x":  1807.56,
"y": 656.7603,
"attributes": {
 "expr": null,
"expcolb": "#d3d3d3",
"expcolw": "#c6c6c6",
"degree":        1,
"between":        0 
} 
},
{
 "id": "Fpr2",
"size":        2,
"molType": "Gene",
"type": "circle",
"seedArr": "notSeed",
"url": "22682",
"colorb": "#ff4500",
"colorw": "#ff4500",
"x": 1860.547,
"y": 573.6433,
"attributes": {
 "expr": null,
"expcolb": "#d3d3d3",
"expcolw": "#c6c6c6",
"degree":        1,
"between":        0 
} 
},
{
 "id": "Mettl2",
"size": 2.018856,
"molType": "Gene",
"type": "circle",
"seedArr": "notSeed",
"url": "52686",
"colorb": "#ff4500",
"colorw": "#ff4500",
"x": 1737.454,
"y": 655.0537,
"attributes": {
 "expr": null,
"expcolb": "#d3d3d3",
"expcolw": "#c6c6c6",
"degree":        2,
"between": 1279.662 
} 
},
{
 "id": "Foxq1",
"size": 2.075071,
"molType": "Gene",
"type": "circle",
"seedArr": "notSeed",
"url": "15220",
"colorb": "#ff4500",
"colorw": "#ff4500",
"x": 1842.231,
"y": 624.7477,
"attributes": {
 "expr": null,
"expcolb": "#d3d3d3",
"expcolw": "#c6c6c6",
"degree":        2,
"between": 5094.618 
} 
},
{
 "id": "Aoc3",
"size":        2,
"molType": "Gene",
"type": "circle",
"seedArr": "notSeed",
"url": "11754",
"colorb": "#ff4500",
"colorw": "#ff4500",
"x": 1944.281,
"y": 658.5289,
"attributes": {
 "expr": null,
"expcolb": "#d3d3d3",
"expcolw": "#c6c6c6",
"degree":        1,
"between":        0 
} 
},
{
 "id": "Dhx8",
"size":        2,
"molType": "Gene",
"type": "circle",
"seedArr": "notSeed",
"url": "217207",
"colorb": "#ff4500",
"colorw": "#ff4500",
"x": 1581.226,
"y":  510.305,
"attributes": {
 "expr": null,
"expcolb": "#d3d3d3",
"expcolw": "#c6c6c6",
"degree":        1,
"between":        0 
} 
},
{
 "id": "Kcnj15",
"size":        2,
"molType": "Gene",
"type": "circle",
"seedArr": "notSeed",
"url": "16516",
"colorb": "#ff4500",
"colorw": "#ff4500",
"x": 1665.257,
"y": 680.0369,
"attributes": {
 "expr": null,
"expcolb": "#d3d3d3",
"expcolw": "#c6c6c6",
"degree":        1,
"between":        0 
} 
},
{
 "id": "Tagln2",
"size":        2,
"molType": "Gene",
"type": "circle",
"seedArr": "notSeed",
"url": "20743",
"colorb": "#ff4500",
"colorw": "#ff4500",
"x": 1757.399,
"y": 456.6238,
"attributes": {
 "expr": null,
"expcolb": "#d3d3d3",
"expcolw": "#c6c6c6",
"degree":        1,
"between":        0 
} 
},
{
 "id": "Tnfrsf1b",
"size":        2,
"molType": "Gene",
"type": "circle",
"seedArr": "notSeed",
"url": "21938",
"colorb": "#ff4500",
"colorw": "#ff4500",
"x": 1936.745,
"y": 644.1473,
"attributes": {
 "expr": null,
"expcolb": "#d3d3d3",
"expcolw": "#c6c6c6",
"degree":        1,
"between":        0 
} 
},
{
 "id": "Dnase2a",
"size":        2,
"molType": "Gene",
"type": "circle",
"seedArr": "notSeed",
"url": "13423",
"colorb": "#ff4500",
"colorw": "#ff4500",
"x": 1609.207,
"y": 627.8749,
"attributes": {
 "expr": null,
"expcolb": "#d3d3d3",
"expcolw": "#c6c6c6",
"degree":        1,
"between":        0 
} 
},
{
 "id": "Nrf1",
"size":        2,
"molType": "Gene",
"type": "circle",
"seedArr": "notSeed",
"url": "18181",
"colorb": "#ff4500",
"colorw": "#ff4500",
"x": 1909.303,
"y": 708.5997,
"attributes": {
 "expr": null,
"expcolb": "#d3d3d3",
"expcolw": "#c6c6c6",
"degree":        1,
"between":        0 
} 
},
{
 "id": "Ran",
"size":        2,
"molType": "Gene",
"type": "circle",
"seedArr": "notSeed",
"url": "11828",
"colorb": "#ff4500",
"colorw": "#ff4500",
"x": 1808.535,
"y": 451.2093,
"attributes": {
 "expr": null,
"expcolb": "#d3d3d3",
"expcolw": "#c6c6c6",
"degree":        1,
"between":        0 
} 
},
{
 "id": "Mrpl41",
"size":        2,
"molType": "Gene",
"type": "circle",
"seedArr": "notSeed",
"url": "17141",
"colorb": "#ff4500",
"colorw": "#ff4500",
"x": 1671.469,
"y": 477.3819,
"attributes": {
 "expr": null,
"expcolb": "#d3d3d3",
"expcolw": "#c6c6c6",
"degree":        1,
"between":        0 
} 
},
{
 "id": "Magea5",
"size":        2,
"molType": "Gene",
"type": "circle",
"seedArr": "notSeed",
"url": null,
"colorb": "#ff4500",
"colorw": "#ff4500",
"x": 1921.467,
"y": 554.5845,
"attributes": {
 "expr": null,
"expcolb": "#d3d3d3",
"expcolw": "#c6c6c6",
"degree":        1,
"between":        0 
} 
},
{
 "id": "Mbd4",
"size": 2.014027,
"molType": "Gene",
"type": "circle",
"seedArr": "notSeed",
"url": "17193",
"colorb": "#ff4500",
"colorw": "#ff4500",
"x": 1753.376,
"y": 522.9457,
"attributes": {
 "expr": null,
"expcolb": "#d3d3d3",
"expcolw": "#c6c6c6",
"degree":        2,
"between": 951.9145 
} 
},
{
 "id": "Lig4",
"size": 2.117686,
"molType": "Gene",
"type": "circle",
"seedArr": "notSeed",
"url": "319583",
"colorb": "#ff4500",
"colorw": "#ff4500",
"x": 1658.752,
"y": 590.2739,
"attributes": {
 "expr": null,
"expcolb": "#d3d3d3",
"expcolw": "#c6c6c6",
"degree":        2,
"between": 7986.622 
} 
},
{
 "id": "Prkaa2",
"size": 2.022832,
"molType": "Gene",
"type": "circle",
"seedArr": "notSeed",
"url": "108097",
"colorb": "#ff4500",
"colorw": "#ff4500",
"x":   1822.6,
"y":    541.7,
"attributes": {
 "expr": null,
"expcolb": "#d3d3d3",
"expcolw": "#c6c6c6",
"degree":        2,
"between": 1549.466 
} 
},
{
 "id": "Rs1",
"size":        2,
"molType": "Gene",
"type": "circle",
"seedArr": "notSeed",
"url": "20147",
"colorb": "#ff4500",
"colorw": "#ff4500",
"x": 1707.448,
"y": 542.0933,
"attributes": {
 "expr": null,
"expcolb": "#d3d3d3",
"expcolw": "#c6c6c6",
"degree":        1,
"between":        0 
} 
},
{
 "id": "Irs4",
"size":        2,
"molType": "Gene",
"type": "circle",
"seedArr": "notSeed",
"url": "16370",
"colorb": "#ff4500",
"colorw": "#ff4500",
"x":  1692.53,
"y": 480.4849,
"attributes": {
 "expr": null,
"expcolb": "#d3d3d3",
"expcolw": "#c6c6c6",
"degree":        1,
"between":        0 
} 
},
{
 "id": "Mthfd2",
"size": 2.035218,
"molType": "Gene",
"type": "circle",
"seedArr": "notSeed",
"url": "17768",
"colorb": "#ff4500",
"colorw": "#ff4500",
"x": 1754.504,
"y": 702.7909,
"attributes": {
 "expr": null,
"expcolb": "#d3d3d3",
"expcolw": "#c6c6c6",
"degree":        2,
"between": 2390.064 
} 
},
{
 "id": "ACVR1B",
"size": 2.004251,
"molType": "Gene",
"type": "circle",
"seedArr": "notSeed",
"url": "13610",
"colorb": "#ff4500",
"colorw": "#ff4500",
"x": 1609.712,
"y": 796.5166,
"attributes": {
 "expr": null,
"expcolb": "#d3d3d3",
"expcolw": "#c6c6c6",
"degree":        2,
"between": 288.4641 
} 
},
{
 "id": "Csf1",
"size":  2.04876,
"molType": "Gene",
"type": "circle",
"seedArr": "notSeed",
"url": "12977",
"colorb": "#ff4500",
"colorw": "#ff4500",
"x": 1624.092,
"y": 673.4419,
"attributes": {
 "expr": null,
"expcolb": "#d3d3d3",
"expcolw": "#c6c6c6",
"degree":        2,
"between": 3309.074 
} 
},
{
 "id": "Csf2rb",
"size":        2,
"molType": "Gene",
"type": "circle",
"seedArr": "notSeed",
"url": "12983",
"colorb": "#ff4500",
"colorw": "#ff4500",
"x": 1928.037,
"y": 668.7761,
"attributes": {
 "expr": null,
"expcolb": "#d3d3d3",
"expcolw": "#c6c6c6",
"degree":        1,
"between":        0 
} 
},
{
 "id": "Il8",
"size":        2,
"molType": "Gene",
"type": "circle",
"seedArr": "notSeed",
"url": "240913",
"colorb": "#ff4500",
"colorw": "#ff4500",
"x": 1917.063,
"y": 459.5548,
"attributes": {
 "expr": null,
"expcolb": "#d3d3d3",
"expcolw": "#c6c6c6",
"degree":        1,
"between":        0 
} 
},
{
 "id": "Agtrap",
"size": 2.018856,
"molType": "Gene",
"type": "circle",
"seedArr": "notSeed",
"url": "11610",
"colorb": "#ff4500",
"colorw": "#ff4500",
"x": 1827.383,
"y": 690.0327,
"attributes": {
 "expr": null,
"expcolb": "#d3d3d3",
"expcolw": "#c6c6c6",
"degree":        2,
"between": 1279.662 
} 
},
{
 "id": "Slc23a1",
"size": 2.018856,
"molType": "Gene",
"type": "circle",
"seedArr": "notSeed",
"url": "20522",
"colorb": "#ff4500",
"colorw": "#ff4500",
"x": 1791.869,
"y": 599.3666,
"attributes": {
 "expr": null,
"expcolb": "#d3d3d3",
"expcolw": "#c6c6c6",
"degree":        2,
"between": 1279.662 
} 
},
{
 "id": "B4galnt2",
"size": 2.032892,
"molType": "Gene",
"type": "circle",
"seedArr": "notSeed",
"url": "14422",
"colorb": "#ff4500",
"colorw": "#ff4500",
"x": 1712.972,
"y": 557.6893,
"attributes": {
 "expr": null,
"expcolb": "#d3d3d3",
"expcolw": "#c6c6c6",
"degree":        2,
"between": 2232.158 
} 
},
{
 "id": "Ikzf1",
"size":        2,
"molType": "Gene",
"type": "circle",
"seedArr": "notSeed",
"url": "22778",
"colorb": "#ff4500",
"colorw": "#ff4500",
"x": 1724.296,
"y": 624.9311,
"attributes": {
 "expr": null,
"expcolb": "#d3d3d3",
"expcolw": "#c6c6c6",
"degree":        1,
"between":        0 
} 
},
{
 "id": "Kat2b",
"size":        2,
"molType": "Gene",
"type": "circle",
"seedArr": "notSeed",
"url": "18117",
"colorb": "#ff4500",
"colorw": "#ff4500",
"x": 1721.628,
"y": 555.7018,
"attributes": {
 "expr": null,
"expcolb": "#d3d3d3",
"expcolw": "#c6c6c6",
"degree":        1,
"between":        0 
} 
},
{
 "id": "Timm17b",
"size": 2.018856,
"molType": "Gene",
"type": "circle",
"seedArr": "notSeed",
"url": "21855",
"colorb": "#ff4500",
"colorw": "#ff4500",
"x": 1752.359,
"y": 635.9499,
"attributes": {
 "expr": null,
"expcolb": "#d3d3d3",
"expcolw": "#c6c6c6",
"degree":        2,
"between": 1279.662 
} 
},
{
 "id": "Synj2bp",
"size":        2,
"molType": "Gene",
"type": "circle",
"seedArr": "notSeed",
"url": "24071",
"colorb": "#ff4500",
"colorw": "#ff4500",
"x":  1836.56,
"y": 633.5386,
"attributes": {
 "expr": null,
"expcolb": "#d3d3d3",
"expcolw": "#c6c6c6",
"degree":        1,
"between":        0 
} 
},
{
 "id": "Dnajb6",
"size":        2,
"molType": "Gene",
"type": "circle",
"seedArr": "notSeed",
"url": "24083",
"colorb": "#ff4500",
"colorw": "#ff4500",
"x": 1903.631,
"y": 528.3448,
"attributes": {
 "expr": null,
"expcolb": "#d3d3d3",
"expcolw": "#c6c6c6",
"degree":        1,
"between":        0 
} 
},
{
 "id": "Pacsin1",
"size":        2,
"molType": "Gene",
"type": "circle",
"seedArr": "notSeed",
"url": "23965",
"colorb": "#ff4500",
"colorw": "#ff4500",
"x": 1840.977,
"y": 748.1209,
"attributes": {
 "expr": null,
"expcolb": "#d3d3d3",
"expcolw": "#c6c6c6",
"degree":        1,
"between":        0 
} 
},
{
 "id": "Rpp40",
"size":        2,
"molType": "Gene",
"type": "circle",
"seedArr": "notSeed",
"url": "208366",
"colorb": "#ff4500",
"colorw": "#ff4500",
"x": 1549.682,
"y": 629.8639,
"attributes": {
 "expr": null,
"expcolb": "#d3d3d3",
"expcolw": "#c6c6c6",
"degree":        1,
"between":        0 
} 
},
{
 "id": "Xcr1",
"size": 2.015456,
"molType": "Gene",
"type": "circle",
"seedArr": "notSeed",
"url": "23832",
"colorb": "#ff4500",
"colorw": "#ff4500",
"x": 1764.734,
"y": 544.9465,
"attributes": {
 "expr": null,
"expcolb": "#d3d3d3",
"expcolw": "#c6c6c6",
"degree":        2,
"between": 1048.918 
} 
},
{
 "id": "Gla",
"size": 2.049757,
"molType": "Gene",
"type": "circle",
"seedArr": "notSeed",
"url": "11605",
"colorb": "#ff4500",
"colorw": "#ff4500",
"x": 1772.586,
"y": 542.6168,
"attributes": {
 "expr": null,
"expcolb": "#d3d3d3",
"expcolw": "#c6c6c6",
"degree":        2,
"between": 3376.717 
} 
},
{
 "id": "Foxf2",
"size":        2,
"molType": "Gene",
"type": "circle",
"seedArr": "notSeed",
"url": "14238",
"colorb": "#ff4500",
"colorw": "#ff4500",
"x": 1668.392,
"y": 556.6249,
"attributes": {
 "expr": null,
"expcolb": "#d3d3d3",
"expcolw": "#c6c6c6",
"degree":        1,
"between":        0 
} 
},
{
 "id": "Ern2",
"size":        2,
"molType": "Gene",
"type": "circle",
"seedArr": "notSeed",
"url": "26918",
"colorb": "#ff4500",
"colorw": "#ff4500",
"x": 1694.506,
"y": 739.3695,
"attributes": {
 "expr": null,
"expcolb": "#d3d3d3",
"expcolw": "#c6c6c6",
"degree":        1,
"between":        0 
} 
},
{
 "id": "Ing1",
"size":        2,
"molType": "Gene",
"type": "circle",
"seedArr": "notSeed",
"url": "27028",
"colorb": "#ff4500",
"colorw": "#ff4500",
"x": 1502.223,
"y": 717.2277,
"attributes": {
 "expr": null,
"expcolb": "#d3d3d3",
"expcolw": "#c6c6c6",
"degree":        1,
"between":        0 
} 
},
{
 "id": "Slamf1",
"size":        2,
"molType": "Gene",
"type": "circle",
"seedArr": "notSeed",
"url": "27218",
"colorb": "#ff4500",
"colorw": "#ff4500",
"x":  1684.39,
"y":  664.168,
"attributes": {
 "expr": null,
"expcolb": "#d3d3d3",
"expcolw": "#c6c6c6",
"degree":        1,
"between":        0 
} 
},
{
 "id": "Mrpl17",
"size":        2,
"molType": "Gene",
"type": "circle",
"seedArr": "notSeed",
"url": "27397",
"colorb": "#ff4500",
"colorw": "#ff4500",
"x": 1728.302,
"y": 649.9133,
"attributes": {
 "expr": null,
"expcolb": "#d3d3d3",
"expcolw": "#c6c6c6",
"degree":        1,
"between":        0 
} 
},
{
 "id": "Slco3a1",
"size":        2,
"molType": "Gene",
"type": "circle",
"seedArr": "notSeed",
"url": "216134",
"colorb": "#ff4500",
"colorw": "#ff4500",
"x": 1782.261,
"y": 692.0304,
"attributes": {
 "expr": null,
"expcolb": "#d3d3d3",
"expcolw": "#c6c6c6",
"degree":        1,
"between":        0 
} 
},
{
 "id": "Pdxk",
"size":        2,
"molType": "Gene",
"type": "circle",
"seedArr": "notSeed",
"url": null,
"colorb": "#ff4500",
"colorw": "#ff4500",
"x": 1785.442,
"y":   882.41,
"attributes": {
 "expr": null,
"expcolb": "#d3d3d3",
"expcolw": "#c6c6c6",
"degree":        1,
"between":        0 
} 
},
{
 "id": "Fbxl17",
"size":        2,
"molType": "Gene",
"type": "circle",
"seedArr": "notSeed",
"url": "50758",
"colorb": "#ff4500",
"colorw": "#ff4500",
"x": 1916.056,
"y": 528.3194,
"attributes": {
 "expr": null,
"expcolb": "#d3d3d3",
"expcolw": "#c6c6c6",
"degree":        1,
"between":        0 
} 
},
{
 "id": "Hs6st2",
"size":        2,
"molType": "Gene",
"type": "circle",
"seedArr": "notSeed",
"url": "50786",
"colorb": "#ff4500",
"colorw": "#ff4500",
"x": 1808.405,
"y": 794.9445,
"attributes": {
 "expr": null,
"expcolb": "#d3d3d3",
"expcolw": "#c6c6c6",
"degree":        1,
"between":        0 
} 
},
{
 "id": "St6galnac6",
"size":        2,
"molType": "Gene",
"type": "circle",
"seedArr": "notSeed",
"url": "50931",
"colorb": "#ff4500",
"colorw": "#ff4500",
"x": 1741.321,
"y": 400.7734,
"attributes": {
 "expr": null,
"expcolb": "#d3d3d3",
"expcolw": "#c6c6c6",
"degree":        1,
"between":        0 
} 
},
{
 "id": "Grb14",
"size":        2,
"molType": "Gene",
"type": "circle",
"seedArr": "notSeed",
"url": "50915",
"colorb": "#ff4500",
"colorw": "#ff4500",
"x": 1773.086,
"y": 755.7945,
"attributes": {
 "expr": null,
"expcolb": "#d3d3d3",
"expcolw": "#c6c6c6",
"degree":        1,
"between":        0 
} 
},
{
 "id": "Isg15",
"size":        2,
"molType": "Gene",
"type": "circle",
"seedArr": "notSeed",
"url": "100038882",
"colorb": "#ff4500",
"colorw": "#ff4500",
"x": 1791.863,
"y": 745.1743,
"attributes": {
 "expr": null,
"expcolb": "#d3d3d3",
"expcolw": "#c6c6c6",
"degree":        1,
"between":        0 
} 
},
{
 "id": "Slc7a10",
"size":        2,
"molType": "Gene",
"type": "circle",
"seedArr": "notSeed",
"url": "53896",
"colorb": "#ff4500",
"colorw": "#ff4500",
"x": 1685.078,
"y": 718.6974,
"attributes": {
 "expr": null,
"expcolb": "#d3d3d3",
"expcolw": "#c6c6c6",
"degree":        1,
"between":        0 
} 
},
{
 "id": "Srrm1",
"size":        2,
"molType": "Gene",
"type": "circle",
"seedArr": "notSeed",
"url": null,
"colorb": "#ff4500",
"colorw": "#ff4500",
"x": 1754.283,
"y": 671.2839,
"attributes": {
 "expr": null,
"expcolb": "#d3d3d3",
"expcolw": "#c6c6c6",
"degree":        1,
"between":        0 
} 
},
{
 "id": "Hif3a",
"size":        2,
"molType": "Gene",
"type": "circle",
"seedArr": "notSeed",
"url": "53417",
"colorb": "#ff4500",
"colorw": "#ff4500",
"x": 1645.932,
"y":  508.471,
"attributes": {
 "expr": null,
"expcolb": "#d3d3d3",
"expcolw": "#c6c6c6",
"degree":        1,
"between":        0 
} 
},
{
 "id": "Cts8",
"size": 2.009921,
"molType": "Gene",
"type": "circle",
"seedArr": "notSeed",
"url": "56094",
"colorb": "#ff4500",
"colorw": "#ff4500",
"x":   1636.3,
"y":  794.626,
"attributes": {
 "expr": null,
"expcolb": "#d3d3d3",
"expcolw": "#c6c6c6",
"degree":        4,
"between": 673.2593 
} 
},
{
 "id": "Bace2",
"size":        2,
"molType": "Gene",
"type": "circle",
"seedArr": "notSeed",
"url": "56187",
"colorb": "#ff4500",
"colorw": "#ff4500",
"x": 1611.961,
"y": 443.9694,
"attributes": {
 "expr": null,
"expcolb": "#d3d3d3",
"expcolw": "#c6c6c6",
"degree":        1,
"between":        0 
} 
},
{
 "id": "Dkc1",
"size":        2,
"molType": "Gene",
"type": "circle",
"seedArr": "notSeed",
"url": "56838",
"colorb": "#ff4500",
"colorw": "#ff4500",
"x": 1899.306,
"y":   739.35,
"attributes": {
 "expr": null,
"expcolb": "#d3d3d3",
"expcolw": "#c6c6c6",
"degree":        1,
"between":        0 
} 
},
{
 "id": "Tbx20",
"size":        2,
"molType": "Gene",
"type": "circle",
"seedArr": "notSeed",
"url": "57246",
"colorb": "#ff4500",
"colorw": "#ff4500",
"x": 1764.582,
"y": 565.9283,
"attributes": {
 "expr": null,
"expcolb": "#d3d3d3",
"expcolw": "#c6c6c6",
"degree":        1,
"between":        0 
} 
},
{
 "id": "Il17re",
"size": 2.021323,
"molType": "Gene",
"type": "circle",
"seedArr": "notSeed",
"url": "57890",
"colorb": "#ff4500",
"colorw": "#ff4500",
"x": 1867.192,
"y": 641.1415,
"attributes": {
 "expr": null,
"expcolb": "#d3d3d3",
"expcolw": "#c6c6c6",
"degree":        2,
"between": 1447.098 
} 
},
{
 "id": "Eid1",
"size":        2,
"molType": "Gene",
"type": "circle",
"seedArr": "notSeed",
"url": "58911",
"colorb": "#ff4500",
"colorw": "#ff4500",
"x":  1693.71,
"y": 580.4529,
"attributes": {
 "expr": null,
"expcolb": "#d3d3d3",
"expcolw": "#c6c6c6",
"degree":        1,
"between":        0 
} 
},
{
 "id": "Tpm3",
"size":        2,
"molType": "Gene",
"type": "circle",
"seedArr": "notSeed",
"url": "59069",
"colorb": "#ff4500",
"colorw": "#ff4500",
"x": 1717.515,
"y":  649.035,
"attributes": {
 "expr": null,
"expcolb": "#d3d3d3",
"expcolw": "#c6c6c6",
"degree":        1,
"between":        0 
} 
},
{
 "id": "Stx8",
"size":        2,
"molType": "Gene",
"type": "circle",
"seedArr": "notSeed",
"url": "55943",
"colorb": "#ff4500",
"colorw": "#ff4500",
"x":  1828.85,
"y": 684.2478,
"attributes": {
 "expr": null,
"expcolb": "#d3d3d3",
"expcolw": "#c6c6c6",
"degree":        1,
"between":        0 
} 
},
{
 "id": "Midn",
"size":        2,
"molType": "Gene",
"type": "circle",
"seedArr": "notSeed",
"url": "59090",
"colorb": "#ff4500",
"colorw": "#ff4500",
"x": 1681.098,
"y": 586.7912,
"attributes": {
 "expr": null,
"expcolb": "#d3d3d3",
"expcolw": "#c6c6c6",
"degree":        1,
"between":        0 
} 
},
{
 "id": "Il21",
"size":        2,
"molType": "Gene",
"type": "circle",
"seedArr": "notSeed",
"url": "60505",
"colorb": "#ff4500",
"colorw": "#ff4500",
"x":  1756.07,
"y": 491.3044,
"attributes": {
 "expr": null,
"expcolb": "#d3d3d3",
"expcolw": "#c6c6c6",
"degree":        1,
"between":        0 
} 
},
{
 "id": "Rad18",
"size":        2,
"molType": "Gene",
"type": "circle",
"seedArr": "notSeed",
"url": "58186",
"colorb": "#ff4500",
"colorw": "#ff4500",
"x": 1721.852,
"y": 719.6687,
"attributes": {
 "expr": null,
"expcolb": "#d3d3d3",
"expcolw": "#c6c6c6",
"degree":        1,
"between":        0 
} 
},
{
 "id": "Trim39",
"size":        2,
"molType": "Gene",
"type": "circle",
"seedArr": "notSeed",
"url": "56811",
"colorb": "#ff4500",
"colorw": "#ff4500",
"x": 1800.452,
"y": 759.8477,
"attributes": {
 "expr": null,
"expcolb": "#d3d3d3",
"expcolw": "#c6c6c6",
"degree":        1,
"between":        0 
} 
},
{
 "id": "Styx",
"size":        2,
"molType": "Gene",
"type": "circle",
"seedArr": "notSeed",
"url": "54371",
"colorb": "#ff4500",
"colorw": "#ff4500",
"x": 1955.061,
"y": 583.2802,
"attributes": {
 "expr": null,
"expcolb": "#d3d3d3",
"expcolw": "#c6c6c6",
"degree":        1,
"between":        0 
} 
},
{
 "id": "Parp3",
"size":        2,
"molType": "Gene",
"type": "circle",
"seedArr": "notSeed",
"url": "252903",
"colorb": "#ff4500",
"colorw": "#ff4500",
"x": 1814.451,
"y": 717.6462,
"attributes": {
 "expr": null,
"expcolb": "#d3d3d3",
"expcolw": "#c6c6c6",
"degree":        1,
"between":        0 
} 
},
{
 "id": "Bhmt2",
"size":        2,
"molType": "Gene",
"type": "circle",
"seedArr": "notSeed",
"url": "80719",
"colorb": "#ff4500",
"colorw": "#ff4500",
"x": 1903.647,
"y": 511.2413,
"attributes": {
 "expr": null,
"expcolb": "#d3d3d3",
"expcolw": "#c6c6c6",
"degree":        1,
"between":        0 
} 
},
{
 "id": "Jph1",
"size":        2,
"molType": "Gene",
"type": "circle",
"seedArr": "notSeed",
"url": "56444",
"colorb": "#ff4500",
"colorw": "#ff4500",
"x": 1712.521,
"y": 569.0986,
"attributes": {
 "expr": null,
"expcolb": "#d3d3d3",
"expcolw": "#c6c6c6",
"degree":        1,
"between":        0 
} 
},
{
 "id": "Bet1l",
"size":        2,
"molType": "Gene",
"type": "circle",
"seedArr": "notSeed",
"url": "60365",
"colorb": "#ff4500",
"colorw": "#ff4500",
"x": 1755.761,
"y":  793.875,
"attributes": {
 "expr": null,
"expcolb": "#d3d3d3",
"expcolw": "#c6c6c6",
"degree":        1,
"between":        0 
} 
},
{
 "id": "Ube2d3",
"size":        2,
"molType": "Gene",
"type": "circle",
"seedArr": "notSeed",
"url": "66109",
"colorb": "#ff4500",
"colorw": "#ff4500",
"x": 1730.746,
"y": 629.3056,
"attributes": {
 "expr": null,
"expcolb": "#d3d3d3",
"expcolw": "#c6c6c6",
"degree":        1,
"between":        0 
} 
},
{
 "id": "Mplkip",
"size":        2,
"molType": "Gene",
"type": "circle",
"seedArr": "notSeed",
"url": "66308",
"colorb": "#ff4500",
"colorw": "#ff4500",
"x": 1936.243,
"y": 584.9569,
"attributes": {
 "expr": null,
"expcolb": "#d3d3d3",
"expcolw": "#c6c6c6",
"degree":        1,
"between":        0 
} 
},
{
 "id": "Polr2l",
"size":        2,
"molType": "Gene",
"type": "circle",
"seedArr": "notSeed",
"url": "66491",
"colorb": "#ff4500",
"colorw": "#ff4500",
"x": 1903.599,
"y": 697.1675,
"attributes": {
 "expr": null,
"expcolb": "#d3d3d3",
"expcolw": "#c6c6c6",
"degree":        1,
"between":        0 
} 
},
{
 "id": "Cmc2",
"size":        2,
"molType": "Gene",
"type": "circle",
"seedArr": "notSeed",
"url": "66552",
"colorb": "#ff4500",
"colorw": "#ff4500",
"x": 1857.179,
"y": 647.7419,
"attributes": {
 "expr": null,
"expcolb": "#d3d3d3",
"expcolw": "#c6c6c6",
"degree":        1,
"between":        0 
} 
},
{
 "id": "Atpbd4",
"size": 2.018856,
"molType": "Gene",
"type": "circle",
"seedArr": "notSeed",
"url": "66632",
"colorb": "#ff4500",
"colorw": "#ff4500",
"x": 1838.872,
"y": 680.1909,
"attributes": {
 "expr": null,
"expcolb": "#d3d3d3",
"expcolw": "#c6c6c6",
"degree":        2,
"between": 1279.662 
} 
},
{
 "id": "Sorcs3",
"size":        2,
"molType": "Gene",
"type": "circle",
"seedArr": "notSeed",
"url": "66673",
"colorb": "#ff4500",
"colorw": "#ff4500",
"x": 1677.732,
"y": 717.2351,
"attributes": {
 "expr": null,
"expcolb": "#d3d3d3",
"expcolw": "#c6c6c6",
"degree":        1,
"between":        0 
} 
},
{
 "id": "Rbm4b",
"size":        2,
"molType": "Gene",
"type": "circle",
"seedArr": "notSeed",
"url": "66704",
"colorb": "#ff4500",
"colorw": "#ff4500",
"x": 1839.048,
"y": 607.1978,
"attributes": {
 "expr": null,
"expcolb": "#d3d3d3",
"expcolw": "#c6c6c6",
"degree":        1,
"between":        0 
} 
},
{
 "id": "Atg10",
"size":        2,
"molType": "Gene",
"type": "circle",
"seedArr": "notSeed",
"url": "66795",
"colorb": "#ff4500",
"colorw": "#ff4500",
"x": 1794.893,
"y": 618.1446,
"attributes": {
 "expr": null,
"expcolb": "#d3d3d3",
"expcolw": "#c6c6c6",
"degree":        1,
"between":        0 
} 
},
{
 "id": "Trp53rk",
"size":        2,
"molType": "Gene",
"type": "circle",
"seedArr": "notSeed",
"url": "76367",
"colorb": "#ff4500",
"colorw": "#ff4500",
"x": 1527.088,
"y": 722.1401,
"attributes": {
 "expr": null,
"expcolb": "#d3d3d3",
"expcolw": "#c6c6c6",
"degree":        1,
"between":        0 
} 
},
{
 "id": "Eif4e3",
"size":        2,
"molType": "Gene",
"type": "circle",
"seedArr": "notSeed",
"url": "72325",
"colorb": "#ff4500",
"colorw": "#ff4500",
"x": 1549.425,
"y": 585.5544,
"attributes": {
 "expr": null,
"expcolb": "#d3d3d3",
"expcolw": "#c6c6c6",
"degree":        1,
"between":        0 
} 
},
{
 "id": "Cisd2",
"size":        2,
"molType": "Gene",
"type": "circle",
"seedArr": "notSeed",
"url": "67006",
"colorb": "#ff4500",
"colorw": "#ff4500",
"x":  1606.97,
"y":  515.776,
"attributes": {
 "expr": null,
"expcolb": "#d3d3d3",
"expcolw": "#c6c6c6",
"degree":        1,
"between":        0 
} 
},
{
 "id": "Mrpl45",
"size":        2,
"molType": "Gene",
"type": "circle",
"seedArr": "notSeed",
"url": "67036",
"colorb": "#ff4500",
"colorw": "#ff4500",
"x": 1685.964,
"y": 460.4847,
"attributes": {
 "expr": null,
"expcolb": "#d3d3d3",
"expcolw": "#c6c6c6",
"degree":        1,
"between":        0 
} 
},
{
 "id": "Mmachc",
"size":        2,
"molType": "Gene",
"type": "circle",
"seedArr": "notSeed",
"url": "67096",
"colorb": "#ff4500",
"colorw": "#ff4500",
"x": 1766.599,
"y": 573.8059,
"attributes": {
 "expr": null,
"expcolb": "#d3d3d3",
"expcolw": "#c6c6c6",
"degree":        1,
"between":        0 
} 
},
{
 "id": "Nkain1",
"size":        2,
"molType": "Gene",
"type": "circle",
"seedArr": "notSeed",
"url": "67151",
"colorb": "#ff4500",
"colorw": "#ff4500",
"x":  1906.31,
"y":  475.967,
"attributes": {
 "expr": null,
"expcolb": "#d3d3d3",
"expcolw": "#c6c6c6",
"degree":        1,
"between":        0 
} 
},
{
 "id": "Yipf5",
"size":        2,
"molType": "Gene",
"type": "circle",
"seedArr": "notSeed",
"url": "67201",
"colorb": "#ff4500",
"colorw": "#ff4500",
"x":  1643.36,
"y": 651.6458,
"attributes": {
 "expr": null,
"expcolb": "#d3d3d3",
"expcolw": "#c6c6c6",
"degree":        1,
"between":        0 
} 
},
{
 "id": "Sf3a1",
"size":        2,
"molType": "Gene",
"type": "circle",
"seedArr": "notSeed",
"url": "67477",
"colorb": "#ff4500",
"colorw": "#ff4500",
"x": 1604.946,
"y": 610.6247,
"attributes": {
 "expr": null,
"expcolb": "#d3d3d3",
"expcolw": "#c6c6c6",
"degree":        1,
"between":        0 
} 
},
{
 "id": "Eepd1",
"size":        2,
"molType": "Gene",
"type": "circle",
"seedArr": "notSeed",
"url": "67488",
"colorb": "#ff4500",
"colorw": "#ff4500",
"x": 1792.579,
"y": 628.5131,
"attributes": {
 "expr": null,
"expcolb": "#d3d3d3",
"expcolw": "#c6c6c6",
"degree":        1,
"between":        0 
} 
},
{
 "id": "Rspry1",
"size":        2,
"molType": "Gene",
"type": "circle",
"seedArr": "notSeed",
"url": "59052",
"colorb": "#ff4500",
"colorw": "#ff4500",
"x": 1728.578,
"y": 787.7052,
"attributes": {
 "expr": null,
"expcolb": "#d3d3d3",
"expcolw": "#c6c6c6",
"degree":        1,
"between":        0 
} 
},
{
 "id": "Spc24",
"size": 2.069531,
"molType": "Gene",
"type": "circle",
"seedArr": "notSeed",
"url": "67629",
"colorb": "#ff4500",
"colorw": "#ff4500",
"x": 1800.831,
"y": 660.8468,
"attributes": {
 "expr": null,
"expcolb": "#d3d3d3",
"expcolw": "#c6c6c6",
"degree":        3,
"between": 4718.645 
} 
},
{
 "id": "Jkamp",
"size":        2,
"molType": "Gene",
"type": "circle",
"seedArr": "notSeed",
"url": "104771",
"colorb": "#ff4500",
"colorw": "#ff4500",
"x": 1666.817,
"y": 598.8164,
"attributes": {
 "expr": null,
"expcolb": "#d3d3d3",
"expcolw": "#c6c6c6",
"degree":        1,
"between":        0 
} 
},
{
 "id": "Mar-05",
"size":        2,
"molType": "Gene",
"type": "circle",
"seedArr": "notSeed",
"url": "69104",
"colorb": "#ff4500",
"colorw": "#ff4500",
"x": 1758.682,
"y": 608.5889,
"attributes": {
 "expr": null,
"expcolb": "#d3d3d3",
"expcolw": "#c6c6c6",
"degree":        1,
"between":        0 
} 
},
{
 "id": "Ubxn2b",
"size":        2,
"molType": "Gene",
"type": "circle",
"seedArr": "notSeed",
"url": "68053",
"colorb": "#ff4500",
"colorw": "#ff4500",
"x": 1847.119,
"y": 759.5187,
"attributes": {
 "expr": null,
"expcolb": "#d3d3d3",
"expcolw": "#c6c6c6",
"degree":        1,
"between":        0 
} 
},
{
 "id": "Dpy19l1",
"size":  2.04876,
"molType": "Gene",
"type": "circle",
"seedArr": "notSeed",
"url": "244745",
"colorb": "#ff4500",
"colorw": "#ff4500",
"x": 1637.383,
"y": 723.3723,
"attributes": {
 "expr": null,
"expcolb": "#d3d3d3",
"expcolw": "#c6c6c6",
"degree":        2,
"between": 3309.074 
} 
},
{
 "id": "Ccdc167",
"size": 2.018856,
"molType": "Gene",
"type": "circle",
"seedArr": "notSeed",
"url": "68597",
"colorb": "#ff4500",
"colorw": "#ff4500",
"x":  1833.97,
"y": 649.3096,
"attributes": {
 "expr": null,
"expcolb": "#d3d3d3",
"expcolw": "#c6c6c6",
"degree":        2,
"between": 1279.662 
} 
},
{
 "id": "Prpf31",
"size": 2.015456,
"molType": "Gene",
"type": "circle",
"seedArr": "notSeed",
"url": "68988",
"colorb": "#ff4500",
"colorw": "#ff4500",
"x":  1834.26,
"y": 548.0329,
"attributes": {
 "expr": null,
"expcolb": "#d3d3d3",
"expcolw": "#c6c6c6",
"degree":        2,
"between": 1048.918 
} 
},
{
 "id": "Armc2",
"size": 2.009921,
"molType": "Gene",
"type": "circle",
"seedArr": "notSeed",
"url": "213402",
"colorb": "#ff4500",
"colorw": "#ff4500",
"x": 1670.032,
"y": 816.8542,
"attributes": {
 "expr": null,
"expcolb": "#d3d3d3",
"expcolw": "#c6c6c6",
"degree":        4,
"between": 673.2593 
} 
},
{
 "id": "Glrx2",
"size": 2.018856,
"molType": "Gene",
"type": "circle",
"seedArr": "notSeed",
"url": "69367",
"colorb": "#ff4500",
"colorw": "#ff4500",
"x": 1787.067,
"y":  611.914,
"attributes": {
 "expr": null,
"expcolb": "#d3d3d3",
"expcolw": "#c6c6c6",
"degree":        2,
"between": 1279.662 
} 
},
{
 "id": "Zfp932",
"size":        2,
"molType": "Gene",
"type": "circle",
"seedArr": "notSeed",
"url": "69504",
"colorb": "#ff4500",
"colorw": "#ff4500",
"x": 1765.962,
"y": 889.8022,
"attributes": {
 "expr": null,
"expcolb": "#d3d3d3",
"expcolw": "#c6c6c6",
"degree":        1,
"between":        0 
} 
},
{
 "id": "Ptrhd1",
"size":        2,
"molType": "Gene",
"type": "circle",
"seedArr": "notSeed",
"url": "69709",
"colorb": "#ff4500",
"colorw": "#ff4500",
"x":  1528.99,
"y": 763.7517,
"attributes": {
 "expr": null,
"expcolb": "#d3d3d3",
"expcolw": "#c6c6c6",
"degree":        1,
"between":        0 
} 
},
{
 "id": "Ttl",
"size":        2,
"molType": "Gene",
"type": "circle",
"seedArr": "notSeed",
"url": "69740",
"colorb": "#ff4500",
"colorw": "#ff4500",
"x": 1703.746,
"y": 451.8075,
"attributes": {
 "expr": null,
"expcolb": "#d3d3d3",
"expcolw": "#c6c6c6",
"degree":        1,
"between":        0 
} 
},
{
 "id": "Tnfaip8l2",
"size":        2,
"molType": "Gene",
"type": "circle",
"seedArr": "notSeed",
"url": "69774",
"colorb": "#ff4500",
"colorw": "#ff4500",
"x": 1591.548,
"y": 642.0735,
"attributes": {
 "expr": null,
"expcolb": "#d3d3d3",
"expcolw": "#c6c6c6",
"degree":        1,
"between":        0 
} 
},
{
 "id": "Ms4a6b",
"size":        2,
"molType": "Gene",
"type": "circle",
"seedArr": "notSeed",
"url": null,
"colorb": "#ff4500",
"colorw": "#ff4500",
"x": 1679.239,
"y": 743.0233,
"attributes": {
 "expr": null,
"expcolb": "#d3d3d3",
"expcolw": "#c6c6c6",
"degree":        1,
"between":        0 
} 
},
{
 "id": "Pphln1",
"size":        2,
"molType": "Gene",
"type": "circle",
"seedArr": "notSeed",
"url": "223828",
"colorb": "#ff4500",
"colorw": "#ff4500",
"x": 1713.468,
"y": 724.5464,
"attributes": {
 "expr": null,
"expcolb": "#d3d3d3",
"expcolw": "#c6c6c6",
"degree":        1,
"between":        0 
} 
},
{
 "id": "Tspan18",
"size":        2,
"molType": "Gene",
"type": "circle",
"seedArr": "notSeed",
"url": "241556",
"colorb": "#ff4500",
"colorw": "#ff4500",
"x": 1739.415,
"y": 443.9593,
"attributes": {
 "expr": null,
"expcolb": "#d3d3d3",
"expcolw": "#c6c6c6",
"degree":        1,
"between":        0 
} 
},
{
 "id": "Prpf4",
"size":        2,
"molType": "Gene",
"type": "circle",
"seedArr": "notSeed",
"url": "70061",
"colorb": "#ff4500",
"colorw": "#ff4500",
"x": 1820.891,
"y": 435.2573,
"attributes": {
 "expr": null,
"expcolb": "#d3d3d3",
"expcolw": "#c6c6c6",
"degree":        1,
"between":        0 
} 
},
{
 "id": "Nol7",
"size":        2,
"molType": "Gene",
"type": "circle",
"seedArr": "notSeed",
"url": "70144",
"colorb": "#ff4500",
"colorw": "#ff4500",
"x": 1771.337,
"y": 461.3221,
"attributes": {
 "expr": null,
"expcolb": "#d3d3d3",
"expcolw": "#c6c6c6",
"degree":        1,
"between":        0 
} 
},
{
 "id": "Arl16",
"size":        2,
"molType": "Gene",
"type": "circle",
"seedArr": "notSeed",
"url": "70317",
"colorb": "#ff4500",
"colorw": "#ff4500",
"x": 1790.103,
"y": 734.5011,
"attributes": {
 "expr": null,
"expcolb": "#d3d3d3",
"expcolw": "#c6c6c6",
"degree":        1,
"between":        0 
} 
},
{
 "id": "Cd3eap",
"size": 2.018856,
"molType": "Gene",
"type": "circle",
"seedArr": "notSeed",
"url": "70350",
"colorb": "#ff4500",
"colorw": "#ff4500",
"x": 1811.001,
"y":  636.331,
"attributes": {
 "expr": null,
"expcolb": "#d3d3d3",
"expcolw": "#c6c6c6",
"degree":        2,
"between": 1279.662 
} 
},
{
 "id": "Gtpbp3",
"size":        2,
"molType": "Gene",
"type": "circle",
"seedArr": "notSeed",
"url": "102642476",
"colorb": "#ff4500",
"colorw": "#ff4500",
"x": 1640.594,
"y":  523.777,
"attributes": {
 "expr": null,
"expcolb": "#d3d3d3",
"expcolw": "#c6c6c6",
"degree":        1,
"between":        0 
} 
},
{
 "id": "Cox10",
"size":        2,
"molType": "Gene",
"type": "circle",
"seedArr": "notSeed",
"url": "70387",
"colorb": "#ff4500",
"colorw": "#ff4500",
"x": 1635.816,
"y": 659.4843,
"attributes": {
 "expr": null,
"expcolb": "#d3d3d3",
"expcolw": "#c6c6c6",
"degree":        1,
"between":        0 
} 
},
{
 "id": "Rprd1b",
"size":        2,
"molType": "Gene",
"type": "circle",
"seedArr": "notSeed",
"url": "70484",
"colorb": "#ff4500",
"colorw": "#ff4500",
"x":  1773.61,
"y":  725.363,
"attributes": {
 "expr": null,
"expcolb": "#d3d3d3",
"expcolw": "#c6c6c6",
"degree":        1,
"between":        0 
} 
},
{
 "id": "Slc35d2",
"size":        2,
"molType": "Gene",
"type": "circle",
"seedArr": "notSeed",
"url": null,
"colorb": "#ff4500",
"colorw": "#ff4500",
"x": 1494.768,
"y": 766.5341,
"attributes": {
 "expr": null,
"expcolb": "#d3d3d3",
"expcolw": "#c6c6c6",
"degree":        1,
"between":        0 
} 
},
{
 "id": "Prdm16",
"size":        2,
"molType": "Gene",
"type": "circle",
"seedArr": "notSeed",
"url": "70675",
"colorb": "#ff4500",
"colorw": "#ff4500",
"x": 1854.326,
"y":  700.939,
"attributes": {
 "expr": null,
"expcolb": "#d3d3d3",
"expcolw": "#c6c6c6",
"degree":        1,
"between":        0 
} 
},
{
 "id": "Kdsr",
"size":        2,
"molType": "Gene",
"type": "circle",
"seedArr": "notSeed",
"url": "70750",
"colorb": "#ff4500",
"colorw": "#ff4500",
"x": 1725.887,
"y": 798.5495,
"attributes": {
 "expr": null,
"expcolb": "#d3d3d3",
"expcolw": "#c6c6c6",
"degree":        1,
"between":        0 
} 
},
{
 "id": "Mier1",
"size":        2,
"molType": "Gene",
"type": "circle",
"seedArr": "notSeed",
"url": "71330",
"colorb": "#ff4500",
"colorw": "#ff4500",
"x": 1977.632,
"y":  555.783,
"attributes": {
 "expr": null,
"expcolb": "#d3d3d3",
"expcolw": "#c6c6c6",
"degree":        1,
"between":        0 
} 
},
{
 "id": "Epg5",
"size": 2.018856,
"molType": "Gene",
"type": "circle",
"seedArr": "notSeed",
"url": "71436",
"colorb": "#ff4500",
"colorw": "#ff4500",
"x": 1770.389,
"y": 675.6383,
"attributes": {
 "expr": null,
"expcolb": "#d3d3d3",
"expcolw": "#c6c6c6",
"degree":        2,
"between": 1279.662 
} 
},
{
 "id": "Zfp935",
"size": 2.065625,
"molType": "Gene",
"type": "circle",
"seedArr": "notSeed",
"url": "102640165",
"colorb": "#ff4500",
"colorw": "#ff4500",
"x": 1850.303,
"y": 659.6347,
"attributes": {
 "expr": null,
"expcolb": "#d3d3d3",
"expcolw": "#c6c6c6",
"degree":        2,
"between": 4453.557 
} 
},
{
 "id": "Gas2l3",
"size":        2,
"molType": "Gene",
"type": "circle",
"seedArr": "notSeed",
"url": "237436",
"colorb": "#ff4500",
"colorw": "#ff4500",
"x": 1709.149,
"y":  498.122,
"attributes": {
 "expr": null,
"expcolb": "#d3d3d3",
"expcolw": "#c6c6c6",
"degree":        1,
"between":        0 
} 
},
{
 "id": "Isx",
"size":        2,
"molType": "Gene",
"type": "circle",
"seedArr": "notSeed",
"url": "71601",
"colorb": "#ff4500",
"colorw": "#ff4500",
"x": 1705.102,
"y": 414.3576,
"attributes": {
 "expr": null,
"expcolb": "#d3d3d3",
"expcolw": "#c6c6c6",
"degree":        1,
"between":        0 
} 
},
{
 "id": "Pvrl4",
"size":        2,
"molType": "Gene",
"type": "circle",
"seedArr": "notSeed",
"url": "71740",
"colorb": "#ff4500",
"colorw": "#ff4500",
"x":  1801.82,
"y": 869.0794,
"attributes": {
 "expr": null,
"expcolb": "#d3d3d3",
"expcolw": "#c6c6c6",
"degree":        1,
"between":        0 
} 
},
{
 "id": "Shroom1",
"size":        2,
"molType": "Gene",
"type": "circle",
"seedArr": "notSeed",
"url": "71774",
"colorb": "#ff4500",
"colorw": "#ff4500",
"x": 1928.291,
"y": 762.1942,
"attributes": {
 "expr": null,
"expcolb": "#d3d3d3",
"expcolw": "#c6c6c6",
"degree":        1,
"between":        0 
} 
},
{
 "id": "Ints12",
"size":        2,
"molType": "Gene",
"type": "circle",
"seedArr": "notSeed",
"url": "71793",
"colorb": "#ff4500",
"colorw": "#ff4500",
"x":  1557.22,
"y": 726.2831,
"attributes": {
 "expr": null,
"expcolb": "#d3d3d3",
"expcolw": "#c6c6c6",
"degree":        1,
"between":        0 
} 
},
{
 "id": "Tmem50a",
"size":        2,
"molType": "Gene",
"type": "circle",
"seedArr": "notSeed",
"url": "71817",
"colorb": "#ff4500",
"colorw": "#ff4500",
"x": 1844.105,
"y": 704.0978,
"attributes": {
 "expr": null,
"expcolb": "#d3d3d3",
"expcolw": "#c6c6c6",
"degree":        1,
"between":        0 
} 
},
{
 "id": "Amer2",
"size":        2,
"molType": "Gene",
"type": "circle",
"seedArr": "notSeed",
"url": "72129",
"colorb": "#ff4500",
"colorw": "#ff4500",
"x": 1743.379,
"y": 669.5882,
"attributes": {
 "expr": null,
"expcolb": "#d3d3d3",
"expcolw": "#c6c6c6",
"degree":        1,
"between":        0 
} 
},
{
 "id": "Trub1",
"size":        2,
"molType": "Gene",
"type": "circle",
"seedArr": "notSeed",
"url": "72133",
"colorb": "#ff4500",
"colorw": "#ff4500",
"x": 1589.977,
"y": 546.3838,
"attributes": {
 "expr": null,
"expcolb": "#d3d3d3",
"expcolw": "#c6c6c6",
"degree":        1,
"between":        0 
} 
},
{
 "id": "Supt7l",
"size":        2,
"molType": "Gene",
"type": "circle",
"seedArr": "notSeed",
"url": "72195",
"colorb": "#ff4500",
"colorw": "#ff4500",
"x": 1644.211,
"y":   570.31,
"attributes": {
 "expr": null,
"expcolb": "#d3d3d3",
"expcolw": "#c6c6c6",
"degree":        1,
"between":        0 
} 
},
{
 "id": "Lrrc8e",
"size":        2,
"molType": "Gene",
"type": "circle",
"seedArr": "notSeed",
"url": "72267",
"colorb": "#ff4500",
"colorw": "#ff4500",
"x": 1735.038,
"y": 729.7186,
"attributes": {
 "expr": null,
"expcolb": "#d3d3d3",
"expcolw": "#c6c6c6",
"degree":        1,
"between":        0 
} 
},
{
 "id": "Sh2d4a",
"size":        2,
"molType": "Gene",
"type": "circle",
"seedArr": "notSeed",
"url": "72281",
"colorb": "#ff4500",
"colorw": "#ff4500",
"x": 1937.364,
"y": 496.0696,
"attributes": {
 "expr": null,
"expcolb": "#d3d3d3",
"expcolw": "#c6c6c6",
"degree":        1,
"between":        0 
} 
},
{
 "id": "Lsm11",
"size":        2,
"molType": "Gene",
"type": "circle",
"seedArr": "notSeed",
"url": "72290",
"colorb": "#ff4500",
"colorw": "#ff4500",
"x": 1801.046,
"y": 648.8258,
"attributes": {
 "expr": null,
"expcolb": "#d3d3d3",
"expcolw": "#c6c6c6",
"degree":        1,
"between":        0 
} 
},
{
 "id": "Wdr89",
"size": 2.055427,
"molType": "Gene",
"type": "circle",
"seedArr": "notSeed",
"url": "72338",
"colorb": "#ff4500",
"colorw": "#ff4500",
"x": 1643.086,
"y": 633.3272,
"attributes": {
 "expr": null,
"expcolb": "#d3d3d3",
"expcolw": "#c6c6c6",
"degree":        2,
"between": 3761.513 
} 
},
{
 "id": "Kcnmb2",
"size":        2,
"molType": "Gene",
"type": "circle",
"seedArr": "notSeed",
"url": "381626",
"colorb": "#ff4500",
"colorw": "#ff4500",
"x": 1739.943,
"y":  522.561,
"attributes": {
 "expr": null,
"expcolb": "#d3d3d3",
"expcolw": "#c6c6c6",
"degree":        1,
"between":        0 
} 
},
{
 "id": "Prr5l",
"size":        2,
"molType": "Gene",
"type": "circle",
"seedArr": "notSeed",
"url": "72454",
"colorb": "#ff4500",
"colorw": "#ff4500",
"x": 1617.259,
"y": 545.5449,
"attributes": {
 "expr": null,
"expcolb": "#d3d3d3",
"expcolw": "#c6c6c6",
"degree":        1,
"between":        0 
} 
},
{
 "id": "Ccdc71",
"size":        2,
"molType": "Gene",
"type": "circle",
"seedArr": "notSeed",
"url": null,
"colorb": "#ff4500",
"colorw": "#ff4500",
"x": 1800.508,
"y": 749.1479,
"attributes": {
 "expr": null,
"expcolb": "#d3d3d3",
"expcolw": "#c6c6c6",
"degree":        1,
"between":        0 
} 
},
{
 "id": "Zfp131",
"size":        2,
"molType": "Gene",
"type": "circle",
"seedArr": "notSeed",
"url": "72465",
"colorb": "#ff4500",
"colorw": "#ff4500",
"x": 1762.954,
"y": 698.2178,
"attributes": {
 "expr": null,
"expcolb": "#d3d3d3",
"expcolw": "#c6c6c6",
"degree":        1,
"between":        0 
} 
},
{
 "id": "Ssbp3",
"size":        2,
"molType": "Gene",
"type": "circle",
"seedArr": "notSeed",
"url": "72486",
"colorb": "#ff4500",
"colorw": "#ff4500",
"x": 1734.497,
"y":  766.056,
"attributes": {
 "expr": null,
"expcolb": "#d3d3d3",
"expcolw": "#c6c6c6",
"degree":        1,
"between":        0 
} 
},
{
 "id": "Aida",
"size": 2.015456,
"molType": "Gene",
"type": "circle",
"seedArr": "notSeed",
"url": "108909",
"colorb": "#ff4500",
"colorw": "#ff4500",
"x": 1816.305,
"y": 565.2094,
"attributes": {
 "expr": null,
"expcolb": "#d3d3d3",
"expcolw": "#c6c6c6",
"degree":        2,
"between": 1048.918 
} 
},
{
 "id": "Car10",
"size":        2,
"molType": "Gene",
"type": "circle",
"seedArr": "notSeed",
"url": "72605",
"colorb": "#ff4500",
"colorw": "#ff4500",
"x": 1949.869,
"y": 630.4499,
"attributes": {
 "expr": null,
"expcolb": "#d3d3d3",
"expcolw": "#c6c6c6",
"degree":        1,
"between":        0 
} 
},
{
 "id": "Lins",
"size": 2.009921,
"molType": "Gene",
"type": "circle",
"seedArr": "notSeed",
"url": "72635",
"colorb": "#ff4500",
"colorw": "#ff4500",
"x": 1669.584,
"y": 807.0713,
"attributes": {
 "expr": null,
"expcolb": "#d3d3d3",
"expcolw": "#c6c6c6",
"degree":        4,
"between": 673.2593 
} 
},
{
 "id": "Veph1",
"size": 2.018856,
"molType": "Gene",
"type": "circle",
"seedArr": "notSeed",
"url": "72789",
"colorb": "#ff4500",
"colorw": "#ff4500",
"x": 1818.391,
"y": 687.8158,
"attributes": {
 "expr": null,
"expcolb": "#d3d3d3",
"expcolw": "#c6c6c6",
"degree":        2,
"between": 1279.662 
} 
},
{
 "id": "Kremen2",
"size":        2,
"molType": "Gene",
"type": "circle",
"seedArr": "notSeed",
"url": "73016",
"colorb": "#ff4500",
"colorw": "#ff4500",
"x": 1741.949,
"y": 726.8343,
"attributes": {
 "expr": null,
"expcolb": "#d3d3d3",
"expcolw": "#c6c6c6",
"degree":        1,
"between":        0 
} 
},
{
 "id": "Ptchd4",
"size":        2,
"molType": "Gene",
"type": "circle",
"seedArr": "notSeed",
"url": "627626",
"colorb": "#ff4500",
"colorw": "#ff4500",
"x": 1809.084,
"y": 755.7043,
"attributes": {
 "expr": null,
"expcolb": "#d3d3d3",
"expcolw": "#c6c6c6",
"degree":        1,
"between":        0 
} 
},
{
 "id": "Fam83e",
"size":        2,
"molType": "Gene",
"type": "circle",
"seedArr": "notSeed",
"url": "73813",
"colorb": "#ff4500",
"colorw": "#ff4500",
"x": 1819.713,
"y": 553.8475,
"attributes": {
 "expr": null,
"expcolb": "#d3d3d3",
"expcolw": "#c6c6c6",
"degree":        1,
"between":        0 
} 
},
{
 "id": "Klk9",
"size":        2,
"molType": "Gene",
"type": "circle",
"seedArr": "notSeed",
"url": "73902",
"colorb": "#ff4500",
"colorw": "#ff4500",
"x": 1732.522,
"y": 779.1939,
"attributes": {
 "expr": null,
"expcolb": "#d3d3d3",
"expcolw": "#c6c6c6",
"degree":        1,
"between":        0 
} 
},
{
 "id": "Psmb11",
"size": 2.015456,
"molType": "Gene",
"type": "circle",
"seedArr": "notSeed",
"url": null,
"colorb": "#ff4500",
"colorw": "#ff4500",
"x": 1803.767,
"y": 592.4869,
"attributes": {
 "expr": null,
"expcolb": "#d3d3d3",
"expcolw": "#c6c6c6",
"degree":        2,
"between": 1048.918 
} 
},
{
 "id": "Rap2b",
"size":        2,
"molType": "Gene",
"type": "circle",
"seedArr": "notSeed",
"url": "74012",
"colorb": "#ff4500",
"colorw": "#ff4500",
"x": 1777.647,
"y": 665.4893,
"attributes": {
 "expr": null,
"expcolb": "#d3d3d3",
"expcolw": "#c6c6c6",
"degree":        1,
"between":        0 
} 
},
{
 "id": "Zfp329",
"size": 2.075071,
"molType": "Gene",
"type": "circle",
"seedArr": "notSeed",
"url": "67230",
"colorb": "#ff4500",
"colorw": "#ff4500",
"x": 1851.975,
"y": 625.9852,
"attributes": {
 "expr": null,
"expcolb": "#d3d3d3",
"expcolw": "#c6c6c6",
"degree":        2,
"between": 5094.618 
} 
},
{
 "id": "Dcaf6",
"size":        2,
"molType": "Gene",
"type": "circle",
"seedArr": "notSeed",
"url": "74106",
"colorb": "#ff4500",
"colorw": "#ff4500",
"x": 1831.431,
"y": 781.4725,
"attributes": {
 "expr": null,
"expcolb": "#d3d3d3",
"expcolw": "#c6c6c6",
"degree":        1,
"between":        0 
} 
},
{
 "id": "Zfp263",
"size":        2,
"molType": "Gene",
"type": "circle",
"seedArr": "notSeed",
"url": "74120",
"colorb": "#ff4500",
"colorw": "#ff4500",
"x": 1684.672,
"y": 614.4004,
"attributes": {
 "expr": null,
"expcolb": "#d3d3d3",
"expcolw": "#c6c6c6",
"degree":        1,
"between":        0 
} 
},
{
 "id": "Nuak2",
"size":        2,
"molType": "Gene",
"type": "circle",
"seedArr": "notSeed",
"url": "74143",
"colorb": "#ff4500",
"colorw": "#ff4500",
"x": 1698.985,
"y": 601.3767,
"attributes": {
 "expr": null,
"expcolb": "#d3d3d3",
"expcolw": "#c6c6c6",
"degree":        1,
"between":        0 
} 
},
{
 "id": "Cep97",
"size":        2,
"molType": "Gene",
"type": "circle",
"seedArr": "notSeed",
"url": "74201",
"colorb": "#ff4500",
"colorw": "#ff4500",
"x": 1649.556,
"y": 666.4391,
"attributes": {
 "expr": null,
"expcolb": "#d3d3d3",
"expcolw": "#c6c6c6",
"degree":        1,
"between":        0 
} 
},
{
 "id": "Ccdc11",
"size":        2,
"molType": "Gene",
"type": "circle",
"seedArr": "notSeed",
"url": "74470",
"colorb": "#ff4500",
"colorw": "#ff4500",
"x": 1672.745,
"y": 749.3847,
"attributes": {
 "expr": null,
"expcolb": "#d3d3d3",
"expcolw": "#c6c6c6",
"degree":        1,
"between":        0 
} 
},
{
 "id": "Zfp871",
"size":        2,
"molType": "Gene",
"type": "circle",
"seedArr": "notSeed",
"url": "208292",
"colorb": "#ff4500",
"colorw": "#ff4500",
"x": 1782.151,
"y":  659.393,
"attributes": {
 "expr": null,
"expcolb": "#d3d3d3",
"expcolw": "#c6c6c6",
"degree":        1,
"between":        0 
} 
},
{
 "id": "Mau2",
"size": 2.018856,
"molType": "Gene",
"type": "circle",
"seedArr": "notSeed",
"url": "74549",
"colorb": "#ff4500",
"colorw": "#ff4500",
"x":     1776,
"y": 632.1224,
"attributes": {
 "expr": null,
"expcolb": "#d3d3d3",
"expcolw": "#c6c6c6",
"degree":        2,
"between": 1279.662 
} 
},
{
 "id": "Tmem106a",
"size":        2,
"molType": "Gene",
"type": "circle",
"seedArr": "notSeed",
"url": "193670",
"colorb": "#ff4500",
"colorw": "#ff4500",
"x": 1834.576,
"y": 860.0047,
"attributes": {
 "expr": null,
"expcolb": "#d3d3d3",
"expcolw": "#c6c6c6",
"degree":        1,
"between":        0 
} 
},
{
 "id": "Atp6v1e2",
"size":        2,
"molType": "Gene",
"type": "circle",
"seedArr": "notSeed",
"url": "74915",
"colorb": "#ff4500",
"colorw": "#ff4500",
"x": 1726.984,
"y": 474.6285,
"attributes": {
 "expr": null,
"expcolb": "#d3d3d3",
"expcolw": "#c6c6c6",
"degree":        1,
"between":        0 
} 
},
{
 "id": "Prkd3",
"size":        2,
"molType": "Gene",
"type": "circle",
"seedArr": "notSeed",
"url": "75292",
"colorb": "#ff4500",
"colorw": "#ff4500",
"x": 1732.138,
"y": 682.0515,
"attributes": {
 "expr": null,
"expcolb": "#d3d3d3",
"expcolw": "#c6c6c6",
"degree":        1,
"between":        0 
} 
},
{
 "id": "Ing5",
"size": 2.075071,
"molType": "Gene",
"type": "circle",
"seedArr": "notSeed",
"url": "66262",
"colorb": "#ff4500",
"colorw": "#ff4500",
"x": 1829.382,
"y":  613.445,
"attributes": {
 "expr": null,
"expcolb": "#d3d3d3",
"expcolw": "#c6c6c6",
"degree":        2,
"between": 5094.618 
} 
},
{
 "id": "Zfp933",
"size": 2.069531,
"molType": "Gene",
"type": "circle",
"seedArr": "notSeed",
"url": "242747",
"colorb": "#ff4500",
"colorw": "#ff4500",
"x": 1754.544,
"y": 659.4368,
"attributes": {
 "expr": null,
"expcolb": "#d3d3d3",
"expcolw": "#c6c6c6",
"degree":        3,
"between": 4718.645 
} 
},
{
 "id": "Mfsd6",
"size":  2.02312,
"molType": "Gene",
"type": "circle",
"seedArr": "notSeed",
"url": "98682",
"colorb": "#ff4500",
"colorw": "#ff4500",
"x": 1626.651,
"y": 563.9533,
"attributes": {
 "expr": null,
"expcolb": "#d3d3d3",
"expcolw": "#c6c6c6",
"degree":        2,
"between": 1569.039 
} 
},
{
 "id": "Krt24",
"size":        2,
"molType": "Gene",
"type": "circle",
"seedArr": "notSeed",
"url": "75717",
"colorb": "#ff4500",
"colorw": "#ff4500",
"x":  1799.06,
"y": 709.8367,
"attributes": {
 "expr": null,
"expcolb": "#d3d3d3",
"expcolw": "#c6c6c6",
"degree":        1,
"between":        0 
} 
},
{
 "id": "Fam227a",
"size":        2,
"molType": "Gene",
"type": "circle",
"seedArr": "notSeed",
"url": "75729",
"colorb": "#ff4500",
"colorw": "#ff4500",
"x": 1588.849,
"y": 705.5151,
"attributes": {
 "expr": null,
"expcolb": "#d3d3d3",
"expcolw": "#c6c6c6",
"degree":        1,
"between":        0 
} 
},
{
 "id": "Cdyl2",
"size":        2,
"molType": "Gene",
"type": "circle",
"seedArr": "notSeed",
"url": "75805",
"colorb": "#ff4500",
"colorw": "#ff4500",
"x":  1664.07,
"y": 705.8254,
"attributes": {
 "expr": null,
"expcolb": "#d3d3d3",
"expcolw": "#c6c6c6",
"degree":        1,
"between":        0 
} 
},
{
 "id": "Rnf139",
"size":        2,
"molType": "Gene",
"type": "circle",
"seedArr": "notSeed",
"url": "75841",
"colorb": "#ff4500",
"colorw": "#ff4500",
"x": 1669.704,
"y": 410.1664,
"attributes": {
 "expr": null,
"expcolb": "#d3d3d3",
"expcolw": "#c6c6c6",
"degree":        1,
"between":        0 
} 
},
{
 "id": "Samd7",
"size":        2,
"molType": "Gene",
"type": "circle",
"seedArr": "notSeed",
"url": "75953",
"colorb": "#ff4500",
"colorw": "#ff4500",
"x":  1616.36,
"y": 527.5593,
"attributes": {
 "expr": null,
"expcolb": "#d3d3d3",
"expcolw": "#c6c6c6",
"degree":        1,
"between":        0 
} 
},
{
 "id": "Jakmip1",
"size":        2,
"molType": "Gene",
"type": "circle",
"seedArr": "notSeed",
"url": "109032",
"colorb": "#ff4500",
"colorw": "#ff4500",
"x": 1742.513,
"y": 684.9727,
"attributes": {
 "expr": null,
"expcolb": "#d3d3d3",
"expcolw": "#c6c6c6",
"degree":        1,
"between":        0 
} 
},
{
 "id": "Zfp444",
"size": 2.009921,
"molType": "Gene",
"type": "circle",
"seedArr": "notSeed",
"url": "72667",
"colorb": "#ff4500",
"colorw": "#ff4500",
"x": 1660.354,
"y": 807.3246,
"attributes": {
 "expr": null,
"expcolb": "#d3d3d3",
"expcolw": "#c6c6c6",
"degree":        4,
"between": 673.2593 
} 
},
{
 "id": "Pcnp",
"size":        2,
"molType": "Gene",
"type": "circle",
"seedArr": "notSeed",
"url": "76306",
"colorb": "#ff4500",
"colorw": "#ff4500",
"x": 1821.885,
"y": 646.7957,
"attributes": {
 "expr": null,
"expcolb": "#d3d3d3",
"expcolw": "#c6c6c6",
"degree":        1,
"between":        0 
} 
},
{
 "id": "Wdr26",
"size":        2,
"molType": "Gene",
"type": "circle",
"seedArr": "notSeed",
"url": "76594",
"colorb": "#ff4500",
"colorw": "#ff4500",
"x": 1736.243,
"y": 542.4709,
"attributes": {
 "expr": null,
"expcolb": "#d3d3d3",
"expcolw": "#c6c6c6",
"degree":        1,
"between":        0 
} 
},
{
 "id": "Ago4",
"size":        2,
"molType": "Gene",
"type": "circle",
"seedArr": "notSeed",
"url": "76850",
"colorb": "#ff4500",
"colorw": "#ff4500",
"x": 1811.436,
"y": 854.6084,
"attributes": {
 "expr": null,
"expcolb": "#d3d3d3",
"expcolw": "#c6c6c6",
"degree":        1,
"between":        0 
} 
},
{
 "id": "Bcas1",
"size":        2,
"molType": "Gene",
"type": "circle",
"seedArr": "notSeed",
"url": "76960",
"colorb": "#ff4500",
"colorw": "#ff4500",
"x": 1917.769,
"y": 506.3421,
"attributes": {
 "expr": null,
"expcolb": "#d3d3d3",
"expcolw": "#c6c6c6",
"degree":        1,
"between":        0 
} 
},
{
 "id": "Agl",
"size":        2,
"molType": "Gene",
"type": "circle",
"seedArr": "notSeed",
"url": "77605",
"colorb": "#ff4500",
"colorw": "#ff4500",
"x": 1669.508,
"y": 696.8022,
"attributes": {
 "expr": null,
"expcolb": "#d3d3d3",
"expcolw": "#c6c6c6",
"degree":        1,
"between":        0 
} 
},
{
 "id": "Fam178a",
"size":        2,
"molType": "Gene",
"type": "circle",
"seedArr": "notSeed",
"url": "226151",
"colorb": "#ff4500",
"colorw": "#ff4500",
"x": 1808.848,
"y": 785.1301,
"attributes": {
 "expr": null,
"expcolb": "#d3d3d3",
"expcolw": "#c6c6c6",
"degree":        1,
"between":        0 
} 
},
{
 "id": "Pgm5",
"size":        2,
"molType": "Gene",
"type": "circle",
"seedArr": "notSeed",
"url": "226041",
"colorb": "#ff4500",
"colorw": "#ff4500",
"x":  1703.12,
"y":  465.141,
"attributes": {
 "expr": null,
"expcolb": "#d3d3d3",
"expcolw": "#c6c6c6",
"degree":        1,
"between":        0 
} 
},
{
 "id": "Ndor1",
"size": 2.018856,
"molType": "Gene",
"type": "circle",
"seedArr": "notSeed",
"url": "78797",
"colorb": "#ff4500",
"colorw": "#ff4500",
"x": 1828.827,
"y": 644.7214,
"attributes": {
 "expr": null,
"expcolb": "#d3d3d3",
"expcolw": "#c6c6c6",
"degree":        2,
"between": 1279.662 
} 
},
{
 "id": "Pigt",
"size":        2,
"molType": "Gene",
"type": "circle",
"seedArr": "notSeed",
"url": "78935",
"colorb": "#ff4500",
"colorw": "#ff4500",
"x": 1730.706,
"y": 510.1482,
"attributes": {
 "expr": null,
"expcolb": "#d3d3d3",
"expcolw": "#c6c6c6",
"degree":        1,
"between":        0 
} 
},
{
 "id": "Mrpl19",
"size": 2.018856,
"molType": "Gene",
"type": "circle",
"seedArr": "notSeed",
"url": "56284",
"colorb": "#ff4500",
"colorw": "#ff4500",
"x": 1758.048,
"y": 602.6923,
"attributes": {
 "expr": null,
"expcolb": "#d3d3d3",
"expcolw": "#c6c6c6",
"degree":        2,
"between": 1279.662 
} 
},
{
 "id": "Bcmo1",
"size":        2,
"molType": "Gene",
"type": "circle",
"seedArr": "notSeed",
"url": "63857",
"colorb": "#ff4500",
"colorw": "#ff4500",
"x":  1720.83,
"y": 493.3957,
"attributes": {
 "expr": null,
"expcolb": "#d3d3d3",
"expcolw": "#c6c6c6",
"degree":        1,
"between":        0 
} 
},
{
 "id": "Dusp10",
"size":        2,
"molType": "Gene",
"type": "circle",
"seedArr": "notSeed",
"url": "56349",
"colorb": "#ff4500",
"colorw": "#ff4500",
"x": 1677.471,
"y": 652.3322,
"attributes": {
 "expr": null,
"expcolb": "#d3d3d3",
"expcolw": "#c6c6c6",
"degree":        1,
"between":        0 
} 
},
{
 "id": "Trio",
"size":        2,
"molType": "Gene",
"type": "circle",
"seedArr": "notSeed",
"url": "64144",
"colorb": "#ff4500",
"colorw": "#ff4500",
"x": 1812.888,
"y": 674.0906,
"attributes": {
 "expr": null,
"expcolb": "#d3d3d3",
"expcolw": "#c6c6c6",
"degree":        1,
"between":        0 
} 
},
{
 "id": "Zbtb21",
"size":        2,
"molType": "Gene",
"type": "circle",
"seedArr": "notSeed",
"url": "114565",
"colorb": "#ff4500",
"colorw": "#ff4500",
"x": 1692.113,
"y": 648.2746,
"attributes": {
 "expr": null,
"expcolb": "#d3d3d3",
"expcolw": "#c6c6c6",
"degree":        1,
"between":        0 
} 
},
{
 "id": "Stk32b",
"size":        2,
"molType": "Gene",
"type": "circle",
"seedArr": "notSeed",
"url": "64293",
"colorb": "#ff4500",
"colorw": "#ff4500",
"x": 1947.504,
"y":  690.589,
"attributes": {
 "expr": null,
"expcolb": "#d3d3d3",
"expcolw": "#c6c6c6",
"degree":        1,
"between":        0 
} 
},
{
 "id": "Ms4a4c",
"size":        2,
"molType": "Gene",
"type": "circle",
"seedArr": "notSeed",
"url": "64380",
"colorb": "#ff4500",
"colorw": "#ff4500",
"x": 1844.412,
"y": 471.7848,
"attributes": {
 "expr": null,
"expcolb": "#d3d3d3",
"expcolw": "#c6c6c6",
"degree":        1,
"between":        0 
} 
},
{
 "id": "Afg3l1",
"size": 2.069531,
"molType": "Gene",
"type": "circle",
"seedArr": "notSeed",
"url": "114896",
"colorb": "#ff4500",
"colorw": "#ff4500",
"x": 1767.717,
"y": 605.0432,
"attributes": {
 "expr": null,
"expcolb": "#d3d3d3",
"expcolw": "#c6c6c6",
"degree":        3,
"between": 4718.645 
} 
},
{
 "id": "Pdcd10",
"size":        2,
"molType": "Gene",
"type": "circle",
"seedArr": "notSeed",
"url": "56399",
"colorb": "#ff4500",
"colorw": "#ff4500",
"x": 1567.442,
"y": 577.8368,
"attributes": {
 "expr": null,
"expcolb": "#d3d3d3",
"expcolw": "#c6c6c6",
"degree":        1,
"between":        0 
} 
},
{
 "id": "Ptges3",
"size":        2,
"molType": "Gene",
"type": "circle",
"seedArr": "notSeed",
"url": "65019",
"colorb": "#ff4500",
"colorw": "#ff4500",
"x": 1747.909,
"y": 717.6243,
"attributes": {
 "expr": null,
"expcolb": "#d3d3d3",
"expcolw": "#c6c6c6",
"degree":        1,
"between":        0 
} 
},
{
 "id": "Lpar3",
"size":        2,
"molType": "Gene",
"type": "circle",
"seedArr": "notSeed",
"url": "65086",
"colorb": "#ff4500",
"colorw": "#ff4500",
"x": 1578.053,
"y": 745.9779,
"attributes": {
 "expr": null,
"expcolb": "#d3d3d3",
"expcolw": "#c6c6c6",
"degree":        1,
"between":        0 
} 
},
{
 "id": "Bean1",
"size":        2,
"molType": "Gene",
"type": "circle",
"seedArr": "notSeed",
"url": "65112",
"colorb": "#ff4500",
"colorw": "#ff4500",
"x": 1737.181,
"y": 603.2278,
"attributes": {
 "expr": null,
"expcolb": "#d3d3d3",
"expcolw": "#c6c6c6",
"degree":        1,
"between":        0 
} 
},
{
 "id": "Pmepa1",
"size":        2,
"molType": "Gene",
"type": "circle",
"seedArr": "notSeed",
"url": null,
"colorb": "#ff4500",
"colorw": "#ff4500",
"x": 1846.094,
"y": 732.7812,
"attributes": {
 "expr": null,
"expcolb": "#d3d3d3",
"expcolw": "#c6c6c6",
"degree":        1,
"between":        0 
} 
},
{
 "id": "Rsad2",
"size":        2,
"molType": "Gene",
"type": "circle",
"seedArr": "notSeed",
"url": "58185",
"colorb": "#ff4500",
"colorw": "#ff4500",
"x": 1732.943,
"y": 551.4642,
"attributes": {
 "expr": null,
"expcolb": "#d3d3d3",
"expcolw": "#c6c6c6",
"degree":        1,
"between":        0 
} 
},
{
 "id": "Metap2",
"size":        2,
"molType": "Gene",
"type": "circle",
"seedArr": "notSeed",
"url": "56307",
"colorb": "#ff4500",
"colorw": "#ff4500",
"x": 1747.761,
"y": 433.9279,
"attributes": {
 "expr": null,
"expcolb": "#d3d3d3",
"expcolw": "#c6c6c6",
"degree":        1,
"between":        0 
} 
},
{
 "id": "Ranbp17",
"size":        2,
"molType": "Gene",
"type": "circle",
"seedArr": "notSeed",
"url": "65257",
"colorb": "#ff4500",
"colorw": "#ff4500",
"x": 1928.996,
"y": 453.1748,
"attributes": {
 "expr": null,
"expcolb": "#d3d3d3",
"expcolw": "#c6c6c6",
"degree":        1,
"between":        0 
} 
},
{
 "id": "Trem1",
"size":        2,
"molType": "Gene",
"type": "circle",
"seedArr": "notSeed",
"url": "58217",
"colorb": "#ff4500",
"colorw": "#ff4500",
"x": 1939.217,
"y": 527.4887,
"attributes": {
 "expr": null,
"expcolb": "#d3d3d3",
"expcolw": "#c6c6c6",
"degree":        1,
"between":        0 
} 
},
{
 "id": "Rrad",
"size":        2,
"molType": "Gene",
"type": "circle",
"seedArr": "notSeed",
"url": "56437",
"colorb": "#ff4500",
"colorw": "#ff4500",
"x":  1574.32,
"y": 718.3003,
"attributes": {
 "expr": null,
"expcolb": "#d3d3d3",
"expcolw": "#c6c6c6",
"degree":        1,
"between":        0 
} 
},
{
 "id": "Edaradd",
"size":        2,
"molType": "Gene",
"type": "circle",
"seedArr": "notSeed",
"url": "79221",
"colorb": "#ff4500",
"colorw": "#ff4500",
"x": 1735.527,
"y": 673.5227,
"attributes": {
 "expr": null,
"expcolb": "#d3d3d3",
"expcolw": "#c6c6c6",
"degree":        1,
"between":        0 
} 
},
{
 "id": "Rhoj",
"size":        2,
"molType": "Gene",
"type": "circle",
"seedArr": "notSeed",
"url": "80860",
"colorb": "#ff4500",
"colorw": "#ff4500",
"x": 1687.488,
"y":  708.788,
"attributes": {
 "expr": null,
"expcolb": "#d3d3d3",
"expcolw": "#c6c6c6",
"degree":        1,
"between":        0 
} 
},
{
 "id": "Dnajb1",
"size":        2,
"molType": "Gene",
"type": "circle",
"seedArr": "notSeed",
"url": "81489",
"colorb": "#ff4500",
"colorw": "#ff4500",
"x": 1936.666,
"y": 700.7438,
"attributes": {
 "expr": null,
"expcolb": "#d3d3d3",
"expcolw": "#c6c6c6",
"degree":        1,
"between":        0 
} 
},
{
 "id": "Jdp2",
"size":        2,
"molType": "Gene",
"type": "circle",
"seedArr": "notSeed",
"url": "77945",
"colorb": "#ff4500",
"colorw": "#ff4500",
"x": 1755.897,
"y": 736.6534,
"attributes": {
 "expr": null,
"expcolb": "#d3d3d3",
"expcolw": "#c6c6c6",
"degree":        1,
"between":        0 
} 
},
{
 "id": "Mgea5",
"size":        2,
"molType": "Gene",
"type": "circle",
"seedArr": "notSeed",
"url": "76055",
"colorb": "#ff4500",
"colorw": "#ff4500",
"x": 1497.612,
"y": 701.3491,
"attributes": {
 "expr": null,
"expcolb": "#d3d3d3",
"expcolw": "#c6c6c6",
"degree":        1,
"between":        0 
} 
},
{
 "id": "Tcf23",
"size":        2,
"molType": "Gene",
"type": "circle",
"seedArr": "notSeed",
"url": "93842",
"colorb": "#ff4500",
"colorw": "#ff4500",
"x": 1745.275,
"y": 646.4758,
"attributes": {
 "expr": null,
"expcolb": "#d3d3d3",
"expcolw": "#c6c6c6",
"degree":        1,
"between":        0 
} 
},
{
 "id": "SIRT1",
"size":        2,
"molType": "Gene",
"type": "circle",
"seedArr": "notSeed",
"url": "108030",
"colorb": "#ff4500",
"colorw": "#ff4500",
"x": 1946.139,
"y": 575.3533,
"attributes": {
 "expr": null,
"expcolb": "#d3d3d3",
"expcolw": "#c6c6c6",
"degree":        1,
"between":        0 
} 
},
{
 "id": "Narg2",
"size":        2,
"molType": "Gene",
"type": "circle",
"seedArr": "notSeed",
"url": "93697",
"colorb": "#ff4500",
"colorw": "#ff4500",
"x": 1528.364,
"y":  740.435,
"attributes": {
 "expr": null,
"expcolb": "#d3d3d3",
"expcolw": "#c6c6c6",
"degree":        1,
"between":        0 
} 
},
{
 "id": "Dqx1",
"size":        2,
"molType": "Gene",
"type": "circle",
"seedArr": "notSeed",
"url": "93673",
"colorb": "#ff4500",
"colorw": "#ff4500",
"x": 1653.689,
"y": 609.8653,
"attributes": {
 "expr": null,
"expcolb": "#d3d3d3",
"expcolw": "#c6c6c6",
"degree":        1,
"between":        0 
} 
},
{
 "id": "Cml3",
"size": 2.021326,
"molType": "Gene",
"type": "circle",
"seedArr": "notSeed",
"url": "93674",
"colorb": "#ff4500",
"colorw": "#ff4500",
"x": 1841.631,
"y": 498.6534,
"attributes": {
 "expr": null,
"expcolb": "#d3d3d3",
"expcolw": "#c6c6c6",
"degree":        2,
"between":   1447.3 
} 
},
{
 "id": "Fkbp6",
"size":        2,
"molType": "Gene",
"type": "circle",
"seedArr": "notSeed",
"url": "94244",
"colorb": "#ff4500",
"colorw": "#ff4500",
"x": 1761.949,
"y": 754.7204,
"attributes": {
 "expr": null,
"expcolb": "#d3d3d3",
"expcolw": "#c6c6c6",
"degree":        1,
"between":        0 
} 
},
{
 "id": "Diexf",
"size":        2,
"molType": "Gene",
"type": "circle",
"seedArr": "notSeed",
"url": "212439",
"colorb": "#ff4500",
"colorw": "#ff4500",
"x": 1699.419,
"y": 683.5127,
"attributes": {
 "expr": null,
"expcolb": "#d3d3d3",
"expcolw": "#c6c6c6",
"degree":        1,
"between":        0 
} 
},
{
 "id": "Dlgap4",
"size":        2,
"molType": "Gene",
"type": "circle",
"seedArr": "notSeed",
"url": "99151",
"colorb": "#ff4500",
"colorw": "#ff4500",
"x": 1680.653,
"y": 624.7453,
"attributes": {
 "expr": null,
"expcolb": "#d3d3d3",
"expcolw": "#c6c6c6",
"degree":        1,
"between":        0 
} 
},
{
 "id": "Rabepk",
"size":        2,
"molType": "Gene",
"type": "circle",
"seedArr": "notSeed",
"url": "99633",
"colorb": "#ff4500",
"colorw": "#ff4500",
"x": 1756.234,
"y": 529.2467,
"attributes": {
 "expr": null,
"expcolb": "#d3d3d3",
"expcolw": "#c6c6c6",
"degree":        1,
"between":        0 
} 
},
{
 "id": "Pramef8",
"size":        2,
"molType": "Gene",
"type": "circle",
"seedArr": "notSeed",
"url": "242736",
"colorb": "#ff4500",
"colorw": "#ff4500",
"x": 1674.741,
"y": 429.8007,
"attributes": {
 "expr": null,
"expcolb": "#d3d3d3",
"expcolw": "#c6c6c6",
"degree":        1,
"between":        0 
} 
},
{
 "id": "Mob3c",
"size": 2.018856,
"molType": "Gene",
"type": "circle",
"seedArr": "notSeed",
"url": "212632",
"colorb": "#ff4500",
"colorw": "#ff4500",
"x": 1808.555,
"y": 642.0175,
"attributes": {
 "expr": null,
"expcolb": "#d3d3d3",
"expcolw": "#c6c6c6",
"degree":        2,
"between": 1279.662 
} 
},
{
 "id": "Exoc8",
"size":        2,
"molType": "Gene",
"type": "circle",
"seedArr": "notSeed",
"url": "102058",
"colorb": "#ff4500",
"colorw": "#ff4500",
"x": 1599.171,
"y": 562.8638,
"attributes": {
 "expr": null,
"expcolb": "#d3d3d3",
"expcolw": "#c6c6c6",
"degree":        1,
"between":        0 
} 
},
{
 "id": "Lars2",
"size":        2,
"molType": "Gene",
"type": "circle",
"seedArr": "notSeed",
"url": "102436",
"colorb": "#ff4500",
"colorw": "#ff4500",
"x": 1941.568,
"y": 515.7056,
"attributes": {
 "expr": null,
"expcolb": "#d3d3d3",
"expcolw": "#c6c6c6",
"degree":        1,
"between":        0 
} 
},
{
 "id": "Fam211b",
"size":        2,
"molType": "Gene",
"type": "circle",
"seedArr": "notSeed",
"url": "192734",
"colorb": "#ff4500",
"colorw": "#ff4500",
"x": 1665.658,
"y": 643.4149,
"attributes": {
 "expr": null,
"expcolb": "#d3d3d3",
"expcolw": "#c6c6c6",
"degree":        1,
"between":        0 
} 
},
{
 "id": "Enpp3",
"size":        2,
"molType": "Gene",
"type": "circle",
"seedArr": "notSeed",
"url": "103573",
"colorb": "#ff4500",
"colorw": "#ff4500",
"x": 1782.726,
"y": 713.6083,
"attributes": {
 "expr": null,
"expcolb": "#d3d3d3",
"expcolw": "#c6c6c6",
"degree":        1,
"between":        0 
} 
},
{
 "id": "Slc16a6",
"size":        2,
"molType": "Gene",
"type": "circle",
"seedArr": "notSeed",
"url": "97761",
"colorb": "#ff4500",
"colorw": "#ff4500",
"x": 1692.356,
"y": 628.7251,
"attributes": {
 "expr": null,
"expcolb": "#d3d3d3",
"expcolw": "#c6c6c6",
"degree":        1,
"between":        0 
} 
},
{
 "id": "Tecpr2",
"size": 2.015456,
"molType": "Gene",
"type": "circle",
"seedArr": "notSeed",
"url": "104859",
"colorb": "#ff4500",
"colorw": "#ff4500",
"x": 1759.921,
"y": 556.0502,
"attributes": {
 "expr": null,
"expcolb": "#d3d3d3",
"expcolw": "#c6c6c6",
"degree":        2,
"between": 1048.918 
} 
},
{
 "id": "Cep170b",
"size":        2,
"molType": "Gene",
"type": "circle",
"seedArr": "notSeed",
"url": "217882",
"colorb": "#ff4500",
"colorw": "#ff4500",
"x": 1529.357,
"y": 649.4007,
"attributes": {
 "expr": null,
"expcolb": "#d3d3d3",
"expcolw": "#c6c6c6",
"degree":        1,
"between":        0 
} 
},
{
 "id": "Fam160b1",
"size":        2,
"molType": "Gene",
"type": "circle",
"seedArr": "notSeed",
"url": "240514",
"colorb": "#ff4500",
"colorw": "#ff4500",
"x": 1751.636,
"y": 746.7528,
"attributes": {
 "expr": null,
"expcolb": "#d3d3d3",
"expcolw": "#c6c6c6",
"degree":        1,
"between":        0 
} 
},
{
 "id": "Prrxl1",
"size":        2,
"molType": "Gene",
"type": "circle",
"seedArr": "notSeed",
"url": "107751",
"colorb": "#ff4500",
"colorw": "#ff4500",
"x": 1731.322,
"y": 483.3919,
"attributes": {
 "expr": null,
"expcolb": "#d3d3d3",
"expcolw": "#c6c6c6",
"degree":        1,
"between":        0 
} 
},
{
 "id": "Tirap",
"size": 2.018856,
"molType": "Gene",
"type": "circle",
"seedArr": "notSeed",
"url": "117149",
"colorb": "#ff4500",
"colorw": "#ff4500",
"x":  1741.78,
"y": 622.3553,
"attributes": {
 "expr": null,
"expcolb": "#d3d3d3",
"expcolw": "#c6c6c6",
"degree":        2,
"between": 1279.662 
} 
},
{
 "id": "Cspg4",
"size":        2,
"molType": "Gene",
"type": "circle",
"seedArr": "notSeed",
"url": "121021",
"colorb": "#ff4500",
"colorw": "#ff4500",
"x": 1774.132,
"y": 781.8625,
"attributes": {
 "expr": null,
"expcolb": "#d3d3d3",
"expcolw": "#c6c6c6",
"degree":        1,
"between":        0 
} 
},
{
 "id": "Slc7a12",
"size":        2,
"molType": "Gene",
"type": "circle",
"seedArr": "notSeed",
"url": "140918",
"colorb": "#ff4500",
"colorw": "#ff4500",
"x": 1671.043,
"y": 624.9914,
"attributes": {
 "expr": null,
"expcolb": "#d3d3d3",
"expcolw": "#c6c6c6",
"degree":        1,
"between":        0 
} 
},
{
 "id": "Med16",
"size": 2.018856,
"molType": "Gene",
"type": "circle",
"seedArr": "notSeed",
"url": "216154",
"colorb": "#ff4500",
"colorw": "#ff4500",
"x": 1802.914,
"y":  670.388,
"attributes": {
 "expr": null,
"expcolb": "#d3d3d3",
"expcolw": "#c6c6c6",
"degree":        2,
"between": 1279.662 
} 
},
{
 "id": "Prokr2",
"size":        2,
"molType": "Gene",
"type": "circle",
"seedArr": "notSeed",
"url": "241915",
"colorb": "#ff4500",
"colorw": "#ff4500",
"x": 1823.224,
"y": 731.5974,
"attributes": {
 "expr": null,
"expcolb": "#d3d3d3",
"expcolw": "#c6c6c6",
"degree":        1,
"between":        0 
} 
},
{
 "id": "Cytip",
"size": 2.080374,
"molType": "Gene",
"type": "circle",
"seedArr": "notSeed",
"url": "227929",
"colorb": "#ff4500",
"colorw": "#ff4500",
"x": 1861.332,
"y": 723.4895,
"attributes": {
 "expr": null,
"expcolb": "#d3d3d3",
"expcolw": "#c6c6c6",
"degree":        2,
"between":  5454.49 
} 
},
{
 "id": "Rbm47",
"size":        2,
"molType": "Gene",
"type": "circle",
"seedArr": "notSeed",
"url": "245945",
"colorb": "#ff4500",
"colorw": "#ff4500",
"x": 1701.052,
"y": 664.0529,
"attributes": {
 "expr": null,
"expcolb": "#d3d3d3",
"expcolw": "#c6c6c6",
"degree":        1,
"between":        0 
} 
},
{
 "id": "Mtss1",
"size":        2,
"molType": "Gene",
"type": "circle",
"seedArr": "notSeed",
"url": "211429",
"colorb": "#ff4500",
"colorw": "#ff4500",
"x": 1892.536,
"y": 497.1804,
"attributes": {
 "expr": null,
"expcolb": "#d3d3d3",
"expcolw": "#c6c6c6",
"degree":        1,
"between":        0 
} 
},
{
 "id": "Exosc2",
"size":        2,
"molType": "Gene",
"type": "circle",
"seedArr": "notSeed",
"url": "227800",
"colorb": "#ff4500",
"colorw": "#ff4500",
"x": 1686.061,
"y": 551.7195,
"attributes": {
 "expr": null,
"expcolb": "#d3d3d3",
"expcolw": "#c6c6c6",
"degree":        1,
"between":        0 
} 
},
{
 "id": "Pdik1l",
"size": 2.080411,
"molType": "Gene",
"type": "circle",
"seedArr": "notSeed",
"url": "232146",
"colorb": "#ff4500",
"colorw": "#ff4500",
"x": 1754.889,
"y": 579.8153,
"attributes": {
 "expr": null,
"expcolb": "#d3d3d3",
"expcolw": "#c6c6c6",
"degree":        2,
"between": 5457.035 
} 
},
{
 "id": "Zfp772",
"size":        2,
"molType": "Gene",
"type": "circle",
"seedArr": "notSeed",
"url": "233744",
"colorb": "#ff4500",
"colorw": "#ff4500",
"x": 1904.759,
"y": 446.4661,
"attributes": {
 "expr": null,
"expcolb": "#d3d3d3",
"expcolw": "#c6c6c6",
"degree":        1,
"between":        0 
} 
},
{
 "id": "Acsm2",
"size":        2,
"molType": "Gene",
"type": "circle",
"seedArr": "notSeed",
"url": "233799",
"colorb": "#ff4500",
"colorw": "#ff4500",
"x": 1819.772,
"y": 819.4291,
"attributes": {
 "expr": null,
"expcolb": "#d3d3d3",
"expcolw": "#c6c6c6",
"degree":        1,
"between":        0 
} 
},
{
 "id": "Ms4a6c",
"size":        2,
"molType": "Gene",
"type": "circle",
"seedArr": "notSeed",
"url": "73656",
"colorb": "#ff4500",
"colorw": "#ff4500",
"x": 1595.307,
"y": 451.6124,
"attributes": {
 "expr": null,
"expcolb": "#d3d3d3",
"expcolw": "#c6c6c6",
"degree":        1,
"between":        0 
} 
},
{
 "id": "Zbtb8b",
"size": 2.032892,
"molType": "Gene",
"type": "circle",
"seedArr": "notSeed",
"url": "215627",
"colorb": "#ff4500",
"colorw": "#ff4500",
"x": 1724.332,
"y": 548.6987,
"attributes": {
 "expr": null,
"expcolb": "#d3d3d3",
"expcolw": "#c6c6c6",
"degree":        2,
"between": 2232.158 
} 
},
{
 "id": "Tbx22",
"size":        2,
"molType": "Gene",
"type": "circle",
"seedArr": "notSeed",
"url": "245572",
"colorb": "#ff4500",
"colorw": "#ff4500",
"x": 1894.616,
"y": 479.5248,
"attributes": {
 "expr": null,
"expcolb": "#d3d3d3",
"expcolw": "#c6c6c6",
"degree":        1,
"between":        0 
} 
},
{
 "id": "Hinfp",
"size":        2,
"molType": "Gene",
"type": "circle",
"seedArr": "notSeed",
"url": "242700",
"colorb": "#ff4500",
"colorw": "#ff4500",
"x": 1636.704,
"y": 560.2792,
"attributes": {
 "expr": null,
"expcolb": "#d3d3d3",
"expcolw": "#c6c6c6",
"degree":        1,
"between":        0 
} 
},
{
 "id": "Arhgef11",
"size":        2,
"molType": "Gene",
"type": "circle",
"seedArr": "notSeed",
"url": "213498",
"colorb": "#ff4500",
"colorw": "#ff4500",
"x": 1953.108,
"y": 516.3419,
"attributes": {
 "expr": null,
"expcolb": "#d3d3d3",
"expcolw": "#c6c6c6",
"degree":        1,
"between":        0 
} 
},
{
 "id": "Rcor3",
"size":        2,
"molType": "Gene",
"type": "circle",
"seedArr": "notSeed",
"url": "214742",
"colorb": "#ff4500",
"colorw": "#ff4500",
"x": 1972.941,
"y": 715.4267,
"attributes": {
 "expr": null,
"expcolb": "#d3d3d3",
"expcolw": "#c6c6c6",
"degree":        1,
"between":        0 
} 
},
{
 "id": "Zfp446",
"size":  2.01537,
"molType": "Gene",
"type": "circle",
"seedArr": "notSeed",
"url": "269870",
"colorb": "#ff4500",
"colorw": "#ff4500",
"x":  1605.05,
"y": 657.6461,
"attributes": {
 "expr": null,
"expcolb": "#d3d3d3",
"expcolw": "#c6c6c6",
"degree":        2,
"between": 1043.088 
} 
},
{
 "id": "Mb21d1",
"size":        2,
"molType": "Gene",
"type": "circle",
"seedArr": "notSeed",
"url": "319554",
"colorb": "#ff4500",
"colorw": "#ff4500",
"x": 1794.954,
"y": 637.4181,
"attributes": {
 "expr": null,
"expcolb": "#d3d3d3",
"expcolw": "#c6c6c6",
"degree":        1,
"between":        0 
} 
},
{
 "id": "Zmat1",
"size":        2,
"molType": "Gene",
"type": "circle",
"seedArr": "notSeed",
"url": "215693",
"colorb": "#ff4500",
"colorw": "#ff4500",
"x": 1795.538,
"y": 688.3592,
"attributes": {
 "expr": null,
"expcolb": "#d3d3d3",
"expcolw": "#c6c6c6",
"degree":        1,
"between":        0 
} 
},
{
 "id": "Itpripl2",
"size":        2,
"molType": "Gene",
"type": "circle",
"seedArr": "notSeed",
"url": "319622",
"colorb": "#ff4500",
"colorw": "#ff4500",
"x": 1715.752,
"y": 478.6739,
"attributes": {
 "expr": null,
"expcolb": "#d3d3d3",
"expcolw": "#c6c6c6",
"degree":        1,
"between":        0 
} 
},
{
 "id": "Tmem241",
"size":        2,
"molType": "Gene",
"type": "circle",
"seedArr": "notSeed",
"url": "338363",
"colorb": "#ff4500",
"colorw": "#ff4500",
"x": 1919.175,
"y": 539.8757,
"attributes": {
 "expr": null,
"expcolb": "#d3d3d3",
"expcolw": "#c6c6c6",
"degree":        1,
"between":        0 
} 
},
{
 "id": "Fsd1l",
"size":        2,
"molType": "Gene",
"type": "circle",
"seedArr": "notSeed",
"url": "319636",
"colorb": "#ff4500",
"colorw": "#ff4500",
"x": 1715.075,
"y": 640.4523,
"attributes": {
 "expr": null,
"expcolb": "#d3d3d3",
"expcolw": "#c6c6c6",
"degree":        1,
"between":        0 
} 
},
{
 "id": "Tspyl5",
"size":        2,
"molType": "Gene",
"type": "circle",
"seedArr": "notSeed",
"url": "242506",
"colorb": "#ff4500",
"colorw": "#ff4500",
"x":  1862.13,
"y":  705.382,
"attributes": {
 "expr": null,
"expcolb": "#d3d3d3",
"expcolw": "#c6c6c6",
"degree":        1,
"between":        0 
} 
},
{
 "id": "Lactb2",
"size":        2,
"molType": "Gene",
"type": "circle",
"seedArr": "notSeed",
"url": "212442",
"colorb": "#ff4500",
"colorw": "#ff4500",
"x": 1682.041,
"y":  496.282,
"attributes": {
 "expr": null,
"expcolb": "#d3d3d3",
"expcolw": "#c6c6c6",
"degree":        1,
"between":        0 
} 
},
{
 "id": "YOD1",
"size":        2,
"molType": "Gene",
"type": "circle",
"seedArr": "notSeed",
"url": "234865",
"colorb": "#ff4500",
"colorw": "#ff4500",
"x": 1623.854,
"y":  578.946,
"attributes": {
 "expr": null,
"expcolb": "#d3d3d3",
"expcolw": "#c6c6c6",
"degree":        1,
"between":        0 
} 
},
{
 "id": "Nup133",
"size":        2,
"molType": "Gene",
"type": "circle",
"seedArr": "notSeed",
"url": "232157",
"colorb": "#ff4500",
"colorw": "#ff4500",
"x": 1746.538,
"y": 535.5634,
"attributes": {
 "expr": null,
"expcolb": "#d3d3d3",
"expcolw": "#c6c6c6",
"degree":        1,
"between":        0 
} 
},
{
 "id": "Lrrc4c",
"size":        2,
"molType": "Gene",
"type": "circle",
"seedArr": "notSeed",
"url": "269623",
"colorb": "#ff4500",
"colorw": "#ff4500",
"x": 1717.287,
"y": 778.8684,
"attributes": {
 "expr": null,
"expcolb": "#d3d3d3",
"expcolw": "#c6c6c6",
"degree":        1,
"between":        0 
} 
},
{
 "id": "Ammecr1l",
"size":        2,
"molType": "Gene",
"type": "circle",
"seedArr": "notSeed",
"url": "225339",
"colorb": "#ff4500",
"colorw": "#ff4500",
"x": 1771.554,
"y": 625.5133,
"attributes": {
 "expr": null,
"expcolb": "#d3d3d3",
"expcolw": "#c6c6c6",
"degree":        1,
"between":        0 
} 
},
{
 "id": "Uhrf1bp1l",
"size":        2,
"molType": "Gene",
"type": "circle",
"seedArr": "notSeed",
"url": "75089",
"colorb": "#ff4500",
"colorw": "#ff4500",
"x": 1776.752,
"y": 703.3991,
"attributes": {
 "expr": null,
"expcolb": "#d3d3d3",
"expcolw": "#c6c6c6",
"degree":        1,
"between":        0 
} 
},
{
 "id": "Tmcc3",
"size": 2.048935,
"molType": "Gene",
"type": "circle",
"seedArr": "notSeed",
"url": "319888",
"colorb": "#ff4500",
"colorw": "#ff4500",
"x": 1728.082,
"y": 584.2066,
"attributes": {
 "expr": null,
"expcolb": "#d3d3d3",
"expcolw": "#c6c6c6",
"degree":        2,
"between": 3320.919 
} 
},
{
 "id": "Oacyl",
"size":        2,
"molType": "Gene",
"type": "circle",
"seedArr": "notSeed",
"url": null,
"colorb": "#ff4500",
"colorw": "#ff4500",
"x": 1836.017,
"y": 718.0255,
"attributes": {
 "expr": null,
"expcolb": "#d3d3d3",
"expcolw": "#c6c6c6",
"degree":        1,
"between":        0 
} 
},
{
 "id": "Fam161b",
"size":        2,
"molType": "Gene",
"type": "circle",
"seedArr": "notSeed",
"url": "214855",
"colorb": "#ff4500",
"colorw": "#ff4500",
"x": 1744.735,
"y": 658.4417,
"attributes": {
 "expr": null,
"expcolb": "#d3d3d3",
"expcolw": "#c6c6c6",
"degree":        1,
"between":        0 
} 
},
{
 "id": "Cntln",
"size":        2,
"molType": "Gene",
"type": "circle",
"seedArr": "notSeed",
"url": "241134",
"colorb": "#ff4500",
"colorw": "#ff4500",
"x":  1791.81,
"y": 524.9092,
"attributes": {
 "expr": null,
"expcolb": "#d3d3d3",
"expcolw": "#c6c6c6",
"degree":        1,
"between":        0 
} 
},
{
 "id": "Nyap2",
"size":        2,
"molType": "Gene",
"type": "circle",
"seedArr": "notSeed",
"url": "269702",
"colorb": "#ff4500",
"colorw": "#ff4500",
"x": 1823.436,
"y": 721.2009,
"attributes": {
 "expr": null,
"expcolb": "#d3d3d3",
"expcolw": "#c6c6c6",
"degree":        1,
"between":        0 
} 
},
{
 "id": "Mphosph9",
"size":        2,
"molType": "Gene",
"type": "circle",
"seedArr": "notSeed",
"url": "235386",
"colorb": "#ff4500",
"colorw": "#ff4500",
"x": 1971.611,
"y": 601.6106,
"attributes": {
 "expr": null,
"expcolb": "#d3d3d3",
"expcolw": "#c6c6c6",
"degree":        1,
"between":        0 
} 
},
{
 "id": "Gk5",
"size":        2,
"molType": "Gene",
"type": "circle",
"seedArr": "notSeed",
"url": "235533",
"colorb": "#ff4500",
"colorw": "#ff4500",
"x":  1977.78,
"y": 542.2293,
"attributes": {
 "expr": null,
"expcolb": "#d3d3d3",
"expcolw": "#c6c6c6",
"degree":        1,
"between":        0 
} 
},
{
 "id": "Jhdm1d",
"size":        2,
"molType": "Gene",
"type": "circle",
"seedArr": "notSeed",
"url": "217303",
"colorb": "#ff4500",
"colorw": "#ff4500",
"x": 1697.609,
"y":  760.548,
"attributes": {
 "expr": null,
"expcolb": "#d3d3d3",
"expcolw": "#c6c6c6",
"degree":        1,
"between":        0 
} 
},
{
 "id": "Cd300a",
"size": 2.057905,
"molType": "Gene",
"type": "circle",
"seedArr": "notSeed",
"url": null,
"colorb": "#ff4500",
"colorw": "#ff4500",
"x": 1682.436,
"y": 641.9911,
"attributes": {
 "expr": null,
"expcolb": "#d3d3d3",
"expcolw": "#c6c6c6",
"degree":        2,
"between": 3929.696 
} 
},
{
 "id": "Gdpgp1",
"size":        2,
"molType": "Gene",
"type": "circle",
"seedArr": "notSeed",
"url": "269952",
"colorb": "#ff4500",
"colorw": "#ff4500",
"x": 1980.851,
"y": 526.6952,
"attributes": {
 "expr": null,
"expcolb": "#d3d3d3",
"expcolw": "#c6c6c6",
"degree":        1,
"between":        0 
} 
},
{
 "id": "Scfd2",
"size":        2,
"molType": "Gene",
"type": "circle",
"seedArr": "notSeed",
"url": "212986",
"colorb": "#ff4500",
"colorw": "#ff4500",
"x": 1943.496,
"y": 676.3551,
"attributes": {
 "expr": null,
"expcolb": "#d3d3d3",
"expcolw": "#c6c6c6",
"degree":        1,
"between":        0 
} 
},
{
 "id": "Plekhm3",
"size":        2,
"molType": "Gene",
"type": "circle",
"seedArr": "notSeed",
"url": "193003",
"colorb": "#ff4500",
"colorw": "#ff4500",
"x": 1653.355,
"y": 729.9606,
"attributes": {
 "expr": null,
"expcolb": "#d3d3d3",
"expcolw": "#c6c6c6",
"degree":        1,
"between":        0 
} 
},
{
 "id": "Rnf152",
"size":        2,
"molType": "Gene",
"type": "circle",
"seedArr": "notSeed",
"url": "320311",
"colorb": "#ff4500",
"colorw": "#ff4500",
"x": 1745.675,
"y": 739.0552,
"attributes": {
 "expr": null,
"expcolb": "#d3d3d3",
"expcolw": "#c6c6c6",
"degree":        1,
"between":        0 
} 
},
{
 "id": "Rasal2",
"size":        2,
"molType": "Gene",
"type": "circle",
"seedArr": "notSeed",
"url": "226525",
"colorb": "#ff4500",
"colorw": "#ff4500",
"x": 1966.668,
"y": 589.4564,
"attributes": {
 "expr": null,
"expcolb": "#d3d3d3",
"expcolw": "#c6c6c6",
"degree":        1,
"between":        0 
} 
},
{
 "id": "Zfp799",
"size":        2,
"molType": "Gene",
"type": "circle",
"seedArr": "notSeed",
"url": "240064",
"colorb": "#ff4500",
"colorw": "#ff4500",
"x": 1962.798,
"y": 676.9843,
"attributes": {
 "expr": null,
"expcolb": "#d3d3d3",
"expcolw": "#c6c6c6",
"degree":        1,
"between":        0 
} 
},
{
 "id": "Glyctk",
"size": 2.007162,
"molType": "Gene",
"type": "circle",
"seedArr": "notSeed",
"url": "235582",
"colorb": "#ff4500",
"colorw": "#ff4500",
"x": 1744.855,
"y": 492.0481,
"attributes": {
 "expr": null,
"expcolb": "#d3d3d3",
"expcolw": "#c6c6c6",
"degree":        2,
"between": 486.0095 
} 
},
{
 "id": "Arhgap11a",
"size":        2,
"molType": "Gene",
"type": "circle",
"seedArr": "notSeed",
"url": "228482",
"colorb": "#ff4500",
"colorw": "#ff4500",
"x": 1613.276,
"y":  503.139,
"attributes": {
 "expr": null,
"expcolb": "#d3d3d3",
"expcolw": "#c6c6c6",
"degree":        1,
"between":        0 
} 
},
{
 "id": "Tmem88b",
"size":        2,
"molType": "Gene",
"type": "circle",
"seedArr": "notSeed",
"url": "320587",
"colorb": "#ff4500",
"colorw": "#ff4500",
"x": 1956.659,
"y":  560.264,
"attributes": {
 "expr": null,
"expcolb": "#d3d3d3",
"expcolw": "#c6c6c6",
"degree":        1,
"between":        0 
} 
},
{
 "id": "Endov",
"size":        2,
"molType": "Gene",
"type": "circle",
"seedArr": "notSeed",
"url": "338371",
"colorb": "#ff4500",
"colorw": "#ff4500",
"x": 1658.322,
"y": 512.6076,
"attributes": {
 "expr": null,
"expcolb": "#d3d3d3",
"expcolw": "#c6c6c6",
"degree":        1,
"between":        0 
} 
},
{
 "id": "Ifitm10",
"size":        2,
"molType": "Gene",
"type": "circle",
"seedArr": "notSeed",
"url": "320802",
"colorb": "#ff4500",
"colorw": "#ff4500",
"x":  1806.41,
"y":  738.599,
"attributes": {
 "expr": null,
"expcolb": "#d3d3d3",
"expcolw": "#c6c6c6",
"degree":        1,
"between":        0 
} 
},
{
 "id": "Nkain3",
"size":        2,
"molType": "Gene",
"type": "circle",
"seedArr": "notSeed",
"url": "225791",
"colorb": "#ff4500",
"colorw": "#ff4500",
"x":  1554.44,
"y": 489.6666,
"attributes": {
 "expr": null,
"expcolb": "#d3d3d3",
"expcolw": "#c6c6c6",
"degree":        1,
"between":        0 
} 
},
{
 "id": "Zadh2",
"size":        2,
"molType": "Gene",
"type": "circle",
"seedArr": "notSeed",
"url": "211329",
"colorb": "#ff4500",
"colorw": "#ff4500",
"x": 1758.207,
"y": 812.8352,
"attributes": {
 "expr": null,
"expcolb": "#d3d3d3",
"expcolw": "#c6c6c6",
"degree":        1,
"between":        0 
} 
},
{
 "id": "Ncoa7",
"size":        2,
"molType": "Gene",
"type": "circle",
"seedArr": "notSeed",
"url": null,
"colorb": "#ff4500",
"colorw": "#ff4500",
"x": 1926.121,
"y": 640.6924,
"attributes": {
 "expr": null,
"expcolb": "#d3d3d3",
"expcolw": "#c6c6c6",
"degree":        1,
"between":        0 
} 
},
{
 "id": "Rnd1",
"size":        2,
"molType": "Gene",
"type": "circle",
"seedArr": "notSeed",
"url": "223881",
"colorb": "#ff4500",
"colorw": "#ff4500",
"x": 1669.302,
"y": 522.5411,
"attributes": {
 "expr": null,
"expcolb": "#d3d3d3",
"expcolw": "#c6c6c6",
"degree":        1,
"between":        0 
} 
},
{
 "id": "Fam65b",
"size":        2,
"molType": "Gene",
"type": "circle",
"seedArr": "notSeed",
"url": "193385",
"colorb": "#ff4500",
"colorw": "#ff4500",
"x": 1633.169,
"y":  596.563,
"attributes": {
 "expr": null,
"expcolb": "#d3d3d3",
"expcolw": "#c6c6c6",
"degree":        1,
"between":        0 
} 
},
{
 "id": "A430107P09Rik",
"size":        2,
"molType": "Gene",
"type": "circle",
"seedArr": "notSeed",
"url": "225152",
"colorb": "#ff4500",
"colorw": "#ff4500",
"x": 1637.199,
"y": 616.1747,
"attributes": {
 "expr": null,
"expcolb": "#d3d3d3",
"expcolw": "#c6c6c6",
"degree":        1,
"between":        0 
} 
},
{
 "id": "Gjd4",
"size":        2,
"molType": "Gene",
"type": "circle",
"seedArr": "notSeed",
"url": "209584",
"colorb": "#ff4500",
"colorw": "#ff4500",
"x": 1718.677,
"y": 662.6709,
"attributes": {
 "expr": null,
"expcolb": "#d3d3d3",
"expcolw": "#c6c6c6",
"degree":        1,
"between":        0 
} 
},
{
 "id": "Itpk1",
"size":        2,
"molType": "Gene",
"type": "circle",
"seedArr": "notSeed",
"url": "217837",
"colorb": "#ff4500",
"colorw": "#ff4500",
"x": 1831.628,
"y": 478.7396,
"attributes": {
 "expr": null,
"expcolb": "#d3d3d3",
"expcolw": "#c6c6c6",
"degree":        1,
"between":        0 
} 
},
{
 "id": "Vps33b",
"size":        2,
"molType": "Gene",
"type": "circle",
"seedArr": "notSeed",
"url": "233405",
"colorb": "#ff4500",
"colorw": "#ff4500",
"x": 1813.393,
"y": 888.6024,
"attributes": {
 "expr": null,
"expcolb": "#d3d3d3",
"expcolw": "#c6c6c6",
"degree":        1,
"between":        0 
} 
},
{
 "id": "Cmtm7",
"size":        2,
"molType": "Gene",
"type": "circle",
"seedArr": "notSeed",
"url": "230099",
"colorb": "#ff4500",
"colorw": "#ff4500",
"x": 1940.594,
"y": 543.8336,
"attributes": {
 "expr": null,
"expcolb": "#d3d3d3",
"expcolw": "#c6c6c6",
"degree":        1,
"between":        0 
} 
},
{
 "id": "BC030476",
"size": 2.015456,
"molType": "Gene",
"type": "circle",
"seedArr": "notSeed",
"url": "239368",
"colorb": "#ff4500",
"colorw": "#ff4500",
"x": 1854.824,
"y": 581.4898,
"attributes": {
 "expr": null,
"expcolb": "#d3d3d3",
"expcolw": "#c6c6c6",
"degree":        2,
"between": 1048.918 
} 
},
{
 "id": "Ccdc153",
"size":        2,
"molType": "Gene",
"type": "circle",
"seedArr": "notSeed",
"url": "71562",
"colorb": "#ff4500",
"colorw": "#ff4500",
"x":  1845.85,
"y": 599.6546,
"attributes": {
 "expr": null,
"expcolb": "#d3d3d3",
"expcolw": "#c6c6c6",
"degree":        1,
"between":        0 
} 
},
{
 "id": "Afmid",
"size":        2,
"molType": "Gene",
"type": "circle",
"seedArr": "notSeed",
"url": "216858",
"colorb": "#ff4500",
"colorw": "#ff4500",
"x": 1689.448,
"y": 445.5695,
"attributes": {
 "expr": null,
"expcolb": "#d3d3d3",
"expcolw": "#c6c6c6",
"degree":        1,
"between":        0 
} 
},
{
 "id": "Tnfrsf26",
"size": 2.009921,
"molType": "Gene",
"type": "circle",
"seedArr": "notSeed",
"url": "244237",
"colorb": "#ff4500",
"colorw": "#ff4500",
"x": 1620.926,
"y": 776.6481,
"attributes": {
 "expr": null,
"expcolb": "#d3d3d3",
"expcolw": "#c6c6c6",
"degree":        4,
"between": 673.2593 
} 
},
{
 "id": "Dmrta1",
"size":        2,
"molType": "Gene",
"type": "circle",
"seedArr": "notSeed",
"url": "242523",
"colorb": "#ff4500",
"colorw": "#ff4500",
"x": 1962.578,
"y": 753.8889,
"attributes": {
 "expr": null,
"expcolb": "#d3d3d3",
"expcolw": "#c6c6c6",
"degree":        1,
"between":        0 
} 
},
{
 "id": "Ybey",
"size": 2.018856,
"molType": "Gene",
"type": "circle",
"seedArr": "notSeed",
"url": "216119",
"colorb": "#ff4500",
"colorw": "#ff4500",
"x": 1763.743,
"y": 659.3714,
"attributes": {
 "expr": null,
"expcolb": "#d3d3d3",
"expcolw": "#c6c6c6",
"degree":        2,
"between": 1279.662 
} 
},
{
 "id": "Opn5",
"size":        2,
"molType": "Gene",
"type": "circle",
"seedArr": "notSeed",
"url": "353344",
"colorb": "#ff4500",
"colorw": "#ff4500",
"x": 1865.436,
"y": 652.8825,
"attributes": {
 "expr": null,
"expcolb": "#d3d3d3",
"expcolw": "#c6c6c6",
"degree":        1,
"between":        0 
} 
},
{
 "id": "Nanos1",
"size":        2,
"molType": "Gene",
"type": "circle",
"seedArr": "notSeed",
"url": "76199",
"colorb": "#ff4500",
"colorw": "#ff4500",
"x": 1750.161,
"y": 759.2097,
"attributes": {
 "expr": null,
"expcolb": "#d3d3d3",
"expcolw": "#c6c6c6",
"degree":        1,
"between":        0 
} 
},
{
 "id": "BC003965",
"size":        2,
"molType": "Gene",
"type": "circle",
"seedArr": "notSeed",
"url": "214489",
"colorb": "#ff4500",
"colorw": "#ff4500",
"x": 1701.845,
"y": 608.7041,
"attributes": {
 "expr": null,
"expcolb": "#d3d3d3",
"expcolw": "#c6c6c6",
"degree":        1,
"between":        0 
} 
},
{
 "id": "Zfp229",
"size":        2,
"molType": "Gene",
"type": "circle",
"seedArr": "notSeed",
"url": "381067",
"colorb": "#ff4500",
"colorw": "#ff4500",
"x": 1718.316,
"y": 521.5901,
"attributes": {
 "expr": null,
"expcolb": "#d3d3d3",
"expcolw": "#c6c6c6",
"degree":        1,
"between":        0 
} 
},
{
 "id": "Pak6",
"size":        2,
"molType": "Gene",
"type": "circle",
"seedArr": "notSeed",
"url": "214230",
"colorb": "#ff4500",
"colorw": "#ff4500",
"x": 1738.186,
"y": 633.4031,
"attributes": {
 "expr": null,
"expcolb": "#d3d3d3",
"expcolw": "#c6c6c6",
"degree":        1,
"between":        0 
} 
},
{
 "id": "Pfas",
"size":        2,
"molType": "Gene",
"type": "circle",
"seedArr": "notSeed",
"url": "237823",
"colorb": "#ff4500",
"colorw": "#ff4500",
"x": 1627.362,
"y": 613.2685,
"attributes": {
 "expr": null,
"expcolb": "#d3d3d3",
"expcolw": "#c6c6c6",
"degree":        1,
"between":        0 
} 
},
{
 "id": "Ado",
"size":        2,
"molType": "Gene",
"type": "circle",
"seedArr": "notSeed",
"url": "211488",
"colorb": "#ff4500",
"colorw": "#ff4500",
"x": 1781.508,
"y": 438.9515,
"attributes": {
 "expr": null,
"expcolb": "#d3d3d3",
"expcolw": "#c6c6c6",
"degree":        1,
"between":        0 
} 
},
{
 "id": "Ccdc32",
"size":        2,
"molType": "Gene",
"type": "circle",
"seedArr": "notSeed",
"url": "269037",
"colorb": "#ff4500",
"colorw": "#ff4500",
"x": 1742.015,
"y": 704.8459,
"attributes": {
 "expr": null,
"expcolb": "#d3d3d3",
"expcolw": "#c6c6c6",
"degree":        1,
"between":        0 
} 
},
{
 "id": "Rbm44",
"size":        2,
"molType": "Gene",
"type": "circle",
"seedArr": "notSeed",
"url": "330267",
"colorb": "#ff4500",
"colorw": "#ff4500",
"x": 1864.836,
"y": 502.9309,
"attributes": {
 "expr": null,
"expcolb": "#d3d3d3",
"expcolw": "#c6c6c6",
"degree":        1,
"between":        0 
} 
},
{
 "id": "Hjurp",
"size":        2,
"molType": "Gene",
"type": "circle",
"seedArr": "notSeed",
"url": "381280",
"colorb": "#ff4500",
"colorw": "#ff4500",
"x": 1709.416,
"y": 665.1134,
"attributes": {
 "expr": null,
"expcolb": "#d3d3d3",
"expcolw": "#c6c6c6",
"degree":        1,
"between":        0 
} 
},
{
 "id": "Aim2",
"size":        2,
"molType": "Gene",
"type": "circle",
"seedArr": "notSeed",
"url": "383619",
"colorb": "#ff4500",
"colorw": "#ff4500",
"x": 1568.854,
"y": 462.1688,
"attributes": {
 "expr": null,
"expcolb": "#d3d3d3",
"expcolw": "#c6c6c6",
"degree":        1,
"between":        0 
} 
},
{
 "id": "Triml1",
"size":        2,
"molType": "Gene",
"type": "circle",
"seedArr": "notSeed",
"url": "237761",
"colorb": "#ff4500",
"colorw": "#ff4500",
"x": 1701.643,
"y": 716.7927,
"attributes": {
 "expr": null,
"expcolb": "#d3d3d3",
"expcolw": "#c6c6c6",
"degree":        1,
"between":        0 
} 
},
{
 "id": "Kcnf1",
"size":        2,
"molType": "Gene",
"type": "circle",
"seedArr": "notSeed",
"url": "381463",
"colorb": "#ff4500",
"colorw": "#ff4500",
"x": 1698.083,
"y": 568.2563,
"attributes": {
 "expr": null,
"expcolb": "#d3d3d3",
"expcolw": "#c6c6c6",
"degree":        1,
"between":        0 
} 
},
{
 "id": "Olfr287",
"size":        2,
"molType": "Gene",
"type": "circle",
"seedArr": "notSeed",
"url": "259051",
"colorb": "#ff4500",
"colorw": "#ff4500",
"x": 1979.064,
"y": 506.7958,
"attributes": {
 "expr": null,
"expcolb": "#d3d3d3",
"expcolw": "#c6c6c6",
"degree":        1,
"between":        0 
} 
},
{
 "id": "Arhgef39",
"size":        2,
"molType": "Gene",
"type": "circle",
"seedArr": "notSeed",
"url": "230098",
"colorb": "#ff4500",
"colorw": "#ff4500",
"x": 1949.317,
"y": 642.4516,
"attributes": {
 "expr": null,
"expcolb": "#d3d3d3",
"expcolw": "#c6c6c6",
"degree":        1,
"between":        0 
} 
},
{
 "id": "Fam160b2",
"size":        2,
"molType": "Gene",
"type": "circle",
"seedArr": "notSeed",
"url": "239170",
"colorb": "#ff4500",
"colorw": "#ff4500",
"x": 1891.218,
"y": 569.8465,
"attributes": {
 "expr": null,
"expcolb": "#d3d3d3",
"expcolw": "#c6c6c6",
"degree":        1,
"between":        0 
} 
},
{
 "id": "Zfp941",
"size":        2,
"molType": "Gene",
"type": "circle",
"seedArr": "notSeed",
"url": "407812",
"colorb": "#ff4500",
"colorw": "#ff4500",
"x": 1958.573,
"y":  654.175,
"attributes": {
 "expr": null,
"expcolb": "#d3d3d3",
"expcolw": "#c6c6c6",
"degree":        1,
"between":        0 
} 
},
{
 "id": "Rsad1",
"size": 2.052418,
"molType": "Gene",
"type": "circle",
"seedArr": "notSeed",
"url": "216227",
"colorb": "#ff4500",
"colorw": "#ff4500",
"x": 1733.232,
"y": 572.3042,
"attributes": {
 "expr": null,
"expcolb": "#d3d3d3",
"expcolw": "#c6c6c6",
"degree":        2,
"between": 3557.271 
} 
},
{
 "id": "Slc17a8",
"size": 2.018856,
"molType": "Gene",
"type": "circle",
"seedArr": "notSeed",
"url": null,
"colorb": "#ff4500",
"colorw": "#ff4500",
"x": 1789.073,
"y":  666.728,
"attributes": {
 "expr": null,
"expcolb": "#d3d3d3",
"expcolw": "#c6c6c6",
"degree":        2,
"between": 1279.662 
} 
},
{
 "id": "Btbd16",
"size":        2,
"molType": "Gene",
"type": "circle",
"seedArr": "notSeed",
"url": "212198",
"colorb": "#ff4500",
"colorw": "#ff4500",
"x": 1966.165,
"y": 531.9603,
"attributes": {
 "expr": null,
"expcolb": "#d3d3d3",
"expcolw": "#c6c6c6",
"degree":        1,
"between":        0 
} 
},
{
 "id": "Klhl31",
"size":        2,
"molType": "Gene",
"type": "circle",
"seedArr": "notSeed",
"url": "244923",
"colorb": "#ff4500",
"colorw": "#ff4500",
"x": 1748.475,
"y": 679.1753,
"attributes": {
 "expr": null,
"expcolb": "#d3d3d3",
"expcolw": "#c6c6c6",
"degree":        1,
"between":        0 
} 
},
{
 "id": "Zfp711",
"size":        2,
"molType": "Gene",
"type": "circle",
"seedArr": "notSeed",
"url": "232035",
"colorb": "#ff4500",
"colorw": "#ff4500",
"x": 1550.697,
"y": 743.6539,
"attributes": {
 "expr": null,
"expcolb": "#d3d3d3",
"expcolw": "#c6c6c6",
"degree":        1,
"between":        0 
} 
},
{
 "id": "Cbx6",
"size":        2,
"molType": "Gene",
"type": "circle",
"seedArr": "notSeed",
"url": "70997",
"colorb": "#ff4500",
"colorw": "#ff4500",
"x": 1833.591,
"y": 667.6693,
"attributes": {
 "expr": null,
"expcolb": "#d3d3d3",
"expcolw": "#c6c6c6",
"degree":        1,
"between":        0 
} 
},
{
 "id": "Sgpp2",
"size": 2.015456,
"molType": "Gene",
"type": "circle",
"seedArr": "notSeed",
"url": "433323",
"colorb": "#ff4500",
"colorw": "#ff4500",
"x": 1831.368,
"y": 555.3148,
"attributes": {
 "expr": null,
"expcolb": "#d3d3d3",
"expcolw": "#c6c6c6",
"degree":        2,
"between": 1048.918 
} 
},
{
 "id": "Tmem132b",
"size":  2.05296,
"molType": "Gene",
"type": "circle",
"seedArr": "notSeed",
"url": "208151",
"colorb": "#ff4500",
"colorw": "#ff4500",
"x": 1789.437,
"y": 500.8847,
"attributes": {
 "expr": null,
"expcolb": "#d3d3d3",
"expcolw": "#c6c6c6",
"degree":        2,
"between": 3594.053 
} 
},
{
 "id": "Ms4a15",
"size":        2,
"molType": "Gene",
"type": "circle",
"seedArr": "notSeed",
"url": null,
"colorb": "#ff4500",
"colorw": "#ff4500",
"x":  1895.71,
"y": 464.7873,
"attributes": {
 "expr": null,
"expcolb": "#d3d3d3",
"expcolw": "#c6c6c6",
"degree":        1,
"between":        0 
} 
},
{
 "id": "Gm5464",
"size":        2,
"molType": "Gene",
"type": "circle",
"seedArr": "notSeed",
"url": "432870",
"colorb": "#ff4500",
"colorw": "#ff4500",
"x":  1895.97,
"y": 712.5735,
"attributes": {
 "expr": null,
"expcolb": "#d3d3d3",
"expcolw": "#c6c6c6",
"degree":        1,
"between":        0 
} 
},
{
 "id": "Gm5494",
"size":        2,
"molType": "Gene",
"type": "circle",
"seedArr": "notSeed",
"url": "433107",
"colorb": "#ff4500",
"colorw": "#ff4500",
"x": 1859.455,
"y": 737.0141,
"attributes": {
 "expr": null,
"expcolb": "#d3d3d3",
"expcolw": "#c6c6c6",
"degree":        1,
"between":        0 
} 
},
{
 "id": "Trabd2b",
"size":        2,
"molType": "Gene",
"type": "circle",
"seedArr": "notSeed",
"url": "623781",
"colorb": "#ff4500",
"colorw": "#ff4500",
"x": 1834.925,
"y": 675.7076,
"attributes": {
 "expr": null,
"expcolb": "#d3d3d3",
"expcolw": "#c6c6c6",
"degree":        1,
"between":        0 
} 
},
{
 "id": "Gm14137",
"size":        2,
"molType": "Gene",
"type": "circle",
"seedArr": "notSeed",
"url": null,
"colorb": "#ff4500",
"colorw": "#ff4500",
"x": 1625.923,
"y": 495.6157,
"attributes": {
 "expr": null,
"expcolb": "#d3d3d3",
"expcolw": "#c6c6c6",
"degree":        1,
"between":        0 
} 
},
{
 "id": "Gm14420",
"size": 2.027368,
"molType": "Gene",
"type": "circle",
"seedArr": "notSeed",
"url": "628308",
"colorb": "#ff4500",
"colorw": "#ff4500",
"x": 1753.911,
"y": 500.1599,
"attributes": {
 "expr": null,
"expcolb": "#d3d3d3",
"expcolw": "#c6c6c6",
"degree":        2,
"between": 1857.311 
} 
},
{
 "id": "Mup17",
"size": 2.009921,
"molType": "Gene",
"type": "circle",
"seedArr": "notSeed",
"url": "100039089",
"colorb": "#ff4500",
"colorw": "#ff4500",
"x": 1680.227,
"y": 813.5036,
"attributes": {
 "expr": null,
"expcolb": "#d3d3d3",
"expcolw": "#c6c6c6",
"degree":        4,
"between": 673.2593 
} 
},
{
 "id": "Mup11",
"size": 2.009921,
"molType": "Gene",
"type": "circle",
"seedArr": "notSeed",
"url": "100039028",
"colorb": "#ff4500",
"colorw": "#ff4500",
"x": 1639.725,
"y": 780.8438,
"attributes": {
 "expr": null,
"expcolb": "#d3d3d3",
"expcolw": "#c6c6c6",
"degree":        4,
"between": 673.2593 
} 
},
{
 "id": "Gm20172",
"size":        2,
"molType": "Gene",
"type": "circle",
"seedArr": "notSeed",
"url": null,
"colorb": "#ff4500",
"colorw": "#ff4500",
"x": 1622.368,
"y": 514.1815,
"attributes": {
 "expr": null,
"expcolb": "#d3d3d3",
"expcolw": "#c6c6c6",
"degree":        1,
"between":        0 
} 
},
{
 "id": "Tmppe",
"size": 2.018856,
"molType": "Gene",
"type": "circle",
"seedArr": "notSeed",
"url": "100504715",
"colorb": "#ff4500",
"colorw": "#ff4500",
"x": 1735.692,
"y": 618.9313,
"attributes": {
 "expr": null,
"expcolb": "#d3d3d3",
"expcolw": "#c6c6c6",
"degree":        2,
"between": 1279.662 
} 
},
{
 "id": "Adrb1",
"size":        2,
"molType": "Gene",
"type": "circle",
"seedArr": "notSeed",
"url": "320129",
"colorb": "#ff4500",
"colorw": "#ff4500",
"x": 1724.421,
"y":  685.585,
"attributes": {
 "expr": null,
"expcolb": "#d3d3d3",
"expcolw": "#c6c6c6",
"degree":        1,
"between":        0 
} 
},
{
 "id": "Btg1",
"size":        2,
"molType": "Gene",
"type": "circle",
"seedArr": "notSeed",
"url": "12226",
"colorb": "#ff4500",
"colorw": "#ff4500",
"x": 1721.054,
"y": 700.9006,
"attributes": {
 "expr": null,
"expcolb": "#d3d3d3",
"expcolw": "#c6c6c6",
"degree":        1,
"between":        0 
} 
},
{
 "id": "Car8",
"size":        2,
"molType": "Gene",
"type": "circle",
"seedArr": "notSeed",
"url": "12319",
"colorb": "#ff4500",
"colorw": "#ff4500",
"x": 1798.019,
"y":  734.694,
"attributes": {
 "expr": null,
"expcolb": "#d3d3d3",
"expcolw": "#c6c6c6",
"degree":        1,
"between":        0 
} 
},
{
 "id": "Cdc25c",
"size":        2,
"molType": "Gene",
"type": "circle",
"seedArr": "notSeed",
"url": "12534",
"colorb": "#ff4500",
"colorw": "#ff4500",
"x": 1877.711,
"y": 515.6696,
"attributes": {
 "expr": null,
"expcolb": "#d3d3d3",
"expcolw": "#c6c6c6",
"degree":        1,
"between":        0 
} 
},
{
 "id": "Col8a1",
"size": 2.074002,
"molType": "Gene",
"type": "circle",
"seedArr": "notSeed",
"url": "12837",
"colorb": "#ff4500",
"colorw": "#ff4500",
"x": 1708.537,
"y": 647.3307,
"attributes": {
 "expr": null,
"expcolb": "#d3d3d3",
"expcolw": "#c6c6c6",
"degree":        2,
"between": 5022.084 
} 
},
{
 "id": "Comp",
"size":        2,
"molType": "Gene",
"type": "circle",
"seedArr": "notSeed",
"url": null,
"colorb": "#ff4500",
"colorw": "#ff4500",
"x": 1508.312,
"y": 786.5888,
"attributes": {
 "expr": null,
"expcolb": "#d3d3d3",
"expcolw": "#c6c6c6",
"degree":        1,
"between":        0 
} 
},
{
 "id": "Comt",
"size":  2.06081,
"molType": "Gene",
"type": "circle",
"seedArr": "notSeed",
"url": "12846",
"colorb": "#ff4500",
"colorw": "#ff4500",
"x": 1742.357,
"y": 569.0644,
"attributes": {
 "expr": null,
"expcolb": "#d3d3d3",
"expcolw": "#c6c6c6",
"degree":        2,
"between": 4126.838 
} 
},
{
 "id": "Cp",
"size":        2,
"molType": "Gene",
"type": "circle",
"seedArr": "notSeed",
"url": "12902",
"colorb": "#ff4500",
"colorw": "#ff4500",
"x": 1758.161,
"y": 679.9486,
"attributes": {
 "expr": null,
"expcolb": "#d3d3d3",
"expcolw": "#c6c6c6",
"degree":        1,
"between":        0 
} 
},
{
 "id": "Cr2",
"size": 2.081886,
"molType": "Gene",
"type": "circle",
"seedArr": "notSeed",
"url": "12944",
"colorb": "#ff4500",
"colorw": "#ff4500",
"x": 1746.157,
"y": 562.1778,
"attributes": {
 "expr": null,
"expcolb": "#d3d3d3",
"expcolw": "#c6c6c6",
"degree":        2,
"between": 5557.147 
} 
},
{
 "id": "Cybb",
"size":        2,
"molType": "Gene",
"type": "circle",
"seedArr": "notSeed",
"url": "13063",
"colorb": "#ff4500",
"colorw": "#ff4500",
"x": 1708.296,
"y": 710.6097,
"attributes": {
 "expr": null,
"expcolb": "#d3d3d3",
"expcolw": "#c6c6c6",
"degree":        1,
"between":        0 
} 
},
{
 "id": "Mapre1",
"size": 2.055411,
"molType": "Gene",
"type": "circle",
"seedArr": "notSeed",
"url": "13589",
"colorb": "#ff4500",
"colorw": "#ff4500",
"x": 1908.238,
"y": 628.1692,
"attributes": {
 "expr": null,
"expcolb": "#d3d3d3",
"expcolw": "#c6c6c6",
"degree":        2,
"between": 3760.394 
} 
},
{
 "id": "Npm3",
"size":        2,
"molType": "Gene",
"type": "circle",
"seedArr": "notSeed",
"url": "20725",
"colorb": "#ff4500",
"colorw": "#ff4500",
"x": 1717.976,
"y":  748.941,
"attributes": {
 "expr": null,
"expcolb": "#d3d3d3",
"expcolw": "#c6c6c6",
"degree":        1,
"between":        0 
} 
},
{
 "id": "Egr2",
"size": 2.008644,
"molType": "Gene",
"type": "circle",
"seedArr": "notSeed",
"url": "13654",
"colorb": "#ff4500",
"colorw": "#ff4500",
"x": 1720.218,
"y": 464.9374,
"attributes": {
 "expr": null,
"expcolb": "#d3d3d3",
"expcolw": "#c6c6c6",
"degree":        2,
"between": 586.6162 
} 
},
{
 "id": "Erbb3",
"size":        2,
"molType": "Gene",
"type": "circle",
"seedArr": "notSeed",
"url": "14121",
"colorb": "#ff4500",
"colorw": "#ff4500",
"x": 1988.276,
"y": 575.2301,
"attributes": {
 "expr": null,
"expcolb": "#d3d3d3",
"expcolw": "#c6c6c6",
"degree":        1,
"between":        0 
} 
},
{
 "id": "Mecom",
"size":        2,
"molType": "Gene",
"type": "circle",
"seedArr": "notSeed",
"url": null,
"colorb": "#ff4500",
"colorw": "#ff4500",
"x": 1885.273,
"y": 548.3844,
"attributes": {
 "expr": null,
"expcolb": "#d3d3d3",
"expcolw": "#c6c6c6",
"degree":        1,
"between":        0 
} 
},
{
 "id": "Fli1",
"size":        2,
"molType": "Gene",
"type": "circle",
"seedArr": "notSeed",
"url": "14313",
"colorb": "#ff4500",
"colorw": "#ff4500",
"x": 1819.533,
"y": 586.0288,
"attributes": {
 "expr": null,
"expcolb": "#d3d3d3",
"expcolw": "#c6c6c6",
"degree":        1,
"between":        0 
} 
},
{
 "id": "Gdf3",
"size":        2,
"molType": "Gene",
"type": "circle",
"seedArr": "notSeed",
"url": "14583",
"colorb": "#ff4500",
"colorw": "#ff4500",
"x": 1833.627,
"y": 736.7876,
"attributes": {
 "expr": null,
"expcolb": "#d3d3d3",
"expcolw": "#c6c6c6",
"degree":        1,
"between":        0 
} 
},
{
 "id": "Gja5",
"size":        2,
"molType": "Gene",
"type": "circle",
"seedArr": "notSeed",
"url": "14613",
"colorb": "#ff4500",
"colorw": "#ff4500",
"x": 1957.049,
"y":  708.338,
"attributes": {
 "expr": null,
"expcolb": "#d3d3d3",
"expcolw": "#c6c6c6",
"degree":        1,
"between":        0 
} 
},
{
 "id": "Gli3",
"size":        2,
"molType": "Gene",
"type": "circle",
"seedArr": "notSeed",
"url": "14634",
"colorb": "#ff4500",
"colorw": "#ff4500",
"x": 1993.401,
"y": 726.8379,
"attributes": {
 "expr": null,
"expcolb": "#d3d3d3",
"expcolw": "#c6c6c6",
"degree":        1,
"between":        0 
} 
},
{
 "id": "Gnaz",
"size":        2,
"molType": "Gene",
"type": "circle",
"seedArr": "notSeed",
"url": "14751",
"colorb": "#ff4500",
"colorw": "#ff4500",
"x": 1773.026,
"y": 808.2642,
"attributes": {
 "expr": null,
"expcolb": "#d3d3d3",
"expcolw": "#c6c6c6",
"degree":        1,
"between":        0 
} 
},
{
 "id": "Grik3",
"size":        2,
"molType": "Gene",
"type": "circle",
"seedArr": "notSeed",
"url": "14807",
"colorb": "#ff4500",
"colorw": "#ff4500",
"x": 1485.369,
"y": 747.9717,
"attributes": {
 "expr": null,
"expcolb": "#d3d3d3",
"expcolw": "#c6c6c6",
"degree":        1,
"between":        0 
} 
},
{
 "id": "Grpr",
"size":        2,
"molType": "Gene",
"type": "circle",
"seedArr": "notSeed",
"url": "14934",
"colorb": "#ff4500",
"colorw": "#ff4500",
"x": 1781.053,
"y": 520.5801,
"attributes": {
 "expr": null,
"expcolb": "#d3d3d3",
"expcolw": "#c6c6c6",
"degree":        1,
"between":        0 
} 
},
{
 "id": "H2-Q4",
"size": 2.006694,
"molType": "Gene",
"type": "circle",
"seedArr": "notSeed",
"url": "15015",
"colorb": "#ff4500",
"colorw": "#ff4500",
"x": 1705.803,
"y": 475.2947,
"attributes": {
 "expr": null,
"expcolb": "#d3d3d3",
"expcolw": "#c6c6c6",
"degree":        2,
"between":  454.273 
} 
},
{
 "id": "H2-T23",
"size":        2,
"molType": "Gene",
"type": "circle",
"seedArr": "notSeed",
"url": "15042",
"colorb": "#ff4500",
"colorw": "#ff4500",
"x": 1909.463,
"y": 685.0704,
"attributes": {
 "expr": null,
"expcolb": "#d3d3d3",
"expcolw": "#c6c6c6",
"degree":        1,
"between":        0 
} 
},
{
 "id": "Hao1",
"size":        2,
"molType": "Gene",
"type": "circle",
"seedArr": "notSeed",
"url": "15112",
"colorb": "#ff4500",
"colorw": "#ff4500",
"x": 1705.767,
"y": 674.0126,
"attributes": {
 "expr": null,
"expcolb": "#d3d3d3",
"expcolw": "#c6c6c6",
"degree":        1,
"between":        0 
} 
},
{
 "id": "Hoxb1",
"size":        2,
"molType": "Gene",
"type": "circle",
"seedArr": "notSeed",
"url": "15410",
"colorb": "#ff4500",
"colorw": "#ff4500",
"x": 1667.152,
"y": 687.8337,
"attributes": {
 "expr": null,
"expcolb": "#d3d3d3",
"expcolw": "#c6c6c6",
"degree":        1,
"between":        0 
} 
},
{
 "id": "Hoxb3",
"size":  2.04876,
"molType": "Gene",
"type": "circle",
"seedArr": "notSeed",
"url": null,
"colorb": "#ff4500",
"colorw": "#ff4500",
"x": 1630.513,
"y": 686.4732,
"attributes": {
 "expr": null,
"expcolb": "#d3d3d3",
"expcolw": "#c6c6c6",
"degree":        2,
"between": 3309.074 
} 
},
{
 "id": "Hoxc10",
"size":        2,
"molType": "Gene",
"type": "circle",
"seedArr": "notSeed",
"url": "15423",
"colorb": "#ff4500",
"colorw": "#ff4500",
"x": 1714.835,
"y": 732.2221,
"attributes": {
 "expr": null,
"expcolb": "#d3d3d3",
"expcolw": "#c6c6c6",
"degree":        1,
"between":        0 
} 
},
{
 "id": "IL6",
"size":        2,
"molType": "Gene",
"type": "circle",
"seedArr": "notSeed",
"url": "16362",
"colorb": "#ff4500",
"colorw": "#ff4500",
"x": 1612.337,
"y": 757.4916,
"attributes": {
 "expr": null,
"expcolb": "#d3d3d3",
"expcolw": "#c6c6c6",
"degree":        1,
"between":        0 
} 
},
{
 "id": "Irf1",
"size":        2,
"molType": "Gene",
"type": "circle",
"seedArr": "notSeed",
"url": "16409",
"colorb": "#ff4500",
"colorw": "#ff4500",
"x":  1927.17,
"y": 513.9169,
"attributes": {
 "expr": null,
"expcolb": "#d3d3d3",
"expcolw": "#c6c6c6",
"degree":        1,
"between":        0 
} 
},
{
 "id": "Itgb4",
"size":        2,
"molType": "Gene",
"type": "circle",
"seedArr": "notSeed",
"url": "192897",
"colorb": "#ff4500",
"colorw": "#ff4500",
"x": 1654.749,
"y": 702.5517,
"attributes": {
 "expr": null,
"expcolb": "#d3d3d3",
"expcolw": "#c6c6c6",
"degree":        1,
"between":        0 
} 
},
{
 "id": "Itgb6",
"size":        2,
"molType": "Gene",
"type": "circle",
"seedArr": "notSeed",
"url": "16423",
"colorb": "#ff4500",
"colorw": "#ff4500",
"x": 1655.202,
"y": 691.6816,
"attributes": {
 "expr": null,
"expcolb": "#d3d3d3",
"expcolw": "#c6c6c6",
"degree":        1,
"between":        0 
} 
},
{
 "id": "Lifr",
"size": 2.016522,
"molType": "Gene",
"type": "circle",
"seedArr": "notSeed",
"url": "16880",
"colorb": "#ff4500",
"colorw": "#ff4500",
"x": 1939.915,
"y": 596.5257,
"attributes": {
 "expr": null,
"expcolb": "#d3d3d3",
"expcolw": "#c6c6c6",
"degree":        2,
"between": 1121.255 
} 
},
{
 "id": "Lmna",
"size":        2,
"molType": "Gene",
"type": "circle",
"seedArr": "notSeed",
"url": "21898",
"colorb": "#ff4500",
"colorw": "#ff4500",
"x": 1792.453,
"y": 606.1426,
"attributes": {
 "expr": null,
"expcolb": "#d3d3d3",
"expcolw": "#c6c6c6",
"degree":        1,
"between":        0 
} 
},
{
 "id": "Mak",
"size":        2,
"molType": "Gene",
"type": "circle",
"seedArr": "notSeed",
"url": "17161",
"colorb": "#ff4500",
"colorw": "#ff4500",
"x": 1738.509,
"y": 790.9954,
"attributes": {
 "expr": null,
"expcolb": "#d3d3d3",
"expcolw": "#c6c6c6",
"degree":        1,
"between":        0 
} 
},
{
 "id": "Maoa",
"size":        2,
"molType": "Gene",
"type": "circle",
"seedArr": "notSeed",
"url": null,
"colorb": "#ff4500",
"colorw": "#ff4500",
"x": 1583.896,
"y": 431.9344,
"attributes": {
 "expr": null,
"expcolb": "#d3d3d3",
"expcolw": "#c6c6c6",
"degree":        1,
"between":        0 
} 
},
{
 "id": "Ncl",
"size": 2.018856,
"molType": "Gene",
"type": "circle",
"seedArr": "notSeed",
"url": "17975",
"colorb": "#ff4500",
"colorw": "#ff4500",
"x": 1809.337,
"y": 611.5959,
"attributes": {
 "expr": null,
"expcolb": "#d3d3d3",
"expcolw": "#c6c6c6",
"degree":        2,
"between": 1279.662 
} 
},
{
 "id": "Nos3",
"size":        2,
"molType": "Gene",
"type": "circle",
"seedArr": "notSeed",
"url": "18127",
"colorb": "#ff4500",
"colorw": "#ff4500",
"x": 1696.924,
"y": 622.2456,
"attributes": {
 "expr": null,
"expcolb": "#d3d3d3",
"expcolw": "#c6c6c6",
"degree":        1,
"between":        0 
} 
},
{
 "id": "Nppc",
"size":        2,
"molType": "Gene",
"type": "circle",
"seedArr": "notSeed",
"url": "20493",
"colorb": "#ff4500",
"colorw": "#ff4500",
"x": 1793.564,
"y": 674.7482,
"attributes": {
 "expr": null,
"expcolb": "#d3d3d3",
"expcolw": "#c6c6c6",
"degree":        1,
"between":        0 
} 
},
{
 "id": "Osbp",
"size":        2,
"molType": "Gene",
"type": "circle",
"seedArr": "notSeed",
"url": "76303",
"colorb": "#ff4500",
"colorw": "#ff4500",
"x": 1745.145,
"y": 765.9589,
"attributes": {
 "expr": null,
"expcolb": "#d3d3d3",
"expcolw": "#c6c6c6",
"degree":        1,
"between":        0 
} 
},
{
 "id": "Pax2",
"size": 2.035218,
"molType": "Gene",
"type": "circle",
"seedArr": "notSeed",
"url": "18504",
"colorb": "#ff4500",
"colorw": "#ff4500",
"x": 1725.324,
"y": 637.6613,
"attributes": {
 "expr": null,
"expcolb": "#d3d3d3",
"expcolw": "#c6c6c6",
"degree":        2,
"between": 2390.064 
} 
},
{
 "id": "Pax3",
"size":        2,
"molType": "Gene",
"type": "circle",
"seedArr": "notSeed",
"url": null,
"colorb": "#ff4500",
"colorw": "#ff4500",
"x": 1927.833,
"y": 487.4586,
"attributes": {
 "expr": null,
"expcolb": "#d3d3d3",
"expcolw": "#c6c6c6",
"degree":        1,
"between":        0 
} 
},
{
 "id": "Prf1",
"size":        2,
"molType": "Gene",
"type": "circle",
"seedArr": "notSeed",
"url": "18646",
"colorb": "#ff4500",
"colorw": "#ff4500",
"x": 1760.816,
"y":  803.645,
"attributes": {
 "expr": null,
"expcolb": "#d3d3d3",
"expcolw": "#c6c6c6",
"degree":        1,
"between":        0 
} 
},
{
 "id": "Prkacb",
"size":        2,
"molType": "Gene",
"type": "circle",
"seedArr": "notSeed",
"url": "18749",
"colorb": "#ff4500",
"colorw": "#ff4500",
"x": 1748.088,
"y": 513.7709,
"attributes": {
 "expr": null,
"expcolb": "#d3d3d3",
"expcolw": "#c6c6c6",
"degree":        1,
"between":        0 
} 
},
{
 "id": "Serpine1",
"size":        2,
"molType": "Gene",
"type": "circle",
"seedArr": "notSeed",
"url": "18787",
"colorb": "#ff4500",
"colorw": "#ff4500",
"x": 1565.114,
"y": 680.8214,
"attributes": {
 "expr": null,
"expcolb": "#d3d3d3",
"expcolw": "#c6c6c6",
"degree":        1,
"between":        0 
} 
},
{
 "id": "Ptpre",
"size":        2,
"molType": "Gene",
"type": "circle",
"seedArr": "notSeed",
"url": "19267",
"colorb": "#ff4500",
"colorw": "#ff4500",
"x": 1894.345,
"y": 518.6096,
"attributes": {
 "expr": null,
"expcolb": "#d3d3d3",
"expcolw": "#c6c6c6",
"degree":        1,
"between":        0 
} 
},
{
 "id": "Ret",
"size":        2,
"molType": "Gene",
"type": "circle",
"seedArr": "notSeed",
"url": "19720",
"colorb": "#ff4500",
"colorw": "#ff4500",
"x": 1927.677,
"y": 568.5181,
"attributes": {
 "expr": null,
"expcolb": "#d3d3d3",
"expcolw": "#c6c6c6",
"degree":        1,
"between":        0 
} 
},
{
 "id": "Sox7",
"size":        2,
"molType": "Gene",
"type": "circle",
"seedArr": "notSeed",
"url": "20680",
"colorb": "#ff4500",
"colorw": "#ff4500",
"x": 1855.614,
"y":  487.767,
"attributes": {
 "expr": null,
"expcolb": "#d3d3d3",
"expcolw": "#c6c6c6",
"degree":        1,
"between":        0 
} 
},
{
 "id": "Sptbn1",
"size":        2,
"molType": "Gene",
"type": "circle",
"seedArr": "notSeed",
"url": "17082",
"colorb": "#ff4500",
"colorw": "#ff4500",
"x": 1996.217,
"y": 647.7529,
"attributes": {
 "expr": null,
"expcolb": "#d3d3d3",
"expcolw": "#c6c6c6",
"degree":        1,
"between":        0 
} 
},
{
 "id": "Tgfb2",
"size": 2.031501,
"molType": "Gene",
"type": "circle",
"seedArr": "notSeed",
"url": "21808",
"colorb": "#ff4500",
"colorw": "#ff4500",
"x": 1810.867,
"y": 533.7245,
"attributes": {
 "expr": null,
"expcolb": "#d3d3d3",
"expcolw": "#c6c6c6",
"degree":        2,
"between": 2137.806 
} 
},
{
 "id": "Trp53",
"size":        2,
"molType": "Gene",
"type": "circle",
"seedArr": "notSeed",
"url": "22138",
"colorb": "#ff4500",
"colorw": "#ff4500",
"x":  1620.74,
"y": 585.9519,
"attributes": {
 "expr": null,
"expcolb": "#d3d3d3",
"expcolw": "#c6c6c6",
"degree":        1,
"between":        0 
} 
},
{
 "id": "Uba1y",
"size":        2,
"molType": "Gene",
"type": "circle",
"seedArr": "notSeed",
"url": "22202",
"colorb": "#ff4500",
"colorw": "#ff4500",
"x": 1959.823,
"y": 612.3452,
"attributes": {
 "expr": null,
"expcolb": "#d3d3d3",
"expcolw": "#c6c6c6",
"degree":        1,
"between":        0 
} 
},
{
 "id": "Cdh4",
"size":        2,
"molType": "Gene",
"type": "circle",
"seedArr": "notSeed",
"url": "53817",
"colorb": "#ff4500",
"colorw": "#ff4500",
"x":  1742.28,
"y":  775.253,
"attributes": {
 "expr": null,
"expcolb": "#d3d3d3",
"expcolw": "#c6c6c6",
"degree":        1,
"between":        0 
} 
},
{
 "id": "St3gal2",
"size":        2,
"molType": "Gene",
"type": "circle",
"seedArr": "notSeed",
"url": "20444",
"colorb": "#ff4500",
"colorw": "#ff4500",
"x": 1696.999,
"y": 491.0894,
"attributes": {
 "expr": null,
"expcolb": "#d3d3d3",
"expcolw": "#c6c6c6",
"degree":        1,
"between":        0 
} 
},
{
 "id": "Pigh",
"size":        2,
"molType": "Gene",
"type": "circle",
"seedArr": "notSeed",
"url": "13512",
"colorb": "#ff4500",
"colorw": "#ff4500",
"x":   1556.3,
"y": 700.0604,
"attributes": {
 "expr": null,
"expcolb": "#d3d3d3",
"expcolw": "#c6c6c6",
"degree":        1,
"between":        0 
} 
},
{
 "id": "Bax",
"size":        2,
"molType": "Gene",
"type": "circle",
"seedArr": "notSeed",
"url": "20592",
"colorb": "#ff4500",
"colorw": "#ff4500",
"x": 1884.242,
"y": 508.3525,
"attributes": {
 "expr": null,
"expcolb": "#d3d3d3",
"expcolw": "#c6c6c6",
"degree":        1,
"between":        0 
} 
},
{
 "id": "Slc1a3",
"size":        2,
"molType": "Gene",
"type": "circle",
"seedArr": "notSeed",
"url": "17135",
"colorb": "#ff4500",
"colorw": "#ff4500",
"x": 1668.182,
"y": 655.3422,
"attributes": {
 "expr": null,
"expcolb": "#d3d3d3",
"expcolw": "#c6c6c6",
"degree":        1,
"between":        0 
} 
},
{
 "id": "1200014J11Rik",
"size":        2,
"molType": "Gene",
"type": "circle",
"seedArr": "notSeed",
"url": "66874",
"colorb": "#ff4500",
"colorw": "#ff4500",
"x": 1674.118,
"y": 637.0687,
"attributes": {
 "expr": null,
"expcolb": "#d3d3d3",
"expcolw": "#c6c6c6",
"degree":        1,
"between":        0 
} 
},
{
 "id": "1600029D21Rik",
"size":        2,
"molType": "Gene",
"type": "circle",
"seedArr": "notSeed",
"url": "76509",
"colorb": "#ff4500",
"colorw": "#ff4500",
"x": 1761.424,
"y":   773.65,
"attributes": {
 "expr": null,
"expcolb": "#d3d3d3",
"expcolw": "#c6c6c6",
"degree":        1,
"between":        0 
} 
},
{
 "id": "1810041L15Rik",
"size":        2,
"molType": "Gene",
"type": "circle",
"seedArr": "notSeed",
"url": "72301",
"colorb": "#ff4500",
"colorw": "#ff4500",
"x": 1665.224,
"y": 721.0074,
"attributes": {
 "expr": null,
"expcolb": "#d3d3d3",
"expcolw": "#c6c6c6",
"degree":        1,
"between":        0 
} 
},
{
 "id": "2010012O05Rik",
"size":        2,
"molType": "Gene",
"type": "circle",
"seedArr": "notSeed",
"url": "66439",
"colorb": "#ff4500",
"colorw": "#ff4500",
"x": 1804.153,
"y": 688.2517,
"attributes": {
 "expr": null,
"expcolb": "#d3d3d3",
"expcolw": "#c6c6c6",
"degree":        1,
"between":        0 
} 
},
{
 "id": "2010107G23Rik",
"size":        2,
"molType": "Gene",
"type": "circle",
"seedArr": "notSeed",
"url": "69894",
"colorb": "#ff4500",
"colorw": "#ff4500",
"x": 1917.409,
"y": 478.0701,
"attributes": {
 "expr": null,
"expcolb": "#d3d3d3",
"expcolw": "#c6c6c6",
"degree":        1,
"between":        0 
} 
},
{
 "id": "2510049J12Rik",
"size":        2,
"molType": "Gene",
"type": "circle",
"seedArr": "notSeed",
"url": "70291",
"colorb": "#ff4500",
"colorw": "#ff4500",
"x": 1762.827,
"y":  623.054,
"attributes": {
 "expr": null,
"expcolb": "#d3d3d3",
"expcolw": "#c6c6c6",
"degree":        1,
"between":        0 
} 
},
{
 "id": "2810006K23Rik",
"size":        2,
"molType": "Gene",
"type": "circle",
"seedArr": "notSeed",
"url": "72650",
"colorb": "#ff4500",
"colorw": "#ff4500",
"x": 1623.293,
"y":  628.937,
"attributes": {
 "expr": null,
"expcolb": "#d3d3d3",
"expcolw": "#c6c6c6",
"degree":        1,
"between":        0 
} 
},
{
 "id": "3110047P20Rik",
"size":        2,
"molType": "Gene",
"type": "circle",
"seedArr": "notSeed",
"url": "319807",
"colorb": "#ff4500",
"colorw": "#ff4500",
"x": 1665.535,
"y": 537.1772,
"attributes": {
 "expr": null,
"expcolb": "#d3d3d3",
"expcolw": "#c6c6c6",
"degree":        1,
"between":        0 
} 
},
{
 "id": "4921509C19Rik",
"size":        2,
"molType": "Gene",
"type": "circle",
"seedArr": "notSeed",
"url": "381393",
"colorb": "#ff4500",
"colorw": "#ff4500",
"x": 1638.261,
"y": 530.5785,
"attributes": {
 "expr": null,
"expcolb": "#d3d3d3",
"expcolw": "#c6c6c6",
"degree":        1,
"between":        0 
} 
},
{
 "id": "4921536K21Rik",
"size":        2,
"molType": "Gene",
"type": "circle",
"seedArr": "notSeed",
"url": "67430",
"colorb": "#ff4500",
"colorw": "#ff4500",
"x": 1638.078,
"y": 466.8528,
"attributes": {
 "expr": null,
"expcolb": "#d3d3d3",
"expcolw": "#c6c6c6",
"degree":        1,
"between":        0 
} 
},
{
 "id": "4930430F08Rik",
"size":        2,
"molType": "Gene",
"type": "circle",
"seedArr": "notSeed",
"url": "68281",
"colorb": "#ff4500",
"colorw": "#ff4500",
"x": 1784.388,
"y": 748.8022,
"attributes": {
 "expr": null,
"expcolb": "#d3d3d3",
"expcolw": "#c6c6c6",
"degree":        1,
"between":        0 
} 
},
{
 "id": "4930539E08Rik",
"size":        2,
"molType": "Gene",
"type": "circle",
"seedArr": "notSeed",
"url": "207819",
"colorb": "#ff4500",
"colorw": "#ff4500",
"x": 1944.484,
"y": 608.1165,
"attributes": {
 "expr": null,
"expcolb": "#d3d3d3",
"expcolw": "#c6c6c6",
"degree":        1,
"between":        0 
} 
},
{
 "id": "4931406P16Rik",
"size":        2,
"molType": "Gene",
"type": "circle",
"seedArr": "notSeed",
"url": "233103",
"colorb": "#ff4500",
"colorw": "#ff4500",
"x": 1684.797,
"y":  755.024,
"attributes": {
 "expr": null,
"expcolb": "#d3d3d3",
"expcolw": "#c6c6c6",
"degree":        1,
"between":        0 
} 
},
{
 "id": "5730409E04Rik",
"size":        2,
"molType": "Gene",
"type": "circle",
"seedArr": "notSeed",
"url": "230757",
"colorb": "#ff4500",
"colorw": "#ff4500",
"x": 1739.636,
"y": 472.6615,
"attributes": {
 "expr": null,
"expcolb": "#d3d3d3",
"expcolw": "#c6c6c6",
"degree":        1,
"between":        0 
} 
},
{
 "id": "5730455P16Rik",
"size": 2.018856,
"molType": "Gene",
"type": "circle",
"seedArr": "notSeed",
"url": "70591",
"colorb": "#ff4500",
"colorw": "#ff4500",
"x": 1789.411,
"y": 681.1925,
"attributes": {
 "expr": null,
"expcolb": "#d3d3d3",
"expcolw": "#c6c6c6",
"degree":        2,
"between": 1279.662 
} 
},
{
 "id": "9630033F20Rik",
"size":        2,
"molType": "Gene",
"type": "circle",
"seedArr": "notSeed",
"url": "319801",
"colorb": "#ff4500",
"colorw": "#ff4500",
"x": 1805.786,
"y": 405.6709,
"attributes": {
 "expr": null,
"expcolb": "#d3d3d3",
"expcolw": "#c6c6c6",
"degree":        1,
"between":        0 
} 
},
{
 "id": "A830018L16Rik",
"size":        2,
"molType": "Gene",
"type": "circle",
"seedArr": "notSeed",
"url": "320492",
"colorb": "#ff4500",
"colorw": "#ff4500",
"x":  1735.81,
"y":  664.108,
"attributes": {
 "expr": null,
"expcolb": "#d3d3d3",
"expcolw": "#c6c6c6",
"degree":        1,
"between":        0 
} 
},
{
 "id": "Abca1",
"size":        2,
"molType": "Gene",
"type": "circle",
"seedArr": "notSeed",
"url": "11303",
"colorb": "#ff4500",
"colorw": "#ff4500",
"x": 1930.094,
"y": 737.3438,
"attributes": {
 "expr": null,
"expcolb": "#d3d3d3",
"expcolw": "#c6c6c6",
"degree":        1,
"between":        0 
} 
},
{
 "id": "Cpox",
"size": 2.235106,
"molType": "Gene",
"type": "circle",
"seedArr": "notSeed",
"url": "12892",
"colorb": "#ff4500",
"colorw": "#ff4500",
"x": 1811.641,
"y": 650.2499,
"attributes": {
 "expr": null,
"expcolb": "#d3d3d3",
"expcolw": "#c6c6c6",
"degree":        4,
"between": 15955.26 
} 
},
{
 "id": "Grk4",
"size":        2,
"molType": "Gene",
"type": "circle",
"seedArr": "notSeed",
"url": "14772",
"colorb": "#ff4500",
"colorw": "#ff4500",
"x": 1608.279,
"y": 419.3792,
"attributes": {
 "expr": null,
"expcolb": "#d3d3d3",
"expcolw": "#c6c6c6",
"degree":        1,
"between":        0 
} 
},
{
 "id": "Csf3r",
"size": 2.015456,
"molType": "Gene",
"type": "circle",
"seedArr": "notSeed",
"url": "12986",
"colorb": "#ff4500",
"colorw": "#ff4500",
"x": 1833.441,
"y": 585.4769,
"attributes": {
 "expr": null,
"expcolb": "#d3d3d3",
"expcolw": "#c6c6c6",
"degree":        2,
"between": 1048.918 
} 
},
{
 "id": "Csgalnact2",
"size":        2,
"molType": "Gene",
"type": "circle",
"seedArr": "notSeed",
"url": "78752",
"colorb": "#ff4500",
"colorw": "#ff4500",
"x": 1798.937,
"y": 583.3196,
"attributes": {
 "expr": null,
"expcolb": "#d3d3d3",
"expcolw": "#c6c6c6",
"degree":        1,
"between":        0 
} 
},
{
 "id": "Gskip",
"size":        2,
"molType": "Gene",
"type": "circle",
"seedArr": "notSeed",
"url": "66787",
"colorb": "#ff4500",
"colorw": "#ff4500",
"x": 1562.171,
"y":  752.188,
"attributes": {
 "expr": null,
"expcolb": "#d3d3d3",
"expcolw": "#c6c6c6",
"degree":        1,
"between":        0 
} 
},
{
 "id": "Csnk1e",
"size":        2,
"molType": "Gene",
"type": "circle",
"seedArr": "notSeed",
"url": "27373",
"colorb": "#ff4500",
"colorw": "#ff4500",
"x": 1913.216,
"y": 493.1198,
"attributes": {
 "expr": null,
"expcolb": "#d3d3d3",
"expcolw": "#c6c6c6",
"degree":        1,
"between":        0 
} 
},
{
 "id": "Csnk1g1",
"size":        2,
"molType": "Gene",
"type": "circle",
"seedArr": "notSeed",
"url": "214897",
"colorb": "#ff4500",
"colorw": "#ff4500",
"x": 1792.286,
"y": 762.7895,
"attributes": {
 "expr": null,
"expcolb": "#d3d3d3",
"expcolw": "#c6c6c6",
"degree":        1,
"between":        0 
} 
},
{
 "id": "Csnk1g3",
"size":        2,
"molType": "Gene",
"type": "circle",
"seedArr": "notSeed",
"url": "70425",
"colorb": "#ff4500",
"colorw": "#ff4500",
"x": 1856.977,
"y": 589.5764,
"attributes": {
 "expr": null,
"expcolb": "#d3d3d3",
"expcolw": "#c6c6c6",
"degree":        1,
"between":        0 
} 
},
{
 "id": "Acot2",
"size":        2,
"molType": "Gene",
"type": "circle",
"seedArr": "notSeed",
"url": "171210",
"colorb": "#ff4500",
"colorw": "#ff4500",
"x": 1683.548,
"y": 673.6866,
"attributes": {
 "expr": null,
"expcolb": "#d3d3d3",
"expcolw": "#c6c6c6",
"degree":        1,
"between":        0 
} 
},
{
 "id": "Gys1",
"size":        2,
"molType": "Gene",
"type": "circle",
"seedArr": "notSeed",
"url": "14936",
"colorb": "#ff4500",
"colorw": "#ff4500",
"x": 1803.383,
"y": 540.4788,
"attributes": {
 "expr": null,
"expcolb": "#d3d3d3",
"expcolw": "#c6c6c6",
"degree":        1,
"between":        0 
} 
},
{
 "id": "Nceh1",
"size":        2,
"molType": "Gene",
"type": "circle",
"seedArr": "notSeed",
"url": "320024",
"colorb": "#ff4500",
"colorw": "#ff4500",
"x": 1774.094,
"y": 841.8229,
"attributes": {
 "expr": null,
"expcolb": "#d3d3d3",
"expcolw": "#c6c6c6",
"degree":        1,
"between":        0 
} 
},
{
 "id": "Hdac4",
"size": 2.011881,
"molType": "Gene",
"type": "circle",
"seedArr": "notSeed",
"url": "208727",
"colorb": "#ff4500",
"colorw": "#ff4500",
"x": 1789.857,
"y": 547.1163,
"attributes": {
 "expr": null,
"expcolb": "#d3d3d3",
"expcolw": "#c6c6c6",
"degree":        2,
"between": 806.3189 
} 
},
{
 "id": "Hif1a",
"size": 2.121939,
"molType": "Gene",
"type": "circle",
"seedArr": "notSeed",
"url": "15251",
"colorb": "#ff4500",
"colorw": "#ff4500",
"x":  1858.37,
"y": 681.4245,
"attributes": {
 "expr": null,
"expcolb": "#d3d3d3",
"expcolw": "#c6c6c6",
"degree":        2,
"between": 8275.251 
} 
},
{
 "id": "D630003M21Rik",
"size":        2,
"molType": "Gene",
"type": "circle",
"seedArr": "notSeed",
"url": "228846",
"colorb": "#ff4500",
"colorw": "#ff4500",
"x": 1711.805,
"y": 741.2202,
"attributes": {
 "expr": null,
"expcolb": "#d3d3d3",
"expcolw": "#c6c6c6",
"degree":        1,
"between":        0 
} 
},
{
 "id": "Dapk1",
"size":        2,
"molType": "Gene",
"type": "circle",
"seedArr": "notSeed",
"url": "69635",
"colorb": "#ff4500",
"colorw": "#ff4500",
"x":  1749.36,
"y": 785.2995,
"attributes": {
 "expr": null,
"expcolb": "#d3d3d3",
"expcolw": "#c6c6c6",
"degree":        1,
"between":        0 
} 
},
{
 "id": "Daxx",
"size":        2,
"molType": "Gene",
"type": "circle",
"seedArr": "notSeed",
"url": "13163",
"colorb": "#ff4500",
"colorw": "#ff4500",
"x": 1753.461,
"y": 778.9871,
"attributes": {
 "expr": null,
"expcolb": "#d3d3d3",
"expcolw": "#c6c6c6",
"degree":        1,
"between":        0 
} 
},
{
 "id": "AK010878",
"size":        2,
"molType": "Gene",
"type": "circle",
"seedArr": "notSeed",
"url": "100233175",
"colorb": "#ff4500",
"colorw": "#ff4500",
"x": 1577.638,
"y": 588.1704,
"attributes": {
 "expr": null,
"expcolb": "#d3d3d3",
"expcolw": "#c6c6c6",
"degree":        1,
"between":        0 
} 
},
{
 "id": "Hpca",
"size":        2,
"molType": "Gene",
"type": "circle",
"seedArr": "notSeed",
"url": "15444",
"colorb": "#ff4500",
"colorw": "#ff4500",
"x": 1964.384,
"y": 566.7008,
"attributes": {
 "expr": null,
"expcolb": "#d3d3d3",
"expcolw": "#c6c6c6",
"degree":        1,
"between":        0 
} 
},
{
 "id": "Hspa13",
"size":        2,
"molType": "Gene",
"type": "circle",
"seedArr": "notSeed",
"url": "110920",
"colorb": "#ff4500",
"colorw": "#ff4500",
"x": 1711.233,
"y": 588.4341,
"attributes": {
 "expr": null,
"expcolb": "#d3d3d3",
"expcolw": "#c6c6c6",
"degree":        1,
"between":        0 
} 
},
{
 "id": "Akt3",
"size":        2,
"molType": "Gene",
"type": "circle",
"seedArr": "notSeed",
"url": "23797",
"colorb": "#ff4500",
"colorw": "#ff4500",
"x": 1758.635,
"y": 481.0925,
"attributes": {
 "expr": null,
"expcolb": "#d3d3d3",
"expcolw": "#c6c6c6",
"degree":        1,
"between":        0 
} 
},
{
 "id": "Nr5a2",
"size":        2,
"molType": "Gene",
"type": "circle",
"seedArr": "notSeed",
"url": "26424",
"colorb": "#ff4500",
"colorw": "#ff4500",
"x":  1728.03,
"y": 446.7168,
"attributes": {
 "expr": null,
"expcolb": "#d3d3d3",
"expcolw": "#c6c6c6",
"degree":        1,
"between":        0 
} 
},
{
 "id": "Amer1",
"size":  2.04876,
"molType": "Gene",
"type": "circle",
"seedArr": "notSeed",
"url": "72345",
"colorb": "#ff4500",
"colorw": "#ff4500",
"x": 1626.287,
"y": 705.3158,
"attributes": {
 "expr": null,
"expcolb": "#d3d3d3",
"expcolw": "#c6c6c6",
"degree":        2,
"between": 3309.074 
} 
},
{
 "id": "Ifnar1",
"size": 2.009921,
"molType": "Gene",
"type": "circle",
"seedArr": "notSeed",
"url": "15975",
"colorb": "#ff4500",
"colorw": "#ff4500",
"x": 1653.032,
"y": 789.6572,
"attributes": {
 "expr": null,
"expcolb": "#d3d3d3",
"expcolw": "#c6c6c6",
"degree":        4,
"between": 673.2593 
} 
},
{
 "id": "Dhfr",
"size":        2,
"molType": "Gene",
"type": "circle",
"seedArr": "notSeed",
"url": "13361",
"colorb": "#ff4500",
"colorw": "#ff4500",
"x": 1684.118,
"y": 597.7737,
"attributes": {
 "expr": null,
"expcolb": "#d3d3d3",
"expcolw": "#c6c6c6",
"degree":        1,
"between":        0 
} 
},
{
 "id": "Ifngr2",
"size": 2.049757,
"molType": "Gene",
"type": "circle",
"seedArr": "notSeed",
"url": "15980",
"colorb": "#ff4500",
"colorw": "#ff4500",
"x": 1767.244,
"y": 531.9201,
"attributes": {
 "expr": null,
"expcolb": "#d3d3d3",
"expcolw": "#c6c6c6",
"degree":        2,
"between": 3376.717 
} 
},
{
 "id": "Ank3",
"size":        2,
"molType": "Gene",
"type": "circle",
"seedArr": "notSeed",
"url": "11735",
"colorb": "#ff4500",
"colorw": "#ff4500",
"x": 1845.446,
"y": 530.7689,
"attributes": {
 "expr": null,
"expcolb": "#d3d3d3",
"expcolw": "#c6c6c6",
"degree":        1,
"between":        0 
} 
},
{
 "id": "Il13",
"size": 2.000018,
"molType": "Gene",
"type": "circle",
"seedArr": "notSeed",
"url": "16163",
"colorb": "#ff4500",
"colorw": "#ff4500",
"x": 1713.602,
"y": 713.8141,
"attributes": {
 "expr": null,
"expcolb": "#d3d3d3",
"expcolw": "#c6c6c6",
"degree":        2,
"between": 1.228758 
} 
},
{
 "id": "Apba2",
"size":        2,
"molType": "Gene",
"type": "circle",
"seedArr": "notSeed",
"url": "11784",
"colorb": "#ff4500",
"colorw": "#ff4500",
"x": 1654.309,
"y": 630.9574,
"attributes": {
 "expr": null,
"expcolb": "#d3d3d3",
"expcolw": "#c6c6c6",
"degree":        1,
"between":        0 
} 
},
{
 "id": "Apc2",
"size": 2.113405,
"molType": "Gene",
"type": "circle",
"seedArr": "notSeed",
"url": "23805",
"colorb": "#ff4500",
"colorw": "#ff4500",
"x": 1728.634,
"y": 715.2048,
"attributes": {
 "expr": null,
"expcolb": "#d3d3d3",
"expcolw": "#c6c6c6",
"degree":        5,
"between": 7696.098 
} 
},
{
 "id": "Appl1",
"size":        2,
"molType": "Gene",
"type": "circle",
"seedArr": "notSeed",
"url": "72993",
"colorb": "#ff4500",
"colorw": "#ff4500",
"x":  1796.85,
"y":  699.312,
"attributes": {
 "expr": null,
"expcolb": "#d3d3d3",
"expcolw": "#c6c6c6",
"degree":        1,
"between":        0 
} 
},
{
 "id": "Dnmt3a",
"size": 2.010617,
"molType": "Gene",
"type": "circle",
"seedArr": "notSeed",
"url": "13435",
"colorb": "#ff4500",
"colorw": "#ff4500",
"x": 1674.447,
"y": 543.9686,
"attributes": {
 "expr": null,
"expcolb": "#d3d3d3",
"expcolw": "#c6c6c6",
"degree":        2,
"between": 720.5381 
} 
},
{
 "id": "Insig1",
"size":        2,
"molType": "Gene",
"type": "circle",
"seedArr": "notSeed",
"url": "231070",
"colorb": "#ff4500",
"colorw": "#ff4500",
"x": 1775.193,
"y": 549.4469,
"attributes": {
 "expr": null,
"expcolb": "#d3d3d3",
"expcolw": "#c6c6c6",
"degree":        1,
"between":        0 
} 
},
{
 "id": "Dtna",
"size":        2,
"molType": "Gene",
"type": "circle",
"seedArr": "notSeed",
"url": "13527",
"colorb": "#ff4500",
"colorw": "#ff4500",
"x": 1825.654,
"y": 660.1248,
"attributes": {
 "expr": null,
"expcolb": "#d3d3d3",
"expcolw": "#c6c6c6",
"degree":        1,
"between":        0 
} 
},
{
 "id": "Arhgef9",
"size":        2,
"molType": "Gene",
"type": "circle",
"seedArr": "notSeed",
"url": "236915",
"colorb": "#ff4500",
"colorw": "#ff4500",
"x": 1764.387,
"y": 785.5458,
"attributes": {
 "expr": null,
"expcolb": "#d3d3d3",
"expcolw": "#c6c6c6",
"degree":        1,
"between":        0 
} 
},
{
 "id": "Arid2",
"size":        2,
"molType": "Gene",
"type": "circle",
"seedArr": "notSeed",
"url": "77044",
"colorb": "#ff4500",
"colorw": "#ff4500",
"x": 1865.269,
"y": 612.6469,
"attributes": {
 "expr": null,
"expcolb": "#d3d3d3",
"expcolw": "#c6c6c6",
"degree":        1,
"between":        0 
} 
},
{
 "id": "Arid3a",
"size":        2,
"molType": "Gene",
"type": "circle",
"seedArr": "notSeed",
"url": "13496",
"colorb": "#ff4500",
"colorw": "#ff4500",
"x": 1689.095,
"y": 767.6015,
"attributes": {
 "expr": null,
"expcolb": "#d3d3d3",
"expcolw": "#c6c6c6",
"degree":        1,
"between":        0 
} 
},
{
 "id": "Dusp8",
"size": 2.035218,
"molType": "Gene",
"type": "circle",
"seedArr": "notSeed",
"url": "18218",
"colorb": "#ff4500",
"colorw": "#ff4500",
"x": 1813.125,
"y": 662.8694,
"attributes": {
 "expr": null,
"expcolb": "#d3d3d3",
"expcolw": "#c6c6c6",
"degree":        2,
"between": 2390.064 
} 
},
{
 "id": "E2f1",
"size":        2,
"molType": "Gene",
"type": "circle",
"seedArr": "notSeed",
"url": "13555",
"colorb": "#ff4500",
"colorw": "#ff4500",
"x": 1868.523,
"y":  451.568,
"attributes": {
 "expr": null,
"expcolb": "#d3d3d3",
"expcolw": "#c6c6c6",
"degree":        1,
"between":        0 
} 
},
{
 "id": "Arpc4",
"size":        2,
"molType": "Gene",
"type": "circle",
"seedArr": "notSeed",
"url": "68089",
"colorb": "#ff4500",
"colorw": "#ff4500",
"x": 1744.184,
"y": 753.9143,
"attributes": {
 "expr": null,
"expcolb": "#d3d3d3",
"expcolw": "#c6c6c6",
"degree":        1,
"between":        0 
} 
},
{
 "id": "Arpc5",
"size":        2,
"molType": "Gene",
"type": "circle",
"seedArr": "notSeed",
"url": "67771",
"colorb": "#ff4500",
"colorw": "#ff4500",
"x":  1985.79,
"y": 593.7537,
"attributes": {
 "expr": null,
"expcolb": "#d3d3d3",
"expcolw": "#c6c6c6",
"degree":        1,
"between":        0 
} 
},
{
 "id": "Ash1l",
"size":        2,
"molType": "Gene",
"type": "circle",
"seedArr": "notSeed",
"url": "192195",
"colorb": "#ff4500",
"colorw": "#ff4500",
"x": 1659.683,
"y": 568.7556,
"attributes": {
 "expr": null,
"expcolb": "#d3d3d3",
"expcolw": "#c6c6c6",
"degree":        1,
"between":        0 
} 
},
{
 "id": "Asph",
"size":        2,
"molType": "Gene",
"type": "circle",
"seedArr": "notSeed",
"url": "65973",
"colorb": "#ff4500",
"colorw": "#ff4500",
"x": 1649.695,
"y": 739.4468,
"attributes": {
 "expr": null,
"expcolb": "#d3d3d3",
"expcolw": "#c6c6c6",
"degree":        1,
"between":        0 
} 
},
{
 "id": "Ass1",
"size":        2,
"molType": "Gene",
"type": "circle",
"seedArr": "notSeed",
"url": "11898",
"colorb": "#ff4500",
"colorw": "#ff4500",
"x": 1945.611,
"y":  561.202,
"attributes": {
 "expr": null,
"expcolb": "#d3d3d3",
"expcolw": "#c6c6c6",
"degree":        1,
"between":        0 
} 
},
{
 "id": "Asxl2",
"size": 2.072851,
"molType": "Gene",
"type": "circle",
"seedArr": "notSeed",
"url": "75302",
"colorb": "#ff4500",
"colorw": "#ff4500",
"x":  1625.77,
"y": 719.2721,
"attributes": {
 "expr": null,
"expcolb": "#d3d3d3",
"expcolw": "#c6c6c6",
"degree":        2,
"between":     4944 
} 
},
{
 "id": "Eif2ak2",
"size":        2,
"molType": "Gene",
"type": "circle",
"seedArr": "notSeed",
"url": "19106",
"colorb": "#ff4500",
"colorw": "#ff4500",
"x": 1687.921,
"y": 399.8274,
"attributes": {
 "expr": null,
"expcolb": "#d3d3d3",
"expcolw": "#c6c6c6",
"degree":        1,
"between":        0 
} 
},
{
 "id": "Atg5",
"size":        2,
"molType": "Gene",
"type": "circle",
"seedArr": "notSeed",
"url": "11793",
"colorb": "#ff4500",
"colorw": "#ff4500",
"x": 1869.465,
"y": 586.3476,
"attributes": {
 "expr": null,
"expcolb": "#d3d3d3",
"expcolw": "#c6c6c6",
"degree":        1,
"between":        0 
} 
},
{
 "id": "Kcnc3",
"size":        2,
"molType": "Gene",
"type": "circle",
"seedArr": "notSeed",
"url": "16504",
"colorb": "#ff4500",
"colorw": "#ff4500",
"x": 1864.617,
"y": 715.8643,
"attributes": {
 "expr": null,
"expcolb": "#d3d3d3",
"expcolw": "#c6c6c6",
"degree":        1,
"between":        0 
} 
},
{
 "id": "Eif3j1",
"size":        2,
"molType": "Gene",
"type": "circle",
"seedArr": "notSeed",
"url": "78655",
"colorb": "#ff4500",
"colorw": "#ff4500",
"x": 1606.571,
"y": 724.6149,
"attributes": {
 "expr": null,
"expcolb": "#d3d3d3",
"expcolw": "#c6c6c6",
"degree":        1,
"between":        0 
} 
},
{
 "id": "Atp2b2",
"size": 2.009921,
"molType": "Gene",
"type": "circle",
"seedArr": "notSeed",
"url": "11941",
"colorb": "#ff4500",
"colorw": "#ff4500",
"x": 1645.117,
"y": 791.9747,
"attributes": {
 "expr": null,
"expcolb": "#d3d3d3",
"expcolw": "#c6c6c6",
"degree":        4,
"between": 673.2593 
} 
},
{
 "id": "Atxn1",
"size":        2,
"molType": "Gene",
"type": "circle",
"seedArr": "notSeed",
"url": "20238",
"colorb": "#ff4500",
"colorw": "#ff4500",
"x": 1718.736,
"y": 595.4689,
"attributes": {
 "expr": null,
"expcolb": "#d3d3d3",
"expcolw": "#c6c6c6",
"degree":        1,
"between":        0 
} 
},
{
 "id": "Atxn3",
"size":        2,
"molType": "Gene",
"type": "circle",
"seedArr": "notSeed",
"url": "110616",
"colorb": "#ff4500",
"colorw": "#ff4500",
"x":  1703.58,
"y": 747.6293,
"attributes": {
 "expr": null,
"expcolb": "#d3d3d3",
"expcolw": "#c6c6c6",
"degree":        1,
"between":        0 
} 
},
{
 "id": "Auts2",
"size":        2,
"molType": "Gene",
"type": "circle",
"seedArr": "notSeed",
"url": "319974",
"colorb": "#ff4500",
"colorw": "#ff4500",
"x": 1713.191,
"y": 701.3137,
"attributes": {
 "expr": null,
"expcolb": "#d3d3d3",
"expcolw": "#c6c6c6",
"degree":        1,
"between":        0 
} 
},
{
 "id": "Enpp6",
"size":        2,
"molType": "Gene",
"type": "circle",
"seedArr": "notSeed",
"url": "320981",
"colorb": "#ff4500",
"colorw": "#ff4500",
"x": 1975.101,
"y": 698.7184,
"attributes": {
 "expr": null,
"expcolb": "#d3d3d3",
"expcolw": "#c6c6c6",
"degree":        1,
"between":        0 
} 
},
{
 "id": "B3galt1",
"size":        2,
"molType": "Gene",
"type": "circle",
"seedArr": "notSeed",
"url": "26877",
"colorb": "#ff4500",
"colorw": "#ff4500",
"x": 1728.327,
"y": 669.5674,
"attributes": {
 "expr": null,
"expcolb": "#d3d3d3",
"expcolw": "#c6c6c6",
"degree":        1,
"between":        0 
} 
},
{
 "id": "Epb4.1l5",
"size": 2.144136,
"molType": "Gene",
"type": "circle",
"seedArr": "notSeed",
"url": "226352",
"colorb": "#ff4500",
"colorw": "#ff4500",
"x": 1682.909,
"y": 798.1561,
"attributes": {
 "expr": null,
"expcolb": "#d3d3d3",
"expcolw": "#c6c6c6",
"degree":        2,
"between": 9781.659 
} 
},
{
 "id": "Bace1",
"size": 2.181602,
"molType": "Gene",
"type": "circle",
"seedArr": "notSeed",
"url": "23821",
"colorb": "#ff4500",
"colorw": "#ff4500",
"x": 1682.356,
"y": 573.9116,
"attributes": {
 "expr": null,
"expcolb": "#d3d3d3",
"expcolw": "#c6c6c6",
"degree":        3,
"between": 12324.24 
} 
},
{
 "id": "Bach2",
"size":        2,
"molType": "Gene",
"type": "circle",
"seedArr": "notSeed",
"url": "12014",
"colorb": "#ff4500",
"colorw": "#ff4500",
"x": 1742.235,
"y":  801.899,
"attributes": {
 "expr": null,
"expcolb": "#d3d3d3",
"expcolw": "#c6c6c6",
"degree":        1,
"between":        0 
} 
},
{
 "id": "Eps15",
"size":        2,
"molType": "Gene",
"type": "circle",
"seedArr": "notSeed",
"url": "13858",
"colorb": "#ff4500",
"colorw": "#ff4500",
"x": 1732.257,
"y": 497.9378,
"attributes": {
 "expr": null,
"expcolb": "#d3d3d3",
"expcolw": "#c6c6c6",
"degree":        1,
"between":        0 
} 
},
{
 "id": "Bbc3",
"size":        2,
"molType": "Gene",
"type": "circle",
"seedArr": "notSeed",
"url": "170770",
"colorb": "#ff4500",
"colorw": "#ff4500",
"x": 1925.001,
"y": 602.1328,
"attributes": {
 "expr": null,
"expcolb": "#d3d3d3",
"expcolw": "#c6c6c6",
"degree":        1,
"between":        0 
} 
},
{
 "id": "BC003331",
"size":        2,
"molType": "Gene",
"type": "circle",
"seedArr": "notSeed",
"url": "226499",
"colorb": "#ff4500",
"colorw": "#ff4500",
"x": 1820.768,
"y": 783.0627,
"attributes": {
 "expr": null,
"expcolb": "#d3d3d3",
"expcolw": "#c6c6c6",
"degree":        1,
"between":        0 
} 
},
{
 "id": "Bcl11b",
"size":        2,
"molType": "Gene",
"type": "circle",
"seedArr": "notSeed",
"url": "58208",
"colorb": "#ff4500",
"colorw": "#ff4500",
"x": 1804.793,
"y": 770.5188,
"attributes": {
 "expr": null,
"expcolb": "#d3d3d3",
"expcolw": "#c6c6c6",
"degree":        1,
"between":        0 
} 
},
{
 "id": "Bdnf",
"size": 2.006246,
"molType": "Gene",
"type": "circle",
"seedArr": "notSeed",
"url": "12064",
"colorb": "#ff4500",
"colorw": "#ff4500",
"x": 1595.986,
"y": 751.4659,
"attributes": {
 "expr": null,
"expcolb": "#d3d3d3",
"expcolw": "#c6c6c6",
"degree":        2,
"between": 423.8597 
} 
},
{
 "id": "Bicd1",
"size": 2.062799,
"molType": "Gene",
"type": "circle",
"seedArr": "notSeed",
"url": "12121",
"colorb": "#ff4500",
"colorw": "#ff4500",
"x": 1725.598,
"y": 590.4447,
"attributes": {
 "expr": null,
"expcolb": "#d3d3d3",
"expcolw": "#c6c6c6",
"degree":        2,
"between": 4261.816 
} 
},
{
 "id": "Bmp2",
"size":        2,
"molType": "Gene",
"type": "circle",
"seedArr": "notSeed",
"url": "12156",
"colorb": "#ff4500",
"colorw": "#ff4500",
"x": 1833.425,
"y": 709.3488,
"attributes": {
 "expr": null,
"expcolb": "#d3d3d3",
"expcolw": "#c6c6c6",
"degree":        1,
"between":        0 
} 
},
{
 "id": "Plekhf2",
"size":        2,
"molType": "Gene",
"type": "circle",
"seedArr": "notSeed",
"url": "71801",
"colorb": "#ff4500",
"colorw": "#ff4500",
"x": 1789.621,
"y": 847.3461,
"attributes": {
 "expr": null,
"expcolb": "#d3d3d3",
"expcolw": "#c6c6c6",
"degree":        1,
"between":        0 
} 
},
{
 "id": "Brd4",
"size":        2,
"molType": "Gene",
"type": "circle",
"seedArr": "notSeed",
"url": "57261",
"colorb": "#ff4500",
"colorw": "#ff4500",
"x": 1805.255,
"y": 702.9097,
"attributes": {
 "expr": null,
"expcolb": "#d3d3d3",
"expcolw": "#c6c6c6",
"degree":        1,
"between":        0 
} 
},
{
 "id": "Bsn",
"size":        2,
"molType": "Gene",
"type": "circle",
"seedArr": "notSeed",
"url": "12217",
"colorb": "#ff4500",
"colorw": "#ff4500",
"x": 1955.859,
"y":  728.115,
"attributes": {
 "expr": null,
"expcolb": "#d3d3d3",
"expcolw": "#c6c6c6",
"degree":        1,
"between":        0 
} 
},
{
 "id": "C230081A13Rik",
"size":        2,
"molType": "Gene",
"type": "circle",
"seedArr": "notSeed",
"url": "244895",
"colorb": "#ff4500",
"colorw": "#ff4500",
"x": 1796.912,
"y": 722.5396,
"attributes": {
 "expr": null,
"expcolb": "#d3d3d3",
"expcolw": "#c6c6c6",
"degree":        1,
"between":        0 
} 
},
{
 "id": "Lpp",
"size":        2,
"molType": "Gene",
"type": "circle",
"seedArr": "notSeed",
"url": "210126",
"colorb": "#ff4500",
"colorw": "#ff4500",
"x": 1804.934,
"y": 724.6891,
"attributes": {
 "expr": null,
"expcolb": "#d3d3d3",
"expcolw": "#c6c6c6",
"degree":        1,
"between":        0 
} 
},
{
 "id": "Cab39",
"size":        2,
"molType": "Gene",
"type": "circle",
"seedArr": "notSeed",
"url": "12283",
"colorb": "#ff4500",
"colorw": "#ff4500",
"x": 1921.766,
"y": 721.5087,
"attributes": {
 "expr": null,
"expcolb": "#d3d3d3",
"expcolw": "#c6c6c6",
"degree":        1,
"between":        0 
} 
},
{
 "id": "Cadm2",
"size": 2.144136,
"molType": "Gene",
"type": "circle",
"seedArr": "notSeed",
"url": "239857",
"colorb": "#ff4500",
"colorw": "#ff4500",
"x": 1670.356,
"y": 783.7691,
"attributes": {
 "expr": null,
"expcolb": "#d3d3d3",
"expcolw": "#c6c6c6",
"degree":        2,
"between": 9781.659 
} 
},
{
 "id": "Fbxl14",
"size": 2.168974,
"molType": "Gene",
"type": "circle",
"seedArr": "notSeed",
"url": "101358",
"colorb": "#ff4500",
"colorw": "#ff4500",
"x": 1680.331,
"y": 732.0184,
"attributes": {
 "expr": null,
"expcolb": "#d3d3d3",
"expcolw": "#c6c6c6",
"degree":        5,
"between":  11467.3 
} 
},
{
 "id": "Camk1d",
"size":        2,
"molType": "Gene",
"type": "circle",
"seedArr": "notSeed",
"url": "227541",
"colorb": "#ff4500",
"colorw": "#ff4500",
"x": 1775.597,
"y": 863.8641,
"attributes": {
 "expr": null,
"expcolb": "#d3d3d3",
"expcolw": "#c6c6c6",
"degree":        1,
"between":        0 
} 
},
{
 "id": "Camk4",
"size":        2,
"molType": "Gene",
"type": "circle",
"seedArr": "notSeed",
"url": "12326",
"colorb": "#ff4500",
"colorw": "#ff4500",
"x": 1502.685,
"y": 666.7967,
"attributes": {
 "expr": null,
"expcolb": "#d3d3d3",
"expcolw": "#c6c6c6",
"degree":        1,
"between":        0 
} 
},
{
 "id": "Camkk2",
"size":        2,
"molType": "Gene",
"type": "circle",
"seedArr": "notSeed",
"url": "207565",
"colorb": "#ff4500",
"colorw": "#ff4500",
"x": 1739.749,
"y": 638.4448,
"attributes": {
 "expr": null,
"expcolb": "#d3d3d3",
"expcolw": "#c6c6c6",
"degree":        1,
"between":        0 
} 
},
{
 "id": "Camta1",
"size":        2,
"molType": "Gene",
"type": "circle",
"seedArr": "notSeed",
"url": "100072",
"colorb": "#ff4500",
"colorw": "#ff4500",
"x": 1821.338,
"y": 637.9987,
"attributes": {
 "expr": null,
"expcolb": "#d3d3d3",
"expcolw": "#c6c6c6",
"degree":        1,
"between":        0 
} 
},
{
 "id": "Cap2",
"size":        2,
"molType": "Gene",
"type": "circle",
"seedArr": "notSeed",
"url": "67252",
"colorb": "#ff4500",
"colorw": "#ff4500",
"x": 1798.087,
"y": 565.3611,
"attributes": {
 "expr": null,
"expcolb": "#d3d3d3",
"expcolw": "#c6c6c6",
"degree":        1,
"between":        0 
} 
},
{
 "id": "Ly6e",
"size":        2,
"molType": "Gene",
"type": "circle",
"seedArr": "notSeed",
"url": "17069",
"colorb": "#ff4500",
"colorw": "#ff4500",
"x": 1627.316,
"y": 551.1221,
"attributes": {
 "expr": null,
"expcolb": "#d3d3d3",
"expcolw": "#c6c6c6",
"degree":        1,
"between":        0 
} 
},
{
 "id": "Prkcz",
"size":        2,
"molType": "Gene",
"type": "circle",
"seedArr": "notSeed",
"url": "18762",
"colorb": "#ff4500",
"colorw": "#ff4500",
"x": 1702.401,
"y":  533.822,
"attributes": {
 "expr": null,
"expcolb": "#d3d3d3",
"expcolw": "#c6c6c6",
"degree":        1,
"between":        0 
} 
},
{
 "id": "Stxbp5",
"size":        2,
"molType": "Gene",
"type": "circle",
"seedArr": "notSeed",
"url": "78808",
"colorb": "#ff4500",
"colorw": "#ff4500",
"x": 1813.013,
"y":    732.8,
"attributes": {
 "expr": null,
"expcolb": "#d3d3d3",
"expcolw": "#c6c6c6",
"degree":        1,
"between":        0 
} 
},
{
 "id": "Cav2",
"size":        2,
"molType": "Gene",
"type": "circle",
"seedArr": "notSeed",
"url": "12390",
"colorb": "#ff4500",
"colorw": "#ff4500",
"x": 1658.897,
"y": 498.7156,
"attributes": {
 "expr": null,
"expcolb": "#d3d3d3",
"expcolw": "#c6c6c6",
"degree":        1,
"between":        0 
} 
},
{
 "id": "Cbfa2t3",
"size":        2,
"molType": "Gene",
"type": "circle",
"seedArr": "notSeed",
"url": "12398",
"colorb": "#ff4500",
"colorw": "#ff4500",
"x": 1789.609,
"y": 534.2019,
"attributes": {
 "expr": null,
"expcolb": "#d3d3d3",
"expcolw": "#c6c6c6",
"degree":        1,
"between":        0 
} 
},
{
 "id": "Ccdc127",
"size":  2.05276,
"molType": "Gene",
"type": "circle",
"seedArr": "notSeed",
"url": "67433",
"colorb": "#ff4500",
"colorw": "#ff4500",
"x": 1610.977,
"y": 737.4356,
"attributes": {
 "expr": null,
"expcolb": "#d3d3d3",
"expcolw": "#c6c6c6",
"degree":        2,
"between":  3580.52 
} 
},
{
 "id": "Fndc3b",
"size":        2,
"molType": "Gene",
"type": "circle",
"seedArr": "notSeed",
"url": "72007",
"colorb": "#ff4500",
"colorw": "#ff4500",
"x": 1762.618,
"y": 631.3284,
"attributes": {
 "expr": null,
"expcolb": "#d3d3d3",
"expcolw": "#c6c6c6",
"degree":        1,
"between":        0 
} 
},
{
 "id": "Fnip1",
"size": 2.144136,
"molType": "Gene",
"type": "circle",
"seedArr": "notSeed",
"url": "216742",
"colorb": "#ff4500",
"colorw": "#ff4500",
"x": 1681.174,
"y": 788.7669,
"attributes": {
 "expr": null,
"expcolb": "#d3d3d3",
"expcolw": "#c6c6c6",
"degree":        2,
"between": 9781.659 
} 
},
{
 "id": "Ccnd1",
"size": 2.144136,
"molType": "Gene",
"type": "circle",
"seedArr": "notSeed",
"url": "12443",
"colorb": "#ff4500",
"colorw": "#ff4500",
"x": 1684.905,
"y": 781.6897,
"attributes": {
 "expr": null,
"expcolb": "#d3d3d3",
"expcolw": "#c6c6c6",
"degree":        2,
"between": 9781.659 
} 
},
{
 "id": "Ccnjl",
"size":        2,
"molType": "Gene",
"type": "circle",
"seedArr": "notSeed",
"url": "380694",
"colorb": "#ff4500",
"colorw": "#ff4500",
"x": 1732.888,
"y": 560.7688,
"attributes": {
 "expr": null,
"expcolb": "#d3d3d3",
"expcolw": "#c6c6c6",
"degree":        1,
"between":        0 
} 
},
{
 "id": "Haus2",
"size": 2.028842,
"molType": "Gene",
"type": "circle",
"seedArr": "notSeed",
"url": "66296",
"colorb": "#ff4500",
"colorw": "#ff4500",
"x": 1898.844,
"y": 666.3189,
"attributes": {
 "expr": null,
"expcolb": "#d3d3d3",
"expcolw": "#c6c6c6",
"degree":        2,
"between": 1957.363 
} 
},
{
 "id": "Hdgfrp3",
"size": 2.060483,
"molType": "Gene",
"type": "circle",
"seedArr": "notSeed",
"url": "29877",
"colorb": "#ff4500",
"colorw": "#ff4500",
"x": 1782.016,
"y": 763.5213,
"attributes": {
 "expr": null,
"expcolb": "#d3d3d3",
"expcolw": "#c6c6c6",
"degree":        2,
"between": 4104.633 
} 
},
{
 "id": "Fyn",
"size":        2,
"molType": "Gene",
"type": "circle",
"seedArr": "notSeed",
"url": "14360",
"colorb": "#ff4500",
"colorw": "#ff4500",
"x": 1795.857,
"y": 783.6712,
"attributes": {
 "expr": null,
"expcolb": "#d3d3d3",
"expcolw": "#c6c6c6",
"degree":        1,
"between":        0 
} 
},
{
 "id": "G3bp2",
"size":        2,
"molType": "Gene",
"type": "circle",
"seedArr": "notSeed",
"url": "23881",
"colorb": "#ff4500",
"colorw": "#ff4500",
"x": 1784.839,
"y": 806.9022,
"attributes": {
 "expr": null,
"expcolb": "#d3d3d3",
"expcolw": "#c6c6c6",
"degree":        1,
"between":        0 
} 
},
{
 "id": "Cdadc1",
"size": 2.035218,
"molType": "Gene",
"type": "circle",
"seedArr": "notSeed",
"url": "71891",
"colorb": "#ff4500",
"colorw": "#ff4500",
"x": 1806.232,
"y": 628.8652,
"attributes": {
 "expr": null,
"expcolb": "#d3d3d3",
"expcolw": "#c6c6c6",
"degree":        2,
"between": 2390.064 
} 
},
{
 "id": "Cdc14b",
"size":        2,
"molType": "Gene",
"type": "circle",
"seedArr": "notSeed",
"url": "218294",
"colorb": "#ff4500",
"colorw": "#ff4500",
"x": 1789.021,
"y": 720.1742,
"attributes": {
 "expr": null,
"expcolb": "#d3d3d3",
"expcolw": "#c6c6c6",
"degree":        1,
"between":        0 
} 
},
{
 "id": "Mecp2",
"size":        2,
"molType": "Gene",
"type": "circle",
"seedArr": "notSeed",
"url": "17257",
"colorb": "#ff4500",
"colorw": "#ff4500",
"x": 1956.255,
"y": 545.3113,
"attributes": {
 "expr": null,
"expcolb": "#d3d3d3",
"expcolw": "#c6c6c6",
"degree":        1,
"between":        0 
} 
},
{
 "id": "Cdc42ep3",
"size":        2,
"molType": "Gene",
"type": "circle",
"seedArr": "notSeed",
"url": "260409",
"colorb": "#ff4500",
"colorw": "#ff4500",
"x": 1979.075,
"y": 649.9488,
"attributes": {
 "expr": null,
"expcolb": "#d3d3d3",
"expcolw": "#c6c6c6",
"degree":        1,
"between":        0 
} 
},
{
 "id": "Gad2",
"size": 2.018856,
"molType": "Gene",
"type": "circle",
"seedArr": "notSeed",
"url": "14417",
"colorb": "#ff4500",
"colorw": "#ff4500",
"x":  1812.34,
"y": 692.5881,
"attributes": {
 "expr": null,
"expcolb": "#d3d3d3",
"expcolw": "#c6c6c6",
"degree":        2,
"between": 1279.662 
} 
},
{
 "id": "Cdh12",
"size":        2,
"molType": "Gene",
"type": "circle",
"seedArr": "notSeed",
"url": "215654",
"colorb": "#ff4500",
"colorw": "#ff4500",
"x":  1735.83,
"y": 691.9675,
"attributes": {
 "expr": null,
"expcolb": "#d3d3d3",
"expcolw": "#c6c6c6",
"degree":        1,
"between":        0 
} 
},
{
 "id": "Cdk13",
"size":  2.04876,
"molType": "Gene",
"type": "circle",
"seedArr": "notSeed",
"url": "69562",
"colorb": "#ff4500",
"colorw": "#ff4500",
"x": 1640.109,
"y": 694.9991,
"attributes": {
 "expr": null,
"expcolb": "#d3d3d3",
"expcolw": "#c6c6c6",
"degree":        2,
"between": 3309.074 
} 
},
{
 "id": "Cdk9",
"size":        2,
"molType": "Gene",
"type": "circle",
"seedArr": "notSeed",
"url": "107951",
"colorb": "#ff4500",
"colorw": "#ff4500",
"x": 1967.439,
"y": 619.8649,
"attributes": {
 "expr": null,
"expcolb": "#d3d3d3",
"expcolw": "#c6c6c6",
"degree":        1,
"between":        0 
} 
},
{
 "id": "Cebpa",
"size":        2,
"molType": "Gene",
"type": "circle",
"seedArr": "notSeed",
"url": "12606",
"colorb": "#ff4500",
"colorw": "#ff4500",
"x": 1991.053,
"y": 669.1247,
"attributes": {
 "expr": null,
"expcolb": "#d3d3d3",
"expcolw": "#c6c6c6",
"degree":        1,
"between":        0 
} 
},
{
 "id": "Celf1",
"size":        2,
"molType": "Gene",
"type": "circle",
"seedArr": "notSeed",
"url": "13046",
"colorb": "#ff4500",
"colorw": "#ff4500",
"x": 1863.282,
"y": 480.0175,
"attributes": {
 "expr": null,
"expcolb": "#d3d3d3",
"expcolw": "#c6c6c6",
"degree":        1,
"between":        0 
} 
},
{
 "id": "Celf2",
"size":        2,
"molType": "Gene",
"type": "circle",
"seedArr": "notSeed",
"url": "14007",
"colorb": "#ff4500",
"colorw": "#ff4500",
"x": 1825.884,
"y": 742.3924,
"attributes": {
 "expr": null,
"expcolb": "#d3d3d3",
"expcolw": "#c6c6c6",
"degree":        1,
"between":        0 
} 
},
{
 "id": "Mgll",
"size":        2,
"molType": "Gene",
"type": "circle",
"seedArr": "notSeed",
"url": "23945",
"colorb": "#ff4500",
"colorw": "#ff4500",
"x": 1854.689,
"y": 748.8639,
"attributes": {
 "expr": null,
"expcolb": "#d3d3d3",
"expcolw": "#c6c6c6",
"degree":        1,
"between":        0 
} 
},
{
 "id": "Gid4",
"size": 2.062629,
"molType": "Gene",
"type": "circle",
"seedArr": "notSeed",
"url": "66771",
"colorb": "#ff4500",
"colorw": "#ff4500",
"x": 1677.631,
"y": 581.1832,
"attributes": {
 "expr": null,
"expcolb": "#d3d3d3",
"expcolw": "#c6c6c6",
"degree":        3,
"between": 4250.289 
} 
},
{
 "id": "Cflar",
"size":        2,
"molType": "Gene",
"type": "circle",
"seedArr": "notSeed",
"url": "12633",
"colorb": "#ff4500",
"colorw": "#ff4500",
"x": 1647.465,
"y": 710.7997,
"attributes": {
 "expr": null,
"expcolb": "#d3d3d3",
"expcolw": "#c6c6c6",
"degree":        1,
"between":        0 
} 
},
{
 "id": "Chd3",
"size": 2.181466,
"molType": "Gene",
"type": "circle",
"seedArr": "notSeed",
"url": "216848",
"colorb": "#ff4500",
"colorw": "#ff4500",
"x": 1634.514,
"y": 700.7466,
"attributes": {
 "expr": null,
"expcolb": "#d3d3d3",
"expcolw": "#c6c6c6",
"degree":        2,
"between": 12315.01 
} 
},
{
 "id": "Mmp9",
"size":        2,
"molType": "Gene",
"type": "circle",
"seedArr": "notSeed",
"url": "17395",
"colorb": "#ff4500",
"colorw": "#ff4500",
"x": 1566.121,
"y":  552.916,
"attributes": {
 "expr": null,
"expcolb": "#d3d3d3",
"expcolw": "#c6c6c6",
"degree":        1,
"between":        0 
} 
},
{
 "id": "Chic1",
"size": 2.018856,
"molType": "Gene",
"type": "circle",
"seedArr": "notSeed",
"url": "12212",
"colorb": "#ff4500",
"colorw": "#ff4500",
"x": 1797.828,
"y": 609.8829,
"attributes": {
 "expr": null,
"expcolb": "#d3d3d3",
"expcolw": "#c6c6c6",
"degree":        2,
"between": 1279.662 
} 
},
{
 "id": "Chka",
"size":        2,
"molType": "Gene",
"type": "circle",
"seedArr": "notSeed",
"url": "12660",
"colorb": "#ff4500",
"colorw": "#ff4500",
"x": 1810.094,
"y": 546.5037,
"attributes": {
 "expr": null,
"expcolb": "#d3d3d3",
"expcolw": "#c6c6c6",
"degree":        1,
"between":        0 
} 
},
{
 "id": "Glul",
"size":        2,
"molType": "Gene",
"type": "circle",
"seedArr": "notSeed",
"url": "14645",
"colorb": "#ff4500",
"colorw": "#ff4500",
"x": 1793.105,
"y": 659.6673,
"attributes": {
 "expr": null,
"expcolb": "#d3d3d3",
"expcolw": "#c6c6c6",
"degree":        1,
"between":        0 
} 
},
{
 "id": "Chst1",
"size":        2,
"molType": "Gene",
"type": "circle",
"seedArr": "notSeed",
"url": "76969",
"colorb": "#ff4500",
"colorw": "#ff4500",
"x": 1770.256,
"y": 664.1038,
"attributes": {
 "expr": null,
"expcolb": "#d3d3d3",
"expcolw": "#c6c6c6",
"degree":        1,
"between":        0 
} 
},
{
 "id": "Tmem130",
"size":        2,
"molType": "Gene",
"type": "circle",
"seedArr": "notSeed",
"url": "243339",
"colorb": "#ff4500",
"colorw": "#ff4500",
"x": 1672.572,
"y": 455.9411,
"attributes": {
 "expr": null,
"expcolb": "#d3d3d3",
"expcolw": "#c6c6c6",
"degree":        1,
"between":        0 
} 
},
{
 "id": "Clcn3",
"size":        2,
"molType": "Gene",
"type": "circle",
"seedArr": "notSeed",
"url": "12725",
"colorb": "#ff4500",
"colorw": "#ff4500",
"x": 1728.497,
"y":   747.15,
"attributes": {
 "expr": null,
"expcolb": "#d3d3d3",
"expcolw": "#c6c6c6",
"degree":        1,
"between":        0 
} 
},
{
 "id": "Gm13611",
"size":        2,
"molType": "Gene",
"type": "circle",
"seedArr": "notSeed",
"url": "100504319",
"colorb": "#ff4500",
"colorw": "#ff4500",
"x": 1737.695,
"y": 750.6035,
"attributes": {
 "expr": null,
"expcolb": "#d3d3d3",
"expcolw": "#c6c6c6",
"degree":        1,
"between":        0 
} 
},
{
 "id": "Gm14436",
"size":        2,
"molType": "Gene",
"type": "circle",
"seedArr": "notSeed",
"url": "100190996",
"colorb": "#ff4500",
"colorw": "#ff4500",
"x": 1628.748,
"y": 446.7902,
"attributes": {
 "expr": null,
"expcolb": "#d3d3d3",
"expcolw": "#c6c6c6",
"degree":        1,
"between":        0 
} 
},
{
 "id": "Gm15455",
"size":        2,
"molType": "Gene",
"type": "circle",
"seedArr": "notSeed",
"url": "433287",
"colorb": "#ff4500",
"colorw": "#ff4500",
"x": 1732.821,
"y": 704.2168,
"attributes": {
 "expr": null,
"expcolb": "#d3d3d3",
"expcolw": "#c6c6c6",
"degree":        1,
"between":        0 
} 
},
{
 "id": "Gm7609",
"size":        2,
"molType": "Gene",
"type": "circle",
"seedArr": "notSeed",
"url": "665378",
"colorb": "#ff4500",
"colorw": "#ff4500",
"x": 1633.298,
"y": 424.5005,
"attributes": {
 "expr": null,
"expcolb": "#d3d3d3",
"expcolw": "#c6c6c6",
"degree":        1,
"between":        0 
} 
},
{
 "id": "Rell1",
"size":        2,
"molType": "Gene",
"type": "circle",
"seedArr": "notSeed",
"url": "100532",
"colorb": "#ff4500",
"colorw": "#ff4500",
"x": 1846.851,
"y": 679.9641,
"attributes": {
 "expr": null,
"expcolb": "#d3d3d3",
"expcolw": "#c6c6c6",
"degree":        1,
"between":        0 
} 
},
{
 "id": "Cnih4",
"size": 2.144136,
"molType": "Gene",
"type": "circle",
"seedArr": "notSeed",
"url": "98417",
"colorb": "#ff4500",
"colorw": "#ff4500",
"x": 1701.926,
"y": 794.7652,
"attributes": {
 "expr": null,
"expcolb": "#d3d3d3",
"expcolw": "#c6c6c6",
"degree":        2,
"between": 9781.659 
} 
},
{
 "id": "Col4a1",
"size":        2,
"molType": "Gene",
"type": "circle",
"seedArr": "notSeed",
"url": "12826",
"colorb": "#ff4500",
"colorw": "#ff4500",
"x": 1734.426,
"y": 720.7692,
"attributes": {
 "expr": null,
"expcolb": "#d3d3d3",
"expcolw": "#c6c6c6",
"degree":        1,
"between":        0 
} 
},
{
 "id": "Gpcpd1",
"size": 2.086855,
"molType": "Gene",
"type": "circle",
"seedArr": "notSeed",
"url": "74182",
"colorb": "#ff4500",
"colorw": "#ff4500",
"x": 1768.769,
"y": 719.0233,
"attributes": {
 "expr": null,
"expcolb": "#d3d3d3",
"expcolw": "#c6c6c6",
"degree":        2,
"between": 5894.351 
} 
},
{
 "id": "Gpm6b",
"size":        2,
"molType": "Gene",
"type": "circle",
"seedArr": "notSeed",
"url": "14758",
"colorb": "#ff4500",
"colorw": "#ff4500",
"x": 1818.783,
"y": 572.4675,
"attributes": {
 "expr": null,
"expcolb": "#d3d3d3",
"expcolw": "#c6c6c6",
"degree":        1,
"between":        0 
} 
},
{
 "id": "Cpeb3",
"size":        2,
"molType": "Gene",
"type": "circle",
"seedArr": "notSeed",
"url": "208922",
"colorb": "#ff4500",
"colorw": "#ff4500",
"x": 1660.425,
"y": 740.7733,
"attributes": {
 "expr": null,
"expcolb": "#d3d3d3",
"expcolw": "#c6c6c6",
"degree":        1,
"between":        0 
} 
},
{
 "id": "Crebrf",
"size":        2,
"molType": "Gene",
"type": "circle",
"seedArr": "notSeed",
"url": "77128",
"colorb": "#ff4500",
"colorw": "#ff4500",
"x": 1716.567,
"y": 682.1371,
"attributes": {
 "expr": null,
"expcolb": "#d3d3d3",
"expcolw": "#c6c6c6",
"degree":        1,
"between":        0 
} 
},
{
 "id": "Cry2",
"size":        2,
"molType": "Gene",
"type": "circle",
"seedArr": "notSeed",
"url": "12953",
"colorb": "#ff4500",
"colorw": "#ff4500",
"x": 1830.078,
"y": 575.8605,
"attributes": {
 "expr": null,
"expcolb": "#d3d3d3",
"expcolw": "#c6c6c6",
"degree":        1,
"between":        0 
} 
},
{
 "id": "Csmd1",
"size":        2,
"molType": "Gene",
"type": "circle",
"seedArr": "notSeed",
"url": "94109",
"colorb": "#ff4500",
"colorw": "#ff4500",
"x": 1643.756,
"y": 581.1526,
"attributes": {
 "expr": null,
"expcolb": "#d3d3d3",
"expcolw": "#c6c6c6",
"degree":        1,
"between":        0 
} 
},
{
 "id": "Runx1",
"size":        2,
"molType": "Gene",
"type": "circle",
"seedArr": "notSeed",
"url": "12394",
"colorb": "#ff4500",
"colorw": "#ff4500",
"x": 1956.404,
"y": 497.5601,
"attributes": {
 "expr": null,
"expcolb": "#d3d3d3",
"expcolw": "#c6c6c6",
"degree":        1,
"between":        0 
} 
},
{
 "id": "Hecw1",
"size":        2,
"molType": "Gene",
"type": "circle",
"seedArr": "notSeed",
"url": "94253",
"colorb": "#ff4500",
"colorw": "#ff4500",
"x": 1768.902,
"y": 768.8725,
"attributes": {
 "expr": null,
"expcolb": "#d3d3d3",
"expcolw": "#c6c6c6",
"degree":        1,
"between":        0 
} 
},
{
 "id": "Kif1c",
"size": 2.018856,
"molType": "Gene",
"type": "circle",
"seedArr": "notSeed",
"url": "16562",
"colorb": "#ff4500",
"colorw": "#ff4500",
"x": 1815.338,
"y": 626.9608,
"attributes": {
 "expr": null,
"expcolb": "#d3d3d3",
"expcolw": "#c6c6c6",
"degree":        2,
"between": 1279.662 
} 
},
{
 "id": "Cyfip1",
"size":        2,
"molType": "Gene",
"type": "circle",
"seedArr": "notSeed",
"url": "20430",
"colorb": "#ff4500",
"colorw": "#ff4500",
"x": 1581.225,
"y": 601.8076,
"attributes": {
 "expr": null,
"expcolb": "#d3d3d3",
"expcolw": "#c6c6c6",
"degree":        1,
"between":        0 
} 
},
{
 "id": "Nf2",
"size": 2.082836,
"molType": "Gene",
"type": "circle",
"seedArr": "notSeed",
"url": "18016",
"colorb": "#ff4500",
"colorw": "#ff4500",
"x": 1647.178,
"y": 720.7192,
"attributes": {
 "expr": null,
"expcolb": "#d3d3d3",
"expcolw": "#c6c6c6",
"degree":        5,
"between": 5621.605 
} 
},
{
 "id": "Nfic",
"size":        2,
"molType": "Gene",
"type": "circle",
"seedArr": "notSeed",
"url": "18029",
"colorb": "#ff4500",
"colorw": "#ff4500",
"x": 1637.986,
"y": 668.9483,
"attributes": {
 "expr": null,
"expcolb": "#d3d3d3",
"expcolw": "#c6c6c6",
"degree":        1,
"between":        0 
} 
},
{
 "id": "Homer1",
"size": 2.144136,
"molType": "Gene",
"type": "circle",
"seedArr": "notSeed",
"url": "26556",
"colorb": "#ff4500",
"colorw": "#ff4500",
"x": 1666.277,
"y": 771.4749,
"attributes": {
 "expr": null,
"expcolb": "#d3d3d3",
"expcolw": "#c6c6c6",
"degree":        2,
"between": 9781.659 
} 
},
{
 "id": "Dbndd2",
"size":        2,
"molType": "Gene",
"type": "circle",
"seedArr": "notSeed",
"url": "52840",
"colorb": "#ff4500",
"colorw": "#ff4500",
"x": 1820.542,
"y": 760.6911,
"attributes": {
 "expr": null,
"expcolb": "#d3d3d3",
"expcolw": "#c6c6c6",
"degree":        1,
"between":        0 
} 
},
{
 "id": "Sel1l",
"size": 2.035218,
"molType": "Gene",
"type": "circle",
"seedArr": "notSeed",
"url": "20338",
"colorb": "#ff4500",
"colorw": "#ff4500",
"x": 1718.622,
"y": 614.3869,
"attributes": {
 "expr": null,
"expcolb": "#d3d3d3",
"expcolw": "#c6c6c6",
"degree":        2,
"between": 2390.064 
} 
},
{
 "id": "Dcaf5",
"size":        2,
"molType": "Gene",
"type": "circle",
"seedArr": "notSeed",
"url": "320808",
"colorb": "#ff4500",
"colorw": "#ff4500",
"x": 1931.581,
"y": 534.6869,
"attributes": {
 "expr": null,
"expcolb": "#d3d3d3",
"expcolw": "#c6c6c6",
"degree":        1,
"between":        0 
} 
},
{
 "id": "Dcbld2",
"size":        2,
"molType": "Gene",
"type": "circle",
"seedArr": "notSeed",
"url": "73379",
"colorb": "#ff4500",
"colorw": "#ff4500",
"x": 1886.442,
"y": 444.2185,
"attributes": {
 "expr": null,
"expcolb": "#d3d3d3",
"expcolw": "#c6c6c6",
"degree":        1,
"between":        0 
} 
},
{
 "id": "Dcc",
"size":        2,
"molType": "Gene",
"type": "circle",
"seedArr": "notSeed",
"url": "13176",
"colorb": "#ff4500",
"colorw": "#ff4500",
"x": 1593.653,
"y": 487.8397,
"attributes": {
 "expr": null,
"expcolb": "#d3d3d3",
"expcolw": "#c6c6c6",
"degree":        1,
"between":        0 
} 
},
{
 "id": "Dcx",
"size": 2.048935,
"molType": "Gene",
"type": "circle",
"seedArr": "notSeed",
"url": "13193",
"colorb": "#ff4500",
"colorw": "#ff4500",
"x": 1690.818,
"y": 605.6812,
"attributes": {
 "expr": null,
"expcolb": "#d3d3d3",
"expcolw": "#c6c6c6",
"degree":        2,
"between": 3320.919 
} 
},
{
 "id": "Hspa12a",
"size": 2.031501,
"molType": "Gene",
"type": "circle",
"seedArr": "notSeed",
"url": "73442",
"colorb": "#ff4500",
"colorw": "#ff4500",
"x": 1808.542,
"y": 553.8629,
"attributes": {
 "expr": null,
"expcolb": "#d3d3d3",
"expcolw": "#c6c6c6",
"degree":        2,
"between": 2137.806 
} 
},
{
 "id": "Ide",
"size":        2,
"molType": "Gene",
"type": "circle",
"seedArr": "notSeed",
"url": "15925",
"colorb": "#ff4500",
"colorw": "#ff4500",
"x": 1841.435,
"y": 615.8399,
"attributes": {
 "expr": null,
"expcolb": "#d3d3d3",
"expcolw": "#c6c6c6",
"degree":        1,
"between":        0 
} 
},
{
 "id": "Il10",
"size":        2,
"molType": "Gene",
"type": "circle",
"seedArr": "notSeed",
"url": "16153",
"colorb": "#ff4500",
"colorw": "#ff4500",
"x": 1774.616,
"y": 736.1537,
"attributes": {
 "expr": null,
"expcolb": "#d3d3d3",
"expcolw": "#c6c6c6",
"degree":        1,
"between":        0 
} 
},
{
 "id": "Usp2",
"size":        2,
"molType": "Gene",
"type": "circle",
"seedArr": "notSeed",
"url": "53376",
"colorb": "#ff4500",
"colorw": "#ff4500",
"x": 1757.527,
"y":  687.133,
"attributes": {
 "expr": null,
"expcolb": "#d3d3d3",
"expcolw": "#c6c6c6",
"degree":        1,
"between":        0 
} 
},
{
 "id": "Il17rd",
"size":        2,
"molType": "Gene",
"type": "circle",
"seedArr": "notSeed",
"url": "171463",
"colorb": "#ff4500",
"colorw": "#ff4500",
"x": 1929.576,
"y": 687.3522,
"attributes": {
 "expr": null,
"expcolb": "#d3d3d3",
"expcolw": "#c6c6c6",
"degree":        1,
"between":        0 
} 
},
{
 "id": "Sirt1",
"size":  2.00562,
"molType": "Gene",
"type": "circle",
"seedArr": "notSeed",
"url": "93759",
"colorb": "#ff4500",
"colorw": "#ff4500",
"x": 1777.846,
"y": 528.0231,
"attributes": {
 "expr": null,
"expcolb": "#d3d3d3",
"expcolw": "#c6c6c6",
"degree":        2,
"between": 381.4301 
} 
},
{
 "id": "Ocrl",
"size":        2,
"molType": "Gene",
"type": "circle",
"seedArr": "notSeed",
"url": "320634",
"colorb": "#ff4500",
"colorw": "#ff4500",
"x": 1776.513,
"y": 610.8943,
"attributes": {
 "expr": null,
"expcolb": "#d3d3d3",
"expcolw": "#c6c6c6",
"degree":        1,
"between":        0 
} 
},
{
 "id": "Ildr2",
"size":        2,
"molType": "Gene",
"type": "circle",
"seedArr": "notSeed",
"url": "100039795",
"colorb": "#ff4500",
"colorw": "#ff4500",
"x": 1776.201,
"y": 766.0329,
"attributes": {
 "expr": null,
"expcolb": "#d3d3d3",
"expcolw": "#c6c6c6",
"degree":        1,
"between":        0 
} 
},
{
 "id": "Dph3",
"size":        2,
"molType": "Gene",
"type": "circle",
"seedArr": "notSeed",
"url": "105638",
"colorb": "#ff4500",
"colorw": "#ff4500",
"x": 1694.247,
"y": 500.4881,
"attributes": {
 "expr": null,
"expcolb": "#d3d3d3",
"expcolw": "#c6c6c6",
"degree":        1,
"between":        0 
} 
},
{
 "id": "Drd3",
"size":        2,
"molType": "Gene",
"type": "circle",
"seedArr": "notSeed",
"url": "13490",
"colorb": "#ff4500",
"colorw": "#ff4500",
"x": 1727.206,
"y": 829.7756,
"attributes": {
 "expr": null,
"expcolb": "#d3d3d3",
"expcolw": "#c6c6c6",
"degree":        1,
"between":        0 
} 
},
{
 "id": "Dusp26",
"size":        2,
"molType": "Gene",
"type": "circle",
"seedArr": "notSeed",
"url": "66959",
"colorb": "#ff4500",
"colorw": "#ff4500",
"x":  1703.59,
"y": 653.0628,
"attributes": {
 "expr": null,
"expcolb": "#d3d3d3",
"expcolw": "#c6c6c6",
"degree":        1,
"between":        0 
} 
},
{
 "id": "E2f2",
"size": 2.105705,
"molType": "Gene",
"type": "circle",
"seedArr": "notSeed",
"url": "242705",
"colorb": "#ff4500",
"colorw": "#ff4500",
"x": 1705.849,
"y": 620.6601,
"attributes": {
 "expr": null,
"expcolb": "#d3d3d3",
"expcolw": "#c6c6c6",
"degree":        2,
"between": 7173.592 
} 
},
{
 "id": "PPARA",
"size":        2,
"molType": "Gene",
"type": "circle",
"seedArr": "notSeed",
"url": null,
"colorb": "#ff4500",
"colorw": "#ff4500",
"x": 1952.166,
"y": 528.1203,
"attributes": {
 "expr": null,
"expcolb": "#d3d3d3",
"expcolw": "#c6c6c6",
"degree":        1,
"between":        0 
} 
},
{
 "id": "Eci1",
"size":        2,
"molType": "Gene",
"type": "circle",
"seedArr": "notSeed",
"url": "13177",
"colorb": "#ff4500",
"colorw": "#ff4500",
"x": 1686.946,
"y": 629.9425,
"attributes": {
 "expr": null,
"expcolb": "#d3d3d3",
"expcolw": "#c6c6c6",
"degree":        1,
"between":        0 
} 
},
{
 "id": "Iws1",
"size": 2.021326,
"molType": "Gene",
"type": "circle",
"seedArr": "notSeed",
"url": "73473",
"colorb": "#ff4500",
"colorw": "#ff4500",
"x": 1814.062,
"y": 507.9705,
"attributes": {
 "expr": null,
"expcolb": "#d3d3d3",
"expcolw": "#c6c6c6",
"degree":        2,
"between":   1447.3 
} 
},
{
 "id": "Eea1",
"size": 2.066543,
"molType": "Gene",
"type": "circle",
"seedArr": "notSeed",
"url": "216238",
"colorb": "#ff4500",
"colorw": "#ff4500",
"x": 1670.283,
"y": 707.6228,
"attributes": {
 "expr": null,
"expcolb": "#d3d3d3",
"expcolw": "#c6c6c6",
"degree":        2,
"between": 4515.901 
} 
},
{
 "id": "Jakmip2",
"size":        2,
"molType": "Gene",
"type": "circle",
"seedArr": "notSeed",
"url": "76217",
"colorb": "#ff4500",
"colorw": "#ff4500",
"x": 1778.071,
"y": 495.2677,
"attributes": {
 "expr": null,
"expcolb": "#d3d3d3",
"expcolw": "#c6c6c6",
"degree":        1,
"between":        0 
} 
},
{
 "id": "Efna5",
"size": 2.048935,
"molType": "Gene",
"type": "circle",
"seedArr": "notSeed",
"url": "13640",
"colorb": "#ff4500",
"colorw": "#ff4500",
"x": 1663.114,
"y": 624.7202,
"attributes": {
 "expr": null,
"expcolb": "#d3d3d3",
"expcolw": "#c6c6c6",
"degree":        2,
"between": 3320.919 
} 
},
{
 "id": "Egfr",
"size":        2,
"molType": "Gene",
"type": "circle",
"seedArr": "notSeed",
"url": "13649",
"colorb": "#ff4500",
"colorw": "#ff4500",
"x": 1684.314,
"y":  654.939,
"attributes": {
 "expr": null,
"expcolb": "#d3d3d3",
"expcolw": "#c6c6c6",
"degree":        1,
"between":        0 
} 
},
{
 "id": "Kalrn",
"size":        2,
"molType": "Gene",
"type": "circle",
"seedArr": "notSeed",
"url": "545156",
"colorb": "#ff4500",
"colorw": "#ff4500",
"x": 1640.109,
"y": 547.3034,
"attributes": {
 "expr": null,
"expcolb": "#d3d3d3",
"expcolw": "#c6c6c6",
"degree":        1,
"between":        0 
} 
},
{
 "id": "Eif5a",
"size":        2,
"molType": "Gene",
"type": "circle",
"seedArr": "notSeed",
"url": "276770",
"colorb": "#ff4500",
"colorw": "#ff4500",
"x": 1676.189,
"y": 488.1326,
"attributes": {
 "expr": null,
"expcolb": "#d3d3d3",
"expcolw": "#c6c6c6",
"degree":        1,
"between":        0 
} 
},
{
 "id": "Kcnk6",
"size": 2.025723,
"molType": "Gene",
"type": "circle",
"seedArr": "notSeed",
"url": "52150",
"colorb": "#ff4500",
"colorw": "#ff4500",
"x": 1663.762,
"y": 525.0697,
"attributes": {
 "expr": null,
"expcolb": "#d3d3d3",
"expcolw": "#c6c6c6",
"degree":        3,
"between": 1745.674 
} 
},
{
 "id": "Kcnma1",
"size":        2,
"molType": "Gene",
"type": "circle",
"seedArr": "notSeed",
"url": "16531",
"colorb": "#ff4500",
"colorw": "#ff4500",
"x":  1765.71,
"y": 669.8214,
"attributes": {
 "expr": null,
"expcolb": "#d3d3d3",
"expcolw": "#c6c6c6",
"degree":        1,
"between":        0 
} 
},
{
 "id": "Pde1a",
"size":        2,
"molType": "Gene",
"type": "circle",
"seedArr": "notSeed",
"url": "18573",
"colorb": "#ff4500",
"colorw": "#ff4500",
"x": 1706.275,
"y": 578.9741,
"attributes": {
 "expr": null,
"expcolb": "#d3d3d3",
"expcolw": "#c6c6c6",
"degree":        1,
"between":        0 
} 
},
{
 "id": "Eno2",
"size":        2,
"molType": "Gene",
"type": "circle",
"seedArr": "notSeed",
"url": "13807",
"colorb": "#ff4500",
"colorw": "#ff4500",
"x":  1525.49,
"y": 667.2635,
"attributes": {
 "expr": null,
"expcolb": "#d3d3d3",
"expcolw": "#c6c6c6",
"degree":        1,
"between":        0 
} 
},
{
 "id": "Gabpb2",
"size": 2.074002,
"molType": "Gene",
"type": "circle",
"seedArr": "notSeed",
"url": "213054",
"colorb": "#ff4500",
"colorw": "#ff4500",
"x": 1674.274,
"y": 673.5584,
"attributes": {
 "expr": null,
"expcolb": "#d3d3d3",
"expcolw": "#c6c6c6",
"degree":        2,
"between": 5022.084 
} 
},
{
 "id": "Epha7",
"size":        2,
"molType": "Gene",
"type": "circle",
"seedArr": "notSeed",
"url": "13841",
"colorb": "#ff4500",
"colorw": "#ff4500",
"x":  1796.32,
"y": 540.8944,
"attributes": {
 "expr": null,
"expcolb": "#d3d3d3",
"expcolw": "#c6c6c6",
"degree":        1,
"between":        0 
} 
},
{
 "id": "Ercc6",
"size": 2.058713,
"molType": "Gene",
"type": "circle",
"seedArr": "notSeed",
"url": "319955",
"colorb": "#ff4500",
"colorw": "#ff4500",
"x": 1756.522,
"y":  769.251,
"attributes": {
 "expr": null,
"expcolb": "#d3d3d3",
"expcolw": "#c6c6c6",
"degree":        2,
"between": 3984.525 
} 
},
{
 "id": "Mex3a",
"size": 2.127822,
"molType": "Gene",
"type": "circle",
"seedArr": "notSeed",
"url": "72640",
"colorb": "#ff4500",
"colorw": "#ff4500",
"x": 1705.453,
"y": 760.1847,
"attributes": {
 "expr": null,
"expcolb": "#d3d3d3",
"expcolw": "#c6c6c6",
"degree":        2,
"between":  8674.54 
} 
},
{
 "id": "Pias3",
"size":        2,
"molType": "Gene",
"type": "circle",
"seedArr": "notSeed",
"url": "229615",
"colorb": "#ff4500",
"colorw": "#ff4500",
"x": 1534.521,
"y": 595.1612,
"attributes": {
 "expr": null,
"expcolb": "#d3d3d3",
"expcolw": "#c6c6c6",
"degree":        1,
"between":        0 
} 
},
{
 "id": "Lhfpl4",
"size":        2,
"molType": "Gene",
"type": "circle",
"seedArr": "notSeed",
"url": "269788",
"colorb": "#ff4500",
"colorw": "#ff4500",
"x": 1701.217,
"y": 438.2779,
"attributes": {
 "expr": null,
"expcolb": "#d3d3d3",
"expcolw": "#c6c6c6",
"degree":        1,
"between":        0 
} 
},
{
 "id": "Rb1",
"size":        2,
"molType": "Gene",
"type": "circle",
"seedArr": "notSeed",
"url": "19645",
"colorb": "#ff4500",
"colorw": "#ff4500",
"x": 1789.604,
"y": 416.7705,
"attributes": {
 "expr": null,
"expcolb": "#d3d3d3",
"expcolw": "#c6c6c6",
"degree":        1,
"between":        0 
} 
},
{
 "id": "Limd1",
"size": 2.144136,
"molType": "Gene",
"type": "circle",
"seedArr": "notSeed",
"url": "29806",
"colorb": "#ff4500",
"colorw": "#ff4500",
"x": 1661.839,
"y": 792.9794,
"attributes": {
 "expr": null,
"expcolb": "#d3d3d3",
"expcolw": "#c6c6c6",
"degree":        2,
"between": 9781.659 
} 
},
{
 "id": "Lin28a",
"size":        2,
"molType": "Gene",
"type": "circle",
"seedArr": "notSeed",
"url": "83557",
"colorb": "#ff4500",
"colorw": "#ff4500",
"x": 1610.748,
"y": 692.5745,
"attributes": {
 "expr": null,
"expcolb": "#d3d3d3",
"expcolw": "#c6c6c6",
"degree":        1,
"between":        0 
} 
},
{
 "id": "Fam168b",
"size":        2,
"molType": "Gene",
"type": "circle",
"seedArr": "notSeed",
"url": "214469",
"colorb": "#ff4500",
"colorw": "#ff4500",
"x": 1646.716,
"y": 492.5703,
"attributes": {
 "expr": null,
"expcolb": "#d3d3d3",
"expcolw": "#c6c6c6",
"degree":        1,
"between":        0 
} 
},
{
 "id": "Fam172a",
"size":        2,
"molType": "Gene",
"type": "circle",
"seedArr": "notSeed",
"url": "68675",
"colorb": "#ff4500",
"colorw": "#ff4500",
"x": 1701.578,
"y": 770.7233,
"attributes": {
 "expr": null,
"expcolb": "#d3d3d3",
"expcolw": "#c6c6c6",
"degree":        1,
"between":        0 
} 
},
{
 "id": "Spry1",
"size": 2.011423,
"molType": "Gene",
"type": "circle",
"seedArr": "notSeed",
"url": "24063",
"colorb": "#ff4500",
"colorw": "#ff4500",
"x": 1613.391,
"y": 566.4986,
"attributes": {
 "expr": null,
"expcolb": "#d3d3d3",
"expcolw": "#c6c6c6",
"degree":        2,
"between": 775.2371 
} 
},
{
 "id": "Lpl",
"size":        2,
"molType": "Gene",
"type": "circle",
"seedArr": "notSeed",
"url": "16956",
"colorb": "#ff4500",
"colorw": "#ff4500",
"x": 1777.853,
"y": 639.5336,
"attributes": {
 "expr": null,
"expcolb": "#d3d3d3",
"expcolw": "#c6c6c6",
"degree":        1,
"between":        0 
} 
},
{
 "id": "Fam63b",
"size":        2,
"molType": "Gene",
"type": "circle",
"seedArr": "notSeed",
"url": "235461",
"colorb": "#ff4500",
"colorw": "#ff4500",
"x": 1660.366,
"y": 714.8975,
"attributes": {
 "expr": null,
"expcolb": "#d3d3d3",
"expcolw": "#c6c6c6",
"degree":        1,
"between":        0 
} 
},
{
 "id": "Lrch1",
"size":        2,
"molType": "Gene",
"type": "circle",
"seedArr": "notSeed",
"url": "380916",
"colorb": "#ff4500",
"colorw": "#ff4500",
"x": 1861.579,
"y": 467.6791,
"attributes": {
 "expr": null,
"expcolb": "#d3d3d3",
"expcolw": "#c6c6c6",
"degree":        1,
"between":        0 
} 
},
{
 "id": "Fas",
"size":        2,
"molType": "Gene",
"type": "circle",
"seedArr": "notSeed",
"url": "14102",
"colorb": "#ff4500",
"colorw": "#ff4500",
"x": 1848.561,
"y": 454.0902,
"attributes": {
 "expr": null,
"expcolb": "#d3d3d3",
"expcolw": "#c6c6c6",
"degree":        1,
"between":        0 
} 
},
{
 "id": "Fasl",
"size":        2,
"molType": "Gene",
"type": "circle",
"seedArr": "notSeed",
"url": "14103",
"colorb": "#ff4500",
"colorw": "#ff4500",
"x": 1588.588,
"y": 611.7003,
"attributes": {
 "expr": null,
"expcolb": "#d3d3d3",
"expcolw": "#c6c6c6",
"degree":        1,
"between":        0 
} 
},
{
 "id": "Gnl3l",
"size": 2.009921,
"molType": "Gene",
"type": "circle",
"seedArr": "notSeed",
"url": "237107",
"colorb": "#ff4500",
"colorw": "#ff4500",
"x": 1630.946,
"y": 774.9917,
"attributes": {
 "expr": null,
"expcolb": "#d3d3d3",
"expcolw": "#c6c6c6",
"degree":        4,
"between": 673.2593 
} 
},
{
 "id": "Fbxl18",
"size":        2,
"molType": "Gene",
"type": "circle",
"seedArr": "notSeed",
"url": "231863",
"colorb": "#ff4500",
"colorw": "#ff4500",
"x": 1827.492,
"y": 605.8331,
"attributes": {
 "expr": null,
"expcolb": "#d3d3d3",
"expcolw": "#c6c6c6",
"degree":        1,
"between":        0 
} 
},
{
 "id": "Prkaa1",
"size":        2,
"molType": "Gene",
"type": "circle",
"seedArr": "notSeed",
"url": "105787",
"colorb": "#ff4500",
"colorw": "#ff4500",
"x": 1992.007,
"y":  687.487,
"attributes": {
 "expr": null,
"expcolb": "#d3d3d3",
"expcolw": "#c6c6c6",
"degree":        1,
"between":        0 
} 
},
{
 "id": "Gprc5c",
"size": 2.018856,
"molType": "Gene",
"type": "circle",
"seedArr": "notSeed",
"url": "70355",
"colorb": "#ff4500",
"colorw": "#ff4500",
"x": 1794.815,
"y": 645.3744,
"attributes": {
 "expr": null,
"expcolb": "#d3d3d3",
"expcolw": "#c6c6c6",
"degree":        2,
"between": 1279.662 
} 
},
{
 "id": "Magt1",
"size": 2.018856,
"molType": "Gene",
"type": "circle",
"seedArr": "notSeed",
"url": "67075",
"colorb": "#ff4500",
"colorw": "#ff4500",
"x":  1760.56,
"y": 646.5927,
"attributes": {
 "expr": null,
"expcolb": "#d3d3d3",
"expcolw": "#c6c6c6",
"degree":        2,
"between": 1279.662 
} 
},
{
 "id": "Naaa",
"size":        2,
"molType": "Gene",
"type": "circle",
"seedArr": "notSeed",
"url": "67111",
"colorb": "#ff4500",
"colorw": "#ff4500",
"x": 1772.153,
"y": 688.7935,
"attributes": {
 "expr": null,
"expcolb": "#d3d3d3",
"expcolw": "#c6c6c6",
"degree":        1,
"between":        0 
} 
},
{
 "id": "Flrt2",
"size":        2,
"molType": "Gene",
"type": "circle",
"seedArr": "notSeed",
"url": "399558",
"colorb": "#ff4500",
"colorw": "#ff4500",
"x": 1722.967,
"y": 651.7821,
"attributes": {
 "expr": null,
"expcolb": "#d3d3d3",
"expcolw": "#c6c6c6",
"degree":        1,
"between":        0 
} 
},
{
 "id": "Map3k1",
"size": 2.105705,
"molType": "Gene",
"type": "circle",
"seedArr": "notSeed",
"url": "26401",
"colorb": "#ff4500",
"colorw": "#ff4500",
"x": 1653.901,
"y": 652.1685,
"attributes": {
 "expr": null,
"expcolb": "#d3d3d3",
"expcolw": "#c6c6c6",
"degree":        2,
"between": 7173.592 
} 
},
{
 "id": "Fnta",
"size":        2,
"molType": "Gene",
"type": "circle",
"seedArr": "notSeed",
"url": "14272",
"colorb": "#ff4500",
"colorw": "#ff4500",
"x": 1748.223,
"y": 613.6472,
"attributes": {
 "expr": null,
"expcolb": "#d3d3d3",
"expcolw": "#c6c6c6",
"degree":        1,
"between":        0 
} 
},
{
 "id": "Map4",
"size":        2,
"molType": "Gene",
"type": "circle",
"seedArr": "notSeed",
"url": "17758",
"colorb": "#ff4500",
"colorw": "#ff4500",
"x": 1557.658,
"y": 448.8152,
"attributes": {
 "expr": null,
"expcolb": "#d3d3d3",
"expcolw": "#c6c6c6",
"degree":        1,
"between":        0 
} 
},
{
 "id": "Map4k4",
"size":        2,
"molType": "Gene",
"type": "circle",
"seedArr": "notSeed",
"url": "26921",
"colorb": "#ff4500",
"colorw": "#ff4500",
"x": 1543.006,
"y": 664.0472,
"attributes": {
 "expr": null,
"expcolb": "#d3d3d3",
"expcolw": "#c6c6c6",
"degree":        1,
"between":        0 
} 
},
{
 "id": "Map7d1",
"size": 2.010632,
"molType": "Gene",
"type": "circle",
"seedArr": "notSeed",
"url": "245877",
"colorb": "#ff4500",
"colorw": "#ff4500",
"x": 1912.356,
"y": 588.8946,
"attributes": {
 "expr": null,
"expcolb": "#d3d3d3",
"expcolw": "#c6c6c6",
"degree":        2,
"between": 721.4997 
} 
},
{
 "id": "Foxp1",
"size": 2.199021,
"molType": "Gene",
"type": "circle",
"seedArr": "notSeed",
"url": "108655",
"colorb": "#ff4500",
"colorw": "#ff4500",
"x": 1809.692,
"y":   600.98,
"attributes": {
 "expr": null,
"expcolb": "#d3d3d3",
"expcolw": "#c6c6c6",
"degree":        3,
"between": 13506.38 
} 
},
{
 "id": "Pten",
"size": 2.123853,
"molType": "Gene",
"type": "circle",
"seedArr": "notSeed",
"url": "19211",
"colorb": "#ff4500",
"colorw": "#ff4500",
"x": 1677.701,
"y": 559.9023,
"attributes": {
 "expr": null,
"expcolb": "#d3d3d3",
"expcolw": "#c6c6c6",
"degree":        3,
"between": 8405.147 
} 
},
{
 "id": "Mat2a",
"size":        2,
"molType": "Gene",
"type": "circle",
"seedArr": "notSeed",
"url": "232087",
"colorb": "#ff4500",
"colorw": "#ff4500",
"x": 1808.228,
"y": 617.0561,
"attributes": {
 "expr": null,
"expcolb": "#d3d3d3",
"expcolw": "#c6c6c6",
"degree":        1,
"between":        0 
} 
},
{
 "id": "Max",
"size":        2,
"molType": "Gene",
"type": "circle",
"seedArr": "notSeed",
"url": "17187",
"colorb": "#ff4500",
"colorw": "#ff4500",
"x": 1910.726,
"y": 546.1868,
"attributes": {
 "expr": null,
"expcolb": "#d3d3d3",
"expcolw": "#c6c6c6",
"degree":        1,
"between":        0 
} 
},
{
 "id": "Ptprj",
"size":        2,
"molType": "Gene",
"type": "circle",
"seedArr": "notSeed",
"url": "19271",
"colorb": "#ff4500",
"colorw": "#ff4500",
"x": 1804.148,
"y":   715.25,
"attributes": {
 "expr": null,
"expcolb": "#d3d3d3",
"expcolw": "#c6c6c6",
"degree":        1,
"between":        0 
} 
},
{
 "id": "Mcl1",
"size":        2,
"molType": "Gene",
"type": "circle",
"seedArr": "notSeed",
"url": "17210",
"colorb": "#ff4500",
"colorw": "#ff4500",
"x": 1708.375,
"y": 507.2296,
"attributes": {
 "expr": null,
"expcolb": "#d3d3d3",
"expcolw": "#c6c6c6",
"degree":        1,
"between":        0 
} 
},
{
 "id": "Pum2",
"size":        2,
"molType": "Gene",
"type": "circle",
"seedArr": "notSeed",
"url": "80913",
"colorb": "#ff4500",
"colorw": "#ff4500",
"x": 1674.785,
"y": 662.8619,
"attributes": {
 "expr": null,
"expcolb": "#d3d3d3",
"expcolw": "#c6c6c6",
"degree":        1,
"between":        0 
} 
},
{
 "id": "Gabra1",
"size":        2,
"molType": "Gene",
"type": "circle",
"seedArr": "notSeed",
"url": "14394",
"colorb": "#ff4500",
"colorw": "#ff4500",
"x": 1816.658,
"y": 704.1087,
"attributes": {
 "expr": null,
"expcolb": "#d3d3d3",
"expcolw": "#c6c6c6",
"degree":        1,
"between":        0 
} 
},
{
 "id": "Tcf4",
"size": 2.090894,
"molType": "Gene",
"type": "circle",
"seedArr": "notSeed",
"url": "21413",
"colorb": "#ff4500",
"colorw": "#ff4500",
"x": 1793.921,
"y": 516.9714,
"attributes": {
 "expr": null,
"expcolb": "#d3d3d3",
"expcolw": "#c6c6c6",
"degree":        3,
"between": 6168.467 
} 
},
{
 "id": "Mgat3",
"size":        2,
"molType": "Gene",
"type": "circle",
"seedArr": "notSeed",
"url": "17309",
"colorb": "#ff4500",
"colorw": "#ff4500",
"x": 1778.914,
"y": 535.7813,
"attributes": {
 "expr": null,
"expcolb": "#d3d3d3",
"expcolw": "#c6c6c6",
"degree":        1,
"between":        0 
} 
},
{
 "id": "Tgfbr3",
"size": 2.234579,
"molType": "Gene",
"type": "circle",
"seedArr": "notSeed",
"url": "21814",
"colorb": "#ff4500",
"colorw": "#ff4500",
"x": 1695.386,
"y": 717.7362,
"attributes": {
 "expr": null,
"expcolb": "#d3d3d3",
"expcolw": "#c6c6c6",
"degree":        3,
"between": 15919.47 
} 
},
{
 "id": "Mmp11",
"size":        2,
"molType": "Gene",
"type": "circle",
"seedArr": "notSeed",
"url": "17385",
"colorb": "#ff4500",
"colorw": "#ff4500",
"x": 1762.829,
"y":  743.157,
"attributes": {
 "expr": null,
"expcolb": "#d3d3d3",
"expcolw": "#c6c6c6",
"degree":        1,
"between":        0 
} 
},
{
 "id": "Nr3c1",
"size":        2,
"molType": "Gene",
"type": "circle",
"seedArr": "notSeed",
"url": "14815",
"colorb": "#ff4500",
"colorw": "#ff4500",
"x": 1723.932,
"y": 771.7812,
"attributes": {
 "expr": null,
"expcolb": "#d3d3d3",
"expcolw": "#c6c6c6",
"degree":        1,
"between":        0 
} 
},
{
 "id": "Ubr3",
"size":        2,
"molType": "Gene",
"type": "circle",
"seedArr": "notSeed",
"url": "68795",
"colorb": "#ff4500",
"colorw": "#ff4500",
"x": 1820.751,
"y": 525.4155,
"attributes": {
 "expr": null,
"expcolb": "#d3d3d3",
"expcolw": "#c6c6c6",
"degree":        1,
"between":        0 
} 
},
{
 "id": "Moap1",
"size":        2,
"molType": "Gene",
"type": "circle",
"seedArr": "notSeed",
"url": "64113",
"colorb": "#ff4500",
"colorw": "#ff4500",
"x": 1609.402,
"y": 641.8784,
"attributes": {
 "expr": null,
"expcolb": "#d3d3d3",
"expcolw": "#c6c6c6",
"degree":        1,
"between":        0 
} 
},
{
 "id": "Ubxn2a",
"size":        2,
"molType": "Gene",
"type": "circle",
"seedArr": "notSeed",
"url": "217379",
"colorb": "#ff4500",
"colorw": "#ff4500",
"x": 1639.673,
"y": 501.1532,
"attributes": {
 "expr": null,
"expcolb": "#d3d3d3",
"expcolw": "#c6c6c6",
"degree":        1,
"between":        0 
} 
},
{
 "id": "Tm9sf4",
"size":        2,
"molType": "Gene",
"type": "circle",
"seedArr": "notSeed",
"url": "99237",
"colorb": "#ff4500",
"colorw": "#ff4500",
"x": 1722.317,
"y": 762.0369,
"attributes": {
 "expr": null,
"expcolb": "#d3d3d3",
"expcolw": "#c6c6c6",
"degree":        1,
"between":        0 
} 
},
{
 "id": "Rbfox2",
"size":        2,
"molType": "Gene",
"type": "circle",
"seedArr": "notSeed",
"url": "93686",
"colorb": "#ff4500",
"colorw": "#ff4500",
"x":  1667.19,
"y": 443.7266,
"attributes": {
 "expr": null,
"expcolb": "#d3d3d3",
"expcolw": "#c6c6c6",
"degree":        1,
"between":        0 
} 
},
{
 "id": "Mrpl35",
"size": 2.025459,
"molType": "Gene",
"type": "circle",
"seedArr": "notSeed",
"url": "66223",
"colorb": "#ff4500",
"colorw": "#ff4500",
"x": 1779.014,
"y":  503.875,
"attributes": {
 "expr": null,
"expcolb": "#d3d3d3",
"expcolw": "#c6c6c6",
"degree":        2,
"between": 1727.728 
} 
},
{
 "id": "Tmem178b",
"size":        2,
"molType": "Gene",
"type": "circle",
"seedArr": "notSeed",
"url": "434008",
"colorb": "#ff4500",
"colorw": "#ff4500",
"x": 1969.827,
"y": 487.6937,
"attributes": {
 "expr": null,
"expcolb": "#d3d3d3",
"expcolw": "#c6c6c6",
"degree":        1,
"between":        0 
} 
},
{
 "id": "Msi2",
"size": 2.009921,
"molType": "Gene",
"type": "circle",
"seedArr": "notSeed",
"url": "76626",
"colorb": "#ff4500",
"colorw": "#ff4500",
"x": 1627.736,
"y": 788.3818,
"attributes": {
 "expr": null,
"expcolb": "#d3d3d3",
"expcolw": "#c6c6c6",
"degree":        4,
"between": 673.2593 
} 
},
{
 "id": "Gnb4",
"size":        2,
"molType": "Gene",
"type": "circle",
"seedArr": "notSeed",
"url": "14696",
"colorb": "#ff4500",
"colorw": "#ff4500",
"x": 1755.067,
"y": 865.1291,
"attributes": {
 "expr": null,
"expcolb": "#d3d3d3",
"expcolw": "#c6c6c6",
"degree":        1,
"between":        0 
} 
},
{
 "id": "Mtf2",
"size": 2.144136,
"molType": "Gene",
"type": "circle",
"seedArr": "notSeed",
"url": "17765",
"colorb": "#ff4500",
"colorw": "#ff4500",
"x": 1699.604,
"y": 805.0322,
"attributes": {
 "expr": null,
"expcolb": "#d3d3d3",
"expcolw": "#c6c6c6",
"degree":        2,
"between": 9781.659 
} 
},
{
 "id": "Irak1",
"size":        2,
"molType": "Gene",
"type": "circle",
"seedArr": "notSeed",
"url": "16179",
"colorb": "#ff4500",
"colorw": "#ff4500",
"x": 1751.987,
"y":  727.324,
"attributes": {
 "expr": null,
"expcolb": "#d3d3d3",
"expcolw": "#c6c6c6",
"degree":        1,
"between":        0 
} 
},
{
 "id": "Rmnd5a",
"size":        2,
"molType": "Gene",
"type": "circle",
"seedArr": "notSeed",
"url": "68477",
"colorb": "#ff4500",
"colorw": "#ff4500",
"x": 1575.425,
"y": 538.1425,
"attributes": {
 "expr": null,
"expcolb": "#d3d3d3",
"expcolw": "#c6c6c6",
"degree":        1,
"between":        0 
} 
},
{
 "id": "Otud7b",
"size": 2.018856,
"molType": "Gene",
"type": "circle",
"seedArr": "notSeed",
"url": "229603",
"colorb": "#ff4500",
"colorw": "#ff4500",
"x": 1780.757,
"y":  604.252,
"attributes": {
 "expr": null,
"expcolb": "#d3d3d3",
"expcolw": "#c6c6c6",
"degree":        2,
"between": 1279.662 
} 
},
{
 "id": "Slc1a2",
"size": 2.056986,
"molType": "Gene",
"type": "circle",
"seedArr": "notSeed",
"url": "20511",
"colorb": "#ff4500",
"colorw": "#ff4500",
"x": 1766.052,
"y": 693.8227,
"attributes": {
 "expr": null,
"expcolb": "#d3d3d3",
"expcolw": "#c6c6c6",
"degree":        2,
"between":  3867.33 
} 
},
{
 "id": "Zfyve27",
"size": 2.015456,
"molType": "Gene",
"type": "circle",
"seedArr": "notSeed",
"url": "319740",
"colorb": "#ff4500",
"colorw": "#ff4500",
"x": 1856.668,
"y": 558.7648,
"attributes": {
 "expr": null,
"expcolb": "#d3d3d3",
"expcolw": "#c6c6c6",
"degree":        2,
"between": 1048.918 
} 
},
{
 "id": "Pabpc5",
"size":        2,
"molType": "Gene",
"type": "circle",
"seedArr": "notSeed",
"url": "93728",
"colorb": "#ff4500",
"colorw": "#ff4500",
"x": 1702.302,
"y": 643.0603,
"attributes": {
 "expr": null,
"expcolb": "#d3d3d3",
"expcolw": "#c6c6c6",
"degree":        1,
"between":        0 
} 
},
{
 "id": "Gprc5b",
"size":        2,
"molType": "Gene",
"type": "circle",
"seedArr": "notSeed",
"url": "64297",
"colorb": "#ff4500",
"colorw": "#ff4500",
"x": 1725.625,
"y": 411.1506,
"attributes": {
 "expr": null,
"expcolb": "#d3d3d3",
"expcolw": "#c6c6c6",
"degree":        1,
"between":        0 
} 
},
{
 "id": "Tnrc6b",
"size":        2,
"molType": "Gene",
"type": "circle",
"seedArr": "notSeed",
"url": "213988",
"colorb": "#ff4500",
"colorw": "#ff4500",
"x": 1510.167,
"y": 683.5112,
"attributes": {
 "expr": null,
"expcolb": "#d3d3d3",
"expcolw": "#c6c6c6",
"degree":        1,
"between":        0 
} 
},
{
 "id": "Tpp1",
"size":        2,
"molType": "Gene",
"type": "circle",
"seedArr": "notSeed",
"url": "12751",
"colorb": "#ff4500",
"colorw": "#ff4500",
"x": 1680.444,
"y": 700.6301,
"attributes": {
 "expr": null,
"expcolb": "#d3d3d3",
"expcolw": "#c6c6c6",
"degree":        1,
"between":        0 
} 
},
{
 "id": "Nav1",
"size":        2,
"molType": "Gene",
"type": "circle",
"seedArr": "notSeed",
"url": "215690",
"colorb": "#ff4500",
"colorw": "#ff4500",
"x": 1710.896,
"y": 678.2321,
"attributes": {
 "expr": null,
"expcolb": "#d3d3d3",
"expcolw": "#c6c6c6",
"degree":        1,
"between":        0 
} 
},
{
 "id": "Pde10a",
"size":        2,
"molType": "Gene",
"type": "circle",
"seedArr": "notSeed",
"url": "23984",
"colorb": "#ff4500",
"colorw": "#ff4500",
"x": 1865.727,
"y": 493.5356,
"attributes": {
 "expr": null,
"expcolb": "#d3d3d3",
"expcolw": "#c6c6c6",
"degree":        1,
"between":        0 
} 
},
{
 "id": "Trim71",
"size": 2.010903,
"molType": "Gene",
"type": "circle",
"seedArr": "notSeed",
"url": "636931",
"colorb": "#ff4500",
"colorw": "#ff4500",
"x": 1754.557,
"y": 655.2442,
"attributes": {
 "expr": null,
"expcolb": "#d3d3d3",
"expcolw": "#c6c6c6",
"degree":        3,
"between": 739.9045 
} 
},
{
 "id": "Hcn1",
"size":        2,
"molType": "Gene",
"type": "circle",
"seedArr": "notSeed",
"url": "15165",
"colorb": "#ff4500",
"colorw": "#ff4500",
"x": 1783.017,
"y": 727.0043,
"attributes": {
 "expr": null,
"expcolb": "#d3d3d3",
"expcolw": "#c6c6c6",
"degree":        1,
"between":        0 
} 
},
{
 "id": "Trove2",
"size":        2,
"molType": "Gene",
"type": "circle",
"seedArr": "notSeed",
"url": "20822",
"colorb": "#ff4500",
"colorw": "#ff4500",
"x": 1711.785,
"y": 756.5552,
"attributes": {
 "expr": null,
"expcolb": "#d3d3d3",
"expcolw": "#c6c6c6",
"degree":        1,
"between":        0 
} 
},
{
 "id": "Kdm6b",
"size":        2,
"molType": "Gene",
"type": "circle",
"seedArr": "notSeed",
"url": "216850",
"colorb": "#ff4500",
"colorw": "#ff4500",
"x": 1635.618,
"y": 481.6997,
"attributes": {
 "expr": null,
"expcolb": "#d3d3d3",
"expcolw": "#c6c6c6",
"degree":        1,
"between":        0 
} 
},
{
 "id": "Herpud2",
"size":        2,
"molType": "Gene",
"type": "circle",
"seedArr": "notSeed",
"url": "80517",
"colorb": "#ff4500",
"colorw": "#ff4500",
"x": 1939.445,
"y": 616.4172,
"attributes": {
 "expr": null,
"expcolb": "#d3d3d3",
"expcolw": "#c6c6c6",
"degree":        1,
"between":        0 
} 
},
{
 "id": "Scamp1",
"size":        2,
"molType": "Gene",
"type": "circle",
"seedArr": "notSeed",
"url": "107767",
"colorb": "#ff4500",
"colorw": "#ff4500",
"x": 1911.801,
"y": 660.1457,
"attributes": {
 "expr": null,
"expcolb": "#d3d3d3",
"expcolw": "#c6c6c6",
"degree":        1,
"between":        0 
} 
},
{
 "id": "Nfatc3",
"size":        2,
"molType": "Gene",
"type": "circle",
"seedArr": "notSeed",
"url": "18021",
"colorb": "#ff4500",
"colorw": "#ff4500",
"x": 1529.813,
"y": 687.7801,
"attributes": {
 "expr": null,
"expcolb": "#d3d3d3",
"expcolw": "#c6c6c6",
"degree":        1,
"between":        0 
} 
},
{
 "id": "Hmga2",
"size":        2,
"molType": "Gene",
"type": "circle",
"seedArr": "notSeed",
"url": "15364",
"colorb": "#ff4500",
"colorw": "#ff4500",
"x": 1691.292,
"y":  804.676,
"attributes": {
 "expr": null,
"expcolb": "#d3d3d3",
"expcolw": "#c6c6c6",
"degree":        1,
"between":        0 
} 
},
{
 "id": "Zfhx3",
"size": 2.115966,
"molType": "Gene",
"type": "circle",
"seedArr": "notSeed",
"url": "11906",
"colorb": "#ff4500",
"colorw": "#ff4500",
"x": 1773.681,
"y": 794.7321,
"attributes": {
 "expr": null,
"expcolb": "#d3d3d3",
"expcolw": "#c6c6c6",
"degree":        2,
"between": 7869.907 
} 
},
{
 "id": "Hoxa9",
"size":        2,
"molType": "Gene",
"type": "circle",
"seedArr": "notSeed",
"url": "15405",
"colorb": "#ff4500",
"colorw": "#ff4500",
"x": 1603.189,
"y": 702.0428,
"attributes": {
 "expr": null,
"expcolb": "#d3d3d3",
"expcolw": "#c6c6c6",
"degree":        1,
"between":        0 
} 
},
{
 "id": "Zfp120",
"size": 2.048833,
"molType": "Gene",
"type": "circle",
"seedArr": "notSeed",
"url": "104348",
"colorb": "#ff4500",
"colorw": "#ff4500",
"x": 1734.433,
"y":  592.401,
"attributes": {
 "expr": null,
"expcolb": "#d3d3d3",
"expcolw": "#c6c6c6",
"degree":        2,
"between":  3314.02 
} 
},
{
 "id": "Senp8",
"size":        2,
"molType": "Gene",
"type": "circle",
"seedArr": "notSeed",
"url": "71599",
"colorb": "#ff4500",
"colorw": "#ff4500",
"x": 1785.422,
"y":  510.955,
"attributes": {
 "expr": null,
"expcolb": "#d3d3d3",
"expcolw": "#c6c6c6",
"degree":        1,
"between":        0 
} 
},
{
 "id": "Snx16",
"size":        2,
"molType": "Gene",
"type": "circle",
"seedArr": "notSeed",
"url": "74718",
"colorb": "#ff4500",
"colorw": "#ff4500",
"x": 1775.117,
"y": 645.4925,
"attributes": {
 "expr": null,
"expcolb": "#d3d3d3",
"expcolw": "#c6c6c6",
"degree":        1,
"between":        0 
} 
},
{
 "id": "Hyal1",
"size": 2.018856,
"molType": "Gene",
"type": "circle",
"seedArr": "notSeed",
"url": "15586",
"colorb": "#ff4500",
"colorw": "#ff4500",
"x": 1832.562,
"y": 694.9864,
"attributes": {
 "expr": null,
"expcolb": "#d3d3d3",
"expcolw": "#c6c6c6",
"degree":        2,
"between": 1279.662 
} 
},
{
 "id": "Nr2c1",
"size":        2,
"molType": "Gene",
"type": "circle",
"seedArr": "notSeed",
"url": "22025",
"colorb": "#ff4500",
"colorw": "#ff4500",
"x":  1784.53,
"y": 703.8229,
"attributes": {
 "expr": null,
"expcolb": "#d3d3d3",
"expcolw": "#c6c6c6",
"degree":        1,
"between":        0 
} 
},
{
 "id": "Rasd2",
"size":        2,
"molType": "Gene",
"type": "circle",
"seedArr": "notSeed",
"url": "75141",
"colorb": "#ff4500",
"colorw": "#ff4500",
"x": 1661.267,
"y": 466.6714,
"attributes": {
 "expr": null,
"expcolb": "#d3d3d3",
"expcolw": "#c6c6c6",
"degree":        1,
"between":        0 
} 
},
{
 "id": "Nras",
"size": 2.144136,
"molType": "Gene",
"type": "circle",
"seedArr": "notSeed",
"url": "18176",
"colorb": "#ff4500",
"colorw": "#ff4500",
"x": 1676.674,
"y": 774.4703,
"attributes": {
 "expr": null,
"expcolb": "#d3d3d3",
"expcolw": "#c6c6c6",
"degree":        2,
"between": 9781.659 
} 
},
{
 "id": "Tlr4",
"size":        2,
"molType": "Gene",
"type": "circle",
"seedArr": "notSeed",
"url": null,
"colorb": "#ff4500",
"colorw": "#ff4500",
"x": 1627.752,
"y": 759.2462,
"attributes": {
 "expr": null,
"expcolb": "#d3d3d3",
"expcolw": "#c6c6c6",
"degree":        1,
"between":        0 
} 
},
{
 "id": "Lmnb1",
"size":        2,
"molType": "Gene",
"type": "circle",
"seedArr": "notSeed",
"url": "16906",
"colorb": "#ff4500",
"colorw": "#ff4500",
"x": 1828.997,
"y":  464.541,
"attributes": {
 "expr": null,
"expcolb": "#d3d3d3",
"expcolw": "#c6c6c6",
"degree":        1,
"between":        0 
} 
},
{
 "id": "Jun",
"size":        2,
"molType": "Gene",
"type": "circle",
"seedArr": "notSeed",
"url": "16476",
"colorb": "#ff4500",
"colorw": "#ff4500",
"x": 1704.203,
"y": 520.3565,
"attributes": {
 "expr": null,
"expcolb": "#d3d3d3",
"expcolw": "#c6c6c6",
"degree":        1,
"between":        0 
} 
},
{
 "id": "Vdr",
"size":        2,
"molType": "Gene",
"type": "circle",
"seedArr": "notSeed",
"url": "22337",
"colorb": "#ff4500",
"colorw": "#ff4500",
"x":  1704.31,
"y": 614.9979,
"attributes": {
 "expr": null,
"expcolb": "#d3d3d3",
"expcolw": "#c6c6c6",
"degree":        1,
"between":        0 
} 
},
{
 "id": "Onecut2",
"size":        2,
"molType": "Gene",
"type": "circle",
"seedArr": "notSeed",
"url": "225631",
"colorb": "#ff4500",
"colorw": "#ff4500",
"x": 1703.853,
"y":  558.232,
"attributes": {
 "expr": null,
"expcolb": "#d3d3d3",
"expcolw": "#c6c6c6",
"degree":        1,
"between":        0 
} 
},
{
 "id": "Opcml",
"size":        2,
"molType": "Gene",
"type": "circle",
"seedArr": "notSeed",
"url": "330908",
"colorb": "#ff4500",
"colorw": "#ff4500",
"x": 1643.022,
"y":  679.287,
"attributes": {
 "expr": null,
"expcolb": "#d3d3d3",
"expcolw": "#c6c6c6",
"degree":        1,
"between":        0 
} 
},
{
 "id": "Slc16a1",
"size":        2,
"molType": "Gene",
"type": "circle",
"seedArr": "notSeed",
"url": "20501",
"colorb": "#ff4500",
"colorw": "#ff4500",
"x": 1561.533,
"y": 659.7665,
"attributes": {
 "expr": null,
"expcolb": "#d3d3d3",
"expcolw": "#c6c6c6",
"degree":        1,
"between":        0 
} 
},
{
 "id": "Lsm12",
"size":        2,
"molType": "Gene",
"type": "circle",
"seedArr": "notSeed",
"url": "268490",
"colorb": "#ff4500",
"colorw": "#ff4500",
"x":  1651.44,
"y": 685.0486,
"attributes": {
 "expr": null,
"expcolb": "#d3d3d3",
"expcolw": "#c6c6c6",
"degree":        1,
"between":        0 
} 
},
{
 "id": "Irf8",
"size":  2.04948,
"molType": "Gene",
"type": "circle",
"seedArr": "notSeed",
"url": "15900",
"colorb": "#ff4500",
"colorw": "#ff4500",
"x":   1828.3,
"y": 564.0182,
"attributes": {
 "expr": null,
"expcolb": "#d3d3d3",
"expcolw": "#c6c6c6",
"degree":        2,
"between": 3357.898 
} 
},
{
 "id": "Kif21a",
"size":        2,
"molType": "Gene",
"type": "circle",
"seedArr": "notSeed",
"url": "16564",
"colorb": "#ff4500",
"colorw": "#ff4500",
"x": 1776.735,
"y": 741.5302,
"attributes": {
 "expr": null,
"expcolb": "#d3d3d3",
"expcolw": "#c6c6c6",
"degree":        1,
"between":        0 
} 
},
{
 "id": "P4ha1",
"size":        2,
"molType": "Gene",
"type": "circle",
"seedArr": "notSeed",
"url": "18451",
"colorb": "#ff4500",
"colorw": "#ff4500",
"x":   1833.4,
"y": 761.8691,
"attributes": {
 "expr": null,
"expcolb": "#d3d3d3",
"expcolw": "#c6c6c6",
"degree":        1,
"between":        0 
} 
},
{
 "id": "Tnrc6a",
"size":        2,
"molType": "Gene",
"type": "circle",
"seedArr": "notSeed",
"url": "233833",
"colorb": "#ff4500",
"colorw": "#ff4500",
"x": 1765.492,
"y": 704.4759,
"attributes": {
 "expr": null,
"expcolb": "#d3d3d3",
"expcolw": "#c6c6c6",
"degree":        1,
"between":        0 
} 
},
{
 "id": "Wfs1",
"size":        2,
"molType": "Gene",
"type": "circle",
"seedArr": "notSeed",
"url": "22393",
"colorb": "#ff4500",
"colorw": "#ff4500",
"x": 1948.512,
"y": 459.7801,
"attributes": {
 "expr": null,
"expcolb": "#d3d3d3",
"expcolw": "#c6c6c6",
"degree":        1,
"between":        0 
} 
},
{
 "id": "Jarid2",
"size":        2,
"molType": "Gene",
"type": "circle",
"seedArr": "notSeed",
"url": "16468",
"colorb": "#ff4500",
"colorw": "#ff4500",
"x": 1743.157,
"y":  548.456,
"attributes": {
 "expr": null,
"expcolb": "#d3d3d3",
"expcolw": "#c6c6c6",
"degree":        1,
"between":        0 
} 
},
{
 "id": "Map1a",
"size":        2,
"molType": "Gene",
"type": "circle",
"seedArr": "notSeed",
"url": "17754",
"colorb": "#ff4500",
"colorw": "#ff4500",
"x":  1665.82,
"y": 668.1256,
"attributes": {
 "expr": null,
"expcolb": "#d3d3d3",
"expcolw": "#c6c6c6",
"degree":        1,
"between":        0 
} 
},
{
 "id": "Prrg3",
"size":        2,
"molType": "Gene",
"type": "circle",
"seedArr": "notSeed",
"url": "208748",
"colorb": "#ff4500",
"colorw": "#ff4500",
"x": 1663.977,
"y": 581.0427,
"attributes": {
 "expr": null,
"expcolb": "#d3d3d3",
"expcolw": "#c6c6c6",
"degree":        1,
"between":        0 
} 
},
{
 "id": "Pdcd4",
"size":        2,
"molType": "Gene",
"type": "circle",
"seedArr": "notSeed",
"url": "18569",
"colorb": "#ff4500",
"colorw": "#ff4500",
"x": 1596.999,
"y":  540.058,
"attributes": {
 "expr": null,
"expcolb": "#d3d3d3",
"expcolw": "#c6c6c6",
"degree":        1,
"between":        0 
} 
},
{
 "id": "Yy1",
"size": 2.011423,
"molType": "Gene",
"type": "circle",
"seedArr": "notSeed",
"url": "22632",
"colorb": "#ff4500",
"colorw": "#ff4500",
"x": 1651.992,
"y": 548.6979,
"attributes": {
 "expr": null,
"expcolb": "#d3d3d3",
"expcolw": "#c6c6c6",
"degree":        2,
"between": 775.2371 
} 
},
{
 "id": "Kdm5a",
"size":        2,
"molType": "Gene",
"type": "circle",
"seedArr": "notSeed",
"url": "214899",
"colorb": "#ff4500",
"colorw": "#ff4500",
"x": 1672.781,
"y": 615.9016,
"attributes": {
 "expr": null,
"expcolb": "#d3d3d3",
"expcolw": "#c6c6c6",
"degree":        1,
"between":        0 
} 
},
{
 "id": "Pds5b",
"size":        2,
"molType": "Gene",
"type": "circle",
"seedArr": "notSeed",
"url": "100710",
"colorb": "#ff4500",
"colorw": "#ff4500",
"x": 1849.131,
"y": 715.3483,
"attributes": {
 "expr": null,
"expcolb": "#d3d3d3",
"expcolw": "#c6c6c6",
"degree":        1,
"between":        0 
} 
},
{
 "id": "Peg3",
"size":        2,
"molType": "Gene",
"type": "circle",
"seedArr": "notSeed",
"url": "18616",
"colorb": "#ff4500",
"colorw": "#ff4500",
"x": 1735.632,
"y":  739.948,
"attributes": {
 "expr": null,
"expcolb": "#d3d3d3",
"expcolw": "#c6c6c6",
"degree":        1,
"between":        0 
} 
},
{
 "id": "Peli1",
"size":        2,
"molType": "Gene",
"type": "circle",
"seedArr": "notSeed",
"url": "67245",
"colorb": "#ff4500",
"colorw": "#ff4500",
"x":  1581.14,
"y": 565.8863,
"attributes": {
 "expr": null,
"expcolb": "#d3d3d3",
"expcolw": "#c6c6c6",
"degree":        1,
"between":        0 
} 
},
{
 "id": "Zfp488",
"size":        2,
"molType": "Gene",
"type": "circle",
"seedArr": "notSeed",
"url": "382867",
"colorb": "#ff4500",
"colorw": "#ff4500",
"x": 1815.637,
"y": 472.6647,
"attributes": {
 "expr": null,
"expcolb": "#d3d3d3",
"expcolw": "#c6c6c6",
"degree":        1,
"between":        0 
} 
},
{
 "id": "Zc3hav1l",
"size":        2,
"molType": "Gene",
"type": "circle",
"seedArr": "notSeed",
"url": "209032",
"colorb": "#ff4500",
"colorw": "#ff4500",
"x": 1965.703,
"y": 510.0486,
"attributes": {
 "expr": null,
"expcolb": "#d3d3d3",
"expcolw": "#c6c6c6",
"degree":        1,
"between":        0 
} 
},
{
 "id": "Smarcc1",
"size":        2,
"molType": "Gene",
"type": "circle",
"seedArr": "notSeed",
"url": "20588",
"colorb": "#ff4500",
"colorw": "#ff4500",
"x": 1703.754,
"y": 702.3608,
"attributes": {
 "expr": null,
"expcolb": "#d3d3d3",
"expcolw": "#c6c6c6",
"degree":        1,
"between":        0 
} 
},
{
 "id": "Nrxn1",
"size":        2,
"molType": "Gene",
"type": "circle",
"seedArr": "notSeed",
"url": "18189",
"colorb": "#ff4500",
"colorw": "#ff4500",
"x": 1701.931,
"y": 779.1119,
"attributes": {
 "expr": null,
"expcolb": "#d3d3d3",
"expcolw": "#c6c6c6",
"degree":        1,
"between":        0 
} 
},
{
 "id": "Lpin1",
"size":        2,
"molType": "Gene",
"type": "circle",
"seedArr": "notSeed",
"url": "14245",
"colorb": "#ff4500",
"colorw": "#ff4500",
"x": 1669.167,
"y": 727.1235,
"attributes": {
 "expr": null,
"expcolb": "#d3d3d3",
"expcolw": "#c6c6c6",
"degree":        1,
"between":        0 
} 
},
{
 "id": "Pou4f2",
"size":  2.01839,
"molType": "Gene",
"type": "circle",
"seedArr": "notSeed",
"url": "18997",
"colorb": "#ff4500",
"colorw": "#ff4500",
"x": 1878.348,
"y": 497.4108,
"attributes": {
 "expr": null,
"expcolb": "#d3d3d3",
"expcolw": "#c6c6c6",
"degree":        2,
"between": 1247.996 
} 
},
{
 "id": "Lrig2",
"size": 2.060483,
"molType": "Gene",
"type": "circle",
"seedArr": "notSeed",
"url": "269473",
"colorb": "#ff4500",
"colorw": "#ff4500",
"x":  1785.04,
"y": 794.1061,
"attributes": {
 "expr": null,
"expcolb": "#d3d3d3",
"expcolw": "#c6c6c6",
"degree":        2,
"between": 4104.633 
} 
},
{
 "id": "Smyd4",
"size": 2.069531,
"molType": "Gene",
"type": "circle",
"seedArr": "notSeed",
"url": "319822",
"colorb": "#ff4500",
"colorw": "#ff4500",
"x":  1767.81,
"y": 612.7516,
"attributes": {
 "expr": null,
"expcolb": "#d3d3d3",
"expcolw": "#c6c6c6",
"degree":        3,
"between": 4718.645 
} 
},
{
 "id": "Tmod1",
"size": 2.018856,
"molType": "Gene",
"type": "circle",
"seedArr": "notSeed",
"url": "21916",
"colorb": "#ff4500",
"colorw": "#ff4500",
"x":  1796.61,
"y": 624.3271,
"attributes": {
 "expr": null,
"expcolb": "#d3d3d3",
"expcolw": "#c6c6c6",
"degree":        2,
"between": 1279.662 
} 
},
{
 "id": "Soga3",
"size":        2,
"molType": "Gene",
"type": "circle",
"seedArr": "notSeed",
"url": "67412",
"colorb": "#ff4500",
"colorw": "#ff4500",
"x": 1731.084,
"y": 809.4103,
"attributes": {
 "expr": null,
"expcolb": "#d3d3d3",
"expcolw": "#c6c6c6",
"degree":        1,
"between":        0 
} 
},
{
 "id": "Sox2",
"size":        2,
"molType": "Gene",
"type": "circle",
"seedArr": "notSeed",
"url": "20674",
"colorb": "#ff4500",
"colorw": "#ff4500",
"x": 1679.316,
"y": 523.6273,
"attributes": {
 "expr": null,
"expcolb": "#d3d3d3",
"expcolw": "#c6c6c6",
"degree":        1,
"between":        0 
} 
},
{
 "id": "Rnf11",
"size":        2,
"molType": "Gene",
"type": "circle",
"seedArr": "notSeed",
"url": "29864",
"colorb": "#ff4500",
"colorw": "#ff4500",
"x":  1744.11,
"y": 813.7321,
"attributes": {
 "expr": null,
"expcolb": "#d3d3d3",
"expcolw": "#c6c6c6",
"degree":        1,
"between":        0 
} 
},
{
 "id": "Sparc",
"size":        2,
"molType": "Gene",
"type": "circle",
"seedArr": "notSeed",
"url": "20692",
"colorb": "#ff4500",
"colorw": "#ff4500",
"x": 1647.294,
"y": 457.4781,
"attributes": {
 "expr": null,
"expcolb": "#d3d3d3",
"expcolw": "#c6c6c6",
"degree":        1,
"between":        0 
} 
},
{
 "id": "Znrf1",
"size":        2,
"molType": "Gene",
"type": "circle",
"seedArr": "notSeed",
"url": "170737",
"colorb": "#ff4500",
"colorw": "#ff4500",
"x": 1728.123,
"y": 698.0019,
"attributes": {
 "expr": null,
"expcolb": "#d3d3d3",
"expcolw": "#c6c6c6",
"degree":        1,
"between":        0 
} 
},
{
 "id": "Zfp641",
"size": 2.144136,
"molType": "Gene",
"type": "circle",
"seedArr": "notSeed",
"url": "239652",
"colorb": "#ff4500",
"colorw": "#ff4500",
"x": 1691.879,
"y": 791.0228,
"attributes": {
 "expr": null,
"expcolb": "#d3d3d3",
"expcolw": "#c6c6c6",
"degree":        2,
"between": 9781.659 
} 
},
{
 "id": "Zyg11b",
"size": 2.035218,
"molType": "Gene",
"type": "circle",
"seedArr": "notSeed",
"url": "414872",
"colorb": "#ff4500",
"colorw": "#ff4500",
"x": 1708.465,
"y": 628.6156,
"attributes": {
 "expr": null,
"expcolb": "#d3d3d3",
"expcolw": "#c6c6c6",
"degree":        2,
"between": 2390.064 
} 
},
{
 "id": "Srek1",
"size": 2.086855,
"molType": "Gene",
"type": "circle",
"seedArr": "notSeed",
"url": "218543",
"colorb": "#ff4500",
"colorw": "#ff4500",
"x": 1763.971,
"y": 714.7152,
"attributes": {
 "expr": null,
"expcolb": "#d3d3d3",
"expcolw": "#c6c6c6",
"degree":        2,
"between": 5894.351 
} 
},
{
 "id": "Reck",
"size":        2,
"molType": "Gene",
"type": "circle",
"seedArr": "notSeed",
"url": "53614",
"colorb": "#ff4500",
"colorw": "#ff4500",
"x": 1575.149,
"y": 642.6624,
"attributes": {
 "expr": null,
"expcolb": "#d3d3d3",
"expcolw": "#c6c6c6",
"degree":        1,
"between":        0 
} 
},
{
 "id": "Reep4",
"size":    2.085,
"molType": "Gene",
"type": "circle",
"seedArr": "notSeed",
"url": "72549",
"colorb": "#ff4500",
"colorw": "#ff4500",
"x": 1569.518,
"y": 774.0716,
"attributes": {
 "expr": null,
"expcolb": "#d3d3d3",
"expcolw": "#c6c6c6",
"degree":        2,
"between": 5768.439 
} 
},
{
 "id": "Zfp704",
"size":        2,
"molType": "Gene",
"type": "circle",
"seedArr": "notSeed",
"url": "170753",
"colorb": "#ff4500",
"colorw": "#ff4500",
"x": 1780.638,
"y": 567.3483,
"attributes": {
 "expr": null,
"expcolb": "#d3d3d3",
"expcolw": "#c6c6c6",
"degree":        1,
"between":        0 
} 
},
{
 "id": "Srxn1",
"size":        2,
"molType": "Gene",
"type": "circle",
"seedArr": "notSeed",
"url": "76650",
"colorb": "#ff4500",
"colorw": "#ff4500",
"x": 1881.377,
"y":  462.434,
"attributes": {
 "expr": null,
"expcolb": "#d3d3d3",
"expcolw": "#c6c6c6",
"degree":        1,
"between":        0 
} 
},
{
 "id": "Psd3",
"size":  2.05276,
"molType": "Gene",
"type": "circle",
"seedArr": "notSeed",
"url": "234353",
"colorb": "#ff4500",
"colorw": "#ff4500",
"x": 1622.547,
"y": 731.6182,
"attributes": {
 "expr": null,
"expcolb": "#d3d3d3",
"expcolw": "#c6c6c6",
"degree":        2,
"between":  3580.52 
} 
},
{
 "id": "Ppm1k",
"size":        2,
"molType": "Gene",
"type": "circle",
"seedArr": "notSeed",
"url": "243382",
"colorb": "#ff4500",
"colorw": "#ff4500",
"x": 1741.799,
"y": 581.6881,
"attributes": {
 "expr": null,
"expcolb": "#d3d3d3",
"expcolw": "#c6c6c6",
"degree":        1,
"between":        0 
} 
},
{
 "id": "Lrrc58",
"size":        2,
"molType": "Gene",
"type": "circle",
"seedArr": "notSeed",
"url": "320184",
"colorb": "#ff4500",
"colorw": "#ff4500",
"x": 1736.904,
"y": 647.5122,
"attributes": {
 "expr": null,
"expcolb": "#d3d3d3",
"expcolw": "#c6c6c6",
"degree":        1,
"between":        0 
} 
},
{
 "id": "Vsnl1",
"size": 2.126715,
"molType": "Gene",
"type": "circle",
"seedArr": "notSeed",
"url": "26950",
"colorb": "#ff4500",
"colorw": "#ff4500",
"x": 1763.757,
"y": 733.4729,
"attributes": {
 "expr": null,
"expcolb": "#d3d3d3",
"expcolw": "#c6c6c6",
"degree":        2,
"between": 8599.427 
} 
},
{
 "id": "Stx3",
"size": 2.144136,
"molType": "Gene",
"type": "circle",
"seedArr": "notSeed",
"url": "20908",
"colorb": "#ff4500",
"colorw": "#ff4500",
"x": 1712.305,
"y": 807.9226,
"attributes": {
 "expr": null,
"expcolb": "#d3d3d3",
"expcolw": "#c6c6c6",
"degree":        2,
"between": 9781.659 
} 
},
{
 "id": "Zmat3",
"size":        2,
"molType": "Gene",
"type": "circle",
"seedArr": "notSeed",
"url": "22401",
"colorb": "#ff4500",
"colorw": "#ff4500",
"x": 1700.699,
"y":  637.175,
"attributes": {
 "expr": null,
"expcolb": "#d3d3d3",
"expcolw": "#c6c6c6",
"degree":        1,
"between":        0 
} 
},
{
 "id": "Spen",
"size":        2,
"molType": "Gene",
"type": "circle",
"seedArr": "notSeed",
"url": "56381",
"colorb": "#ff4500",
"colorw": "#ff4500",
"x": 1693.254,
"y": 752.5307,
"attributes": {
 "expr": null,
"expcolb": "#d3d3d3",
"expcolw": "#c6c6c6",
"degree":        1,
"between":        0 
} 
},
{
 "id": "Rnf170",
"size": 2.115966,
"molType": "Gene",
"type": "circle",
"seedArr": "notSeed",
"url": "77733",
"colorb": "#ff4500",
"colorw": "#ff4500",
"x":  1771.47,
"y": 747.8019,
"attributes": {
 "expr": null,
"expcolb": "#d3d3d3",
"expcolw": "#c6c6c6",
"degree":        2,
"between": 7869.907 
} 
},
{
 "id": "Runx2",
"size": 2.142592,
"molType": "Gene",
"type": "circle",
"seedArr": "notSeed",
"url": "12393",
"colorb": "#ff4500",
"colorw": "#ff4500",
"x": 1764.797,
"y": 591.2269,
"attributes": {
 "expr": null,
"expcolb": "#d3d3d3",
"expcolw": "#c6c6c6",
"degree":        3,
"between": 9676.894 
} 
},
{
 "id": "Med13",
"size": 2.035218,
"molType": "Gene",
"type": "circle",
"seedArr": "notSeed",
"url": "327987",
"colorb": "#ff4500",
"colorw": "#ff4500",
"x": 1754.661,
"y": 625.8922,
"attributes": {
 "expr": null,
"expcolb": "#d3d3d3",
"expcolw": "#c6c6c6",
"degree":        2,
"between": 2390.064 
} 
},
{
 "id": "Sstr1",
"size": 2.035218,
"molType": "Gene",
"type": "circle",
"seedArr": "notSeed",
"url": "20605",
"colorb": "#ff4500",
"colorw": "#ff4500",
"x": 1767.225,
"y": 640.7832,
"attributes": {
 "expr": null,
"expcolb": "#d3d3d3",
"expcolw": "#c6c6c6",
"degree":        2,
"between": 2390.064 
} 
},
{
 "id": "Tgfbi",
"size":        2,
"molType": "Gene",
"type": "circle",
"seedArr": "notSeed",
"url": "21810",
"colorb": "#ff4500",
"colorw": "#ff4500",
"x": 1560.974,
"y": 599.6492,
"attributes": {
 "expr": null,
"expcolb": "#d3d3d3",
"expcolw": "#c6c6c6",
"degree":        1,
"between":        0 
} 
},
{
 "id": "Pclo",
"size":        2,
"molType": "Gene",
"type": "circle",
"seedArr": "notSeed",
"url": "26875",
"colorb": "#ff4500",
"colorw": "#ff4500",
"x":   1729.3,
"y": 526.6156,
"attributes": {
 "expr": null,
"expcolb": "#d3d3d3",
"expcolw": "#c6c6c6",
"degree":        1,
"between":        0 
} 
},
{
 "id": "Vps26a",
"size":        2,
"molType": "Gene",
"type": "circle",
"seedArr": "notSeed",
"url": "30930",
"colorb": "#ff4500",
"colorw": "#ff4500",
"x": 1687.277,
"y":  470.633,
"attributes": {
 "expr": null,
"expcolb": "#d3d3d3",
"expcolw": "#c6c6c6",
"degree":        1,
"between":        0 
} 
},
{
 "id": "Tnpo1",
"size":        2,
"molType": "Gene",
"type": "circle",
"seedArr": "notSeed",
"url": "238799",
"colorb": "#ff4500",
"colorw": "#ff4500",
"x": 1687.644,
"y": 509.8911,
"attributes": {
 "expr": null,
"expcolb": "#d3d3d3",
"expcolw": "#c6c6c6",
"degree":        1,
"between":        0 
} 
},
{
 "id": "Samhd1",
"size":        2,
"molType": "Gene",
"type": "circle",
"seedArr": "notSeed",
"url": "56045",
"colorb": "#ff4500",
"colorw": "#ff4500",
"x": 1798.048,
"y": 438.7638,
"attributes": {
 "expr": null,
"expcolb": "#d3d3d3",
"expcolw": "#c6c6c6",
"degree":        1,
"between":        0 
} 
},
{
 "id": "Nf1",
"size":        2,
"molType": "Gene",
"type": "circle",
"seedArr": "notSeed",
"url": "18015",
"colorb": "#ff4500",
"colorw": "#ff4500",
"x": 1933.507,
"y": 472.7732,
"attributes": {
 "expr": null,
"expcolb": "#d3d3d3",
"expcolw": "#c6c6c6",
"degree":        1,
"between":        0 
} 
},
{
 "id": "Tbc1d5",
"size":        2,
"molType": "Gene",
"type": "circle",
"seedArr": "notSeed",
"url": "72238",
"colorb": "#ff4500",
"colorw": "#ff4500",
"x": 1520.029,
"y": 701.8438,
"attributes": {
 "expr": null,
"expcolb": "#d3d3d3",
"expcolw": "#c6c6c6",
"degree":        1,
"between":        0 
} 
},
{
 "id": "Tnfrsf10b",
"size":        2,
"molType": "Gene",
"type": "circle",
"seedArr": "notSeed",
"url": "21933",
"colorb": "#ff4500",
"colorw": "#ff4500",
"x": 1917.727,
"y": 573.7556,
"attributes": {
 "expr": null,
"expcolb": "#d3d3d3",
"expcolw": "#c6c6c6",
"degree":        1,
"between":        0 
} 
},
{
 "id": "Tcf3",
"size":        2,
"molType": "Gene",
"type": "circle",
"seedArr": "notSeed",
"url": "21423",
"colorb": "#ff4500",
"colorw": "#ff4500",
"x": 1656.799,
"y": 446.5058,
"attributes": {
 "expr": null,
"expcolb": "#d3d3d3",
"expcolw": "#c6c6c6",
"degree":        1,
"between":        0 
} 
},
{
 "id": "Mesdc2",
"size":        2,
"molType": "Gene",
"type": "circle",
"seedArr": "notSeed",
"url": "67943",
"colorb": "#ff4500",
"colorw": "#ff4500",
"x": 1543.628,
"y":  721.814,
"attributes": {
 "expr": null,
"expcolb": "#d3d3d3",
"expcolw": "#c6c6c6",
"degree":        1,
"between":        0 
} 
},
{
 "id": "Ube2c",
"size": 2.018856,
"molType": "Gene",
"type": "circle",
"seedArr": "notSeed",
"url": "68612",
"colorb": "#ff4500",
"colorw": "#ff4500",
"x": 1818.513,
"y": 652.4071,
"attributes": {
 "expr": null,
"expcolb": "#d3d3d3",
"expcolw": "#c6c6c6",
"degree":        2,
"between": 1279.662 
} 
},
{
 "id": "Rad51c",
"size":        2,
"molType": "Gene",
"type": "circle",
"seedArr": "notSeed",
"url": "114714",
"colorb": "#ff4500",
"colorw": "#ff4500",
"x": 1955.585,
"y": 477.0579,
"attributes": {
 "expr": null,
"expcolb": "#d3d3d3",
"expcolw": "#c6c6c6",
"degree":        1,
"between":        0 
} 
},
{
 "id": "Nrp2",
"size": 2.116259,
"molType": "Gene",
"type": "circle",
"seedArr": "notSeed",
"url": "18187",
"colorb": "#ff4500",
"colorw": "#ff4500",
"x": 1763.017,
"y": 710.0199,
"attributes": {
 "expr": null,
"expcolb": "#d3d3d3",
"expcolw": "#c6c6c6",
"degree":        2,
"between": 7889.841 
} 
},
{
 "id": "Rint1",
"size":        2,
"molType": "Gene",
"type": "circle",
"seedArr": "notSeed",
"url": "72772",
"colorb": "#ff4500",
"colorw": "#ff4500",
"x": 1587.114,
"y":   468.95,
"attributes": {
 "expr": null,
"expcolb": "#d3d3d3",
"expcolw": "#c6c6c6",
"degree":        1,
"between":        0 
} 
},
{
 "id": "Tmem245",
"size":        2,
"molType": "Gene",
"type": "circle",
"seedArr": "notSeed",
"url": "242474",
"colorb": "#ff4500",
"colorw": "#ff4500",
"x":  1654.81,
"y": 477.9499,
"attributes": {
 "expr": null,
"expcolb": "#d3d3d3",
"expcolw": "#c6c6c6",
"degree":        1,
"between":        0 
} 
},
{
 "id": "Timp3",
"size":        2,
"molType": "Gene",
"type": "circle",
"seedArr": "notSeed",
"url": "21859",
"colorb": "#ff4500",
"colorw": "#ff4500",
"x": 1589.451,
"y": 578.5197,
"attributes": {
 "expr": null,
"expcolb": "#d3d3d3",
"expcolw": "#c6c6c6",
"degree":        1,
"between":        0 
} 
},
{
 "id": "Sfrp1",
"size":        2,
"molType": "Gene",
"type": "circle",
"seedArr": "notSeed",
"url": "20377",
"colorb": "#ff4500",
"colorw": "#ff4500",
"x": 1736.953,
"y": 533.3573,
"attributes": {
 "expr": null,
"expcolb": "#d3d3d3",
"expcolw": "#c6c6c6",
"degree":        1,
"between":        0 
} 
},
{
 "id": "Pld5",
"size":        2,
"molType": "Gene",
"type": "circle",
"seedArr": "notSeed",
"url": "319455",
"colorb": "#ff4500",
"colorw": "#ff4500",
"x": 1690.905,
"y": 726.3612,
"attributes": {
 "expr": null,
"expcolb": "#d3d3d3",
"expcolw": "#c6c6c6",
"degree":        1,
"between":        0 
} 
},
{
 "id": "Nid1",
"size": 2.144136,
"molType": "Gene",
"type": "circle",
"seedArr": "notSeed",
"url": "18073",
"colorb": "#ff4500",
"colorw": "#ff4500",
"x": 1652.286,
"y": 767.3425,
"attributes": {
 "expr": null,
"expcolb": "#d3d3d3",
"expcolw": "#c6c6c6",
"degree":        2,
"between": 9781.659 
} 
},
{
 "id": "Pdzd2",
"size":        2,
"molType": "Gene",
"type": "circle",
"seedArr": "notSeed",
"url": "68070",
"colorb": "#ff4500",
"colorw": "#ff4500",
"x": 1728.314,
"y": 735.2635,
"attributes": {
 "expr": null,
"expcolb": "#d3d3d3",
"expcolw": "#c6c6c6",
"degree":        1,
"between":        0 
} 
},
{
 "id": "Strip1",
"size":        2,
"molType": "Gene",
"type": "circle",
"seedArr": "notSeed",
"url": "229707",
"colorb": "#ff4500",
"colorw": "#ff4500",
"x": 1584.263,
"y": 731.1418,
"attributes": {
 "expr": null,
"expcolb": "#d3d3d3",
"expcolw": "#c6c6c6",
"degree":        1,
"between":        0 
} 
},
{
 "id": "Zfp280d",
"size":        2,
"molType": "Gene",
"type": "circle",
"seedArr": "notSeed",
"url": "235469",
"colorb": "#ff4500",
"colorw": "#ff4500",
"x": 1693.816,
"y": 664.6937,
"attributes": {
 "expr": null,
"expcolb": "#d3d3d3",
"expcolw": "#c6c6c6",
"degree":        1,
"between":        0 
} 
},
{
 "id": "Pmaip1",
"size":        2,
"molType": "Gene",
"type": "circle",
"seedArr": "notSeed",
"url": "58801",
"colorb": "#ff4500",
"colorw": "#ff4500",
"x": 1896.833,
"y": 490.1274,
"attributes": {
 "expr": null,
"expcolb": "#d3d3d3",
"expcolw": "#c6c6c6",
"degree":        1,
"between":        0 
} 
},
{
 "id": "Spry2",
"size":        2,
"molType": "Gene",
"type": "circle",
"seedArr": "notSeed",
"url": "24064",
"colorb": "#ff4500",
"colorw": "#ff4500",
"x": 1535.571,
"y": 616.2833,
"attributes": {
 "expr": null,
"expcolb": "#d3d3d3",
"expcolw": "#c6c6c6",
"degree":        1,
"between":        0 
} 
},
{
 "id": "Spry3",
"size":        2,
"molType": "Gene",
"type": "circle",
"seedArr": "notSeed",
"url": "236576",
"colorb": "#ff4500",
"colorw": "#ff4500",
"x": 1562.042,
"y": 619.6836,
"attributes": {
 "expr": null,
"expcolb": "#d3d3d3",
"expcolw": "#c6c6c6",
"degree":        1,
"between":        0 
} 
},
{
 "id": "Spry4",
"size":        2,
"molType": "Gene",
"type": "circle",
"seedArr": "notSeed",
"url": "24066",
"colorb": "#ff4500",
"colorw": "#ff4500",
"x": 1555.916,
"y": 535.7373,
"attributes": {
 "expr": null,
"expcolb": "#d3d3d3",
"expcolw": "#c6c6c6",
"degree":        1,
"between":        0 
} 
},
{
 "id": "Tmem179",
"size":        2,
"molType": "Gene",
"type": "circle",
"seedArr": "notSeed",
"url": "104885",
"colorb": "#ff4500",
"colorw": "#ff4500",
"x": 1927.652,
"y":  501.155,
"attributes": {
 "expr": null,
"expcolb": "#d3d3d3",
"expcolw": "#c6c6c6",
"degree":        1,
"between":        0 
} 
},
{
 "id": "Ybx1",
"size":        2,
"molType": "Gene",
"type": "circle",
"seedArr": "notSeed",
"url": "22608",
"colorb": "#ff4500",
"colorw": "#ff4500",
"x": 1817.357,
"y":  770.908,
"attributes": {
 "expr": null,
"expcolb": "#d3d3d3",
"expcolw": "#c6c6c6",
"degree":        1,
"between":        0 
} 
},
{
 "id": "Zfp9",
"size":    2.085,
"molType": "Gene",
"type": "circle",
"seedArr": "notSeed",
"url": "22750",
"colorb": "#ff4500",
"colorw": "#ff4500",
"x": 1585.694,
"y": 769.9861,
"attributes": {
 "expr": null,
"expcolb": "#d3d3d3",
"expcolw": "#c6c6c6",
"degree":        2,
"between": 5768.439 
} 
},
{
 "id": "Synj1",
"size": 2.144136,
"molType": "Gene",
"type": "circle",
"seedArr": "notSeed",
"url": "104015",
"colorb": "#ff4500",
"colorw": "#ff4500",
"x": 1705.715,
"y": 812.4658,
"attributes": {
 "expr": null,
"expcolb": "#d3d3d3",
"expcolw": "#c6c6c6",
"degree":        2,
"between": 9781.659 
} 
},
{
 "id": "Ssr1",
"size":        2,
"molType": "Gene",
"type": "circle",
"seedArr": "notSeed",
"url": "107513",
"colorb": "#ff4500",
"colorw": "#ff4500",
"x": 1775.545,
"y":  475.066,
"attributes": {
 "expr": null,
"expcolb": "#d3d3d3",
"expcolw": "#c6c6c6",
"degree":        1,
"between":        0 
} 
},
{
 "id": "Zfp26",
"size": 2.062799,
"molType": "Gene",
"type": "circle",
"seedArr": "notSeed",
"url": "22688",
"colorb": "#ff4500",
"colorw": "#ff4500",
"x": 1734.504,
"y": 609.3597,
"attributes": {
 "expr": null,
"expcolb": "#d3d3d3",
"expcolw": "#c6c6c6",
"degree":        2,
"between": 4261.816 
} 
},
{
 "id": "Tnfaip1",
"size":        2,
"molType": "Gene",
"type": "circle",
"seedArr": "notSeed",
"url": "21927",
"colorb": "#ff4500",
"colorw": "#ff4500",
"x": 1652.119,
"y": 752.5762,
"attributes": {
 "expr": null,
"expcolb": "#d3d3d3",
"expcolw": "#c6c6c6",
"degree":        1,
"between":        0 
} 
},
{
 "id": "Pdzd8",
"size":        2,
"molType": "Gene",
"type": "circle",
"seedArr": "notSeed",
"url": "107368",
"colorb": "#ff4500",
"colorw": "#ff4500",
"x": 1616.468,
"y": 603.3952,
"attributes": {
 "expr": null,
"expcolb": "#d3d3d3",
"expcolw": "#c6c6c6",
"degree":        1,
"between":        0 
} 
},
{
 "id": "Wdr44",
"size":        2,
"molType": "Gene",
"type": "circle",
"seedArr": "notSeed",
"url": "72404",
"colorb": "#ff4500",
"colorw": "#ff4500",
"x": 1590.232,
"y": 679.7051,
"attributes": {
 "expr": null,
"expcolb": "#d3d3d3",
"expcolw": "#c6c6c6",
"degree":        1,
"between":        0 
} 
},
{
 "id": "Rnf165",
"size":        2,
"molType": "Gene",
"type": "circle",
"seedArr": "notSeed",
"url": "225743",
"colorb": "#ff4500",
"colorw": "#ff4500",
"x": 1700.649,
"y": 581.4761,
"attributes": {
 "expr": null,
"expcolb": "#d3d3d3",
"expcolw": "#c6c6c6",
"degree":        1,
"between":        0 
} 
},
{
 "id": "Tbc1d8b",
"size":        2,
"molType": "Gene",
"type": "circle",
"seedArr": "notSeed",
"url": "245638",
"colorb": "#ff4500",
"colorw": "#ff4500",
"x": 1604.032,
"y": 468.2128,
"attributes": {
 "expr": null,
"expcolb": "#d3d3d3",
"expcolw": "#c6c6c6",
"degree":        1,
"between":        0 
} 
},
{
 "id": "Tomm70a",
"size":        2,
"molType": "Gene",
"type": "circle",
"seedArr": "notSeed",
"url": "28185",
"colorb": "#ff4500",
"colorw": "#ff4500",
"x": 1578.394,
"y": 670.0743,
"attributes": {
 "expr": null,
"expcolb": "#d3d3d3",
"expcolw": "#c6c6c6",
"degree":        1,
"between":        0 
} 
},
{
 "id": "Rragb",
"size":        2,
"molType": "Gene",
"type": "circle",
"seedArr": "notSeed",
"url": "245670",
"colorb": "#ff4500",
"colorw": "#ff4500",
"x": 1658.503,
"y": 670.8022,
"attributes": {
 "expr": null,
"expcolb": "#d3d3d3",
"expcolw": "#c6c6c6",
"degree":        1,
"between":        0 
} 
},
{
 "id": "Ywhaz",
"size":        2,
"molType": "Gene",
"type": "circle",
"seedArr": "notSeed",
"url": "22631",
"colorb": "#ff4500",
"colorw": "#ff4500",
"x": 1934.409,
"y": 558.3919,
"attributes": {
 "expr": null,
"expcolb": "#d3d3d3",
"expcolw": "#c6c6c6",
"degree":        1,
"between":        0 
} 
},
{
 "id": "Tns1",
"size":        2,
"molType": "Gene",
"type": "circle",
"seedArr": "notSeed",
"url": "21961",
"colorb": "#ff4500",
"colorw": "#ff4500",
"x": 1534.684,
"y": 563.8999,
"attributes": {
 "expr": null,
"expcolb": "#d3d3d3",
"expcolw": "#c6c6c6",
"degree":        1,
"between":        0 
} 
},
{
 "id": "Xpo7",
"size":        2,
"molType": "Gene",
"type": "circle",
"seedArr": "notSeed",
"url": "65246",
"colorb": "#ff4500",
"colorw": "#ff4500",
"x": 1711.823,
"y": 604.2453,
"attributes": {
 "expr": null,
"expcolb": "#d3d3d3",
"expcolw": "#c6c6c6",
"degree":        1,
"between":        0 
} 
},
{
 "id": "Ube2k",
"size":        2,
"molType": "Gene",
"type": "circle",
"seedArr": "notSeed",
"url": "53323",
"colorb": "#ff4500",
"colorw": "#ff4500",
"x": 1715.812,
"y": 632.0612,
"attributes": {
 "expr": null,
"expcolb": "#d3d3d3",
"expcolw": "#c6c6c6",
"degree":        1,
"between":        0 
} 
},
{
 "id": "Zic2",
"size":        2,
"molType": "Gene",
"type": "circle",
"seedArr": "notSeed",
"url": "22772",
"colorb": "#ff4500",
"colorw": "#ff4500",
"x": 1805.246,
"y": 578.7215,
"attributes": {
 "expr": null,
"expcolb": "#d3d3d3",
"expcolw": "#c6c6c6",
"degree":        1,
"between":        0 
} 
},
{
 "id": "Tsn",
"size":        2,
"molType": "Gene",
"type": "circle",
"seedArr": "notSeed",
"url": "22099",
"colorb": "#ff4500",
"colorw": "#ff4500",
"x": 1888.165,
"y": 729.4201,
"attributes": {
 "expr": null,
"expcolb": "#d3d3d3",
"expcolw": "#c6c6c6",
"degree":        1,
"between":        0 
} 
},
{
 "id": "Pgr",
"size":        2,
"molType": "Gene",
"type": "circle",
"seedArr": "notSeed",
"url": "18667",
"colorb": "#ff4500",
"colorw": "#ff4500",
"x": 1512.114,
"y": 735.5622,
"attributes": {
 "expr": null,
"expcolb": "#d3d3d3",
"expcolw": "#c6c6c6",
"degree":        1,
"between":        0 
} 
},
{
 "id": "Trps1",
"size":  2.05276,
"molType": "Gene",
"type": "circle",
"seedArr": "notSeed",
"url": "83925",
"colorb": "#ff4500",
"colorw": "#ff4500",
"x": 1623.499,
"y": 742.3608,
"attributes": {
 "expr": null,
"expcolb": "#d3d3d3",
"expcolw": "#c6c6c6",
"degree":        2,
"between":  3580.52 
} 
},
{
 "id": "Whsc1",
"size":        2,
"molType": "Gene",
"type": "circle",
"seedArr": "notSeed",
"url": "107823",
"colorb": "#ff4500",
"colorw": "#ff4500",
"x": 1715.842,
"y": 691.0021,
"attributes": {
 "expr": null,
"expcolb": "#d3d3d3",
"expcolw": "#c6c6c6",
"degree":        1,
"between":        0 
} 
},
{
 "id": "Smad7",
"size":        2,
"molType": "Gene",
"type": "circle",
"seedArr": "notSeed",
"url": "17131",
"colorb": "#ff4500",
"colorw": "#ff4500",
"x": 1576.833,
"y":  627.686,
"attributes": {
 "expr": null,
"expcolb": "#d3d3d3",
"expcolw": "#c6c6c6",
"degree":        1,
"between":        0 
} 
},
{
 "id": "Zfp568",
"size": 2.069531,
"molType": "Gene",
"type": "circle",
"seedArr": "notSeed",
"url": "243905",
"colorb": "#ff4500",
"colorw": "#ff4500",
"x": 1759.739,
"y": 638.2328,
"attributes": {
 "expr": null,
"expcolb": "#d3d3d3",
"expcolw": "#c6c6c6",
"degree":        3,
"between": 4718.645 
} 
},
{
 "id": "Sox11",
"size":        2,
"molType": "Gene",
"type": "circle",
"seedArr": "notSeed",
"url": "20666",
"colorb": "#ff4500",
"colorw": "#ff4500",
"x": 1839.541,
"y": 592.7421,
"attributes": {
 "expr": null,
"expcolb": "#d3d3d3",
"expcolw": "#c6c6c6",
"degree":        1,
"between":        0 
} 
},
{
 "id": "Phactr3",
"size":        2,
"molType": "Gene",
"type": "circle",
"seedArr": "notSeed",
"url": "74189",
"colorb": "#ff4500",
"colorw": "#ff4500",
"x": 1823.528,
"y": 749.9532,
"attributes": {
 "expr": null,
"expcolb": "#d3d3d3",
"expcolw": "#c6c6c6",
"degree":        1,
"between":        0 
} 
},
{
 "id": "Wars2",
"size":        2,
"molType": "Gene",
"type": "circle",
"seedArr": "notSeed",
"url": "70560",
"colorb": "#ff4500",
"colorw": "#ff4500",
"x": 1881.042,
"y": 475.0891,
"attributes": {
 "expr": null,
"expcolb": "#d3d3d3",
"expcolw": "#c6c6c6",
"degree":        1,
"between":        0 
} 
},
{
 "id": "Zdhhc20",
"size": 2.015456,
"molType": "Gene",
"type": "circle",
"seedArr": "notSeed",
"url": "75965",
"colorb": "#ff4500",
"colorw": "#ff4500",
"x": 1767.861,
"y": 582.0729,
"attributes": {
 "expr": null,
"expcolb": "#d3d3d3",
"expcolw": "#c6c6c6",
"degree":        2,
"between": 1048.918 
} 
},
{
 "id": "Sgms1",
"size":        2,
"molType": "Gene",
"type": "circle",
"seedArr": "notSeed",
"url": "208449",
"colorb": "#ff4500",
"colorw": "#ff4500",
"x": 1719.748,
"y": 671.6079,
"attributes": {
 "expr": null,
"expcolb": "#d3d3d3",
"expcolw": "#c6c6c6",
"degree":        1,
"between":        0 
} 
},
{
 "id": "Vldlr",
"size":        2,
"molType": "Gene",
"type": "circle",
"seedArr": "notSeed",
"url": "22359",
"colorb": "#ff4500",
"colorw": "#ff4500",
"x": 1660.885,
"y": 487.8724,
"attributes": {
 "expr": null,
"expcolb": "#d3d3d3",
"expcolw": "#c6c6c6",
"degree":        1,
"between":        0 
} 
},
{
 "id": "Zbtb5",
"size":        2,
"molType": "Gene",
"type": "circle",
"seedArr": "notSeed",
"url": "230119",
"colorb": "#ff4500",
"colorw": "#ff4500",
"x": 1629.179,
"y":  535.035,
"attributes": {
 "expr": null,
"expcolb": "#d3d3d3",
"expcolw": "#c6c6c6",
"degree":        1,
"between":        0 
} 
},
{
 "id": "Zzz3",
"size": 2.065625,
"molType": "Gene",
"type": "circle",
"seedArr": "notSeed",
"url": "108946",
"colorb": "#ff4500",
"colorw": "#ff4500",
"x": 1850.738,
"y": 618.0413,
"attributes": {
 "expr": null,
"expcolb": "#d3d3d3",
"expcolw": "#c6c6c6",
"degree":        2,
"between": 4453.557 
} 
},
{
 "id": "Zeb1",
"size":        2,
"molType": "Gene",
"type": "circle",
"seedArr": "notSeed",
"url": "21417",
"colorb": "#ff4500",
"colorw": "#ff4500",
"x": 1748.352,
"y": 622.1533,
"attributes": {
 "expr": null,
"expcolb": "#d3d3d3",
"expcolw": "#c6c6c6",
"degree":        1,
"between":        0 
} 
},
{
 "id": "Unc5c",
"size":        2,
"molType": "Gene",
"type": "circle",
"seedArr": "notSeed",
"url": "22253",
"colorb": "#ff4500",
"colorw": "#ff4500",
"x": 1972.594,
"y": 668.8355,
"attributes": {
 "expr": null,
"expcolb": "#d3d3d3",
"expcolw": "#c6c6c6",
"degree":        1,
"between":        0 
} 
},
{
 "id": "Zfp516",
"size":        2,
"molType": "Gene",
"type": "circle",
"seedArr": "notSeed",
"url": "329003",
"colorb": "#ff4500",
"colorw": "#ff4500",
"x": 1753.846,
"y": 563.5653,
"attributes": {
 "expr": null,
"expcolb": "#d3d3d3",
"expcolw": "#c6c6c6",
"degree":        1,
"between":        0 
} 
},
{
 "id": "Vcan",
"size":        2,
"molType": "Gene",
"type": "circle",
"seedArr": "notSeed",
"url": "13003",
"colorb": "#ff4500",
"colorw": "#ff4500",
"x": 1823.527,
"y": 709.8882,
"attributes": {
 "expr": null,
"expcolb": "#d3d3d3",
"expcolw": "#c6c6c6",
"degree":        1,
"between":        0 
} 
},
{
 "id": "Tmed5",
"size": 2.300433,
"molType": "Gene",
"type": "circle",
"seedArr": "notSeed",
"url": "73130",
"colorb": "#ff4500",
"colorw": "#ff4500",
"x": 1722.692,
"y":  730.504,
"attributes": {
 "expr": null,
"expcolb": "#d3d3d3",
"expcolw": "#c6c6c6",
"degree":        3,
"between": 20388.59 
} 
},
{
 "id": "Tmem255a",
"size":        2,
"molType": "Gene",
"type": "circle",
"seedArr": "notSeed",
"url": "245386",
"colorb": "#ff4500",
"colorw": "#ff4500",
"x": 1851.495,
"y": 561.6416,
"attributes": {
 "expr": null,
"expcolb": "#d3d3d3",
"expcolw": "#c6c6c6",
"degree":        1,
"between":        0 
} 
},
{
 "id": "Tgoln1",
"size":        2,
"molType": "Gene",
"type": "circle",
"seedArr": "notSeed",
"url": "22134",
"colorb": "#ff4500",
"colorw": "#ff4500",
"x": 1688.288,
"y": 695.4259,
"attributes": {
 "expr": null,
"expcolb": "#d3d3d3",
"expcolw": "#c6c6c6",
"degree":        1,
"between":        0 
} 
},
{
 "id": "Zbtb34",
"size":        2,
"molType": "Gene",
"type": "circle",
"seedArr": "notSeed",
"url": "241311",
"colorb": "#ff4500",
"colorw": "#ff4500",
"x":  1982.64,
"y": 632.8028,
"attributes": {
 "expr": null,
"expcolb": "#d3d3d3",
"expcolw": "#c6c6c6",
"degree":        1,
"between":        0 
} 
},
{
 "id": "Pgm2l1",
"size":        2,
"molType": "Gene",
"type": "circle",
"seedArr": "notSeed",
"url": "70974",
"colorb": "#ff4500",
"colorw": "#ff4500",
"x": 1651.535,
"y": 644.4665,
"attributes": {
 "expr": null,
"expcolb": "#d3d3d3",
"expcolw": "#c6c6c6",
"degree":        1,
"between":        0 
} 
},
{
 "id": "F10",
"size":        2,
"molType": "Gene",
"type": "circle",
"seedArr": "notSeed",
"url": "14058",
"colorb": "#ff4500",
"colorw": "#ff4500",
"x": 1880.755,
"y":  637.799,
"attributes": {
 "expr": null,
"expcolb": "#d3d3d3",
"expcolw": "#c6c6c6",
"degree":        1,
"between":        0 
} 
},
{
 "id": "Npy1r",
"size":        2,
"molType": "Gene",
"type": "circle",
"seedArr": "notSeed",
"url": "18166",
"colorb": "#ff4500",
"colorw": "#ff4500",
"x": 1781.884,
"y": 617.2618,
"attributes": {
 "expr": null,
"expcolb": "#d3d3d3",
"expcolw": "#c6c6c6",
"degree":        1,
"between":        0 
} 
},
{
 "id": "Cxcr2",
"size":        2,
"molType": "Gene",
"type": "circle",
"seedArr": "notSeed",
"url": "12765",
"colorb": "#ff4500",
"colorw": "#ff4500",
"x": 1863.961,
"y": 535.4599,
"attributes": {
 "expr": null,
"expcolb": "#d3d3d3",
"expcolw": "#c6c6c6",
"degree":        1,
"between":        0 
} 
},
{
 "id": "Adam28",
"size":        2,
"molType": "Gene",
"type": "circle",
"seedArr": "notSeed",
"url": "13522",
"colorb": "#ff4500",
"colorw": "#ff4500",
"x": 1899.674,
"y": 555.1219,
"attributes": {
 "expr": null,
"expcolb": "#d3d3d3",
"expcolw": "#c6c6c6",
"degree":        1,
"between":        0 
} 
},
{
 "id": "Tet1",
"size":        2,
"molType": "Gene",
"type": "circle",
"seedArr": "notSeed",
"url": "52463",
"colorb": "#ff4500",
"colorw": "#ff4500",
"x": 1845.838,
"y": 652.0186,
"attributes": {
 "expr": null,
"expcolb": "#d3d3d3",
"expcolw": "#c6c6c6",
"degree":        1,
"between":        0 
} 
},
{
 "id": "Hltf",
"size":        2,
"molType": "Gene",
"type": "circle",
"seedArr": "notSeed",
"url": "20585",
"colorb": "#ff4500",
"colorw": "#ff4500",
"x": 1860.517,
"y": 636.1713,
"attributes": {
 "expr": null,
"expcolb": "#d3d3d3",
"expcolw": "#c6c6c6",
"degree":        1,
"between":        0 
} 
},
{
 "id": "Casp8",
"size":        2,
"molType": "Gene",
"type": "circle",
"seedArr": "notSeed",
"url": "12370",
"colorb": "#ff4500",
"colorw": "#ff4500",
"x": 1810.891,
"y": 525.6915,
"attributes": {
 "expr": null,
"expcolb": "#d3d3d3",
"expcolw": "#c6c6c6",
"degree":        1,
"between":        0 
} 
},
{
 "id": "Slc6a2",
"size":        2,
"molType": "Gene",
"type": "circle",
"seedArr": "notSeed",
"url": "20538",
"colorb": "#ff4500",
"colorw": "#ff4500",
"x": 1920.017,
"y": 589.6778,
"attributes": {
 "expr": null,
"expcolb": "#d3d3d3",
"expcolw": "#c6c6c6",
"degree":        1,
"between":        0 
} 
},
{
 "id": "Cnih",
"size":        2,
"molType": "Gene",
"type": "circle",
"seedArr": "notSeed",
"url": "12793",
"colorb": "#ff4500",
"colorw": "#ff4500",
"x": 1692.141,
"y": 962.0561,
"attributes": {
 "expr": null,
"expcolb": "#d3d3d3",
"expcolw": "#c6c6c6",
"degree":        1,
"between":        0 
} 
},
{
 "id": "Rp2h",
"size":        2,
"molType": "Gene",
"type": "circle",
"seedArr": "notSeed",
"url": "19889",
"colorb": "#ff4500",
"colorw": "#ff4500",
"x":  1901.29,
"y": 619.6256,
"attributes": {
 "expr": null,
"expcolb": "#d3d3d3",
"expcolw": "#c6c6c6",
"degree":        1,
"between":        0 
} 
},
{
 "id": "Sap18",
"size":        2,
"molType": "Gene",
"type": "circle",
"seedArr": "notSeed",
"url": "20220",
"colorb": "#ff4500",
"colorw": "#ff4500",
"x": 1879.191,
"y": 528.0824,
"attributes": {
 "expr": null,
"expcolb": "#d3d3d3",
"expcolw": "#c6c6c6",
"degree":        1,
"between":        0 
} 
},
{
 "id": "Krr1",
"size":        2,
"molType": "Gene",
"type": "circle",
"seedArr": "notSeed",
"url": "52705",
"colorb": "#ff4500",
"colorw": "#ff4500",
"x": 1874.873,
"y": 606.1897,
"attributes": {
 "expr": null,
"expcolb": "#d3d3d3",
"expcolw": "#c6c6c6",
"degree":        1,
"between":        0 
} 
},
{
 "id": "Anapc16",
"size":        2,
"molType": "Gene",
"type": "circle",
"seedArr": "notSeed",
"url": "52717",
"colorb": "#ff4500",
"colorw": "#ff4500",
"x": 1788.819,
"y": 559.1057,
"attributes": {
 "expr": null,
"expcolb": "#d3d3d3",
"expcolw": "#c6c6c6",
"degree":        1,
"between":        0 
} 
},
{
 "id": "Ubxn8",
"size":        2,
"molType": "Gene",
"type": "circle",
"seedArr": "notSeed",
"url": "108159",
"colorb": "#ff4500",
"colorw": "#ff4500",
"x": 1878.558,
"y": 592.0503,
"attributes": {
 "expr": null,
"expcolb": "#d3d3d3",
"expcolw": "#c6c6c6",
"degree":        1,
"between":        0 
} 
},
{
 "id": "Stxbp4",
"size":        2,
"molType": "Gene",
"type": "circle",
"seedArr": "notSeed",
"url": "20913",
"colorb": "#ff4500",
"colorw": "#ff4500",
"x": 1723.554,
"y":  568.022,
"attributes": {
 "expr": null,
"expcolb": "#d3d3d3",
"expcolw": "#c6c6c6",
"degree":        1,
"between":        0 
} 
},
{
 "id": "Lypla1",
"size":        2,
"molType": "Gene",
"type": "circle",
"seedArr": "notSeed",
"url": "18777",
"colorb": "#ff4500",
"colorw": "#ff4500",
"x": 1881.243,
"y": 691.0888,
"attributes": {
 "expr": null,
"expcolb": "#d3d3d3",
"expcolw": "#c6c6c6",
"degree":        1,
"between":        0 
} 
},
{
 "id": "Sfn",
"size":        2,
"molType": "Gene",
"type": "circle",
"seedArr": "notSeed",
"url": "55948",
"colorb": "#ff4500",
"colorw": "#ff4500",
"x":   1788.4,
"y": 650.9313,
"attributes": {
 "expr": null,
"expcolb": "#d3d3d3",
"expcolw": "#c6c6c6",
"degree":        1,
"between":        0 
} 
},
{
 "id": "Acn9",
"size":        2,
"molType": "Gene",
"type": "circle",
"seedArr": "notSeed",
"url": "66087",
"colorb": "#ff4500",
"colorw": "#ff4500",
"x": 1634.717,
"y": 877.6044,
"attributes": {
 "expr": null,
"expcolb": "#d3d3d3",
"expcolw": "#c6c6c6",
"degree":        1,
"between":        0 
} 
},
{
 "id": "Hsbp1l1",
"size":        2,
"molType": "Gene",
"type": "circle",
"seedArr": "notSeed",
"url": "66255",
"colorb": "#ff4500",
"colorw": "#ff4500",
"x":  1843.12,
"y": 558.7774,
"attributes": {
 "expr": null,
"expcolb": "#d3d3d3",
"expcolw": "#c6c6c6",
"degree":        1,
"between":        0 
} 
},
{
 "id": "Psmd9",
"size":        2,
"molType": "Gene",
"type": "circle",
"seedArr": "notSeed",
"url": null,
"colorb": "#ff4500",
"colorw": "#ff4500",
"x": 1758.443,
"y":  590.198,
"attributes": {
 "expr": null,
"expcolb": "#d3d3d3",
"expcolw": "#c6c6c6",
"degree":        1,
"between":        0 
} 
},
{
 "id": "Slx1b",
"size":        2,
"molType": "Gene",
"type": "circle",
"seedArr": "notSeed",
"url": "75764",
"colorb": "#ff4500",
"colorw": "#ff4500",
"x": 1831.291,
"y": 530.0108,
"attributes": {
 "expr": null,
"expcolb": "#d3d3d3",
"expcolw": "#c6c6c6",
"degree":        1,
"between":        0 
} 
},
{
 "id": "Bambi",
"size":        2,
"molType": "Gene",
"type": "circle",
"seedArr": "notSeed",
"url": "68036",
"colorb": "#ff4500",
"colorw": "#ff4500",
"x": 1859.714,
"y": 609.1506,
"attributes": {
 "expr": null,
"expcolb": "#d3d3d3",
"expcolw": "#c6c6c6",
"degree":        1,
"between":        0 
} 
},
{
 "id": "Rhobtb1",
"size":        2,
"molType": "Gene",
"type": "circle",
"seedArr": "notSeed",
"url": "69288",
"colorb": "#ff4500",
"colorw": "#ff4500",
"x": 1868.117,
"y": 561.8599,
"attributes": {
 "expr": null,
"expcolb": "#d3d3d3",
"expcolw": "#c6c6c6",
"degree":        1,
"between":        0 
} 
},
{
 "id": "Wdfy1",
"size":        2,
"molType": "Gene",
"type": "circle",
"seedArr": "notSeed",
"url": "69368",
"colorb": "#ff4500",
"colorw": "#ff4500",
"x": 1841.688,
"y":  576.505,
"attributes": {
 "expr": null,
"expcolb": "#d3d3d3",
"expcolw": "#c6c6c6",
"degree":        1,
"between":        0 
} 
},
{
 "id": "Tprkb",
"size":        2,
"molType": "Gene",
"type": "circle",
"seedArr": "notSeed",
"url": "69786",
"colorb": "#ff4500",
"colorw": "#ff4500",
"x": 1825.848,
"y": 514.9208,
"attributes": {
 "expr": null,
"expcolb": "#d3d3d3",
"expcolw": "#c6c6c6",
"degree":        1,
"between":        0 
} 
},
{
 "id": "Mfsd11",
"size":        2,
"molType": "Gene",
"type": "circle",
"seedArr": "notSeed",
"url": "69900",
"colorb": "#ff4500",
"colorw": "#ff4500",
"x":  1751.67,
"y": 573.9607,
"attributes": {
 "expr": null,
"expcolb": "#d3d3d3",
"expcolw": "#c6c6c6",
"degree":        1,
"between":        0 
} 
},
{
 "id": "Crtc3",
"size":        2,
"molType": "Gene",
"type": "circle",
"seedArr": "notSeed",
"url": "70461",
"colorb": "#ff4500",
"colorw": "#ff4500",
"x": 1839.519,
"y": 657.8023,
"attributes": {
 "expr": null,
"expcolb": "#d3d3d3",
"expcolw": "#c6c6c6",
"degree":        1,
"between":        0 
} 
},
{
 "id": "Fam86",
"size":        2,
"molType": "Gene",
"type": "circle",
"seedArr": "notSeed",
"url": "70511",
"colorb": "#ff4500",
"colorw": "#ff4500",
"x": 1806.138,
"y": 505.0041,
"attributes": {
 "expr": null,
"expcolb": "#d3d3d3",
"expcolw": "#c6c6c6",
"degree":        1,
"between":        0 
} 
},
{
 "id": "Ecd",
"size":        2,
"molType": "Gene",
"type": "circle",
"seedArr": "notSeed",
"url": "272347",
"colorb": "#ff4500",
"colorw": "#ff4500",
"x":   1860.5,
"y": 527.2331,
"attributes": {
 "expr": null,
"expcolb": "#d3d3d3",
"expcolw": "#c6c6c6",
"degree":        1,
"between":        0 
} 
},
{
 "id": "Dcp2",
"size":        2,
"molType": "Gene",
"type": "circle",
"seedArr": "notSeed",
"url": "70640",
"colorb": "#ff4500",
"colorw": "#ff4500",
"x": 1797.119,
"y": 555.3215,
"attributes": {
 "expr": null,
"expcolb": "#d3d3d3",
"expcolw": "#c6c6c6",
"degree":        1,
"between":        0 
} 
},
{
 "id": "Pogk",
"size":        2,
"molType": "Gene",
"type": "circle",
"seedArr": "notSeed",
"url": "71597",
"colorb": "#ff4500",
"colorw": "#ff4500",
"x": 1807.504,
"y":  565.813,
"attributes": {
 "expr": null,
"expcolb": "#d3d3d3",
"expcolw": "#c6c6c6",
"degree":        1,
"between":        0 
} 
},
{
 "id": "Pdxdc1",
"size":        2,
"molType": "Gene",
"type": "circle",
"seedArr": "notSeed",
"url": "94184",
"colorb": "#ff4500",
"colorw": "#ff4500",
"x": 1853.657,
"y": 665.8666,
"attributes": {
 "expr": null,
"expcolb": "#d3d3d3",
"expcolw": "#c6c6c6",
"degree":        1,
"between":        0 
} 
},
{
 "id": "Ndufaf7",
"size":        2,
"molType": "Gene",
"type": "circle",
"seedArr": "notSeed",
"url": "73694",
"colorb": "#ff4500",
"colorw": "#ff4500",
"x": 1904.983,
"y": 610.5748,
"attributes": {
 "expr": null,
"expcolb": "#d3d3d3",
"expcolw": "#c6c6c6",
"degree":        1,
"between":        0 
} 
},
{
 "id": "Lima1",
"size":        2,
"molType": "Gene",
"type": "circle",
"seedArr": "notSeed",
"url": "98766",
"colorb": "#ff4500",
"colorw": "#ff4500",
"x":   1870.8,
"y": 573.9382,
"attributes": {
 "expr": null,
"expcolb": "#d3d3d3",
"expcolw": "#c6c6c6",
"degree":        1,
"between":        0 
} 
},
{
 "id": "Dnal1",
"size":        2,
"molType": "Gene",
"type": "circle",
"seedArr": "notSeed",
"url": "105000",
"colorb": "#ff4500",
"colorw": "#ff4500",
"x": 1870.566,
"y": 673.8799,
"attributes": {
 "expr": null,
"expcolb": "#d3d3d3",
"expcolw": "#c6c6c6",
"degree":        1,
"between":        0 
} 
},
{
 "id": "Tstd3",
"size":        2,
"molType": "Gene",
"type": "circle",
"seedArr": "notSeed",
"url": "77041",
"colorb": "#ff4500",
"colorw": "#ff4500",
"x": 1890.974,
"y": 623.9176,
"attributes": {
 "expr": null,
"expcolb": "#d3d3d3",
"expcolw": "#c6c6c6",
"degree":        1,
"between":        0 
} 
},
{
 "id": "Pus7",
"size":        2,
"molType": "Gene",
"type": "circle",
"seedArr": "notSeed",
"url": "78697",
"colorb": "#ff4500",
"colorw": "#ff4500",
"x": 1880.849,
"y": 648.3484,
"attributes": {
 "expr": null,
"expcolb": "#d3d3d3",
"expcolw": "#c6c6c6",
"degree":        1,
"between":        0 
} 
},
{
 "id": "Fbxo22",
"size":        2,
"molType": "Gene",
"type": "circle",
"seedArr": "notSeed",
"url": "71999",
"colorb": "#ff4500",
"colorw": "#ff4500",
"x": 1884.849,
"y": 660.5195,
"attributes": {
 "expr": null,
"expcolb": "#d3d3d3",
"expcolw": "#c6c6c6",
"degree":        1,
"between":        0 
} 
},
{
 "id": "Gmip",
"size":        2,
"molType": "Gene",
"type": "circle",
"seedArr": "notSeed",
"url": "78816",
"colorb": "#ff4500",
"colorw": "#ff4500",
"x": 1883.405,
"y": 600.4177,
"attributes": {
 "expr": null,
"expcolb": "#d3d3d3",
"expcolw": "#c6c6c6",
"degree":        1,
"between":        0 
} 
},
{
 "id": "Car5b",
"size":        2,
"molType": "Gene",
"type": "circle",
"seedArr": "notSeed",
"url": "56078",
"colorb": "#ff4500",
"colorw": "#ff4500",
"x": 1879.346,
"y": 568.2642,
"attributes": {
 "expr": null,
"expcolb": "#d3d3d3",
"expcolw": "#c6c6c6",
"degree":        1,
"between":        0 
} 
},
{
 "id": "Sfxn2",
"size":        2,
"molType": "Gene",
"type": "circle",
"seedArr": "notSeed",
"url": "94279",
"colorb": "#ff4500",
"colorw": "#ff4500",
"x": 1870.393,
"y": 663.9049,
"attributes": {
 "expr": null,
"expcolb": "#d3d3d3",
"expcolw": "#c6c6c6",
"degree":        1,
"between":        0 
} 
},
{
 "id": "Tug1",
"size":        2,
"molType": "Gene",
"type": "circle",
"seedArr": "notSeed",
"url": "103775",
"colorb": "#ff4500",
"colorw": "#ff4500",
"x": 1607.344,
"y": 845.8628,
"attributes": {
 "expr": null,
"expcolb": "#d3d3d3",
"expcolw": "#c6c6c6",
"degree":        1,
"between":        0 
} 
},
{
 "id": "Lrrc14b",
"size":        2,
"molType": "Gene",
"type": "circle",
"seedArr": "notSeed",
"url": "432779",
"colorb": "#ff4500",
"colorw": "#ff4500",
"x": 1910.528,
"y":  599.634,
"attributes": {
 "expr": null,
"expcolb": "#d3d3d3",
"expcolw": "#c6c6c6",
"degree":        1,
"between":        0 
} 
},
{
 "id": "Ptpn7",
"size":        2,
"molType": "Gene",
"type": "circle",
"seedArr": "notSeed",
"url": "320139",
"colorb": "#ff4500",
"colorw": "#ff4500",
"x": 1869.248,
"y": 621.7294,
"attributes": {
 "expr": null,
"expcolb": "#d3d3d3",
"expcolw": "#c6c6c6",
"degree":        1,
"between":        0 
} 
},
{
 "id": "Nav2",
"size":        2,
"molType": "Gene",
"type": "circle",
"seedArr": "notSeed",
"url": null,
"colorb": "#ff4500",
"colorw": "#ff4500",
"x": 1869.005,
"y": 548.9678,
"attributes": {
 "expr": null,
"expcolb": "#d3d3d3",
"expcolw": "#c6c6c6",
"degree":        1,
"between":        0 
} 
},
{
 "id": "Gemin8",
"size":        2,
"molType": "Gene",
"type": "circle",
"seedArr": "notSeed",
"url": "237221",
"colorb": "#ff4500",
"colorw": "#ff4500",
"x": 1835.622,
"y":  511.718,
"attributes": {
 "expr": null,
"expcolb": "#d3d3d3",
"expcolw": "#c6c6c6",
"degree":        1,
"between":        0 
} 
},
{
 "id": "Zfp553",
"size":        2,
"molType": "Gene",
"type": "circle",
"seedArr": "notSeed",
"url": "233887",
"colorb": "#ff4500",
"colorw": "#ff4500",
"x": 1778.413,
"y": 577.8561,
"attributes": {
 "expr": null,
"expcolb": "#d3d3d3",
"expcolw": "#c6c6c6",
"degree":        1,
"between":        0 
} 
},
{
 "id": "Zfp959",
"size":        2,
"molType": "Gene",
"type": "circle",
"seedArr": "notSeed",
"url": "224893",
"colorb": "#ff4500",
"colorw": "#ff4500",
"x":  1833.51,
"y": 619.5337,
"attributes": {
 "expr": null,
"expcolb": "#d3d3d3",
"expcolw": "#c6c6c6",
"degree":        1,
"between":        0 
} 
},
{
 "id": "Nwd1",
"size":        2,
"molType": "Gene",
"type": "circle",
"seedArr": "notSeed",
"url": "319555",
"colorb": "#ff4500",
"colorw": "#ff4500",
"x": 1899.873,
"y":  577.366,
"attributes": {
 "expr": null,
"expcolb": "#d3d3d3",
"expcolw": "#c6c6c6",
"degree":        1,
"between":        0 
} 
},
{
 "id": "Glt28d2",
"size":        2,
"molType": "Gene",
"type": "circle",
"seedArr": "notSeed",
"url": "320302",
"colorb": "#ff4500",
"colorw": "#ff4500",
"x": 1811.243,
"y": 517.9013,
"attributes": {
 "expr": null,
"expcolb": "#d3d3d3",
"expcolw": "#c6c6c6",
"degree":        1,
"between":        0 
} 
},
{
 "id": "Tfcp2l1",
"size":        2,
"molType": "Gene",
"type": "circle",
"seedArr": "notSeed",
"url": "81879",
"colorb": "#ff4500",
"colorw": "#ff4500",
"x": 1847.833,
"y": 585.4837,
"attributes": {
 "expr": null,
"expcolb": "#d3d3d3",
"expcolw": "#c6c6c6",
"degree":        1,
"between":        0 
} 
},
{
 "id": "BC026590",
"size":        2,
"molType": "Gene",
"type": "circle",
"seedArr": "notSeed",
"url": "230234",
"colorb": "#ff4500",
"colorw": "#ff4500",
"x": 1748.402,
"y": 603.2561,
"attributes": {
 "expr": null,
"expcolb": "#d3d3d3",
"expcolw": "#c6c6c6",
"degree":        1,
"between":        0 
} 
},
{
 "id": "Prss43",
"size":        2,
"molType": "Gene",
"type": "circle",
"seedArr": "notSeed",
"url": "272643",
"colorb": "#ff4500",
"colorw": "#ff4500",
"x": 1897.724,
"y": 637.8149,
"attributes": {
 "expr": null,
"expcolb": "#d3d3d3",
"expcolw": "#c6c6c6",
"degree":        1,
"between":        0 
} 
},
{
 "id": "Asap3",
"size":        2,
"molType": "Gene",
"type": "circle",
"seedArr": "notSeed",
"url": "230837",
"colorb": "#ff4500",
"colorw": "#ff4500",
"x": 1807.072,
"y": 493.0727,
"attributes": {
 "expr": null,
"expcolb": "#d3d3d3",
"expcolw": "#c6c6c6",
"degree":        1,
"between":        0 
} 
},
{
 "id": "Rmi2",
"size":        2,
"molType": "Gene",
"type": "circle",
"seedArr": "notSeed",
"url": "223970",
"colorb": "#ff4500",
"colorw": "#ff4500",
"x":  1849.25,
"y": 510.7863,
"attributes": {
 "expr": null,
"expcolb": "#d3d3d3",
"expcolw": "#c6c6c6",
"degree":        1,
"between":        0 
} 
},
{
 "id": "Ccdc78",
"size":        2,
"molType": "Gene",
"type": "circle",
"seedArr": "notSeed",
"url": "381077",
"colorb": "#ff4500",
"colorw": "#ff4500",
"x": 1780.928,
"y":  587.769,
"attributes": {
 "expr": null,
"expcolb": "#d3d3d3",
"expcolw": "#c6c6c6",
"degree":        1,
"between":        0 
} 
},
{
 "id": "Opa3",
"size":        2,
"molType": "Gene",
"type": "circle",
"seedArr": "notSeed",
"url": "403187",
"colorb": "#ff4500",
"colorw": "#ff4500",
"x": 1843.059,
"y": 518.8572,
"attributes": {
 "expr": null,
"expcolb": "#d3d3d3",
"expcolw": "#c6c6c6",
"degree":        1,
"between":        0 
} 
},
{
 "id": "Rft1",
"size":        2,
"molType": "Gene",
"type": "circle",
"seedArr": "notSeed",
"url": "328370",
"colorb": "#ff4500",
"colorw": "#ff4500",
"x": 1871.582,
"y": 629.6931,
"attributes": {
 "expr": null,
"expcolb": "#d3d3d3",
"expcolw": "#c6c6c6",
"degree":        1,
"between":        0 
} 
},
{
 "id": "Zfp882",
"size":        2,
"molType": "Gene",
"type": "circle",
"seedArr": "notSeed",
"url": "382019",
"colorb": "#ff4500",
"colorw": "#ff4500",
"x":  1729.34,
"y": 600.0525,
"attributes": {
 "expr": null,
"expcolb": "#d3d3d3",
"expcolw": "#c6c6c6",
"degree":        1,
"between":        0 
} 
},
{
 "id": "Gm6531",
"size":        2,
"molType": "Gene",
"type": "circle",
"seedArr": "notSeed",
"url": "624855",
"colorb": "#ff4500",
"colorw": "#ff4500",
"x": 1779.984,
"y": 679.3674,
"attributes": {
 "expr": null,
"expcolb": "#d3d3d3",
"expcolw": "#c6c6c6",
"degree":        1,
"between":        0 
} 
},
{
 "id": "Alox12",
"size":        2,
"molType": "Gene",
"type": "circle",
"seedArr": "notSeed",
"url": "11684",
"colorb": "#ff4500",
"colorw": "#ff4500",
"x": 1838.424,
"y":  535.864,
"attributes": {
 "expr": null,
"expcolb": "#d3d3d3",
"expcolw": "#c6c6c6",
"degree":        1,
"between":        0 
} 
},
{
 "id": "Cdh1",
"size":        2,
"molType": "Gene",
"type": "circle",
"seedArr": "notSeed",
"url": "12550",
"colorb": "#ff4500",
"colorw": "#ff4500",
"x": 1836.697,
"y": 567.7247,
"attributes": {
 "expr": null,
"expcolb": "#d3d3d3",
"expcolw": "#c6c6c6",
"degree":        1,
"between":        0 
} 
},
{
 "id": "Gpi1",
"size":        2,
"molType": "Gene",
"type": "circle",
"seedArr": "notSeed",
"url": "14784",
"colorb": "#ff4500",
"colorw": "#ff4500",
"x": 1847.804,
"y":  549.152,
"attributes": {
 "expr": null,
"expcolb": "#d3d3d3",
"expcolw": "#c6c6c6",
"degree":        1,
"between":        0 
} 
},
{
 "id": "1600012H06Rik",
"size":        2,
"molType": "Gene",
"type": "circle",
"seedArr": "notSeed",
"url": "67912",
"colorb": "#ff4500",
"colorw": "#ff4500",
"x": 1590.337,
"y": 912.5518,
"attributes": {
 "expr": null,
"expcolb": "#d3d3d3",
"expcolw": "#c6c6c6",
"degree":        1,
"between":        0 
} 
},
{
 "id": "1700017B05Rik",
"size":        2,
"molType": "Gene",
"type": "circle",
"seedArr": "notSeed",
"url": "74211",
"colorb": "#ff4500",
"colorw": "#ff4500",
"x":  1587.29,
"y": 889.5174,
"attributes": {
 "expr": null,
"expcolb": "#d3d3d3",
"expcolw": "#c6c6c6",
"degree":        1,
"between":        0 
} 
},
{
 "id": "1700052N19Rik",
"size":        2,
"molType": "Gene",
"type": "circle",
"seedArr": "notSeed",
"url": "73419",
"colorb": "#ff4500",
"colorw": "#ff4500",
"x": 1525.921,
"y":  958.067,
"attributes": {
 "expr": null,
"expcolb": "#d3d3d3",
"expcolw": "#c6c6c6",
"degree":        1,
"between":        0 
} 
},
{
 "id": "2010109I03Rik",
"size":        2,
"molType": "Gene",
"type": "circle",
"seedArr": "notSeed",
"url": "67038",
"colorb": "#ff4500",
"colorw": "#ff4500",
"x": 1756.904,
"y": 541.3154,
"attributes": {
 "expr": null,
"expcolb": "#d3d3d3",
"expcolw": "#c6c6c6",
"degree":        1,
"between":        0 
} 
},
{
 "id": "2700081O15Rik",
"size":        2,
"molType": "Gene",
"type": "circle",
"seedArr": "notSeed",
"url": "108899",
"colorb": "#ff4500",
"colorw": "#ff4500",
"x": 1687.898,
"y": 852.2937,
"attributes": {
 "expr": null,
"expcolb": "#d3d3d3",
"expcolw": "#c6c6c6",
"degree":        1,
"between":        0 
} 
},
{
 "id": "2700089E24Rik",
"size":        2,
"molType": "Gene",
"type": "circle",
"seedArr": "notSeed",
"url": "381820",
"colorb": "#ff4500",
"colorw": "#ff4500",
"x": 1561.003,
"y": 935.3738,
"attributes": {
 "expr": null,
"expcolb": "#d3d3d3",
"expcolw": "#c6c6c6",
"degree":        1,
"between":        0 
} 
},
{
 "id": "4930579G24Rik",
"size":        2,
"molType": "Gene",
"type": "circle",
"seedArr": "notSeed",
"url": "75939",
"colorb": "#ff4500",
"colorw": "#ff4500",
"x":  1791.14,
"y": 587.5406,
"attributes": {
 "expr": null,
"expcolb": "#d3d3d3",
"expcolw": "#c6c6c6",
"degree":        1,
"between":        0 
} 
},
{
 "id": "4931406C07Rik",
"size":        2,
"molType": "Gene",
"type": "circle",
"seedArr": "notSeed",
"url": "70984",
"colorb": "#ff4500",
"colorw": "#ff4500",
"x": 1623.035,
"y": 805.5191,
"attributes": {
 "expr": null,
"expcolb": "#d3d3d3",
"expcolw": "#c6c6c6",
"degree":        1,
"between":        0 
} 
},
{
 "id": "4931428F04Rik",
"size":        2,
"molType": "Gene",
"type": "circle",
"seedArr": "notSeed",
"url": "74356",
"colorb": "#ff4500",
"colorw": "#ff4500",
"x": 1619.778,
"y": 841.5381,
"attributes": {
 "expr": null,
"expcolb": "#d3d3d3",
"expcolw": "#c6c6c6",
"degree":        1,
"between":        0 
} 
},
{
 "id": "4933411K20Rik",
"size":        2,
"molType": "Gene",
"type": "circle",
"seedArr": "notSeed",
"url": "66756",
"colorb": "#ff4500",
"colorw": "#ff4500",
"x": 1729.691,
"y": 884.6507,
"attributes": {
 "expr": null,
"expcolb": "#d3d3d3",
"expcolw": "#c6c6c6",
"degree":        1,
"between":        0 
} 
},
{
 "id": "9230110C19Rik",
"size":        2,
"molType": "Gene",
"type": "circle",
"seedArr": "notSeed",
"url": "234912",
"colorb": "#ff4500",
"colorw": "#ff4500",
"x": 1850.536,
"y": 570.6271,
"attributes": {
 "expr": null,
"expcolb": "#d3d3d3",
"expcolw": "#c6c6c6",
"degree":        1,
"between":        0 
} 
},
{
 "id": "Abcc5",
"size":        2,
"molType": "Gene",
"type": "circle",
"seedArr": "notSeed",
"url": "27416",
"colorb": "#ff4500",
"colorw": "#ff4500",
"x":  1706.82,
"y": 861.6104,
"attributes": {
 "expr": null,
"expcolb": "#d3d3d3",
"expcolw": "#c6c6c6",
"degree":        1,
"between":        0 
} 
},
{
 "id": "Abcd4",
"size":        2,
"molType": "Gene",
"type": "circle",
"seedArr": "notSeed",
"url": "19300",
"colorb": "#ff4500",
"colorw": "#ff4500",
"x": 1887.751,
"y": 633.1435,
"attributes": {
 "expr": null,
"expcolb": "#d3d3d3",
"expcolw": "#c6c6c6",
"degree":        1,
"between":        0 
} 
},
{
 "id": "Abcg1",
"size":        2,
"molType": "Gene",
"type": "circle",
"seedArr": "notSeed",
"url": "11307",
"colorb": "#ff4500",
"colorw": "#ff4500",
"x": 1570.258,
"y": 887.3968,
"attributes": {
 "expr": null,
"expcolb": "#d3d3d3",
"expcolw": "#c6c6c6",
"degree":        1,
"between":        0 
} 
},
{
 "id": "Abl2",
"size":        2,
"molType": "Gene",
"type": "circle",
"seedArr": "notSeed",
"url": "11352",
"colorb": "#ff4500",
"colorw": "#ff4500",
"x":  1881.22,
"y": 619.7853,
"attributes": {
 "expr": null,
"expcolb": "#d3d3d3",
"expcolw": "#c6c6c6",
"degree":        1,
"between":        0 
} 
},
{
 "id": "Apbb3",
"size":        2,
"molType": "Gene",
"type": "circle",
"seedArr": "notSeed",
"url": "225372",
"colorb": "#ff4500",
"colorw": "#ff4500",
"x": 1647.231,
"y": 861.1405,
"attributes": {
 "expr": null,
"expcolb": "#d3d3d3",
"expcolw": "#c6c6c6",
"degree":        1,
"between":        0 
} 
},
{
 "id": "Csnk2a1",
"size":        2,
"molType": "Gene",
"type": "circle",
"seedArr": "notSeed",
"url": "12995",
"colorb": "#ff4500",
"colorw": "#ff4500",
"x": 1543.786,
"y": 983.2134,
"attributes": {
 "expr": null,
"expcolb": "#d3d3d3",
"expcolw": "#c6c6c6",
"degree":        1,
"between":        0 
} 
},
{
 "id": "Actg1",
"size":        2,
"molType": "Gene",
"type": "circle",
"seedArr": "notSeed",
"url": "11465",
"colorb": "#ff4500",
"colorw": "#ff4500",
"x": 1620.935,
"y": 961.0341,
"attributes": {
 "expr": null,
"expcolb": "#d3d3d3",
"expcolw": "#c6c6c6",
"degree":        1,
"between":        0 
} 
},
{
 "id": "Acvr1b",
"size":        2,
"molType": "Gene",
"type": "circle",
"seedArr": "notSeed",
"url": null,
"colorb": "#ff4500",
"colorw": "#ff4500",
"x":  1639.09,
"y": 919.3834,
"attributes": {
 "expr": null,
"expcolb": "#d3d3d3",
"expcolw": "#c6c6c6",
"degree":        1,
"between":        0 
} 
},
{
 "id": "Adamts15",
"size":        2,
"molType": "Gene",
"type": "circle",
"seedArr": "notSeed",
"url": "235130",
"colorb": "#ff4500",
"colorw": "#ff4500",
"x": 1619.058,
"y": 827.5487,
"attributes": {
 "expr": null,
"expcolb": "#d3d3d3",
"expcolw": "#c6c6c6",
"degree":        1,
"between":        0 
} 
},
{
 "id": "Adarb1",
"size":        2,
"molType": "Gene",
"type": "circle",
"seedArr": "notSeed",
"url": "110532",
"colorb": "#ff4500",
"colorw": "#ff4500",
"x": 1831.212,
"y": 498.2066,
"attributes": {
 "expr": null,
"expcolb": "#d3d3d3",
"expcolw": "#c6c6c6",
"degree":        1,
"between":        0 
} 
},
{
 "id": "Adipor2",
"size":        2,
"molType": "Gene",
"type": "circle",
"seedArr": "notSeed",
"url": "68465",
"colorb": "#ff4500",
"colorw": "#ff4500",
"x": 1585.712,
"y": 974.0586,
"attributes": {
 "expr": null,
"expcolb": "#d3d3d3",
"expcolw": "#c6c6c6",
"degree":        1,
"between":        0 
} 
},
{
 "id": "Adra2a",
"size":        2,
"molType": "Gene",
"type": "circle",
"seedArr": "notSeed",
"url": "11551",
"colorb": "#ff4500",
"colorw": "#ff4500",
"x": 1655.137,
"y": 924.0752,
"attributes": {
 "expr": null,
"expcolb": "#d3d3d3",
"expcolw": "#c6c6c6",
"degree":        1,
"between":        0 
} 
},
{
 "id": "Agap1",
"size":        2,
"molType": "Gene",
"type": "circle",
"seedArr": "notSeed",
"url": "347722",
"colorb": "#ff4500",
"colorw": "#ff4500",
"x": 1581.424,
"y":  938.352,
"attributes": {
 "expr": null,
"expcolb": "#d3d3d3",
"expcolw": "#c6c6c6",
"degree":        1,
"between":        0 
} 
},
{
 "id": "Ago3",
"size":        2,
"molType": "Gene",
"type": "circle",
"seedArr": "notSeed",
"url": "214150",
"colorb": "#ff4500",
"colorw": "#ff4500",
"x": 1604.079,
"y": 820.1817,
"attributes": {
 "expr": null,
"expcolb": "#d3d3d3",
"expcolw": "#c6c6c6",
"degree":        1,
"between":        0 
} 
},
{
 "id": "D630045J12Rik",
"size":        2,
"molType": "Gene",
"type": "circle",
"seedArr": "notSeed",
"url": "330286",
"colorb": "#ff4500",
"colorw": "#ff4500",
"x": 1587.158,
"y": 802.1804,
"attributes": {
 "expr": null,
"expcolb": "#d3d3d3",
"expcolw": "#c6c6c6",
"degree":        1,
"between":        0 
} 
},
{
 "id": "AI464131",
"size":        2,
"molType": "Gene",
"type": "circle",
"seedArr": "notSeed",
"url": "329828",
"colorb": "#ff4500",
"colorw": "#ff4500",
"x": 1609.055,
"y": 903.1697,
"attributes": {
 "expr": null,
"expcolb": "#d3d3d3",
"expcolw": "#c6c6c6",
"degree":        1,
"between":        0 
} 
},
{
 "id": "Ddn",
"size":        2,
"molType": "Gene",
"type": "circle",
"seedArr": "notSeed",
"url": "13199",
"colorb": "#ff4500",
"colorw": "#ff4500",
"x": 1645.305,
"y": 932.5832,
"attributes": {
 "expr": null,
"expcolb": "#d3d3d3",
"expcolw": "#c6c6c6",
"degree":        1,
"between":        0 
} 
},
{
 "id": "Akt1",
"size":        2,
"molType": "Gene",
"type": "circle",
"seedArr": "notSeed",
"url": "11651",
"colorb": "#ff4500",
"colorw": "#ff4500",
"x": 1505.218,
"y": 854.6808,
"attributes": {
 "expr": null,
"expcolb": "#d3d3d3",
"expcolw": "#c6c6c6",
"degree":        1,
"between":        0 
} 
},
{
 "id": "Nr6a1",
"size":        2,
"molType": "Gene",
"type": "circle",
"seedArr": "notSeed",
"url": "14536",
"colorb": "#ff4500",
"colorw": "#ff4500",
"x": 1655.791,
"y":  854.872,
"attributes": {
 "expr": null,
"expcolb": "#d3d3d3",
"expcolw": "#c6c6c6",
"degree":        1,
"between":        0 
} 
},
{
 "id": "Igdcc3",
"size":        2,
"molType": "Gene",
"type": "circle",
"seedArr": "notSeed",
"url": "19289",
"colorb": "#ff4500",
"colorw": "#ff4500",
"x":   1602.5,
"y": 925.4923,
"attributes": {
 "expr": null,
"expcolb": "#d3d3d3",
"expcolw": "#c6c6c6",
"degree":        1,
"between":        0 
} 
},
{
 "id": "Igdcc4",
"size":        2,
"molType": "Gene",
"type": "circle",
"seedArr": "notSeed",
"url": "56741",
"colorb": "#ff4500",
"colorw": "#ff4500",
"x": 1679.788,
"y": 927.1238,
"attributes": {
 "expr": null,
"expcolb": "#d3d3d3",
"expcolw": "#c6c6c6",
"degree":        1,
"between":        0 
} 
},
{
 "id": "Ankrd52",
"size":        2,
"molType": "Gene",
"type": "circle",
"seedArr": "notSeed",
"url": "237615",
"colorb": "#ff4500",
"colorw": "#ff4500",
"x": 1645.809,
"y": 882.9646,
"attributes": {
 "expr": null,
"expcolb": "#d3d3d3",
"expcolw": "#c6c6c6",
"degree":        1,
"between":        0 
} 
},
{
 "id": "Cxcl11",
"size":        2,
"molType": "Gene",
"type": "circle",
"seedArr": "notSeed",
"url": "56066",
"colorb": "#ff4500",
"colorw": "#ff4500",
"x":  1891.99,
"y": 561.0262,
"attributes": {
 "expr": null,
"expcolb": "#d3d3d3",
"expcolw": "#c6c6c6",
"degree":        1,
"between":        0 
} 
},
{
 "id": "Dlc1",
"size":        2,
"molType": "Gene",
"type": "circle",
"seedArr": "notSeed",
"url": "50768",
"colorb": "#ff4500",
"colorw": "#ff4500",
"x": 1667.804,
"y": 944.4027,
"attributes": {
 "expr": null,
"expcolb": "#d3d3d3",
"expcolw": "#c6c6c6",
"degree":        1,
"between":        0 
} 
},
{
 "id": "Apba1",
"size":        2,
"molType": "Gene",
"type": "circle",
"seedArr": "notSeed",
"url": "319924",
"colorb": "#ff4500",
"colorw": "#ff4500",
"x": 1574.857,
"y": 843.8612,
"attributes": {
 "expr": null,
"expcolb": "#d3d3d3",
"expcolw": "#c6c6c6",
"degree":        1,
"between":        0 
} 
},
{
 "id": "Dnajc27",
"size":        2,
"molType": "Gene",
"type": "circle",
"seedArr": "notSeed",
"url": "217378",
"colorb": "#ff4500",
"colorw": "#ff4500",
"x": 1577.735,
"y": 930.9904,
"attributes": {
 "expr": null,
"expcolb": "#d3d3d3",
"expcolw": "#c6c6c6",
"degree":        1,
"between":        0 
} 
},
{
 "id": "Dnm3",
"size":        2,
"molType": "Gene",
"type": "circle",
"seedArr": "notSeed",
"url": "103967",
"colorb": "#ff4500",
"colorw": "#ff4500",
"x": 1610.388,
"y": 893.2844,
"attributes": {
 "expr": null,
"expcolb": "#d3d3d3",
"expcolw": "#c6c6c6",
"degree":        1,
"between":        0 
} 
},
{
 "id": "Arc",
"size":        2,
"molType": "Gene",
"type": "circle",
"seedArr": "notSeed",
"url": "11838",
"colorb": "#ff4500",
"colorw": "#ff4500",
"x": 1681.385,
"y": 837.4548,
"attributes": {
 "expr": null,
"expcolb": "#d3d3d3",
"expcolw": "#c6c6c6",
"degree":        1,
"between":        0 
} 
},
{
 "id": "Arhgap1",
"size":        2,
"molType": "Gene",
"type": "circle",
"seedArr": "notSeed",
"url": "228359",
"colorb": "#ff4500",
"colorw": "#ff4500",
"x": 1623.657,
"y":   911.19,
"attributes": {
 "expr": null,
"expcolb": "#d3d3d3",
"expcolw": "#c6c6c6",
"degree":        1,
"between":        0 
} 
},
{
 "id": "Dusp1",
"size":        2,
"molType": "Gene",
"type": "circle",
"seedArr": "notSeed",
"url": "19252",
"colorb": "#ff4500",
"colorw": "#ff4500",
"x":  1654.95,
"y": 889.6753,
"attributes": {
 "expr": null,
"expcolb": "#d3d3d3",
"expcolw": "#c6c6c6",
"degree":        1,
"between":        0 
} 
},
{
 "id": "Arid3b",
"size":        2,
"molType": "Gene",
"type": "circle",
"seedArr": "notSeed",
"url": "56380",
"colorb": "#ff4500",
"colorw": "#ff4500",
"x": 1561.558,
"y": 988.0789,
"attributes": {
 "expr": null,
"expcolb": "#d3d3d3",
"expcolw": "#c6c6c6",
"degree":        1,
"between":        0 
} 
},
{
 "id": "Arl5a",
"size":        2,
"molType": "Gene",
"type": "circle",
"seedArr": "notSeed",
"url": "75423",
"colorb": "#ff4500",
"colorw": "#ff4500",
"x":  1568.59,
"y": 832.0738,
"attributes": {
 "expr": null,
"expcolb": "#d3d3d3",
"expcolw": "#c6c6c6",
"degree":        1,
"between":        0 
} 
},
{
 "id": "Itga4",
"size":        2,
"molType": "Gene",
"type": "circle",
"seedArr": "notSeed",
"url": "16401",
"colorb": "#ff4500",
"colorw": "#ff4500",
"x": 1563.162,
"y": 853.1147,
"attributes": {
 "expr": null,
"expcolb": "#d3d3d3",
"expcolw": "#c6c6c6",
"degree":        1,
"between":        0 
} 
},
{
 "id": "E130311K13Rik",
"size":        2,
"molType": "Gene",
"type": "circle",
"seedArr": "notSeed",
"url": "329659",
"colorb": "#ff4500",
"colorw": "#ff4500",
"x": 1916.276,
"y": 618.3597,
"attributes": {
 "expr": null,
"expcolb": "#d3d3d3",
"expcolw": "#c6c6c6",
"degree":        1,
"between":        0 
} 
},
{
 "id": "Arpp19",
"size":        2,
"molType": "Gene",
"type": "circle",
"seedArr": "notSeed",
"url": "59046",
"colorb": "#ff4500",
"colorw": "#ff4500",
"x": 1681.789,
"y": 961.3595,
"attributes": {
 "expr": null,
"expcolb": "#d3d3d3",
"expcolw": "#c6c6c6",
"degree":        1,
"between":        0 
} 
},
{
 "id": "Arpp21",
"size":        2,
"molType": "Gene",
"type": "circle",
"seedArr": "notSeed",
"url": "74100",
"colorb": "#ff4500",
"colorw": "#ff4500",
"x": 1621.564,
"y": 929.0406,
"attributes": {
 "expr": null,
"expcolb": "#d3d3d3",
"expcolw": "#c6c6c6",
"degree":        1,
"between":        0 
} 
},
{
 "id": "Arrdc3",
"size":        2,
"molType": "Gene",
"type": "circle",
"seedArr": "notSeed",
"url": "105171",
"colorb": "#ff4500",
"colorw": "#ff4500",
"x": 1506.482,
"y":  869.937,
"attributes": {
 "expr": null,
"expcolb": "#d3d3d3",
"expcolw": "#c6c6c6",
"degree":        1,
"between":        0 
} 
},
{
 "id": "Atp2a2",
"size":        2,
"molType": "Gene",
"type": "circle",
"seedArr": "notSeed",
"url": "11938",
"colorb": "#ff4500",
"colorw": "#ff4500",
"x": 1525.692,
"y":  859.695,
"attributes": {
 "expr": null,
"expcolb": "#d3d3d3",
"expcolw": "#c6c6c6",
"degree":        1,
"between":        0 
} 
},
{
 "id": "Atp6v1b2",
"size":        2,
"molType": "Gene",
"type": "circle",
"seedArr": "notSeed",
"url": "11966",
"colorb": "#ff4500",
"colorw": "#ff4500",
"x": 1554.395,
"y": 959.1386,
"attributes": {
 "expr": null,
"expcolb": "#d3d3d3",
"expcolw": "#c6c6c6",
"degree":        1,
"between":        0 
} 
},
{
 "id": "Epb4.1l1",
"size":        2,
"molType": "Gene",
"type": "circle",
"seedArr": "notSeed",
"url": "13821",
"colorb": "#ff4500",
"colorw": "#ff4500",
"x": 1703.217,
"y": 964.9639,
"attributes": {
 "expr": null,
"expcolb": "#d3d3d3",
"expcolw": "#c6c6c6",
"degree":        1,
"between":        0 
} 
},
{
 "id": "Kifc2",
"size":        2,
"molType": "Gene",
"type": "circle",
"seedArr": "notSeed",
"url": "16581",
"colorb": "#ff4500",
"colorw": "#ff4500",
"x": 1659.936,
"y": 823.6201,
"attributes": {
 "expr": null,
"expcolb": "#d3d3d3",
"expcolw": "#c6c6c6",
"degree":        1,
"between":        0 
} 
},
{
 "id": "Slc8a2",
"size":        2,
"molType": "Gene",
"type": "circle",
"seedArr": "notSeed",
"url": "110891",
"colorb": "#ff4500",
"colorw": "#ff4500",
"x": 1556.197,
"y": 906.2737,
"attributes": {
 "expr": null,
"expcolb": "#d3d3d3",
"expcolw": "#c6c6c6",
"degree":        1,
"between":        0 
} 
},
{
 "id": "Epha4",
"size":        2,
"molType": "Gene",
"type": "circle",
"seedArr": "notSeed",
"url": "13838",
"colorb": "#ff4500",
"colorw": "#ff4500",
"x": 1586.507,
"y": 862.3171,
"attributes": {
 "expr": null,
"expcolb": "#d3d3d3",
"expcolw": "#c6c6c6",
"degree":        1,
"between":        0 
} 
},
{
 "id": "Bach1",
"size":        2,
"molType": "Gene",
"type": "circle",
"seedArr": "notSeed",
"url": "12013",
"colorb": "#ff4500",
"colorw": "#ff4500",
"x": 1605.196,
"y": 871.6134,
"attributes": {
 "expr": null,
"expcolb": "#d3d3d3",
"expcolw": "#c6c6c6",
"degree":        1,
"between":        0 
} 
},
{
 "id": "Bahcc1",
"size":        2,
"molType": "Gene",
"type": "circle",
"seedArr": "notSeed",
"url": "268515",
"colorb": "#ff4500",
"colorw": "#ff4500",
"x": 1666.972,
"y":  850.534,
"attributes": {
 "expr": null,
"expcolb": "#d3d3d3",
"expcolw": "#c6c6c6",
"degree":        1,
"between":        0 
} 
},
{
 "id": "Kpna1",
"size":        2,
"molType": "Gene",
"type": "circle",
"seedArr": "notSeed",
"url": "16646",
"colorb": "#ff4500",
"colorw": "#ff4500",
"x": 1601.189,
"y": 913.3975,
"attributes": {
 "expr": null,
"expcolb": "#d3d3d3",
"expcolw": "#c6c6c6",
"degree":        1,
"between":        0 
} 
},
{
 "id": "Esam",
"size":        2,
"molType": "Gene",
"type": "circle",
"seedArr": "notSeed",
"url": "69524",
"colorb": "#ff4500",
"colorw": "#ff4500",
"x": 1635.872,
"y": 848.6864,
"attributes": {
 "expr": null,
"expcolb": "#d3d3d3",
"expcolw": "#c6c6c6",
"degree":        1,
"between":        0 
} 
},
{
 "id": "Bcl7c",
"size":        2,
"molType": "Gene",
"type": "circle",
"seedArr": "notSeed",
"url": "12055",
"colorb": "#ff4500",
"colorw": "#ff4500",
"x": 1634.238,
"y": 865.6686,
"attributes": {
 "expr": null,
"expcolb": "#d3d3d3",
"expcolw": "#c6c6c6",
"degree":        1,
"between":        0 
} 
},
{
 "id": "Bmpr1a",
"size":        2,
"molType": "Gene",
"type": "circle",
"seedArr": "notSeed",
"url": "12166",
"colorb": "#ff4500",
"colorw": "#ff4500",
"x": 1653.189,
"y":  964.595,
"attributes": {
 "expr": null,
"expcolb": "#d3d3d3",
"expcolw": "#c6c6c6",
"degree":        1,
"between":        0 
} 
},
{
 "id": "Braf",
"size":        2,
"molType": "Gene",
"type": "circle",
"seedArr": "notSeed",
"url": "109880",
"colorb": "#ff4500",
"colorw": "#ff4500",
"x": 1506.026,
"y": 839.6634,
"attributes": {
 "expr": null,
"expcolb": "#d3d3d3",
"expcolw": "#c6c6c6",
"degree":        1,
"between":        0 
} 
},
{
 "id": "Bri3bp",
"size":        2,
"molType": "Gene",
"type": "circle",
"seedArr": "notSeed",
"url": "76809",
"colorb": "#ff4500",
"colorw": "#ff4500",
"x": 1864.017,
"y": 594.5012,
"attributes": {
 "expr": null,
"expcolb": "#d3d3d3",
"expcolw": "#c6c6c6",
"degree":        1,
"between":        0 
} 
},
{
 "id": "Bsg",
"size":        2,
"molType": "Gene",
"type": "circle",
"seedArr": "notSeed",
"url": "12215",
"colorb": "#ff4500",
"colorw": "#ff4500",
"x": 1556.828,
"y": 828.0529,
"attributes": {
 "expr": null,
"expcolb": "#d3d3d3",
"expcolw": "#c6c6c6",
"degree":        1,
"between":        0 
} 
},
{
 "id": "Btaf1",
"size":        2,
"molType": "Gene",
"type": "circle",
"seedArr": "notSeed",
"url": "107182",
"colorb": "#ff4500",
"colorw": "#ff4500",
"x": 1886.657,
"y": 609.1933,
"attributes": {
 "expr": null,
"expcolb": "#d3d3d3",
"expcolw": "#c6c6c6",
"degree":        1,
"between":        0 
} 
},
{
 "id": "Lnp",
"size":        2,
"molType": "Gene",
"type": "circle",
"seedArr": "notSeed",
"url": "69605",
"colorb": "#ff4500",
"colorw": "#ff4500",
"x": 1615.434,
"y": 878.1198,
"attributes": {
 "expr": null,
"expcolb": "#d3d3d3",
"expcolw": "#c6c6c6",
"degree":        1,
"between":        0 
} 
},
{
 "id": "Btbd3",
"size":        2,
"molType": "Gene",
"type": "circle",
"seedArr": "notSeed",
"url": "228662",
"colorb": "#ff4500",
"colorw": "#ff4500",
"x": 1530.603,
"y": 827.2431,
"attributes": {
 "expr": null,
"expcolb": "#d3d3d3",
"expcolw": "#c6c6c6",
"degree":        1,
"between":        0 
} 
},
{
 "id": "Cacna1e",
"size":        2,
"molType": "Gene",
"type": "circle",
"seedArr": "notSeed",
"url": "12290",
"colorb": "#ff4500",
"colorw": "#ff4500",
"x": 1597.908,
"y":  962.202,
"attributes": {
 "expr": null,
"expcolb": "#d3d3d3",
"expcolw": "#c6c6c6",
"degree":        1,
"between":        0 
} 
},
{
 "id": "Ppme1",
"size":        2,
"molType": "Gene",
"type": "circle",
"seedArr": "notSeed",
"url": "72590",
"colorb": "#ff4500",
"colorw": "#ff4500",
"x": 1626.766,
"y": 889.5631,
"attributes": {
 "expr": null,
"expcolb": "#d3d3d3",
"expcolw": "#c6c6c6",
"degree":        1,
"between":        0 
} 
},
{
 "id": "Cald1",
"size":        2,
"molType": "Gene",
"type": "circle",
"seedArr": "notSeed",
"url": "109624",
"colorb": "#ff4500",
"colorw": "#ff4500",
"x": 1697.501,
"y": 897.1165,
"attributes": {
 "expr": null,
"expcolb": "#d3d3d3",
"expcolw": "#c6c6c6",
"degree":        1,
"between":        0 
} 
},
{
 "id": "Ppp3r1",
"size":        2,
"molType": "Gene",
"type": "circle",
"seedArr": "notSeed",
"url": "19058",
"colorb": "#ff4500",
"colorw": "#ff4500",
"x":  1593.25,
"y": 922.2328,
"attributes": {
 "expr": null,
"expcolb": "#d3d3d3",
"expcolw": "#c6c6c6",
"degree":        1,
"between":        0 
} 
},
{
 "id": "Capns1",
"size":        2,
"molType": "Gene",
"type": "circle",
"seedArr": "notSeed",
"url": "12336",
"colorb": "#ff4500",
"colorw": "#ff4500",
"x": 1668.411,
"y": 906.7352,
"attributes": {
 "expr": null,
"expcolb": "#d3d3d3",
"expcolw": "#c6c6c6",
"degree":        1,
"between":        0 
} 
},
{
 "id": "Car2",
"size":        2,
"molType": "Gene",
"type": "circle",
"seedArr": "notSeed",
"url": "12349",
"colorb": "#ff4500",
"colorw": "#ff4500",
"x": 1573.525,
"y": 852.4049,
"attributes": {
 "expr": null,
"expcolb": "#d3d3d3",
"expcolw": "#c6c6c6",
"degree":        1,
"between":        0 
} 
},
{
 "id": "Brinp1",
"size":        2,
"molType": "Gene",
"type": "circle",
"seedArr": "notSeed",
"url": "56710",
"colorb": "#ff4500",
"colorw": "#ff4500",
"x": 1682.629,
"y": 892.9335,
"attributes": {
 "expr": null,
"expcolb": "#d3d3d3",
"expcolw": "#c6c6c6",
"degree":        1,
"between":        0 
} 
},
{
 "id": "Cat",
"size":        2,
"molType": "Gene",
"type": "circle",
"seedArr": "notSeed",
"url": "12359",
"colorb": "#ff4500",
"colorw": "#ff4500",
"x":  1595.25,
"y":  972.765,
"attributes": {
 "expr": null,
"expcolb": "#d3d3d3",
"expcolw": "#c6c6c6",
"degree":        1,
"between":        0 
} 
},
{
 "id": "Cbx5",
"size":        2,
"molType": "Gene",
"type": "circle",
"seedArr": "notSeed",
"url": "12419",
"colorb": "#ff4500",
"colorw": "#ff4500",
"x": 1545.079,
"y": 905.0326,
"attributes": {
 "expr": null,
"expcolb": "#d3d3d3",
"expcolw": "#c6c6c6",
"degree":        1,
"between":        0 
} 
},
{
 "id": "Fmn2",
"size":        2,
"molType": "Gene",
"type": "circle",
"seedArr": "notSeed",
"url": "54418",
"colorb": "#ff4500",
"colorw": "#ff4500",
"x": 1669.183,
"y": 981.7903,
"attributes": {
 "expr": null,
"expcolb": "#d3d3d3",
"expcolw": "#c6c6c6",
"degree":        1,
"between":        0 
} 
},
{
 "id": "Fndc3a",
"size":        2,
"molType": "Gene",
"type": "circle",
"seedArr": "notSeed",
"url": "319448",
"colorb": "#ff4500",
"colorw": "#ff4500",
"x": 1609.957,
"y": 928.6264,
"attributes": {
 "expr": null,
"expcolb": "#d3d3d3",
"expcolw": "#c6c6c6",
"degree":        1,
"between":        0 
} 
},
{
 "id": "Fnip2",
"size":        2,
"molType": "Gene",
"type": "circle",
"seedArr": "notSeed",
"url": "329679",
"colorb": "#ff4500",
"colorw": "#ff4500",
"x": 1650.735,
"y": 813.8479,
"attributes": {
 "expr": null,
"expcolb": "#d3d3d3",
"expcolw": "#c6c6c6",
"degree":        1,
"between":        0 
} 
},
{
 "id": "Map4k3",
"size":        2,
"molType": "Gene",
"type": "circle",
"seedArr": "notSeed",
"url": "225028",
"colorb": "#ff4500",
"colorw": "#ff4500",
"x": 1681.443,
"y": 871.7594,
"attributes": {
 "expr": null,
"expcolb": "#d3d3d3",
"expcolw": "#c6c6c6",
"degree":        1,
"between":        0 
} 
},
{
 "id": "Mar-09",
"size":        2,
"molType": "Gene",
"type": "circle",
"seedArr": "notSeed",
"url": "216438",
"colorb": "#ff4500",
"colorw": "#ff4500",
"x": 1607.987,
"y": 829.5457,
"attributes": {
 "expr": null,
"expcolb": "#d3d3d3",
"expcolw": "#c6c6c6",
"degree":        1,
"between":        0 
} 
},
{
 "id": "Fras1",
"size":        2,
"molType": "Gene",
"type": "circle",
"seedArr": "notSeed",
"url": "231470",
"colorb": "#ff4500",
"colorw": "#ff4500",
"x": 1538.011,
"y": 880.9804,
"attributes": {
 "expr": null,
"expcolb": "#d3d3d3",
"expcolw": "#c6c6c6",
"degree":        1,
"between":        0 
} 
},
{
 "id": "Mast2",
"size":        2,
"molType": "Gene",
"type": "circle",
"seedArr": "notSeed",
"url": "17776",
"colorb": "#ff4500",
"colorw": "#ff4500",
"x": 1659.585,
"y": 903.6387,
"attributes": {
 "expr": null,
"expcolb": "#d3d3d3",
"expcolw": "#c6c6c6",
"degree":        1,
"between":        0 
} 
},
{
 "id": "Ctsb",
"size":        2,
"molType": "Gene",
"type": "circle",
"seedArr": "notSeed",
"url": "13030",
"colorb": "#ff4500",
"colorw": "#ff4500",
"x": 1637.973,
"y": 812.0013,
"attributes": {
 "expr": null,
"expcolb": "#d3d3d3",
"expcolw": "#c6c6c6",
"degree":        1,
"between":        0 
} 
},
{
 "id": "Cd164",
"size":        2,
"molType": "Gene",
"type": "circle",
"seedArr": "notSeed",
"url": "53599",
"colorb": "#ff4500",
"colorw": "#ff4500",
"x": 1533.531,
"y": 871.9412,
"attributes": {
 "expr": null,
"expcolb": "#d3d3d3",
"expcolw": "#c6c6c6",
"degree":        1,
"between":        0 
} 
},
{
 "id": "Frmd5",
"size":        2,
"molType": "Gene",
"type": "circle",
"seedArr": "notSeed",
"url": "228564",
"colorb": "#ff4500",
"colorw": "#ff4500",
"x": 1646.098,
"y": 922.4453,
"attributes": {
 "expr": null,
"expcolb": "#d3d3d3",
"expcolw": "#c6c6c6",
"degree":        1,
"between":        0 
} 
},
{
 "id": "Hdx",
"size":        2,
"molType": "Gene",
"type": "circle",
"seedArr": "notSeed",
"url": "245596",
"colorb": "#ff4500",
"colorw": "#ff4500",
"x": 1612.033,
"y": 919.0261,
"attributes": {
 "expr": null,
"expcolb": "#d3d3d3",
"expcolw": "#c6c6c6",
"degree":        1,
"between":        0 
} 
},
{
 "id": "Tbc1d24",
"size":        2,
"molType": "Gene",
"type": "circle",
"seedArr": "notSeed",
"url": "18209",
"colorb": "#ff4500",
"colorw": "#ff4500",
"x": 1584.911,
"y": 882.4361,
"attributes": {
 "expr": null,
"expcolb": "#d3d3d3",
"expcolw": "#c6c6c6",
"degree":        1,
"between":        0 
} 
},
{
 "id": "Cdr2l",
"size":        2,
"molType": "Gene",
"type": "circle",
"seedArr": "notSeed",
"url": "237988",
"colorb": "#ff4500",
"colorw": "#ff4500",
"x": 1612.899,
"y":  864.719,
"attributes": {
 "expr": null,
"expcolb": "#d3d3d3",
"expcolw": "#c6c6c6",
"degree":        1,
"between":        0 
} 
},
{
 "id": "Celf5",
"size":        2,
"molType": "Gene",
"type": "circle",
"seedArr": "notSeed",
"url": "319586",
"colorb": "#ff4500",
"colorw": "#ff4500",
"x": 1587.465,
"y": 850.4367,
"attributes": {
 "expr": null,
"expcolb": "#d3d3d3",
"expcolw": "#c6c6c6",
"degree":        1,
"between":        0 
} 
},
{
 "id": "Cep120",
"size":        2,
"molType": "Gene",
"type": "circle",
"seedArr": "notSeed",
"url": "225523",
"colorb": "#ff4500",
"colorw": "#ff4500",
"x": 1707.681,
"y": 830.0642,
"attributes": {
 "expr": null,
"expcolb": "#d3d3d3",
"expcolw": "#c6c6c6",
"degree":        1,
"between":        0 
} 
},
{
 "id": "Gga2",
"size":        2,
"molType": "Gene",
"type": "circle",
"seedArr": "notSeed",
"url": "74105",
"colorb": "#ff4500",
"colorw": "#ff4500",
"x": 1850.688,
"y":  643.863,
"attributes": {
 "expr": null,
"expcolb": "#d3d3d3",
"expcolw": "#c6c6c6",
"degree":        1,
"between":        0 
} 
},
{
 "id": "Gga3",
"size":        2,
"molType": "Gene",
"type": "circle",
"seedArr": "notSeed",
"url": "260302",
"colorb": "#ff4500",
"colorw": "#ff4500",
"x": 1571.135,
"y": 870.2563,
"attributes": {
 "expr": null,
"expcolb": "#d3d3d3",
"expcolw": "#c6c6c6",
"degree":        1,
"between":        0 
} 
},
{
 "id": "Chd7",
"size":        2,
"molType": "Gene",
"type": "circle",
"seedArr": "notSeed",
"url": "320790",
"colorb": "#ff4500",
"colorw": "#ff4500",
"x": 1698.088,
"y": 849.1808,
"attributes": {
 "expr": null,
"expcolb": "#d3d3d3",
"expcolw": "#c6c6c6",
"degree":        1,
"between":        0 
} 
},
{
 "id": "Chd9",
"size":        2,
"molType": "Gene",
"type": "circle",
"seedArr": "notSeed",
"url": "109151",
"colorb": "#ff4500",
"colorw": "#ff4500",
"x": 1603.235,
"y": 810.6199,
"attributes": {
 "expr": null,
"expcolb": "#d3d3d3",
"expcolw": "#c6c6c6",
"degree":        1,
"between":        0 
} 
},
{
 "id": "Rbm33",
"size":        2,
"molType": "Gene",
"type": "circle",
"seedArr": "notSeed",
"url": null,
"colorb": "#ff4500",
"colorw": "#ff4500",
"x": 1579.707,
"y": 907.2492,
"attributes": {
 "expr": null,
"expcolb": "#d3d3d3",
"expcolw": "#c6c6c6",
"degree":        1,
"between":        0 
} 
},
{
 "id": "Mprip",
"size":        2,
"molType": "Gene",
"type": "circle",
"seedArr": "notSeed",
"url": "26936",
"colorb": "#ff4500",
"colorw": "#ff4500",
"x": 1827.876,
"y": 590.6611,
"attributes": {
 "expr": null,
"expcolb": "#d3d3d3",
"expcolw": "#c6c6c6",
"degree":        1,
"between":        0 
} 
},
{
 "id": "Cldn12",
"size":        2,
"molType": "Gene",
"type": "circle",
"seedArr": "notSeed",
"url": "64945",
"colorb": "#ff4500",
"colorw": "#ff4500",
"x": 1626.379,
"y": 837.0991,
"attributes": {
 "expr": null,
"expcolb": "#d3d3d3",
"expcolw": "#c6c6c6",
"degree":        1,
"between":        0 
} 
},
{
 "id": "Clmn",
"size":        2,
"molType": "Gene",
"type": "circle",
"seedArr": "notSeed",
"url": "94040",
"colorb": "#ff4500",
"colorw": "#ff4500",
"x": 1768.901,
"y": 556.8267,
"attributes": {
 "expr": null,
"expcolb": "#d3d3d3",
"expcolw": "#c6c6c6",
"degree":        1,
"between":        0 
} 
},
{
 "id": "Dnajc1",
"size":        2,
"molType": "Gene",
"type": "circle",
"seedArr": "notSeed",
"url": "13418",
"colorb": "#ff4500",
"colorw": "#ff4500",
"x":  1701.84,
"y": 923.2143,
"attributes": {
 "expr": null,
"expcolb": "#d3d3d3",
"expcolw": "#c6c6c6",
"degree":        1,
"between":        0 
} 
},
{
 "id": "Cnr1",
"size":        2,
"molType": "Gene",
"type": "circle",
"seedArr": "notSeed",
"url": "12801",
"colorb": "#ff4500",
"colorw": "#ff4500",
"x":  1603.06,
"y": 948.3107,
"attributes": {
 "expr": null,
"expcolb": "#d3d3d3",
"expcolw": "#c6c6c6",
"degree":        1,
"between":        0 
} 
},
{
 "id": "Cntn2",
"size": 2.157154,
"molType": "Gene",
"type": "circle",
"seedArr": "notSeed",
"url": "21367",
"colorb": "#ff4500",
"colorw": "#ff4500",
"x": 1702.902,
"y": 735.3756,
"attributes": {
 "expr": null,
"expcolb": "#d3d3d3",
"expcolw": "#c6c6c6",
"degree":        2,
"between": 10665.13 
} 
},
{
 "id": "Col4a2",
"size":        2,
"molType": "Gene",
"type": "circle",
"seedArr": "notSeed",
"url": "12827",
"colorb": "#ff4500",
"colorw": "#ff4500",
"x":  1581.05,
"y": 818.9345,
"attributes": {
 "expr": null,
"expcolb": "#d3d3d3",
"expcolw": "#c6c6c6",
"degree":        1,
"between":        0 
} 
},
{
 "id": "Mycbp",
"size":        2,
"molType": "Gene",
"type": "circle",
"seedArr": "notSeed",
"url": "56309",
"colorb": "#ff4500",
"colorw": "#ff4500",
"x": 1537.957,
"y": 895.6711,
"attributes": {
 "expr": null,
"expcolb": "#d3d3d3",
"expcolw": "#c6c6c6",
"degree":        1,
"between":        0 
} 
},
{
 "id": "Cpeb2",
"size":        2,
"molType": "Gene",
"type": "circle",
"seedArr": "notSeed",
"url": "231207",
"colorb": "#ff4500",
"colorw": "#ff4500",
"x": 1582.656,
"y": 875.2774,
"attributes": {
 "expr": null,
"expcolb": "#d3d3d3",
"expcolw": "#c6c6c6",
"degree":        1,
"between":        0 
} 
},
{
 "id": "Cpeb4",
"size":        2,
"molType": "Gene",
"type": "circle",
"seedArr": "notSeed",
"url": "67579",
"colorb": "#ff4500",
"colorw": "#ff4500",
"x": 1543.906,
"y": 941.2427,
"attributes": {
 "expr": null,
"expcolb": "#d3d3d3",
"expcolw": "#c6c6c6",
"degree":        1,
"between":        0 
} 
},
{
 "id": "Gramd1b",
"size":        2,
"molType": "Gene",
"type": "circle",
"seedArr": "notSeed",
"url": "235283",
"colorb": "#ff4500",
"colorw": "#ff4500",
"x": 1620.726,
"y": 977.6442,
"attributes": {
 "expr": null,
"expcolb": "#d3d3d3",
"expcolw": "#c6c6c6",
"degree":        1,
"between":        0 
} 
},
{
 "id": "Creb1",
"size":        2,
"molType": "Gene",
"type": "circle",
"seedArr": "notSeed",
"url": "12912",
"colorb": "#ff4500",
"colorw": "#ff4500",
"x":  1873.32,
"y": 533.4018,
"attributes": {
 "expr": null,
"expcolb": "#d3d3d3",
"expcolw": "#c6c6c6",
"degree":        1,
"between":        0 
} 
},
{
 "id": "Greb1l",
"size":        2,
"molType": "Gene",
"type": "circle",
"seedArr": "notSeed",
"url": "381157",
"colorb": "#ff4500",
"colorw": "#ff4500",
"x": 1680.142,
"y": 937.9051,
"attributes": {
 "expr": null,
"expcolb": "#d3d3d3",
"expcolw": "#c6c6c6",
"degree":        1,
"between":        0 
} 
},
{
 "id": "Gria3",
"size":        2,
"molType": "Gene",
"type": "circle",
"seedArr": "notSeed",
"url": "53623",
"colorb": "#ff4500",
"colorw": "#ff4500",
"x": 1662.985,
"y": 887.3498,
"attributes": {
 "expr": null,
"expcolb": "#d3d3d3",
"expcolw": "#c6c6c6",
"degree":        1,
"between":        0 
} 
},
{
 "id": "Crem",
"size":        2,
"molType": "Gene",
"type": "circle",
"seedArr": "notSeed",
"url": "12916",
"colorb": "#ff4500",
"colorw": "#ff4500",
"x": 1675.734,
"y": 901.0473,
"attributes": {
 "expr": null,
"expcolb": "#d3d3d3",
"expcolw": "#c6c6c6",
"degree":        1,
"between":        0 
} 
},
{
 "id": "Crk",
"size":        2,
"molType": "Gene",
"type": "circle",
"seedArr": "notSeed",
"url": "12928",
"colorb": "#ff4500",
"colorw": "#ff4500",
"x": 1549.246,
"y": 880.2793,
"attributes": {
 "expr": null,
"expcolb": "#d3d3d3",
"expcolw": "#c6c6c6",
"degree":        1,
"between":        0 
} 
},
{
 "id": "Csrnp2",
"size":        2,
"molType": "Gene",
"type": "circle",
"seedArr": "notSeed",
"url": "207785",
"colorb": "#ff4500",
"colorw": "#ff4500",
"x": 1636.294,
"y": 894.9833,
"attributes": {
 "expr": null,
"expcolb": "#d3d3d3",
"expcolw": "#c6c6c6",
"degree":        1,
"between":        0 
} 
},
{
 "id": "Gxylt1",
"size":        2,
"molType": "Gene",
"type": "circle",
"seedArr": "notSeed",
"url": "223827",
"colorb": "#ff4500",
"colorw": "#ff4500",
"x": 1574.717,
"y": 794.2961,
"attributes": {
 "expr": null,
"expcolb": "#d3d3d3",
"expcolw": "#c6c6c6",
"degree":        1,
"between":        0 
} 
},
{
 "id": "Ndst3",
"size":        2,
"molType": "Gene",
"type": "circle",
"seedArr": "notSeed",
"url": "83398",
"colorb": "#ff4500",
"colorw": "#ff4500",
"x": 1628.782,
"y": 919.4862,
"attributes": {
 "expr": null,
"expcolb": "#d3d3d3",
"expcolw": "#c6c6c6",
"degree":        1,
"between":        0 
} 
},
{
 "id": "Hic2",
"size":        2,
"molType": "Gene",
"type": "circle",
"seedArr": "notSeed",
"url": "58180",
"colorb": "#ff4500",
"colorw": "#ff4500",
"x": 1704.697,
"y": 908.6782,
"attributes": {
 "expr": null,
"expcolb": "#d3d3d3",
"expcolw": "#c6c6c6",
"degree":        1,
"between":        0 
} 
},
{
 "id": "Nfxl1",
"size":        2,
"molType": "Gene",
"type": "circle",
"seedArr": "notSeed",
"url": "100978",
"colorb": "#ff4500",
"colorw": "#ff4500",
"x": 1581.657,
"y": 923.8886,
"attributes": {
 "expr": null,
"expcolb": "#d3d3d3",
"expcolw": "#c6c6c6",
"degree":        1,
"between":        0 
} 
},
{
 "id": "Pigw",
"size":        2,
"molType": "Gene",
"type": "circle",
"seedArr": "notSeed",
"url": "70325",
"colorb": "#ff4500",
"colorw": "#ff4500",
"x": 1555.596,
"y": 973.9468,
"attributes": {
 "expr": null,
"expcolb": "#d3d3d3",
"expcolw": "#c6c6c6",
"degree":        1,
"between":        0 
} 
},
{
 "id": "Sema4f",
"size":        2,
"molType": "Gene",
"type": "circle",
"seedArr": "notSeed",
"url": "20355",
"colorb": "#ff4500",
"colorw": "#ff4500",
"x": 1624.451,
"y": 940.0289,
"attributes": {
 "expr": null,
"expcolb": "#d3d3d3",
"expcolw": "#c6c6c6",
"degree":        1,
"between":        0 
} 
},
{
 "id": "Nova1",
"size":        2,
"molType": "Gene",
"type": "circle",
"seedArr": "notSeed",
"url": "664883",
"colorb": "#ff4500",
"colorw": "#ff4500",
"x": 1529.168,
"y": 842.1265,
"attributes": {
 "expr": null,
"expcolb": "#d3d3d3",
"expcolw": "#c6c6c6",
"degree":        1,
"between":        0 
} 
},
{
 "id": "Ddx10",
"size":        2,
"molType": "Gene",
"type": "circle",
"seedArr": "notSeed",
"url": "77591",
"colorb": "#ff4500",
"colorw": "#ff4500",
"x": 1619.899,
"y": 896.4003,
"attributes": {
 "expr": null,
"expcolb": "#d3d3d3",
"expcolw": "#c6c6c6",
"degree":        1,
"between":        0 
} 
},
{
 "id": "Diap2",
"size":        2,
"molType": "Gene",
"type": "circle",
"seedArr": "notSeed",
"url": "54004",
"colorb": "#ff4500",
"colorw": "#ff4500",
"x": 1857.855,
"y": 544.9365,
"attributes": {
 "expr": null,
"expcolb": "#d3d3d3",
"expcolw": "#c6c6c6",
"degree":        1,
"between":        0 
} 
},
{
 "id": "Dip2b",
"size":        2,
"molType": "Gene",
"type": "circle",
"seedArr": "notSeed",
"url": "239667",
"colorb": "#ff4500",
"colorw": "#ff4500",
"x": 1655.129,
"y": 833.5281,
"attributes": {
 "expr": null,
"expcolb": "#d3d3d3",
"expcolw": "#c6c6c6",
"degree":        1,
"between":        0 
} 
},
{
 "id": "Ikbkg",
"size":        2,
"molType": "Gene",
"type": "circle",
"seedArr": "notSeed",
"url": "16151",
"colorb": "#ff4500",
"colorw": "#ff4500",
"x":  1594.69,
"y": 952.3896,
"attributes": {
 "expr": null,
"expcolb": "#d3d3d3",
"expcolw": "#c6c6c6",
"degree":        1,
"between":        0 
} 
},
{
 "id": "Usp22",
"size":        2,
"molType": "Gene",
"type": "circle",
"seedArr": "notSeed",
"url": "216825",
"colorb": "#ff4500",
"colorw": "#ff4500",
"x": 1575.364,
"y": 893.4264,
"attributes": {
 "expr": null,
"expcolb": "#d3d3d3",
"expcolw": "#c6c6c6",
"degree":        1,
"between":        0 
} 
},
{
 "id": "Dmd",
"size":        2,
"molType": "Gene",
"type": "circle",
"seedArr": "notSeed",
"url": "13405",
"colorb": "#ff4500",
"colorw": "#ff4500",
"x": 1593.134,
"y": 868.2887,
"attributes": {
 "expr": null,
"expcolb": "#d3d3d3",
"expcolw": "#c6c6c6",
"degree":        1,
"between":        0 
} 
},
{
 "id": "Usp47",
"size":        2,
"molType": "Gene",
"type": "circle",
"seedArr": "notSeed",
"url": "74996",
"colorb": "#ff4500",
"colorw": "#ff4500",
"x": 1601.377,
"y": 938.5107,
"attributes": {
 "expr": null,
"expcolb": "#d3d3d3",
"expcolw": "#c6c6c6",
"degree":        1,
"between":        0 
} 
},
{
 "id": "Lpgat1",
"size":        2,
"molType": "Gene",
"type": "circle",
"seedArr": "notSeed",
"url": "226856",
"colorb": "#ff4500",
"colorw": "#ff4500",
"x": 1550.622,
"y":  810.199,
"attributes": {
 "expr": null,
"expcolb": "#d3d3d3",
"expcolw": "#c6c6c6",
"degree":        1,
"between":        0 
} 
},
{
 "id": "Ogdh",
"size":        2,
"molType": "Gene",
"type": "circle",
"seedArr": "notSeed",
"url": "18293",
"colorb": "#ff4500",
"colorw": "#ff4500",
"x": 1856.395,
"y": 520.1162,
"attributes": {
 "expr": null,
"expcolb": "#d3d3d3",
"expcolw": "#c6c6c6",
"degree":        1,
"between":        0 
} 
},
{
 "id": "Dnhd1",
"size":        2,
"molType": "Gene",
"type": "circle",
"seedArr": "notSeed",
"url": "77505",
"colorb": "#ff4500",
"colorw": "#ff4500",
"x": 1559.507,
"y": 814.8954,
"attributes": {
 "expr": null,
"expcolb": "#d3d3d3",
"expcolw": "#c6c6c6",
"degree":        1,
"between":        0 
} 
},
{
 "id": "Donson",
"size":        2,
"molType": "Gene",
"type": "circle",
"seedArr": "notSeed",
"url": "60364",
"colorb": "#ff4500",
"colorw": "#ff4500",
"x": 1531.027,
"y": 889.6293,
"attributes": {
 "expr": null,
"expcolb": "#d3d3d3",
"expcolw": "#c6c6c6",
"degree":        1,
"between":        0 
} 
},
{
 "id": "Inip",
"size":        2,
"molType": "Gene",
"type": "circle",
"seedArr": "notSeed",
"url": "66209",
"colorb": "#ff4500",
"colorw": "#ff4500",
"x": 1913.602,
"y": 634.3862,
"attributes": {
 "expr": null,
"expcolb": "#d3d3d3",
"expcolw": "#c6c6c6",
"degree":        1,
"between":        0 
} 
},
{
 "id": "Dusp6",
"size":        2,
"molType": "Gene",
"type": "circle",
"seedArr": "notSeed",
"url": "67603",
"colorb": "#ff4500",
"colorw": "#ff4500",
"x": 1641.062,
"y": 967.3286,
"attributes": {
 "expr": null,
"expcolb": "#d3d3d3",
"expcolw": "#c6c6c6",
"degree":        1,
"between":        0 
} 
},
{
 "id": "Dync1i2",
"size":        2,
"molType": "Gene",
"type": "circle",
"seedArr": "notSeed",
"url": "13427",
"colorb": "#ff4500",
"colorw": "#ff4500",
"x": 1572.546,
"y": 940.1889,
"attributes": {
 "expr": null,
"expcolb": "#d3d3d3",
"expcolw": "#c6c6c6",
"degree":        1,
"between":        0 
} 
},
{
 "id": "Slc22a23",
"size":        2,
"molType": "Gene",
"type": "circle",
"seedArr": "notSeed",
"url": "73102",
"colorb": "#ff4500",
"colorw": "#ff4500",
"x": 1517.932,
"y":  915.591,
"attributes": {
 "expr": null,
"expcolb": "#d3d3d3",
"expcolw": "#c6c6c6",
"degree":        1,
"between":        0 
} 
},
{
 "id": "Slc23a2",
"size":        2,
"molType": "Gene",
"type": "circle",
"seedArr": "notSeed",
"url": "54338",
"colorb": "#ff4500",
"colorw": "#ff4500",
"x": 1647.579,
"y": 825.9307,
"attributes": {
 "expr": null,
"expcolb": "#d3d3d3",
"expcolw": "#c6c6c6",
"degree":        1,
"between":        0 
} 
},
{
 "id": "E2f3",
"size":        2,
"molType": "Gene",
"type": "circle",
"seedArr": "notSeed",
"url": "13557",
"colorb": "#ff4500",
"colorw": "#ff4500",
"x": 1549.519,
"y": 947.6947,
"attributes": {
 "expr": null,
"expcolb": "#d3d3d3",
"expcolw": "#c6c6c6",
"degree":        1,
"between":        0 
} 
},
{
 "id": "Itsn2",
"size":        2,
"molType": "Gene",
"type": "circle",
"seedArr": "notSeed",
"url": "20403",
"colorb": "#ff4500",
"colorw": "#ff4500",
"x": 1622.539,
"y": 850.3186,
"attributes": {
 "expr": null,
"expcolb": "#d3d3d3",
"expcolw": "#c6c6c6",
"degree":        1,
"between":        0 
} 
},
{
 "id": "Wnk1",
"size":        2,
"molType": "Gene",
"type": "circle",
"seedArr": "notSeed",
"url": "232341",
"colorb": "#ff4500",
"colorw": "#ff4500",
"x": 1668.233,
"y": 877.7417,
"attributes": {
 "expr": null,
"expcolb": "#d3d3d3",
"expcolw": "#c6c6c6",
"degree":        1,
"between":        0 
} 
},
{
 "id": "Jph4",
"size":        2,
"molType": "Gene",
"type": "circle",
"seedArr": "notSeed",
"url": "319984",
"colorb": "#ff4500",
"colorw": "#ff4500",
"x":  1581.33,
"y": 950.6381,
"attributes": {
 "expr": null,
"expcolb": "#d3d3d3",
"expcolw": "#c6c6c6",
"degree":        1,
"between":        0 
} 
},
{
 "id": "Egln2",
"size":        2,
"molType": "Gene",
"type": "circle",
"seedArr": "notSeed",
"url": "112406",
"colorb": "#ff4500",
"colorw": "#ff4500",
"x": 1597.398,
"y": 801.0702,
"attributes": {
 "expr": null,
"expcolb": "#d3d3d3",
"expcolw": "#c6c6c6",
"degree":        1,
"between":        0 
} 
},
{
 "id": "Kcna1",
"size":        2,
"molType": "Gene",
"type": "circle",
"seedArr": "notSeed",
"url": "16485",
"colorb": "#ff4500",
"colorw": "#ff4500",
"x": 1509.827,
"y": 892.6943,
"attributes": {
 "expr": null,
"expcolb": "#d3d3d3",
"expcolw": "#c6c6c6",
"degree":        1,
"between":        0 
} 
},
{
 "id": "Kcnc1",
"size":        2,
"molType": "Gene",
"type": "circle",
"seedArr": "notSeed",
"url": "16502",
"colorb": "#ff4500",
"colorw": "#ff4500",
"x": 1623.918,
"y": 952.1151,
"attributes": {
 "expr": null,
"expcolb": "#d3d3d3",
"expcolw": "#c6c6c6",
"degree":        1,
"between":        0 
} 
},
{
 "id": "Eif2ak3",
"size":        2,
"molType": "Gene",
"type": "circle",
"seedArr": "notSeed",
"url": "13666",
"colorb": "#ff4500",
"colorw": "#ff4500",
"x": 1600.266,
"y": 904.4251,
"attributes": {
 "expr": null,
"expcolb": "#d3d3d3",
"expcolw": "#c6c6c6",
"degree":        1,
"between":        0 
} 
},
{
 "id": "Kcnc2",
"size":        2,
"molType": "Gene",
"type": "circle",
"seedArr": "notSeed",
"url": "268345",
"colorb": "#ff4500",
"colorw": "#ff4500",
"x":  1685.06,
"y": 947.8357,
"attributes": {
 "expr": null,
"expcolb": "#d3d3d3",
"expcolw": "#c6c6c6",
"degree":        1,
"between":        0 
} 
},
{
 "id": "Eif4ebp2",
"size":        2,
"molType": "Gene",
"type": "circle",
"seedArr": "notSeed",
"url": "13688",
"colorb": "#ff4500",
"colorw": "#ff4500",
"x": 1539.282,
"y": 861.4069,
"attributes": {
 "expr": null,
"expcolb": "#d3d3d3",
"expcolw": "#c6c6c6",
"degree":        1,
"between":        0 
} 
},
{
 "id": "Eif4g2",
"size":        2,
"molType": "Gene",
"type": "circle",
"seedArr": "notSeed",
"url": "13690",
"colorb": "#ff4500",
"colorw": "#ff4500",
"x": 1671.202,
"y": 887.2103,
"attributes": {
 "expr": null,
"expcolb": "#d3d3d3",
"expcolw": "#c6c6c6",
"degree":        1,
"between":        0 
} 
},
{
 "id": "Elk1",
"size":        2,
"molType": "Gene",
"type": "circle",
"seedArr": "notSeed",
"url": "13712",
"colorb": "#ff4500",
"colorw": "#ff4500",
"x":  1895.18,
"y": 602.0242,
"attributes": {
 "expr": null,
"expcolb": "#d3d3d3",
"expcolw": "#c6c6c6",
"degree":        1,
"between":        0 
} 
},
{
 "id": "Elp2",
"size":        2,
"molType": "Gene",
"type": "circle",
"seedArr": "notSeed",
"url": "58523",
"colorb": "#ff4500",
"colorw": "#ff4500",
"x": 1630.793,
"y": 927.5502,
"attributes": {
 "expr": null,
"expcolb": "#d3d3d3",
"expcolw": "#c6c6c6",
"degree":        1,
"between":        0 
} 
},
{
 "id": "Kctd12b",
"size":        2,
"molType": "Gene",
"type": "circle",
"seedArr": "notSeed",
"url": "207474",
"colorb": "#ff4500",
"colorw": "#ff4500",
"x": 1660.797,
"y": 988.1852,
"attributes": {
 "expr": null,
"expcolb": "#d3d3d3",
"expcolw": "#c6c6c6",
"degree":        1,
"between":        0 
} 
},
{
 "id": "Kctd21",
"size":        2,
"molType": "Gene",
"type": "circle",
"seedArr": "notSeed",
"url": "622320",
"colorb": "#ff4500",
"colorw": "#ff4500",
"x": 1690.868,
"y": 930.2887,
"attributes": {
 "expr": null,
"expcolb": "#d3d3d3",
"expcolw": "#c6c6c6",
"degree":        1,
"between":        0 
} 
},
{
 "id": "Kctd7",
"size":        2,
"molType": "Gene",
"type": "circle",
"seedArr": "notSeed",
"url": "212919",
"colorb": "#ff4500",
"colorw": "#ff4500",
"x": 1580.208,
"y": 836.3951,
"attributes": {
 "expr": null,
"expcolb": "#d3d3d3",
"expcolw": "#c6c6c6",
"degree":        1,
"between":        0 
} 
},
{
 "id": "Khsrp",
"size":        2,
"molType": "Gene",
"type": "circle",
"seedArr": "notSeed",
"url": "16549",
"colorb": "#ff4500",
"colorw": "#ff4500",
"x": 1715.201,
"y":  843.978,
"attributes": {
 "expr": null,
"expcolb": "#d3d3d3",
"expcolw": "#c6c6c6",
"degree":        1,
"between":        0 
} 
},
{
 "id": "Slc9a2",
"size":        2,
"molType": "Gene",
"type": "circle",
"seedArr": "notSeed",
"url": "226999",
"colorb": "#ff4500",
"colorw": "#ff4500",
"x":  1568.13,
"y": 907.9872,
"attributes": {
 "expr": null,
"expcolb": "#d3d3d3",
"expcolw": "#c6c6c6",
"degree":        1,
"between":        0 
} 
},
{
 "id": "Ephb3",
"size":        2,
"molType": "Gene",
"type": "circle",
"seedArr": "notSeed",
"url": "13845",
"colorb": "#ff4500",
"colorw": "#ff4500",
"x": 1649.495,
"y": 847.1295,
"attributes": {
 "expr": null,
"expcolb": "#d3d3d3",
"expcolw": "#c6c6c6",
"degree":        1,
"between":        0 
} 
},
{
 "id": "Klhl24",
"size":        2,
"molType": "Gene",
"type": "circle",
"seedArr": "notSeed",
"url": "75785",
"colorb": "#ff4500",
"colorw": "#ff4500",
"x": 1821.888,
"y": 498.9216,
"attributes": {
 "expr": null,
"expcolb": "#d3d3d3",
"expcolw": "#c6c6c6",
"degree":        1,
"between":        0 
} 
},
{
 "id": "Smg1",
"size":        2,
"molType": "Gene",
"type": "circle",
"seedArr": "notSeed",
"url": "233789",
"colorb": "#ff4500",
"colorw": "#ff4500",
"x": 1633.878,
"y": 907.6045,
"attributes": {
 "expr": null,
"expcolb": "#d3d3d3",
"expcolw": "#c6c6c6",
"degree":        1,
"between":        0 
} 
},
{
 "id": "Pigs",
"size":        2,
"molType": "Gene",
"type": "circle",
"seedArr": "notSeed",
"url": "276846",
"colorb": "#ff4500",
"colorw": "#ff4500",
"x": 1587.574,
"y": 827.7511,
"attributes": {
 "expr": null,
"expcolb": "#d3d3d3",
"expcolw": "#c6c6c6",
"degree":        1,
"between":        0 
} 
},
{
 "id": "Zfp148",
"size":        2,
"molType": "Gene",
"type": "circle",
"seedArr": "notSeed",
"url": "22661",
"colorb": "#ff4500",
"colorw": "#ff4500",
"x": 1886.662,
"y": 672.0189,
"attributes": {
 "expr": null,
"expcolb": "#d3d3d3",
"expcolw": "#c6c6c6",
"degree":        1,
"between":        0 
} 
},
{
 "id": "Pik3ip1",
"size":        2,
"molType": "Gene",
"type": "circle",
"seedArr": "notSeed",
"url": "216505",
"colorb": "#ff4500",
"colorw": "#ff4500",
"x": 1677.015,
"y": 864.0192,
"attributes": {
 "expr": null,
"expcolb": "#d3d3d3",
"expcolw": "#c6c6c6",
"degree":        1,
"between":        0 
} 
},
{
 "id": "Lcor",
"size":        2,
"molType": "Gene",
"type": "circle",
"seedArr": "notSeed",
"url": "212391",
"colorb": "#ff4500",
"colorw": "#ff4500",
"x": 1711.332,
"y": 896.1113,
"attributes": {
 "expr": null,
"expcolb": "#d3d3d3",
"expcolw": "#c6c6c6",
"degree":        1,
"between":        0 
} 
},
{
 "id": "Lfng",
"size":        2,
"molType": "Gene",
"type": "circle",
"seedArr": "notSeed",
"url": "16848",
"colorb": "#ff4500",
"colorw": "#ff4500",
"x": 1557.143,
"y": 896.5752,
"attributes": {
 "expr": null,
"expcolb": "#d3d3d3",
"expcolw": "#c6c6c6",
"degree":        1,
"between":        0 
} 
},
{
 "id": "Sowaha",
"size":        2,
"molType": "Gene",
"type": "circle",
"seedArr": "notSeed",
"url": null,
"colorb": "#ff4500",
"colorw": "#ff4500",
"x": 1664.894,
"y": 865.5247,
"attributes": {
 "expr": null,
"expcolb": "#d3d3d3",
"expcolw": "#c6c6c6",
"degree":        1,
"between":        0 
} 
},
{
 "id": "Fam118a",
"size":        2,
"molType": "Gene",
"type": "circle",
"seedArr": "notSeed",
"url": "73225",
"colorb": "#ff4500",
"colorw": "#ff4500",
"x": 1548.437,
"y": 861.1841,
"attributes": {
 "expr": null,
"expcolb": "#d3d3d3",
"expcolw": "#c6c6c6",
"degree":        1,
"between":        0 
} 
},
{
 "id": "Fam135a",
"size":        2,
"molType": "Gene",
"type": "circle",
"seedArr": "notSeed",
"url": "68187",
"colorb": "#ff4500",
"colorw": "#ff4500",
"x": 1687.923,
"y": 917.2699,
"attributes": {
 "expr": null,
"expcolb": "#d3d3d3",
"expcolw": "#c6c6c6",
"degree":        1,
"between":        0 
} 
},
{
 "id": "Fam171a1",
"size":        2,
"molType": "Gene",
"type": "circle",
"seedArr": "notSeed",
"url": "269233",
"colorb": "#ff4500",
"colorw": "#ff4500",
"x": 1687.119,
"y": 902.8247,
"attributes": {
 "expr": null,
"expcolb": "#d3d3d3",
"expcolw": "#c6c6c6",
"degree":        1,
"between":        0 
} 
},
{
 "id": "Fam175b",
"size":        2,
"molType": "Gene",
"type": "circle",
"seedArr": "notSeed",
"url": "109359",
"colorb": "#ff4500",
"colorw": "#ff4500",
"x":  1724.97,
"y": 921.3786,
"attributes": {
 "expr": null,
"expcolb": "#d3d3d3",
"expcolw": "#c6c6c6",
"degree":        1,
"between":        0 
} 
},
{
 "id": "Rdh10",
"size":        2,
"molType": "Gene",
"type": "circle",
"seedArr": "notSeed",
"url": "98711",
"colorb": "#ff4500",
"colorw": "#ff4500",
"x":  1642.16,
"y": 834.9348,
"attributes": {
 "expr": null,
"expcolb": "#d3d3d3",
"expcolw": "#c6c6c6",
"degree":        1,
"between":        0 
} 
},
{
 "id": "Zfp664",
"size":        2,
"molType": "Gene",
"type": "circle",
"seedArr": "notSeed",
"url": "269704",
"colorb": "#ff4500",
"colorw": "#ff4500",
"x": 1654.089,
"y": 875.2866,
"attributes": {
 "expr": null,
"expcolb": "#d3d3d3",
"expcolw": "#c6c6c6",
"degree":        1,
"between":        0 
} 
},
{
 "id": "Polr3f",
"size":        2,
"molType": "Gene",
"type": "circle",
"seedArr": "notSeed",
"url": "70408",
"colorb": "#ff4500",
"colorw": "#ff4500",
"x":  1881.38,
"y": 557.9711,
"attributes": {
 "expr": null,
"expcolb": "#d3d3d3",
"expcolw": "#c6c6c6",
"degree":        1,
"between":        0 
} 
},
{
 "id": "Farp1",
"size":        2,
"molType": "Gene",
"type": "circle",
"seedArr": "notSeed",
"url": "223254",
"colorb": "#ff4500",
"colorw": "#ff4500",
"x":  1530.79,
"y": 916.4221,
"attributes": {
 "expr": null,
"expcolb": "#d3d3d3",
"expcolw": "#c6c6c6",
"degree":        1,
"between":        0 
} 
},
{
 "id": "Stat3",
"size":        2,
"molType": "Gene",
"type": "circle",
"seedArr": "notSeed",
"url": "20848",
"colorb": "#ff4500",
"colorw": "#ff4500",
"x": 1635.976,
"y": 821.2962,
"attributes": {
 "expr": null,
"expcolb": "#d3d3d3",
"expcolw": "#c6c6c6",
"degree":        1,
"between":        0 
} 
},
{
 "id": "Lsamp",
"size":        2,
"molType": "Gene",
"type": "circle",
"seedArr": "notSeed",
"url": "268890",
"colorb": "#ff4500",
"colorw": "#ff4500",
"x": 1678.289,
"y": 911.8828,
"attributes": {
 "expr": null,
"expcolb": "#d3d3d3",
"expcolw": "#c6c6c6",
"degree":        1,
"between":        0 
} 
},
{
 "id": "Prickle1",
"size":        2,
"molType": "Gene",
"type": "circle",
"seedArr": "notSeed",
"url": "106042",
"colorb": "#ff4500",
"colorw": "#ff4500",
"x": 1536.697,
"y": 908.7001,
"attributes": {
 "expr": null,
"expcolb": "#d3d3d3",
"expcolw": "#c6c6c6",
"degree":        1,
"between":        0 
} 
},
{
 "id": "Gpr63",
"size":        2,
"molType": "Gene",
"type": "circle",
"seedArr": "notSeed",
"url": "81006",
"colorb": "#ff4500",
"colorw": "#ff4500",
"x":  1690.79,
"y": 880.4698,
"attributes": {
 "expr": null,
"expcolb": "#d3d3d3",
"expcolw": "#c6c6c6",
"degree":        1,
"between":        0 
} 
},
{
 "id": "Fgd4",
"size":        2,
"molType": "Gene",
"type": "circle",
"seedArr": "notSeed",
"url": "224014",
"colorb": "#ff4500",
"colorw": "#ff4500",
"x": 1558.678,
"y": 846.6096,
"attributes": {
 "expr": null,
"expcolb": "#d3d3d3",
"expcolw": "#c6c6c6",
"degree":        1,
"between":        0 
} 
},
{
 "id": "Flna",
"size":        2,
"molType": "Gene",
"type": "circle",
"seedArr": "notSeed",
"url": "192176",
"colorb": "#ff4500",
"colorw": "#ff4500",
"x": 1561.492,
"y": 964.5454,
"attributes": {
 "expr": null,
"expcolb": "#d3d3d3",
"expcolw": "#c6c6c6",
"degree":        1,
"between":        0 
} 
},
{
 "id": "Flywch1",
"size":        2,
"molType": "Gene",
"type": "circle",
"seedArr": "notSeed",
"url": "224613",
"colorb": "#ff4500",
"colorw": "#ff4500",
"x": 1626.458,
"y":  882.343,
"attributes": {
 "expr": null,
"expcolb": "#d3d3d3",
"expcolw": "#c6c6c6",
"degree":        1,
"between":        0 
} 
},
{
 "id": "Syt5",
"size":        2,
"molType": "Gene",
"type": "circle",
"seedArr": "notSeed",
"url": "53420",
"colorb": "#ff4500",
"colorw": "#ff4500",
"x": 1554.705,
"y": 913.1027,
"attributes": {
 "expr": null,
"expcolb": "#d3d3d3",
"expcolw": "#c6c6c6",
"degree":        1,
"between":        0 
} 
},
{
 "id": "Ptgds",
"size":        2,
"molType": "Gene",
"type": "circle",
"seedArr": "notSeed",
"url": "19215",
"colorb": "#ff4500",
"colorw": "#ff4500",
"x": 1673.565,
"y": 856.6031,
"attributes": {
 "expr": null,
"expcolb": "#d3d3d3",
"expcolw": "#c6c6c6",
"degree":        1,
"between":        0 
} 
},
{
 "id": "Slc4a8",
"size":        2,
"molType": "Gene",
"type": "circle",
"seedArr": "notSeed",
"url": "59033",
"colorb": "#ff4500",
"colorw": "#ff4500",
"x": 1563.221,
"y": 787.3564,
"attributes": {
 "expr": null,
"expcolb": "#d3d3d3",
"expcolw": "#c6c6c6",
"degree":        1,
"between":        0 
} 
},
{
 "id": "Pdgfrb",
"size":        2,
"molType": "Gene",
"type": "circle",
"seedArr": "notSeed",
"url": "18596",
"colorb": "#ff4500",
"colorw": "#ff4500",
"x": 1537.031,
"y": 968.1286,
"attributes": {
 "expr": null,
"expcolb": "#d3d3d3",
"expcolw": "#c6c6c6",
"degree":        1,
"between":        0 
} 
},
{
 "id": "Tbc1d14",
"size":        2,
"molType": "Gene",
"type": "circle",
"seedArr": "notSeed",
"url": "102641289",
"colorb": "#ff4500",
"colorw": "#ff4500",
"x": 1606.626,
"y": 973.1552,
"attributes": {
 "expr": null,
"expcolb": "#d3d3d3",
"expcolw": "#c6c6c6",
"degree":        1,
"between":        0 
} 
},
{
 "id": "Fut9",
"size":        2,
"molType": "Gene",
"type": "circle",
"seedArr": "notSeed",
"url": "14348",
"colorb": "#ff4500",
"colorw": "#ff4500",
"x": 1557.382,
"y": 795.4554,
"attributes": {
 "expr": null,
"expcolb": "#d3d3d3",
"expcolw": "#c6c6c6",
"degree":        1,
"between":        0 
} 
},
{
 "id": "Pxdn",
"size":        2,
"molType": "Gene",
"type": "circle",
"seedArr": "notSeed",
"url": "69675",
"colorb": "#ff4500",
"colorw": "#ff4500",
"x": 1561.823,
"y": 837.1977,
"attributes": {
 "expr": null,
"expcolb": "#d3d3d3",
"expcolw": "#c6c6c6",
"degree":        1,
"between":        0 
} 
},
{
 "id": "Gabra6",
"size":        2,
"molType": "Gene",
"type": "circle",
"seedArr": "notSeed",
"url": "14399",
"colorb": "#ff4500",
"colorw": "#ff4500",
"x": 1650.488,
"y": 977.7349,
"attributes": {
 "expr": null,
"expcolb": "#d3d3d3",
"expcolw": "#c6c6c6",
"degree":        1,
"between":        0 
} 
},
{
 "id": "Gabrb2",
"size":        2,
"molType": "Gene",
"type": "circle",
"seedArr": "notSeed",
"url": "14401",
"colorb": "#ff4500",
"colorw": "#ff4500",
"x": 1603.786,
"y": 781.0416,
"attributes": {
 "expr": null,
"expcolb": "#d3d3d3",
"expcolw": "#c6c6c6",
"degree":        1,
"between":        0 
} 
},
{
 "id": "Gad1",
"size":        2,
"molType": "Gene",
"type": "circle",
"seedArr": "notSeed",
"url": "14415",
"colorb": "#ff4500",
"colorw": "#ff4500",
"x":  1715.63,
"y": 871.4634,
"attributes": {
 "expr": null,
"expcolb": "#d3d3d3",
"expcolw": "#c6c6c6",
"degree":        1,
"between":        0 
} 
},
{
 "id": "Rab11fip4",
"size":        2,
"molType": "Gene",
"type": "circle",
"seedArr": "notSeed",
"url": "268451",
"colorb": "#ff4500",
"colorw": "#ff4500",
"x": 1685.878,
"y": 978.4557,
"attributes": {
 "expr": null,
"expcolb": "#d3d3d3",
"expcolw": "#c6c6c6",
"degree":        1,
"between":        0 
} 
},
{
 "id": "Knop1",
"size":        2,
"molType": "Gene",
"type": "circle",
"seedArr": "notSeed",
"url": "66356",
"colorb": "#ff4500",
"colorw": "#ff4500",
"x": 1583.903,
"y": 899.5519,
"attributes": {
 "expr": null,
"expcolb": "#d3d3d3",
"expcolw": "#c6c6c6",
"degree":        1,
"between":        0 
} 
},
{
 "id": "Sec14l1",
"size":        2,
"molType": "Gene",
"type": "circle",
"seedArr": "notSeed",
"url": "74136",
"colorb": "#ff4500",
"colorw": "#ff4500",
"x": 1671.054,
"y":  920.093,
"attributes": {
 "expr": null,
"expcolb": "#d3d3d3",
"expcolw": "#c6c6c6",
"degree":        1,
"between":        0 
} 
},
{
 "id": "Gba2",
"size":        2,
"molType": "Gene",
"type": "circle",
"seedArr": "notSeed",
"url": "230101",
"colorb": "#ff4500",
"colorw": "#ff4500",
"x": 1530.327,
"y": 948.0195,
"attributes": {
 "expr": null,
"expcolb": "#d3d3d3",
"expcolw": "#c6c6c6",
"degree":        1,
"between":        0 
} 
},
{
 "id": "Rapgef4",
"size":        2,
"molType": "Gene",
"type": "circle",
"seedArr": "notSeed",
"url": "56508",
"colorb": "#ff4500",
"colorw": "#ff4500",
"x": 1778.418,
"y": 560.7244,
"attributes": {
 "expr": null,
"expcolb": "#d3d3d3",
"expcolw": "#c6c6c6",
"degree":        1,
"between":        0 
} 
},
{
 "id": "Mnt",
"size":        2,
"molType": "Gene",
"type": "circle",
"seedArr": "notSeed",
"url": "17428",
"colorb": "#ff4500",
"colorw": "#ff4500",
"x": 1516.607,
"y": 883.1885,
"attributes": {
 "expr": null,
"expcolb": "#d3d3d3",
"expcolw": "#c6c6c6",
"degree":        1,
"between":        0 
} 
},
{
 "id": "Lmbrd1",
"size":        2,
"molType": "Gene",
"type": "circle",
"seedArr": "notSeed",
"url": "68421",
"colorb": "#ff4500",
"colorw": "#ff4500",
"x": 1850.089,
"y":   634.06,
"attributes": {
 "expr": null,
"expcolb": "#d3d3d3",
"expcolw": "#c6c6c6",
"degree":        1,
"between":        0 
} 
},
{
 "id": "Gnal",
"size":        2,
"molType": "Gene",
"type": "circle",
"seedArr": "notSeed",
"url": "14680",
"colorb": "#ff4500",
"colorw": "#ff4500",
"x": 1701.396,
"y":   875.36,
"attributes": {
 "expr": null,
"expcolb": "#d3d3d3",
"expcolw": "#c6c6c6",
"degree":        1,
"between":        0 
} 
},
{
 "id": "Gns",
"size":        2,
"molType": "Gene",
"type": "circle",
"seedArr": "notSeed",
"url": "75612",
"colorb": "#ff4500",
"colorw": "#ff4500",
"x": 1599.376,
"y": 994.0827,
"attributes": {
 "expr": null,
"expcolb": "#d3d3d3",
"expcolw": "#c6c6c6",
"degree":        1,
"between":        0 
} 
},
{
 "id": "Gpr137",
"size":        2,
"molType": "Gene",
"type": "circle",
"seedArr": "notSeed",
"url": "107173",
"colorb": "#ff4500",
"colorw": "#ff4500",
"x": 1545.271,
"y": 822.3122,
"attributes": {
 "expr": null,
"expcolb": "#d3d3d3",
"expcolw": "#c6c6c6",
"degree":        1,
"between":        0 
} 
},
{
 "id": "Rnf213",
"size":        2,
"molType": "Gene",
"type": "circle",
"seedArr": "notSeed",
"url": "672511",
"colorb": "#ff4500",
"colorw": "#ff4500",
"x": 1721.523,
"y": 903.7948,
"attributes": {
 "expr": null,
"expcolb": "#d3d3d3",
"expcolw": "#c6c6c6",
"degree":        1,
"between":        0 
} 
},
{
 "id": "Rnf5",
"size":        2,
"molType": "Gene",
"type": "circle",
"seedArr": "notSeed",
"url": "54197",
"colorb": "#ff4500",
"colorw": "#ff4500",
"x": 1547.085,
"y": 929.0169,
"attributes": {
 "expr": null,
"expcolb": "#d3d3d3",
"expcolw": "#c6c6c6",
"degree":        1,
"between":        0 
} 
},
{
 "id": "Naa40",
"size":        2,
"molType": "Gene",
"type": "circle",
"seedArr": "notSeed",
"url": "70999",
"colorb": "#ff4500",
"colorw": "#ff4500",
"x": 1727.904,
"y": 866.7496,
"attributes": {
 "expr": null,
"expcolb": "#d3d3d3",
"expcolw": "#c6c6c6",
"degree":        1,
"between":        0 
} 
},
{
 "id": "Gria2",
"size":        2,
"molType": "Gene",
"type": "circle",
"seedArr": "notSeed",
"url": "14800",
"colorb": "#ff4500",
"colorw": "#ff4500",
"x": 1596.502,
"y": 850.2343,
"attributes": {
 "expr": null,
"expcolb": "#d3d3d3",
"expcolw": "#c6c6c6",
"degree":        1,
"between":        0 
} 
},
{
 "id": "Grik2",
"size":        2,
"molType": "Gene",
"type": "circle",
"seedArr": "notSeed",
"url": "14806",
"colorb": "#ff4500",
"colorw": "#ff4500",
"x": 1571.436,
"y": 821.7479,
"attributes": {
 "expr": null,
"expcolb": "#d3d3d3",
"expcolw": "#c6c6c6",
"degree":        1,
"between":        0 
} 
},
{
 "id": "Rpia",
"size":        2,
"molType": "Gene",
"type": "circle",
"seedArr": "notSeed",
"url": "19895",
"colorb": "#ff4500",
"colorw": "#ff4500",
"x": 1537.681,
"y": 853.4104,
"attributes": {
 "expr": null,
"expcolb": "#d3d3d3",
"expcolw": "#c6c6c6",
"degree":        1,
"between":        0 
} 
},
{
 "id": "Gtf3c2",
"size":        2,
"molType": "Gene",
"type": "circle",
"seedArr": "notSeed",
"url": "71752",
"colorb": "#ff4500",
"colorw": "#ff4500",
"x": 1621.392,
"y": 862.9619,
"attributes": {
 "expr": null,
"expcolb": "#d3d3d3",
"expcolw": "#c6c6c6",
"degree":        1,
"between":        0 
} 
},
{
 "id": "Sned1",
"size":        2,
"molType": "Gene",
"type": "circle",
"seedArr": "notSeed",
"url": "208777",
"colorb": "#ff4500",
"colorw": "#ff4500",
"x": 1642.102,
"y": 842.1426,
"attributes": {
 "expr": null,
"expcolb": "#d3d3d3",
"expcolw": "#c6c6c6",
"degree":        1,
"between":        0 
} 
},
{
 "id": "Ncor1",
"size":        2,
"molType": "Gene",
"type": "circle",
"seedArr": "notSeed",
"url": "20185",
"colorb": "#ff4500",
"colorw": "#ff4500",
"x": 1558.335,
"y": 924.0768,
"attributes": {
 "expr": null,
"expcolb": "#d3d3d3",
"expcolw": "#c6c6c6",
"degree":        1,
"between":        0 
} 
},
{
 "id": "Slc4a7",
"size":        2,
"molType": "Gene",
"type": "circle",
"seedArr": "notSeed",
"url": "218756",
"colorb": "#ff4500",
"colorw": "#ff4500",
"x": 1570.061,
"y":  860.084,
"attributes": {
 "expr": null,
"expcolb": "#d3d3d3",
"expcolw": "#c6c6c6",
"degree":        1,
"between":        0 
} 
},
{
 "id": "Scara3",
"size":        2,
"molType": "Gene",
"type": "circle",
"seedArr": "notSeed",
"url": "219151",
"colorb": "#ff4500",
"colorw": "#ff4500",
"x": 1596.718,
"y": 828.5065,
"attributes": {
 "expr": null,
"expcolb": "#d3d3d3",
"expcolw": "#c6c6c6",
"degree":        1,
"between":        0 
} 
},
{
 "id": "Ttc14",
"size":        2,
"molType": "Gene",
"type": "circle",
"seedArr": "notSeed",
"url": "67120",
"colorb": "#ff4500",
"colorw": "#ff4500",
"x": 1681.344,
"y": 828.7303,
"attributes": {
 "expr": null,
"expcolb": "#d3d3d3",
"expcolw": "#c6c6c6",
"degree":        1,
"between":        0 
} 
},
{
 "id": "Scn8a",
"size": 2.157154,
"molType": "Gene",
"type": "circle",
"seedArr": "notSeed",
"url": "20273",
"colorb": "#ff4500",
"colorw": "#ff4500",
"x": 1715.203,
"y":  766.194,
"attributes": {
 "expr": null,
"expcolb": "#d3d3d3",
"expcolw": "#c6c6c6",
"degree":        2,
"between": 10665.13 
} 
},
{
 "id": "Tub",
"size":        2,
"molType": "Gene",
"type": "circle",
"seedArr": "notSeed",
"url": "22141",
"colorb": "#ff4500",
"colorw": "#ff4500",
"x":   1538.3,
"y": 808.9685,
"attributes": {
 "expr": null,
"expcolb": "#d3d3d3",
"expcolw": "#c6c6c6",
"degree":        1,
"between":        0 
} 
},
{
 "id": "Hoxb4",
"size":        2,
"molType": "Gene",
"type": "circle",
"seedArr": "notSeed",
"url": "15412",
"colorb": "#ff4500",
"colorw": "#ff4500",
"x": 1577.516,
"y": 867.8342,
"attributes": {
 "expr": null,
"expcolb": "#d3d3d3",
"expcolw": "#c6c6c6",
"degree":        1,
"between":        0 
} 
},
{
 "id": "Sema4g",
"size":        2,
"molType": "Gene",
"type": "circle",
"seedArr": "notSeed",
"url": "26456",
"colorb": "#ff4500",
"colorw": "#ff4500",
"x": 1720.669,
"y": 856.4438,
"attributes": {
 "expr": null,
"expcolb": "#d3d3d3",
"expcolw": "#c6c6c6",
"degree":        1,
"between":        0 
} 
},
{
 "id": "Hr",
"size":        2,
"molType": "Gene",
"type": "circle",
"seedArr": "notSeed",
"url": "15460",
"colorb": "#ff4500",
"colorw": "#ff4500",
"x": 1580.269,
"y": 915.6645,
"attributes": {
 "expr": null,
"expcolb": "#d3d3d3",
"expcolw": "#c6c6c6",
"degree":        1,
"between":        0 
} 
},
{
 "id": "Nol8",
"size":        2,
"molType": "Gene",
"type": "circle",
"seedArr": "notSeed",
"url": "70930",
"colorb": "#ff4500",
"colorw": "#ff4500",
"x":  1651.55,
"y": 910.1852,
"attributes": {
 "expr": null,
"expcolb": "#d3d3d3",
"expcolw": "#c6c6c6",
"degree":        1,
"between":        0 
} 
},
{
 "id": "Pkd2",
"size":        2,
"molType": "Gene",
"type": "circle",
"seedArr": "notSeed",
"url": "18764",
"colorb": "#ff4500",
"colorw": "#ff4500",
"x": 1902.194,
"y": 649.1179,
"attributes": {
 "expr": null,
"expcolb": "#d3d3d3",
"expcolw": "#c6c6c6",
"degree":        1,
"between":        0 
} 
},
{
 "id": "Nr2e1",
"size":        2,
"molType": "Gene",
"type": "circle",
"seedArr": "notSeed",
"url": "21907",
"colorb": "#ff4500",
"colorw": "#ff4500",
"x": 1661.028,
"y": 842.5178,
"attributes": {
 "expr": null,
"expcolb": "#d3d3d3",
"expcolw": "#c6c6c6",
"degree":        1,
"between":        0 
} 
},
{
 "id": "Sfmbt1",
"size":        2,
"molType": "Gene",
"type": "circle",
"seedArr": "notSeed",
"url": "54650",
"colorb": "#ff4500",
"colorw": "#ff4500",
"x": 1608.723,
"y": 855.5329,
"attributes": {
 "expr": null,
"expcolb": "#d3d3d3",
"expcolw": "#c6c6c6",
"degree":        1,
"between":        0 
} 
},
{
 "id": "Igf1r",
"size":        2,
"molType": "Gene",
"type": "circle",
"seedArr": "notSeed",
"url": "16001",
"colorb": "#ff4500",
"colorw": "#ff4500",
"x": 1604.778,
"y": 837.8711,
"attributes": {
 "expr": null,
"expcolb": "#d3d3d3",
"expcolw": "#c6c6c6",
"degree":        1,
"between":        0 
} 
},
{
 "id": "Sptbn2",
"size":        2,
"molType": "Gene",
"type": "circle",
"seedArr": "notSeed",
"url": null,
"colorb": "#ff4500",
"colorw": "#ff4500",
"x": 1654.253,
"y": 898.5951,
"attributes": {
 "expr": null,
"expcolb": "#d3d3d3",
"expcolw": "#c6c6c6",
"degree":        1,
"between":        0 
} 
},
{
 "id": "Usp32",
"size":        2,
"molType": "Gene",
"type": "circle",
"seedArr": "notSeed",
"url": "237898",
"colorb": "#ff4500",
"colorw": "#ff4500",
"x": 1694.979,
"y": 941.8242,
"attributes": {
 "expr": null,
"expcolb": "#d3d3d3",
"expcolw": "#c6c6c6",
"degree":        1,
"between":        0 
} 
},
{
 "id": "Nup35",
"size":        2,
"molType": "Gene",
"type": "circle",
"seedArr": "notSeed",
"url": "69482",
"colorb": "#ff4500",
"colorw": "#ff4500",
"x": 1649.967,
"y": 996.0394,
"attributes": {
 "expr": null,
"expcolb": "#d3d3d3",
"expcolw": "#c6c6c6",
"degree":        1,
"between":        0 
} 
},
{
 "id": "Srgap3",
"size":        2,
"molType": "Gene",
"type": "circle",
"seedArr": "notSeed",
"url": "259302",
"colorb": "#ff4500",
"colorw": "#ff4500",
"x": 1634.552,
"y": 945.3169,
"attributes": {
 "expr": null,
"expcolb": "#d3d3d3",
"expcolw": "#c6c6c6",
"degree":        1,
"between":        0 
} 
},
{
 "id": "Piga",
"size":        2,
"molType": "Gene",
"type": "circle",
"seedArr": "notSeed",
"url": "18700",
"colorb": "#ff4500",
"colorw": "#ff4500",
"x": 1599.086,
"y": 982.5413,
"attributes": {
 "expr": null,
"expcolb": "#d3d3d3",
"expcolw": "#c6c6c6",
"degree":        1,
"between":        0 
} 
},
{
 "id": "Zfp740",
"size":        2,
"molType": "Gene",
"type": "circle",
"seedArr": "notSeed",
"url": "68744",
"colorb": "#ff4500",
"colorw": "#ff4500",
"x": 1718.649,
"y": 940.2818,
"attributes": {
 "expr": null,
"expcolb": "#d3d3d3",
"expcolw": "#c6c6c6",
"degree":        1,
"between":        0 
} 
},
{
 "id": "Uvssa",
"size":        2,
"molType": "Gene",
"type": "circle",
"seedArr": "notSeed",
"url": "71101",
"colorb": "#ff4500",
"colorw": "#ff4500",
"x": 1898.859,
"y": 586.0302,
"attributes": {
 "expr": null,
"expcolb": "#d3d3d3",
"expcolw": "#c6c6c6",
"degree":        1,
"between":        0 
} 
},
{
 "id": "Ppargc1b",
"size":        2,
"molType": "Gene",
"type": "circle",
"seedArr": "notSeed",
"url": "170826",
"colorb": "#ff4500",
"colorw": "#ff4500",
"x": 1573.985,
"y": 986.9146,
"attributes": {
 "expr": null,
"expcolb": "#d3d3d3",
"expcolw": "#c6c6c6",
"degree":        1,
"between":        0 
} 
},
{
 "id": "Msra",
"size":        2,
"molType": "Gene",
"type": "circle",
"seedArr": "notSeed",
"url": "110265",
"colorb": "#ff4500",
"colorw": "#ff4500",
"x": 1632.006,
"y": 982.1048,
"attributes": {
 "expr": null,
"expcolb": "#d3d3d3",
"expcolw": "#c6c6c6",
"degree":        1,
"between":        0 
} 
},
{
 "id": "Skil",
"size":        2,
"molType": "Gene",
"type": "circle",
"seedArr": "notSeed",
"url": "20482",
"colorb": "#ff4500",
"colorw": "#ff4500",
"x": 1657.325,
"y":  944.322,
"attributes": {
 "expr": null,
"expcolb": "#d3d3d3",
"expcolw": "#c6c6c6",
"degree":        1,
"between":        0 
} 
},
{
 "id": "Slc15a2",
"size":        2,
"molType": "Gene",
"type": "circle",
"seedArr": "notSeed",
"url": "57738",
"colorb": "#ff4500",
"colorw": "#ff4500",
"x": 1590.576,
"y": 942.5573,
"attributes": {
 "expr": null,
"expcolb": "#d3d3d3",
"expcolw": "#c6c6c6",
"degree":        1,
"between":        0 
} 
},
{
 "id": "Pqlc2",
"size":        2,
"molType": "Gene",
"type": "circle",
"seedArr": "notSeed",
"url": "212555",
"colorb": "#ff4500",
"colorw": "#ff4500",
"x": 1629.916,
"y": 971.1413,
"attributes": {
 "expr": null,
"expcolb": "#d3d3d3",
"expcolw": "#c6c6c6",
"degree":        1,
"between":        0 
} 
},
{
 "id": "Otud5",
"size":        2,
"molType": "Gene",
"type": "circle",
"seedArr": "notSeed",
"url": "54644",
"colorb": "#ff4500",
"colorw": "#ff4500",
"x": 1561.642,
"y": 873.2026,
"attributes": {
 "expr": null,
"expcolb": "#d3d3d3",
"expcolw": "#c6c6c6",
"degree":        1,
"between":        0 
} 
},
{
 "id": "Slc22a6",
"size":        2,
"molType": "Gene",
"type": "circle",
"seedArr": "notSeed",
"url": "18399",
"colorb": "#ff4500",
"colorw": "#ff4500",
"x": 1635.878,
"y": 935.8224,
"attributes": {
 "expr": null,
"expcolb": "#d3d3d3",
"expcolw": "#c6c6c6",
"degree":        1,
"between":        0 
} 
},
{
 "id": "Slc25a23",
"size":        2,
"molType": "Gene",
"type": "circle",
"seedArr": "notSeed",
"url": "66972",
"colorb": "#ff4500",
"colorw": "#ff4500",
"x": 1671.864,
"y": 970.1541,
"attributes": {
 "expr": null,
"expcolb": "#d3d3d3",
"expcolw": "#c6c6c6",
"degree":        1,
"between":        0 
} 
},
{
 "id": "Slc25a4",
"size":        2,
"molType": "Gene",
"type": "circle",
"seedArr": "notSeed",
"url": "11739",
"colorb": "#ff4500",
"colorw": "#ff4500",
"x": 1674.089,
"y": 951.2332,
"attributes": {
 "expr": null,
"expcolb": "#d3d3d3",
"expcolw": "#c6c6c6",
"degree":        1,
"between":        0 
} 
},
{
 "id": "Jam2",
"size":        2,
"molType": "Gene",
"type": "circle",
"seedArr": "notSeed",
"url": "67374",
"colorb": "#ff4500",
"colorw": "#ff4500",
"x": 1515.686,
"y": 859.9968,
"attributes": {
 "expr": null,
"expcolb": "#d3d3d3",
"expcolw": "#c6c6c6",
"degree":        1,
"between":        0 
} 
},
{
 "id": "Slc29a3",
"size":        2,
"molType": "Gene",
"type": "circle",
"seedArr": "notSeed",
"url": "71279",
"colorb": "#ff4500",
"colorw": "#ff4500",
"x":  1661.74,
"y": 918.9691,
"attributes": {
 "expr": null,
"expcolb": "#d3d3d3",
"expcolw": "#c6c6c6",
"degree":        1,
"between":        0 
} 
},
{
 "id": "Prrc2c",
"size":        2,
"molType": "Gene",
"type": "circle",
"seedArr": "notSeed",
"url": "226562",
"colorb": "#ff4500",
"colorw": "#ff4500",
"x": 1578.982,
"y": 998.8125,
"attributes": {
 "expr": null,
"expcolb": "#d3d3d3",
"expcolw": "#c6c6c6",
"degree":        1,
"between":        0 
} 
},
{
 "id": "Slc2a6",
"size":        2,
"molType": "Gene",
"type": "circle",
"seedArr": "notSeed",
"url": "227659",
"colorb": "#ff4500",
"colorw": "#ff4500",
"x": 1502.349,
"y":  917.747,
"attributes": {
 "expr": null,
"expcolb": "#d3d3d3",
"expcolw": "#c6c6c6",
"degree":        1,
"between":        0 
} 
},
{
 "id": "Slc35a4",
"size":        2,
"molType": "Gene",
"type": "circle",
"seedArr": "notSeed",
"url": "67843",
"colorb": "#ff4500",
"colorw": "#ff4500",
"x": 1557.969,
"y": 884.5214,
"attributes": {
 "expr": null,
"expcolb": "#d3d3d3",
"expcolw": "#c6c6c6",
"degree":        1,
"between":        0 
} 
},
{
 "id": "Pbrm1",
"size":        2,
"molType": "Gene",
"type": "circle",
"seedArr": "notSeed",
"url": "66923",
"colorb": "#ff4500",
"colorw": "#ff4500",
"x": 1613.551,
"y": 935.3925,
"attributes": {
 "expr": null,
"expcolb": "#d3d3d3",
"expcolw": "#c6c6c6",
"degree":        1,
"between":        0 
} 
},
{
 "id": "Kcnj10",
"size":        2,
"molType": "Gene",
"type": "circle",
"seedArr": "notSeed",
"url": "16513",
"colorb": "#ff4500",
"colorw": "#ff4500",
"x": 1682.066,
"y": 880.9927,
"attributes": {
 "expr": null,
"expcolb": "#d3d3d3",
"expcolw": "#c6c6c6",
"degree":        1,
"between":        0 
} 
},
{
 "id": "Pcgf3",
"size":        2,
"molType": "Gene",
"type": "circle",
"seedArr": "notSeed",
"url": "69587",
"colorb": "#ff4500",
"colorw": "#ff4500",
"x": 1731.987,
"y": 901.9266,
"attributes": {
 "expr": null,
"expcolb": "#d3d3d3",
"expcolw": "#c6c6c6",
"degree":        1,
"between":        0 
} 
},
{
 "id": "Taf1",
"size":        2,
"molType": "Gene",
"type": "circle",
"seedArr": "notSeed",
"url": "270627",
"colorb": "#ff4500",
"colorw": "#ff4500",
"x": 1892.588,
"y": 652.3389,
"attributes": {
 "expr": null,
"expcolb": "#d3d3d3",
"expcolw": "#c6c6c6",
"degree":        1,
"between":        0 
} 
},
{
 "id": "Kif1a",
"size":        2,
"molType": "Gene",
"type": "circle",
"seedArr": "notSeed",
"url": "16560",
"colorb": "#ff4500",
"colorw": "#ff4500",
"x": 1713.637,
"y":  918.169,
"attributes": {
 "expr": null,
"expcolb": "#d3d3d3",
"expcolw": "#c6c6c6",
"degree":        1,
"between":        0 
} 
},
{
 "id": "Pld3",
"size":        2,
"molType": "Gene",
"type": "circle",
"seedArr": "notSeed",
"url": "18807",
"colorb": "#ff4500",
"colorw": "#ff4500",
"x": 1543.637,
"y": 795.3755,
"attributes": {
 "expr": null,
"expcolb": "#d3d3d3",
"expcolw": "#c6c6c6",
"degree":        1,
"between":        0 
} 
},
{
 "id": "Kif21b",
"size":        2,
"molType": "Gene",
"type": "circle",
"seedArr": "notSeed",
"url": "16565",
"colorb": "#ff4500",
"colorw": "#ff4500",
"x": 1694.134,
"y":  831.465,
"attributes": {
 "expr": null,
"expcolb": "#d3d3d3",
"expcolw": "#c6c6c6",
"degree":        1,
"between":        0 
} 
},
{
 "id": "Slc7a2",
"size":        2,
"molType": "Gene",
"type": "circle",
"seedArr": "notSeed",
"url": "11988",
"colorb": "#ff4500",
"colorw": "#ff4500",
"x": 1893.442,
"y": 544.9107,
"attributes": {
 "expr": null,
"expcolb": "#d3d3d3",
"expcolw": "#c6c6c6",
"degree":        1,
"between":        0 
} 
},
{
 "id": "Snx5",
"size":        2,
"molType": "Gene",
"type": "circle",
"seedArr": "notSeed",
"url": "69178",
"colorb": "#ff4500",
"colorw": "#ff4500",
"x":   1642.3,
"y": 905.3597,
"attributes": {
 "expr": null,
"expcolb": "#d3d3d3",
"expcolw": "#c6c6c6",
"degree":        1,
"between":        0 
} 
},
{
 "id": "Klf8",
"size":        2,
"molType": "Gene",
"type": "circle",
"seedArr": "notSeed",
"url": "245671",
"colorb": "#ff4500",
"colorw": "#ff4500",
"x": 1617.209,
"y": 792.7774,
"attributes": {
 "expr": null,
"expcolb": "#d3d3d3",
"expcolw": "#c6c6c6",
"degree":        1,
"between":        0 
} 
},
{
 "id": "Syncrip",
"size":        2,
"molType": "Gene",
"type": "circle",
"seedArr": "notSeed",
"url": "56403",
"colorb": "#ff4500",
"colorw": "#ff4500",
"x": 1526.682,
"y": 808.5753,
"attributes": {
 "expr": null,
"expcolb": "#d3d3d3",
"expcolw": "#c6c6c6",
"degree":        1,
"between":        0 
} 
},
{
 "id": "Smcr8",
"size":        2,
"molType": "Gene",
"type": "circle",
"seedArr": "notSeed",
"url": "237782",
"colorb": "#ff4500",
"colorw": "#ff4500",
"x": 1655.963,
"y": 867.1101,
"attributes": {
 "expr": null,
"expcolb": "#d3d3d3",
"expcolw": "#c6c6c6",
"degree":        1,
"between":        0 
} 
},
{
 "id": "Zfp12",
"size":        2,
"molType": "Gene",
"type": "circle",
"seedArr": "notSeed",
"url": "231866",
"colorb": "#ff4500",
"colorw": "#ff4500",
"x": 1567.883,
"y": 928.1005,
"attributes": {
 "expr": null,
"expcolb": "#d3d3d3",
"expcolw": "#c6c6c6",
"degree":        1,
"between":        0 
} 
},
{
 "id": "Lrrc3",
"size":        2,
"molType": "Gene",
"type": "circle",
"seedArr": "notSeed",
"url": "237387",
"colorb": "#ff4500",
"colorw": "#ff4500",
"x": 1860.803,
"y": 601.5184,
"attributes": {
 "expr": null,
"expcolb": "#d3d3d3",
"expcolw": "#c6c6c6",
"degree":        1,
"between":        0 
} 
},
{
 "id": "Tgfbr1",
"size":        2,
"molType": "Gene",
"type": "circle",
"seedArr": "notSeed",
"url": "21812",
"colorb": "#ff4500",
"colorw": "#ff4500",
"x": 1668.316,
"y": 830.6412,
"attributes": {
 "expr": null,
"expcolb": "#d3d3d3",
"expcolw": "#c6c6c6",
"degree":        1,
"between":        0 
} 
},
{
 "id": "Snx30",
"size": 2.157154,
"molType": "Gene",
"type": "circle",
"seedArr": "notSeed",
"url": "209131",
"colorb": "#ff4500",
"colorw": "#ff4500",
"x":   1728.7,
"y": 754.8828,
"attributes": {
 "expr": null,
"expcolb": "#d3d3d3",
"expcolw": "#c6c6c6",
"degree":        2,
"between": 10665.13 
} 
},
{
 "id": "Thrsp",
"size":        2,
"molType": "Gene",
"type": "circle",
"seedArr": "notSeed",
"url": "21835",
"colorb": "#ff4500",
"colorw": "#ff4500",
"x": 1610.842,
"y": 1000.879,
"attributes": {
 "expr": null,
"expcolb": "#d3d3d3",
"expcolw": "#c6c6c6",
"degree":        1,
"between":        0 
} 
},
{
 "id": "Stat2",
"size":        2,
"molType": "Gene",
"type": "circle",
"seedArr": "notSeed",
"url": "20847",
"colorb": "#ff4500",
"colorw": "#ff4500",
"x": 1587.523,
"y": 958.9614,
"attributes": {
 "expr": null,
"expcolb": "#d3d3d3",
"expcolw": "#c6c6c6",
"degree":        1,
"between":        0 
} 
},
{
 "id": "Stk35",
"size":        2,
"molType": "Gene",
"type": "circle",
"seedArr": "notSeed",
"url": "67333",
"colorb": "#ff4500",
"colorw": "#ff4500",
"x": 1579.762,
"y": 963.9065,
"attributes": {
 "expr": null,
"expcolb": "#d3d3d3",
"expcolw": "#c6c6c6",
"degree":        1,
"between":        0 
} 
},
{
 "id": "Ubxn4",
"size":        2,
"molType": "Gene",
"type": "circle",
"seedArr": "notSeed",
"url": "67812",
"colorb": "#ff4500",
"colorw": "#ff4500",
"x": 1698.877,
"y": 886.4756,
"attributes": {
 "expr": null,
"expcolb": "#d3d3d3",
"expcolw": "#c6c6c6",
"degree":        1,
"between":        0 
} 
},
{
 "id": "Srcin1",
"size":        2,
"molType": "Gene",
"type": "circle",
"seedArr": "notSeed",
"url": "56013",
"colorb": "#ff4500",
"colorw": "#ff4500",
"x": 1544.181,
"y": 956.8648,
"attributes": {
 "expr": null,
"expcolb": "#d3d3d3",
"expcolw": "#c6c6c6",
"degree":        1,
"between":        0 
} 
},
{
 "id": "Tmem2",
"size":        2,
"molType": "Gene",
"type": "circle",
"seedArr": "notSeed",
"url": "83921",
"colorb": "#ff4500",
"colorw": "#ff4500",
"x": 1592.046,
"y": 839.1086,
"attributes": {
 "expr": null,
"expcolb": "#d3d3d3",
"expcolw": "#c6c6c6",
"degree":        1,
"between":        0 
} 
},
{
 "id": "Ylpm1",
"size":        2,
"molType": "Gene",
"type": "circle",
"seedArr": "notSeed",
"url": "56531",
"colorb": "#ff4500",
"colorw": "#ff4500",
"x": 1594.385,
"y": 931.8359,
"attributes": {
 "expr": null,
"expcolb": "#d3d3d3",
"expcolw": "#c6c6c6",
"degree":        1,
"between":        0 
} 
},
{
 "id": "Tram1l1",
"size":        2,
"molType": "Gene",
"type": "circle",
"seedArr": "notSeed",
"url": "229801",
"colorb": "#ff4500",
"colorw": "#ff4500",
"x": 1693.672,
"y": 863.2981,
"attributes": {
 "expr": null,
"expcolb": "#d3d3d3",
"expcolw": "#c6c6c6",
"degree":        1,
"between":        0 
} 
},
{
 "id": "Ssh1",
"size":        2,
"molType": "Gene",
"type": "circle",
"seedArr": "notSeed",
"url": "231637",
"colorb": "#ff4500",
"colorw": "#ff4500",
"x": 1616.313,
"y": 814.0091,
"attributes": {
 "expr": null,
"expcolb": "#d3d3d3",
"expcolw": "#c6c6c6",
"degree":        1,
"between":        0 
} 
},
{
 "id": "Ppm1e",
"size":        2,
"molType": "Gene",
"type": "circle",
"seedArr": "notSeed",
"url": "320472",
"colorb": "#ff4500",
"colorw": "#ff4500",
"x": 1668.656,
"y": 932.3087,
"attributes": {
 "expr": null,
"expcolb": "#d3d3d3",
"expcolw": "#c6c6c6",
"degree":        1,
"between":        0 
} 
},
{
 "id": "Tor1aip2",
"size":        2,
"molType": "Gene",
"type": "circle",
"seedArr": "notSeed",
"url": "240832",
"colorb": "#ff4500",
"colorw": "#ff4500",
"x": 1629.937,
"y": 858.1613,
"attributes": {
 "expr": null,
"expcolb": "#d3d3d3",
"expcolw": "#c6c6c6",
"degree":        1,
"between":        0 
} 
},
{
 "id": "Tmem194",
"size":        2,
"molType": "Gene",
"type": "circle",
"seedArr": "notSeed",
"url": "210035",
"colorb": "#ff4500",
"colorw": "#ff4500",
"x": 1615.289,
"y": 943.8291,
"attributes": {
 "expr": null,
"expcolb": "#d3d3d3",
"expcolw": "#c6c6c6",
"degree":        1,
"between":        0 
} 
},
{
 "id": "Slc20a1",
"size":        2,
"molType": "Gene",
"type": "circle",
"seedArr": "notSeed",
"url": "20515",
"colorb": "#ff4500",
"colorw": "#ff4500",
"x": 1545.185,
"y":  872.948,
"attributes": {
 "expr": null,
"expcolb": "#d3d3d3",
"expcolw": "#c6c6c6",
"degree":        1,
"between":        0 
} 
},
{
 "id": "Stx17",
"size":        2,
"molType": "Gene",
"type": "circle",
"seedArr": "notSeed",
"url": "67727",
"colorb": "#ff4500",
"colorw": "#ff4500",
"x": 1568.136,
"y": 899.5178,
"attributes": {
 "expr": null,
"expcolb": "#d3d3d3",
"expcolw": "#c6c6c6",
"degree":        1,
"between":        0 
} 
},
{
 "id": "Zkscan2",
"size":        2,
"molType": "Gene",
"type": "circle",
"seedArr": "notSeed",
"url": "210162",
"colorb": "#ff4500",
"colorw": "#ff4500",
"x":  1614.94,
"y": 966.6851,
"attributes": {
 "expr": null,
"expcolb": "#d3d3d3",
"expcolw": "#c6c6c6",
"degree":        1,
"between":        0 
} 
},
{
 "id": "Thbs1",
"size":        2,
"molType": "Gene",
"type": "circle",
"seedArr": "notSeed",
"url": "21825",
"colorb": "#ff4500",
"colorw": "#ff4500",
"x": 1626.843,
"y": 814.4004,
"attributes": {
 "expr": null,
"expcolb": "#d3d3d3",
"expcolw": "#c6c6c6",
"degree":        1,
"between":        0 
} 
},
{
 "id": "Rock2",
"size":        2,
"molType": "Gene",
"type": "circle",
"seedArr": "notSeed",
"url": "19878",
"colorb": "#ff4500",
"colorw": "#ff4500",
"x": 1642.568,
"y":  985.564,
"attributes": {
 "expr": null,
"expcolb": "#d3d3d3",
"expcolw": "#c6c6c6",
"degree":        1,
"between":        0 
} 
},
{
 "id": "Maneal",
"size":        2,
"molType": "Gene",
"type": "circle",
"seedArr": "notSeed",
"url": "215090",
"colorb": "#ff4500",
"colorw": "#ff4500",
"x":  1631.82,
"y": 959.9766,
"attributes": {
 "expr": null,
"expcolb": "#d3d3d3",
"expcolw": "#c6c6c6",
"degree":        1,
"between":        0 
} 
},
{
 "id": "Rnf167",
"size":        2,
"molType": "Gene",
"type": "circle",
"seedArr": "notSeed",
"url": "70510",
"colorb": "#ff4500",
"colorw": "#ff4500",
"x": 1647.692,
"y": 941.2285,
"attributes": {
 "expr": null,
"expcolb": "#d3d3d3",
"expcolw": "#c6c6c6",
"degree":        1,
"between":        0 
} 
},
{
 "id": "Psme4",
"size":        2,
"molType": "Gene",
"type": "circle",
"seedArr": "notSeed",
"url": "103554",
"colorb": "#ff4500",
"colorw": "#ff4500",
"x": 1539.276,
"y": 844.5953,
"attributes": {
 "expr": null,
"expcolb": "#d3d3d3",
"expcolw": "#c6c6c6",
"degree":        1,
"between":        0 
} 
},
{
 "id": "Prdm1",
"size":        2,
"molType": "Gene",
"type": "circle",
"seedArr": "notSeed",
"url": "12142",
"colorb": "#ff4500",
"colorw": "#ff4500",
"x": 1707.363,
"y":  934.747,
"attributes": {
 "expr": null,
"expcolb": "#d3d3d3",
"expcolw": "#c6c6c6",
"degree":        1,
"between":        0 
} 
},
{
 "id": "Ptprd",
"size":        2,
"molType": "Gene",
"type": "circle",
"seedArr": "notSeed",
"url": "19266",
"colorb": "#ff4500",
"colorw": "#ff4500",
"x": 1658.766,
"y": 933.4514,
"attributes": {
 "expr": null,
"expcolb": "#d3d3d3",
"expcolw": "#c6c6c6",
"degree":        1,
"between":        0 
} 
},
{
 "id": "Pgrmc1",
"size":        2,
"molType": "Gene",
"type": "circle",
"seedArr": "notSeed",
"url": "53328",
"colorb": "#ff4500",
"colorw": "#ff4500",
"x": 1557.139,
"y": 863.6802,
"attributes": {
 "expr": null,
"expcolb": "#d3d3d3",
"expcolw": "#c6c6c6",
"degree":        1,
"between":        0 
} 
},
{
 "id": "Zfp644",
"size":        2,
"molType": "Gene",
"type": "circle",
"seedArr": "notSeed",
"url": "52397",
"colorb": "#ff4500",
"colorw": "#ff4500",
"x":  1610.12,
"y": 954.6791,
"attributes": {
 "expr": null,
"expcolb": "#d3d3d3",
"expcolw": "#c6c6c6",
"degree":        1,
"between":        0 
} 
},
{
 "id": "Mtpn",
"size":        2,
"molType": "Gene",
"type": "circle",
"seedArr": "notSeed",
"url": "14489",
"colorb": "#ff4500",
"colorw": "#ff4500",
"x": 1500.542,
"y": 881.4951,
"attributes": {
 "expr": null,
"expcolb": "#d3d3d3",
"expcolw": "#c6c6c6",
"degree":        1,
"between":        0 
} 
},
{
 "id": "Tgs1",
"size":        2,
"molType": "Gene",
"type": "circle",
"seedArr": "notSeed",
"url": "116940",
"colorb": "#ff4500",
"colorw": "#ff4500",
"x": 1600.257,
"y": 860.8481,
"attributes": {
 "expr": null,
"expcolb": "#d3d3d3",
"expcolw": "#c6c6c6",
"degree":        1,
"between":        0 
} 
},
{
 "id": "Tmem214",
"size":        2,
"molType": "Gene",
"type": "circle",
"seedArr": "notSeed",
"url": "68796",
"colorb": "#ff4500",
"colorw": "#ff4500",
"x": 1631.262,
"y":  830.258,
"attributes": {
 "expr": null,
"expcolb": "#d3d3d3",
"expcolw": "#c6c6c6",
"degree":        1,
"between":        0 
} 
},
{
 "id": "Syt11",
"size":        2,
"molType": "Gene",
"type": "circle",
"seedArr": "notSeed",
"url": "229521",
"colorb": "#ff4500",
"colorw": "#ff4500",
"x": 1567.881,
"y": 808.0446,
"attributes": {
 "expr": null,
"expcolb": "#d3d3d3",
"expcolw": "#c6c6c6",
"degree":        1,
"between":        0 
} 
},
{
 "id": "Zfp248",
"size":        2,
"molType": "Gene",
"type": "circle",
"seedArr": "notSeed",
"url": "72720",
"colorb": "#ff4500",
"colorw": "#ff4500",
"x": 1524.035,
"y": 934.5779,
"attributes": {
 "expr": null,
"expcolb": "#d3d3d3",
"expcolw": "#c6c6c6",
"degree":        1,
"between":        0 
} 
},
{
 "id": "Slc24a2",
"size":        2,
"molType": "Gene",
"type": "circle",
"seedArr": "notSeed",
"url": "76376",
"colorb": "#ff4500",
"colorw": "#ff4500",
"x": 1578.712,
"y": 807.4783,
"attributes": {
 "expr": null,
"expcolb": "#d3d3d3",
"expcolw": "#c6c6c6",
"degree":        1,
"between":        0 
} 
},
{
 "id": "Serf2",
"size":        2,
"molType": "Gene",
"type": "circle",
"seedArr": "notSeed",
"url": "378702",
"colorb": "#ff4500",
"colorw": "#ff4500",
"x": 1679.092,
"y":  847.205,
"attributes": {
 "expr": null,
"expcolb": "#d3d3d3",
"expcolw": "#c6c6c6",
"degree":        1,
"between":        0 
} 
},
{
 "id": "Zfp354b",
"size":        2,
"molType": "Gene",
"type": "circle",
"seedArr": "notSeed",
"url": "27274",
"colorb": "#ff4500",
"colorw": "#ff4500",
"x": 1622.863,
"y": 994.8614,
"attributes": {
 "expr": null,
"expcolb": "#d3d3d3",
"expcolw": "#c6c6c6",
"degree":        1,
"between":        0 
} 
},
{
 "id": "Zfp462",
"size":        2,
"molType": "Gene",
"type": "circle",
"seedArr": "notSeed",
"url": "242466",
"colorb": "#ff4500",
"colorw": "#ff4500",
"x": 1547.579,
"y": 918.2513,
"attributes": {
 "expr": null,
"expcolb": "#d3d3d3",
"expcolw": "#c6c6c6",
"degree":        1,
"between":        0 
} 
},
{
 "id": "Zfp318",
"size":        2,
"molType": "Gene",
"type": "circle",
"seedArr": "notSeed",
"url": "57908",
"colorb": "#ff4500",
"colorw": "#ff4500",
"x": 1714.829,
"y":   884.49,
"attributes": {
 "expr": null,
"expcolb": "#d3d3d3",
"expcolw": "#c6c6c6",
"degree":        1,
"between":        0 
} 
},
{
 "id": "Mpv17",
"size":        2,
"molType": "Gene",
"type": "circle",
"seedArr": "notSeed",
"url": "17527",
"colorb": "#ff4500",
"colorw": "#ff4500",
"x": 1882.948,
"y": 580.0991,
"attributes": {
 "expr": null,
"expcolb": "#d3d3d3",
"expcolw": "#c6c6c6",
"degree":        1,
"between":        0 
} 
},
{
 "id": "Rnf44",
"size":        2,
"molType": "Gene",
"type": "circle",
"seedArr": "notSeed",
"url": "105239",
"colorb": "#ff4500",
"colorw": "#ff4500",
"x": 1585.649,
"y": 784.0588,
"attributes": {
 "expr": null,
"expcolb": "#d3d3d3",
"expcolw": "#c6c6c6",
"degree":        1,
"between":        0 
} 
},
{
 "id": "Pnkd",
"size":        2,
"molType": "Gene",
"type": "circle",
"seedArr": "notSeed",
"url": "56695",
"colorb": "#ff4500",
"colorw": "#ff4500",
"x": 1568.261,
"y": 917.7674,
"attributes": {
 "expr": null,
"expcolb": "#d3d3d3",
"expcolw": "#c6c6c6",
"degree":        1,
"between":        0 
} 
},
{
 "id": "Zeb2",
"size":        2,
"molType": "Gene",
"type": "circle",
"seedArr": "notSeed",
"url": "24136",
"colorb": "#ff4500",
"colorw": "#ff4500",
"x":  1524.05,
"y": 875.9999,
"attributes": {
 "expr": null,
"expcolb": "#d3d3d3",
"expcolw": "#c6c6c6",
"degree":        1,
"between":        0 
} 
},
{
 "id": "Rdx",
"size":        2,
"molType": "Gene",
"type": "circle",
"seedArr": "notSeed",
"url": "19684",
"colorb": "#ff4500",
"colorw": "#ff4500",
"x": 1598.149,
"y":   787.85,
"attributes": {
 "expr": null,
"expcolb": "#d3d3d3",
"expcolw": "#c6c6c6",
"degree":        1,
"between":        0 
} 
},
{
 "id": "Syn3",
"size":        2,
"molType": "Gene",
"type": "circle",
"seedArr": "notSeed",
"url": "27204",
"colorb": "#ff4500",
"colorw": "#ff4500",
"x": 1566.159,
"y": 948.8609,
"attributes": {
 "expr": null,
"expcolb": "#d3d3d3",
"expcolw": "#c6c6c6",
"degree":        1,
"between":        0 
} 
},
{
 "id": "Usp45",
"size":        2,
"molType": "Gene",
"type": "circle",
"seedArr": "notSeed",
"url": "77593",
"colorb": "#ff4500",
"colorw": "#ff4500",
"x": 1549.668,
"y": 890.9473,
"attributes": {
 "expr": null,
"expcolb": "#d3d3d3",
"expcolw": "#c6c6c6",
"degree":        1,
"between":        0 
} 
},
{
 "id": "Trim6",
"size":        2,
"molType": "Gene",
"type": "circle",
"seedArr": "notSeed",
"url": "94088",
"colorb": "#ff4500",
"colorw": "#ff4500",
"x": 1639.588,
"y": 955.0572,
"attributes": {
 "expr": null,
"expcolb": "#d3d3d3",
"expcolw": "#c6c6c6",
"degree":        1,
"between":        0 
} 
},
{
 "id": "Rffl",
"size":        2,
"molType": "Gene",
"type": "circle",
"seedArr": "notSeed",
"url": "67338",
"colorb": "#ff4500",
"colorw": "#ff4500",
"x": 1536.056,
"y": 925.3032,
"attributes": {
 "expr": null,
"expcolb": "#d3d3d3",
"expcolw": "#c6c6c6",
"degree":        1,
"between":        0 
} 
},
{
 "id": "Slitrk4",
"size":        2,
"molType": "Gene",
"type": "circle",
"seedArr": "notSeed",
"url": "245446",
"colorb": "#ff4500",
"colorw": "#ff4500",
"x": 1586.373,
"y": 989.9616,
"attributes": {
 "expr": null,
"expcolb": "#d3d3d3",
"expcolw": "#c6c6c6",
"degree":        1,
"between":        0 
} 
},
{
 "id": "Mtf1",
"size":        2,
"molType": "Gene",
"type": "circle",
"seedArr": "notSeed",
"url": "17764",
"colorb": "#ff4500",
"colorw": "#ff4500",
"x": 1599.273,
"y": 878.0523,
"attributes": {
 "expr": null,
"expcolb": "#d3d3d3",
"expcolw": "#c6c6c6",
"degree":        1,
"between":        0 
} 
},
{
 "id": "Trib2",
"size":        2,
"molType": "Gene",
"type": "circle",
"seedArr": "notSeed",
"url": "217410",
"colorb": "#ff4500",
"colorw": "#ff4500",
"x": 1550.077,
"y": 843.1323,
"attributes": {
 "expr": null,
"expcolb": "#d3d3d3",
"expcolw": "#c6c6c6",
"degree":        1,
"between":        0 
} 
},
{
 "id": "Mtmr4",
"size":        2,
"molType": "Gene",
"type": "circle",
"seedArr": "notSeed",
"url": "170749",
"colorb": "#ff4500",
"colorw": "#ff4500",
"x": 1542.332,
"y": 832.2309,
"attributes": {
 "expr": null,
"expcolb": "#d3d3d3",
"expcolw": "#c6c6c6",
"degree":        1,
"between":        0 
} 
},
{
 "id": "Stim1",
"size":        2,
"molType": "Gene",
"type": "circle",
"seedArr": "notSeed",
"url": "20866",
"colorb": "#ff4500",
"colorw": "#ff4500",
"x": 1567.265,
"y": 879.3193,
"attributes": {
 "expr": null,
"expcolb": "#d3d3d3",
"expcolw": "#c6c6c6",
"degree":        1,
"between":        0 
} 
},
{
 "id": "Slc6a8",
"size":        2,
"molType": "Gene",
"type": "circle",
"seedArr": "notSeed",
"url": "102857",
"colorb": "#ff4500",
"colorw": "#ff4500",
"x": 1503.566,
"y": 904.0651,
"attributes": {
 "expr": null,
"expcolb": "#d3d3d3",
"expcolw": "#c6c6c6",
"degree":        1,
"between":        0 
} 
},
{
 "id": "Patl1",
"size":        2,
"molType": "Gene",
"type": "circle",
"seedArr": "notSeed",
"url": "225929",
"colorb": "#ff4500",
"colorw": "#ff4500",
"x": 1605.976,
"y":  884.974,
"attributes": {
 "expr": null,
"expcolb": "#d3d3d3",
"expcolw": "#c6c6c6",
"degree":        1,
"between":        0 
} 
},
{
 "id": "Slitrk5",
"size":        2,
"molType": "Gene",
"type": "circle",
"seedArr": "notSeed",
"url": "75409",
"colorb": "#ff4500",
"colorw": "#ff4500",
"x": 1518.798,
"y": 901.8765,
"attributes": {
 "expr": null,
"expcolb": "#d3d3d3",
"expcolw": "#c6c6c6",
"degree":        1,
"between":        0 
} 
},
{
 "id": "Zscan22",
"size":        2,
"molType": "Gene",
"type": "circle",
"seedArr": "notSeed",
"url": "232878",
"colorb": "#ff4500",
"colorw": "#ff4500",
"x": 1511.573,
"y": 927.3367,
"attributes": {
 "expr": null,
"expcolb": "#d3d3d3",
"expcolw": "#c6c6c6",
"degree":        1,
"between":        0 
} 
},
{
 "id": "Slco5a1",
"size":        2,
"molType": "Gene",
"type": "circle",
"seedArr": "notSeed",
"url": "240726",
"colorb": "#ff4500",
"colorw": "#ff4500",
"x": 1663.318,
"y": 965.8354,
"attributes": {
 "expr": null,
"expcolb": "#d3d3d3",
"expcolw": "#c6c6c6",
"degree":        1,
"between":        0 
} 
},
{
 "id": "Zfp174",
"size":        2,
"molType": "Gene",
"type": "circle",
"seedArr": "notSeed",
"url": "385674",
"colorb": "#ff4500",
"colorw": "#ff4500",
"x":  1644.12,
"y": 890.7519,
"attributes": {
 "expr": null,
"expcolb": "#d3d3d3",
"expcolw": "#c6c6c6",
"degree":        1,
"between":        0 
} 
},
{
 "id": "Pdk1",
"size":        2,
"molType": "Gene",
"type": "circle",
"seedArr": "notSeed",
"url": "228026",
"colorb": "#ff4500",
"colorw": "#ff4500",
"x": 1821.346,
"y": 613.8712,
"attributes": {
 "expr": null,
"expcolb": "#d3d3d3",
"expcolw": "#c6c6c6",
"degree":        1,
"between":        0 
} 
},
{
 "id": "Wdtc1",
"size":        2,
"molType": "Gene",
"type": "circle",
"seedArr": "notSeed",
"url": "230796",
"colorb": "#ff4500",
"colorw": "#ff4500",
"x": 1571.078,
"y": 957.6964,
"attributes": {
 "expr": null,
"expcolb": "#d3d3d3",
"expcolw": "#c6c6c6",
"degree":        1,
"between":        0 
} 
},
{
 "id": "Zc3h11a",
"size":        2,
"molType": "Gene",
"type": "circle",
"seedArr": "notSeed",
"url": "70579",
"colorb": "#ff4500",
"colorw": "#ff4500",
"x": 1527.675,
"y": 900.8797,
"attributes": {
 "expr": null,
"expcolb": "#d3d3d3",
"expcolw": "#c6c6c6",
"degree":        1,
"between":        0 
} 
},
{
 "id": "Zfp280b",
"size":        2,
"molType": "Gene",
"type": "circle",
"seedArr": "notSeed",
"url": "64453",
"colorb": "#ff4500",
"colorw": "#ff4500",
"x": 1594.955,
"y": 897.7425,
"attributes": {
 "expr": null,
"expcolb": "#d3d3d3",
"expcolw": "#c6c6c6",
"degree":        1,
"between":        0 
} 
},
{
 "id": "Zfp109",
"size":        2,
"molType": "Gene",
"type": "circle",
"seedArr": "notSeed",
"url": "56869",
"colorb": "#ff4500",
"colorw": "#ff4500",
"x": 1514.234,
"y": 940.5049,
"attributes": {
 "expr": null,
"expcolb": "#d3d3d3",
"expcolw": "#c6c6c6",
"degree":        1,
"between":        0 
} 
},
{
 "id": "Sacm1l",
"size":        2,
"molType": "Gene",
"type": "circle",
"seedArr": "notSeed",
"url": "83493",
"colorb": "#ff4500",
"colorw": "#ff4500",
"x": 1641.415,
"y":  869.936,
"attributes": {
 "expr": null,
"expcolb": "#d3d3d3",
"expcolw": "#c6c6c6",
"degree":        1,
"between":        0 
} 
},
{
 "id": "Nlk",
"size":        2,
"molType": "Gene",
"type": "circle",
"seedArr": "notSeed",
"url": "18099",
"colorb": "#ff4500",
"colorw": "#ff4500",
"x": 1660.882,
"y": 956.2226,
"attributes": {
 "expr": null,
"expcolb": "#d3d3d3",
"expcolw": "#c6c6c6",
"degree":        1,
"between":        0 
} 
},
{
 "id": "Zdhhc24",
"size":        2,
"molType": "Gene",
"type": "circle",
"seedArr": "notSeed",
"url": "70605",
"colorb": "#ff4500",
"colorw": "#ff4500",
"x": 1518.357,
"y": 841.3081,
"attributes": {
 "expr": null,
"expcolb": "#d3d3d3",
"expcolw": "#c6c6c6",
"degree":        1,
"between":        0 
} 
},
{
 "id": "Sh2b3",
"size":        2,
"molType": "Gene",
"type": "circle",
"seedArr": "notSeed",
"url": "16923",
"colorb": "#ff4500",
"colorw": "#ff4500",
"x": 1628.892,
"y": 900.6448,
"attributes": {
 "expr": null,
"expcolb": "#d3d3d3",
"expcolw": "#c6c6c6",
"degree":        1,
"between":        0 
} 
},
{
 "id": "Ubap2",
"size":        2,
"molType": "Gene",
"type": "circle",
"seedArr": "notSeed",
"url": "68926",
"colorb": "#ff4500",
"colorw": "#ff4500",
"x":  1701.63,
"y":  840.892,
"attributes": {
 "expr": null,
"expcolb": "#d3d3d3",
"expcolw": "#c6c6c6",
"degree":        1,
"between":        0 
} 
},
{
 "id": "Xkr8",
"size":        2,
"molType": "Gene",
"type": "circle",
"seedArr": "notSeed",
"url": "381560",
"colorb": "#ff4500",
"colorw": "#ff4500",
"x":  1648.64,
"y": 952.8592,
"attributes": {
 "expr": null,
"expcolb": "#d3d3d3",
"expcolw": "#c6c6c6",
"degree":        1,
"between":        0 
} 
},
{
 "id": "Tspan2",
"size":        2,
"molType": "Gene",
"type": "circle",
"seedArr": "notSeed",
"url": "70747",
"colorb": "#ff4500",
"colorw": "#ff4500",
"x": 1695.195,
"y": 910.2209,
"attributes": {
 "expr": null,
"expcolb": "#d3d3d3",
"expcolw": "#c6c6c6",
"degree":        1,
"between":        0 
} 
},
{
 "id": "Unc80",
"size":        2,
"molType": "Gene",
"type": "circle",
"seedArr": "notSeed",
"url": "329178",
"colorb": "#ff4500",
"colorw": "#ff4500",
"x": 1571.714,
"y": 974.2053,
"attributes": {
 "expr": null,
"expcolb": "#d3d3d3",
"expcolw": "#c6c6c6",
"degree":        1,
"between":        0 
} 
},
{
 "id": "Zswim5",
"size":        2,
"molType": "Gene",
"type": "circle",
"seedArr": "notSeed",
"url": "74464",
"colorb": "#ff4500",
"colorw": "#ff4500",
"x": 1706.374,
"y": 950.1651,
"attributes": {
 "expr": null,
"expcolb": "#d3d3d3",
"expcolw": "#c6c6c6",
"degree":        1,
"between":        0 
} 
},
{
 "id": "Srrm4",
"size":        2,
"molType": "Gene",
"type": "circle",
"seedArr": "notSeed",
"url": "68955",
"colorb": "#ff4500",
"colorw": "#ff4500",
"x": 1612.426,
"y": 987.5585,
"attributes": {
 "expr": null,
"expcolb": "#d3d3d3",
"expcolw": "#c6c6c6",
"degree":        1,
"between":        0 
} 
},
{
 "id": "Zfp583",
"size":        2,
"molType": "Gene",
"type": "circle",
"seedArr": "notSeed",
"url": "213011",
"colorb": "#ff4500",
"colorw": "#ff4500",
"x": 1632.567,
"y": 1001.517,
"attributes": {
 "expr": null,
"expcolb": "#d3d3d3",
"expcolw": "#c6c6c6",
"degree":        1,
"between":        0 
} 
},
{
 "id": "Tenm2",
"size":        2,
"molType": "Gene",
"type": "circle",
"seedArr": "notSeed",
"url": "23964",
"colorb": "#ff4500",
"colorw": "#ff4500",
"x": 1596.771,
"y": 890.0165,
"attributes": {
 "expr": null,
"expcolb": "#d3d3d3",
"expcolw": "#c6c6c6",
"degree":        1,
"between":        0 
} 
},
{
 "id": "Slc25a18",
"size":        2,
"molType": "Gene",
"type": "circle",
"seedArr": "notSeed",
"url": "71803",
"colorb": "#ff4500",
"colorw": "#ff4500",
"x": 1534.638,
"y": 933.1517,
"attributes": {
 "expr": null,
"expcolb": "#d3d3d3",
"expcolw": "#c6c6c6",
"degree":        1,
"between":        0 
} 
},
{
 "id": "Tubb4a",
"size":        2,
"molType": "Gene",
"type": "circle",
"seedArr": "notSeed",
"url": "22153",
"colorb": "#ff4500",
"colorw": "#ff4500",
"x": 1518.539,
"y": 823.2573,
"attributes": {
 "expr": null,
"expcolb": "#d3d3d3",
"expcolw": "#c6c6c6",
"degree":        1,
"between":        0 
} 
},
{
 "id": "Ptpru",
"size":        2,
"molType": "Gene",
"type": "circle",
"seedArr": "notSeed",
"url": "19273",
"colorb": "#ff4500",
"colorw": "#ff4500",
"x": 1556.373,
"y": 942.6063,
"attributes": {
 "expr": null,
"expcolb": "#d3d3d3",
"expcolw": "#c6c6c6",
"degree":        1,
"between":        0 
} 
},
{
 "id": "Vav3",
"size":        2,
"molType": "Gene",
"type": "circle",
"seedArr": "notSeed",
"url": "57257",
"colorb": "#ff4500",
"colorw": "#ff4500",
"x": 1591.288,
"y": 815.3446,
"attributes": {
 "expr": null,
"expcolb": "#d3d3d3",
"expcolw": "#c6c6c6",
"degree":        1,
"between":        0 
} 
},
{
 "id": "Slc2a3",
"size":        2,
"molType": "Gene",
"type": "circle",
"seedArr": "notSeed",
"url": "20527",
"colorb": "#ff4500",
"colorw": "#ff4500",
"x":  1615.67,
"y": 908.0425,
"attributes": {
 "expr": null,
"expcolb": "#d3d3d3",
"expcolw": "#c6c6c6",
"degree":        1,
"between":        0 
} 
} 
],
"edges": [ {
 "id": "1",
"source": "mmu-mir-129-5p",
"target": "Pou2f2",
"type": "arrow",
"color": "#d3d3d3" 
},
{
 "id": "2",
"source": "mmu-mir-129-5p",
"target": "Irg1",
"type": "arrow",
"color": "#d3d3d3" 
},
{
 "id": "3",
"source": "mmu-mir-129-5p",
"target": "Pms2",
"type": "arrow",
"color": "#d3d3d3" 
},
{
 "id": "4",
"source": "mmu-mir-129-5p",
"target": "Dst",
"type": "arrow",
"color": "#d3d3d3" 
},
{
 "id": "5",
"source": "mmu-mir-129-5p",
"target": "Ppara",
"type": "arrow",
"color": "#d3d3d3" 
},
{
 "id": "6",
"source": "mmu-mir-129-5p",
"target": "Itga9",
"type": "arrow",
"color": "#d3d3d3" 
},
{
 "id": "7",
"source": "mmu-mir-129-5p",
"target": "Runx1t1",
"type": "arrow",
"color": "#d3d3d3" 
},
{
 "id": "8",
"source": "mmu-mir-129-5p",
"target": "Gpx5",
"type": "arrow",
"color": "#d3d3d3" 
},
{
 "id": "9",
"source": "mmu-mir-129-5p",
"target": "Mob4",
"type": "arrow",
"color": "#d3d3d3" 
},
{
 "id": "10",
"source": "mmu-mir-129-5p",
"target": "Sco1",
"type": "arrow",
"color": "#d3d3d3" 
},
{
 "id": "11",
"source": "mmu-mir-129-5p",
"target": "Ppih",
"type": "arrow",
"color": "#d3d3d3" 
},
{
 "id": "12",
"source": "mmu-mir-129-5p",
"target": "Rfx3",
"type": "arrow",
"color": "#d3d3d3" 
},
{
 "id": "13",
"source": "mmu-mir-129-5p",
"target": "Tmpo",
"type": "arrow",
"color": "#d3d3d3" 
},
{
 "id": "14",
"source": "mmu-mir-129-5p",
"target": "Zic4",
"type": "arrow",
"color": "#d3d3d3" 
},
{
 "id": "15",
"source": "mmu-mir-129-5p",
"target": "Il11",
"type": "arrow",
"color": "#d3d3d3" 
},
{
 "id": "16",
"source": "mmu-mir-129-5p",
"target": "Tfb2m",
"type": "arrow",
"color": "#d3d3d3" 
},
{
 "id": "17",
"source": "mmu-mir-129-5p",
"target": "Hars",
"type": "arrow",
"color": "#d3d3d3" 
},
{
 "id": "18",
"source": "mmu-mir-129-5p",
"target": "Apbb2",
"type": "arrow",
"color": "#d3d3d3" 
},
{
 "id": "19",
"source": "mmu-mir-129-5p",
"target": "Tectb",
"type": "arrow",
"color": "#d3d3d3" 
},
{
 "id": "20",
"source": "mmu-mir-129-5p",
"target": "Kif11",
"type": "arrow",
"color": "#d3d3d3" 
},
{
 "id": "21",
"source": "mmu-mir-129-5p",
"target": "Fam126b",
"type": "arrow",
"color": "#d3d3d3" 
},
{
 "id": "22",
"source": "mmu-mir-129-5p",
"target": "Clpb",
"type": "arrow",
"color": "#d3d3d3" 
},
{
 "id": "23",
"source": "mmu-mir-129-5p",
"target": "Casz1",
"type": "arrow",
"color": "#d3d3d3" 
},
{
 "id": "24",
"source": "mmu-mir-129-5p",
"target": "Angel2",
"type": "arrow",
"color": "#d3d3d3" 
},
{
 "id": "25",
"source": "mmu-mir-129-5p",
"target": "D16Ertd472e",
"type": "arrow",
"color": "#d3d3d3" 
},
{
 "id": "26",
"source": "mmu-mir-129-5p",
"target": "Ctdspl2",
"type": "arrow",
"color": "#d3d3d3" 
},
{
 "id": "27",
"source": "mmu-mir-129-5p",
"target": "Tnpo3",
"type": "arrow",
"color": "#d3d3d3" 
},
{
 "id": "28",
"source": "mmu-mir-129-5p",
"target": "Pknox1",
"type": "arrow",
"color": "#d3d3d3" 
},
{
 "id": "29",
"source": "mmu-mir-129-5p",
"target": "Ctbp2",
"type": "arrow",
"color": "#d3d3d3" 
},
{
 "id": "30",
"source": "mmu-mir-129-5p",
"target": "Pik3c2a",
"type": "arrow",
"color": "#d3d3d3" 
},
{
 "id": "31",
"source": "mmu-mir-129-5p",
"target": "Ncoa1",
"type": "arrow",
"color": "#d3d3d3" 
},
{
 "id": "32",
"source": "mmu-mir-129-5p",
"target": "Sp3",
"type": "arrow",
"color": "#d3d3d3" 
},
{
 "id": "33",
"source": "mmu-mir-129-5p",
"target": "Mettl2",
"type": "arrow",
"color": "#d3d3d3" 
},
{
 "id": "34",
"source": "mmu-mir-129-5p",
"target": "Foxq1",
"type": "arrow",
"color": "#d3d3d3" 
},
{
 "id": "35",
"source": "mmu-mir-129-5p",
"target": "Kcnj15",
"type": "arrow",
"color": "#d3d3d3" 
},
{
 "id": "36",
"source": "mmu-mir-129-5p",
"target": "Lig4",
"type": "arrow",
"color": "#d3d3d3" 
},
{
 "id": "37",
"source": "mmu-mir-129-5p",
"target": "Mthfd2",
"type": "arrow",
"color": "#d3d3d3" 
},
{
 "id": "38",
"source": "mmu-mir-129-5p",
"target": "Csf1",
"type": "arrow",
"color": "#d3d3d3" 
},
{
 "id": "39",
"source": "mmu-mir-129-5p",
"target": "Agtrap",
"type": "arrow",
"color": "#d3d3d3" 
},
{
 "id": "40",
"source": "mmu-mir-129-5p",
"target": "Slc23a1",
"type": "arrow",
"color": "#d3d3d3" 
},
{
 "id": "41",
"source": "mmu-mir-129-5p",
"target": "Ikzf1",
"type": "arrow",
"color": "#d3d3d3" 
},
{
 "id": "42",
"source": "mmu-mir-129-5p",
"target": "Timm17b",
"type": "arrow",
"color": "#d3d3d3" 
},
{
 "id": "43",
"source": "mmu-mir-129-5p",
"target": "Pacsin1",
"type": "arrow",
"color": "#d3d3d3" 
},
{
 "id": "44",
"source": "mmu-mir-129-5p",
"target": "Ern2",
"type": "arrow",
"color": "#d3d3d3" 
},
{
 "id": "45",
"source": "mmu-mir-129-5p",
"target": "Slamf1",
"type": "arrow",
"color": "#d3d3d3" 
},
{
 "id": "46",
"source": "mmu-mir-129-5p",
"target": "Mrpl17",
"type": "arrow",
"color": "#d3d3d3" 
},
{
 "id": "47",
"source": "mmu-mir-129-5p",
"target": "Slco3a1",
"type": "arrow",
"color": "#d3d3d3" 
},
{
 "id": "48",
"source": "mmu-mir-129-5p",
"target": "Hs6st2",
"type": "arrow",
"color": "#d3d3d3" 
},
{
 "id": "49",
"source": "mmu-mir-129-5p",
"target": "Grb14",
"type": "arrow",
"color": "#d3d3d3" 
},
{
 "id": "50",
"source": "mmu-mir-129-5p",
"target": "Isg15",
"type": "arrow",
"color": "#d3d3d3" 
},
{
 "id": "51",
"source": "mmu-mir-129-5p",
"target": "Slc7a10",
"type": "arrow",
"color": "#d3d3d3" 
},
{
 "id": "52",
"source": "mmu-mir-129-5p",
"target": "Srrm1",
"type": "arrow",
"color": "#d3d3d3" 
},
{
 "id": "53",
"source": "mmu-mir-129-5p",
"target": "Tpm3",
"type": "arrow",
"color": "#d3d3d3" 
},
{
 "id": "54",
"source": "mmu-mir-129-5p",
"target": "Stx8",
"type": "arrow",
"color": "#d3d3d3" 
},
{
 "id": "55",
"source": "mmu-mir-129-5p",
"target": "Rad18",
"type": "arrow",
"color": "#d3d3d3" 
},
{
 "id": "56",
"source": "mmu-mir-129-5p",
"target": "Trim39",
"type": "arrow",
"color": "#d3d3d3" 
},
{
 "id": "57",
"source": "mmu-mir-129-5p",
"target": "Parp3",
"type": "arrow",
"color": "#d3d3d3" 
},
{
 "id": "58",
"source": "mmu-mir-129-5p",
"target": "Bet1l",
"type": "arrow",
"color": "#d3d3d3" 
},
{
 "id": "59",
"source": "mmu-mir-129-5p",
"target": "Atpbd4",
"type": "arrow",
"color": "#d3d3d3" 
},
{
 "id": "60",
"source": "mmu-mir-129-5p",
"target": "Sorcs3",
"type": "arrow",
"color": "#d3d3d3" 
},
{
 "id": "61",
"source": "mmu-mir-129-5p",
"target": "Atg10",
"type": "arrow",
"color": "#d3d3d3" 
},
{
 "id": "62",
"source": "mmu-mir-129-5p",
"target": "Yipf5",
"type": "arrow",
"color": "#d3d3d3" 
},
{
 "id": "63",
"source": "mmu-mir-129-5p",
"target": "Rspry1",
"type": "arrow",
"color": "#d3d3d3" 
},
{
 "id": "64",
"source": "mmu-mir-129-5p",
"target": "Spc24",
"type": "arrow",
"color": "#d3d3d3" 
},
{
 "id": "65",
"source": "mmu-mir-129-5p",
"target": "Jkamp",
"type": "arrow",
"color": "#d3d3d3" 
},
{
 "id": "66",
"source": "mmu-mir-129-5p",
"target": "Ubxn2b",
"type": "arrow",
"color": "#d3d3d3" 
},
{
 "id": "67",
"source": "mmu-mir-129-5p",
"target": "Dpy19l1",
"type": "arrow",
"color": "#d3d3d3" 
},
{
 "id": "68",
"source": "mmu-mir-129-5p",
"target": "Ccdc167",
"type": "arrow",
"color": "#d3d3d3" 
},
{
 "id": "69",
"source": "mmu-mir-129-5p",
"target": "Glrx2",
"type": "arrow",
"color": "#d3d3d3" 
},
{
 "id": "70",
"source": "mmu-mir-129-5p",
"target": "Ms4a6b",
"type": "arrow",
"color": "#d3d3d3" 
},
{
 "id": "71",
"source": "mmu-mir-129-5p",
"target": "Pphln1",
"type": "arrow",
"color": "#d3d3d3" 
},
{
 "id": "72",
"source": "mmu-mir-129-5p",
"target": "Arl16",
"type": "arrow",
"color": "#d3d3d3" 
},
{
 "id": "73",
"source": "mmu-mir-129-5p",
"target": "Cd3eap",
"type": "arrow",
"color": "#d3d3d3" 
},
{
 "id": "74",
"source": "mmu-mir-129-5p",
"target": "Cox10",
"type": "arrow",
"color": "#d3d3d3" 
},
{
 "id": "75",
"source": "mmu-mir-129-5p",
"target": "Rprd1b",
"type": "arrow",
"color": "#d3d3d3" 
},
{
 "id": "76",
"source": "mmu-mir-129-5p",
"target": "Prdm16",
"type": "arrow",
"color": "#d3d3d3" 
},
{
 "id": "77",
"source": "mmu-mir-129-5p",
"target": "Kdsr",
"type": "arrow",
"color": "#d3d3d3" 
},
{
 "id": "78",
"source": "mmu-mir-129-5p",
"target": "Epg5",
"type": "arrow",
"color": "#d3d3d3" 
},
{
 "id": "79",
"source": "mmu-mir-129-5p",
"target": "Zfp935",
"type": "arrow",
"color": "#d3d3d3" 
},
{
 "id": "80",
"source": "mmu-mir-129-5p",
"target": "Tmem50a",
"type": "arrow",
"color": "#d3d3d3" 
},
{
 "id": "81",
"source": "mmu-mir-129-5p",
"target": "Amer2",
"type": "arrow",
"color": "#d3d3d3" 
},
{
 "id": "82",
"source": "mmu-mir-129-5p",
"target": "Lrrc8e",
"type": "arrow",
"color": "#d3d3d3" 
},
{
 "id": "83",
"source": "mmu-mir-129-5p",
"target": "Lsm11",
"type": "arrow",
"color": "#d3d3d3" 
},
{
 "id": "84",
"source": "mmu-mir-129-5p",
"target": "Ccdc71",
"type": "arrow",
"color": "#d3d3d3" 
},
{
 "id": "85",
"source": "mmu-mir-129-5p",
"target": "Zfp131",
"type": "arrow",
"color": "#d3d3d3" 
},
{
 "id": "86",
"source": "mmu-mir-129-5p",
"target": "Ssbp3",
"type": "arrow",
"color": "#d3d3d3" 
},
{
 "id": "87",
"source": "mmu-mir-129-5p",
"target": "Veph1",
"type": "arrow",
"color": "#d3d3d3" 
},
{
 "id": "88",
"source": "mmu-mir-129-5p",
"target": "Kremen2",
"type": "arrow",
"color": "#d3d3d3" 
},
{
 "id": "89",
"source": "mmu-mir-129-5p",
"target": "Ptchd4",
"type": "arrow",
"color": "#d3d3d3" 
},
{
 "id": "90",
"source": "mmu-mir-129-5p",
"target": "Klk9",
"type": "arrow",
"color": "#d3d3d3" 
},
{
 "id": "91",
"source": "mmu-mir-129-5p",
"target": "Zfp329",
"type": "arrow",
"color": "#d3d3d3" 
},
{
 "id": "92",
"source": "mmu-mir-129-5p",
"target": "Dcaf6",
"type": "arrow",
"color": "#d3d3d3" 
},
{
 "id": "93",
"source": "mmu-mir-129-5p",
"target": "Zfp263",
"type": "arrow",
"color": "#d3d3d3" 
},
{
 "id": "94",
"source": "mmu-mir-129-5p",
"target": "Nuak2",
"type": "arrow",
"color": "#d3d3d3" 
},
{
 "id": "95",
"source": "mmu-mir-129-5p",
"target": "Cep97",
"type": "arrow",
"color": "#d3d3d3" 
},
{
 "id": "96",
"source": "mmu-mir-129-5p",
"target": "Ccdc11",
"type": "arrow",
"color": "#d3d3d3" 
},
{
 "id": "97",
"source": "mmu-mir-129-5p",
"target": "Zfp871",
"type": "arrow",
"color": "#d3d3d3" 
},
{
 "id": "98",
"source": "mmu-mir-129-5p",
"target": "Mau2",
"type": "arrow",
"color": "#d3d3d3" 
},
{
 "id": "99",
"source": "mmu-mir-129-5p",
"target": "Prkd3",
"type": "arrow",
"color": "#d3d3d3" 
},
{
 "id": "100",
"source": "mmu-mir-129-5p",
"target": "Ing5",
"type": "arrow",
"color": "#d3d3d3" 
},
{
 "id": "101",
"source": "mmu-mir-129-5p",
"target": "Zfp933",
"type": "arrow",
"color": "#d3d3d3" 
},
{
 "id": "102",
"source": "mmu-mir-129-5p",
"target": "Krt24",
"type": "arrow",
"color": "#d3d3d3" 
},
{
 "id": "103",
"source": "mmu-mir-129-5p",
"target": "Cdyl2",
"type": "arrow",
"color": "#d3d3d3" 
},
{
 "id": "104",
"source": "mmu-mir-129-5p",
"target": "Jakmip1",
"type": "arrow",
"color": "#d3d3d3" 
},
{
 "id": "105",
"source": "mmu-mir-129-5p",
"target": "Pcnp",
"type": "arrow",
"color": "#d3d3d3" 
},
{
 "id": "106",
"source": "mmu-mir-129-5p",
"target": "Agl",
"type": "arrow",
"color": "#d3d3d3" 
},
{
 "id": "107",
"source": "mmu-mir-129-5p",
"target": "Fam178a",
"type": "arrow",
"color": "#d3d3d3" 
},
{
 "id": "108",
"source": "mmu-mir-129-5p",
"target": "Ndor1",
"type": "arrow",
"color": "#d3d3d3" 
},
{
 "id": "109",
"source": "mmu-mir-129-5p",
"target": "Mrpl19",
"type": "arrow",
"color": "#d3d3d3" 
},
{
 "id": "110",
"source": "mmu-mir-129-5p",
"target": "Dusp10",
"type": "arrow",
"color": "#d3d3d3" 
},
{
 "id": "111",
"source": "mmu-mir-129-5p",
"target": "Trio",
"type": "arrow",
"color": "#d3d3d3" 
},
{
 "id": "112",
"source": "mmu-mir-129-5p",
"target": "Zbtb21",
"type": "arrow",
"color": "#d3d3d3" 
},
{
 "id": "113",
"source": "mmu-mir-129-5p",
"target": "Afg3l1",
"type": "arrow",
"color": "#d3d3d3" 
},
{
 "id": "114",
"source": "mmu-mir-129-5p",
"target": "Ptges3",
"type": "arrow",
"color": "#d3d3d3" 
},
{
 "id": "115",
"source": "mmu-mir-129-5p",
"target": "Bean1",
"type": "arrow",
"color": "#d3d3d3" 
},
{
 "id": "116",
"source": "mmu-mir-129-5p",
"target": "Pmepa1",
"type": "arrow",
"color": "#d3d3d3" 
},
{
 "id": "117",
"source": "mmu-mir-129-5p",
"target": "Edaradd",
"type": "arrow",
"color": "#d3d3d3" 
},
{
 "id": "118",
"source": "mmu-mir-129-5p",
"target": "Rhoj",
"type": "arrow",
"color": "#d3d3d3" 
},
{
 "id": "119",
"source": "mmu-mir-129-5p",
"target": "Jdp2",
"type": "arrow",
"color": "#d3d3d3" 
},
{
 "id": "120",
"source": "mmu-mir-129-5p",
"target": "Tcf23",
"type": "arrow",
"color": "#d3d3d3" 
},
{
 "id": "121",
"source": "mmu-mir-129-5p",
"target": "Fkbp6",
"type": "arrow",
"color": "#d3d3d3" 
},
{
 "id": "122",
"source": "mmu-mir-129-5p",
"target": "Diexf",
"type": "arrow",
"color": "#d3d3d3" 
},
{
 "id": "123",
"source": "mmu-mir-129-5p",
"target": "Dlgap4",
"type": "arrow",
"color": "#d3d3d3" 
},
{
 "id": "124",
"source": "mmu-mir-129-5p",
"target": "Mob3c",
"type": "arrow",
"color": "#d3d3d3" 
},
{
 "id": "125",
"source": "mmu-mir-129-5p",
"target": "Fam211b",
"type": "arrow",
"color": "#d3d3d3" 
},
{
 "id": "126",
"source": "mmu-mir-129-5p",
"target": "Enpp3",
"type": "arrow",
"color": "#d3d3d3" 
},
{
 "id": "127",
"source": "mmu-mir-129-5p",
"target": "Slc16a6",
"type": "arrow",
"color": "#d3d3d3" 
},
{
 "id": "128",
"source": "mmu-mir-129-5p",
"target": "Fam160b1",
"type": "arrow",
"color": "#d3d3d3" 
},
{
 "id": "129",
"source": "mmu-mir-129-5p",
"target": "Tirap",
"type": "arrow",
"color": "#d3d3d3" 
},
{
 "id": "130",
"source": "mmu-mir-129-5p",
"target": "Cspg4",
"type": "arrow",
"color": "#d3d3d3" 
},
{
 "id": "131",
"source": "mmu-mir-129-5p",
"target": "Slc7a12",
"type": "arrow",
"color": "#d3d3d3" 
},
{
 "id": "132",
"source": "mmu-mir-129-5p",
"target": "Med16",
"type": "arrow",
"color": "#d3d3d3" 
},
{
 "id": "133",
"source": "mmu-mir-129-5p",
"target": "Prokr2",
"type": "arrow",
"color": "#d3d3d3" 
},
{
 "id": "134",
"source": "mmu-mir-129-5p",
"target": "Cytip",
"type": "arrow",
"color": "#d3d3d3" 
},
{
 "id": "135",
"source": "mmu-mir-129-5p",
"target": "Rbm47",
"type": "arrow",
"color": "#d3d3d3" 
},
{
 "id": "136",
"source": "mmu-mir-129-5p",
"target": "Pdik1l",
"type": "arrow",
"color": "#d3d3d3" 
},
{
 "id": "137",
"source": "mmu-mir-129-5p",
"target": "Mb21d1",
"type": "arrow",
"color": "#d3d3d3" 
},
{
 "id": "138",
"source": "mmu-mir-129-5p",
"target": "Zmat1",
"type": "arrow",
"color": "#d3d3d3" 
},
{
 "id": "139",
"source": "mmu-mir-129-5p",
"target": "Fsd1l",
"type": "arrow",
"color": "#d3d3d3" 
},
{
 "id": "140",
"source": "mmu-mir-129-5p",
"target": "Tspyl5",
"type": "arrow",
"color": "#d3d3d3" 
},
{
 "id": "141",
"source": "mmu-mir-129-5p",
"target": "Lrrc4c",
"type": "arrow",
"color": "#d3d3d3" 
},
{
 "id": "142",
"source": "mmu-mir-129-5p",
"target": "Ammecr1l",
"type": "arrow",
"color": "#d3d3d3" 
},
{
 "id": "143",
"source": "mmu-mir-129-5p",
"target": "Uhrf1bp1l",
"type": "arrow",
"color": "#d3d3d3" 
},
{
 "id": "144",
"source": "mmu-mir-129-5p",
"target": "Tmcc3",
"type": "arrow",
"color": "#d3d3d3" 
},
{
 "id": "145",
"source": "mmu-mir-129-5p",
"target": "Oacyl",
"type": "arrow",
"color": "#d3d3d3" 
},
{
 "id": "146",
"source": "mmu-mir-129-5p",
"target": "Fam161b",
"type": "arrow",
"color": "#d3d3d3" 
},
{
 "id": "147",
"source": "mmu-mir-129-5p",
"target": "Nyap2",
"type": "arrow",
"color": "#d3d3d3" 
},
{
 "id": "148",
"source": "mmu-mir-129-5p",
"target": "Jhdm1d",
"type": "arrow",
"color": "#d3d3d3" 
},
{
 "id": "149",
"source": "mmu-mir-129-5p",
"target": "Plekhm3",
"type": "arrow",
"color": "#d3d3d3" 
},
{
 "id": "150",
"source": "mmu-mir-129-5p",
"target": "Rnf152",
"type": "arrow",
"color": "#d3d3d3" 
},
{
 "id": "151",
"source": "mmu-mir-129-5p",
"target": "Ifitm10",
"type": "arrow",
"color": "#d3d3d3" 
},
{
 "id": "152",
"source": "mmu-mir-129-5p",
"target": "Zadh2",
"type": "arrow",
"color": "#d3d3d3" 
},
{
 "id": "153",
"source": "mmu-mir-129-5p",
"target": "Gjd4",
"type": "arrow",
"color": "#d3d3d3" 
},
{
 "id": "154",
"source": "mmu-mir-129-5p",
"target": "Ybey",
"type": "arrow",
"color": "#d3d3d3" 
},
{
 "id": "155",
"source": "mmu-mir-129-5p",
"target": "Nanos1",
"type": "arrow",
"color": "#d3d3d3" 
},
{
 "id": "156",
"source": "mmu-mir-129-5p",
"target": "BC003965",
"type": "arrow",
"color": "#d3d3d3" 
},
{
 "id": "157",
"source": "mmu-mir-129-5p",
"target": "Pak6",
"type": "arrow",
"color": "#d3d3d3" 
},
{
 "id": "158",
"source": "mmu-mir-129-5p",
"target": "Ccdc32",
"type": "arrow",
"color": "#d3d3d3" 
},
{
 "id": "159",
"source": "mmu-mir-129-5p",
"target": "Hjurp",
"type": "arrow",
"color": "#d3d3d3" 
},
{
 "id": "160",
"source": "mmu-mir-129-5p",
"target": "Triml1",
"type": "arrow",
"color": "#d3d3d3" 
},
{
 "id": "161",
"source": "mmu-mir-129-5p",
"target": "Slc17a8",
"type": "arrow",
"color": "#d3d3d3" 
},
{
 "id": "162",
"source": "mmu-mir-129-5p",
"target": "Klhl31",
"type": "arrow",
"color": "#d3d3d3" 
},
{
 "id": "163",
"source": "mmu-mir-129-5p",
"target": "Cbx6",
"type": "arrow",
"color": "#d3d3d3" 
},
{
 "id": "164",
"source": "mmu-mir-129-5p",
"target": "Gm5494",
"type": "arrow",
"color": "#d3d3d3" 
},
{
 "id": "165",
"source": "mmu-mir-129-5p",
"target": "Trabd2b",
"type": "arrow",
"color": "#d3d3d3" 
},
{
 "id": "166",
"source": "mmu-mir-129-5p",
"target": "Tmppe",
"type": "arrow",
"color": "#d3d3d3" 
},
{
 "id": "167",
"source": "mmu-mir-129-5p",
"target": "Adrb1",
"type": "arrow",
"color": "#d3d3d3" 
},
{
 "id": "168",
"source": "mmu-mir-129-5p",
"target": "Btg1",
"type": "arrow",
"color": "#d3d3d3" 
},
{
 "id": "169",
"source": "mmu-mir-129-5p",
"target": "Car8",
"type": "arrow",
"color": "#d3d3d3" 
},
{
 "id": "170",
"source": "mmu-mir-129-5p",
"target": "Col8a1",
"type": "arrow",
"color": "#d3d3d3" 
},
{
 "id": "171",
"source": "mmu-mir-129-5p",
"target": "Cp",
"type": "arrow",
"color": "#d3d3d3" 
},
{
 "id": "172",
"source": "mmu-mir-129-5p",
"target": "Cr2",
"type": "arrow",
"color": "#d3d3d3" 
},
{
 "id": "173",
"source": "mmu-mir-129-5p",
"target": "Cybb",
"type": "arrow",
"color": "#d3d3d3" 
},
{
 "id": "174",
"source": "mmu-mir-129-5p",
"target": "Npm3",
"type": "arrow",
"color": "#d3d3d3" 
},
{
 "id": "175",
"source": "mmu-mir-129-5p",
"target": "Gdf3",
"type": "arrow",
"color": "#d3d3d3" 
},
{
 "id": "176",
"source": "mmu-mir-129-5p",
"target": "Gnaz",
"type": "arrow",
"color": "#d3d3d3" 
},
{
 "id": "177",
"source": "mmu-mir-129-5p",
"target": "Hao1",
"type": "arrow",
"color": "#d3d3d3" 
},
{
 "id": "178",
"source": "mmu-mir-129-5p",
"target": "Hoxb1",
"type": "arrow",
"color": "#d3d3d3" 
},
{
 "id": "179",
"source": "mmu-mir-129-5p",
"target": "Hoxb3",
"type": "arrow",
"color": "#d3d3d3" 
},
{
 "id": "180",
"source": "mmu-mir-129-5p",
"target": "Hoxc10",
"type": "arrow",
"color": "#d3d3d3" 
},
{
 "id": "181",
"source": "mmu-mir-129-5p",
"target": "Itgb4",
"type": "arrow",
"color": "#d3d3d3" 
},
{
 "id": "182",
"source": "mmu-mir-129-5p",
"target": "Itgb6",
"type": "arrow",
"color": "#d3d3d3" 
},
{
 "id": "183",
"source": "mmu-mir-129-5p",
"target": "Lmna",
"type": "arrow",
"color": "#d3d3d3" 
},
{
 "id": "184",
"source": "mmu-mir-129-5p",
"target": "Mak",
"type": "arrow",
"color": "#d3d3d3" 
},
{
 "id": "185",
"source": "mmu-mir-129-5p",
"target": "Ncl",
"type": "arrow",
"color": "#d3d3d3" 
},
{
 "id": "186",
"source": "mmu-mir-129-5p",
"target": "Nos3",
"type": "arrow",
"color": "#d3d3d3" 
},
{
 "id": "187",
"source": "mmu-mir-129-5p",
"target": "Osbp",
"type": "arrow",
"color": "#d3d3d3" 
},
{
 "id": "188",
"source": "mmu-mir-129-5p",
"target": "Pax2",
"type": "arrow",
"color": "#d3d3d3" 
},
{
 "id": "189",
"source": "mmu-mir-129-5p",
"target": "Prf1",
"type": "arrow",
"color": "#d3d3d3" 
},
{
 "id": "190",
"source": "mmu-mir-129-5p",
"target": "Cdh4",
"type": "arrow",
"color": "#d3d3d3" 
},
{
 "id": "191",
"source": "mmu-mir-129-5p",
"target": "Slc1a3",
"type": "arrow",
"color": "#d3d3d3" 
},
{
 "id": "192",
"source": "mmu-mir-129-5p",
"target": "1200014J11Rik",
"type": "arrow",
"color": "#d3d3d3" 
},
{
 "id": "193",
"source": "mmu-mir-129-5p",
"target": "1600029D21Rik",
"type": "arrow",
"color": "#d3d3d3" 
},
{
 "id": "194",
"source": "mmu-mir-129-5p",
"target": "1810041L15Rik",
"type": "arrow",
"color": "#d3d3d3" 
},
{
 "id": "195",
"source": "mmu-mir-129-5p",
"target": "2010012O05Rik",
"type": "arrow",
"color": "#d3d3d3" 
},
{
 "id": "196",
"source": "mmu-mir-129-5p",
[truncated: 130,690 more chars]
