# Supplementary material for: Reciprocal Changes in miRNA Expression with Pigmentation and Decreased Proliferation Induced in Mouse B16F1 Melanoma Cells by l-Tyrosine and 5-Bromo-2′-Deoxyuridine
Source: Int J Mol Sci. 2021 Feb 5;22(4):1591. doi: 10.3390/ijms22041591 (PMC7914888; doi:10.3390/ijms22041591)
Supplement: Supplementary file 1 [file ijms-22-01591-s001.zip › Networks and Funtional enrichment KEGG/Network miRNAs-mRNAs_Brd-dU/mirnet_1.json]

{
 "nodes": [
 {
 "id": "mmu-mir-129-5p",
"x": 154.9172,
"y": -134.1477 
},
{
 "id": "mmu-mir-335-3p",
"x": -130.7229,
"y": 95.69174 
},
{
 "id": "mmu-mir-542-3p",
"x": 524.6981,
"y": 133.2858 
},
{
 "id": "mmu-mir-455-3p",
"x": 150.3665,
"y":  442.026 
},
{
 "id": "mmu-mir-211-5p",
"x": -429.0846,
"y": 91.01891 
},
{
 "id": "mmu-mir-532-5p",
"x": 10.52208,
"y": 79.17709 
},
{
 "id": "mmu-mir-21a-5p",
"x": -176.8069,
"y":  124.465 
},
{
 "id": "mmu-mir-22-3p",
"x": -285.5767,
"y": -165.3112 
},
{
 "id": "mmu-mir-30d-5p",
"x": 206.6985,
"y": 115.4629 
},
{
 "id": "mmu-mir-128-3p",
"x": 38.28453,
"y": 146.4626 
},
{
 "id": "mmu-mir-365-3p",
"x": -222.887,
"y": -301.4989 
},
{
 "id": "mmu-mir-23a-3p",
"x": -332.2492,
"y": -35.24312 
},
{
 "id": "mmu-mir-361-5p",
"x": -260.1555,
"y": 333.1138 
},
{
 "id": "mmu-let-7e-5p",
"x": 56.53683,
"y": 293.4683 
},
{
 "id": "mmu-let-7a-5p",
"x":   68.703,
"y": 297.5843 
},
{
 "id": "mmu-let-7d-5p",
"x": 57.05071,
"y": 270.1602 
},
{
 "id": "mmu-mir-193b-3p",
"x": 442.0707,
"y": 28.65711 
},
{
 "id": "mmu-mir-378a-3p",
"x": -207.798,
"y": 335.2352 
},
{
 "id": "mmu-mir-29c-3p",
"x": 330.6152,
"y": -267.3925 
},
{
 "id": "mmu-mir-335-5p",
"x": -428.0846,
"y": -3.596136 
},
{
 "id": "mmu-mir-328-3p",
"x": 87.44238,
"y": -427.0644 
},
{
 "id": "mmu-mir-144-3p",
"x": 35.64532,
"y": -371.5604 
},
{
 "id": "mmu-mir-99b-5p",
"x": -339.7059,
"y": 259.7458 
},
{
 "id": "mmu-mir-138-5p",
"x": 15.19428,
"y":  391.071 
},
{
 "id": "mmu-mir-3963",
"x": -70.76182,
"y": 465.2085 
},
{
 "id": "mmu-mir-129-2-3p",
"x": 15.48815,
"y": -93.1312 
},
{
 "id": "mmu-let-7b-5p",
"x": -29.76002,
"y": 79.92458 
},
{
 "id": "Pou2f2",
"x": 327.0088,
"y": -235.9052 
},
{
 "id": "Pkib",
"x": -261.186,
"y": 216.4028 
},
{
 "id": "Pigr",
"x":  583.475,
"y": 113.8392 
},
{
 "id": "Zfp354a",
"x":  32.8879,
"y": 362.7915 
},
{
 "id": "Irg1",
"x": 286.9951,
"y": 46.43096 
},
{
 "id": "Fgl2",
"x": -279.2589,
"y":  129.938 
},
{
 "id": "Pms2",
"x":  149.673,
"y": -279.4747 
},
{
 "id": "Dst",
"x": 241.2178,
"y": -239.3724 
},
{
 "id": "Ncan",
"x":  556.683,
"y":  86.0387 
},
{
 "id": "Gt(ROSA)26Sor",
"x": -236.4442,
"y": 5.374196 
},
{
 "id": "Ppara",
"x": -133.4071,
"y": -201.7307 
},
{
 "id": "Itga9",
"x": 194.3196,
"y": -253.2437 
},
{
 "id": "Runx1t1",
"x": 231.2417,
"y": -176.846 
},
{
 "id": "Gpx5",
"x": 249.9852,
"y": -140.6615 
},
{
 "id": "Ubp1",
"x": -455.7355,
"y": 102.3125 
},
{
 "id": "Mob4",
"x":   169.98,
"y": -121.8839 
},
{
 "id": "Tes",
"x": -220.1865,
"y": 270.9773 
},
{
 "id": "Il18r1",
"x": 278.0485,
"y": 23.98062 
},
{
 "id": "Six4",
"x": 149.7679,
"y": 310.1482 
},
{
 "id": "Sco1",
"x":  171.993,
"y": -228.3104 
},
{
 "id": "Ppih",
"x":  354.221,
"y": -141.2461 
},
{
 "id": "Rfx3",
"x": 18.64096,
"y": -279.2691 
},
{
 "id": "Neurod6",
"x": -118.7816,
"y": 76.19172 
},
{
 "id": "Tmpo",
"x": -22.7966,
"y": -294.8867 
},
{
 "id": "Zic4",
"x":  57.9411,
"y": -281.068 
},
{
 "id": "Atm",
"x": 527.7934,
"y": 205.7839 
},
{
 "id": "Cpd",
"x": -286.2693,
"y": -341.427 
},
{
 "id": "Il17ra",
"x": -385.5641,
"y": -114.5913 
},
{
 "id": "Il11",
"x":  89.2793,
"y": -147.6494 
},
{
 "id": "Cd1d1",
"x": 501.1117,
"y": 149.2157 
},
{
 "id": "Tfam",
"x": -319.4636,
"y": 386.7673 
},
{
 "id": "Tfb2m",
"x": 243.1203,
"y": -54.50486 
},
{
 "id": "Hars",
"x": -27.65602,
"y": -151.812 
},
{
 "id": "Zfp92",
"x": -314.9526,
"y": 133.6846 
},
{
 "id": "Apbb2",
"x": 310.0478,
"y": -96.42857 
},
{
 "id": "Meis2",
"x":  10.5531,
"y": 237.2095 
},
{
 "id": "Nnt",
"x": -65.06251,
"y": 252.9865 
},
{
 "id": "Nup214",
"x": 71.16487,
"y": 245.5687 
},
{
 "id": "Tectb",
"x": 205.1113,
"y": -64.95334 
},
{
 "id": "Arvcf",
"x": 174.5751,
"y":   261.46 
},
{
 "id": "Kif11",
"x":  53.9928,
"y": -102.0361 
},
{
 "id": "Kif15",
"x": 212.1109,
"y": 222.3096 
},
{
 "id": "Tmem38b",
"x": -316.6508,
"y": 169.7775 
},
{
 "id": "Fam126b",
"x": 71.49904,
"y": -189.1222 
},
{
 "id": "Cdc23",
"x": -199.9792,
"y": -104.5133 
},
{
 "id": "Clpb",
"x": 114.3493,
"y": -303.6555 
},
{
 "id": "Tcaim",
"x": -502.1517,
"y": -23.97401 
},
{
 "id": "Casz1",
"x": 141.3368,
"y": -51.31292 
},
{
 "id": "Angel2",
"x": 125.7961,
"y": -6.114624 
},
{
 "id": "D16Ertd472e",
"x": 188.5458,
"y": -300.0155 
},
{
 "id": "Ctdspl2",
"x": 332.5565,
"y": 35.10368 
},
{
 "id": "Tnpo3",
"x": 95.80138,
"y": -308.1415 
},
{
 "id": "Pknox1",
"x": 348.7442,
"y": -11.14098 
},
{
 "id": "Ctbp2",
"x": -107.5415,
"y": 123.0095 
},
{
 "id": "Rhag",
"x": -518.3685,
"y": 0.5047588 
},
{
 "id": "Pik3c2a",
"x":  254.171,
"y": -32.49089 
},
{
 "id": "Chchd2",
"x": 204.4429,
"y": 464.4677 
},
{
 "id": "Rad51d",
"x": 4.482659,
"y": -494.0539 
},
{
 "id": "Ncoa1",
"x":  52.8506,
"y": -212.1442 
},
{
 "id": "Ptp4a3",
"x": -48.67443,
"y": -408.6043 
},
{
 "id": "Sp3",
"x": 89.99883,
"y": 52.10204 
},
{
 "id": "Coch",
"x": -250.1258,
"y": 197.5087 
},
{
 "id": "Fpr2",
"x": -250.8652,
"y": 240.1798 
},
{
 "id": "Mettl2",
"x": 152.4743,
"y": -171.7819 
},
{
 "id": "Foxq1",
"x": 83.49837,
"y": 35.57689 
},
{
 "id": "Aoc3",
"x": -261.2632,
"y": 374.1638 
},
{
 "id": "Dhx8",
"x": 172.0015,
"y": -454.2151 
},
{
 "id": "Kcnj15",
"x": 78.22948,
"y": -12.79353 
},
{
 "id": "Tagln2",
"x": -268.7083,
"y": 436.6083 
},
{
 "id": "Tnfrsf1b",
"x": -279.7722,
"y": 331.3922 
},
{
 "id": "Dnase2a",
"x": 0.8693912,
"y": 196.0099 
},
{
 "id": "Nrf1",
"x":  -235.05,
"y": 376.2822 
},
{
 "id": "Ran",
"x": -550.221,
"y": 64.00026 
},
{
 "id": "Mrpl41",
"x": -481.9432,
"y":  99.9458 
},
{
 "id": "Magea5",
"x": -441.2452,
"y": -82.27058 
},
{
 "id": "Mbd4",
"x": -164.9685,
"y": 39.78643 
},
{
 "id": "Lig4",
"x": 162.4505,
"y": -313.3096 
},
{
 "id": "Prkaa2",
"x": -351.3354,
"y": 73.12702 
},
{
 "id": "Rs1",
"x": -469.7631,
"y": 5.994604 
},
{
 "id": "Irs4",
"x": -459.1599,
"y": 209.1504 
},
{
 "id": "Mthfd2",
"x": 46.91958,
"y": -22.63285 
},
{
 "id": "ACVR1B",
"x": 28.88059,
"y": 215.1195 
},
{
 "id": "Csf1",
"x": 225.2562,
"y": 18.77829 
},
{
 "id": "Csf2rb",
"x": -255.9456,
"y": 295.3339 
},
{
 "id": "Il8",
"x": -177.1851,
"y": 202.5789 
},
{
 "id": "Agtrap",
"x": 66.68288,
"y": -171.0756 
},
{
 "id": "Slc23a1",
"x": 115.2312,
"y": -94.54481 
},
{
 "id": "B4galnt2",
"x":  27.2608,
"y": 7.003413 
},
{
 "id": "Ikzf1",
"x": 240.4482,
"y": -332.6958 
},
{
 "id": "Kat2b",
"x": -203.735,
"y": 284.6293 
},
{
 "id": "Timm17b",
"x": 127.9892,
"y": -195.6877 
},
{
 "id": "Synj2bp",
"x": -290.2694,
"y": 5.664095 
},
{
 "id": "Dnajb6",
"x":  153.924,
"y": -10.62382 
},
{
 "id": "Pacsin1",
"x": 122.1075,
"y": -278.7391 
},
{
 "id": "Rpp40",
"x": -276.4108,
"y": 155.5259 
},
{
 "id": "Xcr1",
"x": -61.6814,
"y": -5.349637 
},
{
 "id": "Gla",
"x": 336.3348,
"y": -33.52057 
},
{
 "id": "Foxf2",
"x": -536.9397,
"y": 124.1517 
},
{
 "id": "Ern2",
"x": 41.80295,
"y": -225.6203 
},
{
 "id": "Ing1",
"x": 363.8706,
"y": 102.3278 
},
{
 "id": "Slamf1",
"x": 49.60316,
"y": -147.7307 
},
{
 "id": "Mrpl17",
"x": 35.96877,
"y": -184.0394 
},
{
 "id": "Slco3a1",
"x": 308.2192,
"y": -115.8552 
},
{
 "id": "Pdxk",
"x": 607.4202,
"y": 130.4397 
},
{
 "id": "Fbxl17",
"x": -373.1271,
"y": -133.2991 
},
{
 "id": "Hs6st2",
"x": 327.6938,
"y": -124.1305 
},
{
 "id": "St6galnac6",
"x": 233.5433,
"y": 450.2923 
},
{
 "id": "Grb14",
"x": 299.3067,
"y": -302.7058 
},
{
 "id": "Isg15",
"x": 39.77879,
"y": -316.1309 
},
{
 "id": "Slc7a10",
"x": 98.57675,
"y": -263.3142 
},
{
 "id": "Srrm1",
"x": 308.7781,
"y": -135.5414 
},
{
 "id": "Hif3a",
"x": 397.0828,
"y": -322.7371 
},
{
 "id": "Cts8",
"x": 31.81617,
"y": 299.1718 
},
{
 "id": "Bace2",
"x": 146.2657,
"y":  -503.51 
},
{
 "id": "Dkc1",
"x": -317.2241,
"y": 311.6402 
},
{
 "id": "Tbx20",
"x": -178.4267,
"y": 315.6206 
},
{
 "id": "Il17re",
"x": -204.5557,
"y": 254.7845 
},
{
 "id": "Eid1",
"x": -208.4499,
"y": -87.0596 
},
{
 "id": "Tpm3",
"x": 355.8014,
"y": 26.66323 
},
{
 "id": "Stx8",
"x":  47.1981,
"y": 30.55284 
},
{
 "id": "Midn",
"x": -427.9308,
"y": 126.9596 
},
{
 "id": "Il21",
"x": -499.2261,
"y": 200.6211 
},
{
 "id": "Rad18",
"x":  80.4419,
"y": -259.8996 
},
{
 "id": "Trim39",
"x": 301.6522,
"y": 89.78884 
},
{
 "id": "Styx",
"x": -349.9016,
"y": -132.1251 
},
{
 "id": "Parp3",
"x":  116.795,
"y": -327.7907 
},
{
 "id": "Bhmt2",
"x": -28.57928,
"y": -50.40988 
},
{
 "id": "Jph1",
"x":  55.4567,
"y": 206.5017 
},
{
 "id": "Bet1l",
"x": 108.7393,
"y": -17.81269 
},
{
 "id": "Ube2d3",
"x": -227.3222,
"y": 195.1903 
},
{
 "id": "Mplkip",
"x": -353.8975,
"y": -249.3601 
},
{
 "id": "Polr2l",
"x": -201.4017,
"y": 423.2401 
},
{
 "id": "Cmc2",
"x": -150.2567,
"y": 222.3476 
},
{
 "id": "Atpbd4",
"x": 145.4783,
"y": -99.17944 
},
{
 "id": "Sorcs3",
"x": 274.9405,
"y": -30.2947 
},
{
 "id": "Rbm4b",
"x": -286.4381,
"y": 219.8979 
},
{
 "id": "Atg10",
"x": 320.3183,
"y": -77.86312 
},
{
 "id": "Trp53rk",
"x": 179.8823,
"y": -48.57309 
},
{
 "id": "Eif4e3",
"x": -148.3118,
"y":   277.05 
},
{
 "id": "Cisd2",
"x": 447.5521,
"y": -283.8805 
},
{
 "id": "Mrpl45",
"x": 516.8715,
"y": -20.30772 
},
{
 "id": "Mmachc",
"x": -32.84643,
"y": 63.10619 
},
{
 "id": "Nkain1",
"x": 70.40921,
"y": 359.2359 
},
{
 "id": "Yipf5",
"x": 270.7791,
"y": -178.2468 
},
{
 "id": "Sf3a1",
"x": 47.04279,
"y": -169.1521 
},
{
 "id": "Eepd1",
"x": -135.3377,
"y": 325.4248 
},
{
 "id": "Rspry1",
"x": 159.1714,
"y": -250.4751 
},
{
 "id": "Spc24",
"x": 20.46141,
"y": -47.5591 
},
{
 "id": "Jkamp",
"x": 164.2545,
"y": -207.0879 
},
{
 "id": "Mar-05",
"x": -189.067,
"y": 176.5705 
},
{
 "id": "Ubxn2b",
"x": 313.8703,
"y": -282.6601 
},
{
 "id": "Dpy19l1",
"x": 229.7631,
"y": 3.515447 
},
{
 "id": "Ccdc167",
"x":  123.228,
"y": -117.7379 
},
{
 "id": "Prpf31",
"x": -41.69005,
"y": 2.901389 
},
{
 "id": "Armc2",
"x": 41.69195,
"y": 244.9486 
},
{
 "id": "Glrx2",
"x": 135.5924,
"y": -161.5095 
},
{
 "id": "Zfp932",
"x": 587.9685,
"y": 180.7623 
},
{
 "id": "Ptrhd1",
"x": 11.19885,
"y": -113.3195 
},
{
 "id": "Ttl",
"x": -513.2706,
"y": 138.4588 
},
{
 "id": "Tnfaip8l2",
"x": -228.287,
"y": -63.33735 
},
{
 "id": "Ms4a6b",
"x":  239.837,
"y": 66.44332 
},
{
 "id": "Pphln1",
"x": 34.69611,
"y": -333.5866 
},
{
 "id": "Tspan18",
"x": -349.8816,
"y": 364.0561 
},
{
 "id": "Prpf4",
"x": -543.0431,
"y": -16.00937 
},
{
 "id": "Nol7",
"x": -296.431,
"y": 432.6737 
},
{
 "id": "Arl16",
"x":   276.99,
"y": -308.9538 
},
{
 "id": "Cd3eap",
"x": 73.04197,
"y": -135.4787 
},
{
 "id": "Gtpbp3",
"x": 149.3881,
"y": 276.8757 
},
{
 "id": "Cox10",
"x": 154.3913,
"y": -224.3887 
},
{
 "id": "Rprd1b",
"x": 366.2811,
"y": 3.464948 
},
{
 "id": "Slc35d2",
"x": -343.6806,
"y": 339.9746 
},
{
 "id": "Prdm16",
"x":  116.453,
"y": 103.1532 
},
{
 "id": "Kdsr",
"x": 311.3989,
"y": 42.15672 
},
{
 "id": "Mier1",
"x": 244.8079,
"y": 193.6288 
},
{
 "id": "Epg5",
"x": 69.36931,
"y": -105.0882 
},
{
 "id": "Zfp935",
"x": -118.1003,
"y": -212.564 
},
{
 "id": "Gas2l3",
"x": 28.42577,
"y": 479.3946 
},
{
 "id": "Isx",
"x": 175.2341,
"y": 492.7074 
},
{
 "id": "Pvrl4",
"x": 529.5763,
"y": 104.5974 
},
{
 "id": "Shroom1",
"x": -72.3587,
"y": 534.6746 
},
{
 "id": "Ints12",
"x": 352.5476,
"y": 124.9746 
},
{
 "id": "Tmem50a",
"x": 304.7875,
"y": -5.63241 
},
{
 "id": "Amer2",
"x": 228.1746,
"y": -277.1477 
},
{
 "id": "Trub1",
"x": 195.6949,
"y": -44.16279 
},
{
 "id": "Supt7l",
"x": -33.14373,
"y": -83.28868 
},
{
 "id": "Lrrc8e",
"x": -35.39266,
"y": -281.1418 
},
{
 "id": "Sh2d4a",
"x":  61.1096,
"y": 335.8466 
},
{
 "id": "Lsm11",
"x": 288.3353,
"y": -128.4492 
},
{
 "id": "Wdr89",
"x": 11.42309,
"y": 106.9376 
},
{
 "id": "Kcnmb2",
"x": -326.3502,
"y": 21.91821 
},
{
 "id": "Prr5l",
"x": 408.0063,
"y": -284.0549 
},
{
 "id": "Ccdc71",
"x":  75.6291,
"y": -277.5164 
},
{
 "id": "Zfp131",
"x": 100.3525,
"y": -352.4406 
},
{
 "id": "Ssbp3",
"x": 195.5875,
"y": -175.8574 
},
{
 "id": "Aida",
"x": -77.34004,
"y": -13.37086 
},
{
 "id": "Car10",
"x": 163.5874,
"y": -408.6149 
},
{
 "id": "Lins",
"x": 50.93135,
"y": 257.9239 
},
{
 "id": "Veph1",
"x": 110.5284,
"y": -109.7088 
},
{
 "id": "Kremen2",
"x": 262.9267,
"y": 71.04623 
},
{
 "id": "Ptchd4",
"x": -49.35103,
"y": -203.2166 
},
{
 "id": "Fam83e",
"x": -330.2599,
"y":  43.3204 
},
{
 "id": "Klk9",
"x": 289.2205,
"y": 69.30547 
},
{
 "id": "Psmb11",
"x": -91.77882,
"y": 39.46987 
},
{
 "id": "Rap2b",
"x": -179.6908,
"y": 294.7712 
},
{
 "id": "Zfp329",
"x":  87.8827,
"y": -0.4159378 
},
{
 "id": "Dcaf6",
"x": 135.6292,
"y": -342.5104 
},
{
 "id": "Zfp263",
"x": 233.0745,
"y": -256.8085 
},
{
 "id": "Nuak2",
"x": 299.3977,
"y": -150.7746 
},
{
 "id": "Cep97",
"x": 344.8771,
"y": -219.4179 
},
{
 "id": "Ccdc11",
"x": 90.50347,
"y": -290.0599 
},
{
 "id": "Zfp871",
"x": 46.32139,
"y": -195.9157 
},
{
 "id": "Mau2",
"x": 127.2642,
"y": -131.3207 
},
{
 "id": "Tmem106a",
"x": 508.2354,
"y": 182.7108 
},
{
 "id": "Atp6v1e2",
"x": -472.5332,
"y": 53.38361 
},
{
 "id": "Prkd3",
"x": 265.8303,
"y": 35.19421 
},
{
 "id": "Ing5",
"x": 113.3712,
"y": 69.35653 
},
{
 "id": "Zfp933",
"x": 5.812045,
"y": -52.00941 
},
{
 "id": "Mfsd6",
"x": -126.0965,
"y": -138.1261 
},
{
 "id": "Krt24",
"x": 62.66319,
"y": -232.4016 
},
{
 "id": "Fam227a",
"x": 185.2919,
"y": 321.2355 
},
{
 "id": "Cdyl2",
"x": 70.22908,
"y": 20.28635 
},
{
 "id": "Rnf139",
"x":  252.623,
"y": 431.0939 
},
{
 "id": "Samd7",
"x": -475.7643,
"y":  187.866 
},
{
 "id": "Jakmip1",
"x": 390.4981,
"y": -141.7363 
},
{
 "id": "Zfp444",
"x": 35.01896,
"y": 261.1992 
},
{
 "id": "Pcnp",
"x": 246.2489,
"y": -286.9783 
},
{
 "id": "Wdr26",
"x": -171.0846,
"y":  8.12783 
},
{
 "id": "Ago4",
"x":  558.591,
"y": 147.3377 
},
{
 "id": "Bcas1",
"x": -89.2963,
"y": 100.3231 
},
{
 "id": "Agl",
"x": 248.0991,
"y": -71.69515 
},
{
 "id": "Fam178a",
"x": 193.4274,
"y": -329.323 
},
{
 "id": "Pgm5",
"x": -472.1979,
"y": 144.1323 
},
{
 "id": "Ndor1",
"x": 147.4019,
"y": -155.6105 
},
{
 "id": "Pigt",
"x": 375.9757,
"y": -354.1649 
},
{
 "id": "Mrpl19",
"x": 111.6862,
"y": -139.5749 
},
{
 "id": "Bcmo1",
"x": -458.5801,
"y": 75.56008 
},
{
 "id": "Dusp10",
"x": 24.93372,
"y": -172.0097 
},
{
 "id": "Trio",
"x": 261.4861,
"y": -193.3184 
},
{
 "id": "Zbtb21",
"x": 367.7216,
"y": -126.4488 
},
{
 "id": "Stk32b",
"x": -306.7847,
"y": 356.6802 
},
{
 "id": "Ms4a4c",
"x": -401.3282,
"y": -12.37615 
},
{
 "id": "Afg3l1",
"x": 18.99576,
"y": -67.46222 
},
{
 "id": "Pdcd10",
"x": -287.3516,
"y":  178.185 
},
{
 "id": "Ptges3",
"x": 299.9646,
"y": -66.91135 
},
{
 "id": "Lpar3",
"x": 289.5256,
"y": 199.7287 
},
{
 "id": "Bean1",
"x": 307.4057,
"y": -240.5352 
},
{
 "id": "Pmepa1",
"x":  379.933,
"y": -184.9767 
},
{
 "id": "Rsad2",
"x": -280.7032,
"y": 199.6633 
},
{
 "id": "Metap2",
"x":  532.379,
"y": 11.00263 
},
{
 "id": "Ranbp17",
"x": 222.4362,
"y": 143.0801 
},
{
 "id": "Trem1",
"x": -70.96547,
"y": 179.3853 
},
{
 "id": "Rrad",
"x": 321.1285,
"y": 17.88429 
},
{
 "id": "Edaradd",
"x": 62.92773,
"y": 40.18049 
},
{
 "id": "Rhoj",
"x": 226.8165,
"y": -129.2447 
},
{
 "id": "Dnajb1",
"x": -177.1973,
"y": 423.5604 
},
{
 "id": "Jdp2",
"x": 119.1382,
"y": -29.40374 
},
{
 "id": "Mgea5",
"x": 288.4328,
"y":  233.657 
},
{
 "id": "Tcf23",
"x": 117.0754,
"y": 52.57374 
},
{
 "id": "SIRT1",
"x": -356.3813,
"y": -186.8237 
},
{
 "id": "Narg2",
"x": -18.06473,
"y": 39.22055 
},
{
 "id": "Dqx1",
"x": -107.1318,
"y": -141.6478 
},
{
 "id": "Cml3",
"x": -311.2892,
"y": -32.68563 
},
{
 "id": "Fkbp6",
"x": 210.5017,
"y": 13.98406 
},
{
 "id": "Diexf",
"x": 86.61376,
"y": -92.93246 
},
{
 "id": "Dlgap4",
"x": 304.3685,
"y": -200.1188 
},
{
 "id": "Rabepk",
"x": -11.65188,
"y": 73.19599 
},
{
 "id": "Pramef8",
"x": -254.749,
"y": -384.5195 
},
{
 "id": "Mob3c",
"x": 132.8557,
"y": -143.7055 
},
{
 "id": "Exoc8",
"x": -65.0062,
"y": 70.63611 
},
{
 "id": "Lars2",
"x": -265.2105,
"y": -2.577378 
},
{
 "id": "Fam211b",
"x": 337.1734,
"y": 13.74264 
},
{
 "id": "Enpp3",
"x":  259.936,
"y": -84.41896 
},
{
 "id": "Slc16a6",
"x": 263.5704,
"y": -114.0184 
},
{
 "id": "Tecpr2",
"x": -61.76441,
"y": -21.21177 
},
{
 "id": "Cep170b",
"x": -18.7293,
"y": -1.415052 
},
{
 "id": "Fam160b1",
"x":   23.786,
"y": -304.5613 
},
{
 "id": "Prrxl1",
"x": -259.656,
"y": -353.5525 
},
{
 "id": "Tirap",
"x": 151.6454,
"y": -116.3403 
},
{
 "id": "Cspg4",
"x":    217.1,
"y": -238.1701 
},
{
 "id": "Slc7a12",
"x":  321.693,
"y": -28.19272 
},
{
 "id": "Med16",
"x": 134.0975,
"y": -83.39792 
},
{
 "id": "Prokr2",
"x": 146.3367,
"y": -364.8237 
},
{
 "id": "Cytip",
"x": 5.847043,
"y": 269.2684 
},
{
 "id": "Rbm47",
"x": 0.5604892,
"y": -280.5334 
},
{
 "id": "Mtss1",
"x": -350.0113,
"y": -151.1303 
},
{
 "id": "Exosc2",
"x": -489.7891,
"y": 127.0152 
},
{
 "id": "Pdik1l",
"x": 80.34815,
"y": 187.5716 
},
{
 "id": "Zfp772",
"x": -36.23251,
"y": 352.2003 
},
{
 "id": "Acsm2",
"x": 556.2051,
"y": 120.2838 
},
{
 "id": "Ms4a6c",
"x":  35.1706,
"y": -472.2872 
},
{
 "id": "Zbtb8b",
"x": 35.39687,
"y": 17.07536 
},
{
 "id": "Tbx22",
"x": 234.1385,
"y": 232.2967 
},
{
 "id": "Hinfp",
"x": -110.2719,
"y": 22.54831 
},
{
 "id": "Arhgef11",
"x": 223.6175,
"y": 256.2437 
},
{
 "id": "Rcor3",
"x": -77.43569,
"y": -411.6117 
},
{
 "id": "Zfp446",
"x": 127.0303,
"y": 97.39828 
},
{
 "id": "Mb21d1",
"x": 329.3456,
"y": -143.228 
},
{
 "id": "Zmat1",
"x": 202.2972,
"y":   61.496 
},
{
 "id": "Itpripl2",
"x": -533.415,
"y": 156.3228 
},
{
 "id": "Tmem241",
"x": -333.5448,
"y": -118.8815 
},
{
 "id": "Fsd1l",
"x": 105.9803,
"y": -278.6458 
},
{
 "id": "Tspyl5",
"x": 98.14314,
"y": -330.2639 
},
{
 "id": "Lactb2",
"x": 366.5201,
"y": -325.4076 
},
{
 "id": "YOD1",
"x": -269.7381,
"y": 268.7446 
},
{
 "id": "Nup133",
"x": -293.4242,
"y": 93.95334 
},
{
 "id": "Lrrc4c",
"x": 76.56768,
"y": 47.41347 
},
{
 "id": "Ammecr1l",
"x": 288.7698,
"y": -48.55228 
},
{
 "id": "Uhrf1bp1l",
"x":  185.017,
"y": -270.4025 
},
{
 "id": "Tmcc3",
"x": -240.1298,
"y": -12.41334 
},
{
 "id": "Oacyl",
"x":  357.697,
"y": -56.28801 
},
{
 "id": "Fam161b",
"x": 278.3162,
"y": -144.1252 
},
{
 "id": "Cntln",
"x": -270.8099,
"y":  113.041 
},
{
 "id": "Nyap2",
"x": 176.4476,
"y": -246.6511 
},
{
 "id": "Mphosph9",
"x": -312.0785,
"y": -216.6838 
},
{
 "id": "Gk5",
"x": 0.923648,
"y": 343.7846 
},
{
 "id": "Jhdm1d",
"x":  296.082,
"y": -168.4824 
},
{
 "id": "Cd300a",
"x":  151.954,
"y": 37.79943 
},
{
 "id": "Gdpgp1",
"x": -0.8635537,
"y": 364.0144 
},
{
 "id": "Scfd2",
"x": -281.5091,
"y": 362.3116 
},
{
 "id": "Plekhm3",
"x": 286.4788,
"y": -1.385411 
},
{
 "id": "Rnf152",
"x": 291.9411,
"y": -22.17899 
},
{
 "id": "Rasal2",
"x": -335.9327,
"y": -220.0324 
},
{
 "id": "Zfp799",
"x": -48.35936,
"y": 519.1955 
},
{
 "id": "Glyctk",
"x": -294.861,
"y": 247.9669 
},
{
 "id": "Arhgap11a",
"x":  -482.65,
"y":  76.7658 
},
{
 "id": "Tmem88b",
"x": -328.9606,
"y": -259.2426 
},
{
 "id": "Endov",
"x": -329.9897,
"y": 421.8863 
},
{
 "id": "Ifitm10",
"x": 295.2911,
"y": -87.08718 
},
{
 "id": "Nkain3",
"x": 44.80661,
"y": -512.506 
},
{
 "id": "Zadh2",
"x": 351.8879,
"y": -74.9356 
},
{
 "id": "Ncoa7",
"x": -214.1114,
"y": 392.4356 
},
{
 "id": "Rnd1",
"x": 149.5774,
"y": 256.9961 
},
{
 "id": "Fam65b",
"x": 176.5188,
"y": -63.26759 
},
{
 "id": "A430107P09Rik",
"x": 174.9721,
"y": 277.2609 
},
{
 "id": "Gjd4",
"x": 129.5884,
"y": -39.01435 
},
{
 "id": "Itpk1",
"x": -393.4844,
"y":  69.1471 
},
{
 "id": "Vps33b",
"x": 554.7502,
"y": 176.3636 
},
{
 "id": "Cmtm7",
"x": -215.8308,
"y": 120.4838 
},
{
 "id": "BC030476",
"x": -73.00266,
"y": 44.09153 
},
{
 "id": "Ccdc153",
"x": -258.3981,
"y": -61.85514 
},
{
 "id": "Afmid",
"x": -496.0421,
"y": 20.68861 
},
{
 "id": "Tnfrsf26",
"x": 70.76858,
"y": 260.2299 
},
{
 "id": "Dmrta1",
"x": -102.131,
"y": 541.1244 
},
{
 "id": "Ybey",
"x": 113.8548,
"y": -153.6214 
},
{
 "id": "Opn5",
"x": 30.37135,
"y": 274.1112 
},
{
 "id": "Nanos1",
"x": 193.8556,
"y": -234.0856 
},
{
 "id": "BC003965",
"x": 189.1307,
"y": 23.53121 
},
{
 "id": "Zfp229",
"x": -443.808,
"y": 46.03739 
},
{
 "id": "Pak6",
"x": 210.4586,
"y": -308.4688 
},
{
 "id": "Pfas",
"x": -116.4826,
"y": -52.25047 
},
{
 "id": "Ado",
"x": -540.6406,
"y": 38.94722 
},
{
 "id": "Ccdc32",
"x": 390.2874,
"y": -117.6617 
},
{
 "id": "Rbm44",
"x": -397.3661,
"y": 12.38979 
},
{
 "id": "Hjurp",
"x": 336.6398,
"y": 57.16871 
},
{
 "id": "Aim2",
"x": 169.3585,
"y": -486.2264 
},
{
 "id": "Triml1",
"x": 377.1621,
"y": -158.7663 
},
{
 "id": "Kcnf1",
"x": -103.0642,
"y": 337.7523 
},
{
 "id": "Olfr287",
"x": 159.5086,
"y": 6.631676 
},
{
 "id": "Arhgef39",
"x": -265.4152,
"y": 398.9227 
},
{
 "id": "Fam160b2",
"x": -403.8777,
"y": -79.39722 
},
{
 "id": "Zfp941",
"x": -304.0227,
"y": 332.0856 
},
{
 "id": "Rsad1",
"x": 195.2377,
"y": -200.1953 
},
{
 "id": "Slc17a8",
"x": 81.30208,
"y": -113.1606 
},
{
 "id": "Btbd16",
"x": 110.1359,
"y": 334.4559 
},
{
 "id": "Klhl31",
"x": 355.0484,
"y": -31.97125 
},
{
 "id": "Zfp711",
"x": 86.27739,
"y": 74.67771 
},
{
 "id": "Cbx6",
"x": 198.4638,
"y": -10.52908 
},
{
 "id": "Sgpp2",
"x": -57.24143,
"y":  11.7743 
},
{
 "id": "Tmem132b",
"x":  79.0073,
"y": 343.5733 
},
{
 "id": "Ms4a15",
"x": -30.5992,
"y": 246.8259 
},
{
 "id": "Gm5464",
"x": -123.7563,
"y": 514.1058 
},
{
 "id": "Gm5494",
"x": 79.83266,
"y": -359.2214 
},
{
 "id": "Trabd2b",
"x":  62.8887,
"y": -343.3114 
},
{
 "id": "Gm14137",
"x": 451.7738,
"y": -253.7905 
},
{
 "id": "Gm14420",
"x": 111.7224,
"y": -209.8416 
},
{
 "id": "Mup17",
"x": 79.99682,
"y": 271.6441 
},
{
 "id": "Mup11",
"x": 26.44085,
"y":  246.845 
},
{
 "id": "Gm20172",
"x": -435.3061,
"y": 71.27936 
},
{
 "id": "Tmppe",
"x": 105.6771,
"y": -123.7541 
},
{
 "id": "Adrb1",
"x": -46.12091,
"y": -266.4847 
},
{
 "id": "Btg1",
"x": 208.5457,
"y": -272.6379 
},
{
 "id": "Car8",
"x": 71.24711,
"y": -300.3868 
},
{
 "id": "Cdc25c",
"x": -395.6523,
"y": -189.2183 
},
{
 "id": "Col8a1",
"x": 60.20354,
"y": -46.70216 
},
{
 "id": "Comp",
"x": -397.5036,
"y": 285.9074 
},
{
 "id": "Comt",
"x": -307.2513,
"y": 5.998131 
},
{
 "id": "Cp",
"x": 245.4243,
"y": -218.701 
},
{
 "id": "Cr2",
"x": -231.3758,
"y": -80.87271 
},
{
 "id": "Cybb",
"x":  31.0802,
"y": -352.5383 
},
{
 "id": "Mapre1",
"x": -1.743744,
"y": -262.8843 
},
{
 "id": "Npm3",
"x": 229.2254,
"y": -200.7317 
},
{
 "id": "Egr2",
"x": 90.72447,
"y": 467.4245 
},
{
 "id": "Erbb3",
"x": -402.2214,
"y": -153.2036 
},
{
 "id": "Mecom",
"x": -393.7458,
"y": -212.5569 
},
{
 "id": "Fli1",
"x": 70.05686,
"y":  123.022 
},
{
 "id": "Gdf3",
"x": 159.9568,
"y": -344.0438 
},
{
 "id": "Gja5",
"x": 92.68169,
"y": -447.2607 
},
{
 "id": "Gli3",
"x": -91.59754,
"y": 503.7245 
},
{
 "id": "Gnaz",
"x": -6.430095,
"y": -9.782551 
},
{
 "id": "Grik3",
"x": -396.3967,
"y": 256.1309 
},
{
 "id": "Grpr",
"x": -217.3879,
"y": 31.90424 
},
{
 "id": "H2-Q4",
"x": -230.131,
"y": -247.7805 
},
{
 "id": "H2-T23",
"x": -243.384,
"y": 411.9477 
},
{
 "id": "Hao1",
"x": 250.0033,
"y": -101.4531 
},
{
 "id": "Hoxb1",
"x": -8.393623,
"y": -85.40118 
},
{
 "id": "Hoxb3",
"x": 246.0911,
"y": 3.438904 
},
{
 "id": "Hoxc10",
"x": 309.4888,
"y":  62.8789 
},
{
 "id": "IL6",
"x": 70.02204,
"y": 407.7726 
},
{
 "id": "Irf1",
"x": -142.2576,
"y": 182.6447 
},
{
 "id": "Itgb4",
"x": 261.6595,
"y": -246.8157 
},
{
 "id": "Itgb6",
"x": 137.7016,
"y":  7.77565 
},
{
 "id": "Lifr",
"x": 23.40192,
"y": -143.7766 
},
{
 "id": "Lmna",
"x": 120.2892,
"y": -359.6444 
},
{
 "id": "Mak",
"x": 2.186192,
"y": -321.9982 
},
{
 "id": "Maoa",
"x": 70.59314,
"y": -448.4962 
},
{
 "id": "Ncl",
"x": 64.52194,
"y": -198.7643 
},
{
 "id": "Nos3",
"x": 367.1535,
"y": -211.083 
},
{
 "id": "Nppc",
"x": 34.86143,
"y": 48.77367 
},
{
 "id": "Osbp",
"x": 121.4158,
"y": -244.5488 
},
{
 "id": "Pax2",
"x": -19.89832,
"y": -41.15587 
},
{
 "id": "Pax3",
"x": -99.71101,
"y": 255.6752 
},
{
 "id": "Prf1",
"x": 387.3768,
"y": -64.48398 
},
{
 "id": "Prkacb",
"x": -327.2157,
"y": 80.34315 
},
{
 "id": "Serpine1",
"x": 234.5963,
"y": 110.8247 
},
{
 "id": "Ptpre",
"x": -425.8391,
"y": -37.64691 
},
{
 "id": "Ret",
"x": 206.2708,
"y": 192.9551 
},
{
 "id": "Sox7",
"x":  155.821,
"y": 136.0386 
},
{
 "id": "Sptbn1",
"x":  50.9719,
"y": -481.3107 
},
{
 "id": "Tgfb2",
"x": -280.9273,
"y": 54.36803 
},
{
 "id": "Trp53",
"x": 56.66053,
"y": 484.6942 
},
{
 "id": "Uba1y",
"x": 202.7739,
"y": -381.4442 
},
{
 "id": "Cdh4",
"x": 236.9027,
"y": -155.5176 
},
{
 "id": "St3gal2",
"x": -517.5146,
"y":  82.2056 
},
{
 "id": "Pigh",
"x": 351.0054,
"y": 148.1339 
},
{
 "id": "Bax",
"x": -385.5367,
"y": 98.70869 
},
{
 "id": "Slc1a3",
"x": -15.21311,
"y": -312.4146 
},
{
 "id": "1200014J11Rik",
"x": 282.2302,
"y": -202.5786 
},
{
 "id": "1600029D21Rik",
"x": 220.2101,
"y": -147.1661 
},
{
 "id": "1810041L15Rik",
"x": 316.5096,
"y": -216.3426 
},
{
 "id": "2010012O05Rik",
"x":  373.746,
"y": -83.40402 
},
{
 "id": "2010107G23Rik",
"x": -165.0853,
"y": -60.9955 
},
{
 "id": "2510049J12Rik",
"x": 30.23206,
"y": -265.4955 
},
{
 "id": "2810006K23Rik",
"x": -56.95566,
"y": -33.87028 
},
{
 "id": "3110047P20Rik",
"x": -226.0105,
"y": -370.416 
},
{
 "id": "4921509C19Rik",
"x": -492.8828,
"y": 159.7073 
},
{
 "id": "4921536K21Rik",
"x": 426.1532,
"y": -332.3006 
},
{
 "id": "4930430F08Rik",
"x": -31.45568,
"y": -217.9914 
},
{
 "id": "4930539E08Rik",
"x": 26.21987,
"y": -422.3455 
},
{
 "id": "4931406P16Rik",
"x": -18.05574,
"y": -124.2083 
},
{
 "id": "5730409E04Rik",
"x": -458.7291,
"y": 124.0218 
},
{
 "id": "5730455P16Rik",
"x": 64.09517,
"y": -124.1839 
},
{
 "id": "9630033F20Rik",
"x":  -544.94,
"y": 14.58735 
},
{
 "id": "A830018L16Rik",
"x": 199.7931,
"y": -348.7631 
},
{
 "id": "Abca1",
"x":  3.53162,
"y": -431.9187 
},
{
 "id": "Cpox",
"x": -39.29004,
"y":  50.9826 
},
{
 "id": "Grk4",
"x": 143.3695,
"y": -468.6851 
},
{
 "id": "Csf3r",
"x": -71.4589,
"y": 27.80826 
},
{
 "id": "Csgalnact2",
"x": -316.3392,
"y": 56.19985 
},
{
 "id": "Gskip",
"x":  334.891,
"y": 164.2952 
},
{
 "id": "Csnk1e",
"x": 168.7812,
"y": 230.3488 
},
{
 "id": "Csnk1g1",
"x": 153.3325,
"y": 68.18342 
},
{
 "id": "Csnk1g3",
"x": -224.3983,
"y": 158.7084 
},
{
 "id": "Acot2",
"x": 84.39442,
"y": -43.21877 
},
{
 "id": "Gys1",
"x": 0.8156412,
"y": 180.0336 
},
{
 "id": "Nceh1",
"x": 560.5298,
"y": 204.2734 
},
{
 "id": "Hdac4",
"x": 51.85594,
"y": -249.7875 
},
{
 "id": "Hif1a",
"x": 140.2141,
"y": -267.6948 
},
{
 "id": "D630003M21Rik",
"x": 184.7003,
"y": -214.5634 
},
{
 "id": "Dapk1",
"x": 134.4351,
"y": -320.8712 
},
{
 "id": "Daxx",
"x": 34.76299,
"y": -133.472 
},
{
 "id": "AK010878",
"x": -195.2743,
"y": 48.65264 
},
{
 "id": "Hpca",
"x": 172.6859,
"y": -0.1280512 
},
{
 "id": "Hspa13",
"x": -271.218,
"y": -116.7394 
},
{
 "id": "Akt3",
"x": 430.8227,
"y": -233.1661 
},
{
 "id": "Nr5a2",
"x": -301.0445,
"y": 405.4473 
},
{
 "id": "Amer1",
"x": 244.2595,
"y": 28.63064 
},
{
 "id": "Ifnar1",
"x": 56.62177,
"y": 241.1768 
},
{
 "id": "Dhfr",
"x": -91.17604,
"y": 278.7315 
},
{
 "id": "Ifngr2",
"x": 331.4472,
"y": -51.77693 
},
{
 "id": "Ank3",
"x": -184.6658,
"y": 16.74621 
},
{
 "id": "Il13",
"x":  115.804,
"y": 361.4209 
},
{
 "id": "Apba2",
"x":  242.417,
"y": -120.5856 
},
{
 "id": "Apc2",
"x": 37.38975,
"y": 228.6085 
},
{
 "id": "Appl1",
"x": 40.62167,
"y": 186.8673 
},
{
 "id": "Dnmt3a",
"x": -187.0203,
"y": 262.3227 
},
{
 "id": "Insig1",
"x": 386.4642,
"y":  -297.73 
},
{
 "id": "Dtna",
"x": 282.9175,
"y": -254.8377 
},
{
 "id": "Arhgef9",
"x": 48.90743,
"y": -114.6456 
},
{
 "id": "Arid2",
"x": -171.4276,
"y": -183.1784 
},
{
 "id": "Arid3a",
"x": 345.9987,
"y": -116.8358 
},
{
 "id": "Dusp8",
"x": -7.308082,
"y": -24.04462 
},
{
 "id": "E2f1",
"x": 21.74299,
"y": 70.50308 
},
{
 "id": "Arpc4",
"x": 156.5333,
"y": -326.1469 
},
{
 "id": "Arpc5",
"x": -356.3431,
"y": -209.8314 
},
{
 "id": "Ash1l",
"x": -428.0954,
"y": 166.3015 
},
{
 "id": "Asph",
"x": 225.0737,
"y": -297.2833 
},
{
 "id": "Ass1",
"x": -306.9951,
"y": -245.2941 
},
{
 "id": "Asxl2",
"x": -137.4708,
"y": 109.1913 
},
{
 "id": "Eif2ak2",
"x": 205.8696,
"y": 497.6282 
},
{
 "id": "Atg5",
"x": 47.75391,
"y": 19.78113 
},
{
 "id": "Kcnc3",
"x":  318.767,
"y": -161.2267 
},
{
 "id": "Eif3j1",
"x": 123.6827,
"y": 392.9043 
},
{
 "id": "Atp2b2",
"x": 18.16259,
"y": 260.7856 
},
{
 "id": "Atxn1",
"x": 5.815582,
"y": -299.5932 
},
{
 "id": "Atxn3",
"x": 265.0826,
"y": -328.1047 
},
{
 "id": "Auts2",
"x": 125.3175,
"y": 38.83137 
},
{
 "id": "Enpp6",
"x": 189.3311,
"y": -399.1862 
},
{
 "id": "B3galt1",
"x": 176.5598,
"y": -355.1458 
},
{
 "id": "Epb4.1l5",
"x": 49.50335,
"y": -61.34448 
},
{
 "id": "Bace1",
"x": -94.73222,
"y": -182.8094 
},
{
 "id": "Bach2",
"x": 162.7368,
"y": -291.4574 
},
{
 "id": "Eps15",
"x": 330.8136,
"y": -374.8761 
},
{
 "id": "Bbc3",
"x": -427.5624,
"y": -61.81053 
},
{
 "id": "BC003331",
"x": 257.1652,
"y": -158.7017 
},
{
 "id": "Bcl11b",
"x":  250.417,
"y": -264.9027 
},
{
 "id": "Bdnf",
"x": 121.0254,
"y": 228.4709 
},
{
 "id": "Bicd1",
"x":  297.543,
"y": -222.9841 
},
{
 "id": "Bmp2",
"x": 314.0582,
"y": -54.8395 
},
{
 "id": "Plekhf2",
"x": 587.4426,
"y": 151.6883 
},
{
 "id": "Brd4",
"x": 274.2407,
"y":  83.6423 
},
{
 "id": "Bsn",
"x": 2.866515,
"y": -460.474 
},
{
 "id": "C230081A13Rik",
"x": 59.64234,
"y": -321.8734 
},
{
 "id": "Lpp",
"x": 262.8236,
"y": -228.944 
},
{
 "id": "Cab39",
"x": -40.53702,
"y": -433.0049 
},
{
 "id": "Cadm2",
"x": 80.85784,
"y": -58.33445 
},
{
 "id": "Fbxl14",
"x": 3.361775,
"y": 226.1752 
},
{
 "id": "Camk1d",
"x": 589.5762,
"y": 85.23254 
},
{
 "id": "Camk4",
"x": 172.3292,
"y": 301.7438 
},
{
 "id": "Camkk2",
"x": -6.376788,
"y": -239.8368 
},
{
 "id": "Camta1",
"x": 306.2497,
"y": -260.462 
},
{
 "id": "Cap2",
"x": -65.55886,
"y": -67.15066 
},
{
 "id": "Ly6e",
"x": 199.8817,
"y": 247.5393 
},
{
 "id": "Prkcz",
"x": -533.8233,
"y": 99.79116 
},
{
 "id": "Stxbp5",
"x": 244.9947,
"y": -309.2932 
},
{
 "id": "Cav2",
"x": 403.1331,
"y": -353.9262 
},
{
 "id": "Cbfa2t3",
"x": -242.3393,
"y": -106.5797 
},
{
 "id": "Ccdc127",
"x": -4.167866,
"y": 87.25726 
},
{
 "id": "Fndc3b",
"x": 275.2338,
"y": -98.06185 
},
{
 "id": "Fnip1",
"x": 93.78928,
"y": -62.24256 
},
{
 "id": "Ccnd1",
"x": 86.81851,
"y": 20.20322 
},
{
 "id": "Ccnjl",
"x": -208.9585,
"y":  22.1962 
},
{
 "id": "Haus2",
"x": -50.20752,
"y": 311.3955 
},
{
 "id": "Hdgfrp3",
"x": -0.9137312,
"y": -203.7099 
},
{
 "id": "Fyn",
"x": 265.9129,
"y": -130.7692 
},
{
 "id": "G3bp2",
"x": 1.939563,
"y": -141.0706 
},
{
 "id": "Cdadc1",
"x": 10.82701,
"y":  4.95582 
},
{
 "id": "Cdc14b",
"x": 289.9619,
"y": -185.6882 
},
{
 "id": "Mecp2",
"x": -166.698,
"y": -174.2855 
},
{
 "id": "Cdc42ep3",
"x":  181.885,
"y": -425.5606 
},
{
 "id": "Gad2",
"x":  95.2924,
"y": -182.8282 
},
{
 "id": "Cdh12",
"x":  76.5894,
"y": 5.634369 
},
{
 "id": "Cdk13",
"x": 221.2553,
"y": 34.18097 
},
{
 "id": "Cdk9",
"x": -284.3712,
"y": -252.4176 
},
{
 "id": "Cebpa",
"x": -55.49027,
"y": -236.264 
},
{
 "id": "Celf1",
"x": -294.8522,
"y": 71.43316 
},
{
 "id": "Celf2",
"x": 220.4185,
"y": 50.30987 
},
{
 "id": "Mgll",
"x": 198.4096,
"y": -286.2623 
},
{
 "id": "Gid4",
"x": -221.109,
"y": 213.9927 
},
{
 "id": "Cflar",
"x": 28.79119,
"y": -118.9443 
},
{
 "id": "Chd3",
"x": -294.9023,
"y": 117.6836 
},
{
 "id": "Mmp9",
"x": -215.9192,
"y": 231.8354 
},
{
 "id": "Chic1",
"x": 99.50011,
"y": -197.2196 
},
{
 "id": "Chka",
"x": -15.98272,
"y": 180.1493 
},
{
 "id": "Glul",
"x": 126.6477,
"y": -262.3974 
},
{
 "id": "Chst1",
"x": 342.7281,
"y": -158.2711 
},
{
 "id": "Tmem130",
"x": -505.4435,
"y": 107.6995 
},
{
 "id": "Clcn3",
"x": 136.6955,
"y": -223.2094 
},
{
 "id": "Gm13611",
"x": 187.6043,
"y": 41.59534 
},
{
 "id": "Gm14436",
"x": 214.0896,
"y": -448.7617 
},
{
 "id": "Gm15455",
"x": 224.6689,
"y": -21.07593 
},
{
 "id": "Gm7609",
"x":  86.4084,
"y": -479.666 
},
{
 "id": "Rell1",
"x": 313.4178,
"y":   -181.8 
},
{
 "id": "Cnih4",
"x": 46.20909,
"y": -5.461739 
},
{
 "id": "Col4a1",
"x": 180.0451,
"y": -318.4086 
},
{
 "id": "Gpcpd1",
"x": 30.20033,
"y": 99.19947 
},
{
 "id": "Gpm6b",
"x": -143.3018,
"y": -77.85172 
},
{
 "id": "Cpeb3",
"x": 101.4368,
"y": -51.02126 
},
{
 "id": "Crebrf",
"x": 210.4712,
"y": -18.40337 
},
{
 "id": "Cry2",
"x": 62.25782,
"y":  281.183 
},
{
 "id": "Csmd1",
"x": -461.6562,
"y":  168.064 
},
{
 "id": "Runx1",
"x": -94.99457,
"y":  321.905 
},
{
 "id": "Hecw1",
"x": 269.6908,
"y": -269.0429 
},
{
 "id": "Kif1c",
"x": 131.6784,
"y": -179.8297 
},
{
 "id": "Cyfip1",
"x": -120.9266,
"y": 293.7503 
},
{
 "id": "Nf2",
"x": 46.53808,
"y": 312.7515 
},
{
 "id": "Nfic",
"x": -16.17053,
"y": -270.5383 
},
{
 "id": "Homer1",
"x": 79.71836,
"y": -24.15899 
},
{
 "id": "Dbndd2",
"x": 307.0115,
"y": 20.91006 
},
{
 "id": "Sel1l",
"x": 2.031802,
"y":  19.8886 
},
{
 "id": "Dcaf5",
"x": 140.2554,
"y": 190.5825 
},
{
 "id": "Dcbld2",
"x": 131.2735,
"y": 292.3137 
},
{
 "id": "Dcc",
"x": 90.43111,
"y": -507.2104 
},
{
 "id": "Dcx",
"x": -211.9808,
"y": -6.337412 
},
{
 "id": "Hspa12a",
"x": -290.9355,
"y": 27.49344 
},
{
 "id": "Ide",
"x": -271.8002,
"y": -50.99407 
},
{
 "id": "Il10",
"x": 203.2334,
"y": 290.7981 
},
{
 "id": "Usp2",
"x": 139.8403,
"y": -243.154 
},
{
 "id": "Il17rd",
"x": -171.1374,
"y": 395.1298 
},
{
 "id": "Sirt1",
"x": -143.9488,
"y": 165.4363 
},
{
 "id": "Ocrl",
"x": 85.13854,
"y": -230.6107 
},
{
 "id": "Ildr2",
"x": 129.0742,
"y": 21.38236 
},
{
 "id": "Dph3",
"x": 489.5138,
"y": 54.46022 
},
{
 "id": "Drd3",
"x": 216.8322,
"y": 340.3237 
},
{
 "id": "Dusp26",
"x": -207.0425,
"y":  75.1473 
},
{
 "id": "E2f2",
"x": -24.22404,
"y": -22.3889 
},
{
 "id": "PPARA",
"x": 119.6509,
"y": 14.35212 
},
{
 "id": "Eci1",
"x": -302.6993,
"y": 191.1003 
},
{
 "id": "Iws1",
"x": -311.422,
"y": -66.5195 
},
{
 "id": "Eea1",
"x": -222.8381,
"y": 254.1215 
},
{
 "id": "Jakmip2",
"x": -262.726,
"y": 180.1701 
},
{
 "id": "Efna5",
"x": -222.3762,
"y": -23.54603 
},
{
 "id": "Egfr",
"x": 245.5814,
"y": -198.7676 
},
{
 "id": "Kalrn",
"x": 212.8627,
"y": 169.7638 
},
{
 "id": "Eif5a",
"x": -502.5023,
"y": 64.97722 
},
{
 "id": "Kcnk6",
"x": -99.74092,
"y":   364.13 
},
{
 "id": "Kcnma1",
"x": 3.901944,
"y": -103.5142 
},
{
 "id": "Pde1a",
"x": -49.2615,
"y": 286.2584 
},
{
 "id": "Eno2",
"x":  238.814,
"y": 284.3982 
},
{
 "id": "Gabpb2",
"x": 135.1677,
"y": -18.07591 
},
{
 "id": "Epha7",
"x": -76.99453,
"y": 135.0734 
},
{
 "id": "Ercc6",
"x": -164.0409,
"y": 247.0673 
},
{
 "id": "Mex3a",
"x": -77.22832,
"y": 101.7588 
},
{
 "id": "Pias3",
"x": -9.520837,
"y": 106.8726 
},
{
 "id": "Lhfpl4",
"x": -510.5752,
"y": 44.19485 
},
{
 "id": "Rb1",
"x": -524.9208,
"y": -44.81527 
},
{
 "id": "Limd1",
"x": 64.69679,
"y": -79.24536 
},
{
 "id": "Lin28a",
"x": 186.5165,
"y": 371.3584 
},
{
 "id": "Fam168b",
"x": 53.03436,
"y": 452.9269 
},
{
 "id": "Fam172a",
"x": 328.1752,
"y": -101.9544 
},
{
 "id": "Spry1",
"x": 167.5654,
"y": -82.0901 
},
{
 "id": "Lpl",
"x": 289.2445,
"y": -279.3296 
},
{
 "id": "Fam63b",
"x": 37.91921,
"y": -283.3432 
},
{
 "id": "Lrch1",
"x": -398.0381,
"y": -99.07583 
},
{
 "id": "Fas",
"x": -396.8253,
"y":  -57.164 
},
{
 "id": "Fasl",
"x": -9.680436,
"y": 215.4863 
},
{
 "id": "Gnl3l",
"x": 40.39093,
"y": 286.6275 
},
{
 "id": "Fbxl18",
"x": 130.8467,
"y": -294.1421 
},
{
 "id": "Prkaa1",
"x": -18.9318,
"y": -438.0031 
},
{
 "id": "Gprc5c",
"x": 85.78667,
"y": -125.7167 
},
{
 "id": "Magt1",
"x": 83.29929,
"y": -161.8067 
},
{
 "id": "Naaa",
"x": 263.8756,
"y": -48.69191 
},
{
 "id": "Flrt2",
"x": -238.5784,
"y": 223.8017 
},
{
 "id": "Map3k1",
"x": -37.10543,
"y": -29.32617 
},
{
 "id": "Fnta",
"x": -296.9137,
"y": -74.92619 
},
{
 "id": "Map4",
"x":  117.933,
"y": -475.8945 
},
{
 "id": "Map4k4",
"x": 221.5459,
"y": 308.6004 
},
{
 "id": "Map7d1",
"x": -195.3882,
"y": -256.8134 
},
{
 "id": "Foxp1",
"x": 26.58918,
"y": 56.04617 
},
{
 "id": "Pten",
"x": -194.9239,
"y": -37.77776 
},
{
 "id": "Mat2a",
"x": -296.8054,
"y": -18.77119 
},
{
 "id": "Max",
"x": -382.1955,
"y": -170.2308 
},
{
 "id": "Ptprj",
"x":  212.484,
"y": -203.1379 
},
{
 "id": "Mcl1",
"x": 355.1743,
"y": -366.2698 
},
{
 "id": "Pum2",
"x": -70.63217,
"y": -243.0935 
},
{
 "id": "Gabra1",
"x": 213.6806,
"y": -255.4093 
},
{
 "id": "Tcf4",
"x": -366.9227,
"y": 56.33711 
},
{
 "id": "Mgat3",
"x": -159.4287,
"y":  -2.6563 
},
{
 "id": "Tgfbr3",
"x": -160.1341,
"y": 193.1232 
},
{
 "id": "Mmp11",
"x": 98.38689,
"y":  4.71301 
},
{
 "id": "Nr3c1",
"x":  276.533,
"y": -161.2013 
},
{
 "id": "Ubr3",
"x": -232.7832,
"y": 285.9812 
},
{
 "id": "Moap1",
"x": -320.8879,
"y": 98.34602 
},
{
 "id": "Ubxn2a",
"x": 494.7081,
"y": 4.549584 
},
{
 "id": "Tm9sf4",
"x": 329.9145,
"y": -7.642945 
},
{
 "id": "Rbfox2",
"x": -514.2601,
"y": 176.9383 
},
{
 "id": "Mrpl35",
"x": 233.7809,
"y": -87.12015 
},
{
 "id": "Tmem178b",
"x": -83.5144,
"y": 218.8914 
},
{
 "id": "Msi2",
"x": 20.34245,
"y": 282.5495 
},
{
 "id": "Gnb4",
"x": 530.8647,
"y": 162.1326 
},
{
 "id": "Mtf2",
"x": 117.6082,
"y": -70.80383 
},
{
 "id": "Irak1",
"x":  145.127,
"y": -304.5808 
},
{
 "id": "Rmnd5a",
"x": -342.1924,
"y": 2.297865 
},
{
 "id": "Otud7b",
"x": 100.3481,
"y": -161.653 
},
{
 "id": "Slc1a2",
"x": 284.4674,
"y": 154.2911 
},
{
 "id": "Zfyve27",
"x": -71.26443,
"y": 11.82928 
},
{
 "id": "Pabpc5",
"x": -179.1785,
"y": 274.2116 
},
{
 "id": "Gprc5b",
"x": 237.6644,
"y": 479.4766 
},
{
 "id": "Tnrc6b",
"x": 124.8663,
"y": -161.6168 
},
{
 "id": "Tpp1",
"x": 248.7877,
"y": -175.7503 
},
{
 "id": "Nav1",
"x": 266.1167,
"y": 111.9314 
},
{
 "id": "Pde10a",
"x": -429.4716,
"y": -107.4919 
},
{
 "id": "Trim71",
"x": 94.95815,
"y": 304.9817 
},
{
 "id": "Hcn1",
"x": 290.8932,
"y": 26.21418 
},
{
 "id": "Trove2",
"x": 279.4872,
"y": -78.26055 
},
{
 "id": "Kdm6b",
"x":  107.456,
"y": 459.5028 
},
{
 "id": "Herpud2",
"x": -360.8118,
"y": -106.7287 
},
{
 "id": "Scamp1",
"x": -312.0782,
"y": -150.3826 
},
{
 "id": "Nfatc3",
"x": 335.6499,
"y": 187.9127 
},
{
 "id": "Hmga2",
"x": 158.9262,
"y": 384.2309 
},
{
 "id": "Zfhx3",
"x": 404.3763,
"y":  38.4778 
},
{
 "id": "Hoxa9",
"x":  99.3195,
"y": 406.8653 
},
{
 "id": "Zfp120",
"x": -100.7182,
"y": 144.6396 
},
{
 "id": "Senp8",
"x": -152.1748,
"y":  300.892 
},
{
 "id": "Snx16",
"x": 54.53666,
"y": 116.7546 
},
{
 "id": "Hyal1",
"x": 58.28261,
"y": -156.9945 
},
{
 "id": "Nr2c1",
"x": 79.78003,
"y": -324.5518 
},
{
 "id": "Rasd2",
"x": -443.3884,
"y": 147.0701 
},
{
 "id": "Nras",
"x": 35.49216,
"y": -20.1026 
},
{
 "id": "Tlr4",
"x": 18.98886,
"y": 417.7333 
},
{
 "id": "Lmnb1",
"x": -392.9014,
"y": -33.91927 
},
{
 "id": "Jun",
"x": 2.995652,
"y": 468.0735 
},
{
 "id": "Vdr",
"x": 347.7064,
"y": -244.152 
},
{
 "id": "Onecut2",
"x": -295.426,
"y": 156.1913 
},
{
 "id": "Opcml",
"x": 72.79072,
"y": -151.8363 
},
{
 "id": "Slc16a1",
"x": 197.5469,
"y": 301.4184 
},
{
 "id": "Lsm12",
"x": 109.1801,
"y": -234.7456 
},
{
 "id": "Irf8",
"x": -283.1781,
"y": -35.3122 
},
{
 "id": "Kif21a",
"x": 394.6302,
"y": -94.35814 
},
{
 "id": "P4ha1",
"x": 103.7135,
"y": -90.01669 
},
{
 "id": "Tnrc6a",
"x": 364.1823,
"y": -103.7463 
},
{
 "id": "Wfs1",
"x": -59.18193,
"y": 336.9556 
},
{
 "id": "Jarid2",
"x": -434.4413,
"y": 192.1931 
},
{
 "id": "Map1a",
"x": 14.14816,
"y": -154.8688 
},
{
 "id": "Prrg3",
"x": 22.48865,
"y": 334.7316 
},
{
 "id": "Pdcd4",
"x": -209.1051,
"y": 308.0638 
},
{
 "id": "Yy1",
"x": 153.3277,
"y": -142.0449 
},
{
 "id": "Kdm5a",
"x": 207.3025,
"y": 128.2408 
},
{
 "id": "Pds5b",
"x": 274.0426,
"y": -62.42154 
},
{
 "id": "Peg3",
"x": 351.6079,
"y": -193.026 
},
{
 "id": "Peli1",
"x": -133.9979,
"y": -42.43578 
},
{
 "id": "Zfp488",
"x": -398.2745,
"y": 38.49724 
},
{
 "id": "Zc3hav1l",
"x":  -38.701,
"y": 165.9203 
},
{
 "id": "Smarcc1",
"x": 214.2503,
"y": -183.7273 
},
{
 "id": "Nrxn1",
"x": 266.3713,
"y": -290.4654 
},
{
 "id": "Lpin1",
"x": 268.6123,
"y": -213.0699 
},
{
 "id": "Pou4f2",
"x": -161.5322,
"y": 95.24857 
},
{
 "id": "Lrig2",
"x": -22.09305,
"y": -198.9224 
},
{
 "id": "Smyd4",
"x": 6.464427,
"y": -35.56238 
},
{
 "id": "Tmod1",
"x": 82.14363,
"y": -176.9227 
},
{
 "id": "Soga3",
"x": 212.2372,
"y": -163.9708 
},
{
 "id": "Sox2",
"x": 121.5801,
"y":  434.424 
},
{
 "id": "Rnf11",
"x": 343.1737,
"y": -91.03809 
},
{
 "id": "Sparc",
"x": 431.1533,
"y": -305.5864 
},
{
 "id": "Znrf1",
"x": -32.80817,
"y": -117.2837 
},
{
 "id": "Zfp641",
"x": 35.07949,
"y": -77.31295 
},
{
 "id": "Zyg11b",
"x": -18.68334,
"y": 16.75788 
},
{
 "id": "Srek1",
"x": 24.11695,
"y": 113.5186 
},
{
 "id": "Reck",
"x": -203.2389,
"y": 9.755045 
},
{
 "id": "Reep4",
"x": 91.45187,
"y": 115.8434 
},
{
 "id": "Zfp704",
"x": 37.28737,
"y": 114.7865 
},
{
 "id": "Srxn1",
"x": -174.7463,
"y": 151.3568 
},
{
 "id": "Psd3",
"x": -17.85454,
"y":  95.1822 
},
{
 "id": "Ppm1k",
"x": -19.04757,
"y": 164.2223 
},
{
 "id": "Lrrc58",
"x": -2.503743,
"y": -96.80755 
},
{
 "id": "Vsnl1",
"x": -192.7322,
"y": -65.61393 
},
{
 "id": "Stx3",
"x": 49.64985,
"y": -79.7701 
},
{
 "id": "Zmat3",
"x": 379.3711,
"y": -43.69086 
},
{
 "id": "Spen",
"x":  206.144,
"y": -220.6789 
},
{
 "id": "Rnf170",
"x": 410.6373,
"y": 9.994361 
},
{
 "id": "Runx2",
"x": -259.6621,
"y": -25.14991 
},
{
 "id": "Med13",
"x": 19.77645,
"y": 21.78798 
},
{
 "id": "Sstr1",
"x": 14.15631,
"y": 34.28107 
},
{
 "id": "Tgfbi",
"x": -276.1869,
"y": 246.2422 
},
{
 "id": "Pclo",
"x": -60.9396,
"y": 128.5311 
},
{
 "id": "Vps26a",
"x": -348.8377,
"y": 398.7145 
},
{
 "id": "Tnpo1",
"x": -368.6511,
"y": 338.3281 
},
{
 "id": "Samhd1",
"x": -492.876,
"y": -53.03104 
},
{
 "id": "Nf1",
"x": -79.53976,
"y": 2.617187 
},
{
 "id": "Tbc1d5",
"x": 275.8465,
"y": 255.4486 
},
{
 "id": "Tnfrsf10b",
"x": -364.5143,
"y": -81.3879 
},
{
 "id": "Tcf3",
"x": -472.8768,
"y": 31.66329 
},
{
 "id": "Mesdc2",
"x": 180.7645,
"y": 14.59906 
},
{
 "id": "Ube2c",
"x": 94.98562,
"y": -106.6292 
},
{
 "id": "Rad51c",
"x": -19.56597,
"y": 262.7585 
},
{
 "id": "Nrp2",
"x": -228.2688,
"y":     53.9 
},
{
 "id": "Rint1",
"x": 118.6499,
"y": -509.3394 
},
{
 "id": "Tmem245",
"x": 509.8509,
"y": 33.17764 
},
{
 "id": "Timp3",
"x": -341.1293,
"y": 121.3377 
},
{
 "id": "Sfrp1",
"x": -185.7501,
"y": -3.506337 
},
{
 "id": "Pld5",
"x": 333.9858,
"y": -178.4887 
},
{
 "id": "Nid1",
"x": 92.56985,
"y": -27.82132 
},
{
 "id": "Pdzd2",
"x": -13.91262,
"y": -220.4924 
},
{
 "id": "Strip1",
"x": 317.6533,
"y": 135.8703 
},
{
 "id": "Zfp280d",
"x": 10.09502,
"y": -339.1577 
},
{
 "id": "Pmaip1",
"x": -269.5781,
"y": 90.20199 
},
{
 "id": "Spry2",
"x": -329.0597,
"y": 152.6184 
},
{
 "id": "Spry3",
"x": -119.9382,
"y": 189.6849 
},
{
 "id": "Spry4",
"x": -163.5051,
"y":  330.295 
},
{
 "id": "Tmem179",
"x": 156.1851,
"y": 197.8759 
},
{
 "id": "Ybx1",
"x": 226.8594,
"y": -222.481 
},
{
 "id": "Zfp9",
"x": 100.2333,
"y": 102.4592 
},
{
 "id": "Synj1",
"x": 48.50074,
"y": -39.23713 
},
{
 "id": "Ssr1",
"x": -370.9406,
"y":   377.28 
},
{
 "id": "Zfp26",
"x": 287.5686,
"y": -237.815 
},
{
 "id": "Tnfaip1",
"x": 263.4037,
"y": -9.653054 
},
{
 "id": "Pdzd8",
"x": -56.12883,
"y": 146.9812 
},
{
 "id": "Wdr44",
"x":  72.1959,
"y": -50.05819 
},
{
 "id": "Rnf165",
"x": -11.07051,
"y": 123.4499 
},
{
 "id": "Tbc1d8b",
"x": 197.0158,
"y": -475.7582 
},
{
 "id": "Tomm70a",
"x": 311.9595,
"y": 190.7661 
},
{
 "id": "Rragb",
"x": 358.8735,
"y": -171.3805 
},
{
 "id": "Ywhaz",
"x": -376.5465,
"y": -233.3961 
},
{
 "id": "Tns1",
"x": -308.1727,
"y": 73.07506 
},
{
 "id": "Xpo7",
"x": 139.6684,
"y": 38.91629 
},
{
 "id": "Ube2k",
"x": 288.6261,
"y": -110.2409 
},
{
 "id": "Zic2",
"x": -249.7369,
"y": 160.7911 
},
{
 "id": "Tsn",
"x": -224.4908,
"y": 427.4842 
},
{
 "id": "Pgr",
"x": 311.7455,
"y": 223.1174 
},
{
 "id": "Trps1",
"x": -31.38433,
"y": 89.79777 
},
{
 "id": "Whsc1",
"x": 375.0464,
"y": -20.85569 
},
{
 "id": "Smad7",
"x": -330.2062,
"y": 196.0711 
},
{
 "id": "Zfp568",
"x": 3.399084,
"y": -67.50137 
},
{
 "id": "Sox11",
"x": -163.268,
"y": 275.9315 
},
{
 "id": "Phactr3",
"x": 178.6131,
"y": -191.4044 
},
{
 "id": "Wars2",
"x": -7.071216,
"y": -40.24311 
},
{
 "id": "Zdhhc20",
"x": -87.91212,
"y": 24.93279 
},
{
 "id": "Sgms1",
"x": 168.0955,
"y": -271.5702 
},
{
 "id": "Vldlr",
"x": -170.8395,
"y": -398.2372 
},
{
 "id": "Zbtb5",
"x": 418.0305,
"y": -261.1289 
},
{
 "id": "Zzz3",
"x": -135.2356,
"y": -183.6663 
},
{
 "id": "Zeb1",
"x": -296.0289,
"y": 47.30833 
},
{
 "id": "Unc5c",
"x": 124.7777,
"y": -428.4177 
},
{
 "id": "Zfp516",
"x": 55.56985,
"y": 222.1573 
},
{
 "id": "Vcan",
"x": 329.8866,
"y": -200.8001 
},
{
 "id": "Tmed5",
"x": -40.58507,
"y":  34.4581 
},
{
 "id": "Tmem255a",
"x": -309.7731,
"y":  112.129 
},
{
 "id": "Tgoln1",
"x": 216.1913,
"y": -328.9164 
},
{
 "id": "Zbtb34",
"x": 43.81336,
"y": -443.8259 
},
{
 "id": "Pgm2l1",
"x":  304.606,
"y": -36.43289 
},
{
 "id": "F10",
"x": -86.91457,
"y": -84.51698 
},
{
 "id": "Npy1r",
"x": -55.03905,
"y": 30.03883 
},
{
 "id": "Cxcr2",
"x": 236.0028,
"y": -22.21965 
},
{
 "id": "Adam28",
"x": -90.47593,
"y": -249.6511 
},
{
 "id": "Tet1",
"x": 194.3639,
"y": -145.2945 
},
{
 "id": "Hltf",
"x": -7.227561,
"y": 32.91792 
},
{
 "id": "Casp8",
"x": -76.97313,
"y": -216.2662 
},
{
 "id": "Slc6a2",
"x":  -103.45,
"y":  32.4636 
},
{
 "id": "Cnih",
"x": -68.4547,
"y": 87.13534 
},
{
 "id": "Rp2h",
"x": -26.3414,
"y": -247.3361 
},
{
 "id": "Sap18",
"x": 201.1709,
"y": -33.96613 
},
{
 "id": "Krr1",
"x": 209.5394,
"y": -90.13497 
},
{
 "id": "Anapc16",
"x": -81.10821,
"y": -272.4735 
},
{
 "id": "Ubxn8",
"x": -68.05273,
"y": -313.8392 
},
{
 "id": "Stxbp4",
"x": -42.07015,
"y": -47.87079 
},
{
 "id": "Lypla1",
"x": -121.3562,
"y": 30.56497 
},
{
 "id": "Sfn",
"x": 170.3584,
"y": -169.9839 
},
{
 "id": "Acn9",
"x": -36.24649,
"y": 267.9935 
},
{
 "id": "Hsbp1l1",
"x": -179.2251,
"y": -106.075 
},
{
 "id": "Psmd9",
"x": -111.9777,
"y": -242.6425 
},
{
 "id": "Slx1b",
"x": 179.4214,
"y": -37.06046 
},
{
 "id": "Bambi",
"x": -145.0643,
"y": -223.6572 
},
{
 "id": "Rhobtb1",
"x": 45.50961,
"y": -261.743 
},
{
 "id": "Wdfy1",
"x": 187.9641,
"y": 117.2963 
},
{
 "id": "Tprkb",
"x": -41.44038,
"y": -243.9973 
},
{
 "id": "Mfsd11",
"x": 22.09307,
"y": -206.4437 
},
{
 "id": "Crtc3",
"x": -58.51925,
"y": -247.9867 
},
{
 "id": "Fam86",
"x": 245.3053,
"y": 95.33383 
},
{
 "id": "Ecd",
"x": 177.9349,
"y": -108.1914 
},
{
 "id": "Dcp2",
"x": -46.65647,
"y": -322.2197 
},
{
 "id": "Pogk",
"x": -91.08268,
"y": -304.863 
},
{
 "id": "Pdxdc1",
"x": -39.47219,
"y": 15.83757 
},
{
 "id": "Ndufaf7",
"x": -54.9021,
"y": 48.17046 
},
{
 "id": "Lima1",
"x": 186.7489,
"y": -94.53277 
},
{
 "id": "Dnal1",
"x": -86.43269,
"y":  51.4125 
},
{
 "id": "Tstd3",
"x": 104.5004,
"y": -70.01316 
},
{
 "id": "Pus7",
"x": -151.6599,
"y": 12.08067 
},
{
 "id": "Fbxo22",
"x": -133.0205,
"y": -238.2017 
},
{
 "id": "Gmip",
"x": 0.5946417,
"y": 133.3397 
},
{
 "id": "Car5b",
"x": -115.0198,
"y": -35.1495 
},
{
 "id": "Sfxn2",
"x": -109.9765,
"y": -294.5967 
},
{
 "id": "Tug1",
"x": 140.6465,
"y": 122.5974 
},
{
 "id": "Lrrc14b",
"x": -94.01124,
"y": -66.81977 
},
{
 "id": "Ptpn7",
"x": -126.3165,
"y": -82.22863 
},
{
 "id": "Nav2",
"x": -53.8375,
"y": -175.8453 
},
{
 "id": "Gemin8",
"x": -183.9146,
"y": -228.5043 
},
{
 "id": "Zfp553",
"x": -68.52291,
"y": -289.8622 
},
{
 "id": "Zfp959",
"x":  171.781,
"y": -152.0871 
},
{
 "id": "Nwd1",
"x": -187.8401,
"y": -23.86804 
},
{
 "id": "Glt28d2",
"x": -96.75054,
"y":  83.0751 
},
{
 "id": "Tfcp2l1",
"x": 29.15095,
"y": -246.8671 
},
{
 "id": "BC026590",
"x":  218.785,
"y": -69.72914 
},
{
 "id": "Prss43",
"x": -35.00686,
"y": 116.0183 
},
{
 "id": "Asap3",
"x": 106.6417,
"y": 131.5847 
},
{
 "id": "Rmi2",
"x": 195.4886,
"y": -121.7955 
},
{
 "id": "Ccdc78",
"x":  254.311,
"y": 15.84885 
},
{
 "id": "Opa3",
"x": -132.7684,
"y": -289.6341 
},
{
 "id": "Rft1",
"x": -85.96143,
"y": -100.7965 
},
{
 "id": "Zfp882",
"x": 71.31025,
"y": -214.3682 
},
{
 "id": "Gm6531",
"x":   116.39,
"y": 119.5837 
},
{
 "id": "Alox12",
"x": 7.503855,
"y": -243.4487 
},
{
 "id": "Cdh1",
"x": 147.4527,
"y": -192.2802 
},
{
 "id": "Gpi1",
"x": -9.104981,
"y": 53.08275 
},
{
 "id": "1600012H06Rik",
"x": -243.6584,
"y": -86.76125 
},
{
 "id": "1700017B05Rik",
"x": -97.84272,
"y": -16.00631 
},
{
 "id": "1700052N19Rik",
"x": -27.02155,
"y": 223.7748 
},
{
 "id": "2010109I03Rik",
"x": -179.1673,
"y": -201.4025 
},
{
 "id": "2700081O15Rik",
"x": -157.3686,
"y": 132.0588 
},
{
 "id": "2700089E24Rik",
"x": -231.3569,
"y": -124.4278 
},
{
 "id": "4930579G24Rik",
"x": 180.9953,
"y": -135.1563 
},
{
 "id": "4931406C07Rik",
"x": 83.65529,
"y": 94.76116 
},
{
 "id": "4931428F04Rik",
"x": 130.5614,
"y": 65.64044 
},
{
 "id": "4933411K20Rik",
"x": -127.2117,
"y": 279.2535 
},
{
 "id": "9230110C19Rik",
"x": -103.4018,
"y": -269.7536 
},
{
 "id": "Abcc5",
"x": -149.8364,
"y": -58.82361 
},
{
 "id": "Abcd4",
"x": -48.90485,
"y": 66.00226 
},
{
 "id": "Abcg1",
"x": -79.46769,
"y": -115.5929 
},
{
 "id": "Abl2",
"x": -202.6564,
"y": -201.9641 
},
{
 "id": "Apbb3",
"x": -142.2648,
"y": -28.60866 
},
{
 "id": "Csnk2a1",
"x": 49.49973,
"y": 171.7364 
},
{
 "id": "Actg1",
"x": 197.5416,
"y": 49.69865 
},
{
 "id": "Acvr1b",
"x": -31.18452,
"y": -163.788 
},
{
 "id": "Adamts15",
"x": -228.3114,
"y": 71.45236 
},
{
 "id": "Adarb1",
"x": 0.1713778,
"y": -222.1159 
},
{
 "id": "Adipor2",
"x": -240.8096,
"y": 88.86771 
},
{
 "id": "Adra2a",
"x": 49.18739,
"y": 155.1264 
},
{
 "id": "Agap1",
"x": 100.4501,
"y": 55.67342 
},
{
 "id": "Ago3",
"x": -125.6774,
"y": 255.3038 
},
{
 "id": "D630045J12Rik",
"x": -4.068763,
"y": 318.8046 
},
{
 "id": "AI464131",
"x": -237.1397,
"y": -28.24619 
},
{
 "id": "Ddn",
"x": -160.8908,
"y": 67.76802 
},
{
 "id": "Akt1",
"x": -77.71916,
"y": 150.0399 
},
{
 "id": "Nr6a1",
"x": -46.88675,
"y": 110.1263 
},
{
 "id": "Igdcc3",
"x": -54.33803,
"y": -134.0881 
},
{
 "id": "Igdcc4",
"x": -68.81715,
"y": -157.0988 
},
{
 "id": "Ankrd52",
"x": -139.1882,
"y": 39.56515 
},
{
 "id": "Cxcl11",
"x": 233.5022,
"y": 43.10117 
},
{
 "id": "Dlc1",
"x": 138.8174,
"y": 157.8479 
},
{
 "id": "Apba1",
"x": 174.9436,
"y": 200.6797 
},
{
 "id": "Dnajc27",
"x": 154.8167,
"y":  211.882 
},
{
 "id": "Dnm3",
"x": -51.85546,
"y": -55.58237 
},
{
 "id": "Arc",
"x": -88.33982,
"y": 186.2758 
},
{
 "id": "Arhgap1",
"x": 95.20432,
"y": 276.4016 
},
{
 "id": "Dusp1",
"x": -206.2442,
"y": -22.44225 
},
{
 "id": "Arid3b",
"x": -109.7947,
"y": 233.7307 
},
{
 "id": "Arl5a",
"x": 131.0351,
"y": 138.4251 
},
{
 "id": "Itga4",
"x": 106.9849,
"y": -174.4066 
},
{
 "id": "E130311K13Rik",
"x": -81.02252,
"y":  65.6174 
},
{
 "id": "Arpp19",
"x": 163.2518,
"y": 40.99572 
},
{
 "id": "Arpp21",
"x": -97.97391,
"y": 112.6214 
},
{
 "id": "Arrdc3",
"x": -105.0124,
"y": 270.0338 
},
{
 "id": "Atp2a2",
"x": 159.5807,
"y": 23.10187 
},
{
 "id": "Atp6v1b2",
"x": 15.56612,
"y": 200.3403 
},
{
 "id": "Epb4.1l1",
"x": -190.5014,
"y": -158.3607 
},
{
 "id": "Kifc2",
"x": -90.02291,
"y": 160.1589 
},
{
 "id": "Slc8a2",
"x": -91.69883,
"y": 133.1127 
},
{
 "id": "Epha4",
"x":  250.016,
"y": 62.32211 
},
{
 "id": "Bach1",
"x": -161.2069,
"y": -36.2006 
},
{
 "id": "Bahcc1",
"x": 4.697559,
"y": -177.7718 
},
{
 "id": "Kpna1",
"x": -80.58589,
"y": -62.47291 
},
{
 "id": "Esam",
"x": 44.44476,
"y": -125.1728 
},
{
 "id": "Bcl7c",
"x": -72.15191,
"y": -98.26797 
},
{
 "id": "Bmpr1a",
"x": -112.2844,
"y": 212.1423 
},
{
 "id": "Braf",
"x": -20.87147,
"y": 142.8565 
},
{
 "id": "Bri3bp",
"x": 41.03385,
"y": -297.874 
},
{
 "id": "Bsg",
"x": 162.9357,
"y": -34.36069 
},
{
 "id": "Btaf1",
"x": -163.5903,
"y": -258.5118 
},
{
 "id": "Lnp",
"x": -79.0891,
"y": 118.9301 
},
{
 "id": "Btbd3",
"x": 98.15637,
"y": 196.5084 
},
{
 "id": "Cacna1e",
"x": 84.25055,
"y": 160.3917 
},
{
 "id": "Ppme1",
"x": -265.1404,
"y": 22.94872 
},
{
 "id": "Cald1",
"x": -174.248,
"y": -25.69018 
},
{
 "id": "Ppp3r1",
"x":  60.6085,
"y": -22.63901 
},
{
 "id": "Capns1",
"x": -162.9014,
"y": -146.8324 
},
{
 "id": "Car2",
"x": -107.9723,
"y": -188.1347 
},
{
 "id": "Brinp1",
"x": -18.61197,
"y": 205.7511 
},
{
 "id": "Cat",
"x": 107.9536,
"y": 88.07522 
},
{
 "id": "Cbx5",
"x": 165.6776,
"y": 72.51129 
},
{
 "id": "Fmn2",
"x": -218.4702,
"y": 85.99596 
},
{
 "id": "Fndc3a",
"x": -158.1682,
"y": 112.5252 
},
{
 "id": "Fnip2",
"x": 97.95966,
"y": 38.87303 
},
{
 "id": "Map4k3",
"x": -140.676,
"y": 128.2586 
},
{
 "id": "Mar-09",
"x": 193.7865,
"y": 12.97341 
},
{
 "id": "Fras1",
"x": -44.20616,
"y": -72.54473 
},
{
 "id": "Mast2",
"x": 105.6869,
"y": 26.76804 
},
{
 "id": "Ctsb",
"x": -23.02671,
"y": 129.2037 
},
{
 "id": "Cd164",
"x": -101.1956,
"y": -108.6971 
},
{
 "id": "Frmd5",
"x": -194.9168,
"y": -130.3746 
},
{
 "id": "Hdx",
"x": 23.10924,
"y": 172.1639 
},
{
 "id": "Tbc1d24",
"x": -66.97156,
"y": 301.4451 
},
{
 "id": "Cdr2l",
"x": -42.39405,
"y": -182.079 
},
{
 "id": "Celf5",
"x": 125.6583,
"y": 197.7037 
},
{
 "id": "Cep120",
"x": -108.6852,
"y": -7.987071 
},
{
 "id": "Gga2",
"x": -99.66426,
"y": -224.0665 
},
{
 "id": "Gga3",
"x": 133.4304,
"y": -61.79496 
},
{
 "id": "Chd7",
"x": 187.9751,
"y": 86.62457 
},
{
 "id": "Chd9",
"x": 31.48374,
"y": -153.3952 
},
{
 "id": "Rbm33",
"x": -214.0228,
"y": 142.3223 
},
{
 "id": "Mprip",
"x": -124.1212,
"y": -262.4848 
},
{
 "id": "Cldn12",
"x": -114.6075,
"y": 90.83813 
},
{
 "id": "Clmn",
"x": 20.44946,
"y": -230.369 
},
{
 "id": "Dnajc1",
"x": -31.71601,
"y": 177.6124 
},
{
 "id": "Cnr1",
"x": 172.3359,
"y": 134.4518 
},
{
 "id": "Cntn2",
"x": 3.859723,
"y": -10.23495 
},
{
 "id": "Col4a2",
"x": -139.0266,
"y":  22.4269 
},
{
 "id": "Mycbp",
"x": 169.9907,
"y": 94.34033 
},
{
 "id": "Cpeb2",
"x": -222.3194,
"y": 42.21836 
},
{
 "id": "Cpeb4",
"x": 105.4651,
"y": 235.7366 
},
{
 "id": "Gramd1b",
"x": -248.8196,
"y": 30.47907 
},
{
 "id": "Creb1",
"x": -123.3332,
"y": 8.759198 
},
{
 "id": "Greb1l",
"x": -16.27026,
"y": -63.64744 
},
{
 "id": "Gria3",
"x": -145.4773,
"y": -130.3012 
},
{
 "id": "Crem",
"x": 18.29053,
"y": -100.5269 
},
{
 "id": "Crk",
"x": -188.9484,
"y": 159.2982 
},
{
 "id": "Csrnp2",
"x": -203.966,
"y": 57.62915 
},
{
 "id": "Gxylt1",
"x": 140.8594,
"y": -28.3489 
},
{
 "id": "Ndst3",
"x": 178.6296,
"y": -15.4298 
},
{
 "id": "Hic2",
"x": 132.6764,
"y": 224.9647 
},
{
 "id": "Nfxl1",
"x": -126.9454,
"y": 199.9615 
},
{
 "id": "Pigw",
"x": -202.5809,
"y": -46.95336 
},
{
 "id": "Sema4f",
"x": 107.3818,
"y": 164.8853 
},
{
 "id": "Nova1",
"x": 66.47314,
"y": 175.6536 
},
{
 "id": "Ddx10",
"x": 135.0973,
"y": -109.4344 
},
{
 "id": "Diap2",
"x": -101.7819,
"y": -49.53913 
},
{
 "id": "Dip2b",
"x": -138.6835,
"y": 89.76879 
},
{
 "id": "Ikbkg",
"x": -155.7757,
"y": -74.44372 
},
{
 "id": "Usp22",
"x": -29.35878,
"y": 153.4785 
},
{
 "id": "Dmd",
"x": -162.6937,
"y": 206.5445 
},
{
 "id": "Usp47",
"x": -154.0159,
"y": -95.51598 
},
{
 "id": "Lpgat1",
"x": -186.8826,
"y": 130.4647 
},
{
 "id": "Ogdh",
"x": 133.4414,
"y": 107.3053 
},
{
 "id": "Dnhd1",
"x": -249.9276,
"y": 72.35646 
},
{
 "id": "Donson",
"x": 147.7627,
"y": 57.60446 
},
{
 "id": "Inip",
"x": -163.3589,
"y": -217.9812 
},
{
 "id": "Dusp6",
"x": -85.59249,
"y": 249.8095 
},
{
 "id": "Dync1i2",
"x": -198.5552,
"y": 139.0481 
},
{
 "id": "Slc22a23",
"x": -49.85479,
"y": 237.7041 
},
{
 "id": "Slc23a2",
"x": 93.94978,
"y": -132.4014 
},
{
 "id": "E2f3",
"x": 44.30251,
"y": 76.73245 
},
{
 "id": "Itsn2",
"x": 57.84047,
"y": 1.591481 
},
{
 "id": "Wnk1",
"x":  -162.39,
"y": 153.2604 
},
{
 "id": "Jph4",
"x": -121.7649,
"y": -3.14955 
},
{
 "id": "Egln2",
"x": -20.12934,
"y": 308.4773 
},
{
 "id": "Kcna1",
"x": -92.5539,
"y": -152.4897 
},
{
 "id": "Kcnc1",
"x": -132.4839,
"y":  148.295 
},
{
 "id": "Eif2ak3",
"x": 156.0109,
"y": 149.5129 
},
{
 "id": "Kcnc2",
"x": 98.12313,
"y": 251.8885 
},
{
 "id": "Eif4ebp2",
"x": -219.559,
"y": -41.47618 
},
{
 "id": "Eif4g2",
"x": 75.14515,
"y": 140.3379 
},
{
 "id": "Elk1",
"x": 181.9181,
"y": 101.8298 
},
{
 "id": "Elp2",
"x": 221.2668,
"y": 196.5516 
},
{
 "id": "Kctd12b",
"x": -15.22316,
"y": 235.9765 
},
{
 "id": "Kctd21",
"x": 73.14641,
"y": 314.1473 
},
{
 "id": "Kctd7",
"x": -109.1682,
"y": -69.06339 
},
{
 "id": "Khsrp",
"x": -93.62111,
"y": 230.6323 
},
{
 "id": "Slc9a2",
"x": 57.80653,
"y": 136.6918 
},
{
 "id": "Ephb3",
"x": -61.80649,
"y": 189.0504 
},
{
 "id": "Klhl24",
"x": 150.8099,
"y": -73.23908 
},
{
 "id": "Smg1",
"x": -16.39135,
"y": -174.1331 
},
{
 "id": "Pigs",
"x": 181.2451,
"y": 164.2758 
},
{
 "id": "Zfp148",
"x": 60.35926,
"y":  73.5624 
},
{
 "id": "Pik3ip1",
"x": -23.86286,
"y": 282.0486 
},
{
 "id": "Lcor",
"x": 26.42651,
"y": 187.0123 
},
{
 "id": "Lfng",
"x": -51.35044,
"y": 220.5262 
},
{
 "id": "Sowaha",
"x": -198.3819,
"y": 93.22874 
},
{
 "id": "Fam118a",
"x": -207.5318,
"y": -63.08942 
},
{
 "id": "Fam135a",
"x": 126.2548,
"y": 81.31095 
},
{
 "id": "Fam171a1",
"x": -56.53569,
"y": -100.5267 
},
{
 "id": "Fam175b",
"x": -103.8901,
"y": -123.603 
},
{
 "id": "Rdh10",
"x": -257.3265,
"y": -100.6893 
},
{
 "id": "Zfp664",
"x": -62.03337,
"y": 109.2056 
},
{
 "id": "Polr3f",
"x": -184.5657,
"y": -86.0232 
},
{
 "id": "Farp1",
"x": 158.6775,
"y": 113.4294 
},
{
 "id": "Stat3",
"x": -100.1423,
"y": 300.5857 
},
{
 "id": "Lsamp",
"x": -114.2393,
"y": -84.66614 
},
{
 "id": "Prickle1",
"x": 145.1347,
"y": 2.583804 
},
{
 "id": "Gpr63",
"x": -141.4863,
"y": 200.8241 
},
{
 "id": "Fgd4",
"x": -131.3754,
"y": -17.37459 
},
{
 "id": "Flna",
"x": 128.7326,
"y": 172.0047 
},
{
 "id": "Flywch1",
"x": 119.3462,
"y": -50.60953 
},
{
 "id": "Syt5",
"x":  -130.73,
"y": -97.0093 
},
{
 "id": "Ptgds",
"x": -139.3617,
"y": 0.5685377 
},
{
 "id": "Slc4a8",
"x": 91.23551,
"y": 142.5749 
},
{
 "id": "Pdgfrb",
"x": -57.8657,
"y": 203.9203 
},
{
 "id": "Tbc1d14",
"x": 148.5159,
"y": 228.7979 
},
{
 "id": "Fut9",
"x": -52.70332,
"y": 173.5395 
},
{
 "id": "Pxdn",
"x": -133.6939,
"y": 53.69021 
},
{
 "id": "Gabra6",
"x": -174.286,
"y": -48.95437 
},
{
 "id": "Gabrb2",
"x": -73.66845,
"y": 266.0528 
},
{
 "id": "Gad1",
"x": -111.0127,
"y": 57.27252 
},
{
 "id": "Rab11fip4",
"x": -118.9673,
"y": -164.0151 
},
{
 "id": "Knop1",
"x": -104.7331,
"y": -94.03111 
},
{
 "id": "Sec14l1",
"x": -78.35282,
"y": 201.0177 
},
{
 "id": "Gba2",
"x": 143.3379,
"y": 98.70479 
},
{
 "id": "Rapgef4",
"x": 206.8295,
"y": -108.254 
},
{
 "id": "Mnt",
"x": 108.0079,
"y": 5.327554 
},
{
 "id": "Lmbrd1",
"x": 80.27061,
"y": -244.0699 
},
{
 "id": "Gnal",
"x": 140.4991,
"y": 26.50972 
},
{
 "id": "Gns",
"x": -81.20688,
"y": -26.12763 
},
{
 "id": "Gpr137",
"x": -144.1511,
"y": -110.1572 
},
{
 "id": "Rnf213",
"x": -240.9665,
"y": 46.57049 
},
{
 "id": "Rnf5",
"x": 24.21376,
"y": 131.8513 
},
{
 "id": "Naa40",
"x": 179.7026,
"y": 238.7529 
},
{
 "id": "Gria2",
"x": -59.06149,
"y": -118.1923 
},
{
 "id": "Grik2",
"x": 205.1581,
"y": 96.64927 
},
{
 "id": "Rpia",
"x": -99.99573,
"y": 199.9583 
},
{
 "id": "Gtf3c2",
"x": -245.0626,
"y": 116.7201 
},
{
 "id": "Sned1",
"x": 79.08779,
"y": 202.7547 
},
{
 "id": "Ncor1",
"x": -148.6681,
"y": 79.37359 
},
{
 "id": "Slc4a7",
"x": -254.4787,
"y": -39.16935 
},
{
 "id": "Scara3",
"x": -198.1079,
"y": 188.3593 
},
{
 "id": "Ttc14",
"x": -224.1206,
"y": -144.2973 
},
{
 "id": "Scn8a",
"x": 22.28934,
"y": -6.686562 
},
{
 "id": "Tub",
"x": -212.7382,
"y": 103.9139 
},
{
 "id": "Hoxb4",
"x": 161.6332,
"y": 163.2994 
},
{
 "id": "Sema4g",
"x": 1.560416,
"y": -123.4478 
},
{
 "id": "Hr",
"x": -95.59919,
"y": -32.91803 
},
{
 "id": "Nol8",
"x": -98.63777,
"y": 173.8601 
},
{
 "id": "Pkd2",
"x": -208.6066,
"y": -128.829 
},
{
 "id": "Nr2e1",
"x": -72.45716,
"y": 237.1728 
},
{
 "id": "Sfmbt1",
"x": -68.57527,
"y": 220.1845 
},
{
 "id": "Igf1r",
"x": -37.72038,
"y": 210.6635 
},
{
 "id": "Sptbn2",
"x": -139.3737,
"y": 66.69753 
},
{
 "id": "Usp32",
"x": -134.1659,
"y": 237.9655 
},
{
 "id": "Nup35",
"x": -126.1869,
"y": -115.1511 
},
{
 "id": "Srgap3",
"x": -7.334004,
"y":   287.28 
},
{
 "id": "Piga",
"x": -132.0858,
"y": -149.9581 
},
{
 "id": "Zfp740",
"x": -50.73609,
"y": 92.74254 
},
{
 "id": "Uvssa",
"x": -144.8027,
"y": -266.1922 
},
{
 "id": "Ppargc1b",
"x": -15.11961,
"y": -147.7373 
},
{
 "id": "Msra",
"x": -148.3237,
"y": 150.6805 
},
{
 "id": "Skil",
"x": -168.0268,
"y": 83.36118 
},
{
 "id": "Slc15a2",
"x": 66.15048,
"y": 156.3275 
},
{
 "id": "Pqlc2",
"x": -169.4017,
"y": 28.57164 
},
{
 "id": "Otud5",
"x": -220.7762,
"y": -95.2601 
},
{
 "id": "Slc22a6",
"x":  69.8135,
"y": 89.15269 
},
{
 "id": "Slc25a23",
"x": 26.92663,
"y": 318.5158 
},
{
 "id": "Slc25a4",
"x": -266.0163,
"y": -81.01719 
},
{
 "id": "Jam2",
"x": 118.4239,
"y": 151.6103 
},
{
 "id": "Slc29a3",
"x": -44.45143,
"y": -10.32274 
},
{
 "id": "Prrc2c",
"x": -237.0026,
"y": -49.11134 
},
{
 "id": "Slc2a6",
"x": 90.69888,
"y":  175.818 
},
{
 "id": "Slc35a4",
"x": -180.0005,
"y":  234.453 
},
{
 "id": "Pbrm1",
"x": 41.95975,
"y": 130.3064 
},
{
 "id": "Kcnj10",
"x": -165.5024,
"y": 222.8666 
},
{
 "id": "Pcgf3",
"x": 31.88316,
"y": -53.26198 
},
{
 "id": "Taf1",
"x": 194.0448,
"y": -79.16955 
},
{
 "id": "Kif1a",
"x": -183.3962,
"y": 65.22112 
},
{
 "id": "Pld3",
"x": -196.3034,
"y": 114.6727 
},
{
 "id": "Kif21b",
"x": 4.202299,
"y": 162.0668 
},
{
 "id": "Slc7a2",
"x": 91.84437,
"y": -216.7432 
},
{
 "id": "Snx5",
"x": -167.4684,
"y": 54.53437 
},
{
 "id": "Klf8",
"x": -191.7612,
"y":   213.24 
},
{
 "id": "Syncrip",
"x": 110.7301,
"y": 183.8162 
},
{
 "id": "Smcr8",
"x": -35.96366,
"y": 298.3018 
},
{
 "id": "Zfp12",
"x": -52.79013,
"y": 267.3139 
},
{
 "id": "Lrrc3",
"x": -179.1172,
"y": -140.2626 
},
{
 "id": "Tgfbr1",
"x": -3.491149,
"y": -159.8963 
},
{
 "id": "Snx30",
"x": -8.131272,
"y": 7.749126 
},
{
 "id": "Thrsp",
"x": -89.99992,
"y": 12.33021 
},
{
 "id": "Stat2",
"x": -243.6897,
"y": 140.7039 
},
{
 "id": "Stk35",
"x": 236.0683,
"y": 160.1465 
},
{
 "id": "Ubxn4",
"x": 214.3734,
"y": 79.82516 
},
{
 "id": "Srcin1",
"x": -286.1063,
"y": -52.6837 
},
{
 "id": "Tmem2",
"x": -122.9627,
"y": 174.0783 
},
{
 "id": "Ylpm1",
"x": -42.7202,
"y": 140.9874 
},
{
 "id": "Tram1l1",
"x": 119.1679,
"y": 257.2569 
},
{
 "id": "Ssh1",
"x": -188.2541,
"y": 32.38332 
},
{
 "id": "Ppm1e",
"x": -164.9889,
"y": -111.9057 
},
{
 "id": "Tor1aip2",
"x": -65.71399,
"y": -82.18914 
},
{
 "id": "Tmem194",
"x": -147.8208,
"y": 253.6527 
},
{
 "id": "Slc20a1",
"x": 155.1478,
"y": 89.69335 
},
{
 "id": "Stx17",
"x": 183.8238,
"y": 183.8303 
},
{
 "id": "Zkscan2",
"x": -169.1676,
"y": -86.25294 
},
{
 "id": "Thbs1",
"x": -80.42923,
"y": -42.53124 
},
{
 "id": "Rock2",
"x": -145.1816,
"y": -46.7595 
},
{
 "id": "Maneal",
"x":  6.72054,
"y": 301.2243 
},
{
 "id": "Rnf167",
"x": -88.22623,
"y": -132.3147 
},
{
 "id": "Psme4",
"x": -27.11629,
"y": -97.97824 
},
{
 "id": "Prdm1",
"x": -164.7635,
"y": -128.4615 
},
{
 "id": "Ptprd",
"x": 116.3417,
"y": 209.8786 
},
{
 "id": "Pgrmc1",
"x": 29.21413,
"y": 83.05115 
},
{
 "id": "Zfp644",
"x": -183.8192,
"y": 84.74377 
},
{
 "id": "Mtpn",
"x": -176.8858,
"y": -164.0834 
},
{
 "id": "Tgs1",
"x": 13.23733,
"y": -18.00504 
},
{
 "id": "Tmem214",
"x": -42.92852,
"y": 192.4094 
},
{
 "id": "Syt11",
"x": -48.51798,
"y": -150.7125 
},
{
 "id": "Zfp248",
"x":   -156.7,
"y": -18.32528 
},
{
 "id": "Slc24a2",
"x": -230.5553,
"y": 175.3589 
},
{
 "id": "Serf2",
"x": 188.7118,
"y": 215.7848 
},
{
 "id": "Zfp354b",
"x": 24.19623,
"y": -30.17094 
},
{
 "id": "Zfp462",
"x": -72.52481,
"y": -137.5546 
},
{
 "id": "Zfp318",
"x": 169.9751,
"y": 54.40696 
},
{
 "id": "Mpv17",
"x": 10.76487,
"y": 119.7217 
},
{
 "id": "Rnf44",
"x": -125.7928,
"y":  223.227 
},
{
 "id": "Pnkd",
"x": 85.72685,
"y": 232.3947 
},
{
 "id": "Zeb2",
"x": -24.8219,
"y": 192.7512 
},
{
 "id": "Rdx",
"x": -204.897,
"y": -150.3929 
},
{
 "id": "Syn3",
"x": -117.7192,
"y": 143.4978 
},
{
 "id": "Usp45",
"x": -25.90384,
"y": -134.1378 
},
{
 "id": "Trim6",
"x": -81.83014,
"y": 294.6937 
},
{
 "id": "Rffl",
"x": -256.5974,
"y": 55.17013 
},
{
 "id": "Slitrk4",
"x": -34.10654,
"y": 326.4222 
},
{
 "id": "Mtf1",
"x": 111.9045,
"y": 277.4656 
},
{
 "id": "Trib2",
"x": -101.2643,
"y": 71.56608 
},
{
 "id": "Mtmr4",
"x": 126.7844,
"y":  -92.993 
},
{
 "id": "Stim1",
"x": 228.8099,
"y": 126.4968 
},
{
 "id": "Slc6a8",
"x": 27.11073,
"y": 158.0727 
},
{
 "id": "Patl1",
"x": 87.48099,
"y": 216.0716 
},
{
 "id": "Slitrk5",
"x": -272.1964,
"y": -9.290933 
},
{
 "id": "Zscan22",
"x": 76.61555,
"y": -71.40554 
},
{
 "id": "Slco5a1",
"x": -65.97232,
"y": 161.6461 
},
{
 "id": "Zfp174",
"x": -209.5042,
"y": 173.5055 
},
{
 "id": "Pdk1",
"x": 4.880433,
"y": 44.85908 
},
{
 "id": "Wdtc1",
"x": 103.5194,
"y": -34.91586 
},
{
 "id": "Zc3h11a",
"x": 50.21937,
"y": 98.27573 
},
{
 "id": "Zfp280b",
"x": 206.7341,
"y": 153.1003 
},
{
 "id": "Zfp109",
"x": 150.5639,
"y": -39.49402 
},
{
 "id": "Sacm1l",
"x": -178.8817,
"y": 104.3619 
},
{
 "id": "Nlk",
"x": -229.0602,
"y": 129.9393 
},
{
 "id": "Zdhhc24",
"x": -167.2926,
"y": 176.0943 
},
{
 "id": "Sh2b3",
"x": -123.7197,
"y": 125.2166 
},
{
 "id": "Ubap2",
"x": -7.261074,
"y": 252.9947 
},
{
 "id": "Xkr8",
"x": 216.6127,
"y": -33.42611 
},
{
 "id": "Tspan2",
"x": -229.7028,
"y": 19.23777 
},
{
 "id": "Unc80",
"x":   134.13,
"y": 245.3413 
},
{
 "id": "Zswim5",
"x": -103.9884,
"y": 8.408337 
},
{
 "id": "Srrm4",
"x": -112.8174,
"y": 161.4765 
},
{
 "id": "Zfp583",
"x": -81.31233,
"y": -171.9668 
},
{
 "id": "Tenm2",
"x": -67.37184,
"y": -50.75087 
},
{
 "id": "Slc25a18",
"x": 12.41653,
"y": 147.1651 
},
{
 "id": "Tubb4a",
"x": 42.54892,
"y": 201.8151 
},
{
 "id": "Ptpru",
"x": -25.25268,
"y": 109.2631 
},
{
 "id": "Vav3",
"x": 156.6902,
"y": -89.56445 
},
{
 "id": "Slc2a3",
"x": 157.6372,
"y": 178.9684 
} 
] 
}
