# Supplementary material for: Reciprocal Changes in miRNA Expression with Pigmentation and Decreased Proliferation Induced in Mouse B16F1 Melanoma Cells by l-Tyrosine and 5-Bromo-2′-Deoxyuridine
Source: Int J Mol Sci. 2021 Feb 5;22(4):1591. doi: 10.3390/ijms22041591 (PMC7914888; doi:10.3390/ijms22041591)
Supplement: Supplementary file 1 [file ijms-22-01591-s001.zip › Networks and Funtional enrichment KEGG/Network miRNAs-mRNAs_Brd-dU/mirnet_enrichment.csv]

Pathway	Total	Expected	Hits	Pval	stringsAsFactor
Hepatitis B	146	8.65	31	2.8e-10	FALSE
Pathways in cancer	397	23.5	48	1.33e-06	FALSE
Bladder cancer	41	2.43	12	2.64e-06	FALSE
FoxO signaling pathway	134	7.94	23	3.16e-06	FALSE
Chronic myeloid leukemia	73	4.32	16	4.05e-06	FALSE
Glioma	65	3.85	14	2.01e-05	FALSE
MAPK signaling pathway	253	15	32	3.42e-05	FALSE
Prostate cancer	89	5.27	16	5.62e-05	FALSE
Melanoma	71	4.21	14	5.7e-05	FALSE
Proteoglycans in cancer	205	12.1	27	6.99e-05	FALSE
Chagas disease (American trypanosomiasis)	103	6.1	17	0.000102	FALSE
Pancreatic cancer	66	3.91	13	0.000106	FALSE
p53 signaling pathway	67	3.97	13	0.000124	FALSE
Measles	137	8.11	20	0.00015	FALSE
Endometrial cancer	52	3.08	11	0.000184	FALSE
Focal adhesion	208	12.3	26	0.000225	FALSE
Apoptosis	81	4.8	14	0.00025	FALSE
Non-small cell lung cancer	56	3.32	11	0.000366	FALSE
Acute myeloid leukemia	57	3.38	11	0.00043	FALSE
Adipocytokine signaling pathway	72	4.26	12	0.000959	FALSE
Colorectal cancer	64	3.79	11	0.00119	FALSE
Small cell lung cancer	85	5.03	13	0.00137	FALSE
Axon guidance	129	7.64	17	0.0015	FALSE
Transcriptional misregulation in cancer	177	10.5	21	0.00174	FALSE
Cytokine-cytokine receptor interaction	264	15.6	28	0.00185	FALSE
Amphetamine addiction	68	4.03	11	0.00198	FALSE
Renal cell carcinoma	68	4.03	11	0.00198	FALSE
Insulin resistance	111	6.57	15	0.00218	FALSE
Inflammatory bowel disease (IBD)	59	3.49	10	0.0022	FALSE
HTLV-I infection	281	16.6	29	0.00234	FALSE
Nitrogen metabolism	17	1.01	5	0.00243	FALSE
Influenza A	171	10.1	20	0.00262	FALSE
Dorso-ventral axis formation	25	1.48	6	0.00282	FALSE
Jak-STAT signaling pathway	161	9.54	19	0.003	FALSE
MicroRNAs in cancer	276	16.3	28	0.00353	FALSE
Signaling pathways regulating pluripotency of stem cells	140	8.29	17	0.00363	FALSE
Hippo signaling pathway	154	9.12	18	0.00424	FALSE
Leishmaniasis	65	3.85	10	0.00456	FALSE
HIF-1 signaling pathway	109	6.46	14	0.00483	FALSE
Glucagon signaling pathway	102	6.04	13	0.00693	FALSE
Osteoclast differentiation	126	7.46	15	0.00733	FALSE
Glutamatergic synapse	115	6.81	14	0.00776	FALSE
Nicotine addiction	40	2.37	7	0.00829	FALSE
AMPK signaling pathway	129	7.64	15	0.00906	FALSE
PI3K-Akt signaling pathway	351	20.8	32	0.0094	FALSE
Hypertrophic cardiomyopathy (HCM)	84	4.98	11	0.0103	FALSE
B cell receptor signaling pathway	73	4.32	10	0.0104	FALSE
Adherens junction	74	4.38	10	0.0114	FALSE
Oxytocin signaling pathway	158	9.36	17	0.012	FALSE
Chemokine signaling pathway	197	11.7	20	0.0126	FALSE
cAMP signaling pathway	198	11.7	20	0.0132	FALSE
ErbB signaling pathway	87	5.15	11	0.0132	FALSE
Progesterone-mediated oocyte maturation	88	5.21	11	0.0143	FALSE
Hepatitis C	136	8.06	15	0.0144	FALSE
Central carbon metabolism in cancer	66	3.91	9	0.0151	FALSE
Choline metabolism in cancer	101	5.98	12	0.0158	FALSE
Epstein-Barr virus infection	215	12.7	21	0.0161	FALSE
Salmonella infection	78	4.62	10	0.0162	FALSE
Viral myocarditis	80	4.74	10	0.0191	FALSE
Insulin signaling pathway	141	8.35	15	0.0194	FALSE
T cell receptor signaling pathway	105	6.22	12	0.0209	FALSE
Hedgehog signaling pathway	48	2.84	7	0.0218	FALSE
Taurine and hypotaurine metabolism	11	0.652	3	0.0238	FALSE
Cocaine addiction	49	2.9	7	0.0242	FALSE
Malaria	49	2.9	7	0.0242	FALSE
Thyroid cancer	29	1.72	5	0.026	FALSE
mTOR signaling pathway	61	3.61	8	0.0265	FALSE
Neurotrophin signaling pathway	122	7.23	13	0.028	FALSE
TNF signaling pathway	110	6.52	12	0.029	FALSE
Glyoxylate and dicarboxylate metabolism	30	1.78	5	0.0298	FALSE
Pertussis	74	4.38	9	0.0299	FALSE
Regulation of actin cytoskeleton	217	12.9	20	0.0322	FALSE
Amyotrophic lateral sclerosis (ALS)	52	3.08	7	0.0324	FALSE
Circadian rhythm	31	1.84	5	0.0338	FALSE
Dilated cardiomyopathy	88	5.21	10	0.0345	FALSE
Toxoplasmosis	113	6.69	12	0.0348	FALSE
Toll-like receptor signaling pathway	101	5.98	11	0.036	FALSE
Retrograde endocannabinoid signaling	103	6.1	11	0.0407	FALSE
Fc epsilon RI signaling pathway	67	3.97	8	0.0432	FALSE
Thyroid hormone signaling pathway	117	6.93	12	0.0437	FALSE
RNA transport	170	10.1	16	0.044	FALSE
Wnt signaling pathway	144	8.53	14	0.0456	FALSE
Natural killer cell mediated cytotoxicity	119	7.05	12	0.0487	FALSE
Rap1 signaling pathway	214	12.7	19	0.0497	FALSE
Glycosaminoglycan biosynthesis - keratan sulfate	15	0.888	3	0.0552	FALSE
Glycosphingolipid biosynthesis - globo series	15	0.888	3	0.0552	FALSE
Tuberculosis	176	10.4	16	0.0571	FALSE
Estrogen signaling pathway	98	5.8	10	0.0639	FALSE
Cell cycle	125	7.4	12	0.0661	FALSE
Alanine, aspartate and glutamate metabolism	38	2.25	5	0.0716	FALSE
Non-alcoholic fatty liver disease (NAFLD)	157	9.3	14	0.0814	FALSE
Vitamin B6 metabolism	9	0.533	2	0.0956	FALSE
Morphine addiction	93	5.51	9	0.0986	FALSE
Pentose phosphate pathway	30	1.78	4	0.0986	FALSE
Endocytosis	278	16.5	22	0.0998	FALSE
Dopaminergic synapse	135	8	12	0.103	FALSE
Rheumatoid arthritis	82	4.86	8	0.111	FALSE
Arginine biosynthesis	20	1.18	3	0.111	FALSE
Sphingolipid signaling pathway	124	7.34	11	0.116	FALSE
Lysosome	124	7.34	11	0.116	FALSE
