# Supplementary material for: Reciprocal Changes in miRNA Expression with Pigmentation and Decreased Proliferation Induced in Mouse B16F1 Melanoma Cells by l-Tyrosine and 5-Bromo-2′-Deoxyuridine
Source: Int J Mol Sci. 2021 Feb 5;22(4):1591. doi: 10.3390/ijms22041591 (PMC7914888; doi:10.3390/ijms22041591)
Supplement: Supplementary file 1 [file ijms-22-01591-s001.zip › Networks and Funtional enrichment KEGG/Network miRNAs-mRNAs_Brd-dU/mirnet_mir_gene.csv]

mirnet	mir_id	mir_acc	symbol	embl	entrez	lowthexps	experiment	pmid	mirtarbase	tarbase	mirecords	tissue
mirnet-mmu-20	mmu-mir-129-5p	MIMAT0000209	Pou2f2	ENSMUSG00000008496	18987	NO	HITS-CLIP	23142080	1	0	0	Unspecified
mirnet-mmu-101	mmu-mir-335-3p	MIMAT0004704	Pkib	ENSMUSG00000019876	18768	NO	HITS-CLIP	25083871	1	0	0	Unspecified
mirnet-mmu-362	mmu-mir-542-3p	MIMAT0003172	Pigr	ENSMUSG00000026417	18703	NO	HITS-CLIP	23597149	1	0	0	Unspecified
mirnet-mmu-408	mmu-mir-455-3p	MIMAT0003742	Zfp354a	ENSMUSG00000020364	21408	NO	HITS-CLIP	23142080	1	0	0	Unspecified
mirnet-mmu-414	mmu-mir-335-3p	MIMAT0004704	Zfp354a	ENSMUSG00000020364	21408	NO	HITS-CLIP	23142080	1	0	0	Unspecified
mirnet-mmu-448	mmu-mir-129-5p	MIMAT0000209	Irg1	ENSMUSG00000022126	16365	NO	HITS-CLIP	23142080	1	0	0	Unspecified
mirnet-mmu-473	mmu-mir-211-5p	MIMAT0000668	Fgl2	ENSMUSG00000039899	14190	NO	HITS-CLIP	25083871	1	0	0	Unspecified
mirnet-mmu-475	mmu-mir-532-5p	MIMAT0002889	Fgl2	ENSMUSG00000039899	14190	NO	HITS-CLIP	25083871	1	0	0	Unspecified
mirnet-mmu-527	mmu-mir-129-5p	MIMAT0000209	Pms2	ENSMUSG00000079109	18861	NO	HITS-CLIP	23142080	1	0	0	Unspecified
mirnet-mmu-579	mmu-mir-129-5p	MIMAT0000209	Dst	ENSMUSG00000026131	13518	NO	HITS-CLIP	23142080	1	0	0	Unspecified
mirnet-mmu-580	mmu-mir-129-5p	MIMAT0000209	Dst	ENSMUSG00000103888	13518	NO	HITS-CLIP	23142080	1	0	0	Unspecified
mirnet-mmu-674	mmu-mir-542-3p	MIMAT0003172	Ncan	ENSMUSG00000002341	13004	NO	HITS-CLIP	23597149	1	0	0	Unspecified
mirnet-mmu-675	mmu-mir-542-3p	MIMAT0003172	Ncan	ENSMUSG00000002341	13004	NO	HITS-CLIP	25083871	1	0	0	Unspecified
mirnet-mmu-708	mmu-mir-21a-5p	MIMAT0000530	Gt(ROSA)26Sor	ENSMUSG00000086429		YES	Immunohistochemistry//Luciferase assay//qRT-PCR//Southern blot	23238710	1	0	0	Unspecified
mirnet-mmu-712	mmu-mir-22-3p	MIMAT0000531	Ppara	ENSMUSG00000022383	19013	YES	Luciferase assay//Microarray//qRT-PCR//Western blot	24086656	1	1	0	Unspecified
mirnet-mmu-717	mmu-mir-129-5p	MIMAT0000209	Ppara	ENSMUSG00000022383	19013	NO	HITS-CLIP	23142080	1	0	0	Unspecified
mirnet-mmu-747	mmu-mir-129-5p	MIMAT0000209	Itga9	ENSMUSG00000039115	104099	NO	HITS-CLIP	23142080	1	0	0	Unspecified
mirnet-mmu-779	mmu-mir-129-5p	MIMAT0000209	Runx1t1	ENSMUSG00000006586	12395	NO	HITS-CLIP	25083871	1	0	0	Unspecified
mirnet-mmu-790	mmu-mir-129-5p	MIMAT0000209	Runx1t1	ENSMUSG00000006586	12395	NO	HITS-CLIP	23142080	1	0	0	Unspecified
mirnet-mmu-832	mmu-mir-129-5p	MIMAT0000209	Gpx5	ENSMUSG00000004344	14780	NO	HITS-CLIP	26203562	1	0	0	Unspecified
mirnet-mmu-842	mmu-mir-211-5p	MIMAT0000668	Ubp1	ENSMUSG00000009741	22221	NO	HITS-CLIP	25083871	1	0	0	Unspecified
mirnet-mmu-862	mmu-mir-129-5p	MIMAT0000209	Mob4	ENSMUSG00000025979	19070	NO	HITS-CLIP	25083871	1	0	0	Unspecified
mirnet-mmu-931	mmu-mir-335-3p	MIMAT0004704	Tes	ENSMUSG00000029552	21753	NO	HITS-CLIP	25083871	1	0	0	Unspecified
mirnet-mmu-1001	mmu-mir-30d-5p	MIMAT0000515	Il18r1	ENSMUSG00000026070	16182	NO	HITS-CLIP	25083871	1	0	0	Unspecified
mirnet-mmu-1002	mmu-mir-30d-5p	MIMAT0000515	Il18r1	ENSMUSG00000026070	16182	NO	HITS-CLIP	23597149	1	0	0	Unspecified
mirnet-mmu-1081	mmu-mir-30d-5p	MIMAT0000515	Six4	ENSMUSG00000034460	20474	NO	HITS-CLIP	25083871	1	0	0	Unspecified
mirnet-mmu-1152	mmu-mir-129-5p	MIMAT0000209	Sco1	ENSMUSG00000069844	52892	NO	HITS-CLIP	23142080	1	0	0	Unspecified
mirnet-mmu-1202	mmu-mir-129-5p	MIMAT0000209	Ppih	ENSMUSG00000060288	66101	NO	HITS-CLIP	23142080	1	0	0	Unspecified
mirnet-mmu-1242	mmu-mir-129-5p	MIMAT0000209	Rfx3	ENSMUSG00000040929	19726	NO	HITS-CLIP	25083871	1	0	0	Unspecified
mirnet-mmu-1256	mmu-mir-128-3p	MIMAT0000140	Neurod6	ENSMUSG00000037984	11922	NO	HITS-CLIP	23597149	1	0	0	Unspecified
mirnet-mmu-1262	mmu-mir-128-3p	MIMAT0000140	Neurod6	ENSMUSG00000037984	11922	NO	HITS-CLIP	25083871	1	0	0	Unspecified
mirnet-mmu-1263	mmu-mir-128-3p	MIMAT0000140	Neurod6	ENSMUSG00000037984	11922	NO	HITS-CLIP	21258322	1	0	0	Unspecified
mirnet-mmu-1297	mmu-mir-129-5p	MIMAT0000209	Tmpo	ENSMUSG00000019961	21917	NO	HITS-CLIP	23142080	1	0	0	Unspecified
mirnet-mmu-1373	mmu-mir-129-5p	MIMAT0000209	Zic4	ENSMUSG00000036972	22774	NO	HITS-CLIP	23142080	1	0	0	Unspecified
mirnet-mmu-1375	mmu-mir-542-3p	MIMAT0003172	Atm	ENSMUSG00000034218	11920	NO	HITS-CLIP	21258322	1	0	0	Unspecified
mirnet-mmu-1393	mmu-mir-365-3p	MIMAT0000711	Cpd	ENSMUSG00000020841	12874	NO	HITS-CLIP	23142080	1	0	0	Unspecified
mirnet-mmu-1495	mmu-mir-23a-3p	MIMAT0000532	Il17ra	ENSMUSG00000002897	16172	NO	HITS-CLIP	25083871	1	0	0	Unspecified
mirnet-mmu-1699	mmu-mir-129-5p	MIMAT0000209	Il11	ENSMUSG00000004371	16156	NO	HITS-CLIP	25083871	1	0	0	Unspecified
mirnet-mmu-1706	mmu-mir-129-5p	MIMAT0000209	Il11	ENSMUSG00000004371	16156	NO	HITS-CLIP	21258322	1	0	0	Unspecified
mirnet-mmu-1723	mmu-mir-542-3p	MIMAT0003172	Cd1d1	ENSMUSG00000028076	12479	NO	HITS-CLIP	26203562	1	0	0	Unspecified
mirnet-mmu-1728	mmu-mir-542-3p	MIMAT0003172	Cd1d1	ENSMUSG00000028076	12479	NO	HITS-CLIP	25083871	1	0	0	Unspecified
mirnet-mmu-1813	mmu-mir-361-5p	MIMAT0000704	Tfam	ENSMUSG00000003923	21780	NO	HITS-CLIP	23142080	1	0	0	Unspecified
mirnet-mmu-1863	mmu-mir-129-5p	MIMAT0000209	Tfb2m	ENSMUSG00000026492	15278	NO	HITS-CLIP	23142080	1	0	0	Unspecified
mirnet-mmu-1980	mmu-mir-129-5p	MIMAT0000209	Hars	ENSMUSG00000001380	15115	NO	HITS-CLIP	23142080	1	0	0	Unspecified
mirnet-mmu-1984	mmu-mir-335-3p	MIMAT0004704	Zfp92	ENSMUSG00000031374	22754	NO	HITS-CLIP	25083871	1	0	0	Unspecified
mirnet-mmu-2012	mmu-mir-335-3p	MIMAT0004704	Zfp92	ENSMUSG00000031374	22754	NO	HITS-CLIP	23142080	1	0	0	Unspecified
mirnet-mmu-2043	mmu-mir-129-5p	MIMAT0000209	Apbb2	ENSMUSG00000029207	11787	NO	HITS-CLIP	23142080	1	0	0	Unspecified
mirnet-mmu-2083	mmu-let-7e-5p	MIMAT0000524	Meis2	ENSMUSG00000027210	17536	NO	HITS-CLIP	23142080	1	0	0	Unspecified
mirnet-mmu-2088	mmu-let-7a-5p	MIMAT0000521	Meis2	ENSMUSG00000027210	17536	NO	HITS-CLIP	23142080	1	0	0	Unspecified
mirnet-mmu-2089	mmu-let-7d-5p	MIMAT0000383	Meis2	ENSMUSG00000027210	17536	NO	HITS-CLIP	23142080	1	0	0	Unspecified
mirnet-mmu-2092	mmu-mir-335-3p	MIMAT0004704	Meis2	ENSMUSG00000027210	17536	NO	HITS-CLIP	23142080	1	0	0	Unspecified
mirnet-mmu-2164	mmu-mir-335-3p	MIMAT0004704	Nnt	ENSMUSG00000025453	18115	NO	HITS-CLIP	23142080	1	0	0	Unspecified
mirnet-mmu-2269	mmu-let-7e-5p	MIMAT0000524	Nup214	ENSMUSG00000001855	227720	NO	HITS-CLIP	21258322	1	0	0	Unspecified
mirnet-mmu-2270	mmu-let-7a-5p	MIMAT0000521	Nup214	ENSMUSG00000001855	227720	NO	HITS-CLIP	21258322	1	0	0	Unspecified
mirnet-mmu-2271	mmu-let-7d-5p	MIMAT0000383	Nup214	ENSMUSG00000001855	227720	NO	HITS-CLIP	21258322	1	0	0	Unspecified
mirnet-mmu-2292	mmu-mir-129-5p	MIMAT0000209	Tectb	ENSMUSG00000024979	21684	NO	HITS-CLIP	23142080	1	0	0	Unspecified
mirnet-mmu-2331	mmu-mir-128-3p	MIMAT0000140	Arvcf	ENSMUSG00000098615	11877	NO	HITS-CLIP	25083871	1	0	0	Unspecified
mirnet-mmu-2332	mmu-mir-128-3p	MIMAT0000140	Arvcf	ENSMUSG00000000325	11877	NO	HITS-CLIP	25083871	1	0	0	Unspecified
mirnet-mmu-2359	mmu-mir-128-3p	MIMAT0000140	Arvcf	ENSMUSG00000098615	11877	NO	HITS-CLIP	21258322	1	0	0	Unspecified
mirnet-mmu-2360	mmu-mir-128-3p	MIMAT0000140	Arvcf	ENSMUSG00000000325	11877	NO	HITS-CLIP	21258322	1	0	0	Unspecified
mirnet-mmu-2518	mmu-mir-129-5p	MIMAT0000209	Kif11	ENSMUSG00000012443	16551	NO	HITS-CLIP	25083871	1	0	0	Unspecified
mirnet-mmu-2524	mmu-mir-193b-3p	MIMAT0004859	Kif15	ENSMUSG00000036768	209737	NO	HITS-CLIP	21258322	1	0	0	Unspecified
mirnet-mmu-2532	mmu-mir-378a-3p	MIMAT0003151	Kif15	ENSMUSG00000036768	209737	NO	HITS-CLIP	21258322	1	0	0	Unspecified
mirnet-mmu-2627	mmu-mir-335-3p	MIMAT0004704	Tmem38b	ENSMUSG00000028420	52076	NO	HITS-CLIP	21258322	1	0	0	Unspecified
mirnet-mmu-2648	mmu-mir-335-3p	MIMAT0004704	Tmem38b	ENSMUSG00000028420	52076	NO	HITS-CLIP	23597149	1	0	0	Unspecified
mirnet-mmu-2683	mmu-mir-129-5p	MIMAT0000209	Fam126b	ENSMUSG00000038174	213056	NO	HITS-CLIP	23142080	1	0	0	Unspecified
mirnet-mmu-2685	mmu-mir-129-5p	MIMAT0000209	Fam126b	ENSMUSG00000038174	213056	NO	HITS-CLIP	25083871	1	0	0	Unspecified
mirnet-mmu-2689	mmu-mir-23a-3p	MIMAT0000532	Fam126b	ENSMUSG00000038174	213056	NO	HITS-CLIP	23142080	1	1	0	Unspecified
mirnet-mmu-2693	mmu-mir-29c-3p	MIMAT0000536	Fam126b	ENSMUSG00000038174	213056	NO	HITS-CLIP	21258322	1	0	0	Unspecified
mirnet-mmu-2721	mmu-mir-335-3p	MIMAT0004704	Cdc23	ENSMUSG00000024370	52563	NO	HITS-CLIP	23142080	1	0	0	Unspecified
mirnet-mmu-2752	mmu-mir-129-5p	MIMAT0000209	Clpb	ENSMUSG00000001829	20480	NO	HITS-CLIP	23142080	1	0	0	Unspecified
mirnet-mmu-2869	mmu-mir-335-5p	MIMAT0000766	Tcaim	ENSMUSG00000046603	382117	NO	HITS-CLIP	21258322	1	0	0	Unspecified
mirnet-mmu-2892	mmu-mir-129-5p	MIMAT0000209	Casz1	ENSMUSG00000028977	69743	NO	HITS-CLIP	23142080	1	0	0	Unspecified
mirnet-mmu-2946	mmu-mir-128-3p	MIMAT0000140	Angel2	ENSMUSG00000026634	52477	NO	HITS-CLIP	21258322	1	1	0	Unspecified
mirnet-mmu-2947	mmu-mir-129-5p	MIMAT0000209	Angel2	ENSMUSG00000026634	52477	NO	HITS-CLIP	23142080	1	0	0	Unspecified
mirnet-mmu-2985	mmu-mir-129-5p	MIMAT0000209	D16Ertd472e	ENSMUSG00000022864	67102	NO	HITS-CLIP	23142080	1	0	0	Unspecified
mirnet-mmu-2988	mmu-mir-129-5p	MIMAT0000209	Ctdspl2	ENSMUSG00000033411	329506	NO	HITS-CLIP	23142080	1	0	0	Unspecified
mirnet-mmu-2993	mmu-mir-129-5p	MIMAT0000209	Tnpo3	ENSMUSG00000012535	320938	NO	HITS-CLIP	23142080	1	0	0	Unspecified
mirnet-mmu-3099	mmu-mir-129-5p	MIMAT0000209	Pknox1	ENSMUSG00000006705	18771	NO	HITS-CLIP	23142080	1	0	0	Unspecified
mirnet-mmu-3100	mmu-mir-129-5p	MIMAT0000209	Pknox1	ENSMUSG00000006705	18771	NO	HITS-CLIP	26203562	1	0	0	Unspecified
mirnet-mmu-3127	mmu-mir-361-5p	MIMAT0000704	Ctbp2	ENSMUSG00000030970	13017	NO	HITS-CLIP	23142080	1	0	0	Unspecified
mirnet-mmu-3128	mmu-mir-129-5p	MIMAT0000209	Ctbp2	ENSMUSG00000030970	13017	NO	HITS-CLIP	23142080	1	1	0	Unspecified
mirnet-mmu-3132	mmu-mir-129-5p	MIMAT0000209	Ctbp2	ENSMUSG00000030970	13017	NO	HITS-CLIP	25083871	1	1	0	Unspecified
mirnet-mmu-3134	mmu-mir-361-5p	MIMAT0000704	Ctbp2	ENSMUSG00000030970	13017	NO	HITS-CLIP	25083871	1	0	0	Unspecified
mirnet-mmu-3194	mmu-mir-335-5p	MIMAT0000766	Rhag	ENSMUSG00000023926	19743	NO	HITS-CLIP	21258322	1	0	0	Unspecified
mirnet-mmu-3234	mmu-mir-129-5p	MIMAT0000209	Pik3c2a	ENSMUSG00000030660	18704	NO	HITS-CLIP	25083871	1	0	0	Unspecified
mirnet-mmu-3296	mmu-mir-455-3p	MIMAT0003742	Chchd2	ENSMUSG00000070493	433806	NO	HITS-CLIP	25083871	1	0	0	Unspecified
mirnet-mmu-3297	mmu-mir-455-3p	MIMAT0003742	Chchd2	ENSMUSG00000070493	14004	NO	HITS-CLIP	25083871	1	0	0	Unspecified
mirnet-mmu-3334	mmu-mir-328-3p	MIMAT0000565	Rad51d	ENSMUSG00000018841	19364	NO	HITS-CLIP	21258322	1	0	0	Unspecified
mirnet-mmu-3425	mmu-mir-129-5p	MIMAT0000209	Ncoa1	ENSMUSG00000021518	19210	NO	HITS-CLIP	23142080	1	0	0	Unspecified
mirnet-mmu-3440	mmu-mir-144-3p	MIMAT0000156	Ptp4a3	ENSMUSG00000059895	19245	NO	HITS-CLIP	21258322	1	0	0	Unspecified
mirnet-mmu-3462	mmu-mir-129-5p	MIMAT0000209	Sp3	ENSMUSG00000025475	52389	NO	HITS-CLIP	25083871	1	0	0	Unspecified
mirnet-mmu-3463	mmu-mir-129-5p	MIMAT0000209	Sp3	ENSMUSG00000025475	52389	NO	HITS-CLIP	23142080	1	0	0	Unspecified
mirnet-mmu-3594	mmu-mir-335-3p	MIMAT0004704	Coch	ENSMUSG00000052270	14289	NO	HITS-CLIP	25083871	1	0	0	Unspecified
mirnet-mmu-3596	mmu-mir-335-3p	MIMAT0004704	Fpr2	ENSMUSG00000024750	22682	NO	HITS-CLIP	23142080	1	0	0	Unspecified
mirnet-mmu-3612	mmu-mir-129-5p	MIMAT0000209	Mettl2	ENSMUSG00000020691	52686	NO	HITS-CLIP	25083871	1	0	0	Unspecified
mirnet-mmu-3692	mmu-mir-129-5p	MIMAT0000209	Foxq1	ENSMUSG00000038415	15220	NO	HITS-CLIP	23142080	1	0	0	Unspecified
mirnet-mmu-3695	mmu-mir-128-3p	MIMAT0000140	Foxq1	ENSMUSG00000038415	15220	NO	HITS-CLIP	23142080	1	1	0	Unspecified
mirnet-mmu-3715	mmu-mir-378a-3p	MIMAT0003151	Aoc3	ENSMUSG00000019326	11754	NO	HITS-CLIP	25083871	1	0	0	Unspecified
mirnet-mmu-3716	mmu-mir-378a-3p	MIMAT0003151	Aoc3	ENSMUSG00000019326	11754	NO	HITS-CLIP	21258322	1	0	0	Unspecified
mirnet-mmu-3751	mmu-mir-328-3p	MIMAT0000565	Dhx8	ENSMUSG00000034931	217207	NO	HITS-CLIP	21258322	1	0	0	Unspecified
mirnet-mmu-3760	mmu-mir-129-5p	MIMAT0000209	Kcnj15	ENSMUSG00000062609	16516	NO	HITS-CLIP	23142080	1	0	0	Unspecified
mirnet-mmu-3763	mmu-mir-361-5p	MIMAT0000704	Tagln2	ENSMUSG00000067889	20743	NO	HITS-CLIP	21258322	1	0	0	Unspecified
mirnet-mmu-3812	mmu-mir-378a-3p	MIMAT0003151	Tnfrsf1b	ENSMUSG00000028599	21938	NO	HITS-CLIP	23597149	1	0	0	Unspecified
mirnet-mmu-3902	mmu-mir-532-5p	MIMAT0002889	Dnase2a	ENSMUSG00000003812	13423	NO	HITS-CLIP	25083871	1	0	0	Unspecified
mirnet-mmu-4000	mmu-mir-378a-3p	MIMAT0003151	Nrf1	ENSMUSG00000058440	18181	YES	Luciferase assay//qRT-PCR//Western blot	23818290	1	1	0	Unspecified
mirnet-mmu-4045	mmu-mir-335-5p	MIMAT0000766	Ran	ENSMUSG00000028435	11828	NO	HITS-CLIP	21258322	1	0	0	Unspecified
mirnet-mmu-4046	mmu-mir-335-5p	MIMAT0000766	Ran	ENSMUSG00000028435	11828	NO	HITS-CLIP	21258322	1	0	0	Unspecified
mirnet-mmu-4079	mmu-mir-211-5p	MIMAT0000668	Mrpl41	ENSMUSG00000079349	17141	NO	HITS-CLIP	21258322	1	0	0	Unspecified
mirnet-mmu-4086	mmu-mir-23a-3p	MIMAT0000532	Magea5	ENSMUSG00000079349	17141	NO	HITS-CLIP	25083871	1	0	0	Unspecified
mirnet-mmu-4107	mmu-mir-23a-3p	MIMAT0000532	Mbd4	ENSMUSG00000030322	17193	NO	HITS-CLIP	21258322	1	0	0	Unspecified
mirnet-mmu-4132	mmu-mir-532-5p	MIMAT0002889	Mbd4	ENSMUSG00000030322	17193	NO	HITS-CLIP	21258322	1	0	0	Unspecified
mirnet-mmu-4210	mmu-mir-328-3p	MIMAT0000565	Lig4	ENSMUSG00000049717	319583	NO	HITS-CLIP	23142080	1	0	0	Unspecified
mirnet-mmu-4211	mmu-mir-129-5p	MIMAT0000209	Lig4	ENSMUSG00000025949	18711	NO	HITS-CLIP	23142080	1	0	0	Unspecified
mirnet-mmu-4224	mmu-mir-335-3p	MIMAT0004704	Prkaa2	ENSMUSG00000038205	108097	NO	HITS-CLIP	23142080	1	0	0	Unspecified
mirnet-mmu-4225	mmu-mir-335-5p	MIMAT0000766	Prkaa2	ENSMUSG00000038205	108097	NO	HITS-CLIP	23142080	1	1	0	Unspecified
mirnet-mmu-4286	mmu-mir-211-5p	MIMAT0000668	Rs1	ENSMUSG00000031293	20147	NO	HITS-CLIP	23597149	1	0	0	Unspecified
mirnet-mmu-4291	mmu-mir-211-5p	MIMAT0000668	Rs1	ENSMUSG00000031293	20147	NO	HITS-CLIP	21258322	1	0	0	Unspecified
mirnet-mmu-4295	mmu-mir-211-5p	MIMAT0000668	Rs1	ENSMUSG00000031293	20147	NO	HITS-CLIP	25083871	1	0	0	Unspecified
mirnet-mmu-4296	mmu-mir-211-5p	MIMAT0000668	Rs1	ENSMUSG00000031293	20147	NO	HITS-CLIP	19536157	1	0	0	Unspecified
mirnet-mmu-4388	mmu-mir-211-5p	MIMAT0000668	Irs4	ENSMUSG00000054667	16370	NO	HITS-CLIP	21258322	1	0	0	Unspecified
mirnet-mmu-4431	mmu-mir-129-5p	MIMAT0000209	Mthfd2	ENSMUSG00000005667	17768	NO	HITS-CLIP	23142080	1	0	0	Unspecified
mirnet-mmu-4433	mmu-mir-335-3p	MIMAT0004704	Mthfd2	ENSMUSG00000000532	11479	NO	HITS-CLIP	25083871	1	0	0	Unspecified
mirnet-mmu-4435	mmu-let-7a-5p	MIMAT0000521	ACVR1B	ENSMUSG00000067586	13610	YES	Luciferase assay//qRT-PCR//Western blot	23152446	1	0	0	Unspecified
mirnet-mmu-4448	mmu-mir-129-5p	MIMAT0000209	Csf1	ENSMUSG00000014599	12977	NO	HITS-CLIP	21258322	1	0	0	Unspecified
mirnet-mmu-4455	mmu-mir-30d-5p	MIMAT0000515	Csf1	ENSMUSG00000059326	12982	NO	HITS-CLIP	21258322	1	0	0	Unspecified
mirnet-mmu-4474	mmu-mir-378a-3p	MIMAT0003151	Csf2rb	ENSMUSG00000071713	12983	NO	HITS-CLIP	21258322	1	0	0	Unspecified
mirnet-mmu-4485	mmu-mir-128-3p	MIMAT0000140	Il8	ENSMUSG00000006403	240913	NO	HITS-CLIP	25083871	1	0	0	Unspecified
mirnet-mmu-4539	mmu-mir-129-5p	MIMAT0000209	Agtrap	ENSMUSG00000029007	11610	NO	HITS-CLIP	25083871	1	0	0	Unspecified
mirnet-mmu-4716	mmu-mir-129-5p	MIMAT0000209	Slc23a1	ENSMUSG00000024354	20522	NO	HITS-CLIP	25083871	1	0	0	Unspecified
mirnet-mmu-4754	mmu-mir-532-5p	MIMAT0002889	B4galnt2	ENSMUSG00000013418	14422	NO	HITS-CLIP	21258322	1	0	0	Unspecified
mirnet-mmu-4826	mmu-mir-129-5p	MIMAT0000209	Ikzf1	ENSMUSG00000018654	22778	NO	HITS-CLIP	23142080	1	0	0	Unspecified
mirnet-mmu-4861	mmu-mir-335-3p	MIMAT0004704	Kat2b	ENSMUSG00000031819	18117	NO	HITS-CLIP	25083871	1	0	0	Unspecified
mirnet-mmu-4862	mmu-mir-335-3p	MIMAT0004704	Kat2b	ENSMUSG00000031819	18117	NO	HITS-CLIP	23142080	1	0	0	Unspecified
mirnet-mmu-4880	mmu-mir-129-5p	MIMAT0000209	Timm17b	ENSMUSG00000031158	21855	NO	HITS-CLIP	21258322	1	0	0	Unspecified
mirnet-mmu-4885	mmu-mir-129-5p	MIMAT0000209	Timm17b	ENSMUSG00000031158	21855	NO	HITS-CLIP	25083871	1	0	0	Unspecified
mirnet-mmu-4936	mmu-mir-335-3p	MIMAT0004704	Synj2bp	ENSMUSG00000090935	24071	NO	HITS-CLIP	23142080	1	0	0	Unspecified
mirnet-mmu-4957	mmu-mir-335-3p	MIMAT0004704	Synj2bp	ENSMUSG00000002731	23992	NO	HITS-CLIP	25083871	1	0	0	Unspecified
mirnet-mmu-4965	mmu-mir-128-3p	MIMAT0000140	Dnajb6	ENSMUSG00000018931	24083	NO	HITS-CLIP	23142080	1	0	0	Unspecified
mirnet-mmu-5019	mmu-mir-129-5p	MIMAT0000209	Pacsin1	ENSMUSG00000031561	23965	NO	HITS-CLIP	23142080	1	0	0	Unspecified
mirnet-mmu-5111	mmu-mir-21a-5p	MIMAT0000530	Rpp40	ENSMUSG00000021418	208366	NO	HITS-CLIP	21258322	1	0	0	Unspecified
mirnet-mmu-5151	mmu-mir-335-3p	MIMAT0004704	Xcr1	ENSMUSG00000060509	23832	NO	HITS-CLIP	25083871	1	0	0	Unspecified
mirnet-mmu-5263	mmu-mir-193b-3p	MIMAT0004859	Gla	ENSMUSG00000031266	11605	NO	HITS-CLIP	25083871	1	0	0	Unspecified
mirnet-mmu-5300	mmu-mir-211-5p	MIMAT0000668	Foxf2	ENSMUSG00000038402	14238	NO	HITS-CLIP	23597149	1	0	0	Unspecified
mirnet-mmu-5308	mmu-mir-211-5p	MIMAT0000668	Foxf2	ENSMUSG00000038402	14238	NO	HITS-CLIP	21258322	1	0	0	Unspecified
mirnet-mmu-5310	mmu-mir-211-5p	MIMAT0000668	Foxf2	ENSMUSG00000038402	14238	NO	HITS-CLIP	23142080	1	0	0	Unspecified
mirnet-mmu-5311	mmu-mir-211-5p	MIMAT0000668	Foxf2	ENSMUSG00000038402	14238	NO	HITS-CLIP	25083871	1	0	0	Unspecified
mirnet-mmu-5351	mmu-mir-129-5p	MIMAT0000209	Ern2	ENSMUSG00000030866	26918	NO	HITS-CLIP	23142080	1	0	0	Unspecified
mirnet-mmu-5379	mmu-mir-30d-5p	MIMAT0000515	Ing1	ENSMUSG00000028644	27028	NO	HITS-CLIP	23142080	1	1	0	Unspecified
mirnet-mmu-5404	mmu-mir-129-5p	MIMAT0000209	Slamf1	ENSMUSG00000015316	27218	NO	HITS-CLIP	23142080	1	0	0	Unspecified
mirnet-mmu-5477	mmu-mir-129-5p	MIMAT0000209	Mrpl17	ENSMUSG00000030879	27397	NO	HITS-CLIP	26203562	1	0	0	Unspecified
mirnet-mmu-5537	mmu-mir-129-5p	MIMAT0000209	Slco3a1	ENSMUSG00000032788	216134	NO	HITS-CLIP	23142080	1	0	0	Unspecified
mirnet-mmu-5539	mmu-mir-542-3p	MIMAT0003172	Pdxk	ENSMUSG00000032788	216134	NO	HITS-CLIP	23597149	1	0	0	Unspecified
mirnet-mmu-5718	mmu-mir-23a-3p	MIMAT0000532	Fbxl17	ENSMUSG00000023965	50758	NO	HITS-CLIP	25083871	1	0	0	Unspecified
mirnet-mmu-5721	mmu-mir-23a-3p	MIMAT0000532	Fbxl17	ENSMUSG00000023965	50758	NO	HITS-CLIP	23597149	1	0	0	Unspecified
mirnet-mmu-5754	mmu-mir-23a-3p	MIMAT0000532	Fbxl17	ENSMUSG00000023965	50758	NO	HITS-CLIP	21258322	1	0	0	Unspecified
mirnet-mmu-5798	mmu-mir-129-5p	MIMAT0000209	Hs6st2	ENSMUSG00000062184	50786	NO	HITS-CLIP	23142080	1	0	0	Unspecified
mirnet-mmu-5824	mmu-mir-455-3p	MIMAT0003742	St6galnac6	ENSMUSG00000005465	50931	NO	HITS-CLIP	21258322	1	0	0	Unspecified
mirnet-mmu-5853	mmu-mir-129-5p	MIMAT0000209	Grb14	ENSMUSG00000026888	50915	NO	HITS-CLIP	25083871	1	0	0	Unspecified
mirnet-mmu-5859	mmu-mir-129-5p	MIMAT0000209	Isg15	ENSMUSG00000035692	100038882	NO	HITS-CLIP	23142080	1	0	0	Unspecified
mirnet-mmu-5908	mmu-mir-129-5p	MIMAT0000209	Slc7a10	ENSMUSG00000030495	53896	NO	HITS-CLIP	21258322	1	0	0	Unspecified
mirnet-mmu-5912	mmu-mir-129-5p	MIMAT0000209	Slc7a10	ENSMUSG00000028809	51796	NO	HITS-CLIP	23597149	1	0	0	Unspecified
mirnet-mmu-5913	mmu-mir-129-5p	MIMAT0000209	Srrm1	ENSMUSG00000028809	51796	NO	HITS-CLIP	23142080	1	0	0	Unspecified
mirnet-mmu-6050	mmu-mir-29c-3p	MIMAT0000536	Hif3a	ENSMUSG00000004328	53417	NO	HITS-CLIP	21258322	1	1	0	Unspecified
mirnet-mmu-6054	mmu-mir-29c-3p	MIMAT0000536	Hif3a	ENSMUSG00000004328	53417	NO	HITS-CLIP	25083871	1	1	0	Unspecified
mirnet-mmu-6057	mmu-mir-29c-3p	MIMAT0000536	Hif3a	ENSMUSG00000004328	53417	NO	HITS-CLIP	23597149	1	1	0	Unspecified
mirnet-mmu-6079	mmu-let-7d-5p	MIMAT0000383	Cts8	ENSMUSG00000057446	56094	NO	HITS-CLIP	21258322	1	0	0	Unspecified
mirnet-mmu-6086	mmu-let-7e-5p	MIMAT0000524	Cts8	ENSMUSG00000057446	56094	NO	HITS-CLIP	25083871	1	0	0	Unspecified
mirnet-mmu-6096	mmu-let-7a-5p	MIMAT0000521	Cts8	ENSMUSG00000057446	56094	NO	HITS-CLIP	21258322	1	0	0	Unspecified
mirnet-mmu-6097	mmu-let-7e-5p	MIMAT0000524	Cts8	ENSMUSG00000057446	56094	NO	HITS-CLIP	21258322	1	0	0	Unspecified
mirnet-mmu-6104	mmu-let-7a-5p	MIMAT0000521	Cts8	ENSMUSG00000057446	56094	NO	HITS-CLIP	25083871	1	0	0	Unspecified
mirnet-mmu-6109	mmu-let-7d-5p	MIMAT0000383	Cts8	ENSMUSG00000057446	56094	NO	HITS-CLIP	25083871	1	0	0	Unspecified
mirnet-mmu-6137	mmu-mir-328-3p	MIMAT0000565	Bace2	ENSMUSG00000040472	56187	YES	Luciferase assay	18986979	1	0	0	Unspecified
mirnet-mmu-6248	mmu-mir-378a-3p	MIMAT0003151	Dkc1	ENSMUSG00000074715	56838	NO	HITS-CLIP	21258322	1	1	0	Unspecified
mirnet-mmu-6269	mmu-mir-335-3p	MIMAT0004704	Tbx20	ENSMUSG00000031965	57246	NO	HITS-CLIP	19536157	1	0	0	Unspecified
mirnet-mmu-6278	mmu-mir-335-3p	MIMAT0004704	Tbx20	ENSMUSG00000031965	57246	NO	HITS-CLIP	23597149	1	0	0	Unspecified
mirnet-mmu-6282	mmu-mir-335-3p	MIMAT0004704	Tbx20	ENSMUSG00000031965	57246	NO	HITS-CLIP	21258322	1	0	0	Unspecified
mirnet-mmu-6285	mmu-mir-335-3p	MIMAT0004704	Tbx20	ENSMUSG00000031965	57246	NO	HITS-CLIP	26203562	1	0	0	Unspecified
mirnet-mmu-6286	mmu-mir-335-3p	MIMAT0004704	Tbx20	ENSMUSG00000031965	57246	NO	HITS-CLIP	25083871	1	0	0	Unspecified
mirnet-mmu-6360	mmu-mir-335-3p	MIMAT0004704	Il17re	ENSMUSG00000043088	57890	NO	HITS-CLIP	23142080	1	0	0	Unspecified
mirnet-mmu-6363	mmu-mir-378a-3p	MIMAT0003151	Il17re	ENSMUSG00000043088	57890	NO	HITS-CLIP	25083871	1	0	0	Unspecified
mirnet-mmu-6394	mmu-mir-335-3p	MIMAT0004704	Eid1	ENSMUSG00000030101	58911	NO	HITS-CLIP	23142080	1	0	0	Unspecified
mirnet-mmu-6414	mmu-mir-129-5p	MIMAT0000209	Tpm3	ENSMUSG00000027940	59069	NO	HITS-CLIP	25083871	1	0	0	Unspecified
mirnet-mmu-6417	mmu-mir-129-5p	MIMAT0000209	Stx8	ENSMUSG00000020903	55943	NO	HITS-CLIP	23142080	1	0	0	Unspecified
mirnet-mmu-6420	mmu-mir-129-5p	MIMAT0000209	Stx8	ENSMUSG00000037331	73158	NO	HITS-CLIP	25083871	1	0	0	Unspecified
mirnet-mmu-6482	mmu-mir-211-5p	MIMAT0000668	Midn	ENSMUSG00000035621	59090	NO	HITS-CLIP	21258322	1	0	0	Unspecified
mirnet-mmu-6526	mmu-mir-211-5p	MIMAT0000668	Il21	ENSMUSG00000027718	60505	NO	HITS-CLIP	25083871	1	0	0	Unspecified
mirnet-mmu-6538	mmu-mir-129-5p	MIMAT0000209	Rad18	ENSMUSG00000030254	58186	NO	HITS-CLIP	25083871	1	0	0	Unspecified
mirnet-mmu-6555	mmu-mir-129-5p	MIMAT0000209	Trim39	ENSMUSG00000028031	56811	NO	HITS-CLIP	25083871	1	0	0	Unspecified
mirnet-mmu-6605	mmu-mir-22-3p	MIMAT0000531	Styx	ENSMUSG00000033350	54371	NO	HITS-CLIP	23142080	1	0	0	Unspecified
mirnet-mmu-6621	mmu-mir-129-5p	MIMAT0000209	Parp3	ENSMUSG00000054702	252903	NO	HITS-CLIP	23142080	1	0	0	Unspecified
mirnet-mmu-6641	mmu-mir-128-3p	MIMAT0000140	Bhmt2	ENSMUSG00000035004	80719	NO	HITS-CLIP	25083871	1	0	0	Unspecified
mirnet-mmu-6662	mmu-mir-335-3p	MIMAT0004704	Jph1	ENSMUSG00000021076	56444	NO	HITS-CLIP	23142080	1	0	0	Unspecified
mirnet-mmu-6766	mmu-mir-129-5p	MIMAT0000209	Bet1l	ENSMUSG00000038374	60365	NO	HITS-CLIP	23142080	1	0	0	Unspecified
mirnet-mmu-6783	mmu-mir-335-3p	MIMAT0004704	Ube2d3	ENSMUSG00000020577	66109	NO	HITS-CLIP	25083871	1	0	0	Unspecified
mirnet-mmu-6905	mmu-mir-22-3p	MIMAT0000531	Mplkip	ENSMUSG00000012429	66308	NO	HITS-CLIP	21258322	1	0	0	Unspecified
mirnet-mmu-6906	mmu-mir-22-3p	MIMAT0000531	Mplkip	ENSMUSG00000012429	633057	NO	HITS-CLIP	21258322	1	0	0	Unspecified
mirnet-mmu-6993	mmu-mir-378a-3p	MIMAT0003151	Polr2l	ENSMUSG00000038489	66491	NO	HITS-CLIP	23597149	1	0	0	Unspecified
mirnet-mmu-7028	mmu-mir-335-3p	MIMAT0004704	Cmc2	ENSMUSG00000027366	66552	NO	HITS-CLIP	23142080	1	0	0	Unspecified
mirnet-mmu-7073	mmu-mir-129-5p	MIMAT0000209	Atpbd4	ENSMUSG00000057147	66632	NO	HITS-CLIP	25083871	1	0	0	Unspecified
mirnet-mmu-7146	mmu-mir-129-5p	MIMAT0000209	Sorcs3	ENSMUSG00000063434	66673	NO	HITS-CLIP	23142080	1	0	0	Unspecified
mirnet-mmu-7153	mmu-mir-335-3p	MIMAT0004704	Rbm4b	ENSMUSG00000033760	66704	NO	HITS-CLIP	25083871	1	0	0	Unspecified
mirnet-mmu-7156	mmu-mir-335-3p	MIMAT0004704	Rbm4b	ENSMUSG00000020462	216618	NO	HITS-CLIP	23142080	1	0	0	Unspecified
mirnet-mmu-7166	mmu-mir-129-5p	MIMAT0000209	Atg10	ENSMUSG00000021619	66795	NO	HITS-CLIP	23142080	1	0	0	Unspecified
mirnet-mmu-7167	mmu-mir-129-5p	MIMAT0000209	Atg10	ENSMUSG00000021619	66795	NO	HITS-CLIP	21258322	1	0	0	Unspecified
mirnet-mmu-7197	mmu-mir-30d-5p	MIMAT0000515	Trp53rk	ENSMUSG00000042854	76367	NO	HITS-CLIP	21258322	1	0	0	Unspecified
mirnet-mmu-7267	mmu-mir-21a-5p	MIMAT0000530	Eif4e3	ENSMUSG00000001062	72325	YES	Luciferase assay//qRT-PCR	24891504	1	0	0	Unspecified
mirnet-mmu-7392	mmu-mir-29c-3p	MIMAT0000536	Cisd2	ENSMUSG00000028165	67006	NO	HITS-CLIP	21258322	1	0	0	Unspecified
mirnet-mmu-7399	mmu-mir-29c-3p	MIMAT0000536	Cisd2	ENSMUSG00000028165	67006	NO	HITS-CLIP	25083871	1	0	0	Unspecified
mirnet-mmu-7424	mmu-mir-193b-3p	MIMAT0004859	Mrpl45	ENSMUSG00000018882	67036	NO	HITS-CLIP	21258322	1	0	0	Unspecified
mirnet-mmu-7480	mmu-mir-335-3p	MIMAT0004704	Mmachc	ENSMUSG00000028690	67096	NO	HITS-CLIP	25083871	1	0	0	Unspecified
mirnet-mmu-7507	mmu-mir-128-3p	MIMAT0000140	Nkain1	ENSMUSG00000029440	67151	NO	HITS-CLIP	25083871	1	0	0	Unspecified
mirnet-mmu-7529	mmu-mir-129-5p	MIMAT0000209	Yipf5	ENSMUSG00000017286	67201	NO	HITS-CLIP	23142080	1	0	0	Unspecified
mirnet-mmu-7719	mmu-mir-532-5p	MIMAT0002889	Sf3a1	ENSMUSG00000000686	67477	NO	HITS-CLIP	21258322	1	0	0	Unspecified
mirnet-mmu-7752	mmu-mir-335-3p	MIMAT0004704	Eepd1	ENSMUSG00000023055	67488	NO	HITS-CLIP	25083871	1	0	0	Unspecified
mirnet-mmu-7831	mmu-mir-129-5p	MIMAT0000209	Rspry1	ENSMUSG00000030876	59052	NO	HITS-CLIP	23142080	1	0	0	Unspecified
mirnet-mmu-7855	mmu-mir-129-5p	MIMAT0000209	Spc24	ENSMUSG00000074476	67629	NO	HITS-CLIP	25083871	1	0	0	Unspecified
mirnet-mmu-7856	mmu-mir-335-3p	MIMAT0004704	Spc24	ENSMUSG00000074476	67629	NO	HITS-CLIP	25083871	1	0	0	Unspecified
mirnet-mmu-7900	mmu-mir-129-5p	MIMAT0000209	Jkamp	ENSMUSG00000005078	104771	NO	HITS-CLIP	23142080	1	0	0	Unspecified
mirnet-mmu-7970	mmu-mir-335-3p	MIMAT0004704	Mar-05	ENSMUSG00000023307	69104	NO	HITS-CLIP	25083871	1	0	0	Unspecified
mirnet-mmu-8033	mmu-mir-129-5p	MIMAT0000209	Ubxn2b	ENSMUSG00000028243	68053	NO	HITS-CLIP	23142080	1	0	0	Unspecified
mirnet-mmu-8145	mmu-mir-129-5p	MIMAT0000209	Dpy19l1	ENSMUSG00000043067	244745	NO	HITS-CLIP	23142080	1	0	0	Unspecified
mirnet-mmu-8148	mmu-mir-30d-5p	MIMAT0000515	Dpy19l1	ENSMUSG00000043067	244745	NO	HITS-CLIP	25083871	1	1	0	Unspecified
mirnet-mmu-8183	mmu-mir-129-5p	MIMAT0000209	Ccdc167	ENSMUSG00000024018	68597	NO	HITS-CLIP	25083871	1	0	0	Unspecified
mirnet-mmu-8304	mmu-mir-335-3p	MIMAT0004704	Prpf31	ENSMUSG00000008373	68988	NO	HITS-CLIP	21258322	1	0	0	Unspecified
mirnet-mmu-8345	mmu-let-7a-5p	MIMAT0000521	Armc2	ENSMUSG00000071324	213402	NO	HITS-CLIP	21258322	1	0	0	Unspecified
mirnet-mmu-8358	mmu-let-7a-5p	MIMAT0000521	Armc2	ENSMUSG00000071324	213402	NO	HITS-CLIP	23597149	1	0	0	Unspecified
mirnet-mmu-8364	mmu-let-7e-5p	MIMAT0000524	Armc2	ENSMUSG00000071324	213402	NO	HITS-CLIP	23597149	1	0	0	Unspecified
mirnet-mmu-8374	mmu-let-7e-5p	MIMAT0000524	Armc2	ENSMUSG00000071324	213402	NO	HITS-CLIP	21258322	1	0	0	Unspecified
mirnet-mmu-8395	mmu-let-7d-5p	MIMAT0000383	Armc2	ENSMUSG00000071324	213402	NO	HITS-CLIP	23597149	1	0	0	Unspecified
mirnet-mmu-8400	mmu-let-7d-5p	MIMAT0000383	Armc2	ENSMUSG00000071324	213402	NO	HITS-CLIP	21258322	1	0	0	Unspecified
mirnet-mmu-8442	mmu-mir-129-5p	MIMAT0000209	Glrx2	ENSMUSG00000018196	69367	NO	HITS-CLIP	25083871	1	0	0	Unspecified
mirnet-mmu-8475	mmu-mir-542-3p	MIMAT0003172	Zfp932	ENSMUSG00000066613	69504	NO	HITS-CLIP	21258322	1	0	0	Unspecified
mirnet-mmu-8582	mmu-mir-30d-5p	MIMAT0000515	Ptrhd1	ENSMUSG00000096199	69709	NO	HITS-CLIP	23142080	1	0	0	Unspecified
mirnet-mmu-8628	mmu-mir-211-5p	MIMAT0000668	Ttl	ENSMUSG00000033554	69740	NO	HITS-CLIP	21258322	1	0	0	Unspecified
mirnet-mmu-8638	mmu-mir-21a-5p	MIMAT0000530	Tnfaip8l2	ENSMUSG00000024677	69774	YES	ChIP-seq//Flow//Luciferase assay//qRT-PCR//Western blot	24577093	1	1	0	Unspecified
mirnet-mmu-8642	mmu-mir-129-5p	MIMAT0000209	Ms4a6b	ENSMUSG00000024677	69774	NO	HITS-CLIP	23142080	1	0	0	Unspecified
mirnet-mmu-8653	mmu-mir-129-5p	MIMAT0000209	Pphln1	ENSMUSG00000036167	223828	NO	HITS-CLIP	23142080	1	0	0	Unspecified
mirnet-mmu-8707	mmu-mir-361-5p	MIMAT0000704	Tspan18	ENSMUSG00000027217	241556	NO	HITS-CLIP	25083871	1	0	0	Unspecified
mirnet-mmu-8729	mmu-mir-361-5p	MIMAT0000704	Tspan18	ENSMUSG00000027217	241556	NO	HITS-CLIP	19536157	1	0	0	Unspecified
mirnet-mmu-8731	mmu-mir-361-5p	MIMAT0000704	Tspan18	ENSMUSG00000066148	70052	NO	HITS-CLIP	23597149	1	0	0	Unspecified
mirnet-mmu-8733	mmu-mir-335-5p	MIMAT0000766	Prpf4	ENSMUSG00000066148	70052	NO	HITS-CLIP	21258322	1	0	0	Unspecified
mirnet-mmu-8741	mmu-mir-335-5p	MIMAT0000766	Prpf4	ENSMUSG00000040127	70061	NO	HITS-CLIP	25083871	1	0	0	Unspecified
mirnet-mmu-8747	mmu-mir-361-5p	MIMAT0000704	Nol7	ENSMUSG00000022801	70144	NO	HITS-CLIP	23142080	1	0	0	Unspecified
mirnet-mmu-8794	mmu-mir-129-5p	MIMAT0000209	Arl16	ENSMUSG00000057594	70317	NO	HITS-CLIP	21258322	1	0	0	Unspecified
mirnet-mmu-8806	mmu-mir-129-5p	MIMAT0000209	Cd3eap	ENSMUSG00000045763	70350	NO	HITS-CLIP	25083871	1	0	0	Unspecified
mirnet-mmu-8815	mmu-mir-532-5p	MIMAT0002889	Gtpbp3	ENSMUSG00000007610	102642476	NO	HITS-CLIP	21258322	1	0	0	Unspecified
mirnet-mmu-8816	mmu-mir-532-5p	MIMAT0002889	Gtpbp3	ENSMUSG00000007610	70359	NO	HITS-CLIP	21258322	1	0	0	Unspecified
mirnet-mmu-8834	mmu-mir-129-5p	MIMAT0000209	Cox10	ENSMUSG00000071660	70387	NO	HITS-CLIP	23142080	1	0	0	Unspecified
mirnet-mmu-8875	mmu-mir-129-5p	MIMAT0000209	Rprd1b	ENSMUSG00000033114	70484	NO	HITS-CLIP	23142080	1	0	0	Unspecified
mirnet-mmu-8884	mmu-mir-99b-5p	MIMAT0000132	Slc35d2	ENSMUSG00000033114	70484	NO	HITS-CLIP	21258322	1	0	0	Unspecified
mirnet-mmu-9076	mmu-mir-129-5p	MIMAT0000209	Prdm16	ENSMUSG00000045210	70675	NO	HITS-CLIP	25083871	1	0	0	Unspecified
mirnet-mmu-9088	mmu-mir-129-5p	MIMAT0000209	Kdsr	ENSMUSG00000009905	70750	NO	HITS-CLIP	23142080	1	0	0	Unspecified
mirnet-mmu-9295	mmu-mir-128-3p	MIMAT0000140	Mier1	ENSMUSG00000035469	71330	NO	HITS-CLIP	21258322	1	0	0	Unspecified
mirnet-mmu-9311	mmu-mir-129-5p	MIMAT0000209	Epg5	ENSMUSG00000051379	71436	NO	HITS-CLIP	25083871	1	0	0	Unspecified
mirnet-mmu-9314	mmu-mir-22-3p	MIMAT0000531	Zfp935	ENSMUSG00000055228	102640165	NO	HITS-CLIP	25083871	1	0	0	Unspecified
mirnet-mmu-9315	mmu-mir-22-3p	MIMAT0000531	Zfp935	ENSMUSG00000055228	71508	NO	HITS-CLIP	25083871	1	0	0	Unspecified
mirnet-mmu-9322	mmu-mir-129-5p	MIMAT0000209	Zfp935	ENSMUSG00000055228	102640165	NO	HITS-CLIP	21258322	1	0	0	Unspecified
mirnet-mmu-9323	mmu-mir-129-5p	MIMAT0000209	Zfp935	ENSMUSG00000055228	71508	NO	HITS-CLIP	21258322	1	0	0	Unspecified
mirnet-mmu-9381	mmu-mir-138-5p	MIMAT0000150	Gas2l3	ENSMUSG00000074802	237436	NO	HITS-CLIP	21258322	1	0	0	Unspecified
mirnet-mmu-9414	mmu-mir-455-3p	MIMAT0003742	Isx	ENSMUSG00000070777	71601	NO	HITS-CLIP	25083871	1	0	0	Unspecified
mirnet-mmu-9504	mmu-mir-542-3p	MIMAT0003172	Pvrl4	ENSMUSG00000006411	71740	NO	HITS-CLIP	23597149	1	0	0	Unspecified
mirnet-mmu-9554	mmu-mir-3963	MIMAT0019341	Shroom1	ENSMUSG00000018387	71774	NO	HITS-CLIP	21258322	1	0	0	Unspecified
mirnet-mmu-9573	mmu-mir-30d-5p	MIMAT0000515	Ints12	ENSMUSG00000028016	71793	NO	HITS-CLIP	25083871	1	0	0	Unspecified
mirnet-mmu-9642	mmu-mir-129-5p	MIMAT0000209	Tmem50a	ENSMUSG00000028822	71817	NO	HITS-CLIP	25083871	1	0	0	Unspecified
mirnet-mmu-9769	mmu-mir-129-5p	MIMAT0000209	Amer2	ENSMUSG00000020283	72129	NO	HITS-CLIP	23142080	1	0	0	Unspecified
mirnet-mmu-9793	mmu-mir-532-5p	MIMAT0002889	Trub1	ENSMUSG00000025086	72133	NO	HITS-CLIP	21258322	1	0	0	Unspecified
mirnet-mmu-9843	mmu-mir-532-5p	MIMAT0002889	Supt7l	ENSMUSG00000053134	72195	NO	HITS-CLIP	25083871	1	0	0	Unspecified
mirnet-mmu-9863	mmu-mir-532-5p	MIMAT0002889	Supt7l	ENSMUSG00000053134	72195	NO	HITS-CLIP	21258322	1	0	0	Unspecified
mirnet-mmu-9881	mmu-mir-129-5p	MIMAT0000209	Lrrc8e	ENSMUSG00000046589	72267	NO	HITS-CLIP	23142080	1	0	0	Unspecified
mirnet-mmu-9896	mmu-mir-128-3p	MIMAT0000140	Sh2d4a	ENSMUSG00000053886	72281	NO	HITS-CLIP	21258322	1	0	0	Unspecified
mirnet-mmu-9910	mmu-mir-129-5p	MIMAT0000209	Lsm11	ENSMUSG00000044847	72290	NO	HITS-CLIP	23142080	1	0	0	Unspecified
mirnet-mmu-9940	mmu-mir-30d-5p	MIMAT0000515	Wdr89	ENSMUSG00000045690	72338	NO	HITS-CLIP	23597149	1	1	0	Unspecified
mirnet-mmu-9944	mmu-mir-335-3p	MIMAT0004704	Wdr89	ENSMUSG00000045690	72338	NO	HITS-CLIP	23142080	1	0	0	Unspecified
mirnet-mmu-9949	mmu-mir-30d-5p	MIMAT0000515	Wdr89	ENSMUSG00000045690	72338	NO	HITS-CLIP	25083871	1	1	0	Unspecified
mirnet-mmu-9967	mmu-mir-30d-5p	MIMAT0000515	Wdr89	ENSMUSG00000045690	72338	NO	HITS-CLIP	19536157	1	1	0	Unspecified
mirnet-mmu-9987	mmu-mir-335-3p	MIMAT0004704	Kcnmb2	ENSMUSG00000048271	381626	NO	HITS-CLIP	23142080	1	0	0	Unspecified
mirnet-mmu-10008	mmu-mir-29c-3p	MIMAT0000536	Prr5l	ENSMUSG00000049305	72454	NO	HITS-CLIP	21258322	1	0	0	Unspecified
mirnet-mmu-10010	mmu-mir-129-5p	MIMAT0000209	Ccdc71	ENSMUSG00000049305	72454	NO	HITS-CLIP	23142080	1	0	0	Unspecified
mirnet-mmu-10030	mmu-mir-129-5p	MIMAT0000209	Zfp131	ENSMUSG00000094870	72465	NO	HITS-CLIP	25083871	1	0	0	Unspecified
mirnet-mmu-10049	mmu-mir-129-5p	MIMAT0000209	Ssbp3	ENSMUSG00000022120	72486	NO	HITS-CLIP	23142080	1	0	0	Unspecified
mirnet-mmu-10061	mmu-mir-335-3p	MIMAT0004704	Aida	ENSMUSG00000042901	108909	NO	HITS-CLIP	25083871	1	0	0	Unspecified
mirnet-mmu-10114	mmu-mir-144-3p	MIMAT0000156	Car10	ENSMUSG00000056158	72605	NO	HITS-CLIP	25083871	1	0	0	Unspecified
mirnet-mmu-10128	mmu-mir-144-3p	MIMAT0000156	Car10	ENSMUSG00000056158	72605	NO	HITS-CLIP	23142080	1	0	0	Unspecified
mirnet-mmu-10136	mmu-let-7d-5p	MIMAT0000383	Lins	ENSMUSG00000053091	72635	NO	HITS-CLIP	25083871	1	0	0	Unspecified
mirnet-mmu-10138	mmu-let-7e-5p	MIMAT0000524	Lins	ENSMUSG00000053091	72635	NO	HITS-CLIP	25083871	1	0	0	Unspecified
mirnet-mmu-10140	mmu-let-7a-5p	MIMAT0000521	Lins	ENSMUSG00000053091	72635	NO	HITS-CLIP	25083871	1	0	0	Unspecified
mirnet-mmu-10222	mmu-mir-129-5p	MIMAT0000209	Veph1	ENSMUSG00000027831	72789	NO	HITS-CLIP	23142080	1	0	0	Unspecified
mirnet-mmu-10370	mmu-mir-129-5p	MIMAT0000209	Kremen2	ENSMUSG00000040680	73016	NO	HITS-CLIP	25083871	1	0	0	Unspecified
mirnet-mmu-10394	mmu-mir-129-5p	MIMAT0000209	Ptchd4	ENSMUSG00000042256	627626	NO	HITS-CLIP	25083871	1	0	0	Unspecified
mirnet-mmu-10397	mmu-mir-129-5p	MIMAT0000209	Ptchd4	ENSMUSG00000046818	73284	NO	HITS-CLIP	23142080	1	0	0	Unspecified
mirnet-mmu-10566	mmu-mir-335-3p	MIMAT0004704	Fam83e	ENSMUSG00000054161	73813	NO	HITS-CLIP	23142080	1	0	0	Unspecified
mirnet-mmu-10575	mmu-mir-129-5p	MIMAT0000209	Klk9	ENSMUSG00000072423	73902	NO	HITS-CLIP	23142080	1	0	0	Unspecified
mirnet-mmu-10589	mmu-mir-335-3p	MIMAT0004704	Psmb11	ENSMUSG00000072423	73902	NO	HITS-CLIP	21258322	1	0	0	Unspecified
mirnet-mmu-10602	mmu-mir-335-3p	MIMAT0004704	Psmb11	ENSMUSG00000072423	73902	NO	HITS-CLIP	25083871	1	0	0	Unspecified
mirnet-mmu-10656	mmu-mir-335-3p	MIMAT0004704	Rap2b	ENSMUSG00000036894	74012	NO	HITS-CLIP	21258322	1	0	0	Unspecified
mirnet-mmu-10667	mmu-mir-129-5p	MIMAT0000209	Zfp329	ENSMUSG00000057894	67230	NO	HITS-CLIP	23142080	1	0	0	Unspecified
mirnet-mmu-10684	mmu-mir-128-3p	MIMAT0000140	Zfp329	ENSMUSG00000057894	67230	NO	HITS-CLIP	25083871	1	1	0	Unspecified
mirnet-mmu-10733	mmu-mir-129-5p	MIMAT0000209	Dcaf6	ENSMUSG00000026571	74106	NO	HITS-CLIP	23142080	1	0	0	Unspecified
mirnet-mmu-10741	mmu-mir-129-5p	MIMAT0000209	Zfp263	ENSMUSG00000022529	74120	NO	HITS-CLIP	23142080	1	0	0	Unspecified
mirnet-mmu-10758	mmu-mir-129-5p	MIMAT0000209	Nuak2	ENSMUSG00000038084	74143	NO	HITS-CLIP	23142080	1	0	0	Unspecified
mirnet-mmu-10800	mmu-mir-129-5p	MIMAT0000209	Cep97	ENSMUSG00000022604	74201	NO	HITS-CLIP	23142080	1	0	0	Unspecified
mirnet-mmu-10952	mmu-mir-129-5p	MIMAT0000209	Ccdc11	ENSMUSG00000021572	74470	NO	HITS-CLIP	23142080	1	0	0	Unspecified
mirnet-mmu-11000	mmu-mir-129-5p	MIMAT0000209	Zfp871	ENSMUSG00000024298	208292	NO	HITS-CLIP	23142080	1	0	0	Unspecified
mirnet-mmu-11019	mmu-mir-129-5p	MIMAT0000209	Mau2	ENSMUSG00000031858	74549	NO	HITS-CLIP	21258322	1	0	0	Unspecified
mirnet-mmu-11033	mmu-mir-129-5p	MIMAT0000209	Mau2	ENSMUSG00000028803	74552	NO	HITS-CLIP	25083871	1	0	0	Unspecified
mirnet-mmu-11070	mmu-mir-542-3p	MIMAT0003172	Tmem106a	ENSMUSG00000020448	193670	NO	HITS-CLIP	25083871	1	0	0	Unspecified
mirnet-mmu-11096	mmu-mir-211-5p	MIMAT0000668	Atp6v1e2	ENSMUSG00000053375	74915	NO	HITS-CLIP	21258322	1	0	0	Unspecified
mirnet-mmu-11123	mmu-mir-129-5p	MIMAT0000209	Prkd3	ENSMUSG00000024070	75292	NO	HITS-CLIP	23142080	1	0	0	Unspecified
mirnet-mmu-11146	mmu-mir-129-5p	MIMAT0000209	Ing5	ENSMUSG00000026283	66262	NO	HITS-CLIP	23142080	1	0	0	Unspecified
mirnet-mmu-11149	mmu-mir-128-3p	MIMAT0000140	Ing5	ENSMUSG00000026283	66262	NO	HITS-CLIP	21258322	1	1	0	Unspecified
mirnet-mmu-11170	mmu-mir-335-3p	MIMAT0004704	Zfp933	ENSMUSG00000059423	242747	NO	HITS-CLIP	25083871	1	0	0	Unspecified
mirnet-mmu-11187	mmu-mir-129-5p	MIMAT0000209	Zfp933	ENSMUSG00000059423	242747	NO	HITS-CLIP	25083871	1	0	0	Unspecified
mirnet-mmu-11193	mmu-mir-532-5p	MIMAT0002889	Mfsd6	ENSMUSG00000041439	98682	NO	HITS-CLIP	23142080	1	0	0	Unspecified
mirnet-mmu-11194	mmu-mir-365-3p	MIMAT0000711	Mfsd6	ENSMUSG00000041439	98682	NO	HITS-CLIP	23142080	1	0	0	Unspecified
mirnet-mmu-11199	mmu-mir-129-5p	MIMAT0000209	Krt24	ENSMUSG00000032030	75717	NO	HITS-CLIP	23142080	1	0	0	Unspecified
mirnet-mmu-11213	mmu-mir-30d-5p	MIMAT0000515	Fam227a	ENSMUSG00000042564	75729	NO	HITS-CLIP	23142080	1	0	0	Unspecified
mirnet-mmu-11317	mmu-mir-129-5p	MIMAT0000209	Cdyl2	ENSMUSG00000021710	75805	NO	HITS-CLIP	25083871	1	0	0	Unspecified
mirnet-mmu-11331	mmu-mir-455-3p	MIMAT0003742	Rnf139	ENSMUSG00000037075	75841	NO	HITS-CLIP	21258322	1	0	0	Unspecified
mirnet-mmu-11385	mmu-mir-211-5p	MIMAT0000668	Samd7	ENSMUSG00000051860	75953	NO	HITS-CLIP	21258322	1	0	0	Unspecified
mirnet-mmu-11404	mmu-mir-129-5p	MIMAT0000209	Jakmip1	ENSMUSG00000070034	109032	NO	HITS-CLIP	25083871	1	0	0	Unspecified
mirnet-mmu-11413	mmu-let-7e-5p	MIMAT0000524	Zfp444	ENSMUSG00000044876	72667	NO	HITS-CLIP	21258322	1	0	0	Unspecified
mirnet-mmu-11417	mmu-let-7d-5p	MIMAT0000383	Zfp444	ENSMUSG00000044876	72667	NO	HITS-CLIP	21258322	1	0	0	Unspecified
mirnet-mmu-11436	mmu-let-7a-5p	MIMAT0000521	Zfp444	ENSMUSG00000038010	76138	NO	HITS-CLIP	21258322	1	0	0	Unspecified
mirnet-mmu-11554	mmu-mir-129-5p	MIMAT0000209	Pcnp	ENSMUSG00000037455	76306	NO	HITS-CLIP	25083871	1	0	0	Unspecified
mirnet-mmu-11669	mmu-mir-335-3p	MIMAT0004704	Wdr26	ENSMUSG00000024350	76594	NO	HITS-CLIP	23142080	1	0	0	Unspecified
mirnet-mmu-11760	mmu-mir-542-3p	MIMAT0003172	Ago4	ENSMUSG00000042500	76850	NO	HITS-CLIP	23142080	1	0	0	Unspecified
mirnet-mmu-11805	mmu-mir-128-3p	MIMAT0000140	Bcas1	ENSMUSG00000013523	76960	NO	HITS-CLIP	25083871	1	0	0	Unspecified
mirnet-mmu-11913	mmu-mir-129-5p	MIMAT0000209	Agl	ENSMUSG00000041126	77605	NO	HITS-CLIP	25083871	1	0	0	Unspecified
mirnet-mmu-11952	mmu-mir-129-5p	MIMAT0000209	Fam178a	ENSMUSG00000036097	226151	NO	HITS-CLIP	23142080	1	0	0	Unspecified
mirnet-mmu-12023	mmu-mir-211-5p	MIMAT0000668	Pgm5	ENSMUSG00000041731	226041	NO	HITS-CLIP	21258322	1	0	0	Unspecified
mirnet-mmu-12172	mmu-mir-129-5p	MIMAT0000209	Ndor1	ENSMUSG00000006471	78797	NO	HITS-CLIP	23142080	1	0	0	Unspecified
mirnet-mmu-12276	mmu-mir-29c-3p	MIMAT0000536	Pigt	ENSMUSG00000006763	78935	NO	HITS-CLIP	21258322	1	0	0	Unspecified
mirnet-mmu-12389	mmu-mir-129-5p	MIMAT0000209	Mrpl19	ENSMUSG00000030045	56284	NO	HITS-CLIP	23142080	1	0	0	Unspecified
mirnet-mmu-12438	mmu-mir-211-5p	MIMAT0000668	Bcmo1	ENSMUSG00000031845	63857	NO	HITS-CLIP	23597149	1	0	0	Unspecified
mirnet-mmu-12439	mmu-mir-211-5p	MIMAT0000668	Bcmo1	ENSMUSG00000031845	63857	NO	HITS-CLIP	21258322	1	0	0	Unspecified
mirnet-mmu-12455	mmu-mir-129-5p	MIMAT0000209	Dusp10	ENSMUSG00000021215	56349	NO	HITS-CLIP	23142080	1	0	0	Unspecified
mirnet-mmu-12470	mmu-mir-129-5p	MIMAT0000209	Trio	ENSMUSG00000024212	64144	NO	HITS-CLIP	23142080	1	0	0	Unspecified
mirnet-mmu-12477	mmu-mir-129-5p	MIMAT0000209	Zbtb21	ENSMUSG00000046962	114565	NO	HITS-CLIP	23142080	1	0	0	Unspecified
mirnet-mmu-12560	mmu-mir-378a-3p	MIMAT0003151	Stk32b	ENSMUSG00000029123	64293	NO	HITS-CLIP	23142080	1	0	0	Unspecified
mirnet-mmu-12622	mmu-mir-23a-3p	MIMAT0000532	Ms4a4c	ENSMUSG00000024675	64380	NO	HITS-CLIP	23597149	1	0	0	Unspecified
mirnet-mmu-12638	mmu-mir-23a-3p	MIMAT0000532	Ms4a4c	ENSMUSG00000024675	64380	NO	HITS-CLIP	19536157	1	0	0	Unspecified
mirnet-mmu-12641	mmu-mir-23a-3p	MIMAT0000532	Ms4a4c	ENSMUSG00000024675	64380	NO	HITS-CLIP	21258322	1	0	0	Unspecified
mirnet-mmu-12683	mmu-mir-335-3p	MIMAT0004704	Afg3l1	ENSMUSG00000031967	114896	NO	HITS-CLIP	21258322	1	0	0	Unspecified
mirnet-mmu-12685	mmu-mir-129-5p	MIMAT0000209	Afg3l1	ENSMUSG00000031967	114896	NO	HITS-CLIP	25083871	1	0	0	Unspecified
mirnet-mmu-12687	mmu-mir-129-5p	MIMAT0000209	Afg3l1	ENSMUSG00000031967	114896	NO	HITS-CLIP	21258322	1	0	0	Unspecified
mirnet-mmu-12694	mmu-mir-335-3p	MIMAT0004704	Afg3l1	ENSMUSG00000031967	114896	NO	HITS-CLIP	25083871	1	0	0	Unspecified
mirnet-mmu-12704	mmu-mir-21a-5p	MIMAT0000530	Pdcd10	ENSMUSG00000024045	56399	YES	Luciferase assay//qRT-PCR	24891504	1	0	0	Unspecified
mirnet-mmu-12842	mmu-mir-129-5p	MIMAT0000209	Ptges3	ENSMUSG00000071415	65019	NO	HITS-CLIP	23142080	1	0	0	Unspecified
mirnet-mmu-12843	mmu-mir-129-5p	MIMAT0000209	Ptges3	ENSMUSG00000071415	100044627	NO	HITS-CLIP	23142080	1	0	0	Unspecified
mirnet-mmu-12865	mmu-mir-30d-5p	MIMAT0000515	Lpar3	ENSMUSG00000036832	65086	NO	HITS-CLIP	21258322	1	0	0	Unspecified
mirnet-mmu-12868	mmu-mir-30d-5p	MIMAT0000515	Lpar3	ENSMUSG00000036832	65086	NO	HITS-CLIP	23597149	1	0	0	Unspecified
mirnet-mmu-12893	mmu-mir-129-5p	MIMAT0000209	Bean1	ENSMUSG00000038400	65112	NO	HITS-CLIP	23142080	1	0	0	Unspecified
mirnet-mmu-12894	mmu-mir-129-5p	MIMAT0000209	Pmepa1	ENSMUSG00000038400	65112	NO	HITS-CLIP	23142080	1	0	0	Unspecified
mirnet-mmu-12897	mmu-mir-335-3p	MIMAT0004704	Rsad2	ENSMUSG00000020641	58185	NO	HITS-CLIP	25083871	1	0	0	Unspecified
mirnet-mmu-12906	mmu-mir-193b-3p	MIMAT0004859	Metap2	ENSMUSG00000036112	56307	NO	HITS-CLIP	23142080	1	0	0	Unspecified
mirnet-mmu-12915	mmu-mir-128-3p	MIMAT0000140	Ranbp17	ENSMUSG00000020305	65257	NO	HITS-CLIP	21258322	1	0	0	Unspecified
mirnet-mmu-12942	mmu-mir-128-3p	MIMAT0000140	Trem1	ENSMUSG00000042265	58217	NO	HITS-CLIP	21258322	1	0	0	Unspecified
mirnet-mmu-12947	mmu-mir-128-3p	MIMAT0000140	Trem1	ENSMUSG00000021022	59032	NO	HITS-CLIP	25083871	1	0	0	Unspecified
mirnet-mmu-12991	mmu-mir-30d-5p	MIMAT0000515	Rrad	ENSMUSG00000031880	56437	NO	HITS-CLIP	25083871	1	0	0	Unspecified
mirnet-mmu-13021	mmu-mir-129-5p	MIMAT0000209	Edaradd	ENSMUSG00000004698	79221	NO	HITS-CLIP	23142080	1	0	0	Unspecified
mirnet-mmu-13025	mmu-mir-129-5p	MIMAT0000209	Rhoj	ENSMUSG00000017747	80860	NO	HITS-CLIP	23142080	1	0	0	Unspecified
mirnet-mmu-13056	mmu-mir-378a-3p	MIMAT0003151	Dnajb1	ENSMUSG00000005483	81489	NO	HITS-CLIP	25083871	1	0	0	Unspecified
mirnet-mmu-13071	mmu-mir-129-5p	MIMAT0000209	Jdp2	ENSMUSG00000057132	77945	NO	HITS-CLIP	25083871	1	0	0	Unspecified
mirnet-mmu-13080	mmu-mir-30d-5p	MIMAT0000515	Mgea5	ENSMUSG00000025220	76055	NO	HITS-CLIP	25083871	1	0	0	Unspecified
mirnet-mmu-13291	mmu-mir-129-5p	MIMAT0000209	Tcf23	ENSMUSG00000037995	93842	NO	HITS-CLIP	23142080	1	0	0	Unspecified
mirnet-mmu-13313	mmu-mir-22-3p	MIMAT0000531	SIRT1	ENSMUSG00000019906	108030	YES	Luciferase assay//qRT-PCR//Western blot	23524588	1	0	0	Unspecified
mirnet-mmu-13339	mmu-mir-30d-5p	MIMAT0000515	Narg2	ENSMUSG00000032235	93697	NO	HITS-CLIP	25083871	1	0	0	Unspecified
mirnet-mmu-13366	mmu-mir-532-5p	MIMAT0002889	Dqx1	ENSMUSG00000033634	93673	NO	HITS-CLIP	21258322	1	0	0	Unspecified
mirnet-mmu-13392	mmu-mir-335-5p	MIMAT0000766	Cml3	ENSMUSG00000051262	93674	NO	HITS-CLIP	21258322	1	0	0	Unspecified
mirnet-mmu-13479	mmu-mir-129-5p	MIMAT0000209	Fkbp6	ENSMUSG00000040013	94244	NO	HITS-CLIP	23597149	1	0	0	Unspecified
mirnet-mmu-13480	mmu-mir-129-5p	MIMAT0000209	Fkbp6	ENSMUSG00000030189	56449	NO	HITS-CLIP	21258322	1	0	0	Unspecified
mirnet-mmu-13481	mmu-mir-129-5p	MIMAT0000209	Fkbp6	ENSMUSG00000030189	56449	NO	HITS-CLIP	25083871	1	0	0	Unspecified
mirnet-mmu-13554	mmu-mir-129-5p	MIMAT0000209	Diexf	ENSMUSG00000042510	212439	NO	HITS-CLIP	23142080	1	0	0	Unspecified
mirnet-mmu-13590	mmu-mir-129-5p	MIMAT0000209	Dlgap4	ENSMUSG00000039787	99151	NO	HITS-CLIP	23142080	1	0	0	Unspecified
mirnet-mmu-13664	mmu-mir-335-3p	MIMAT0004704	Rabepk	ENSMUSG00000028184	99633	NO	HITS-CLIP	25083871	1	0	0	Unspecified
mirnet-mmu-13744	mmu-mir-365-3p	MIMAT0000711	Pramef8	ENSMUSG00000046862	242736	NO	HITS-CLIP	21258322	1	0	0	Unspecified
mirnet-mmu-13770	mmu-mir-129-5p	MIMAT0000209	Mob3c	ENSMUSG00000041025	212632	NO	HITS-CLIP	25083871	1	0	0	Unspecified
mirnet-mmu-13913	mmu-mir-532-5p	MIMAT0002889	Exoc8	ENSMUSG00000074030	102058	NO	HITS-CLIP	21258322	1	0	0	Unspecified
mirnet-mmu-13959	mmu-mir-22-3p	MIMAT0000531	Lars2	ENSMUSG00000035202	102436	NO	HITS-CLIP	21258322	1	0	0	Unspecified
mirnet-mmu-13970	mmu-mir-22-3p	MIMAT0000531	Lars2	ENSMUSG00000035202	102436	NO	HITS-CLIP	23597149	1	0	0	Unspecified
mirnet-mmu-14078	mmu-mir-129-5p	MIMAT0000209	Fam211b	ENSMUSG00000046807	192734	NO	HITS-CLIP	23142080	1	0	0	Unspecified
mirnet-mmu-14097	mmu-mir-129-5p	MIMAT0000209	Enpp3	ENSMUSG00000020290	103573	NO	HITS-CLIP	23142080	1	0	0	Unspecified
mirnet-mmu-14191	mmu-mir-129-5p	MIMAT0000209	Slc16a6	ENSMUSG00000038351	97761	NO	HITS-CLIP	23142080	1	0	0	Unspecified
mirnet-mmu-14201	mmu-mir-335-3p	MIMAT0004704	Tecpr2	ENSMUSG00000021275	104859	NO	HITS-CLIP	25083871	1	0	0	Unspecified
mirnet-mmu-14236	mmu-mir-30d-5p	MIMAT0000515	Cep170b	ENSMUSG00000072825	217882	NO	HITS-CLIP	25083871	1	1	0	Unspecified
mirnet-mmu-14259	mmu-mir-30d-5p	MIMAT0000515	Cep170b	ENSMUSG00000072825	217882	NO	HITS-CLIP	23142080	1	1	0	Unspecified
mirnet-mmu-14260	mmu-mir-30d-5p	MIMAT0000515	Cep170b	ENSMUSG00000072825	217882	NO	HITS-CLIP	23597149	1	1	0	Unspecified
mirnet-mmu-14400	mmu-mir-129-5p	MIMAT0000209	Fam160b1	ENSMUSG00000095098	240514	NO	HITS-CLIP	25083871	1	0	0	Unspecified
mirnet-mmu-14439	mmu-mir-365-3p	MIMAT0000711	Prrxl1	ENSMUSG00000041730	107751	NO	HITS-CLIP	21258322	1	0	0	Unspecified
mirnet-mmu-14607	mmu-mir-129-5p	MIMAT0000209	Tirap	ENSMUSG00000032041	117149	NO	HITS-CLIP	21258322	1	0	0	Unspecified
mirnet-mmu-14610	mmu-mir-129-5p	MIMAT0000209	Tirap	ENSMUSG00000032041	117149	NO	HITS-CLIP	25083871	1	0	0	Unspecified
mirnet-mmu-14651	mmu-mir-129-5p	MIMAT0000209	Cspg4	ENSMUSG00000032911	121021	NO	HITS-CLIP	23142080	1	0	0	Unspecified
mirnet-mmu-14722	mmu-mir-129-5p	MIMAT0000209	Slc7a12	ENSMUSG00000039710	140918	NO	HITS-CLIP	23142080	1	0	0	Unspecified
mirnet-mmu-14776	mmu-mir-129-5p	MIMAT0000209	Med16	ENSMUSG00000013833	216154	NO	HITS-CLIP	25083871	1	0	0	Unspecified
mirnet-mmu-14994	mmu-mir-129-5p	MIMAT0000209	Prokr2	ENSMUSG00000037652	241915	NO	HITS-CLIP	23142080	1	0	0	Unspecified
mirnet-mmu-15197	mmu-mir-3963	MIMAT0019341	Cytip	ENSMUSG00000026832	227929	NO	HITS-CLIP	25083871	1	0	0	Unspecified
mirnet-mmu-15200	mmu-mir-3963	MIMAT0019341	Cytip	ENSMUSG00000026832	227929	NO	HITS-CLIP	23142080	1	0	0	Unspecified
mirnet-mmu-15201	mmu-mir-129-5p	MIMAT0000209	Cytip	ENSMUSG00000026832	227929	NO	HITS-CLIP	25083871	1	0	0	Unspecified
mirnet-mmu-15234	mmu-mir-129-5p	MIMAT0000209	Cytip	ENSMUSG00000052512	78286	NO	HITS-CLIP	23142080	1	0	0	Unspecified
mirnet-mmu-15366	mmu-mir-129-5p	MIMAT0000209	Rbm47	ENSMUSG00000070780	245945	NO	HITS-CLIP	25083871	1	0	0	Unspecified
mirnet-mmu-15392	mmu-mir-129-5p	MIMAT0000209	Rbm47	ENSMUSG00000070780	245945	NO	HITS-CLIP	23142080	1	0	0	Unspecified
mirnet-mmu-15477	mmu-mir-23a-3p	MIMAT0000532	Mtss1	ENSMUSG00000098488	211429	YES	Immunohistochemistry//Luciferase assay//qRT-PCR//Western blot	22628407	1	0	0	Unspecified
mirnet-mmu-15616	mmu-mir-211-5p	MIMAT0000668	Exosc2	ENSMUSG00000035437	227800	NO	HITS-CLIP	21258322	1	0	0	Unspecified
mirnet-mmu-15638	mmu-mir-138-5p	MIMAT0000150	Pdik1l	ENSMUSG00000035104	232146	NO	HITS-CLIP	23142080	1	0	0	Unspecified
mirnet-mmu-15639	mmu-mir-129-5p	MIMAT0000209	Pdik1l	ENSMUSG00000066838	232855	NO	HITS-CLIP	23142080	1	0	0	Unspecified
mirnet-mmu-15643	mmu-mir-128-3p	MIMAT0000140	Zfp772	ENSMUSG00000038156	233744	NO	HITS-CLIP	23142080	1	0	0	Unspecified
mirnet-mmu-15650	mmu-mir-542-3p	MIMAT0003172	Acsm2	ENSMUSG00000030945	233799	NO	HITS-CLIP	23142080	1	0	0	Unspecified
mirnet-mmu-15686	mmu-mir-328-3p	MIMAT0000565	Ms4a6c	ENSMUSG00000079419	73656	NO	HITS-CLIP	21258322	1	0	0	Unspecified
mirnet-mmu-15784	mmu-mir-532-5p	MIMAT0002889	Zbtb8b	ENSMUSG00000048485	215627	NO	HITS-CLIP	21258322	1	0	0	Unspecified
mirnet-mmu-15872	mmu-mir-128-3p	MIMAT0000140	Tbx22	ENSMUSG00000031241	245572	NO	HITS-CLIP	25083871	1	0	0	Unspecified
mirnet-mmu-15888	mmu-mir-532-5p	MIMAT0002889	Hinfp	ENSMUSG00000062157	242700	NO	HITS-CLIP	23142080	1	0	0	Unspecified
mirnet-mmu-15971	mmu-mir-128-3p	MIMAT0000140	Arhgef11	ENSMUSG00000041977	213498	NO	HITS-CLIP	25083871	1	1	0	Unspecified
mirnet-mmu-16021	mmu-mir-144-3p	MIMAT0000156	Rcor3	ENSMUSG00000037395	214742	NO	HITS-CLIP	25083871	1	0	0	Unspecified
mirnet-mmu-16155	mmu-mir-30d-5p	MIMAT0000515	Zfp446	ENSMUSG00000033961	269870	NO	HITS-CLIP	25083871	1	0	0	Unspecified
mirnet-mmu-16196	mmu-mir-532-5p	MIMAT0002889	Zfp446	ENSMUSG00000033961	269870	NO	HITS-CLIP	21258322	1	0	0	Unspecified
mirnet-mmu-16242	mmu-mir-129-5p	MIMAT0000209	Mb21d1	ENSMUSG00000058258	319554	NO	HITS-CLIP	23142080	1	0	0	Unspecified
mirnet-mmu-16265	mmu-mir-129-5p	MIMAT0000209	Zmat1	ENSMUSG00000052676	215693	NO	HITS-CLIP	25083871	1	0	0	Unspecified
mirnet-mmu-16290	mmu-mir-211-5p	MIMAT0000668	Itpripl2	ENSMUSG00000095115	319622	NO	HITS-CLIP	21258322	1	0	0	Unspecified
mirnet-mmu-16300	mmu-mir-23a-3p	MIMAT0000532	Tmem241	ENSMUSG00000049411	338363	NO	HITS-CLIP	25083871	1	0	0	Unspecified
mirnet-mmu-16352	mmu-mir-129-5p	MIMAT0000209	Fsd1l	ENSMUSG00000054752	319636	NO	HITS-CLIP	25083871	1	0	0	Unspecified
mirnet-mmu-16354	mmu-mir-129-5p	MIMAT0000209	Fsd1l	ENSMUSG00000054752	319636	NO	HITS-CLIP	23142080	1	0	0	Unspecified
mirnet-mmu-16364	mmu-mir-129-5p	MIMAT0000209	Tspyl5	ENSMUSG00000049122	242506	NO	HITS-CLIP	23142080	1	0	0	Unspecified
mirnet-mmu-16452	mmu-mir-29c-3p	MIMAT0000536	Lactb2	ENSMUSG00000025937	212442	NO	HITS-CLIP	21258322	1	0	0	Unspecified
mirnet-mmu-16490	mmu-mir-21a-5p	MIMAT0000530	YOD1	ENSMUSG00000039509	234865	YES	qRT-PCR//Luciferase assay//Western blot	24722419	1	0	0	Unspecified
mirnet-mmu-16526	mmu-mir-335-3p	MIMAT0004704	Nup133	ENSMUSG00000043131	232157	NO	HITS-CLIP	23142080	1	0	0	Unspecified
mirnet-mmu-16533	mmu-mir-129-5p	MIMAT0000209	Lrrc4c	ENSMUSG00000040302	269623	NO	HITS-CLIP	23142080	1	0	0	Unspecified
mirnet-mmu-16551	mmu-mir-129-5p	MIMAT0000209	Ammecr1l	ENSMUSG00000041915	225339	NO	HITS-CLIP	23142080	1	0	0	Unspecified
mirnet-mmu-16648	mmu-mir-129-5p	MIMAT0000209	Uhrf1bp1l	ENSMUSG00000019951	75089	NO	HITS-CLIP	23142080	1	0	0	Unspecified
mirnet-mmu-16654	mmu-mir-129-5p	MIMAT0000209	Tmcc3	ENSMUSG00000046610	319888	NO	HITS-CLIP	21258322	1	0	0	Unspecified
mirnet-mmu-16655	mmu-mir-211-5p	MIMAT0000668	Tmcc3	ENSMUSG00000046610	319888	NO	HITS-CLIP	21258322	1	0	0	Unspecified
mirnet-mmu-16656	mmu-mir-129-5p	MIMAT0000209	Oacyl	ENSMUSG00000046610	319888	NO	HITS-CLIP	25083871	1	0	0	Unspecified
mirnet-mmu-16723	mmu-mir-129-5p	MIMAT0000209	Fam161b	ENSMUSG00000037447	214855	NO	HITS-CLIP	23142080	1	0	0	Unspecified
mirnet-mmu-16753	mmu-mir-335-3p	MIMAT0004704	Cntln	ENSMUSG00000054976	241134	NO	HITS-CLIP	25083871	1	0	0	Unspecified
mirnet-mmu-16756	mmu-mir-129-5p	MIMAT0000209	Nyap2	ENSMUSG00000038126	269702	NO	HITS-CLIP	23142080	1	0	0	Unspecified
mirnet-mmu-16760	mmu-mir-22-3p	MIMAT0000531	Mphosph9	ENSMUSG00000038126	269702	NO	HITS-CLIP	23142080	1	1	0	Unspecified
mirnet-mmu-16771	mmu-mir-22-3p	MIMAT0000531	Mphosph9	ENSMUSG00000035878	235386	NO	HITS-CLIP	25083871	1	1	0	Unspecified
mirnet-mmu-16819	mmu-mir-128-3p	MIMAT0000140	Gk5	ENSMUSG00000041440	235533	NO	HITS-CLIP	21258322	1	1	0	Unspecified
mirnet-mmu-16838	mmu-mir-129-5p	MIMAT0000209	Jhdm1d	ENSMUSG00000034652	217303	NO	HITS-CLIP	25083871	1	0	0	Unspecified
mirnet-mmu-16846	mmu-mir-30d-5p	MIMAT0000515	Cd300a	ENSMUSG00000034652	217303	NO	HITS-CLIP	21258322	1	0	0	Unspecified
mirnet-mmu-16866	mmu-mir-30d-5p	MIMAT0000515	Cd300a	ENSMUSG00000034652	217303	NO	HITS-CLIP	25083871	1	0	0	Unspecified
mirnet-mmu-16911	mmu-mir-128-3p	MIMAT0000140	Gdpgp1	ENSMUSG00000050973	269952	NO	HITS-CLIP	21258322	1	0	0	Unspecified
mirnet-mmu-16930	mmu-mir-378a-3p	MIMAT0003151	Scfd2	ENSMUSG00000062110	212986	NO	HITS-CLIP	21258322	1	0	0	Unspecified
mirnet-mmu-17028	mmu-mir-129-5p	MIMAT0000209	Plekhm3	ENSMUSG00000048070	193003	NO	HITS-CLIP	23142080	1	0	0	Unspecified
mirnet-mmu-17093	mmu-mir-129-5p	MIMAT0000209	Rnf152	ENSMUSG00000047496	320311	NO	HITS-CLIP	23142080	1	0	0	Unspecified
mirnet-mmu-17182	mmu-mir-22-3p	MIMAT0000531	Rasal2	ENSMUSG00000070565	226525	NO	HITS-CLIP	23597149	1	1	0	Unspecified
mirnet-mmu-17189	mmu-mir-22-3p	MIMAT0000531	Rasal2	ENSMUSG00000070565	226525	NO	HITS-CLIP	25083871	1	1	0	Unspecified
mirnet-mmu-17193	mmu-mir-22-3p	MIMAT0000531	Rasal2	ENSMUSG00000070565	226525	NO	HITS-CLIP	21258322	1	1	0	Unspecified
mirnet-mmu-17217	mmu-mir-3963	MIMAT0019341	Zfp799	ENSMUSG00000095253	240064	NO	HITS-CLIP	25083871	1	0	0	Unspecified
mirnet-mmu-17343	mmu-mir-138-5p	MIMAT0000150	Glyctk	ENSMUSG00000020258	235582	NO	HITS-CLIP	21258322	1	0	0	Unspecified
mirnet-mmu-17345	mmu-mir-335-5p	MIMAT0000766	Glyctk	ENSMUSG00000020258	235582	NO	HITS-CLIP	21258322	1	0	0	Unspecified
mirnet-mmu-17425	mmu-mir-211-5p	MIMAT0000668	Arhgap11a	ENSMUSG00000041219	228482	NO	HITS-CLIP	25083871	1	0	0	Unspecified
mirnet-mmu-17440	mmu-mir-22-3p	MIMAT0000531	Tmem88b	ENSMUSG00000073680	320587	NO	HITS-CLIP	21258322	1	1	0	Unspecified
mirnet-mmu-17693	mmu-mir-361-5p	MIMAT0000704	Endov	ENSMUSG00000039850	338371	NO	HITS-CLIP	21258322	1	0	0	Unspecified
mirnet-mmu-17741	mmu-mir-129-5p	MIMAT0000209	Ifitm10	ENSMUSG00000045777	320802	NO	HITS-CLIP	23142080	1	0	0	Unspecified
mirnet-mmu-17777	mmu-mir-328-3p	MIMAT0000565	Nkain3	ENSMUSG00000049090	225791	NO	HITS-CLIP	21258322	1	0	0	Unspecified
mirnet-mmu-17779	mmu-mir-129-5p	MIMAT0000209	Zadh2	ENSMUSG00000039697	211329	NO	HITS-CLIP	21258322	1	0	0	Unspecified
mirnet-mmu-17787	mmu-mir-378a-3p	MIMAT0003151	Ncoa7	ENSMUSG00000039697	211329	NO	HITS-CLIP	25083871	1	0	0	Unspecified
mirnet-mmu-17794	mmu-mir-532-5p	MIMAT0002889	Rnd1	ENSMUSG00000054855	223881	NO	HITS-CLIP	21258322	1	0	0	Unspecified
mirnet-mmu-17818	mmu-mir-532-5p	MIMAT0002889	Fam65b	ENSMUSG00000036006	193385	NO	HITS-CLIP	21258322	1	0	0	Unspecified
mirnet-mmu-17900	mmu-mir-532-5p	MIMAT0002889	A430107P09Rik	ENSMUSG00000036855	225152	NO	HITS-CLIP	25083871	1	0	0	Unspecified
mirnet-mmu-17902	mmu-mir-129-5p	MIMAT0000209	Gjd4	ENSMUSG00000047583	209584	NO	HITS-CLIP	23142080	1	0	0	Unspecified
mirnet-mmu-18055	mmu-mir-23a-3p	MIMAT0000532	Itpk1	ENSMUSG00000057963	217837	NO	HITS-CLIP	21258322	1	0	0	Unspecified
mirnet-mmu-18084	mmu-mir-542-3p	MIMAT0003172	Vps33b	ENSMUSG00000030534	233405	NO	HITS-CLIP	25083871	1	0	0	Unspecified
mirnet-mmu-18085	mmu-mir-542-3p	MIMAT0003172	Vps33b	ENSMUSG00000030534	233405	NO	HITS-CLIP	23597149	1	0	0	Unspecified
mirnet-mmu-18182	mmu-mir-128-3p	MIMAT0000140	Cmtm7	ENSMUSG00000028463	230099	NO	HITS-CLIP	21258322	1	0	0	Unspecified
mirnet-mmu-18249	mmu-mir-335-3p	MIMAT0004704	BC030476	ENSMUSG00000044726	239368	NO	HITS-CLIP	21258322	1	0	0	Unspecified
mirnet-mmu-18252	mmu-mir-335-3p	MIMAT0004704	BC030476	ENSMUSG00000044726	239368	NO	HITS-CLIP	25083871	1	0	0	Unspecified
mirnet-mmu-18351	mmu-mir-335-3p	MIMAT0004704	Ccdc153	ENSMUSG00000017718	71562	NO	HITS-CLIP	25083871	1	0	0	Unspecified
mirnet-mmu-18356	mmu-mir-211-5p	MIMAT0000668	Afmid	ENSMUSG00000046731	216858	NO	HITS-CLIP	21258322	1	0	0	Unspecified
mirnet-mmu-18401	mmu-let-7d-5p	MIMAT0000383	Tnfrsf26	ENSMUSG00000045362	244237	NO	HITS-CLIP	21258322	1	1	0	Unspecified
mirnet-mmu-18410	mmu-let-7e-5p	MIMAT0000524	Tnfrsf26	ENSMUSG00000045362	244237	NO	HITS-CLIP	21258322	1	1	0	Unspecified
mirnet-mmu-18417	mmu-let-7a-5p	MIMAT0000521	Tnfrsf26	ENSMUSG00000045362	244237	NO	HITS-CLIP	21258322	1	1	0	Unspecified
mirnet-mmu-18457	mmu-mir-3963	MIMAT0019341	Dmrta1	ENSMUSG00000043753	242523	NO	HITS-CLIP	25083871	1	0	0	Unspecified
mirnet-mmu-18497	mmu-mir-129-5p	MIMAT0000209	Ybey	ENSMUSG00000033126	216119	NO	HITS-CLIP	25083871	1	0	0	Unspecified
mirnet-mmu-18568	mmu-mir-335-3p	MIMAT0004704	Opn5	ENSMUSG00000043972	353344	NO	HITS-CLIP	23142080	1	0	0	Unspecified
mirnet-mmu-18591	mmu-mir-129-5p	MIMAT0000209	Nanos1	ENSMUSG00000018076	76199	NO	HITS-CLIP	23142080	1	0	0	Unspecified
mirnet-mmu-18632	mmu-mir-129-5p	MIMAT0000209	BC003965	ENSMUSG00000067722	214489	NO	HITS-CLIP	23142080	1	0	0	Unspecified
mirnet-mmu-18817	mmu-mir-211-5p	MIMAT0000668	Zfp229	ENSMUSG00000061544	381067	NO	HITS-CLIP	21258322	1	0	0	Unspecified
mirnet-mmu-18835	mmu-mir-129-5p	MIMAT0000209	Pak6	ENSMUSG00000074923	214230	NO	HITS-CLIP	23142080	1	0	0	Unspecified
mirnet-mmu-19029	mmu-mir-532-5p	MIMAT0002889	Pfas	ENSMUSG00000020899	237823	NO	HITS-CLIP	21258322	1	0	0	Unspecified
mirnet-mmu-19113	mmu-mir-335-5p	MIMAT0000766	Ado	ENSMUSG00000057134	211488	NO	HITS-CLIP	21258322	1	1	0	Unspecified
mirnet-mmu-19358	mmu-mir-129-5p	MIMAT0000209	Ccdc32	ENSMUSG00000052928	269037	NO	HITS-CLIP	21258322	1	0	0	Unspecified
mirnet-mmu-19413	mmu-mir-23a-3p	MIMAT0000532	Rbm44	ENSMUSG00000032625	330267	NO	HITS-CLIP	23142080	1	0	0	Unspecified
mirnet-mmu-19472	mmu-mir-129-5p	MIMAT0000209	Hjurp	ENSMUSG00000044783	381280	NO	HITS-CLIP	23142080	1	0	0	Unspecified
mirnet-mmu-19473	mmu-mir-129-5p	MIMAT0000209	Hjurp	ENSMUSG00000044783	212427	NO	HITS-CLIP	23142080	1	0	0	Unspecified
mirnet-mmu-19551	mmu-mir-328-3p	MIMAT0000565	Aim2	ENSMUSG00000037860	383619	NO	HITS-CLIP	21258322	1	0	0	Unspecified
mirnet-mmu-19608	mmu-mir-129-5p	MIMAT0000209	Triml1	ENSMUSG00000044352	237761	NO	HITS-CLIP	26203562	1	0	0	Unspecified
mirnet-mmu-19612	mmu-mir-335-3p	MIMAT0004704	Kcnf1	ENSMUSG00000048938	381463	NO	HITS-CLIP	25083871	1	0	0	Unspecified
mirnet-mmu-19690	mmu-mir-128-3p	MIMAT0000140	Olfr287	ENSMUSG00000070421	259051	NO	HITS-CLIP	23142080	1	0	0	Unspecified
mirnet-mmu-19763	mmu-mir-378a-3p	MIMAT0003151	Arhgef39	ENSMUSG00000051517	230098	NO	HITS-CLIP	21258322	1	0	0	Unspecified
mirnet-mmu-19784	mmu-mir-23a-3p	MIMAT0000532	Fam160b2	ENSMUSG00000022095	239170	NO	HITS-CLIP	23597149	1	0	0	Unspecified
mirnet-mmu-19808	mmu-mir-23a-3p	MIMAT0000532	Fam160b2	ENSMUSG00000022095	239170	NO	HITS-CLIP	21258322	1	0	0	Unspecified
mirnet-mmu-19811	mmu-mir-23a-3p	MIMAT0000532	Fam160b2	ENSMUSG00000022095	239170	NO	HITS-CLIP	19536157	1	0	0	Unspecified
mirnet-mmu-19838	mmu-mir-23a-3p	MIMAT0000532	Fam160b2	ENSMUSG00000022095	239170	NO	HITS-CLIP	23142080	1	0	0	Unspecified
mirnet-mmu-19846	mmu-mir-23a-3p	MIMAT0000532	Fam160b2	ENSMUSG00000022095	239170	NO	HITS-CLIP	25083871	1	0	0	Unspecified
mirnet-mmu-19894	mmu-mir-378a-3p	MIMAT0003151	Zfp941	ENSMUSG00000060314	407812	NO	HITS-CLIP	21258322	1	0	0	Unspecified
mirnet-mmu-19914	mmu-mir-378a-3p	MIMAT0003151	Zfp941	ENSMUSG00000060314	407812	NO	HITS-CLIP	25083871	1	0	0	Unspecified
mirnet-mmu-19949	mmu-mir-29c-3p	MIMAT0000536	Rsad1	ENSMUSG00000019935	216227	NO	HITS-CLIP	21258322	1	0	0	Unspecified
mirnet-mmu-19961	mmu-mir-129-5p	MIMAT0000209	Slc17a8	ENSMUSG00000019935	216227	NO	HITS-CLIP	25083871	1	0	0	Unspecified
mirnet-mmu-20201	mmu-mir-128-3p	MIMAT0000140	Btbd16	ENSMUSG00000040877	212198	NO	HITS-CLIP	21258322	1	0	0	Unspecified
mirnet-mmu-20219	mmu-mir-129-5p	MIMAT0000209	Klhl31	ENSMUSG00000044938	244923	NO	HITS-CLIP	23142080	1	0	0	Unspecified
mirnet-mmu-20295	mmu-mir-30d-5p	MIMAT0000515	Zfp711	ENSMUSG00000039578	232035	NO	HITS-CLIP	25083871	1	0	0	Unspecified
mirnet-mmu-20348	mmu-mir-129-5p	MIMAT0000209	Cbx6	ENSMUSG00000027329	70997	NO	HITS-CLIP	25083871	1	0	0	Unspecified
mirnet-mmu-20529	mmu-mir-335-3p	MIMAT0004704	Sgpp2	ENSMUSG00000032908	433323	NO	HITS-CLIP	25083871	1	0	0	Unspecified
mirnet-mmu-20632	mmu-mir-335-3p	MIMAT0004704	Tmem132b	ENSMUSG00000070498	208151	NO	HITS-CLIP	23142080	1	0	0	Unspecified
mirnet-mmu-20636	mmu-mir-455-3p	MIMAT0003742	Tmem132b	ENSMUSG00000070498	208151	NO	HITS-CLIP	21258322	1	0	0	Unspecified
mirnet-mmu-20717	mmu-mir-128-3p	MIMAT0000140	Ms4a15	ENSMUSG00000065508		NO	HITS-CLIP	23142080	1	0	0	Unspecified
mirnet-mmu-20776	mmu-mir-3963	MIMAT0019341	Gm5464	ENSMUSG00000075553	432870	NO	HITS-CLIP	23597149	1	0	0	Unspecified
mirnet-mmu-20779	mmu-mir-3963	MIMAT0019341	Gm5464	ENSMUSG00000090919	241989	NO	HITS-CLIP	25083871	1	0	0	Unspecified
mirnet-mmu-20799	mmu-mir-129-5p	MIMAT0000209	Gm5494	ENSMUSG00000092043	433107	NO	HITS-CLIP	21258322	1	0	0	Unspecified
mirnet-mmu-21085	mmu-mir-129-5p	MIMAT0000209	Trabd2b	ENSMUSG00000055926	623781	NO	HITS-CLIP	23142080	1	0	0	Unspecified
mirnet-mmu-21087	mmu-mir-29c-3p	MIMAT0000536	Gm14137	ENSMUSG00000055926	623781	NO	HITS-CLIP	21258322	1	0	0	Unspecified
mirnet-mmu-21130	mmu-mir-128-3p	MIMAT0000140	Gm14420	ENSMUSG00000078866	628308	NO	HITS-CLIP	21258322	1	0	0	Unspecified
mirnet-mmu-21137	mmu-mir-328-3p	MIMAT0000565	Gm14420	ENSMUSG00000078866	628308	NO	HITS-CLIP	21258322	1	0	0	Unspecified
mirnet-mmu-21244	mmu-let-7d-5p	MIMAT0000383	Mup17	ENSMUSG00000096688	100039089	NO	HITS-CLIP	23597149	1	0	0	Unspecified
mirnet-mmu-21245	mmu-let-7d-5p	MIMAT0000383	Mup17	ENSMUSG00000096688	100048885	NO	HITS-CLIP	23597149	1	0	0	Unspecified
mirnet-mmu-21246	mmu-let-7d-5p	MIMAT0000383	Mup17	ENSMUSG00000096688	100039206	NO	HITS-CLIP	23597149	1	0	0	Unspecified
mirnet-mmu-21274	mmu-let-7a-5p	MIMAT0000521	Mup17	ENSMUSG00000096688	100039089	NO	HITS-CLIP	23597149	1	1	0	Unspecified
mirnet-mmu-21275	mmu-let-7a-5p	MIMAT0000521	Mup17	ENSMUSG00000096688	100048885	NO	HITS-CLIP	23597149	1	1	0	Unspecified
mirnet-mmu-21276	mmu-let-7a-5p	MIMAT0000521	Mup17	ENSMUSG00000096688	100039206	NO	HITS-CLIP	23597149	1	1	0	Unspecified
mirnet-mmu-21292	mmu-let-7e-5p	MIMAT0000524	Mup17	ENSMUSG00000096688	100039089	NO	HITS-CLIP	23597149	1	1	0	Unspecified
mirnet-mmu-21293	mmu-let-7e-5p	MIMAT0000524	Mup17	ENSMUSG00000078673	100189605	NO	HITS-CLIP	23597149	1	1	0	Unspecified
mirnet-mmu-21294	mmu-let-7e-5p	MIMAT0000524	Mup17	ENSMUSG00000078673	100189605	NO	HITS-CLIP	23597149	1	1	0	Unspecified
mirnet-mmu-21379	mmu-let-7e-5p	MIMAT0000524	Mup11	ENSMUSG00000073834	100039028	NO	HITS-CLIP	23597149	1	1	0	Unspecified
mirnet-mmu-21391	mmu-let-7a-5p	MIMAT0000521	Mup11	ENSMUSG00000073834	100039028	NO	HITS-CLIP	23597149	1	1	0	Unspecified
mirnet-mmu-21393	mmu-let-7d-5p	MIMAT0000383	Mup11	ENSMUSG00000073834	100039028	NO	HITS-CLIP	23597149	1	0	0	Unspecified
mirnet-mmu-21525	mmu-mir-211-5p	MIMAT0000668	Gm20172	ENSMUSG00000104257		NO	HITS-CLIP	25083871	1	0	0	Unspecified
mirnet-mmu-21527	mmu-mir-211-5p	MIMAT0000668	Gm20172	ENSMUSG00000104257		NO	HITS-CLIP	23597149	1	0	0	Unspecified
mirnet-mmu-21544	mmu-mir-129-5p	MIMAT0000209	Tmppe	ENSMUSG00000079260	100504715	NO	HITS-CLIP	21258322	1	0	0	Unspecified
mirnet-mmu-21713	mmu-mir-129-5p	MIMAT0000209	Adrb1	ENSMUSG00000042249	320129	NO	HITS-CLIP	23142080	1	0	0	Unspecified
mirnet-mmu-21761	mmu-mir-129-5p	MIMAT0000209	Btg1	ENSMUSG00000036478	12226	NO	HITS-CLIP	25083871	1	0	0	Unspecified
mirnet-mmu-21773	mmu-mir-129-5p	MIMAT0000209	Car8	ENSMUSG00000041261	12319	NO	HITS-CLIP	23142080	1	0	0	Unspecified
mirnet-mmu-21937	mmu-mir-22-3p	MIMAT0000531	Cdc25c	ENSMUSG00000019942	12534	YES	qRT-PCR//Western blot	21057539	1	0	0	Unspecified
mirnet-mmu-21974	mmu-mir-129-5p	MIMAT0000209	Col8a1	ENSMUSG00000068196	12837	NO	HITS-CLIP	23142080	1	0	0	Unspecified
mirnet-mmu-21979	mmu-mir-532-5p	MIMAT0002889	Col8a1	ENSMUSG00000031849	12845	NO	HITS-CLIP	23597149	1	1	0	Unspecified
mirnet-mmu-21981	mmu-mir-99b-5p	MIMAT0000132	Comp	ENSMUSG00000031849	12845	NO	HITS-CLIP	21258322	1	0	0	Unspecified
mirnet-mmu-21994	mmu-mir-211-5p	MIMAT0000668	Comt	ENSMUSG00000000326	12846	NO	HITS-CLIP	25083871	1	0	0	Unspecified
mirnet-mmu-21995	mmu-mir-211-5p	MIMAT0000668	Comt	ENSMUSG00000098892	12846	NO	HITS-CLIP	25083871	1	0	0	Unspecified
mirnet-mmu-22004	mmu-mir-211-5p	MIMAT0000668	Comt	ENSMUSG00000000326	12846	NO	HITS-CLIP	21258322	1	0	0	Unspecified
mirnet-mmu-22005	mmu-mir-211-5p	MIMAT0000668	Comt	ENSMUSG00000098892	12846	NO	HITS-CLIP	21258322	1	0	0	Unspecified
mirnet-mmu-22032	mmu-mir-211-5p	MIMAT0000668	Comt	ENSMUSG00000000326	12846	NO	HITS-CLIP	23142080	1	0	0	Unspecified
mirnet-mmu-22033	mmu-mir-211-5p	MIMAT0000668	Comt	ENSMUSG00000098892	12846	NO	HITS-CLIP	23142080	1	0	0	Unspecified
mirnet-mmu-22039	mmu-mir-129-5p	MIMAT0000209	Cp	ENSMUSG00000026616	12902	NO	HITS-CLIP	23142080	1	0	0	Unspecified
mirnet-mmu-22040	mmu-mir-129-5p	MIMAT0000209	Cr2	ENSMUSG00000037942	12944	NO	HITS-CLIP	23142080	1	0	0	Unspecified
mirnet-mmu-22041	mmu-mir-335-5p	MIMAT0000766	Cr2	ENSMUSG00000037942	12944	NO	HITS-CLIP	23142080	1	0	0	Unspecified
mirnet-mmu-22060	mmu-mir-129-5p	MIMAT0000209	Cybb	ENSMUSG00000063694	13063	NO	HITS-CLIP	23142080	1	0	0	Unspecified
mirnet-mmu-22108	mmu-mir-144-3p	MIMAT0000156	Mapre1	ENSMUSG00000027479	13589	NO	HITS-CLIP	25083871	1	0	0	Unspecified
mirnet-mmu-22183	mmu-mir-129-5p	MIMAT0000209	Npm3	ENSMUSG00000026315	20725	NO	HITS-CLIP	23142080	1	0	0	Unspecified
mirnet-mmu-22281	mmu-mir-455-3p	MIMAT0003742	Egr2	ENSMUSG00000037868	13654	NO	HITS-CLIP	21258322	1	0	0	Unspecified
mirnet-mmu-22283	mmu-mir-138-5p	MIMAT0000150	Egr2	ENSMUSG00000021116	13665	YES	Luciferase assay//Microarray	22792185	1	0	0	Unspecified
mirnet-mmu-22341	mmu-mir-22-3p	MIMAT0000531	Erbb3	ENSMUSG00000069805	14121	YES	qRT-PCR//Western blot	21057539	1	1	0	Unspecified
mirnet-mmu-22342	mmu-mir-22-3p	MIMAT0000531	Mecom	ENSMUSG00000069805	14121	YES	qRT-PCR//Western blot	21057539	1	0	0	Unspecified
mirnet-mmu-22371	mmu-mir-335-3p	MIMAT0004704	Fli1	ENSMUSG00000021765	14313	NO	HITS-CLIP	23142080	1	0	0	Unspecified
mirnet-mmu-22436	mmu-mir-129-5p	MIMAT0000209	Gdf3	ENSMUSG00000029992	14583	NO	HITS-CLIP	23142080	1	0	0	Unspecified
mirnet-mmu-22468	mmu-mir-144-3p	MIMAT0000156	Gja5	ENSMUSG00000057123	14613	NO	HITS-CLIP	25083871	1	0	0	Unspecified
mirnet-mmu-22470	mmu-mir-144-3p	MIMAT0000156	Gja5	ENSMUSG00000057123	14613	NO	HITS-CLIP	23142080	1	0	0	Unspecified
mirnet-mmu-22471	mmu-mir-144-3p	MIMAT0000156	Gja5	ENSMUSG00000057123	14613	NO	HITS-CLIP	23597149	1	0	0	Unspecified
mirnet-mmu-22472	mmu-mir-144-3p	MIMAT0000156	Gja5	ENSMUSG00000057123	14613	NO	HITS-CLIP	21258322	1	0	0	Unspecified
mirnet-mmu-22473	mmu-mir-144-3p	MIMAT0000156	Gja5	ENSMUSG00000046352	14619	NO	HITS-CLIP	26203562	1	0	0	Unspecified
mirnet-mmu-22477	mmu-mir-3963	MIMAT0019341	Gli3	ENSMUSG00000021318	14634	NO	HITS-CLIP	23142080	1	0	0	Unspecified
mirnet-mmu-22525	mmu-mir-129-5p	MIMAT0000209	Gnaz	ENSMUSG00000036427	14751	NO	HITS-CLIP	25083871	1	0	0	Unspecified
mirnet-mmu-22550	mmu-mir-99b-5p	MIMAT0000132	Grik3	ENSMUSG00000001985	14807	NO	HITS-CLIP	23597149	1	0	0	Unspecified
mirnet-mmu-22610	mmu-mir-335-3p	MIMAT0004704	Grpr	ENSMUSG00000051839	14934	NO	HITS-CLIP	23142080	1	0	0	Unspecified
mirnet-mmu-22619	mmu-mir-328-3p	MIMAT0000565	H2-Q4	ENSMUSG00000035929	15015	NO	HITS-CLIP	21258322	1	0	0	Unspecified
mirnet-mmu-22622	mmu-mir-335-5p	MIMAT0000766	H2-Q4	ENSMUSG00000035929	15015	NO	HITS-CLIP	21258322	1	0	0	Unspecified
mirnet-mmu-22633	mmu-mir-378a-3p	MIMAT0003151	H2-T23	ENSMUSG00000053835	15042	NO	HITS-CLIP	21258322	1	0	0	Unspecified
mirnet-mmu-22702	mmu-mir-129-5p	MIMAT0000209	Hao1	ENSMUSG00000027261	15112	NO	HITS-CLIP	23142080	1	0	0	Unspecified
mirnet-mmu-22759	mmu-mir-129-5p	MIMAT0000209	Hoxb1	ENSMUSG00000048763	15410	NO	HITS-CLIP	23142080	1	0	0	Unspecified
mirnet-mmu-22761	mmu-mir-129-5p	MIMAT0000209	Hoxb3	ENSMUSG00000048763	15410	NO	HITS-CLIP	23142080	1	0	0	Unspecified
mirnet-mmu-22763	mmu-mir-30d-5p	MIMAT0000515	Hoxb3	ENSMUSG00000048763	15410	NO	HITS-CLIP	25083871	1	0	0	Unspecified
mirnet-mmu-22771	mmu-mir-129-5p	MIMAT0000209	Hoxc10	ENSMUSG00000075394	15423	NO	HITS-CLIP	23142080	1	0	0	Unspecified
mirnet-mmu-22875	mmu-let-7a-5p	MIMAT0000521	IL6	ENSMUSG00000018899	16362	YES	ELISA//Luciferase assay//qRT-PCR	24001203	1	0	0	Unspecified
mirnet-mmu-22878	mmu-mir-128-3p	MIMAT0000140	Irf1	ENSMUSG00000030786	16409	NO	HITS-CLIP	25083871	1	0	0	Unspecified
mirnet-mmu-22928	mmu-mir-129-5p	MIMAT0000209	Itgb4	ENSMUSG00000020758	192897	NO	HITS-CLIP	23142080	1	0	0	Unspecified
mirnet-mmu-22931	mmu-mir-129-5p	MIMAT0000209	Itgb6	ENSMUSG00000055447	16423	NO	HITS-CLIP	23142080	1	0	0	Unspecified
mirnet-mmu-22963	mmu-mir-128-3p	MIMAT0000140	Lifr	ENSMUSG00000054263	16880	NO	HITS-CLIP	23597149	1	1	0	Unspecified
mirnet-mmu-22965	mmu-mir-144-3p	MIMAT0000156	Lifr	ENSMUSG00000054263	16880	NO	HITS-CLIP	23597149	1	1	0	Unspecified
mirnet-mmu-22973	mmu-mir-129-5p	MIMAT0000209	Lmna	ENSMUSG00000039005	21898	NO	HITS-CLIP	23142080	1	0	0	Unspecified
mirnet-mmu-22994	mmu-mir-129-5p	MIMAT0000209	Mak	ENSMUSG00000025037	17161	NO	HITS-CLIP	23142080	1	0	0	Unspecified
mirnet-mmu-23005	mmu-mir-328-3p	MIMAT0000565	Maoa	ENSMUSG00000025037	17161	NO	HITS-CLIP	21258322	1	0	0	Unspecified
mirnet-mmu-23137	mmu-mir-129-5p	MIMAT0000209	Ncl	ENSMUSG00000026234	17975	NO	HITS-CLIP	25083871	1	0	0	Unspecified
mirnet-mmu-23182	mmu-mir-129-5p	MIMAT0000209	Nos3	ENSMUSG00000028978	18127	NO	HITS-CLIP	23142080	1	0	0	Unspecified
mirnet-mmu-23187	mmu-mir-335-3p	MIMAT0004704	Nppc	ENSMUSG00000021135	20493	NO	HITS-CLIP	23142080	1	0	0	Unspecified
mirnet-mmu-23215	mmu-mir-129-5p	MIMAT0000209	Osbp	ENSMUSG00000024687	76303	NO	HITS-CLIP	23142080	1	0	0	Unspecified
mirnet-mmu-23231	mmu-mir-335-3p	MIMAT0004704	Pax2	ENSMUSG00000004231	18504	NO	HITS-CLIP	23142080	1	0	0	Unspecified
mirnet-mmu-23234	mmu-mir-129-5p	MIMAT0000209	Pax2	ENSMUSG00000004872	18505	NO	HITS-CLIP	23142080	1	0	0	Unspecified
mirnet-mmu-23252	mmu-mir-128-3p	MIMAT0000140	Pax3	ENSMUSG00000004872	18505	YES	Luciferase assay//qRT-PCR	22541023	1	0	0	Unspecified
mirnet-mmu-23306	mmu-mir-129-5p	MIMAT0000209	Prf1	ENSMUSG00000037202	18646	NO	HITS-CLIP	23142080	1	0	0	Unspecified
mirnet-mmu-23327	mmu-mir-335-3p	MIMAT0004704	Prkacb	ENSMUSG00000005034	18749	NO	HITS-CLIP	23142080	1	0	0	Unspecified
mirnet-mmu-23353	mmu-mir-30d-5p	MIMAT0000515	Serpine1	ENSMUSG00000037411	18787	NO	HITS-CLIP	23142080	1	1	0	Unspecified
mirnet-mmu-23497	mmu-mir-23a-3p	MIMAT0000532	Ptpre	ENSMUSG00000041836	19267	NO	HITS-CLIP	21258322	1	0	0	Unspecified
mirnet-mmu-23550	mmu-mir-128-3p	MIMAT0000140	Ret	ENSMUSG00000021326	19720	NO	HITS-CLIP	25083871	1	0	0	Unspecified
mirnet-mmu-23656	mmu-mir-128-3p	MIMAT0000140	Sox7	ENSMUSG00000063060	20680	NO	HITS-CLIP	21258322	1	0	0	Unspecified
mirnet-mmu-23693	mmu-mir-144-3p	MIMAT0000156	Sptbn1	ENSMUSG00000026069	17082	NO	HITS-CLIP	23142080	1	0	0	Unspecified
mirnet-mmu-23821	mmu-mir-23a-3p	MIMAT0000532	Tgfb2	ENSMUSG00000039239	21808	NO	HITS-CLIP	25083871	1	0	0	Unspecified
mirnet-mmu-23824	mmu-mir-335-3p	MIMAT0004704	Tgfb2	ENSMUSG00000039239	21808	NO	HITS-CLIP	25083871	1	0	0	Unspecified
mirnet-mmu-23892	mmu-mir-138-5p	MIMAT0000150	Trp53	ENSMUSG00000051747	22138	YES	Luciferase assay//qRT-PCR//Western blot	22696098	1	0	0	Unspecified
mirnet-mmu-23910	mmu-mir-144-3p	MIMAT0000156	Uba1y	ENSMUSG00000069053	22202	NO	HITS-CLIP	25083871	1	0	0	Unspecified
mirnet-mmu-24017	mmu-mir-129-5p	MIMAT0000209	Cdh4	ENSMUSG00000019432	53817	NO	HITS-CLIP	23142080	1	0	0	Unspecified
mirnet-mmu-24024	mmu-mir-211-5p	MIMAT0000668	St3gal2	ENSMUSG00000031749	20444	NO	HITS-CLIP	21258322	1	0	0	Unspecified
mirnet-mmu-24106	mmu-mir-30d-5p	MIMAT0000515	Pigh	ENSMUSG00000056632	13512	NO	HITS-CLIP	25083871	1	0	0	Unspecified
mirnet-mmu-24178	mmu-mir-23a-3p	MIMAT0000532	Bax	ENSMUSG00000056673	20592	YES	Luciferase assay	25057207	1	0	0	Unspecified
mirnet-mmu-24200	mmu-mir-129-5p	MIMAT0000209	Slc1a3	ENSMUSG00000018143	17135	NO	HITS-CLIP	23142080	1	0	0	Unspecified
mirnet-mmu-24298	mmu-mir-129-5p	MIMAT0000209	1200014J11Rik	ENSMUSG00000020783	66874	NO	HITS-CLIP	23142080	1	0	0	Unspecified
mirnet-mmu-24353	mmu-mir-129-5p	MIMAT0000209	1600029D21Rik	ENSMUSG00000032068	76509	NO	HITS-CLIP	23142080	1	0	0	Unspecified
mirnet-mmu-24449	mmu-mir-129-5p	MIMAT0000209	1810041L15Rik	ENSMUSG00000062760	72301	NO	HITS-CLIP	23142080	1	0	0	Unspecified
mirnet-mmu-24456	mmu-mir-129-5p	MIMAT0000209	2010012O05Rik	ENSMUSG00000062376	66439	NO	HITS-CLIP	21258322	1	0	0	Unspecified
mirnet-mmu-24468	mmu-mir-129-5p	MIMAT0000209	2010012O05Rik	ENSMUSG00000062376	66439	NO	HITS-CLIP	25083871	1	0	0	Unspecified
mirnet-mmu-24470	mmu-mir-129-5p	MIMAT0000209	2010012O05Rik	ENSMUSG00000062376	66439	NO	HITS-CLIP	23142080	1	0	0	Unspecified
mirnet-mmu-24485	mmu-mir-128-3p	MIMAT0000140	2010107G23Rik	ENSMUSG00000020083	69894	NO	HITS-CLIP	21258322	1	0	0	Unspecified
mirnet-mmu-24595	mmu-mir-129-5p	MIMAT0000209	2510049J12Rik	ENSMUSG00000068011	70291	NO	HITS-CLIP	23142080	1	0	0	Unspecified
mirnet-mmu-24607	mmu-mir-129-5p	MIMAT0000209	2510049J12Rik	ENSMUSG00000068011	70291	NO	HITS-CLIP	25083871	1	0	0	Unspecified
mirnet-mmu-24708	mmu-mir-532-5p	MIMAT0002889	2810006K23Rik	ENSMUSG00000047635	72650	NO	HITS-CLIP	21258322	1	0	0	Unspecified
mirnet-mmu-24847	mmu-mir-365-3p	MIMAT0000711	3110047P20Rik	ENSMUSG00000090061	319807	NO	HITS-CLIP	23142080	1	0	0	Unspecified
mirnet-mmu-24907	mmu-mir-211-5p	MIMAT0000668	4921509C19Rik	ENSMUSG00000061525	381393	NO	HITS-CLIP	21258322	1	0	0	Unspecified
mirnet-mmu-24913	mmu-mir-29c-3p	MIMAT0000536	4921536K21Rik	ENSMUSG00000020434	67430	NO	HITS-CLIP	21258322	1	0	0	Unspecified
mirnet-mmu-24946	mmu-mir-129-5p	MIMAT0000209	4930430F08Rik	ENSMUSG00000046567	68281	NO	HITS-CLIP	25083871	1	0	0	Unspecified
mirnet-mmu-24995	mmu-mir-144-3p	MIMAT0000156	4930539E08Rik	ENSMUSG00000048905	207819	NO	HITS-CLIP	21258322	1	0	0	Unspecified
mirnet-mmu-25056	mmu-mir-129-5p	MIMAT0000209	4931406P16Rik	ENSMUSG00000066571	233103	NO	HITS-CLIP	23142080	1	0	0	Unspecified
mirnet-mmu-25164	mmu-mir-211-5p	MIMAT0000668	5730409E04Rik	ENSMUSG00000073755	230757	NO	HITS-CLIP	21258322	1	0	0	Unspecified
mirnet-mmu-25174	mmu-mir-211-5p	MIMAT0000668	5730409E04Rik	ENSMUSG00000073755	230757	NO	HITS-CLIP	23597149	1	0	0	Unspecified
mirnet-mmu-25191	mmu-mir-129-5p	MIMAT0000209	5730455P16Rik	ENSMUSG00000057181	70591	NO	HITS-CLIP	25083871	1	0	0	Unspecified
mirnet-mmu-25323	mmu-mir-335-5p	MIMAT0000766	9630033F20Rik	ENSMUSG00000038028	319801	NO	HITS-CLIP	25083871	1	0	0	Unspecified
mirnet-mmu-25490	mmu-mir-129-5p	MIMAT0000209	A830018L16Rik	ENSMUSG00000057715	320492	NO	HITS-CLIP	25083871	1	0	0	Unspecified
mirnet-mmu-25546	mmu-mir-144-3p	MIMAT0000156	Abca1	ENSMUSG00000015243	11303	YES	Luciferase assay//qRT-PCR//Western blot	23519696	1	1	0	Unspecified
mirnet-mmu-25547	mmu-mir-144-3p	MIMAT0000156	Abca1	ENSMUSG00000015243	11303	YES	Luciferase assay//qRT-PCR//Western blot	23519695	1	1	0	Unspecified
mirnet-mmu-25599	mmu-mir-129-5p	MIMAT0000209	Cpox	ENSMUSG00000022742	12892	NO	HITS-CLIP	23142080	1	0	0	Unspecified
mirnet-mmu-25612	mmu-mir-335-3p	MIMAT0004704	Cpox	ENSMUSG00000022742	12892	NO	HITS-CLIP	25083871	1	0	0	Unspecified
mirnet-mmu-25614	mmu-mir-378a-3p	MIMAT0003151	Cpox	ENSMUSG00000022742	12892	NO	HITS-CLIP	25083871	1	0	0	Unspecified
mirnet-mmu-25863	mmu-mir-328-3p	MIMAT0000565	Grk4	ENSMUSG00000052783	14772	NO	HITS-CLIP	21258322	1	0	0	Unspecified
mirnet-mmu-25891	mmu-mir-335-3p	MIMAT0004704	Csf3r	ENSMUSG00000028859	12986	NO	HITS-CLIP	25083871	1	0	0	Unspecified
mirnet-mmu-25894	mmu-mir-335-3p	MIMAT0004704	Csgalnact2	ENSMUSG00000042042	78752	NO	HITS-CLIP	25083871	1	0	0	Unspecified
mirnet-mmu-25921	mmu-mir-30d-5p	MIMAT0000515	Gskip	ENSMUSG00000044715	66787	NO	HITS-CLIP	25083871	1	1	0	Unspecified
mirnet-mmu-25932	mmu-mir-128-3p	MIMAT0000140	Csnk1e	ENSMUSG00000022433	27373	NO	HITS-CLIP	25083871	1	1	0	Unspecified
mirnet-mmu-25961	mmu-mir-129-5p	MIMAT0000209	Csnk1g1	ENSMUSG00000032384	214897	NO	HITS-CLIP	23142080	1	0	0	Unspecified
mirnet-mmu-25979	mmu-mir-335-3p	MIMAT0004704	Csnk1g3	ENSMUSG00000073563	70425	NO	HITS-CLIP	23142080	1	0	0	Unspecified
mirnet-mmu-26032	mmu-mir-129-5p	MIMAT0000209	Acot2	ENSMUSG00000021226	171210	NO	HITS-CLIP	23142080	1	0	0	Unspecified
mirnet-mmu-26075	mmu-mir-335-3p	MIMAT0004704	Gys1	ENSMUSG00000003865	14936	NO	HITS-CLIP	23142080	1	0	0	Unspecified
mirnet-mmu-26142	mmu-mir-542-3p	MIMAT0003172	Nceh1	ENSMUSG00000027698	320024	NO	HITS-CLIP	23142080	1	0	0	Unspecified
mirnet-mmu-26324	mmu-mir-22-3p	MIMAT0000531	Hdac4	ENSMUSG00000026313	208727	YES	Luciferase assay//qRT-PCR//Western blot	23524588	1	1	0	Unspecified
mirnet-mmu-26589	mmu-mir-129-5p	MIMAT0000209	Hif1a	ENSMUSG00000021109	15251	NO	HITS-CLIP	25083871	1	0	0	Unspecified
mirnet-mmu-26590	mmu-mir-144-3p	MIMAT0000156	Hif1a	ENSMUSG00000021109	15251	NO	HITS-CLIP	25083871	1	0	0	Unspecified
mirnet-mmu-26787	mmu-mir-129-5p	MIMAT0000209	D630003M21Rik	ENSMUSG00000037813	228846	NO	HITS-CLIP	23142080	1	0	0	Unspecified
mirnet-mmu-26936	mmu-mir-129-5p	MIMAT0000209	Dapk1	ENSMUSG00000021559	69635	NO	HITS-CLIP	23142080	1	0	0	Unspecified
mirnet-mmu-26959	mmu-mir-129-5p	MIMAT0000209	Daxx	ENSMUSG00000002307	13163	NO	HITS-CLIP	25083871	1	0	0	Unspecified
mirnet-mmu-26960	mmu-mir-129-5p	MIMAT0000209	Daxx	ENSMUSG00000002307	13163	NO	HITS-CLIP	23142080	1	0	0	Unspecified
mirnet-mmu-27057	mmu-mir-21a-5p	MIMAT0000530	AK010878	ENSMUSG00000091931	100233175	NO	HITS-CLIP	21258322	1	0	0	Unspecified
mirnet-mmu-27095	mmu-mir-128-3p	MIMAT0000140	Hpca	ENSMUSG00000028785	15444	NO	HITS-CLIP	23142080	1	0	0	Unspecified
mirnet-mmu-27228	mmu-mir-335-3p	MIMAT0004704	Hspa13	ENSMUSG00000032932	110920	NO	HITS-CLIP	25083871	1	0	0	Unspecified
mirnet-mmu-27295	mmu-mir-29c-3p	MIMAT0000536	Akt3	ENSMUSG00000019699	23797	YES	Luciferase assay//qRT-PCR//Western blot	23764849	1	1	0	Unspecified
mirnet-mmu-27479	mmu-mir-361-5p	MIMAT0000704	Nr5a2	ENSMUSG00000026398	26424	NO	HITS-CLIP	21258322	1	0	0	Unspecified
mirnet-mmu-27493	mmu-mir-129-5p	MIMAT0000209	Amer1	ENSMUSG00000050332	72345	NO	HITS-CLIP	25083871	1	0	0	Unspecified
mirnet-mmu-27499	mmu-mir-30d-5p	MIMAT0000515	Amer1	ENSMUSG00000050332	72345	NO	HITS-CLIP	25083871	1	1	0	Unspecified
mirnet-mmu-27557	mmu-let-7e-5p	MIMAT0000524	Ifnar1	ENSMUSG00000022967	15975	NO	HITS-CLIP	21258322	1	0	0	Unspecified
mirnet-mmu-27585	mmu-mir-335-3p	MIMAT0004704	Dhfr	ENSMUSG00000021707	13361	NO	HITS-CLIP	23142080	1	0	0	Unspecified
mirnet-mmu-27595	mmu-mir-193b-3p	MIMAT0004859	Ifngr2	ENSMUSG00000022965	15980	NO	HITS-CLIP	21258322	1	0	0	Unspecified
mirnet-mmu-27670	mmu-mir-335-3p	MIMAT0004704	Ank3	ENSMUSG00000069601	11735	YES	Immunofluorescence//Luciferase assay//Microarray//qRT-PCR//Western blot	24744440	1	0	0	Unspecified
mirnet-mmu-27924	mmu-let-7e-5p	MIMAT0000524	Il13	ENSMUSG00000020383	16163	YES	Flow	23079871	1	1	0	Unspecified
mirnet-mmu-28015	mmu-mir-129-5p	MIMAT0000209	Apba2	ENSMUSG00000030519	11784	NO	HITS-CLIP	23597149	1	0	0	Unspecified
mirnet-mmu-28030	mmu-let-7a-5p	MIMAT0000521	Apc2	ENSMUSG00000020135	23805	NO	HITS-CLIP	25083871	1	0	0	Unspecified
mirnet-mmu-28031	mmu-let-7a-5p	MIMAT0000521	Apc2	ENSMUSG00000020135	23805	NO	HITS-CLIP	21258322	1	0	0	Unspecified
mirnet-mmu-28032	mmu-let-7a-5p	MIMAT0000521	Apc2	ENSMUSG00000020135	23805	NO	HITS-CLIP	23142080	1	0	0	Unspecified
mirnet-mmu-28039	mmu-let-7d-5p	MIMAT0000383	Apc2	ENSMUSG00000020135	23805	NO	HITS-CLIP	21258322	1	0	0	Unspecified
mirnet-mmu-28040	mmu-let-7d-5p	MIMAT0000383	Apc2	ENSMUSG00000020135	23805	NO	HITS-CLIP	25083871	1	0	0	Unspecified
mirnet-mmu-28041	mmu-let-7d-5p	MIMAT0000383	Apc2	ENSMUSG00000020135	23805	NO	HITS-CLIP	23142080	1	0	0	Unspecified
mirnet-mmu-28042	mmu-let-7e-5p	MIMAT0000524	Apc2	ENSMUSG00000020135	23805	NO	HITS-CLIP	21258322	1	0	0	Unspecified
mirnet-mmu-28043	mmu-let-7e-5p	MIMAT0000524	Apc2	ENSMUSG00000020135	23805	NO	HITS-CLIP	25083871	1	0	0	Unspecified
mirnet-mmu-28044	mmu-let-7e-5p	MIMAT0000524	Apc2	ENSMUSG00000020135	23805	NO	HITS-CLIP	23142080	1	0	0	Unspecified
mirnet-mmu-28054	mmu-mir-128-3p	MIMAT0000140	Apc2	ENSMUSG00000020135	23805	NO	HITS-CLIP	23142080	1	0	0	Unspecified
mirnet-mmu-28055	mmu-mir-128-3p	MIMAT0000140	Apc2	ENSMUSG00000020135	23805	NO	HITS-CLIP	21258322	1	0	0	Unspecified
mirnet-mmu-28056	mmu-mir-128-3p	MIMAT0000140	Apc2	ENSMUSG00000020135	23805	NO	HITS-CLIP	25083871	1	0	0	Unspecified
mirnet-mmu-28154	mmu-mir-335-3p	MIMAT0004704	Appl1	ENSMUSG00000040760	72993	NO	HITS-CLIP	23142080	1	0	0	Unspecified
mirnet-mmu-28155	mmu-mir-335-3p	MIMAT0004704	Appl1	ENSMUSG00000040760	72993	NO	HITS-CLIP	21258322	1	0	0	Unspecified
mirnet-mmu-28156	mmu-mir-335-3p	MIMAT0004704	Appl1	ENSMUSG00000040760	72993	NO	HITS-CLIP	25083871	1	0	0	Unspecified
mirnet-mmu-28217	mmu-mir-361-5p	MIMAT0000704	Dnmt3a	ENSMUSG00000020661	13435	NO	HITS-CLIP	25083871	1	0	0	Unspecified
mirnet-mmu-28221	mmu-mir-532-5p	MIMAT0002889	Dnmt3a	ENSMUSG00000020661	13435	NO	HITS-CLIP	25083871	1	0	0	Unspecified
mirnet-mmu-28342	mmu-mir-29c-3p	MIMAT0000536	Insig1	ENSMUSG00000045294	231070	YES	Reporter assay	17652184	1	0	0	Unspecified
mirnet-mmu-28430	mmu-mir-129-5p	MIMAT0000209	Dtna	ENSMUSG00000024302	13527	NO	HITS-CLIP	23142080	1	0	0	Unspecified
mirnet-mmu-28493	mmu-mir-129-5p	MIMAT0000209	Arhgef9	ENSMUSG00000025656	236915	NO	HITS-CLIP	25083871	1	0	0	Unspecified
mirnet-mmu-28522	mmu-mir-335-3p	MIMAT0004704	Arid2	ENSMUSG00000033237	77044	NO	HITS-CLIP	25083871	1	0	0	Unspecified
mirnet-mmu-28535	mmu-mir-129-5p	MIMAT0000209	Arid3a	ENSMUSG00000019564	13496	NO	HITS-CLIP	21258322	1	0	0	Unspecified
mirnet-mmu-28580	mmu-mir-129-5p	MIMAT0000209	Dusp8	ENSMUSG00000037887	18218	NO	HITS-CLIP	21258322	1	0	0	Unspecified
mirnet-mmu-28587	mmu-mir-335-3p	MIMAT0004704	Dusp8	ENSMUSG00000037887	18218	NO	HITS-CLIP	21258322	1	0	0	Unspecified
mirnet-mmu-28766	mmu-mir-128-3p	MIMAT0000140	E2f1	ENSMUSG00000027490	13555	NO	HITS-CLIP	21258322	1	0	0	Unspecified
mirnet-mmu-28767	mmu-mir-128-3p	MIMAT0000140	E2f1	ENSMUSG00000027490	13555	NO	HITS-CLIP	23597149	1	0	0	Unspecified
mirnet-mmu-28811	mmu-mir-129-5p	MIMAT0000209	Arpc4	ENSMUSG00000079426	68089	NO	HITS-CLIP	25083871	1	0	0	Unspecified
mirnet-mmu-28821	mmu-mir-22-3p	MIMAT0000531	Arpc5	ENSMUSG00000008475	67771	YES	Immunohistochemistry//Luciferase assay//qRT-PCR//Western blot//EMSA//Microarray	22447776	1	0	0	Unspecified
mirnet-mmu-28998	mmu-mir-211-5p	MIMAT0000668	Ash1l	ENSMUSG00000028053	192195	NO	HITS-CLIP	21258322	1	0	0	Unspecified
mirnet-mmu-29014	mmu-mir-129-5p	MIMAT0000209	Asph	ENSMUSG00000028207	65973	NO	HITS-CLIP	23142080	1	0	0	Unspecified
mirnet-mmu-29015	mmu-mir-129-5p	MIMAT0000209	Asph	ENSMUSG00000028207	65973	NO	HITS-CLIP	25083871	1	0	0	Unspecified
mirnet-mmu-29028	mmu-mir-22-3p	MIMAT0000531	Ass1	ENSMUSG00000076441	11898	YES	Microarray//qRT-PCR//Quantitative proteomic approach	19878148	1	0	0	Unspecified
mirnet-mmu-29048	mmu-mir-129-5p	MIMAT0000209	Asxl2	ENSMUSG00000037486	75302	NO	HITS-CLIP	23142080	1	0	0	Unspecified
mirnet-mmu-29098	mmu-mir-99b-5p	MIMAT0000132	Asxl2	ENSMUSG00000037486	75302	NO	HITS-CLIP	21258322	1	0	0	Unspecified
mirnet-mmu-29224	mmu-mir-455-3p	MIMAT0003742	Eif2ak2	ENSMUSG00000024079	19106	NO	HITS-CLIP	21258322	1	0	0	Unspecified
mirnet-mmu-29239	mmu-mir-335-3p	MIMAT0004704	Atg5	ENSMUSG00000038160	11793	NO	HITS-CLIP	23142080	1	0	0	Unspecified
mirnet-mmu-29246	mmu-mir-129-5p	MIMAT0000209	Kcnc3	ENSMUSG00000062785	16504	NO	HITS-CLIP	23142080	1	0	0	Unspecified
mirnet-mmu-29269	mmu-let-7e-5p	MIMAT0000524	Eif3j1	ENSMUSG00000027236	78655	YES	Reporter assay	15131085	1	1	0	Unspecified
mirnet-mmu-29351	mmu-let-7a-5p	MIMAT0000521	Atp2b2	ENSMUSG00000030302	11941	NO	HITS-CLIP	21258322	1	0	0	Unspecified
mirnet-mmu-29356	mmu-let-7d-5p	MIMAT0000383	Atp2b2	ENSMUSG00000030302	11941	NO	HITS-CLIP	21258322	1	0	0	Unspecified
mirnet-mmu-29357	mmu-let-7e-5p	MIMAT0000524	Atp2b2	ENSMUSG00000030302	11941	NO	HITS-CLIP	21258322	1	0	0	Unspecified
mirnet-mmu-29557	mmu-mir-129-5p	MIMAT0000209	Atxn1	ENSMUSG00000046876	20238	NO	HITS-CLIP	25083871	1	0	0	Unspecified
mirnet-mmu-29577	mmu-mir-129-5p	MIMAT0000209	Atxn3	ENSMUSG00000021189	110616	NO	HITS-CLIP	23142080	1	0	0	Unspecified
mirnet-mmu-29626	mmu-mir-129-5p	MIMAT0000209	Auts2	ENSMUSG00000029673	319974	NO	HITS-CLIP	23142080	1	0	0	Unspecified
mirnet-mmu-29708	mmu-mir-144-3p	MIMAT0000156	Enpp6	ENSMUSG00000038173	320981	YES	Luciferase assay//Western blot	20035504	1	0	0	Unspecified
mirnet-mmu-29791	mmu-mir-129-5p	MIMAT0000209	B3galt1	ENSMUSG00000034780	26877	NO	HITS-CLIP	23142080	1	0	0	Unspecified
mirnet-mmu-29841	mmu-mir-129-5p	MIMAT0000209	Epb4.1l5	ENSMUSG00000026383	226352	NO	HITS-CLIP	23142080	1	0	0	Unspecified
mirnet-mmu-29958	mmu-mir-129-5p	MIMAT0000209	Bace1	ENSMUSG00000032086	23821	NO	HITS-CLIP	23142080	1	0	0	Unspecified
mirnet-mmu-29959	mmu-mir-129-5p	MIMAT0000209	Bace1	ENSMUSG00000032086	23821	NO	HITS-CLIP	21258322	1	0	0	Unspecified
mirnet-mmu-29962	mmu-mir-211-5p	MIMAT0000668	Bace1	ENSMUSG00000032086	23821	NO	HITS-CLIP	21258322	1	0	0	Unspecified
mirnet-mmu-29967	mmu-mir-328-3p	MIMAT0000565	Bace1	ENSMUSG00000032086	23821	YES	Luciferase assay//Northern blot//EMSA	18986979	1	0	0	Unspecified
mirnet-mmu-29994	mmu-mir-129-5p	MIMAT0000209	Bach2	ENSMUSG00000040270	12014	NO	HITS-CLIP	23142080	1	0	0	Unspecified
mirnet-mmu-30060	mmu-mir-29c-3p	MIMAT0000536	Eps15	ENSMUSG00000028552	13858	NO	HITS-CLIP	21258322	1	0	0	Unspecified
mirnet-mmu-30124	mmu-mir-23a-3p	MIMAT0000532	Bbc3	ENSMUSG00000002083	170770	YES	Luciferase assay	25057207	1	0	0	Unspecified
mirnet-mmu-30189	mmu-mir-129-5p	MIMAT0000209	BC003331	ENSMUSG00000006010	226499	NO	HITS-CLIP	23142080	1	0	0	Unspecified
mirnet-mmu-30437	mmu-mir-129-5p	MIMAT0000209	Bcl11b	ENSMUSG00000048251	58208	NO	HITS-CLIP	23142080	1	0	0	Unspecified
mirnet-mmu-30601	mmu-let-7d-5p	MIMAT0000383	Bdnf	ENSMUSG00000048482	12064	YES	qRT-PCR//Western blot	19703567	1	0	0	Unspecified
mirnet-mmu-30605	mmu-mir-30d-5p	MIMAT0000515	Bdnf	ENSMUSG00000048482	12064	YES	ELISA//Luciferase assay//Microarray//qRT-PCR	20921386	1	0	0	Unspecified
mirnet-mmu-30658	mmu-mir-129-5p	MIMAT0000209	Bicd1	ENSMUSG00000003452	12121	NO	HITS-CLIP	23142080	1	0	0	Unspecified
mirnet-mmu-30682	mmu-mir-29c-3p	MIMAT0000536	Bicd1	ENSMUSG00000003452	12121	NO	HITS-CLIP	19536157	1	0	0	Unspecified
mirnet-mmu-30683	mmu-mir-29c-3p	MIMAT0000536	Bicd1	ENSMUSG00000003452	12121	NO	HITS-CLIP	23597149	1	0	0	Unspecified
mirnet-mmu-30768	mmu-mir-129-5p	MIMAT0000209	Bmp2	ENSMUSG00000027358	12156	NO	HITS-CLIP	23142080	1	0	0	Unspecified
mirnet-mmu-30858	mmu-mir-542-3p	MIMAT0003172	Plekhf2	ENSMUSG00000049969	71801	NO	HITS-CLIP	23142080	1	0	0	Unspecified
mirnet-mmu-30930	mmu-mir-129-5p	MIMAT0000209	Brd4	ENSMUSG00000024002	57261	NO	HITS-CLIP	25083871	1	0	0	Unspecified
mirnet-mmu-31015	mmu-mir-144-3p	MIMAT0000156	Bsn	ENSMUSG00000032589	12217	NO	HITS-CLIP	25083871	1	0	0	Unspecified
mirnet-mmu-31278	mmu-mir-129-5p	MIMAT0000209	C230081A13Rik	ENSMUSG00000074305	244895	NO	HITS-CLIP	23142080	1	0	0	Unspecified
mirnet-mmu-31349	mmu-mir-129-5p	MIMAT0000209	Lpp	ENSMUSG00000033306	210126	NO	HITS-CLIP	23142080	1	0	0	Unspecified
mirnet-mmu-31365	mmu-mir-144-3p	MIMAT0000156	Cab39	ENSMUSG00000036707	12283	YES	Western blot//qRT-PCR	23705032	1	0	0	Unspecified
mirnet-mmu-31449	mmu-mir-129-5p	MIMAT0000209	Cadm2	ENSMUSG00000064115	239857	NO	HITS-CLIP	23142080	1	0	0	Unspecified
mirnet-mmu-31450	mmu-mir-129-5p	MIMAT0000209	Cadm2	ENSMUSG00000064115	239857	NO	HITS-CLIP	25083871	1	0	0	Unspecified
mirnet-mmu-31557	mmu-let-7e-5p	MIMAT0000524	Fbxl14	ENSMUSG00000030019	101358	NO	HITS-CLIP	25083871	1	1	0	Unspecified
mirnet-mmu-31591	mmu-mir-542-3p	MIMAT0003172	Camk1d	ENSMUSG00000039145	227541	NO	HITS-CLIP	23597149	1	0	0	Unspecified
mirnet-mmu-31662	mmu-mir-30d-5p	MIMAT0000515	Camk4	ENSMUSG00000038128	12326	NO	HITS-CLIP	23142080	1	0	0	Unspecified
mirnet-mmu-31680	mmu-mir-129-5p	MIMAT0000209	Camkk2	ENSMUSG00000029471	207565	NO	HITS-CLIP	23142080	1	0	0	Unspecified
mirnet-mmu-31717	mmu-mir-129-5p	MIMAT0000209	Camta1	ENSMUSG00000014592	100072	NO	HITS-CLIP	25083871	1	0	0	Unspecified
mirnet-mmu-31755	mmu-mir-335-3p	MIMAT0004704	Cap2	ENSMUSG00000021373	67252	NO	HITS-CLIP	23142080	1	0	0	Unspecified
mirnet-mmu-31868	mmu-mir-532-5p	MIMAT0002889	Ly6e	ENSMUSG00000022587	17069	NO	HITS-CLIP	21258322	1	0	0	Unspecified
mirnet-mmu-32019	mmu-mir-211-5p	MIMAT0000668	Prkcz	ENSMUSG00000029053	18762	NO	HITS-CLIP	25083871	1	0	0	Unspecified
mirnet-mmu-32047	mmu-mir-129-5p	MIMAT0000209	Stxbp5	ENSMUSG00000019790	78808	NO	HITS-CLIP	25083871	1	0	0	Unspecified
mirnet-mmu-32082	mmu-mir-29c-3p	MIMAT0000536	Cav2	ENSMUSG00000000058	12390	YES	Reporter assay	17652184	1	0	0	Unspecified
mirnet-mmu-32117	mmu-mir-335-3p	MIMAT0004704	Cbfa2t3	ENSMUSG00000006362	12398	NO	HITS-CLIP	23142080	1	0	0	Unspecified
mirnet-mmu-32297	mmu-mir-532-5p	MIMAT0002889	Ccdc127	ENSMUSG00000021578	67433	NO	HITS-CLIP	21258322	1	0	0	Unspecified
mirnet-mmu-32356	mmu-mir-129-5p	MIMAT0000209	Fndc3b	ENSMUSG00000039286	72007	NO	HITS-CLIP	23142080	1	0	0	Unspecified
mirnet-mmu-32357	mmu-mir-129-5p	MIMAT0000209	Fndc3b	ENSMUSG00000039286	72007	NO	HITS-CLIP	26203562	1	0	0	Unspecified
mirnet-mmu-32388	mmu-mir-129-5p	MIMAT0000209	Fnip1	ENSMUSG00000035992	216742	NO	HITS-CLIP	23142080	1	0	0	Unspecified
mirnet-mmu-32597	mmu-mir-129-5p	MIMAT0000209	Ccnd1	ENSMUSG00000070348	12443	NO	HITS-CLIP	23142080	1	0	0	Unspecified
mirnet-mmu-32651	mmu-mir-335-3p	MIMAT0004704	Ccnjl	ENSMUSG00000044707	380694	NO	HITS-CLIP	23142080	1	0	0	Unspecified
mirnet-mmu-32715	mmu-mir-3963	MIMAT0019341	Haus2	ENSMUSG00000027285	66296	NO	HITS-CLIP	25083871	1	0	0	Unspecified
mirnet-mmu-32824	mmu-mir-144-3p	MIMAT0000156	Hdgfrp3	ENSMUSG00000025104	29877	NO	HITS-CLIP	25083871	1	0	0	Unspecified
mirnet-mmu-32968	mmu-mir-129-5p	MIMAT0000209	Fyn	ENSMUSG00000019843	14360	NO	HITS-CLIP	23142080	1	0	0	Unspecified
mirnet-mmu-33038	mmu-mir-129-5p	MIMAT0000209	G3bp2	ENSMUSG00000029405	23881	NO	HITS-CLIP	25083871	1	0	0	Unspecified
mirnet-mmu-33097	mmu-mir-129-5p	MIMAT0000209	Cdadc1	ENSMUSG00000021982	71891	NO	HITS-CLIP	23142080	1	0	0	Unspecified
mirnet-mmu-33100	mmu-mir-335-3p	MIMAT0004704	Cdadc1	ENSMUSG00000021982	71891	NO	HITS-CLIP	23142080	1	0	0	Unspecified
mirnet-mmu-33127	mmu-mir-129-5p	MIMAT0000209	Cdc14b	ENSMUSG00000033102	218294	NO	HITS-CLIP	23142080	1	0	0	Unspecified
mirnet-mmu-33161	mmu-mir-22-3p	MIMAT0000531	Mecp2	ENSMUSG00000031393	17257	YES	Luciferase assay//qRT-PCR//Western blot	24558412	1	1	0	Unspecified
mirnet-mmu-33208	mmu-mir-144-3p	MIMAT0000156	Cdc42ep3	ENSMUSG00000036533	260409	NO	HITS-CLIP	25083871	1	0	0	Unspecified
mirnet-mmu-33233	mmu-mir-129-5p	MIMAT0000209	Gad2	ENSMUSG00000026787	14417	NO	HITS-CLIP	25083871	1	0	0	Unspecified
mirnet-mmu-33252	mmu-mir-129-5p	MIMAT0000209	Cdh12	ENSMUSG00000040452	215654	NO	HITS-CLIP	25083871	1	0	0	Unspecified
mirnet-mmu-33324	mmu-mir-129-5p	MIMAT0000209	Cdk13	ENSMUSG00000041297	69562	NO	HITS-CLIP	23142080	1	0	0	Unspecified
mirnet-mmu-33330	mmu-mir-30d-5p	MIMAT0000515	Cdk13	ENSMUSG00000041297	69562	NO	HITS-CLIP	23142080	1	0	0	Unspecified
mirnet-mmu-33406	mmu-mir-22-3p	MIMAT0000531	Cdk9	ENSMUSG00000009555	107951	NO	HITS-CLIP	21258322	1	0	0	Unspecified
mirnet-mmu-33552	mmu-mir-144-3p	MIMAT0000156	Cebpa	ENSMUSG00000034957	12606	NO	HITS-CLIP	23597149	1	0	0	Unspecified
mirnet-mmu-33579	mmu-mir-23a-3p	MIMAT0000532	Celf1	ENSMUSG00000005506	13046	YES	Luciferase assay//qRT-PCR//Western blot	20299448	1	1	0	Unspecified
mirnet-mmu-33585	mmu-mir-129-5p	MIMAT0000209	Celf2	ENSMUSG00000002107	14007	NO	HITS-CLIP	23142080	1	0	0	Unspecified
mirnet-mmu-33606	mmu-mir-129-5p	MIMAT0000209	Mgll	ENSMUSG00000033174	23945	NO	HITS-CLIP	23142080	1	0	0	Unspecified
mirnet-mmu-33781	mmu-mir-21a-5p	MIMAT0000530	Gid4	ENSMUSG00000018415	66771	NO	HITS-CLIP	23142080	1	0	0	Unspecified
mirnet-mmu-33785	mmu-mir-335-3p	MIMAT0004704	Gid4	ENSMUSG00000018415	66771	NO	HITS-CLIP	25083871	1	0	0	Unspecified
mirnet-mmu-33788	mmu-mir-361-5p	MIMAT0000704	Gid4	ENSMUSG00000018415	66771	NO	HITS-CLIP	23142080	1	0	0	Unspecified
mirnet-mmu-33859	mmu-mir-129-5p	MIMAT0000209	Cflar	ENSMUSG00000026031	12633	NO	HITS-CLIP	23142080	1	0	0	Unspecified
mirnet-mmu-33894	mmu-mir-211-5p	MIMAT0000668	Chd3	ENSMUSG00000018474	216848	NO	HITS-CLIP	21258322	1	0	0	Unspecified
mirnet-mmu-33976	mmu-mir-21a-5p	MIMAT0000530	Mmp9	ENSMUSG00000017737	17395	YES	Immunohistochemistry//In situ hybridization//qRT-PCR//Western blot	23443810	1	1	0	Unspecified
mirnet-mmu-34021	mmu-mir-129-5p	MIMAT0000209	Chic1	ENSMUSG00000031327	12212	NO	HITS-CLIP	23142080	1	0	0	Unspecified
mirnet-mmu-34051	mmu-mir-335-3p	MIMAT0004704	Chka	ENSMUSG00000024843	12660	NO	HITS-CLIP	23142080	1	0	0	Unspecified
mirnet-mmu-34075	mmu-mir-129-5p	MIMAT0000209	Glul	ENSMUSG00000026473	14645	NO	HITS-CLIP	23142080	1	0	0	Unspecified
mirnet-mmu-34191	mmu-mir-129-5p	MIMAT0000209	Chst1	ENSMUSG00000027221	76969	NO	HITS-CLIP	23142080	1	0	0	Unspecified
mirnet-mmu-34244	mmu-mir-211-5p	MIMAT0000668	Tmem130	ENSMUSG00000043388	243339	NO	HITS-CLIP	25083871	1	0	0	Unspecified
mirnet-mmu-34245	mmu-mir-211-5p	MIMAT0000668	Tmem130	ENSMUSG00000043388	243339	NO	HITS-CLIP	23597149	1	0	0	Unspecified
mirnet-mmu-34298	mmu-mir-129-5p	MIMAT0000209	Clcn3	ENSMUSG00000004319	12725	NO	HITS-CLIP	23142080	1	0	0	Unspecified
mirnet-mmu-34353	mmu-mir-129-5p	MIMAT0000209	Gm13611	ENSMUSG00000066068	100504319	NO	HITS-CLIP	23142080	1	0	0	Unspecified
mirnet-mmu-34358	mmu-mir-328-3p	MIMAT0000565	Gm14436	ENSMUSG00000078879	100190996	NO	HITS-CLIP	21258322	1	0	0	Unspecified
mirnet-mmu-34359	mmu-mir-129-5p	MIMAT0000209	Gm15455	ENSMUSG00000081402	433287	NO	HITS-CLIP	23142080	1	0	0	Unspecified
mirnet-mmu-34368	mmu-mir-328-3p	MIMAT0000565	Gm7609	ENSMUSG00000079457	665378	NO	HITS-CLIP	21258322	1	0	0	Unspecified
mirnet-mmu-34525	mmu-mir-129-5p	MIMAT0000209	Rell1	ENSMUSG00000047881	100532	NO	HITS-CLIP	23142080	1	0	0	Unspecified
mirnet-mmu-34626	mmu-mir-129-5p	MIMAT0000209	Cnih4	ENSMUSG00000062169	98417	NO	HITS-CLIP	23142080	1	0	0	Unspecified
mirnet-mmu-34874	mmu-mir-129-5p	MIMAT0000209	Col4a1	ENSMUSG00000031502	12826	NO	HITS-CLIP	23142080	1	0	0	Unspecified
mirnet-mmu-34914	mmu-mir-128-3p	MIMAT0000140	Gpcpd1	ENSMUSG00000027346	74182	NO	HITS-CLIP	21258322	1	0	0	Unspecified
mirnet-mmu-34948	mmu-mir-191-5p	MIMAT0000221	Riok3	ENSMUSG00000024404	66878	YES	Luciferase assay//qRT-PCR	21196494	1	0	0	Unspecified
mirnet-mmu-34979	mmu-mir-335-3p	MIMAT0004704	Gpm6b	ENSMUSG00000031342	14758	NO	HITS-CLIP	23142080	1	0	0	Unspecified
mirnet-mmu-34989	mmu-mir-191-5p	MIMAT0000221	Gpr107	ENSMUSG00000000194	277463	NO	HITS-CLIP	25083871	1	0	0	Unspecified
mirnet-mmu-35000	mmu-mir-191-5p	MIMAT0000221	Mxi1	ENSMUSG00000025025	17859	YES	Luciferase assay//qRT-PCR	21196494	1	0	0	Unspecified
mirnet-mmu-35174	mmu-mir-129-5p	MIMAT0000209	Cpeb3	ENSMUSG00000039652	208922	NO	HITS-CLIP	25083871	1	0	0	Unspecified
mirnet-mmu-35175	mmu-mir-129-5p	MIMAT0000209	Cpeb3	ENSMUSG00000039652	208922	NO	HITS-CLIP	23142080	1	0	0	Unspecified
mirnet-mmu-35383	mmu-mir-129-5p	MIMAT0000209	Crebrf	ENSMUSG00000048249	77128	NO	HITS-CLIP	25083871	1	0	0	Unspecified
mirnet-mmu-35514	mmu-mir-335-3p	MIMAT0004704	Cry2	ENSMUSG00000068742	12953	NO	HITS-CLIP	23597149	1	0	0	Unspecified
mirnet-mmu-35601	mmu-mir-211-5p	MIMAT0000668	Csmd1	ENSMUSG00000060924	94109	NO	HITS-CLIP	23142080	1	0	0	Unspecified
mirnet-mmu-35893	mmu-mir-128-3p	MIMAT0000140	Runx1	ENSMUSG00000022952	12394	YES	Luciferase assay//qRT-PCR	22541023	1	1	0	Unspecified
mirnet-mmu-36020	mmu-mir-29c-3p	MIMAT0000536	Hdac4	ENSMUSG00000026313	208727	YES	Luciferase assay//qRT-PCR//Western blot	21324893	1	0	0	Unspecified
mirnet-mmu-36115	mmu-mir-129-5p	MIMAT0000209	Hecw1	ENSMUSG00000021301	94253	NO	HITS-CLIP	23142080	1	0	0	Unspecified
mirnet-mmu-36181	mmu-mir-129-5p	MIMAT0000209	Kif1c	ENSMUSG00000020821	16562	NO	HITS-CLIP	25083871	1	0	0	Unspecified
mirnet-mmu-36202	mmu-mir-21a-5p	MIMAT0000530	Cyfip1	ENSMUSG00000030447	20430	NO	HITS-CLIP	25083871	1	0	0	Unspecified
mirnet-mmu-36252	mmu-let-7a-5p	MIMAT0000521	Nf2	ENSMUSG00000009073	18016	NO	HITS-CLIP	25083871	1	0	0	Unspecified
mirnet-mmu-36253	mmu-let-7a-5p	MIMAT0000521	Nf2	ENSMUSG00000009073	18016	NO	HITS-CLIP	23597149	1	0	0	Unspecified
mirnet-mmu-36260	mmu-let-7d-5p	MIMAT0000383	Nf2	ENSMUSG00000009073	18016	NO	HITS-CLIP	25083871	1	0	0	Unspecified
mirnet-mmu-36261	mmu-let-7d-5p	MIMAT0000383	Nf2	ENSMUSG00000009073	18016	NO	HITS-CLIP	23597149	1	0	0	Unspecified
mirnet-mmu-36262	mmu-let-7e-5p	MIMAT0000524	Nf2	ENSMUSG00000009073	18016	NO	HITS-CLIP	23597149	1	0	0	Unspecified
mirnet-mmu-36434	mmu-mir-129-5p	MIMAT0000209	Nfic	ENSMUSG00000055053	18029	NO	HITS-CLIP	23142080	1	0	0	Unspecified
mirnet-mmu-36661	mmu-mir-129-5p	MIMAT0000209	Homer1	ENSMUSG00000007617	26556	NO	HITS-CLIP	23142080	1	0	0	Unspecified
mirnet-mmu-36668	mmu-mir-129-5p	MIMAT0000209	Dbndd2	ENSMUSG00000017734	52840	NO	HITS-CLIP	23597149	1	0	0	Unspecified
mirnet-mmu-36718	mmu-mir-129-5p	MIMAT0000209	Sel1l	ENSMUSG00000020964	20338	NO	HITS-CLIP	23142080	1	0	0	Unspecified
mirnet-mmu-36722	mmu-mir-128-3p	MIMAT0000140	Dcaf5	ENSMUSG00000049106	320808	NO	HITS-CLIP	23142080	1	0	0	Unspecified
mirnet-mmu-36734	mmu-mir-128-3p	MIMAT0000140	Dcbld2	ENSMUSG00000035107	73379	NO	HITS-CLIP	25083871	1	1	0	Unspecified
mirnet-mmu-36751	mmu-mir-328-3p	MIMAT0000565	Dcc	ENSMUSG00000060534	13176	NO	HITS-CLIP	21258322	1	0	0	Unspecified
mirnet-mmu-36752	mmu-mir-328-3p	MIMAT0000565	Dcc	ENSMUSG00000060534	13176	NO	HITS-CLIP	23597149	1	0	0	Unspecified
mirnet-mmu-36828	mmu-mir-129-5p	MIMAT0000209	Dcx	ENSMUSG00000031285	13193	NO	HITS-CLIP	23142080	1	0	0	Unspecified
mirnet-mmu-36836	mmu-mir-211-5p	MIMAT0000668	Dcx	ENSMUSG00000031285	13193	NO	HITS-CLIP	23142080	1	0	0	Unspecified
mirnet-mmu-36914	mmu-mir-23a-3p	MIMAT0000532	Hspa12a	ENSMUSG00000025092	73442	NO	HITS-CLIP	23142080	1	0	0	Unspecified
mirnet-mmu-36918	mmu-mir-335-3p	MIMAT0004704	Hspa12a	ENSMUSG00000025092	73442	NO	HITS-CLIP	23142080	1	0	0	Unspecified
mirnet-mmu-37118	mmu-mir-335-3p	MIMAT0004704	Ide	ENSMUSG00000056999	15925	NO	HITS-CLIP	23142080	1	0	0	Unspecified
mirnet-mmu-37250	mmu-let-7a-5p	MIMAT0000521	Ifnar1	ENSMUSG00000022967	15975	NO	HITS-CLIP	21258322	1	0	0	Unspecified
mirnet-mmu-37253	mmu-let-7d-5p	MIMAT0000383	Ifnar1	ENSMUSG00000022967	15975	NO	HITS-CLIP	21258322	1	0	0	Unspecified
mirnet-mmu-37587	mmu-let-7e-5p	MIMAT0000524	Il10	ENSMUSG00000016529	16153	YES	Flow//Luciferase assay//Microarray//qRT-PCR	23079871	1	0	0	Unspecified
mirnet-mmu-37611	mmu-mir-129-5p	MIMAT0000209	Usp2	ENSMUSG00000032010	53376	NO	HITS-CLIP	23142080	1	0	0	Unspecified
mirnet-mmu-37624	mmu-let-7a-5p	MIMAT0000521	Il13	ENSMUSG00000020383	16163	YES	Luciferase assay//Microarray//NGS//qRT-PCR	20630862	1	1	0	Unspecified
mirnet-mmu-37687	mmu-mir-378a-3p	MIMAT0003151	Il17rd	ENSMUSG00000040717	171463	NO	HITS-CLIP	21258322	1	0	0	Unspecified
mirnet-mmu-37793	mmu-mir-22-3p	MIMAT0000531	Sirt1	ENSMUSG00000020063	93759	YES	Luciferase assay//Microarray//qRT-PCR//Western blot	24086656	1	1	0	Unspecified
mirnet-mmu-37820	mmu-mir-129-5p	MIMAT0000209	Ocrl	ENSMUSG00000001173	320634	NO	HITS-CLIP	23142080	1	0	0	Unspecified
mirnet-mmu-37865	mmu-mir-129-5p	MIMAT0000209	Ildr2	ENSMUSG00000040612	100039795	NO	HITS-CLIP	23142080	1	0	0	Unspecified
mirnet-mmu-37969	mmu-mir-193b-3p	MIMAT0004859	Dph3	ENSMUSG00000021905	105638	NO	HITS-CLIP	21258322	1	0	0	Unspecified
mirnet-mmu-38078	mmu-let-7d-5p	MIMAT0000383	Drd3	ENSMUSG00000022705	13490	YES	qRT-PCR//Western blot	19703567	1	0	0	Unspecified
mirnet-mmu-38249	mmu-mir-335-3p	MIMAT0004704	Dusp26	ENSMUSG00000039661	66959	NO	HITS-CLIP	25083871	1	0	0	Unspecified
mirnet-mmu-38500	mmu-mir-129-5p	MIMAT0000209	E2f2	ENSMUSG00000018983	242705	NO	HITS-CLIP	23142080	1	0	0	Unspecified
mirnet-mmu-38501	mmu-mir-21a-5p	MIMAT0000530	E2f2	ENSMUSG00000018983	242705	NO	HITS-CLIP	23142080	1	1	0	Unspecified
mirnet-mmu-38570	mmu-mir-128-3p	MIMAT0000140	PPARA	19013	19013	YES	Luciferase assay//qRT-PCR	22541023	1	0	0	Unspecified
mirnet-mmu-38592	mmu-mir-335-3p	MIMAT0004704	Eci1	ENSMUSG00000024132	13177	NO	HITS-CLIP	25083871	1	0	0	Unspecified
mirnet-mmu-38656	mmu-mir-335-5p	MIMAT0000766	Iws1	ENSMUSG00000024384	73473	NO	HITS-CLIP	21258322	1	1	0	Unspecified
mirnet-mmu-38669	mmu-mir-361-5p	MIMAT0000704	Eea1	ENSMUSG00000036499	216238	NO	HITS-CLIP	25083871	1	0	0	Unspecified
mirnet-mmu-38706	mmu-mir-335-3p	MIMAT0004704	Jakmip2	ENSMUSG00000024502	76217	NO	HITS-CLIP	23142080	1	0	0	Unspecified
mirnet-mmu-38715	mmu-mir-129-5p	MIMAT0000209	Efna5	ENSMUSG00000048915	13640	NO	HITS-CLIP	23142080	1	0	0	Unspecified
mirnet-mmu-38716	mmu-mir-129-5p	MIMAT0000209	Efna5	ENSMUSG00000048915	13640	NO	HITS-CLIP	25083871	1	0	0	Unspecified
mirnet-mmu-38720	mmu-mir-211-5p	MIMAT0000668	Efna5	ENSMUSG00000048915	13640	NO	HITS-CLIP	23142080	1	0	0	Unspecified
mirnet-mmu-38808	mmu-mir-129-5p	MIMAT0000209	Egfr	ENSMUSG00000020122	13649	NO	HITS-CLIP	25083871	1	0	0	Unspecified
mirnet-mmu-38833	mmu-mir-532-5p	MIMAT0002889	Kalrn	ENSMUSG00000061751	545156	NO	HITS-CLIP	21258322	1	1	0	Unspecified
mirnet-mmu-39025	mmu-mir-211-5p	MIMAT0000668	Eif5a	ENSMUSG00000078812	276770	NO	HITS-CLIP	21258322	1	0	0	Unspecified
mirnet-mmu-39146	mmu-mir-21a-5p	MIMAT0000530	Kcnk6	ENSMUSG00000046410	52150	NO	HITS-CLIP	25083871	1	0	0	Unspecified
mirnet-mmu-39179	mmu-mir-129-5p	MIMAT0000209	Kcnma1	ENSMUSG00000063142	16531	NO	HITS-CLIP	23142080	1	0	0	Unspecified
mirnet-mmu-39227	mmu-mir-532-5p	MIMAT0002889	Pde1a	ENSMUSG00000059173	18573	NO	HITS-CLIP	19536157	1	0	0	Unspecified
mirnet-mmu-39228	mmu-mir-532-5p	MIMAT0002889	Pde1a	ENSMUSG00000059173	18573	NO	HITS-CLIP	23142080	1	0	0	Unspecified
mirnet-mmu-39229	mmu-mir-532-5p	MIMAT0002889	Pde1a	ENSMUSG00000059173	18573	NO	HITS-CLIP	25083871	1	0	0	Unspecified
mirnet-mmu-39352	mmu-mir-30d-5p	MIMAT0000515	Eno2	ENSMUSG00000004267	13807	NO	HITS-CLIP	25083871	1	0	0	Unspecified
mirnet-mmu-39433	mmu-mir-129-5p	MIMAT0000209	Kif1c	ENSMUSG00000020821	16562	NO	HITS-CLIP	21258322	1	0	0	Unspecified
mirnet-mmu-39565	mmu-mir-129-5p	MIMAT0000209	Gabpb2	ENSMUSG00000038766	213054	NO	HITS-CLIP	25083871	1	0	0	Unspecified
mirnet-mmu-39655	mmu-mir-335-3p	MIMAT0004704	Epha7	ENSMUSG00000028289	13841	NO	HITS-CLIP	23142080	1	0	0	Unspecified
mirnet-mmu-39878	mmu-mir-378a-3p	MIMAT0003151	Ercc6	ENSMUSG00000054051	319955	NO	HITS-CLIP	21258322	1	0	0	Unspecified
mirnet-mmu-39902	mmu-mir-335-3p	MIMAT0004704	Mex3a	ENSMUSG00000074480	72640	NO	HITS-CLIP	25083871	1	0	0	Unspecified
mirnet-mmu-39914	mmu-mir-21a-5p	MIMAT0000530	Pias3	ENSMUSG00000028101	229615	YES	Western blot	22517757	1	0	0	Unspecified
mirnet-mmu-40432	mmu-mir-211-5p	MIMAT0000668	Lhfpl4	ENSMUSG00000042873	269788	NO	HITS-CLIP	21258322	1	0	0	Unspecified
mirnet-mmu-40548	mmu-mir-335-5p	MIMAT0000766	Rb1	ENSMUSG00000022105	19645	YES	Luciferase assay//Western blot	20713524	1	1	0	Unspecified
mirnet-mmu-40581	mmu-mir-129-5p	MIMAT0000209	Limd1	ENSMUSG00000025239	29806	NO	HITS-CLIP	23142080	1	0	0	Unspecified
mirnet-mmu-40599	mmu-let-7a-5p	MIMAT0000521	Lin28a	ENSMUSG00000050966	83557	YES	qRT-PCR	24142874	1	0	0	Unspecified
mirnet-mmu-40600	mmu-let-7a-5p	MIMAT0000521	Lin28a	ENSMUSG00000050966	83557	YES	B-globin reporter assay	16495412	1	0	0	Unspecified
mirnet-mmu-40664	mmu-mir-138-5p	MIMAT0000150	Fam168b	ENSMUSG00000037503	214469	NO	HITS-CLIP	23142080	1	0	0	Unspecified
mirnet-mmu-40748	mmu-mir-129-5p	MIMAT0000209	Fam172a	ENSMUSG00000064138	68675	NO	HITS-CLIP	23142080	1	0	0	Unspecified
mirnet-mmu-40795	mmu-mir-21a-5p	MIMAT0000530	Spry1	ENSMUSG00000037211	24063	YES	Luciferase assay//Western blot	20216554	1	1	0	Unspecified
mirnet-mmu-40798	mmu-mir-29c-3p	MIMAT0000536	Spry1	ENSMUSG00000037211	24063	YES	Immunofluorescence//Luciferase assay//Northern blot//qRT-PCR	21310958	1	0	0	Unspecified
mirnet-mmu-41032	mmu-mir-129-5p	MIMAT0000209	Lpl	ENSMUSG00000015568	16956	NO	HITS-CLIP	23142080	1	0	0	Unspecified
mirnet-mmu-41040	mmu-mir-129-5p	MIMAT0000209	Fam63b	ENSMUSG00000042444	235461	NO	HITS-CLIP	23142080	1	0	0	Unspecified
mirnet-mmu-41084	mmu-mir-23a-3p	MIMAT0000532	Lrch1	ENSMUSG00000068015	380916	NO	HITS-CLIP	25083871	1	1	0	Unspecified
mirnet-mmu-41190	mmu-mir-23a-3p	MIMAT0000532	Fas	ENSMUSG00000024778	14102	YES	FACS//Luciferase assay//qRT-PCR	24356489	1	0	0	Unspecified
mirnet-mmu-41192	mmu-mir-21a-5p	MIMAT0000530	Fasl	ENSMUSG00000000817	14103	YES	Luciferase assay//Western blot//Northern blot//Reporter assay//Western blot//Other	20404348	1	1	0	Unspecified
mirnet-mmu-41225	mmu-let-7d-5p	MIMAT0000383	Gnl3l	ENSMUSG00000025266	237107	NO	HITS-CLIP	25083871	1	0	0	Unspecified
mirnet-mmu-41226	mmu-let-7d-5p	MIMAT0000383	Gnl3l	ENSMUSG00000025266	237107	NO	HITS-CLIP	21258322	1	0	0	Unspecified
mirnet-mmu-41227	mmu-let-7e-5p	MIMAT0000524	Gnl3l	ENSMUSG00000025266	237107	NO	HITS-CLIP	25083871	1	0	0	Unspecified
mirnet-mmu-41228	mmu-let-7e-5p	MIMAT0000524	Gnl3l	ENSMUSG00000025266	237107	NO	HITS-CLIP	21258322	1	0	0	Unspecified
mirnet-mmu-41267	mmu-let-7a-5p	MIMAT0000521	Fbxl14	ENSMUSG00000030019	101358	NO	HITS-CLIP	25083871	1	1	0	Unspecified
mirnet-mmu-41270	mmu-let-7d-5p	MIMAT0000383	Fbxl14	ENSMUSG00000030019	101358	NO	HITS-CLIP	25083871	1	1	0	Unspecified
mirnet-mmu-41293	mmu-mir-335-3p	MIMAT0004704	Fbxl14	ENSMUSG00000030019	101358	NO	HITS-CLIP	25083871	1	0	0	Unspecified
mirnet-mmu-41439	mmu-mir-129-5p	MIMAT0000209	Fbxl18	ENSMUSG00000066640	231863	NO	HITS-CLIP	23142080	1	0	0	Unspecified
mirnet-mmu-41595	mmu-mir-144-3p	MIMAT0000156	Prkaa1	ENSMUSG00000050697	105787	YES	Western blotting//qRT-PCR	23705032	1	0	0	Unspecified
mirnet-mmu-41737	mmu-mir-129-5p	MIMAT0000209	Gprc5c	ENSMUSG00000051043	70355	NO	HITS-CLIP	25083871	1	0	0	Unspecified
mirnet-mmu-41761	mmu-mir-129-5p	MIMAT0000209	Stxbp5	ENSMUSG00000019790	78808	NO	HITS-CLIP	23142080	1	0	0	Unspecified
mirnet-mmu-41854	mmu-mir-129-5p	MIMAT0000209	Magt1	ENSMUSG00000031232	67075	NO	HITS-CLIP	25083871	1	0	0	Unspecified
mirnet-mmu-41855	mmu-mir-129-5p	MIMAT0000209	Magt1	ENSMUSG00000031232	67075	NO	HITS-CLIP	23597149	1	0	0	Unspecified
mirnet-mmu-41893	mmu-mir-129-5p	MIMAT0000209	Naaa	ENSMUSG00000029413	67111	NO	HITS-CLIP	23142080	1	0	0	Unspecified
mirnet-mmu-41945	mmu-mir-335-3p	MIMAT0004704	Flrt2	ENSMUSG00000047414	399558	NO	HITS-CLIP	25083871	1	0	0	Unspecified
mirnet-mmu-41946	mmu-mir-335-3p	MIMAT0004704	Flrt2	ENSMUSG00000047414	399558	NO	HITS-CLIP	23142080	1	0	0	Unspecified
mirnet-mmu-42060	mmu-mir-129-5p	MIMAT0000209	Map3k1	ENSMUSG00000021754	26401	NO	HITS-CLIP	23142080	1	0	0	Unspecified
mirnet-mmu-42068	mmu-mir-21a-5p	MIMAT0000530	Map3k1	ENSMUSG00000021754	26401	NO	HITS-CLIP	25083871	1	1	0	Unspecified
mirnet-mmu-42136	mmu-mir-335-3p	MIMAT0004704	Fnta	ENSMUSG00000015994	14272	NO	HITS-CLIP	23142080	1	0	0	Unspecified
mirnet-mmu-42151	mmu-mir-328-3p	MIMAT0000565	Map4	ENSMUSG00000032479	17758	NO	HITS-CLIP	25083871	1	0	0	Unspecified
mirnet-mmu-42163	mmu-mir-30d-5p	MIMAT0000515	Map4k4	ENSMUSG00000026074	26921	YES	Luciferase assay//Western blot	22733810	1	0	0	Unspecified
mirnet-mmu-42169	mmu-mir-144-3p	MIMAT0000156	Map7d1	ENSMUSG00000028849	245877	NO	HITS-CLIP	26203562	1	0	0	Unspecified
mirnet-mmu-42170	mmu-mir-23a-3p	MIMAT0000532	Map7d1	ENSMUSG00000028849	245877	NO	HITS-CLIP	26203562	1	1	0	Unspecified
mirnet-mmu-42350	mmu-mir-128-3p	MIMAT0000140	Foxp1	ENSMUSG00000030067	108655	YES	Reporter assay	21248104	1	1	0	Unspecified
mirnet-mmu-42352	mmu-mir-129-5p	MIMAT0000209	Foxp1	ENSMUSG00000030067	108655	NO	HITS-CLIP	23142080	1	0	0	Unspecified
mirnet-mmu-42362	mmu-mir-335-3p	MIMAT0004704	Foxp1	ENSMUSG00000030067	108655	NO	HITS-CLIP	23142080	1	0	0	Unspecified
mirnet-mmu-42393	mmu-mir-21a-5p	MIMAT0000530	Pten	ENSMUSG00000013663	19211	YES	Reporter assay	20167875	1	1	0	Unspecified
mirnet-mmu-42397	mmu-mir-335-3p	MIMAT0004704	Pten	ENSMUSG00000013663	19211	NO	HITS-CLIP	23142080	1	0	0	Unspecified
mirnet-mmu-42460	mmu-mir-335-3p	MIMAT0004704	Mat2a	ENSMUSG00000053907	232087	NO	HITS-CLIP	23142080	1	0	0	Unspecified
mirnet-mmu-42509	mmu-mir-22-3p	MIMAT0000531	Max	ENSMUSG00000059436	17187	YES	Luciferase assay//Western blot	23671190	1	1	0	Unspecified
mirnet-mmu-42681	mmu-mir-129-5p	MIMAT0000209	Ptprj	ENSMUSG00000025314	19271	NO	HITS-CLIP	23142080	1	0	0	Unspecified
mirnet-mmu-42737	mmu-mir-29c-3p	MIMAT0000536	Mcl1	ENSMUSG00000038612	17210	NO	HITS-CLIP	23597149	1	1	0	Unspecified
mirnet-mmu-42780	mmu-mir-129-5p	MIMAT0000209	Pum2	ENSMUSG00000020594	80913	NO	HITS-CLIP	23142080	1	0	0	Unspecified
mirnet-mmu-42815	mmu-mir-129-5p	MIMAT0000209	Gabpb2	ENSMUSG00000038766	213054	NO	HITS-CLIP	21258322	1	0	0	Unspecified
mirnet-mmu-42859	mmu-mir-532-5p	MIMAT0002889	Gabpb2	ENSMUSG00000038766	213054	NO	HITS-CLIP	25083871	1	0	0	Unspecified
mirnet-mmu-42866	mmu-mir-129-5p	MIMAT0000209	Gabra1	ENSMUSG00000010803	14394	NO	HITS-CLIP	23142080	1	0	0	Unspecified
mirnet-mmu-42955	mmu-mir-129-5p	MIMAT0000209	Gad2	ENSMUSG00000026787	14417	NO	HITS-CLIP	21258322	1	0	0	Unspecified
mirnet-mmu-43027	mmu-mir-335-3p	MIMAT0004704	Tcf4	ENSMUSG00000053477	21413	NO	HITS-CLIP	23142080	1	0	0	Unspecified
mirnet-mmu-43310	mmu-mir-335-3p	MIMAT0004704	Mgat3	ENSMUSG00000042428	17309	NO	HITS-CLIP	25083871	1	0	0	Unspecified
mirnet-mmu-43442	mmu-mir-21a-5p	MIMAT0000530	Tgfbr3	ENSMUSG00000029287	21814	YES	Luciferase assay//qRT-PCR//Western blot	22960625	1	1	0	Unspecified
mirnet-mmu-43447	mmu-mir-378a-3p	MIMAT0003151	Tgfbr3	ENSMUSG00000029287	21814	NO	HITS-CLIP	23142080	1	0	0	Unspecified
mirnet-mmu-43613	mmu-mir-129-5p	MIMAT0000209	Mmp11	ENSMUSG00000000901	17385	NO	HITS-CLIP	25083871	1	0	0	Unspecified
mirnet-mmu-43634	mmu-mir-129-5p	MIMAT0000209	Nr3c1	ENSMUSG00000024431	14815	NO	HITS-CLIP	23142080	1	0	0	Unspecified
mirnet-mmu-43707	mmu-mir-335-3p	MIMAT0004704	Ubr3	ENSMUSG00000044308	68795	NO	HITS-CLIP	23142080	1	0	0	Unspecified
mirnet-mmu-43731	mmu-mir-21a-5p	MIMAT0000530	Moap1	ENSMUSG00000096458	64113	NO	HITS-CLIP	21258322	1	0	0	Unspecified
mirnet-mmu-43777	mmu-mir-193b-3p	MIMAT0004859	Ubxn2a	ENSMUSG00000020634	217379	NO	HITS-CLIP	21258322	1	0	0	Unspecified
mirnet-mmu-43816	mmu-mir-129-5p	MIMAT0000209	Tm9sf4	ENSMUSG00000068040	99237	NO	HITS-CLIP	23142080	1	0	0	Unspecified
mirnet-mmu-43846	mmu-mir-211-5p	MIMAT0000668	Rbfox2	ENSMUSG00000033565	93686	NO	HITS-CLIP	21258322	1	1	0	Unspecified
mirnet-mmu-44067	mmu-mir-128-3p	MIMAT0000140	Mrpl35	ENSMUSG00000052962	66223	NO	HITS-CLIP	21258322	1	0	0	Unspecified
mirnet-mmu-44075	mmu-mir-29c-3p	MIMAT0000536	Mrpl35	ENSMUSG00000052962	66223	NO	HITS-CLIP	21258322	1	0	0	Unspecified
mirnet-mmu-44109	mmu-mir-128-3p	MIMAT0000140	Tmem178b	ENSMUSG00000057716	434008	NO	HITS-CLIP	23597149	1	0	0	Unspecified
mirnet-mmu-44110	mmu-mir-128-3p	MIMAT0000140	Tmem178b	ENSMUSG00000057716	434008	NO	HITS-CLIP	19536157	1	0	0	Unspecified
mirnet-mmu-44111	mmu-mir-128-3p	MIMAT0000140	Tmem178b	ENSMUSG00000057716	434008	NO	HITS-CLIP	21258322	1	0	0	Unspecified
mirnet-mmu-44112	mmu-mir-128-3p	MIMAT0000140	Tmem178b	ENSMUSG00000057716	434008	NO	HITS-CLIP	25083871	1	0	0	Unspecified
mirnet-mmu-44265	mmu-let-7a-5p	MIMAT0000521	Msi2	ENSMUSG00000069769	76626	NO	HITS-CLIP	25083871	1	1	0	Unspecified
mirnet-mmu-44270	mmu-let-7d-5p	MIMAT0000383	Msi2	ENSMUSG00000069769	76626	NO	HITS-CLIP	25083871	1	0	0	Unspecified
mirnet-mmu-44271	mmu-let-7e-5p	MIMAT0000524	Msi2	ENSMUSG00000069769	76626	NO	HITS-CLIP	25083871	1	1	0	Unspecified
mirnet-mmu-44381	mmu-mir-542-3p	MIMAT0003172	Gnb4	ENSMUSG00000027669	14696	NO	HITS-CLIP	25083871	1	0	0	Unspecified
mirnet-mmu-44420	mmu-mir-129-5p	MIMAT0000209	Mtf2	ENSMUSG00000029267	17765	NO	HITS-CLIP	25083871	1	0	0	Unspecified
mirnet-mmu-44460	mmu-let-7a-5p	MIMAT0000521	Gnl3l	ENSMUSG00000025266	237107	NO	HITS-CLIP	25083871	1	0	0	Unspecified
mirnet-mmu-44461	mmu-let-7a-5p	MIMAT0000521	Gnl3l	ENSMUSG00000025266	237107	NO	HITS-CLIP	21258322	1	0	0	Unspecified
mirnet-mmu-44705	mmu-mir-129-5p	MIMAT0000209	Irak1	ENSMUSG00000031392	16179	NO	HITS-CLIP	23142080	1	0	0	Unspecified
mirnet-mmu-44743	mmu-mir-21a-5p	MIMAT0000530	Rmnd5a	ENSMUSG00000002222	68477	NO	HITS-CLIP	23597149	1	1	0	Unspecified
mirnet-mmu-44756	mmu-mir-129-5p	MIMAT0000209	Otud7b	ENSMUSG00000038495	229603	NO	HITS-CLIP	21258322	1	0	0	Unspecified
mirnet-mmu-44774	mmu-mir-542-3p	MIMAT0003172	Slc1a2	ENSMUSG00000005089	20511	NO	HITS-CLIP	23597149	1	0	0	Unspecified
mirnet-mmu-44847	mmu-mir-335-3p	MIMAT0004704	Zfyve27	ENSMUSG00000018820	319740	NO	HITS-CLIP	25083871	1	0	0	Unspecified
mirnet-mmu-44884	mmu-mir-335-3p	MIMAT0004704	Pabpc5	ENSMUSG00000034732	93728	NO	HITS-CLIP	25083871	1	0	0	Unspecified
mirnet-mmu-44965	mmu-mir-455-3p	MIMAT0003742	Gprc5b	ENSMUSG00000008734	64297	NO	HITS-CLIP	21258322	1	0	0	Unspecified
mirnet-mmu-45025	mmu-mir-30d-5p	MIMAT0000515	Tnrc6b	ENSMUSG00000047888	213988	NO	HITS-CLIP	25083871	1	1	0	Unspecified
mirnet-mmu-45026	mmu-mir-30d-5p	MIMAT0000515	Tnrc6b	ENSMUSG00000047888	213988	NO	HITS-CLIP	19536157	1	1	0	Unspecified
mirnet-mmu-45027	mmu-mir-30d-5p	MIMAT0000515	Tnrc6b	ENSMUSG00000047888	213988	NO	HITS-CLIP	23597149	1	1	0	Unspecified
mirnet-mmu-45302	mmu-mir-129-5p	MIMAT0000209	Tpp1	ENSMUSG00000030894	12751	NO	HITS-CLIP	23142080	1	0	0	Unspecified
mirnet-mmu-45383	mmu-mir-129-5p	MIMAT0000209	Nav1	ENSMUSG00000009418	215690	NO	HITS-CLIP	23142080	1	0	0	Unspecified
mirnet-mmu-45654	mmu-mir-455-3p	MIMAT0003742	Kcnk6	ENSMUSG00000046410	52150	NO	HITS-CLIP	21258322	1	0	0	Unspecified
mirnet-mmu-45701	mmu-mir-23a-3p	MIMAT0000532	Pde10a	ENSMUSG00000023868	23984	NO	HITS-CLIP	25083871	1	0	0	Unspecified
mirnet-mmu-45702	mmu-mir-23a-3p	MIMAT0000532	Pde10a	ENSMUSG00000023868	23984	NO	HITS-CLIP	23142080	1	0	0	Unspecified
mirnet-mmu-45713	mmu-mir-128-3p	MIMAT0000140	Trim71	ENSMUSG00000079259	636931	YES	qRT-PCR	19898466	1	0	0	Unspecified
mirnet-mmu-45726	mmu-mir-129-5p	MIMAT0000209	Hcn1	ENSMUSG00000021730	15165	NO	HITS-CLIP	23142080	1	0	0	Unspecified
mirnet-mmu-45820	mmu-mir-129-5p	MIMAT0000209	Trove2	ENSMUSG00000018199	20822	NO	HITS-CLIP	23142080	1	0	0	Unspecified
mirnet-mmu-45835	mmu-mir-138-5p	MIMAT0000150	Kdm6b	ENSMUSG00000018476	216850	YES	Luciferase assay//qRT-PCR//Western blot	20833714	1	1	0	Unspecified
mirnet-mmu-45948	mmu-mir-22-3p	MIMAT0000531	Herpud2	ENSMUSG00000008429	80517	NO	HITS-CLIP	21258322	1	0	0	Unspecified
mirnet-mmu-45964	mmu-mir-138-5p	MIMAT0000150	Nf2	ENSMUSG00000009073	18016	NO	HITS-CLIP	21258322	1	0	0	Unspecified
mirnet-mmu-45997	mmu-let-7e-5p	MIMAT0000524	Nf2	ENSMUSG00000009073	18016	NO	HITS-CLIP	25083871	1	0	0	Unspecified
mirnet-mmu-46013	mmu-mir-22-3p	MIMAT0000531	Scamp1	ENSMUSG00000021687	107767	NO	HITS-CLIP	21258322	1	1	0	Unspecified
mirnet-mmu-46014	mmu-mir-22-3p	MIMAT0000531	Scamp1	ENSMUSG00000021687	107767	NO	HITS-CLIP	25083871	1	1	0	Unspecified
mirnet-mmu-46015	mmu-mir-22-3p	MIMAT0000531	Scamp1	ENSMUSG00000021687	107767	NO	HITS-CLIP	23142080	1	1	0	Unspecified
mirnet-mmu-46016	mmu-mir-22-3p	MIMAT0000531	Scamp1	ENSMUSG00000021687	107767	NO	HITS-CLIP	23597149	1	1	0	Unspecified
mirnet-mmu-46078	mmu-mir-30d-5p	MIMAT0000515	Nfatc3	ENSMUSG00000031902	18021	NO	HITS-CLIP	25083871	1	1	0	Unspecified
mirnet-mmu-46276	mmu-let-7a-5p	MIMAT0000521	Hmga2	ENSMUSG00000056758	15364	YES	Luciferase assay	17322030	1	0	0	Unspecified
mirnet-mmu-46394	mmu-mir-129-5p	MIMAT0000209	Zfhx3	ENSMUSG00000038872	11906	NO	HITS-CLIP	23142080	1	0	0	Unspecified
mirnet-mmu-46454	mmu-mir-335-3p	MIMAT0004704	Sel1l	ENSMUSG00000020964	20338	NO	HITS-CLIP	25083871	1	0	0	Unspecified
mirnet-mmu-46465	mmu-let-7a-5p	MIMAT0000521	Hoxa9	ENSMUSG00000038227	15405	YES	FACS//Western blot	18474618	1	0	0	Unspecified
mirnet-mmu-46521	mmu-mir-129-5p	MIMAT0000209	Zfp120	ENSMUSG00000068134	104348	NO	HITS-CLIP	23142080	1	0	0	Unspecified
mirnet-mmu-46647	mmu-mir-335-3p	MIMAT0004704	Senp8	ENSMUSG00000051705	71599	NO	HITS-CLIP	21258322	1	0	0	Unspecified
mirnet-mmu-46682	mmu-mir-335-3p	MIMAT0004704	Snx16	ENSMUSG00000027534	74718	NO	HITS-CLIP	23142080	1	0	0	Unspecified
mirnet-mmu-46749	mmu-mir-129-5p	MIMAT0000209	Hyal1	ENSMUSG00000010051	15586	NO	HITS-CLIP	25083871	1	0	0	Unspecified
mirnet-mmu-46823	mmu-mir-129-5p	MIMAT0000209	Nr2c1	ENSMUSG00000005897	22025	NO	HITS-CLIP	23142080	1	0	0	Unspecified
mirnet-mmu-46909	mmu-mir-211-5p	MIMAT0000668	Rasd2	ENSMUSG00000034472	75141	NO	HITS-CLIP	21258322	1	0	0	Unspecified
mirnet-mmu-46924	mmu-mir-129-5p	MIMAT0000209	Nras	ENSMUSG00000027852	18176	NO	HITS-CLIP	23142080	1	0	0	Unspecified
mirnet-mmu-46925	mmu-mir-129-5p	MIMAT0000209	Nras	ENSMUSG00000027852	18176	NO	HITS-CLIP	25083871	1	0	0	Unspecified
mirnet-mmu-47022	mmu-let-7e-5p	MIMAT0000524	Tlr4	ENSMUSG00000039005	21898	YES	Luciferase assay//qRT-PCR	19699171	1	0	0	Unspecified
mirnet-mmu-47244	mmu-mir-23a-3p	MIMAT0000532	Lmnb1	ENSMUSG00000024590	16906	YES	Luciferase assay//Western blot	19259393	1	1	0	Unspecified
mirnet-mmu-47460	mmu-mir-138-5p	MIMAT0000150	Jun	ENSMUSG00000052684	16476	YES	Luciferase assay//Microarray	22792185	1	0	0	Unspecified
mirnet-mmu-47508	mmu-mir-138-5p	MIMAT0000150	Sirt1	ENSMUSG00000020063	93759	YES	ChIP-seq//Immunofluorescence//Luciferase assay//qRT-PCR//Western blot	23796896	1	0	0	Unspecified
mirnet-mmu-47652	mmu-mir-129-5p	MIMAT0000209	Vdr	ENSMUSG00000022479	22337	NO	HITS-CLIP	23142080	1	0	0	Unspecified
mirnet-mmu-47725	mmu-mir-335-3p	MIMAT0004704	Onecut2	ENSMUSG00000045991	225631	NO	HITS-CLIP	23142080	1	0	0	Unspecified
mirnet-mmu-47776	mmu-mir-129-5p	MIMAT0000209	Opcml	ENSMUSG00000062257	330908	NO	HITS-CLIP	23142080	1	0	0	Unspecified
mirnet-mmu-47850	mmu-mir-30d-5p	MIMAT0000515	Slc16a1	ENSMUSG00000032902	20501	NO	HITS-CLIP	23142080	1	1	0	Unspecified
mirnet-mmu-47860	mmu-let-7a-5p	MIMAT0000521	Trim71	ENSMUSG00000079259	636931	YES	Flow//GFP reporter assay//Immunocytochemistry//Immunohistochemistry//Immunoprecipitaion//In situ hybridization//Northern blot//qRT-PCR//Western blot	19898466	1	0	0	Unspecified
mirnet-mmu-47942	mmu-mir-129-5p	MIMAT0000209	Lsm12	ENSMUSG00000020922	268490	NO	HITS-CLIP	25083871	1	0	0	Unspecified
mirnet-mmu-47943	mmu-mir-129-5p	MIMAT0000209	Lsm12	ENSMUSG00000020922	268490	NO	HITS-CLIP	23142080	1	0	0	Unspecified
mirnet-mmu-47974	mmu-mir-22-3p	MIMAT0000531	Irf8	ENSMUSG00000041515	15900	YES	qRT-PCR	23251709	1	0	0	Unspecified
mirnet-mmu-47975	mmu-mir-335-3p	MIMAT0004704	Irf8	ENSMUSG00000041515	15900	NO	HITS-CLIP	23142080	1	0	0	Unspecified
mirnet-mmu-47993	mmu-mir-129-5p	MIMAT0000209	Otud7b	ENSMUSG00000038495	229603	NO	HITS-CLIP	25083871	1	0	0	Unspecified
mirnet-mmu-48088	mmu-mir-129-5p	MIMAT0000209	Kif21a	ENSMUSG00000022629	16564	NO	HITS-CLIP	23142080	1	0	0	Unspecified
mirnet-mmu-48104	mmu-mir-129-5p	MIMAT0000209	P4ha1	ENSMUSG00000019916	18451	NO	HITS-CLIP	23142080	1	0	0	Unspecified
mirnet-mmu-48227	mmu-mir-129-5p	MIMAT0000209	Tnrc6a	ENSMUSG00000052707	233833	NO	HITS-CLIP	21258322	1	0	0	Unspecified
mirnet-mmu-48295	mmu-mir-128-3p	MIMAT0000140	Wfs1	ENSMUSG00000039474	22393	NO	HITS-CLIP	25083871	1	0	0	Unspecified
mirnet-mmu-48457	mmu-mir-211-5p	MIMAT0000668	Jarid2	ENSMUSG00000038518	16468	NO	HITS-CLIP	25083871	1	0	0	Unspecified
mirnet-mmu-48483	mmu-mir-129-5p	MIMAT0000209	Map1a	ENSMUSG00000027254	17754	NO	HITS-CLIP	23142080	1	0	0	Unspecified
mirnet-mmu-48533	mmu-mir-532-5p	MIMAT0002889	Prrg3	ENSMUSG00000033361	208748	NO	HITS-CLIP	21258322	1	0	0	Unspecified
mirnet-mmu-48534	mmu-mir-532-5p	MIMAT0002889	Prrg3	ENSMUSG00000033361	208748	NO	HITS-CLIP	25083871	1	0	0	Unspecified
mirnet-mmu-48535	mmu-mir-532-5p	MIMAT0002889	Prrg3	ENSMUSG00000033361	208748	NO	HITS-CLIP	23597149	1	0	0	Unspecified
mirnet-mmu-48862	mmu-mir-21a-5p	MIMAT0000530	Pten	ENSMUSG00000013663	19211	YES	Luciferase assay//Western blot	19147652	1	1	0	Unspecified
mirnet-mmu-48880	mmu-mir-361-5p	MIMAT0000704	Kcnk6	ENSMUSG00000046410	52150	NO	HITS-CLIP	21258322	1	0	0	Unspecified
mirnet-mmu-48925	mmu-mir-21a-5p	MIMAT0000530	Pdcd4	ENSMUSG00000024975	18569	YES	Western blot	20404348	1	1	0	Unspecified
mirnet-mmu-48947	mmu-mir-532-5p	MIMAT0002889	Pde1a	ENSMUSG00000059173	18573	NO	HITS-CLIP	21258322	1	0	0	Unspecified
mirnet-mmu-48948	mmu-mir-532-5p	MIMAT0002889	Pde1a	ENSMUSG00000059173	18573	NO	HITS-CLIP	23597149	1	0	0	Unspecified
mirnet-mmu-49004	mmu-mir-21a-5p	MIMAT0000530	Yy1	ENSMUSG00000021264	22632	YES	Luciferase assay//qRT-PCR	24891504	1	0	0	Unspecified
mirnet-mmu-49006	mmu-mir-29c-3p	MIMAT0000536	Yy1	ENSMUSG00000021264	22632	YES	Luciferase assay//Western blot	18977326	1	1	0	Unspecified
mirnet-mmu-49061	mmu-mir-129-5p	MIMAT0000209	Kdm5a	ENSMUSG00000030180	214899	NO	HITS-CLIP	23142080	1	0	0	Unspecified
mirnet-mmu-49095	mmu-mir-129-5p	MIMAT0000209	Pds5b	ENSMUSG00000034021	100710	NO	HITS-CLIP	23142080	1	0	0	Unspecified
mirnet-mmu-49201	mmu-mir-129-5p	MIMAT0000209	Peg3	ENSMUSG00000002265	18616	NO	HITS-CLIP	23142080	1	0	0	Unspecified
mirnet-mmu-49215	mmu-mir-21a-5p	MIMAT0000530	Peli1	ENSMUSG00000020134	67245	YES	Luciferase assay//Reporter assay//qRT-PCR//Other	20167875	1	1	0	Unspecified
mirnet-mmu-49285	mmu-mir-23a-3p	MIMAT0000532	Zfp488	ENSMUSG00000044519	382867	NO	HITS-CLIP	25083871	1	0	0	Unspecified
mirnet-mmu-49303	mmu-mir-128-3p	MIMAT0000140	Zc3hav1l	ENSMUSG00000047749	209032	NO	HITS-CLIP	25083871	1	0	0	Unspecified
mirnet-mmu-49606	mmu-mir-129-5p	MIMAT0000209	Smarcc1	ENSMUSG00000032481	20588	NO	HITS-CLIP	23142080	1	0	0	Unspecified
mirnet-mmu-49636	mmu-mir-129-5p	MIMAT0000209	Nrxn1	ENSMUSG00000024109	18189	NO	HITS-CLIP	23142080	1	0	0	Unspecified
mirnet-mmu-49669	mmu-mir-129-5p	MIMAT0000209	Lpin1	ENSMUSG00000020593	14245	NO	HITS-CLIP	23142080	1	0	0	Unspecified
mirnet-mmu-49674	mmu-mir-128-3p	MIMAT0000140	Pou4f2	ENSMUSG00000031688	18997	YES	GFP reporter assay//Northern blot//Western blot//qRT-PCR	17490655	1	0	0	Unspecified
mirnet-mmu-49745	mmu-mir-144-3p	MIMAT0000156	Lrig2	ENSMUSG00000032913	269473	NO	HITS-CLIP	23142080	1	0	0	Unspecified
mirnet-mmu-49764	mmu-mir-361-5p	MIMAT0000704	Zfp120	ENSMUSG00000068134	104348	NO	HITS-CLIP	23142080	1	0	0	Unspecified
mirnet-mmu-49779	mmu-mir-129-5p	MIMAT0000209	Smyd4	ENSMUSG00000018809	319822	NO	HITS-CLIP	25083871	1	0	0	Unspecified
mirnet-mmu-49790	mmu-mir-335-3p	MIMAT0004704	Smyd4	ENSMUSG00000018809	319822	NO	HITS-CLIP	21258322	1	0	0	Unspecified
mirnet-mmu-49791	mmu-mir-335-3p	MIMAT0004704	Smyd4	ENSMUSG00000018809	319822	NO	HITS-CLIP	25083871	1	0	0	Unspecified
mirnet-mmu-50025	mmu-let-7e-5p	MIMAT0000524	Trim71	ENSMUSG00000079259	636931	YES	Flow//GFP reporter assay//Immunocytochemistry//Immunohistochemistry//Immunoprecipitaion//In situ hybridization//Northern blot//qRT-PCR//Western blot	19898466	1	0	0	Unspecified
mirnet-mmu-50042	mmu-mir-129-5p	MIMAT0000209	Tmod1	ENSMUSG00000028328	21916	NO	HITS-CLIP	25083871	1	0	0	Unspecified
mirnet-mmu-50087	mmu-mir-129-5p	MIMAT0000209	Soga3	ENSMUSG00000038916	67412	NO	HITS-CLIP	23142080	1	0	0	Unspecified
mirnet-mmu-50146	mmu-mir-211-5p	MIMAT0000668	Rasd2	ENSMUSG00000034472	75141	NO	HITS-CLIP	26203562	1	0	0	Unspecified
mirnet-mmu-50147	mmu-mir-211-5p	MIMAT0000668	Rasd2	ENSMUSG00000034472	75141	NO	HITS-CLIP	23597149	1	0	0	Unspecified
mirnet-mmu-50148	mmu-mir-211-5p	MIMAT0000668	Rasd2	ENSMUSG00000034472	75141	NO	HITS-CLIP	25083871	1	0	0	Unspecified
mirnet-mmu-50174	mmu-mir-138-5p	MIMAT0000150	Sox2	ENSMUSG00000074637	20674	YES	Luciferase assay//Microarray	22792185	1	0	0	Unspecified
mirnet-mmu-50202	mmu-mir-129-5p	MIMAT0000209	Rnf11	ENSMUSG00000028557	29864	NO	HITS-CLIP	23142080	1	0	0	Unspecified
mirnet-mmu-50247	mmu-mir-335-3p	MIMAT0004704	Zfyve27	ENSMUSG00000018820	319740	NO	HITS-CLIP	21258322	1	0	0	Unspecified
mirnet-mmu-50320	mmu-mir-29c-3p	MIMAT0000536	Sparc	ENSMUSG00000018593	20692	NO	HITS-CLIP	23142080	1	0	0	Unspecified
mirnet-mmu-50438	mmu-mir-129-5p	MIMAT0000209	Znrf1	ENSMUSG00000033545	170737	NO	HITS-CLIP	23142080	1	0	0	Unspecified
mirnet-mmu-50518	mmu-mir-21a-5p	MIMAT0000530	Spry1	ENSMUSG00000037211	24063	YES	Western blot	18508928	1	1	0	Unspecified
mirnet-mmu-50519	mmu-mir-21a-5p	MIMAT0000530	Spry1	ENSMUSG00000037211	24063	YES	Luciferase assay//Western blot	19043405	1	1	0	Unspecified
mirnet-mmu-50600	mmu-mir-129-5p	MIMAT0000209	Zfp641	ENSMUSG00000022987	239652	NO	HITS-CLIP	23142080	1	0	0	Unspecified
mirnet-mmu-50606	mmu-mir-335-3p	MIMAT0004704	Zyg11b	ENSMUSG00000034636	414872	NO	HITS-CLIP	25083871	1	0	0	Unspecified
mirnet-mmu-50626	mmu-mir-128-3p	MIMAT0000140	Srek1	ENSMUSG00000032621	218543	NO	HITS-CLIP	25083871	1	1	0	Unspecified
mirnet-mmu-50645	mmu-mir-21a-5p	MIMAT0000530	Reck	ENSMUSG00000028476	53614	YES	Luciferase assay	18556655	1	1	0	Unspecified
mirnet-mmu-50702	mmu-mir-30d-5p	MIMAT0000515	Reep4	ENSMUSG00000033589	72549	NO	HITS-CLIP	25083871	1	0	0	Unspecified
mirnet-mmu-50703	mmu-mir-30d-5p	MIMAT0000515	Reep4	ENSMUSG00000033589	72549	NO	HITS-CLIP	23597149	1	0	0	Unspecified
mirnet-mmu-50720	mmu-mir-335-3p	MIMAT0004704	Zfp704	ENSMUSG00000040209	170753	NO	HITS-CLIP	25083871	1	0	0	Unspecified
mirnet-mmu-50748	mmu-mir-542-3p	MIMAT0003172	Zfhx3	ENSMUSG00000038872	11906	NO	HITS-CLIP	23142080	1	0	0	Unspecified
mirnet-mmu-50762	mmu-mir-23a-3p	MIMAT0000532	Pou4f2	ENSMUSG00000031688	18997	YES	Northern blot//qRT-PCR//Western blot//GFP reporter assay	17490655	1	0	0	Unspecified
mirnet-mmu-50792	mmu-mir-128-3p	MIMAT0000140	Srxn1	ENSMUSG00000032802	76650	NO	HITS-CLIP	21258322	1	0	0	Unspecified
mirnet-mmu-50839	mmu-mir-532-5p	MIMAT0002889	Psd3	ENSMUSG00000030465	234353	NO	HITS-CLIP	23597149	1	0	0	Unspecified
mirnet-mmu-50913	mmu-mir-335-3p	MIMAT0004704	Ppm1k	ENSMUSG00000037826	243382	NO	HITS-CLIP	23142080	1	0	0	Unspecified
mirnet-mmu-51009	mmu-mir-129-5p	MIMAT0000209	Lrrc58	ENSMUSG00000034158	320184	NO	HITS-CLIP	23142080	1	0	0	Unspecified
mirnet-mmu-51187	mmu-mir-22-3p	MIMAT0000531	Vsnl1	ENSMUSG00000054459	26950	NO	HITS-CLIP	25083871	1	0	0	Unspecified
mirnet-mmu-51429	mmu-mir-129-5p	MIMAT0000209	Stx3	ENSMUSG00000041488	20908	NO	HITS-CLIP	23142080	1	0	0	Unspecified
mirnet-mmu-51430	mmu-mir-129-5p	MIMAT0000209	Zmat3	ENSMUSG00000027663	22401	NO	HITS-CLIP	23142080	1	0	0	Unspecified
mirnet-mmu-51463	mmu-mir-129-5p	MIMAT0000209	Spen	ENSMUSG00000040761	56381	NO	HITS-CLIP	23142080	1	0	0	Unspecified
mirnet-mmu-51476	mmu-mir-129-5p	MIMAT0000209	Rnf170	ENSMUSG00000013878	77733	NO	HITS-CLIP	23142080	1	0	0	Unspecified
mirnet-mmu-51483	mmu-mir-542-3p	MIMAT0003172	Rnf170	ENSMUSG00000013878	77733	NO	HITS-CLIP	23142080	1	0	0	Unspecified
mirnet-mmu-51671	mmu-mir-335-5p	MIMAT0000766	Tcf4	ENSMUSG00000053477	21413	NO	HITS-CLIP	23142080	1	0	0	Unspecified
mirnet-mmu-51786	mmu-mir-532-5p	MIMAT0002889	Prrg3	ENSMUSG00000033361	208748	NO	HITS-CLIP	23142080	1	0	0	Unspecified
mirnet-mmu-51818	mmu-mir-211-5p	MIMAT0000668	Runx2	ENSMUSG00000039153	12393	YES	Western blot	20039258	1	0	0	Unspecified
mirnet-mmu-51908	mmu-mir-335-3p	MIMAT0004704	Med13	ENSMUSG00000034297	327987	NO	HITS-CLIP	25083871	1	0	0	Unspecified
mirnet-mmu-52007	mmu-mir-335-3p	MIMAT0004704	Sstr1	ENSMUSG00000035431	20605	NO	HITS-CLIP	25083871	1	0	0	Unspecified
mirnet-mmu-52052	mmu-mir-21a-5p	MIMAT0000530	Tgfbi	ENSMUSG00000035493	21810	YES	ELISA//FACS//Luciferase assay//qRT-PCR//Western blot	21494432	1	1	0	Unspecified
mirnet-mmu-52068	mmu-mir-335-3p	MIMAT0004704	Pclo	ENSMUSG00000061601	26875	NO	HITS-CLIP	23142080	1	0	0	Unspecified
mirnet-mmu-52126	mmu-mir-365-3p	MIMAT0000711	Pten	ENSMUSG00000013663	19211	NO	HITS-CLIP	25083871	1	0	0	Unspecified
mirnet-mmu-52170	mmu-mir-361-5p	MIMAT0000704	Vps26a	ENSMUSG00000020078	30930	NO	HITS-CLIP	23142080	1	0	0	Unspecified
mirnet-mmu-52192	mmu-mir-361-5p	MIMAT0000704	Tnpo1	ENSMUSG00000009470	238799	NO	HITS-CLIP	23142080	1	0	0	Unspecified
mirnet-mmu-52265	mmu-mir-129-5p	MIMAT0000209	Med13	ENSMUSG00000034297	327987	NO	HITS-CLIP	25083871	1	0	0	Unspecified
mirnet-mmu-52365	mmu-mir-335-5p	MIMAT0000766	Samhd1	ENSMUSG00000027639	56045	NO	HITS-CLIP	23597149	1	1	0	Unspecified
mirnet-mmu-52433	mmu-mir-128-3p	MIMAT0000140	Nf1	ENSMUSG00000020716	18015	YES	Luciferase assay	23056445	1	1	0	Unspecified
mirnet-mmu-52503	mmu-mir-30d-5p	MIMAT0000515	Tbc1d5	ENSMUSG00000023923	72238	NO	HITS-CLIP	23142080	1	0	0	Unspecified
mirnet-mmu-52511	mmu-mir-22-3p	MIMAT0000531	Tnfrsf10b	ENSMUSG00000022074	21933	NO	HITS-CLIP	21258322	1	0	0	Unspecified
mirnet-mmu-52730	mmu-mir-211-5p	MIMAT0000668	Tcf3	ENSMUSG00000020167	21423	YES	Luciferase assay//Western blot	23658527	1	0	0	Unspecified
mirnet-mmu-52795	mmu-mir-30d-5p	MIMAT0000515	Mesdc2	ENSMUSG00000038503	67943	NO	HITS-CLIP	25083871	1	0	0	Unspecified
mirnet-mmu-52810	mmu-mir-21a-5p	MIMAT0000530	Reck	ENSMUSG00000028476	53614	YES	Western blot	18508928	1	1	0	Unspecified
mirnet-mmu-52811	mmu-mir-21a-5p	MIMAT0000530	Reck	ENSMUSG00000028476	53614	YES	qRT-PCR	21295561	1	1	0	Unspecified
mirnet-mmu-52812	mmu-mir-21a-5p	MIMAT0000530	Reck	ENSMUSG00000028476	53614	YES	Western blot	18372920	1	1	0	Unspecified
mirnet-mmu-52853	mmu-mir-129-5p	MIMAT0000209	Ube2c	ENSMUSG00000001403	68612	NO	HITS-CLIP	25083871	1	0	0	Unspecified
mirnet-mmu-53031	mmu-mir-128-3p	MIMAT0000140	Rad51c	ENSMUSG00000007646	114714	NO	HITS-CLIP	25083871	1	0	0	Unspecified
mirnet-mmu-53032	mmu-mir-128-3p	MIMAT0000140	Rad51c	ENSMUSG00000007646	114714	NO	HITS-CLIP	23142080	1	0	0	Unspecified
mirnet-mmu-53079	mmu-mir-335-3p	MIMAT0004704	Sstr1	ENSMUSG00000035431	20605	NO	HITS-CLIP	23142080	1	0	0	Unspecified
mirnet-mmu-53199	mmu-mir-23a-3p	MIMAT0000532	Nrp2	ENSMUSG00000025969	18187	NO	HITS-CLIP	26203562	1	0	0	Unspecified
mirnet-mmu-53210	mmu-mir-129-5p	MIMAT0000209	Ube2c	ENSMUSG00000001403	68612	NO	HITS-CLIP	21258322	1	0	0	Unspecified
mirnet-mmu-53244	mmu-mir-129-5p	MIMAT0000209	Runx2	ENSMUSG00000039153	12393	NO	HITS-CLIP	25083871	1	0	0	Unspecified
mirnet-mmu-53254	mmu-mir-21a-5p	MIMAT0000530	Pdcd4	ENSMUSG00000024975	18569	YES	qRT-PCR	21295561	1	1	0	Unspecified
mirnet-mmu-53309	mmu-mir-328-3p	MIMAT0000565	Rint1	ENSMUSG00000028999	72772	NO	HITS-CLIP	21258322	1	0	0	Unspecified
mirnet-mmu-53340	mmu-mir-193b-3p	MIMAT0004859	Tmem245	ENSMUSG00000055296	242474	NO	HITS-CLIP	21258322	1	1	0	Unspecified
mirnet-mmu-53401	mmu-mir-21a-5p	MIMAT0000530	Timp3	ENSMUSG00000020044	21859	YES	qRT-PCR	23797704	1	1	0	Unspecified
mirnet-mmu-53451	mmu-mir-335-3p	MIMAT0004704	Sfrp1	ENSMUSG00000031548	20377	NO	HITS-CLIP	23142080	1	0	0	Unspecified
mirnet-mmu-53474	mmu-mir-129-5p	MIMAT0000209	Pld5	ENSMUSG00000055214	319455	NO	HITS-CLIP	23142080	1	0	0	Unspecified
mirnet-mmu-53480	mmu-mir-129-5p	MIMAT0000209	Nid1	ENSMUSG00000005397	18073	NO	HITS-CLIP	23142080	1	0	0	Unspecified
mirnet-mmu-53496	mmu-mir-129-5p	MIMAT0000209	Pdzd2	ENSMUSG00000022197	68070	NO	HITS-CLIP	23142080	1	0	0	Unspecified
mirnet-mmu-53533	mmu-mir-30d-5p	MIMAT0000515	Strip1	ENSMUSG00000014601	229707	NO	HITS-CLIP	25083871	1	1	0	Unspecified
mirnet-mmu-53552	mmu-mir-129-5p	MIMAT0000209	Zfp280d	ENSMUSG00000038535	235469	NO	HITS-CLIP	25083871	1	0	0	Unspecified
mirnet-mmu-53558	mmu-mir-23a-3p	MIMAT0000532	Nrp2	ENSMUSG00000025969	18187	NO	HITS-CLIP	21258322	1	0	0	Unspecified
mirnet-mmu-53609	mmu-mir-21a-5p	MIMAT0000530	Pdcd4	ENSMUSG00000024975	18569	YES	ELISA//Luciferase assay//QRTPCR//Western blot	25000828	1	1	0	Unspecified
mirnet-mmu-53709	mmu-mir-23a-3p	MIMAT0000532	Pmaip1	ENSMUSG00000024521	58801	YES	Luciferase assay	25057207	1	1	0	Unspecified
mirnet-mmu-53780	mmu-mir-21a-5p	MIMAT0000530	Spry2	ENSMUSG00000022114	24064	YES	Luciferase assay//Western blot//Reporter assay//Western blot//Other	18508928	1	1	0	Unspecified
mirnet-mmu-53781	mmu-mir-21a-5p	MIMAT0000530	Spry3	ENSMUSG00000061654	236576	YES	Western blot	19147652	1	1	0	Unspecified
mirnet-mmu-53782	mmu-mir-21a-5p	MIMAT0000530	Spry3	ENSMUSG00000061654	236576	YES	Western blot	18508928	1	1	0	Unspecified
mirnet-mmu-53783	mmu-mir-21a-5p	MIMAT0000530	Spry4	ENSMUSG00000024427	24066	YES	qRT-PCR	19043405	1	1	0	Unspecified
mirnet-mmu-53836	mmu-mir-129-5p	MIMAT0000209	Zyg11b	ENSMUSG00000034636	414872	NO	HITS-CLIP	23142080	1	0	0	Unspecified
mirnet-mmu-53885	mmu-mir-128-3p	MIMAT0000140	Tmem179	ENSMUSG00000054013	104885	NO	HITS-CLIP	21258322	1	0	0	Unspecified
mirnet-mmu-53914	mmu-mir-129-5p	MIMAT0000209	Ybx1	ENSMUSG00000028639	22608	NO	HITS-CLIP	25083871	1	0	0	Unspecified
mirnet-mmu-53923	mmu-mir-30d-5p	MIMAT0000515	Zfp9	ENSMUSG00000072623	22750	NO	HITS-CLIP	21258322	1	0	0	Unspecified
mirnet-mmu-53940	mmu-mir-129-5p	MIMAT0000209	Synj1	ENSMUSG00000022973	104015	NO	HITS-CLIP	25083871	1	0	0	Unspecified
mirnet-mmu-54105	mmu-mir-361-5p	MIMAT0000704	Ssr1	ENSMUSG00000021427	107513	NO	HITS-CLIP	23142080	1	0	0	Unspecified
mirnet-mmu-54208	mmu-mir-29c-3p	MIMAT0000536	Zfp26	ENSMUSG00000063108	22688	NO	HITS-CLIP	25083871	1	1	0	Unspecified
mirnet-mmu-54238	mmu-mir-129-5p	MIMAT0000209	Zfp26	ENSMUSG00000063108	22688	NO	HITS-CLIP	23142080	1	0	0	Unspecified
mirnet-mmu-54338	mmu-mir-21a-5p	MIMAT0000530	Pdcd4	ENSMUSG00000024975	18569	YES	Luciferase assay//Western blot	18372920	1	1	0	Unspecified
mirnet-mmu-54521	mmu-mir-129-5p	MIMAT0000209	Tnfaip1	ENSMUSG00000017615	21927	NO	HITS-CLIP	25083871	1	0	0	Unspecified
mirnet-mmu-54595	mmu-mir-532-5p	MIMAT0002889	Pdzd8	ENSMUSG00000074746	107368	NO	HITS-CLIP	21258322	1	1	0	Unspecified
mirnet-mmu-54624	mmu-mir-30d-5p	MIMAT0000515	Wdr44	ENSMUSG00000036769	72404	NO	HITS-CLIP	25083871	1	0	0	Unspecified
mirnet-mmu-54668	mmu-mir-335-3p	MIMAT0004704	Rnf165	ENSMUSG00000025427	225743	NO	HITS-CLIP	25083871	1	0	0	Unspecified
mirnet-mmu-54675	mmu-mir-328-3p	MIMAT0000565	Tbc1d8b	ENSMUSG00000042473	245638	NO	HITS-CLIP	21258322	1	0	0	Unspecified
mirnet-mmu-54677	mmu-mir-30d-5p	MIMAT0000515	Tomm70a	ENSMUSG00000022752	28185	NO	HITS-CLIP	25083871	1	1	0	Unspecified
mirnet-mmu-54699	mmu-mir-21a-5p	MIMAT0000530	Pdcd4	ENSMUSG00000024975	18569	YES	qRT-PCR	21273303	1	1	0	Unspecified
mirnet-mmu-54702	mmu-mir-23a-3p	MIMAT0000532	Runx2	ENSMUSG00000039153	12393	YES	Luciferase assay//Western blot	20980664	1	0	0	Unspecified
mirnet-mmu-54737	mmu-mir-129-5p	MIMAT0000209	Rragb	ENSMUSG00000041658	245670	NO	HITS-CLIP	25083871	1	0	0	Unspecified
mirnet-mmu-54764	mmu-mir-22-3p	MIMAT0000531	Ywhaz	ENSMUSG00000022285	22631	YES	Luciferase assay	23355742	1	1	0	Unspecified
mirnet-mmu-54802	mmu-mir-21a-5p	MIMAT0000530	Tns1	ENSMUSG00000055322	21961	NO	HITS-CLIP	23142080	1	1	0	Unspecified
mirnet-mmu-54813	mmu-mir-129-5p	MIMAT0000209	Xpo7	ENSMUSG00000022100	65246	NO	HITS-CLIP	25083871	1	0	0	Unspecified
mirnet-mmu-54936	mmu-mir-129-5p	MIMAT0000209	Ube2k	ENSMUSG00000029203	53323	NO	HITS-CLIP	23142080	1	0	0	Unspecified
mirnet-mmu-55007	mmu-mir-23a-3p	MIMAT0000532	Nrp2	ENSMUSG00000025969	18187	NO	HITS-CLIP	23142080	1	0	0	Unspecified
mirnet-mmu-55008	mmu-mir-23a-3p	MIMAT0000532	Nrp2	ENSMUSG00000025969	18187	NO	HITS-CLIP	23597149	1	0	0	Unspecified
mirnet-mmu-55054	mmu-mir-129-5p	MIMAT0000209	Xpo7	ENSMUSG00000022100	65246	NO	HITS-CLIP	23142080	1	0	0	Unspecified
mirnet-mmu-55159	mmu-mir-128-3p	MIMAT0000140	Wfs1	ENSMUSG00000039474	22393	NO	HITS-CLIP	21258322	1	0	0	Unspecified
mirnet-mmu-55161	mmu-mir-128-3p	MIMAT0000140	Wfs1	ENSMUSG00000039474	22393	NO	HITS-CLIP	23597149	1	0	0	Unspecified
mirnet-mmu-55355	mmu-mir-335-3p	MIMAT0004704	Zic2	ENSMUSG00000061524	22772	NO	HITS-CLIP	23142080	1	0	0	Unspecified
mirnet-mmu-55529	mmu-mir-378a-3p	MIMAT0003151	Tsn	ENSMUSG00000026374	22099	NO	HITS-CLIP	21258322	1	0	0	Unspecified
mirnet-mmu-55563	mmu-mir-335-3p	MIMAT0004704	Slc1a2	ENSMUSG00000005089	20511	NO	HITS-CLIP	23142080	1	0	0	Unspecified
mirnet-mmu-55673	mmu-mir-30d-5p	MIMAT0000515	Pgr	ENSMUSG00000031870	18667	NO	HITS-CLIP	25083871	1	0	0	Unspecified
mirnet-mmu-55704	mmu-mir-532-5p	MIMAT0002889	Trps1	ENSMUSG00000038679	83925	NO	HITS-CLIP	25083871	1	0	0	Unspecified
mirnet-mmu-55779	mmu-mir-129-5p	MIMAT0000209	Whsc1	ENSMUSG00000057406	107823	NO	HITS-CLIP	23142080	1	0	0	Unspecified
mirnet-mmu-55863	mmu-mir-211-5p	MIMAT0000668	Tcf4	ENSMUSG00000053477	21413	NO	HITS-CLIP	25083871	1	1	0	Unspecified
mirnet-mmu-55864	mmu-mir-21a-5p	MIMAT0000530	Smad7	ENSMUSG00000025880	17131	YES	Luciferase assay//Northern blot//QRTPCR//Immunoprecipitation	23784029	1	1	0	Unspecified
mirnet-mmu-55906	mmu-mir-129-5p	MIMAT0000209	Zfp568	ENSMUSG00000074221	243905	NO	HITS-CLIP	25083871	1	0	0	Unspecified
mirnet-mmu-55932	mmu-mir-335-3p	MIMAT0004704	Sox11	ENSMUSG00000063632	20666	NO	HITS-CLIP	23142080	1	0	0	Unspecified
mirnet-mmu-55967	mmu-mir-129-5p	MIMAT0000209	Phactr3	ENSMUSG00000027525	74189	NO	HITS-CLIP	23142080	1	0	0	Unspecified
mirnet-mmu-56028	mmu-mir-128-3p	MIMAT0000140	Wars2	ENSMUSG00000004233	70560	NO	HITS-CLIP	23597149	1	0	0	Unspecified
mirnet-mmu-56135	mmu-mir-335-3p	MIMAT0004704	Zdhhc20	ENSMUSG00000021969	75965	NO	HITS-CLIP	25083871	1	0	0	Unspecified
mirnet-mmu-56251	mmu-mir-128-3p	MIMAT0000140	Wfs1	ENSMUSG00000039474	22393	NO	HITS-CLIP	23142080	1	0	0	Unspecified
mirnet-mmu-56259	mmu-mir-129-5p	MIMAT0000209	Whsc1	ENSMUSG00000057406	107823	NO	HITS-CLIP	25083871	1	0	0	Unspecified
mirnet-mmu-56261	mmu-mir-129-5p	MIMAT0000209	Sgms1	ENSMUSG00000040451	208449	NO	HITS-CLIP	23142080	1	0	0	Unspecified
mirnet-mmu-56273	mmu-mir-335-3p	MIMAT0004704	Zfp568	ENSMUSG00000074221	243905	NO	HITS-CLIP	25083871	1	0	0	Unspecified
mirnet-mmu-56378	mmu-mir-365-3p	MIMAT0000711	Vldlr	ENSMUSG00000024924	22359	NO	HITS-CLIP	21258322	1	0	0	Unspecified
mirnet-mmu-56391	mmu-mir-29c-3p	MIMAT0000536	Zbtb5	ENSMUSG00000049657	230119	NO	HITS-CLIP	23142080	1	1	0	Unspecified
mirnet-mmu-56494	mmu-mir-129-5p	MIMAT0000209	Zzz3	ENSMUSG00000039068	108946	NO	HITS-CLIP	25083871	1	0	0	Unspecified
mirnet-mmu-56521	mmu-mir-129-5p	MIMAT0000209	Sstr1	ENSMUSG00000035431	20605	NO	HITS-CLIP	23142080	1	0	0	Unspecified
mirnet-mmu-56631	mmu-mir-128-3p	MIMAT0000140	Wars2	ENSMUSG00000004233	70560	NO	HITS-CLIP	25083871	1	0	0	Unspecified
mirnet-mmu-56673	mmu-mir-335-3p	MIMAT0004704	Zeb1	ENSMUSG00000024238	21417	NO	HITS-CLIP	23142080	1	0	0	Unspecified
mirnet-mmu-56725	mmu-mir-144-3p	MIMAT0000156	Unc5c	ENSMUSG00000059921	22253	NO	HITS-CLIP	21258322	1	0	0	Unspecified
mirnet-mmu-56741	mmu-mir-335-3p	MIMAT0004704	Zfp516	ENSMUSG00000058881	329003	NO	HITS-CLIP	23142080	1	0	0	Unspecified
mirnet-mmu-56851	mmu-mir-129-5p	MIMAT0000209	Vcan	ENSMUSG00000021614	13003	NO	HITS-CLIP	23142080	1	0	0	Unspecified
mirnet-mmu-56891	mmu-mir-22-3p	MIMAT0000531	Zzz3	ENSMUSG00000039068	108946	NO	HITS-CLIP	25083871	1	0	0	Unspecified
mirnet-mmu-56895	mmu-mir-335-3p	MIMAT0004704	Tmed5	ENSMUSG00000063406	73130	NO	HITS-CLIP	25083871	1	0	0	Unspecified
mirnet-mmu-56934	mmu-mir-335-3p	MIMAT0004704	Tmem255a	ENSMUSG00000036502	245386	NO	HITS-CLIP	23142080	1	0	0	Unspecified
mirnet-mmu-56977	mmu-mir-129-5p	MIMAT0000209	Zzz3	ENSMUSG00000039068	108946	NO	HITS-CLIP	23142080	1	0	0	Unspecified
mirnet-mmu-56987	mmu-mir-129-5p	MIMAT0000209	Tgoln1	ENSMUSG00000056429	22134	NO	HITS-CLIP	25083871	1	0	0	Unspecified
mirnet-mmu-57052	mmu-mir-144-3p	MIMAT0000156	Zbtb34	ENSMUSG00000068966	241311	NO	HITS-CLIP	23597149	1	0	0	Unspecified
mirnet-mmu-57194	mmu-mir-671-3p	MIMAT0004821	Pbx1	ENSMUSG00000052534	18514	NO	HITS-CLIP	25083871	1	0	0	Unspecified
mirnet-mmu-57315	mmu-mir-129-5p	MIMAT0000209	Tgoln1	ENSMUSG00000056429	22135	NO	HITS-CLIP	25083871	1	0	0	Unspecified
mirnet-mmu-57317	mmu-mir-129-5p	MIMAT0000209	Pgm2l1	ENSMUSG00000030729	70974	NO	HITS-CLIP	23142080	1	0	0	Unspecified
mirnet-mmu-57432	mmu-mir-144-3p	MIMAT0000156	Zbtb34	ENSMUSG00000068966	241311	NO	HITS-CLIP	25083871	1	0	0	Unspecified
mirnet-mmu-365	mmu-mir-129-2-3p	MIMAT0000544	F10	ENSMUSG00000031444	14058	NO	HITS-CLIP	25083871	1	0	0	Unspecified
mirnet-mmu-861	mmu-mir-129-2-3p	MIMAT0000544	Mob4	ENSMUSG00000025979	19070	NO	HITS-CLIP	25083871	1	0	0	Unspecified
mirnet-mmu-892	mmu-mir-129-2-3p	MIMAT0000544	Npy1r	ENSMUSG00000036437	18166	NO	HITS-CLIP	21258322	1	0	0	Unspecified
mirnet-mmu-963	mmu-mir-129-2-3p	MIMAT0000544	Cxcr2	ENSMUSG00000026180	12765	NO	HITS-CLIP	21258322	1	0	0	Unspecified
mirnet-mmu-1040	mmu-mir-129-2-3p	MIMAT0000544	Adam28	ENSMUSG00000014725	13522	NO	HITS-CLIP	21258322	1	0	0	Unspecified
mirnet-mmu-1696	mmu-mir-129-2-3p	MIMAT0000544	Il11	ENSMUSG00000004371	16156	NO	HITS-CLIP	25083871	1	0	0	Unspecified
mirnet-mmu-1703	mmu-mir-129-2-3p	MIMAT0000544	Il11	ENSMUSG00000004371	16156	NO	HITS-CLIP	21258322	1	0	0	Unspecified
mirnet-mmu-2094	mmu-let-7b-5p	MIMAT0000522	Meis2	ENSMUSG00000027210	17536	NO	HITS-CLIP	23142080	1	0	0	Unspecified
mirnet-mmu-2268	mmu-let-7b-5p	MIMAT0000522	Nup214	ENSMUSG00000001855	227720	NO	HITS-CLIP	21258322	1	0	0	Unspecified
mirnet-mmu-2522	mmu-mir-129-2-3p	MIMAT0000544	Kif11	ENSMUSG00000012443	16551	NO	HITS-CLIP	25083871	1	0	0	Unspecified
mirnet-mmu-2615	mmu-mir-129-2-3p	MIMAT0000544	Tet1	ENSMUSG00000047146	52463	NO	HITS-CLIP	25083871	1	0	0	Unspecified
mirnet-mmu-3039	mmu-mir-129-2-3p	MIMAT0000544	Hltf	ENSMUSG00000002428	20585	NO	HITS-CLIP	21258322	1	0	0	Unspecified
mirnet-mmu-3264	mmu-mir-129-2-3p	MIMAT0000544	Casp8	ENSMUSG00000026029	12370	NO	HITS-CLIP	25083871	1	0	0	Unspecified
mirnet-mmu-3406	mmu-mir-129-2-3p	MIMAT0000544	Slc6a2	ENSMUSG00000055368	20538	NO	HITS-CLIP	21258322	1	0	0	Unspecified
mirnet-mmu-3412	mmu-mir-129-2-3p	MIMAT0000544	Slc6a2	ENSMUSG00000055368	20538	NO	HITS-CLIP	25083871	1	0	0	Unspecified
mirnet-mmu-3504	mmu-let-7b-5p	MIMAT0000522	Cnih	ENSMUSG00000015759	12793	NO	Sequencing	19536157	1	0	0	Unspecified
mirnet-mmu-3536	mmu-mir-129-2-3p	MIMAT0000544	Rp2h	ENSMUSG00000060090	19889	NO	HITS-CLIP	25083871	1	0	0	Unspecified
mirnet-mmu-3541	mmu-mir-129-2-3p	MIMAT0000544	Rp2h	ENSMUSG00000060090	19889	NO	HITS-CLIP	21258322	1	0	0	Unspecified
mirnet-mmu-3577	mmu-mir-129-2-3p	MIMAT0000544	Sap18	ENSMUSG00000021963	20220	NO	HITS-CLIP	21258322	1	0	0	Unspecified
mirnet-mmu-3606	mmu-mir-129-2-3p	MIMAT0000544	Mettl2	ENSMUSG00000020691	52686	NO	HITS-CLIP	25083871	1	0	0	Unspecified
mirnet-mmu-3621	mmu-mir-129-2-3p	MIMAT0000544	Mettl2	ENSMUSG00000020691	52686	NO	HITS-CLIP	21258322	1	0	0	Unspecified
mirnet-mmu-3644	mmu-mir-129-2-3p	MIMAT0000544	Krr1	ENSMUSG00000063334	52705	NO	HITS-CLIP	21258322	1	0	0	Unspecified
mirnet-mmu-3664	mmu-mir-129-2-3p	MIMAT0000544	Anapc16	ENSMUSG00000020107	52717	NO	HITS-CLIP	21258322	1	0	0	Unspecified
mirnet-mmu-4375	mmu-mir-129-2-3p	MIMAT0000544	Ubxn8	ENSMUSG00000052906	108159	NO	HITS-CLIP	21258322	1	0	0	Unspecified
mirnet-mmu-4434	mmu-let-7b-5p	MIMAT0000522	ACVR1B	ENSMUSG00000067586	13610	YES	Luciferase assay//qRT-PCR//Western blot	23152446	1	0	0	Unspecified
mirnet-mmu-4553	mmu-mir-129-2-3p	MIMAT0000544	Agtrap	ENSMUSG00000029007	11610	NO	HITS-CLIP	25083871	1	0	0	Unspecified
mirnet-mmu-4713	mmu-mir-129-2-3p	MIMAT0000544	Slc23a1	ENSMUSG00000024354	20522	NO	HITS-CLIP	25083871	1	0	0	Unspecified
mirnet-mmu-4768	mmu-mir-129-2-3p	MIMAT0000544	B4galnt2	ENSMUSG00000013418	14422	NO	HITS-CLIP	21258322	1	0	0	Unspecified
mirnet-mmu-4772	mmu-mir-129-2-3p	MIMAT0000544	B4galnt2	ENSMUSG00000013418	14422	NO	HITS-CLIP	25083871	1	0	0	Unspecified
mirnet-mmu-4800	mmu-mir-129-2-3p	MIMAT0000544	Stxbp4	ENSMUSG00000020546	20913	NO	HITS-CLIP	25083871	1	0	0	Unspecified
mirnet-mmu-4895	mmu-mir-129-2-3p	MIMAT0000544	Timm17b	ENSMUSG00000031158	21855	NO	HITS-CLIP	25083871	1	0	0	Unspecified
mirnet-mmu-4897	mmu-mir-129-2-3p	MIMAT0000544	Timm17b	ENSMUSG00000031158	21855	NO	HITS-CLIP	21258322	1	0	0	Unspecified
mirnet-mmu-4990	mmu-mir-129-2-3p	MIMAT0000544	Lypla1	ENSMUSG00000025903	18777	NO	HITS-CLIP	25083871	1	0	0	Unspecified
mirnet-mmu-5141	mmu-mir-129-2-3p	MIMAT0000544	Xcr1	ENSMUSG00000060509	23832	NO	HITS-CLIP	25083871	1	0	0	Unspecified
mirnet-mmu-5274	mmu-mir-129-2-3p	MIMAT0000544	Gla	ENSMUSG00000031266	11605	NO	HITS-CLIP	21258322	1	0	0	Unspecified
mirnet-mmu-6084	mmu-let-7b-5p	MIMAT0000522	Cts8	ENSMUSG00000057446	56094	NO	HITS-CLIP	21258322	1	0	0	Unspecified
mirnet-mmu-6095	mmu-let-7b-5p	MIMAT0000522	Cts8	ENSMUSG00000057446	56094	NO	HITS-CLIP	25083871	1	0	0	Unspecified
mirnet-mmu-6691	mmu-mir-129-2-3p	MIMAT0000544	Sfn	ENSMUSG00000047281	55948	NO	HITS-CLIP	21258322	1	0	0	Unspecified
mirnet-mmu-6777	mmu-let-7b-5p	MIMAT0000522	Acn9	ENSMUSG00000030286	66087	NO	Sequencing	19536157	1	0	0	Unspecified
mirnet-mmu-6867	mmu-mir-129-2-3p	MIMAT0000544	Hsbp1l1	ENSMUSG00000078963	66255	NO	HITS-CLIP	25083871	1	0	0	Unspecified
mirnet-mmu-6868	mmu-mir-129-2-3p	MIMAT0000544	Hsbp1l1	ENSMUSG00000078963	66255	NO	HITS-CLIP	21258322	1	0	0	Unspecified
mirnet-mmu-7067	mmu-mir-129-2-3p	MIMAT0000544	Atpbd4	ENSMUSG00000057147	66632	NO	HITS-CLIP	25083871	1	0	0	Unspecified
mirnet-mmu-7079	mmu-mir-129-2-3p	MIMAT0000544	Atpbd4	ENSMUSG00000057147	66632	NO	HITS-CLIP	21258322	1	0	0	Unspecified
mirnet-mmu-7508	mmu-mir-129-2-3p	MIMAT0000544	Psmd9	ENSMUSG00000029440	67151	NO	HITS-CLIP	25083871	1	0	0	Unspecified
mirnet-mmu-7853	mmu-mir-129-2-3p	MIMAT0000544	Spc24	ENSMUSG00000074476	67629	NO	HITS-CLIP	25083871	1	0	0	Unspecified
mirnet-mmu-8016	mmu-mir-129-2-3p	MIMAT0000544	Slx1b	ENSMUSG00000059772	75764	NO	HITS-CLIP	21258322	1	0	0	Unspecified
mirnet-mmu-8026	mmu-mir-129-2-3p	MIMAT0000544	Bambi	ENSMUSG00000062397	68036	NO	HITS-CLIP	25083871	1	0	0	Unspecified
mirnet-mmu-8181	mmu-mir-129-2-3p	MIMAT0000544	Ccdc167	ENSMUSG00000024018	68597	NO	HITS-CLIP	25083871	1	0	0	Unspecified
mirnet-mmu-8310	mmu-mir-129-2-3p	MIMAT0000544	Prpf31	ENSMUSG00000042616	230751	NO	HITS-CLIP	21258322	1	0	0	Unspecified
mirnet-mmu-8351	mmu-let-7b-5p	MIMAT0000522	Armc2	ENSMUSG00000071324	213402	NO	HITS-CLIP	21258322	1	0	0	Unspecified
mirnet-mmu-8382	mmu-let-7b-5p	MIMAT0000522	Armc2	ENSMUSG00000071324	213402	NO	HITS-CLIP	23597149	1	0	0	Unspecified
mirnet-mmu-8414	mmu-mir-129-2-3p	MIMAT0000544	Rhobtb1	ENSMUSG00000019944	69288	NO	HITS-CLIP	25083871	1	0	0	Unspecified
mirnet-mmu-8452	mmu-mir-129-2-3p	MIMAT0000544	Glrx2	ENSMUSG00000018196	69367	NO	HITS-CLIP	25083871	1	0	0	Unspecified
mirnet-mmu-8463	mmu-mir-129-2-3p	MIMAT0000544	Wdfy1	ENSMUSG00000073643	69368	NO	HITS-CLIP	21258322	1	0	0	Unspecified
mirnet-mmu-8658	mmu-mir-129-2-3p	MIMAT0000544	Tprkb	ENSMUSG00000054226	69786	NO	HITS-CLIP	25083871	1	0	0	Unspecified
mirnet-mmu-8692	mmu-mir-129-2-3p	MIMAT0000544	Mfsd11	ENSMUSG00000020818	69900	NO	HITS-CLIP	21258322	1	0	0	Unspecified
mirnet-mmu-8798	mmu-mir-129-2-3p	MIMAT0000544	Cd3eap	ENSMUSG00000047649	70333	NO	HITS-CLIP	25083871	1	0	0	Unspecified
mirnet-mmu-8802	mmu-mir-129-2-3p	MIMAT0000544	Cd3eap	ENSMUSG00000047649	70333	NO	HITS-CLIP	21258322	1	0	0	Unspecified
mirnet-mmu-8867	mmu-mir-129-2-3p	MIMAT0000544	Crtc3	ENSMUSG00000030527	70461	NO	HITS-CLIP	21258322	1	0	0	Unspecified
mirnet-mmu-8918	mmu-mir-129-2-3p	MIMAT0000544	Fam86	ENSMUSG00000022544	70511	NO	HITS-CLIP	21258322	1	0	0	Unspecified
mirnet-mmu-8970	mmu-mir-129-2-3p	MIMAT0000544	Ecd	ENSMUSG00000062519	272347	NO	HITS-CLIP	21258322	1	0	0	Unspecified
mirnet-mmu-9010	mmu-mir-129-2-3p	MIMAT0000544	Dcp2	ENSMUSG00000024472	70640	NO	HITS-CLIP	25083871	1	0	0	Unspecified
mirnet-mmu-9303	mmu-mir-129-2-3p	MIMAT0000544	Epg5	ENSMUSG00000039840	100502841	NO	HITS-CLIP	25083871	1	0	0	Unspecified
mirnet-mmu-9412	mmu-mir-129-2-3p	MIMAT0000544	Pogk	ENSMUSG00000031621	71597	NO	HITS-CLIP	21258322	1	0	0	Unspecified
mirnet-mmu-10056	mmu-mir-129-2-3p	MIMAT0000544	Aida	ENSMUSG00000042901	108909	NO	HITS-CLIP	25083871	1	0	0	Unspecified
mirnet-mmu-10057	mmu-mir-129-2-3p	MIMAT0000544	Aida	ENSMUSG00000042901	108909	NO	HITS-CLIP	21258322	1	0	0	Unspecified
mirnet-mmu-10143	mmu-let-7b-5p	MIMAT0000522	Lins	ENSMUSG00000053091	72635	NO	HITS-CLIP	25083871	1	0	0	Unspecified
mirnet-mmu-10227	mmu-mir-129-2-3p	MIMAT0000544	Veph1	ENSMUSG00000027831	72789	NO	HITS-CLIP	21258322	1	0	0	Unspecified
mirnet-mmu-10235	mmu-mir-129-2-3p	MIMAT0000544	Veph1	ENSMUSG00000042298	72795	NO	HITS-CLIP	25083871	1	0	0	Unspecified
mirnet-mmu-10440	mmu-mir-129-2-3p	MIMAT0000544	Pdxdc1	ENSMUSG00000022680	94184	NO	HITS-CLIP	21258322	1	0	0	Unspecified
mirnet-mmu-10469	mmu-mir-129-2-3p	MIMAT0000544	Ndufaf7	ENSMUSG00000024082	73694	NO	HITS-CLIP	25083871	1	0	0	Unspecified
mirnet-mmu-10488	mmu-mir-129-2-3p	MIMAT0000544	Lima1	ENSMUSG00000036352	98766	NO	HITS-CLIP	21258322	1	0	0	Unspecified
mirnet-mmu-10579	mmu-mir-129-2-3p	MIMAT0000544	Psmb11	ENSMUSG00000072423	73902	NO	HITS-CLIP	25083871	1	0	0	Unspecified
mirnet-mmu-10830	mmu-mir-129-2-3p	MIMAT0000544	Dnal1	ENSMUSG00000042523	105000	NO	HITS-CLIP	21258322	1	0	0	Unspecified
mirnet-mmu-11028	mmu-mir-129-2-3p	MIMAT0000544	Mau2	ENSMUSG00000031858	74549	NO	HITS-CLIP	25083871	1	0	0	Unspecified
mirnet-mmu-11171	mmu-mir-129-2-3p	MIMAT0000544	Zfp933	ENSMUSG00000059423	242747	NO	HITS-CLIP	25083871	1	0	0	Unspecified
mirnet-mmu-11183	mmu-mir-129-2-3p	MIMAT0000544	Zfp933	ENSMUSG00000059423	242747	NO	HITS-CLIP	21258322	1	0	0	Unspecified
mirnet-mmu-11428	mmu-let-7b-5p	MIMAT0000522	Zfp444	ENSMUSG00000044876	72667	NO	HITS-CLIP	21258322	1	0	0	Unspecified
mirnet-mmu-11819	mmu-mir-129-2-3p	MIMAT0000544	Tstd3	ENSMUSG00000021592	77041	NO	HITS-CLIP	21258322	1	0	0	Unspecified
mirnet-mmu-12114	mmu-mir-129-2-3p	MIMAT0000544	Pus7	ENSMUSG00000057541	78697	NO	HITS-CLIP	25083871	1	0	0	Unspecified
mirnet-mmu-12145	mmu-mir-129-2-3p	MIMAT0000544	Fbxo22	ENSMUSG00000032309	71999	NO	HITS-CLIP	25083871	1	0	0	Unspecified
mirnet-mmu-12174	mmu-mir-129-2-3p	MIMAT0000544	Ndor1	ENSMUSG00000006471	78797	NO	HITS-CLIP	25083871	1	0	0	Unspecified
mirnet-mmu-12202	mmu-mir-129-2-3p	MIMAT0000544	Gmip	ENSMUSG00000036246	78816	NO	HITS-CLIP	25083871	1	0	0	Unspecified
mirnet-mmu-12213	mmu-mir-129-2-3p	MIMAT0000544	Gmip	ENSMUSG00000026502	78825	NO	HITS-CLIP	21258322	1	0	0	Unspecified
mirnet-mmu-12327	mmu-mir-129-2-3p	MIMAT0000544	Car5b	ENSMUSG00000031373	56078	NO	HITS-CLIP	25083871	1	0	0	Unspecified
mirnet-mmu-12380	mmu-mir-129-2-3p	MIMAT0000544	Mrpl19	ENSMUSG00000030045	56284	NO	HITS-CLIP	21258322	1	0	0	Unspecified
mirnet-mmu-12684	mmu-mir-129-2-3p	MIMAT0000544	Afg3l1	ENSMUSG00000031967	114896	NO	HITS-CLIP	25083871	1	0	0	Unspecified
mirnet-mmu-12686	mmu-mir-129-2-3p	MIMAT0000544	Afg3l1	ENSMUSG00000031967	114896	NO	HITS-CLIP	21258322	1	0	0	Unspecified
mirnet-mmu-13391	mmu-mir-129-2-3p	MIMAT0000544	Cml3	ENSMUSG00000051262	93674	NO	HITS-CLIP	21258322	1	0	0	Unspecified
mirnet-mmu-13489	mmu-mir-129-2-3p	MIMAT0000544	Sfxn2	ENSMUSG00000025036	94279	NO	HITS-CLIP	25083871	1	0	0	Unspecified
mirnet-mmu-13758	mmu-mir-129-2-3p	MIMAT0000544	Mob3c	ENSMUSG00000028709	100465	NO	HITS-CLIP	25083871	1	0	0	Unspecified
mirnet-mmu-14112	mmu-let-7b-5p	MIMAT0000522	Tug1	ENSMUSG00000011486	103775	NO	Sequencing	19536157	1	0	0	Unspecified
mirnet-mmu-14210	mmu-mir-129-2-3p	MIMAT0000544	Tecpr2	ENSMUSG00000021275	104859	NO	HITS-CLIP	25083871	1	0	0	Unspecified
mirnet-mmu-14302	mmu-mir-129-2-3p	MIMAT0000544	Lrrc14b	ENSMUSG00000021579	432779	NO	HITS-CLIP	21258322	1	0	0	Unspecified
mirnet-mmu-14304	mmu-mir-129-2-3p	MIMAT0000544	Lrrc14b	ENSMUSG00000021579	432779	NO	HITS-CLIP	25083871	1	0	0	Unspecified
mirnet-mmu-14608	mmu-mir-129-2-3p	MIMAT0000544	Tirap	ENSMUSG00000032041	117149	NO	HITS-CLIP	21258322	1	0	0	Unspecified
mirnet-mmu-14609	mmu-mir-129-2-3p	MIMAT0000544	Tirap	ENSMUSG00000032041	117149	NO	HITS-CLIP	25083871	1	0	0	Unspecified
mirnet-mmu-14744	mmu-mir-129-2-3p	MIMAT0000544	Ptpn7	ENSMUSG00000031506	320139	NO	HITS-CLIP	25083871	1	0	0	Unspecified
mirnet-mmu-14761	mmu-mir-129-2-3p	MIMAT0000544	Med16	ENSMUSG00000013833	216154	NO	HITS-CLIP	25083871	1	0	0	Unspecified
mirnet-mmu-14775	mmu-mir-129-2-3p	MIMAT0000544	Med16	ENSMUSG00000013833	216154	NO	HITS-CLIP	21258322	1	0	0	Unspecified
mirnet-mmu-15246	mmu-mir-129-2-3p	MIMAT0000544	Nav2	ENSMUSG00000052512	78286	NO	HITS-CLIP	25083871	1	0	0	Unspecified
mirnet-mmu-15407	mmu-mir-129-2-3p	MIMAT0000544	Gemin8	ENSMUSG00000040621	237221	NO	HITS-CLIP	21258322	1	0	0	Unspecified
mirnet-mmu-15408	mmu-mir-129-2-3p	MIMAT0000544	Gemin8	ENSMUSG00000040621	237221	NO	HITS-CLIP	25083871	1	0	0	Unspecified
mirnet-mmu-15440	mmu-mir-129-2-3p	MIMAT0000544	Zfp553	ENSMUSG00000045598	233887	NO	HITS-CLIP	25083871	1	0	0	Unspecified
mirnet-mmu-15448	mmu-mir-129-2-3p	MIMAT0000544	Zfp553	ENSMUSG00000045598	233887	NO	HITS-CLIP	21258322	1	0	0	Unspecified
mirnet-mmu-15589	mmu-mir-129-2-3p	MIMAT0000544	Zfp959	ENSMUSG00000003198	224893	NO	HITS-CLIP	21258322	1	0	0	Unspecified
mirnet-mmu-15787	mmu-mir-129-2-3p	MIMAT0000544	Zbtb8b	ENSMUSG00000048485	215627	NO	HITS-CLIP	21258322	1	0	0	Unspecified
mirnet-mmu-16252	mmu-mir-129-2-3p	MIMAT0000544	Nwd1	ENSMUSG00000048148	319555	NO	HITS-CLIP	25083871	1	0	0	Unspecified
mirnet-mmu-16880	mmu-mir-129-2-3p	MIMAT0000544	Cd300a	ENSMUSG00000034652	217303	NO	HITS-CLIP	21258322	1	0	0	Unspecified
mirnet-mmu-17074	mmu-mir-129-2-3p	MIMAT0000544	Glt28d2	ENSMUSG00000031286	320302	NO	HITS-CLIP	25083871	1	0	0	Unspecified
mirnet-mmu-17697	mmu-mir-129-2-3p	MIMAT0000544	Tfcp2l1	ENSMUSG00000026380	81879	NO	HITS-CLIP	25083871	1	0	0	Unspecified
mirnet-mmu-18236	mmu-mir-129-2-3p	MIMAT0000544	BC030476	ENSMUSG00000044726	239368	NO	HITS-CLIP	21258322	1	0	0	Unspecified
mirnet-mmu-18248	mmu-mir-129-2-3p	MIMAT0000544	BC030476	ENSMUSG00000044726	239368	NO	HITS-CLIP	25083871	1	0	0	Unspecified
mirnet-mmu-18404	mmu-let-7b-5p	MIMAT0000522	Tnfrsf26	ENSMUSG00000045362	244237	NO	HITS-CLIP	21258322	1	1	0	Unspecified
mirnet-mmu-18494	mmu-mir-129-2-3p	MIMAT0000544	Ybey	ENSMUSG00000033126	216119	NO	HITS-CLIP	25083871	1	0	0	Unspecified
mirnet-mmu-18528	mmu-mir-129-2-3p	MIMAT0000544	Ybey	ENSMUSG00000033126	216119	NO	HITS-CLIP	21258322	1	0	0	Unspecified
mirnet-mmu-18734	mmu-mir-129-2-3p	MIMAT0000544	BC026590	ENSMUSG00000038827	230234	NO	HITS-CLIP	25083871	1	0	0	Unspecified
mirnet-mmu-19006	mmu-mir-129-2-3p	MIMAT0000544	Prss43	ENSMUSG00000058398	272643	NO	HITS-CLIP	21258322	1	0	0	Unspecified
mirnet-mmu-19013	mmu-mir-129-2-3p	MIMAT0000544	Prss43	ENSMUSG00000058398	272643	NO	HITS-CLIP	25083871	1	0	0	Unspecified
mirnet-mmu-19080	mmu-mir-129-2-3p	MIMAT0000544	Asap3	ENSMUSG00000036995	230837	NO	HITS-CLIP	25083871	1	0	0	Unspecified
mirnet-mmu-19293	mmu-mir-129-2-3p	MIMAT0000544	Rmi2	ENSMUSG00000037991	223970	NO	HITS-CLIP	25083871	1	0	0	Unspecified
mirnet-mmu-19437	mmu-mir-129-2-3p	MIMAT0000544	Ccdc78	ENSMUSG00000071202	381077	NO	HITS-CLIP	21258322	1	0	0	Unspecified
mirnet-mmu-19566	mmu-mir-129-2-3p	MIMAT0000544	Opa3	ENSMUSG00000052214	403187	NO	HITS-CLIP	21258322	1	0	0	Unspecified
mirnet-mmu-19947	mmu-mir-129-2-3p	MIMAT0000544	Rsad1	ENSMUSG00000039096	237926	NO	HITS-CLIP	21258322	1	0	0	Unspecified
mirnet-mmu-19952	mmu-mir-129-2-3p	MIMAT0000544	Slc17a8	ENSMUSG00000019935	216227	NO	HITS-CLIP	21258322	1	0	0	Unspecified
mirnet-mmu-19954	mmu-mir-129-2-3p	MIMAT0000544	Slc17a8	ENSMUSG00000019935	216227	NO	HITS-CLIP	25083871	1	0	0	Unspecified
mirnet-mmu-20525	mmu-mir-129-2-3p	MIMAT0000544	Sgpp2	ENSMUSG00000032908	433323	NO	HITS-CLIP	25083871	1	0	0	Unspecified
mirnet-mmu-20531	mmu-mir-129-2-3p	MIMAT0000544	Sgpp2	ENSMUSG00000032908	433323	NO	HITS-CLIP	21258322	1	0	0	Unspecified
mirnet-mmu-20586	mmu-mir-129-2-3p	MIMAT0000544	Rft1	ENSMUSG00000052395	328370	NO	HITS-CLIP	25083871	1	0	0	Unspecified
mirnet-mmu-20727	mmu-mir-129-2-3p	MIMAT0000544	Zfp882	ENSMUSG00000089857	382019	NO	HITS-CLIP	21258322	1	0	0	Unspecified
mirnet-mmu-20740	mmu-mir-129-2-3p	MIMAT0000544	Zfp882	ENSMUSG00000089857	382019	NO	HITS-CLIP	25083871	1	0	0	Unspecified
mirnet-mmu-20826	mmu-mir-129-2-3p	MIMAT0000544	Gm6531	ENSMUSG00000062687	624855	NO	HITS-CLIP	25083871	1	0	0	Unspecified
mirnet-mmu-20827	mmu-mir-129-2-3p	MIMAT0000544	Gm6531	ENSMUSG00000062687	624855	NO	HITS-CLIP	21258322	1	0	0	Unspecified
mirnet-mmu-21253	mmu-let-7b-5p	MIMAT0000522	Mup17	ENSMUSG00000096688	100039089	NO	HITS-CLIP	23597149	1	1	0	Unspecified
mirnet-mmu-21254	mmu-let-7b-5p	MIMAT0000522	Mup17	ENSMUSG00000096688	100048885	NO	HITS-CLIP	23597149	1	1	0	Unspecified
mirnet-mmu-21255	mmu-let-7b-5p	MIMAT0000522	Mup17	ENSMUSG00000096688	100039206	NO	HITS-CLIP	23597149	1	1	0	Unspecified
mirnet-mmu-21395	mmu-let-7b-5p	MIMAT0000522	Mup11	ENSMUSG00000069303	665622	NO	HITS-CLIP	23597149	1	1	0	Unspecified
mirnet-mmu-21535	mmu-mir-129-2-3p	MIMAT0000544	Tmppe	ENSMUSG00000079260	100504715	NO	HITS-CLIP	21258322	1	0	0	Unspecified
mirnet-mmu-21732	mmu-mir-129-2-3p	MIMAT0000544	Alox12	ENSMUSG00000000320	11684	NO	HITS-CLIP	21258322	1	0	0	Unspecified
mirnet-mmu-21737	mmu-mir-129-2-3p	MIMAT0000544	Alox12	ENSMUSG00000072115	11727	NO	HITS-CLIP	25083871	1	0	0	Unspecified
mirnet-mmu-21946	mmu-mir-129-2-3p	MIMAT0000544	Cdh1	ENSMUSG00000000303	12550	NO	HITS-CLIP	21258322	1	0	0	Unspecified
mirnet-mmu-21949	mmu-mir-129-2-3p	MIMAT0000544	Cdh1	ENSMUSG00000057074	12623	NO	HITS-CLIP	25083871	1	0	0	Unspecified
mirnet-mmu-22002	mmu-mir-129-2-3p	MIMAT0000544	Comt	ENSMUSG00000000326	12846	NO	HITS-CLIP	21258322	1	0	0	Unspecified
mirnet-mmu-22003	mmu-mir-129-2-3p	MIMAT0000544	Comt	ENSMUSG00000098892	12846	NO	HITS-CLIP	21258322	1	0	0	Unspecified
mirnet-mmu-22103	mmu-mir-129-2-3p	MIMAT0000544	Mapre1	ENSMUSG00000027479	13589	NO	HITS-CLIP	21258322	1	0	0	Unspecified
mirnet-mmu-22538	mmu-mir-129-2-3p	MIMAT0000544	Gpi1	ENSMUSG00000059923	14784	NO	HITS-CLIP	25083871	1	0	0	Unspecified
mirnet-mmu-23138	mmu-mir-129-2-3p	MIMAT0000544	Ncl	ENSMUSG00000026234	17975	NO	HITS-CLIP	21258322	1	0	0	Unspecified
mirnet-mmu-23142	mmu-mir-129-2-3p	MIMAT0000544	Ncl	ENSMUSG00000026234	17975	NO	HITS-CLIP	25083871	1	0	0	Unspecified
mirnet-mmu-24340	mmu-let-7b-5p	MIMAT0000522	1600012H06Rik	ENSMUSG00000050088	67912	NO	Sequencing	19536157	1	1	0	Unspecified
mirnet-mmu-24380	mmu-let-7b-5p	MIMAT0000522	1700017B05Rik	ENSMUSG00000032300	74211	NO	Sequencing	19536157	1	1	0	Unspecified
mirnet-mmu-24429	mmu-let-7b-5p	MIMAT0000522	1700052N19Rik	ENSMUSG00000061759	73419	NO	Sequencing	19536157	1	0	0	Unspecified
mirnet-mmu-24489	mmu-mir-129-2-3p	MIMAT0000544	2010109I03Rik	ENSMUSG00000063522	67038	NO	HITS-CLIP	21258322	1	0	0	Unspecified
mirnet-mmu-24669	mmu-let-7b-5p	MIMAT0000522	2700081O15Rik	ENSMUSG00000053080	108899	NO	Sequencing	19536157	1	0	0	Unspecified
mirnet-mmu-24684	mmu-let-7b-5p	MIMAT0000522	2700089E24Rik	ENSMUSG00000072704	381820	NO	Sequencing	19536157	1	0	0	Unspecified
mirnet-mmu-25037	mmu-mir-129-2-3p	MIMAT0000544	4930579G24Rik	ENSMUSG00000027811	75939	NO	HITS-CLIP	25083871	1	0	0	Unspecified
mirnet-mmu-25041	mmu-mir-129-2-3p	MIMAT0000544	4930579G24Rik	ENSMUSG00000027811	75939	NO	HITS-CLIP	21258322	1	0	0	Unspecified
mirnet-mmu-25052	mmu-let-7b-5p	MIMAT0000522	4931406C07Rik	ENSMUSG00000031938	70984	NO	Sequencing	19536157	1	0	0	Unspecified
mirnet-mmu-25076	mmu-let-7b-5p	MIMAT0000522	4931428F04Rik	ENSMUSG00000014837	74356	NO	Sequencing	19536157	1	0	0	Unspecified
mirnet-mmu-25101	mmu-let-7b-5p	MIMAT0000522	4933411K20Rik	ENSMUSG00000031631	66756	NO	Sequencing	19536157	1	0	0	Unspecified
mirnet-mmu-25185	mmu-mir-129-2-3p	MIMAT0000544	5730455P16Rik	ENSMUSG00000057181	70591	NO	HITS-CLIP	25083871	1	0	0	Unspecified
mirnet-mmu-25283	mmu-mir-129-2-3p	MIMAT0000544	9230110C19Rik	ENSMUSG00000053070	234912	NO	HITS-CLIP	25083871	1	0	0	Unspecified
mirnet-mmu-25598	mmu-mir-129-2-3p	MIMAT0000544	Cpox	ENSMUSG00000022742	12892	NO	HITS-CLIP	25083871	1	0	0	Unspecified
mirnet-mmu-25617	mmu-let-7b-5p	MIMAT0000522	Abcc5	ENSMUSG00000022822	27416	NO	Sequencing	19536157	1	1	0	Unspecified
mirnet-mmu-25666	mmu-mir-129-2-3p	MIMAT0000544	Abcd4	ENSMUSG00000021240	19300	NO	HITS-CLIP	25083871	1	0	0	Unspecified
mirnet-mmu-25688	mmu-let-7b-5p	MIMAT0000522	Abcg1	ENSMUSG00000024030	11307	NO	Sequencing	19536157	1	1	0	Unspecified
mirnet-mmu-25758	mmu-mir-129-2-3p	MIMAT0000544	Abl2	ENSMUSG00000026596	11352	NO	HITS-CLIP	21258322	1	0	0	Unspecified
mirnet-mmu-25810	mmu-let-7b-5p	MIMAT0000522	Apbb3	ENSMUSG00000006050	225372	NO	Sequencing	19536157	1	0	0	Unspecified
mirnet-mmu-25885	mmu-mir-129-2-3p	MIMAT0000544	Csf3r	ENSMUSG00000028859	12986	NO	HITS-CLIP	25083871	1	0	0	Unspecified
mirnet-mmu-25990	mmu-let-7b-5p	MIMAT0000522	Csnk2a1	ENSMUSG00000074698	12995	NO	Sequencing	19536157	1	1	0	Unspecified
mirnet-mmu-26131	mmu-let-7b-5p	MIMAT0000522	Actg1	ENSMUSG00000062825	11465	YES	Reporter assay	15131085	1	1	0	Unspecified
mirnet-mmu-26181	mmu-let-7b-5p	MIMAT0000522	Acvr1b	ENSMUSG00000000532	11479	NO	Sequencing	19536157	1	1	0	Unspecified
mirnet-mmu-26328	mmu-let-7b-5p	MIMAT0000522	Adamts15	ENSMUSG00000033453	235130	NO	Sequencing	19536157	1	1	0	Unspecified
mirnet-mmu-26437	mmu-mir-129-2-3p	MIMAT0000544	Adarb1	ENSMUSG00000020262	110532	NO	HITS-CLIP	25083871	1	0	0	Unspecified
mirnet-mmu-26438	mmu-mir-129-2-3p	MIMAT0000544	Adarb1	ENSMUSG00000020262	110532	NO	HITS-CLIP	21258322	1	0	0	Unspecified
mirnet-mmu-26540	mmu-let-7b-5p	MIMAT0000522	Adipor2	ENSMUSG00000030168	68465	NO	Sequencing	19536157	1	1	0	Unspecified
mirnet-mmu-26564	mmu-let-7b-5p	MIMAT0000522	Nf2	ENSMUSG00000009073	18016	NO	HITS-CLIP	23597149	1	0	0	Unspecified
mirnet-mmu-26631	mmu-let-7b-5p	MIMAT0000522	Adra2a	ENSMUSG00000033717	11551	NO	Sequencing	19536157	1	1	0	Unspecified
mirnet-mmu-26743	mmu-let-7b-5p	MIMAT0000522	Agap1	ENSMUSG00000055013	347722	NO	Sequencing	19536157	1	0	0	Unspecified
mirnet-mmu-26804	mmu-let-7b-5p	MIMAT0000522	Ago3	ENSMUSG00000028842	214150	NO	Sequencing	19536157	1	1	0	Unspecified
mirnet-mmu-26841	mmu-let-7b-5p	MIMAT0000522	D630045J12Rik	ENSMUSG00000063455	330286	NO	Sequencing	19536157	1	1	0	Unspecified
mirnet-mmu-26933	mmu-let-7b-5p	MIMAT0000522	AI464131	ENSMUSG00000046312	329828	NO	Sequencing	19536157	1	0	0	Unspecified
mirnet-mmu-27220	mmu-let-7b-5p	MIMAT0000522	Ddn	ENSMUSG00000059213	13199	NO	Sequencing	19536157	1	1	0	Unspecified
mirnet-mmu-27288	mmu-let-7b-5p	MIMAT0000522	Akt1	ENSMUSG00000001729	11651	NO	Sequencing	19536157	1	0	0	Unspecified
mirnet-mmu-27482	mmu-let-7b-5p	MIMAT0000522	Nr6a1	ENSMUSG00000063972	14536	NO	Sequencing	19536157	1	1	0	Unspecified
mirnet-mmu-27627	mmu-let-7b-5p	MIMAT0000522	Igdcc3	ENSMUSG00000032394	19289	NO	Sequencing	19536157	1	0	0	Unspecified
mirnet-mmu-27628	mmu-let-7b-5p	MIMAT0000522	Igdcc4	ENSMUSG00000032816	56741	NO	Sequencing	19536157	1	0	0	Unspecified
mirnet-mmu-27804	mmu-let-7b-5p	MIMAT0000522	Ankrd52	ENSMUSG00000014498	237615	NO	Sequencing	19536157	1	0	0	Unspecified
mirnet-mmu-27839	mmu-mir-129-2-3p	MIMAT0000544	Cxcl11	ENSMUSG00000060183	56066	NO	HITS-CLIP	25083871	1	0	0	Unspecified
mirnet-mmu-27849	mmu-let-7b-5p	MIMAT0000522	Dlc1	ENSMUSG00000031523	50768	NO	Sequencing	19536157	1	0	0	Unspecified
mirnet-mmu-27997	mmu-let-7b-5p	MIMAT0000522	Apba1	ENSMUSG00000024897	319924	NO	Sequencing	19536157	1	0	0	Unspecified
mirnet-mmu-28033	mmu-let-7b-5p	MIMAT0000522	Apc2	ENSMUSG00000020135	23805	NO	HITS-CLIP	25083871	1	1	0	Unspecified
mirnet-mmu-28034	mmu-let-7b-5p	MIMAT0000522	Apc2	ENSMUSG00000020135	23805	NO	HITS-CLIP	23142080	1	1	0	Unspecified
mirnet-mmu-28035	mmu-let-7b-5p	MIMAT0000522	Apc2	ENSMUSG00000020135	23805	NO	HITS-CLIP	21258322	1	1	0	Unspecified
mirnet-mmu-28079	mmu-let-7b-5p	MIMAT0000522	Dnajc27	ENSMUSG00000020657	217378	NO	Sequencing	19536157	1	1	0	Unspecified
mirnet-mmu-28191	mmu-let-7b-5p	MIMAT0000522	Dnm3	ENSMUSG00000040265	103967	NO	Sequencing	19536157	1	0	0	Unspecified
mirnet-mmu-28262	mmu-let-7b-5p	MIMAT0000522	Arc	ENSMUSG00000022602	11838	NO	Sequencing	19536157	1	0	0	Unspecified
mirnet-mmu-28336	mmu-let-7b-5p	MIMAT0000522	Arhgap1	ENSMUSG00000027247	228359	NO	Sequencing	19536157	1	1	0	Unspecified
mirnet-mmu-28459	mmu-let-7b-5p	MIMAT0000522	Dusp1	ENSMUSG00000024190	19252	NO	Sequencing	19536157	1	1	0	Unspecified
mirnet-mmu-28539	mmu-let-7b-5p	MIMAT0000522	Arid3b	ENSMUSG00000004661	56380	NO	Sequencing	19536157	1	1	0	Unspecified
mirnet-mmu-28640	mmu-let-7b-5p	MIMAT0000522	Arl5a	ENSMUSG00000036093	75423	NO	Sequencing	19536157	1	1	0	Unspecified
mirnet-mmu-28725	mmu-let-7b-5p	MIMAT0000522	Itga4	ENSMUSG00000027009	16401	NO	Sequencing	19536157	1	0	0	Unspecified
mirnet-mmu-28748	mmu-mir-129-2-3p	MIMAT0000544	E130311K13Rik	ENSMUSG00000048581	329659	NO	HITS-CLIP	21258322	1	0	0	Unspecified
mirnet-mmu-28751	mmu-mir-129-2-3p	MIMAT0000544	E130311K13Rik	ENSMUSG00000048581	329659	NO	HITS-CLIP	25083871	1	0	0	Unspecified
mirnet-mmu-28824	mmu-let-7b-5p	MIMAT0000522	Arpp19	ENSMUSG00000007656	59046	NO	Sequencing	19536157	1	1	0	Unspecified
mirnet-mmu-28832	mmu-let-7b-5p	MIMAT0000522	Arpp21	ENSMUSG00000032503	74100	NO	Sequencing	19536157	1	0	0	Unspecified
mirnet-mmu-28845	mmu-let-7b-5p	MIMAT0000522	Arrdc3	ENSMUSG00000074794	105171	NO	Sequencing	19536157	1	0	0	Unspecified
mirnet-mmu-29316	mmu-let-7b-5p	MIMAT0000522	Atp2a2	ENSMUSG00000029467	11938	NO	Sequencing	19536157	1	1	0	Unspecified
mirnet-mmu-29352	mmu-let-7b-5p	MIMAT0000522	Atp2b2	ENSMUSG00000030302	11941	NO	HITS-CLIP	21258322	1	0	0	Unspecified
mirnet-mmu-29353	mmu-let-7b-5p	MIMAT0000522	Atp2b2	ENSMUSG00000030302	11941	NO	Sequencing	19536157	1	0	0	Unspecified
mirnet-mmu-29438	mmu-let-7b-5p	MIMAT0000522	Atp6v1b2	ENSMUSG00000006273	11966	NO	Sequencing	19536157	1	1	0	Unspecified
mirnet-mmu-29813	mmu-let-7b-5p	MIMAT0000522	Epb4.1l1	ENSMUSG00000027624	13821	NO	Sequencing	19536157	1	0	0	Unspecified
mirnet-mmu-29839	mmu-let-7b-5p	MIMAT0000522	Epb4.1l5	ENSMUSG00000026383	226352	NO	Sequencing	19536157	1	0	0	Unspecified
mirnet-mmu-29849	mmu-let-7b-5p	MIMAT0000522	Kifc2	ENSMUSG00000004187	16581	NO	Sequencing	19536157	1	0	0	Unspecified
mirnet-mmu-29870	mmu-let-7b-5p	MIMAT0000522	Slc8a2	ENSMUSG00000030376	110891	NO	Sequencing	19536157	1	0	0	Unspecified
mirnet-mmu-29893	mmu-let-7b-5p	MIMAT0000522	Epha4	ENSMUSG00000026235	13838	NO	Sequencing	19536157	1	0	0	Unspecified
mirnet-mmu-29977	mmu-let-7b-5p	MIMAT0000522	Bach1	ENSMUSG00000025612	12013	NO	Sequencing	19536157	1	1	0	Unspecified
mirnet-mmu-30042	mmu-let-7b-5p	MIMAT0000522	Bahcc1	ENSMUSG00000039741	268515	NO	Sequencing	19536157	1	0	0	Unspecified
mirnet-mmu-30217	mmu-let-7b-5p	MIMAT0000522	Kpna1	ENSMUSG00000022905	16646	NO	Sequencing	19536157	1	1	0	Unspecified
mirnet-mmu-30257	mmu-let-7b-5p	MIMAT0000522	Esam	ENSMUSG00000001946	69524	NO	Sequencing	19536157	1	0	0	Unspecified
mirnet-mmu-30572	mmu-let-7b-5p	MIMAT0000522	Bcl7c	ENSMUSG00000030814	12055	NO	Sequencing	19536157	1	0	0	Unspecified
mirnet-mmu-30800	mmu-let-7b-5p	MIMAT0000522	Bmpr1a	ENSMUSG00000021796	12166	NO	Sequencing	19536157	1	0	0	Unspecified
mirnet-mmu-30903	mmu-let-7b-5p	MIMAT0000522	Braf	ENSMUSG00000002413	109880	NO	Sequencing	19536157	1	0	0	Unspecified
mirnet-mmu-30941	mmu-mir-129-2-3p	MIMAT0000544	Bri3bp	ENSMUSG00000037905	76809	NO	HITS-CLIP	21258322	1	0	0	Unspecified
mirnet-mmu-31010	mmu-let-7b-5p	MIMAT0000522	Bsg	ENSMUSG00000023175	12215	NO	Sequencing	19536157	1	1	0	Unspecified
mirnet-mmu-31012	mmu-let-7b-5p	MIMAT0000522	Bsg	ENSMUSG00000023175	12215	YES	Luciferase assay//Western blot	21087605	1	1	0	Unspecified
mirnet-mmu-31072	mmu-mir-129-2-3p	MIMAT0000544	Btaf1	ENSMUSG00000040565	107182	NO	HITS-CLIP	25083871	1	0	0	Unspecified
mirnet-mmu-31096	mmu-let-7b-5p	MIMAT0000522	Lnp	ENSMUSG00000009207	69605	NO	Sequencing	19536157	1	0	0	Unspecified
mirnet-mmu-31099	mmu-let-7b-5p	MIMAT0000522	Btbd3	ENSMUSG00000062098	228662	NO	Sequencing	19536157	1	0	0	Unspecified
mirnet-mmu-31382	mmu-let-7b-5p	MIMAT0000522	Cacna1e	ENSMUSG00000004110	12290	NO	Sequencing	19536157	1	0	0	Unspecified
mirnet-mmu-31447	mmu-let-7b-5p	MIMAT0000522	Cadm2	ENSMUSG00000064115	239857	NO	Sequencing	19536157	1	1	0	Unspecified
mirnet-mmu-31522	mmu-let-7b-5p	MIMAT0000522	Ppme1	ENSMUSG00000030718	72590	NO	Sequencing	19536157	1	0	0	Unspecified
mirnet-mmu-31539	mmu-let-7b-5p	MIMAT0000522	Cald1	ENSMUSG00000029761	109624	NO	Sequencing	19536157	1	1	0	Unspecified
mirnet-mmu-31698	mmu-let-7b-5p	MIMAT0000522	Ppp3r1	ENSMUSG00000033953	19058	NO	Sequencing	19536157	1	0	0	Unspecified
mirnet-mmu-31776	mmu-let-7b-5p	MIMAT0000522	Capns1	ENSMUSG00000001794	12336	NO	Sequencing	19536157	1	0	0	Unspecified
mirnet-mmu-31841	mmu-let-7b-5p	MIMAT0000522	Car2	ENSMUSG00000027562	12349	NO	Sequencing	19536157	1	1	0	Unspecified
mirnet-mmu-32058	mmu-let-7b-5p	MIMAT0000522	Brinp1	ENSMUSG00000028351	56710	NO	Sequencing	19536157	1	0	0	Unspecified
mirnet-mmu-32063	mmu-let-7b-5p	MIMAT0000522	Cat	ENSMUSG00000027187	12359	NO	Sequencing	19536157	1	1	0	Unspecified
mirnet-mmu-32214	mmu-let-7b-5p	MIMAT0000522	Cbx5	ENSMUSG00000009575	12419	NO	Sequencing	19536157	1	1	0	Unspecified
mirnet-mmu-32257	mmu-let-7b-5p	MIMAT0000522	Fmn2	ENSMUSG00000028354	54418	NO	Sequencing	19536157	1	0	0	Unspecified
mirnet-mmu-32268	mmu-let-7b-5p	MIMAT0000522	Ccdc127	ENSMUSG00000021578	67433	NO	Sequencing	19536157	1	0	0	Unspecified
mirnet-mmu-32336	mmu-let-7b-5p	MIMAT0000522	Fndc3a	ENSMUSG00000033487	319448	NO	Sequencing	19536157	1	1	0	Unspecified
mirnet-mmu-32387	mmu-let-7b-5p	MIMAT0000522	Fnip1	ENSMUSG00000035992	216742	NO	Sequencing	19536157	1	1	0	Unspecified
mirnet-mmu-32396	mmu-let-7b-5p	MIMAT0000522	Fnip2	ENSMUSG00000061175	329679	NO	Sequencing	19536157	1	1	0	Unspecified
mirnet-mmu-32440	mmu-let-7b-5p	MIMAT0000522	Map4k3	ENSMUSG00000024242	225028	NO	Sequencing	19536157	1	1	0	Unspecified
mirnet-mmu-32594	mmu-let-7b-5p	MIMAT0000522	Ccnd1	ENSMUSG00000070348	12443	NO	Sequencing	19536157	1	1	0	Unspecified
mirnet-mmu-32673	mmu-let-7b-5p	MIMAT0000522	Mar-09	ENSMUSG00000040502	216438	NO	Sequencing	19536157	1	0	0	Unspecified
mirnet-mmu-32684	mmu-let-7b-5p	MIMAT0000522	Fras1	ENSMUSG00000034687	231470	NO	Sequencing	19536157	1	1	0	Unspecified
mirnet-mmu-32698	mmu-mir-129-2-3p	MIMAT0000544	Haus2	ENSMUSG00000027285	66296	NO	HITS-CLIP	21258322	1	0	0	Unspecified
mirnet-mmu-32702	mmu-let-7b-5p	MIMAT0000522	Mast2	ENSMUSG00000003810	17776	NO	Sequencing	19536157	1	0	0	Unspecified
mirnet-mmu-32716	mmu-let-7b-5p	MIMAT0000522	Ctsb	ENSMUSG00000021939	13030	NO	Sequencing	19536157	1	1	0	Unspecified
mirnet-mmu-32754	mmu-let-7b-5p	MIMAT0000522	Cd164	ENSMUSG00000019818	53599	NO	Sequencing	19536157	1	1	0	Unspecified
mirnet-mmu-32772	mmu-let-7b-5p	MIMAT0000522	Frmd5	ENSMUSG00000027238	228564	NO	Sequencing	19536157	1	0	0	Unspecified
mirnet-mmu-32834	mmu-let-7b-5p	MIMAT0000522	Hdx	ENSMUSG00000034551	245596	NO	Sequencing	19536157	1	0	0	Unspecified
mirnet-mmu-32932	mmu-let-7b-5p	MIMAT0000522	Tbc1d24	ENSMUSG00000036473	18209	NO	Sequencing	19536157	1	1	0	Unspecified
mirnet-mmu-33440	mmu-let-7b-5p	MIMAT0000522	Cdr2l	ENSMUSG00000050910	237988	NO	Sequencing	19536157	1	1	0	Unspecified
mirnet-mmu-33614	mmu-let-7b-5p	MIMAT0000522	Celf5	ENSMUSG00000034818	319586	NO	Sequencing	19536157	1	0	0	Unspecified
mirnet-mmu-33677	mmu-let-7b-5p	MIMAT0000522	Cep120	ENSMUSG00000048799	225523	NO	Sequencing	19536157	1	1	0	Unspecified
mirnet-mmu-33709	mmu-mir-129-2-3p	MIMAT0000544	Gga2	ENSMUSG00000030872	74105	NO	HITS-CLIP	25083871	1	0	0	Unspecified
mirnet-mmu-33710	mmu-mir-129-2-3p	MIMAT0000544	Gga2	ENSMUSG00000030872	74105	NO	HITS-CLIP	21258322	1	0	0	Unspecified
mirnet-mmu-33735	mmu-let-7b-5p	MIMAT0000522	Gga3	ENSMUSG00000020740	260302	NO	Sequencing	19536157	1	1	0	Unspecified
mirnet-mmu-33889	mmu-let-7b-5p	MIMAT0000522	Chd3	ENSMUSG00000018474	216848	NO	Sequencing	19536157	1	1	0	Unspecified
mirnet-mmu-33900	mmu-let-7b-5p	MIMAT0000522	Chd7	ENSMUSG00000041235	320790	NO	Sequencing	19536157	1	1	0	Unspecified
mirnet-mmu-33912	mmu-let-7b-5p	MIMAT0000522	Chd9	ENSMUSG00000056608	109151	NO	Sequencing	19536157	1	1	0	Unspecified
mirnet-mmu-34019	mmu-mir-129-2-3p	MIMAT0000544	Chic1	ENSMUSG00000031327	12212	NO	HITS-CLIP	21258322	1	0	0	Unspecified
mirnet-mmu-34020	mmu-mir-129-2-3p	MIMAT0000544	Chic1	ENSMUSG00000031327	12212	NO	HITS-CLIP	25083871	1	0	0	Unspecified
mirnet-mmu-34171	mmu-let-7b-5p	MIMAT0000522	Rbm33	ENSMUSG00000048271	381626	NO	Sequencing	19536157	1	0	0	Unspecified
mirnet-mmu-34176	mmu-mir-129-2-3p	MIMAT0000544	Mprip	ENSMUSG00000005417	26936	NO	HITS-CLIP	25083871	1	0	0	Unspecified
mirnet-mmu-34319	mmu-let-7b-5p	MIMAT0000522	Cldn12	ENSMUSG00000046798	64945	NO	Sequencing	19536157	1	1	0	Unspecified
mirnet-mmu-34435	mmu-mir-129-2-3p	MIMAT0000544	Clmn	ENSMUSG00000021097	94040	NO	HITS-CLIP	21258322	1	0	0	Unspecified
mirnet-mmu-34521	mmu-let-7b-5p	MIMAT0000522	Dnajc1	ENSMUSG00000026740	13418	NO	Sequencing	19536157	1	0	0	Unspecified
mirnet-mmu-34541	mmu-let-7b-5p	MIMAT0000522	Msi2	ENSMUSG00000069769	76626	NO	Sequencing	19536157	1	1	0	Unspecified
mirnet-mmu-34542	mmu-let-7b-5p	MIMAT0000522	Msi2	ENSMUSG00000069769	76626	NO	HITS-CLIP	25083871	1	1	0	Unspecified
mirnet-mmu-34624	mmu-let-7b-5p	MIMAT0000522	Cnih4	ENSMUSG00000062169	98417	NO	Sequencing	19536157	1	0	0	Unspecified
mirnet-mmu-34699	mmu-let-7b-5p	MIMAT0000522	Cnr1	ENSMUSG00000044288	12801	NO	Sequencing	19536157	1	0	0	Unspecified
mirnet-mmu-34732	mmu-let-7b-5p	MIMAT0000522	Cntn2	ENSMUSG00000053024	21367	NO	Sequencing	19536157	1	0	0	Unspecified
mirnet-mmu-34740	mmu-mir-129-2-3p	MIMAT0000544	Cntn2	ENSMUSG00000053024	21367	NO	HITS-CLIP	21258322	1	0	0	Unspecified
mirnet-mmu-34741	mmu-mir-129-2-3p	MIMAT0000544	Cntn2	ENSMUSG00000053024	21367	NO	HITS-CLIP	25083871	1	0	0	Unspecified
mirnet-mmu-34890	mmu-let-7b-5p	MIMAT0000522	Col4a2	ENSMUSG00000031503	12827	NO	Sequencing	19536157	1	1	0	Unspecified
mirnet-mmu-34912	mmu-let-7b-5p	MIMAT0000522	Gpcpd1	ENSMUSG00000027346	74182	NO	Sequencing	19536157	1	1	0	Unspecified
mirnet-mmu-35033	mmu-let-7b-5p	MIMAT0000522	Mycbp	ENSMUSG00000028647	56309	NO	Sequencing	19536157	1	0	0	Unspecified
mirnet-mmu-35157	mmu-let-7b-5p	MIMAT0000522	Cpeb2	ENSMUSG00000039782	231207	NO	Sequencing	19536157	1	0	0	Unspecified
mirnet-mmu-35193	mmu-let-7b-5p	MIMAT0000522	Cpeb4	ENSMUSG00000020300	67579	NO	Sequencing	19536157	1	1	0	Unspecified
mirnet-mmu-35282	mmu-let-7b-5p	MIMAT0000522	Gramd1b	ENSMUSG00000040111	235283	NO	Sequencing	19536157	1	1	0	Unspecified
mirnet-mmu-35339	mmu-mir-129-2-3p	MIMAT0000544	Creb1	ENSMUSG00000025958	12912	NO	HITS-CLIP	25083871	1	0	0	Unspecified
mirnet-mmu-35372	mmu-let-7b-5p	MIMAT0000522	Greb1l	ENSMUSG00000042942	381157	NO	Sequencing	19536157	1	0	0	Unspecified
mirnet-mmu-35421	mmu-let-7b-5p	MIMAT0000522	Gria3	ENSMUSG00000001986	53623	NO	Sequencing	19536157	1	0	0	Unspecified
mirnet-mmu-35425	mmu-let-7b-5p	MIMAT0000522	Crem	ENSMUSG00000063889	12916	NO	Sequencing	19536157	1	1	0	Unspecified
mirnet-mmu-35448	mmu-let-7b-5p	MIMAT0000522	Crk	ENSMUSG00000017776	12928	NO	Sequencing	19536157	1	1	0	Unspecified
mirnet-mmu-35697	mmu-let-7b-5p	MIMAT0000522	Csrnp2	ENSMUSG00000044636	207785	NO	Sequencing	19536157	1	1	0	Unspecified
mirnet-mmu-35742	mmu-let-7b-5p	MIMAT0000522	Gxylt1	ENSMUSG00000036197	223827	NO	Sequencing	19536157	1	1	0	Unspecified
mirnet-mmu-35984	mmu-let-7b-5p	MIMAT0000522	Ndst3	ENSMUSG00000027977	83398	NO	Sequencing	19536157	1	0	0	Unspecified
mirnet-mmu-36041	mmu-let-7b-5p	MIMAT0000522	Hdgfrp3	ENSMUSG00000025104	29877	NO	Sequencing	19536157	1	0	0	Unspecified
mirnet-mmu-36256	mmu-let-7b-5p	MIMAT0000522	Nf2	ENSMUSG00000009073	18016	NO	Sequencing	19536157	1	0	0	Unspecified
mirnet-mmu-36257	mmu-let-7b-5p	MIMAT0000522	Nf2	ENSMUSG00000009073	18016	NO	HITS-CLIP	25083871	1	0	0	Unspecified
mirnet-mmu-36268	mmu-let-7b-5p	MIMAT0000522	Hic2	ENSMUSG00000050240	58180	NO	Sequencing	19536157	1	1	0	Unspecified
mirnet-mmu-36463	mmu-let-7b-5p	MIMAT0000522	Nfxl1	ENSMUSG00000072889	100978	NO	Sequencing	19536157	1	1	0	Unspecified
mirnet-mmu-36592	mmu-let-7b-5p	MIMAT0000522	Ercc6	ENSMUSG00000054051	319955	NO	Sequencing	19536157	1	1	0	Unspecified
mirnet-mmu-36659	mmu-let-7b-5p	MIMAT0000522	Homer1	ENSMUSG00000007617	26556	NO	Sequencing	19536157	1	0	0	Unspecified
mirnet-mmu-36766	mmu-let-7b-5p	MIMAT0000522	Pigw	ENSMUSG00000045140	70325	NO	Sequencing	19536157	1	0	0	Unspecified
mirnet-mmu-36792	mmu-let-7b-5p	MIMAT0000522	Sema4f	ENSMUSG00000000627	20355	NO	Sequencing	19536157	1	1	0	Unspecified
mirnet-mmu-36906	mmu-let-7b-5p	MIMAT0000522	Nova1	ENSMUSG00000021047	664883	NO	Sequencing	19536157	1	1	0	Unspecified
mirnet-mmu-36930	mmu-let-7b-5p	MIMAT0000522	Ddx10	ENSMUSG00000053289	77591	NO	Sequencing	19536157	1	1	0	Unspecified
mirnet-mmu-37251	mmu-let-7b-5p	MIMAT0000522	Ifnar1	ENSMUSG00000022967	15975	NO	HITS-CLIP	21258322	1	0	0	Unspecified
mirnet-mmu-37287	mmu-mir-129-2-3p	MIMAT0000544	Ifngr2	ENSMUSG00000022965	15980	NO	HITS-CLIP	21258322	1	0	0	Unspecified
mirnet-mmu-37351	mmu-mir-129-2-3p	MIMAT0000544	Diap2	ENSMUSG00000034480	54004	NO	HITS-CLIP	21258322	1	0	0	Unspecified
mirnet-mmu-37352	mmu-mir-129-2-3p	MIMAT0000544	Diap2	ENSMUSG00000034480	54004	NO	HITS-CLIP	25083871	1	0	0	Unspecified
mirnet-mmu-37451	mmu-let-7b-5p	MIMAT0000522	Dip2b	ENSMUSG00000023026	239667	NO	Sequencing	19536157	1	1	0	Unspecified
mirnet-mmu-37523	mmu-let-7b-5p	MIMAT0000522	Ikbkg	ENSMUSG00000004221	16151	NO	Sequencing	19536157	1	1	0	Unspecified
mirnet-mmu-37621	mmu-let-7b-5p	MIMAT0000522	Usp22	ENSMUSG00000042506	216825	NO	Sequencing	19536157	1	0	0	Unspecified
mirnet-mmu-37645	mmu-let-7b-5p	MIMAT0000522	Dmd	ENSMUSG00000045103	13405	NO	Sequencing	19536157	1	1	0	Unspecified
mirnet-mmu-37725	mmu-let-7b-5p	MIMAT0000522	Usp47	ENSMUSG00000059263	74996	NO	Sequencing	19536157	1	1	0	Unspecified
mirnet-mmu-37759	mmu-let-7b-5p	MIMAT0000522	Lpgat1	ENSMUSG00000026623	226856	NO	Sequencing	19536157	1	1	0	Unspecified
mirnet-mmu-37856	mmu-mir-129-2-3p	MIMAT0000544	Ogdh	ENSMUSG00000020456	18293	NO	HITS-CLIP	25083871	1	0	0	Unspecified
mirnet-mmu-37857	mmu-mir-129-2-3p	MIMAT0000544	Ogdh	ENSMUSG00000020456	18293	NO	HITS-CLIP	21258322	1	0	0	Unspecified
mirnet-mmu-37871	mmu-let-7b-5p	MIMAT0000522	Dnhd1	ENSMUSG00000030882	77505	NO	Sequencing	19536157	1	0	0	Unspecified
mirnet-mmu-37955	mmu-let-7b-5p	MIMAT0000522	Donson	ENSMUSG00000022960	60364	NO	Sequencing	19536157	1	1	0	Unspecified
mirnet-mmu-37964	mmu-mir-129-2-3p	MIMAT0000544	Inip	ENSMUSG00000038544	66209	NO	HITS-CLIP	21258322	1	0	0	Unspecified
mirnet-mmu-37965	mmu-mir-129-2-3p	MIMAT0000544	Inip	ENSMUSG00000038544	66209	NO	HITS-CLIP	25083871	1	0	0	Unspecified
mirnet-mmu-38275	mmu-let-7b-5p	MIMAT0000522	Dusp6	ENSMUSG00000019960	67603	NO	Sequencing	19536157	1	1	0	Unspecified
mirnet-mmu-38309	mmu-let-7b-5p	MIMAT0000522	Dync1i2	ENSMUSG00000027012	13427	NO	Sequencing	19536157	1	1	0	Unspecified
mirnet-mmu-38347	mmu-let-7b-5p	MIMAT0000522	Slc22a23	ENSMUSG00000038267	73102	NO	Sequencing	19536157	1	1	0	Unspecified
mirnet-mmu-38430	mmu-let-7b-5p	MIMAT0000522	Slc23a2	ENSMUSG00000027340	54338	NO	Sequencing	19536157	1	1	0	Unspecified
mirnet-mmu-38506	mmu-let-7b-5p	MIMAT0000522	E2f3	ENSMUSG00000016477	13557	NO	Sequencing	19536157	1	1	0	Unspecified
mirnet-mmu-38634	mmu-let-7b-5p	MIMAT0000522	Itsn2	ENSMUSG00000020640	20403	NO	Sequencing	19536157	1	1	0	Unspecified
mirnet-mmu-38642	mmu-mir-129-2-3p	MIMAT0000544	Iws1	ENSMUSG00000024384	73473	NO	HITS-CLIP	25083871	1	0	0	Unspecified
mirnet-mmu-38643	mmu-mir-129-2-3p	MIMAT0000544	Iws1	ENSMUSG00000024384	73473	NO	HITS-CLIP	21258322	1	0	0	Unspecified
mirnet-mmu-38666	mmu-let-7b-5p	MIMAT0000522	Eea1	ENSMUSG00000036499	216238	NO	Sequencing	19536157	1	1	0	Unspecified
mirnet-mmu-38693	mmu-let-7b-5p	MIMAT0000522	Wnk1	ENSMUSG00000045962	232341	NO	Sequencing	19536157	1	0	0	Unspecified
mirnet-mmu-38803	mmu-let-7b-5p	MIMAT0000522	Jph4	ENSMUSG00000022208	319984	NO	Sequencing	19536157	1	1	0	Unspecified
mirnet-mmu-38816	mmu-let-7b-5p	MIMAT0000522	Egln2	ENSMUSG00000058709	112406	NO	Sequencing	19536157	1	1	0	Unspecified
mirnet-mmu-38881	mmu-let-7b-5p	MIMAT0000522	Kcna1	ENSMUSG00000047976	16485	NO	Sequencing	19536157	1	1	0	Unspecified
mirnet-mmu-38911	mmu-let-7b-5p	MIMAT0000522	Kcnc1	ENSMUSG00000058975	16502	NO	Sequencing	19536157	1	1	0	Unspecified
mirnet-mmu-38932	mmu-let-7b-5p	MIMAT0000522	Eif2ak3	ENSMUSG00000031668	13666	NO	Sequencing	19536157	1	0	0	Unspecified
mirnet-mmu-38942	mmu-let-7b-5p	MIMAT0000522	Kcnc2	ENSMUSG00000035681	268345	NO	Sequencing	19536157	1	0	0	Unspecified
mirnet-mmu-39001	mmu-let-7b-5p	MIMAT0000522	Eif4ebp2	ENSMUSG00000020091	13688	NO	Sequencing	19536157	1	1	0	Unspecified
mirnet-mmu-39006	mmu-let-7b-5p	MIMAT0000522	Eif4g2	ENSMUSG00000005610	13690	NO	Sequencing	19536157	1	1	0	Unspecified
mirnet-mmu-39103	mmu-mir-129-2-3p	MIMAT0000544	Elk1	ENSMUSG00000009406	13712	NO	HITS-CLIP	21258322	1	0	0	Unspecified
mirnet-mmu-39254	mmu-let-7b-5p	MIMAT0000522	Elp2	ENSMUSG00000024271	58523	NO	Sequencing	19536157	1	1	0	Unspecified
mirnet-mmu-39255	mmu-let-7b-5p	MIMAT0000522	Kctd12b	ENSMUSG00000041633	207474	NO	Sequencing	19536157	1	0	0	Unspecified
mirnet-mmu-39271	mmu-let-7b-5p	MIMAT0000522	Kctd21	ENSMUSG00000044952	622320	NO	Sequencing	19536157	1	0	0	Unspecified
mirnet-mmu-39280	mmu-let-7b-5p	MIMAT0000522	Kctd7	ENSMUSG00000034110	212919	NO	Sequencing	19536157	1	0	0	Unspecified
mirnet-mmu-39363	mmu-let-7b-5p	MIMAT0000522	Khsrp	ENSMUSG00000007670	16549	NO	Sequencing	19536157	1	1	0	Unspecified
mirnet-mmu-39431	mmu-mir-129-2-3p	MIMAT0000544	Kif1c	ENSMUSG00000020821	16562	NO	HITS-CLIP	21258322	1	0	0	Unspecified
mirnet-mmu-39432	mmu-mir-129-2-3p	MIMAT0000544	Kif1c	ENSMUSG00000020821	16562	NO	HITS-CLIP	25083871	1	0	0	Unspecified
mirnet-mmu-39591	mmu-let-7b-5p	MIMAT0000522	Slc9a2	ENSMUSG00000026062	226999	NO	Sequencing	19536157	1	0	0	Unspecified
mirnet-mmu-39684	mmu-let-7b-5p	MIMAT0000522	Ephb3	ENSMUSG00000005958	13845	NO	Sequencing	19536157	1	1	0	Unspecified
mirnet-mmu-39794	mmu-mir-129-2-3p	MIMAT0000544	Klhl24	ENSMUSG00000062901	75785	NO	HITS-CLIP	21258322	1	0	0	Unspecified
mirnet-mmu-39901	mmu-let-7b-5p	MIMAT0000522	Mex3a	ENSMUSG00000074480	72640	NO	Sequencing	19536157	1	1	0	Unspecified
mirnet-mmu-39966	mmu-let-7b-5p	MIMAT0000522	Smg1	ENSMUSG00000030655	233789	NO	Sequencing	19536157	1	0	0	Unspecified
mirnet-mmu-39990	mmu-let-7b-5p	MIMAT0000522	Pigs	ENSMUSG00000041958	276846	NO	Sequencing	19536157	1	1	0	Unspecified
mirnet-mmu-40055	mmu-mir-129-2-3p	MIMAT0000544	Zfp148	ENSMUSG00000022811	22661	NO	HITS-CLIP	23142080	1	0	0	Unspecified
mirnet-mmu-40075	mmu-let-7b-5p	MIMAT0000522	Pik3ip1	ENSMUSG00000034614	216505	NO	Sequencing	19536157	1	1	0	Unspecified
mirnet-mmu-40240	mmu-let-7b-5p	MIMAT0000522	Lcor	ENSMUSG00000025019	212391	NO	Sequencing	19536157	1	1	0	Unspecified
mirnet-mmu-40367	mmu-let-7b-5p	MIMAT0000522	Lfng	ENSMUSG00000029570	16848	NO	Sequencing	19536157	1	0	0	Unspecified
mirnet-mmu-40426	mmu-let-7b-5p	MIMAT0000522	Sowaha	ENSMUSG00000044352	237761	NO	Sequencing	19536157	1	1	0	Unspecified
mirnet-mmu-40439	mmu-let-7b-5p	MIMAT0000522	Fam118a	ENSMUSG00000022434	73225	NO	Sequencing	19536157	1	0	0	Unspecified
mirnet-mmu-40523	mmu-let-7b-5p	MIMAT0000522	Fam135a	ENSMUSG00000026153	68187	NO	Sequencing	19536157	1	1	0	Unspecified
mirnet-mmu-40580	mmu-let-7b-5p	MIMAT0000522	Limd1	ENSMUSG00000025239	29806	NO	Sequencing	19536157	1	1	0	Unspecified
mirnet-mmu-40733	mmu-let-7b-5p	MIMAT0000522	Fam171a1	ENSMUSG00000050530	269233	NO	Sequencing	19536157	1	1	0	Unspecified
mirnet-mmu-40761	mmu-let-7b-5p	MIMAT0000522	Fam175b	ENSMUSG00000030965	109359	NO	Sequencing	19536157	1	0	0	Unspecified
mirnet-mmu-40882	mmu-let-7b-5p	MIMAT0000522	Rdh10	ENSMUSG00000025921	98711	NO	Sequencing	19536157	1	1	0	Unspecified
mirnet-mmu-40920	mmu-let-7b-5p	MIMAT0000522	Zfp664	ENSMUSG00000079215	269704	NO	Sequencing	19536157	1	1	0	Unspecified
mirnet-mmu-40956	mmu-mir-129-2-3p	MIMAT0000544	Polr3f	ENSMUSG00000027427	70408	NO	HITS-CLIP	21258322	1	0	0	Unspecified
mirnet-mmu-40965	mmu-let-7b-5p	MIMAT0000522	Reep4	ENSMUSG00000033589	72549	NO	Sequencing	19536157	1	0	0	Unspecified
mirnet-mmu-41188	mmu-let-7b-5p	MIMAT0000522	Farp1	ENSMUSG00000025555	223254	NO	Sequencing	19536157	1	1	0	Unspecified
mirnet-mmu-41268	mmu-let-7b-5p	MIMAT0000522	Fbxl14	ENSMUSG00000030019	101358	NO	HITS-CLIP	25083871	1	1	0	Unspecified
mirnet-mmu-41407	mmu-let-7b-5p	MIMAT0000522	Stat3	ENSMUSG00000004040	20848	NO	Sequencing	19536157	1	1	0	Unspecified
mirnet-mmu-41423	mmu-let-7b-5p	MIMAT0000522	Lsamp	ENSMUSG00000061080	268890	NO	Sequencing	19536157	1	1	0	Unspecified
mirnet-mmu-41586	mmu-let-7b-5p	MIMAT0000522	Prickle1	ENSMUSG00000036158	106042	NO	Sequencing	19536157	1	0	0	Unspecified
mirnet-mmu-41676	mmu-let-7b-5p	MIMAT0000522	Gpr63	ENSMUSG00000040372	81006	NO	Sequencing	19536157	1	0	0	Unspecified
mirnet-mmu-41682	mmu-let-7b-5p	MIMAT0000522	Fgd4	ENSMUSG00000022788	224014	NO	Sequencing	19536157	1	1	0	Unspecified
mirnet-mmu-41736	mmu-mir-129-2-3p	MIMAT0000544	Gprc5c	ENSMUSG00000051043	70355	NO	HITS-CLIP	25083871	1	0	0	Unspecified
mirnet-mmu-41852	mmu-mir-129-2-3p	MIMAT0000544	Magt1	ENSMUSG00000031232	67075	NO	HITS-CLIP	25083871	1	0	0	Unspecified
mirnet-mmu-41853	mmu-mir-129-2-3p	MIMAT0000544	Magt1	ENSMUSG00000031232	67075	NO	HITS-CLIP	21258322	1	0	0	Unspecified
mirnet-mmu-41902	mmu-let-7b-5p	MIMAT0000522	Flna	ENSMUSG00000031328	192176	NO	Sequencing	19536157	1	0	0	Unspecified
mirnet-mmu-41961	mmu-let-7b-5p	MIMAT0000522	Flywch1	ENSMUSG00000040097	224613	NO	Sequencing	19536157	1	0	0	Unspecified
mirnet-mmu-42262	mmu-let-7b-5p	MIMAT0000522	Syt5	ENSMUSG00000004961	53420	NO	Sequencing	19536157	1	1	0	Unspecified
mirnet-mmu-42432	mmu-let-7b-5p	MIMAT0000522	Ptgds	ENSMUSG00000015090	19215	NO	Sequencing	19536157	1	0	0	Unspecified
mirnet-mmu-42438	mmu-let-7b-5p	MIMAT0000522	Slc4a8	ENSMUSG00000023032	59033	NO	Sequencing	19536157	1	0	0	Unspecified
mirnet-mmu-42555	mmu-let-7b-5p	MIMAT0000522	Pdgfrb	ENSMUSG00000024620	18596	NO	Sequencing	19536157	1	1	0	Unspecified
mirnet-mmu-42603	mmu-let-7b-5p	MIMAT0000522	Tbc1d14	ENSMUSG00000029192	102641289	NO	Sequencing	19536157	1	0	0	Unspecified
mirnet-mmu-42656	mmu-let-7b-5p	MIMAT0000522	Tbc1d24	ENSMUSG00000036473	224617	NO	Sequencing	19536157	1	1	0	Unspecified
mirnet-mmu-42659	mmu-let-7b-5p	MIMAT0000522	Fut9	ENSMUSG00000055373	14348	NO	Sequencing	19536157	1	1	0	Unspecified
mirnet-mmu-42880	mmu-let-7b-5p	MIMAT0000522	Pxdn	ENSMUSG00000020674	69675	NO	Sequencing	19536157	1	1	0	Unspecified
mirnet-mmu-42897	mmu-let-7b-5p	MIMAT0000522	Gabra6	ENSMUSG00000020428	14399	NO	Sequencing	19536157	1	0	0	Unspecified
mirnet-mmu-42916	mmu-let-7b-5p	MIMAT0000522	Gabrb2	ENSMUSG00000007653	14401	NO	Sequencing	19536157	1	1	0	Unspecified
mirnet-mmu-42946	mmu-let-7b-5p	MIMAT0000522	Gad1	ENSMUSG00000070880	14415	NO	Sequencing	19536157	1	1	0	Unspecified
mirnet-mmu-42953	mmu-mir-129-2-3p	MIMAT0000544	Gad2	ENSMUSG00000026787	14417	NO	HITS-CLIP	21258322	1	0	0	Unspecified
mirnet-mmu-42954	mmu-mir-129-2-3p	MIMAT0000544	Gad2	ENSMUSG00000026787	14417	NO	HITS-CLIP	25083871	1	0	0	Unspecified
mirnet-mmu-43028	mmu-let-7b-5p	MIMAT0000522	Rab11fip4	ENSMUSG00000017639	268451	NO	Sequencing	19536157	1	0	0	Unspecified
mirnet-mmu-43149	mmu-let-7b-5p	MIMAT0000522	Knop1	ENSMUSG00000030980	66356	NO	Sequencing	19536157	1	0	0	Unspecified
mirnet-mmu-43157	mmu-let-7b-5p	MIMAT0000522	Sec14l1	ENSMUSG00000020823	74136	NO	Sequencing	19536157	1	1	0	Unspecified
mirnet-mmu-43179	mmu-let-7b-5p	MIMAT0000522	Gba2	ENSMUSG00000028467	230101	NO	Sequencing	19536157	1	0	0	Unspecified
mirnet-mmu-43437	mmu-let-7b-5p	MIMAT0000522	Tgfbr3	ENSMUSG00000029287	21814	NO	Sequencing	19536157	1	1	0	Unspecified
mirnet-mmu-43538	mmu-mir-129-2-3p	MIMAT0000544	Rapgef4	ENSMUSG00000049044	56508	NO	HITS-CLIP	21258322	1	0	0	Unspecified
mirnet-mmu-43720	mmu-let-7b-5p	MIMAT0000522	Mnt	ENSMUSG00000000282	17428	NO	Sequencing	19536157	1	0	0	Unspecified
mirnet-mmu-43835	mmu-let-7b-5p	MIMAT0000522	Nrp2	ENSMUSG00000025969	18187	NO	Sequencing	19536157	1	1	0	Unspecified
mirnet-mmu-43976	mmu-mir-129-2-3p	MIMAT0000544	Lmbrd1	ENSMUSG00000073725	68421	NO	HITS-CLIP	25083871	1	0	0	Unspecified
mirnet-mmu-44282	mmu-let-7b-5p	MIMAT0000522	Gnal	ENSMUSG00000024524	14680	NO	Sequencing	19536157	1	0	0	Unspecified
mirnet-mmu-44419	mmu-let-7b-5p	MIMAT0000522	Mtf2	ENSMUSG00000029267	17765	NO	Sequencing	19536157	1	1	0	Unspecified
mirnet-mmu-44462	mmu-let-7b-5p	MIMAT0000522	Gnl3l	ENSMUSG00000025266	237107	NO	HITS-CLIP	25083871	1	0	0	Unspecified
mirnet-mmu-44463	mmu-let-7b-5p	MIMAT0000522	Gnl3l	ENSMUSG00000025266	237107	NO	HITS-CLIP	21258322	1	0	0	Unspecified
mirnet-mmu-44529	mmu-let-7b-5p	MIMAT0000522	Gns	ENSMUSG00000034707	75612	NO	Sequencing	19536157	1	1	0	Unspecified
mirnet-mmu-44642	mmu-mir-129-2-3p	MIMAT0000544	Tmod1	ENSMUSG00000028328	21916	NO	HITS-CLIP	25083871	1	0	0	Unspecified
mirnet-mmu-44754	mmu-mir-129-2-3p	MIMAT0000544	Otud7b	ENSMUSG00000038495	229603	NO	HITS-CLIP	21258322	1	0	0	Unspecified
mirnet-mmu-44755	mmu-mir-129-2-3p	MIMAT0000544	Otud7b	ENSMUSG00000038495	229603	NO	HITS-CLIP	25083871	1	0	0	Unspecified
mirnet-mmu-44776	mmu-let-7b-5p	MIMAT0000522	Gpr137	ENSMUSG00000024958	107173	NO	Sequencing	19536157	1	0	0	Unspecified
mirnet-mmu-44842	mmu-mir-129-2-3p	MIMAT0000544	Zfyve27	ENSMUSG00000018820	319740	NO	HITS-CLIP	21258322	1	0	0	Unspecified
mirnet-mmu-45012	mmu-let-7b-5p	MIMAT0000522	Rnf213	ENSMUSG00000070327	672511	NO	Sequencing	19536157	1	1	0	Unspecified
mirnet-mmu-45076	mmu-let-7b-5p	MIMAT0000522	Rnf5	ENSMUSG00000015478	54197	NO	Sequencing	19536157	1	1	0	Unspecified
mirnet-mmu-45123	mmu-let-7b-5p	MIMAT0000522	Naa40	ENSMUSG00000024764	70999	NO	Sequencing	19536157	1	1	0	Unspecified
mirnet-mmu-45139	mmu-let-7b-5p	MIMAT0000522	Gria2	ENSMUSG00000033981	14800	NO	Sequencing	19536157	1	0	0	Unspecified
mirnet-mmu-45184	mmu-let-7b-5p	MIMAT0000522	Grik2	ENSMUSG00000056073	14806	NO	Sequencing	19536157	1	1	0	Unspecified
mirnet-mmu-45231	mmu-let-7b-5p	MIMAT0000522	Rpia	ENSMUSG00000053604	19895	YES	Reporter assay	15131085	1	1	0	Unspecified
mirnet-mmu-45426	mmu-let-7b-5p	MIMAT0000522	Gtf3c2	ENSMUSG00000106864	71752	NO	Sequencing	19536157	1	1	0	Unspecified
mirnet-mmu-45530	mmu-let-7b-5p	MIMAT0000522	Sned1	ENSMUSG00000047793	208777	NO	Sequencing	19536157	1	1	0	Unspecified
mirnet-mmu-45651	mmu-let-7b-5p	MIMAT0000522	Ncor1	ENSMUSG00000018501	20185	NO	Sequencing	19536157	1	1	0	Unspecified
mirnet-mmu-45667	mmu-let-7b-5p	MIMAT0000522	Slc4a7	ENSMUSG00000021733	218756	NO	Sequencing	19536157	1	1	0	Unspecified
mirnet-mmu-46059	mmu-let-7b-5p	MIMAT0000522	Scara3	ENSMUSG00000034463	219151	NO	Sequencing	19536157	1	1	0	Unspecified
mirnet-mmu-46210	mmu-let-7b-5p	MIMAT0000522	Ttc14	ENSMUSG00000027677	67120	NO	Sequencing	19536157	1	1	0	Unspecified
mirnet-mmu-46245	mmu-let-7b-5p	MIMAT0000522	Scn8a	ENSMUSG00000023033	20273	NO	Sequencing	19536157	1	0	0	Unspecified
mirnet-mmu-46442	mmu-let-7b-5p	MIMAT0000522	Tub	ENSMUSG00000031028	22141	NO	Sequencing	19536157	1	1	0	Unspecified
mirnet-mmu-46481	mmu-let-7b-5p	MIMAT0000522	Hoxb4	ENSMUSG00000038692	15412	NO	Sequencing	19536157	1	0	0	Unspecified
mirnet-mmu-46540	mmu-let-7b-5p	MIMAT0000522	Sema4g	ENSMUSG00000025207	26456	NO	Sequencing	19536157	1	1	0	Unspecified
mirnet-mmu-46566	mmu-let-7b-5p	MIMAT0000522	Hr	ENSMUSG00000022096	15460	NO	Sequencing	19536157	1	0	0	Unspecified
mirnet-mmu-46586	mmu-let-7b-5p	MIMAT0000522	Nol8	ENSMUSG00000021392	70930	NO	Sequencing	19536157	1	0	0	Unspecified
mirnet-mmu-46748	mmu-mir-129-2-3p	MIMAT0000544	Hyal1	ENSMUSG00000010051	15586	NO	HITS-CLIP	25083871	1	0	0	Unspecified
mirnet-mmu-46765	mmu-mir-129-2-3p	MIMAT0000544	Pkd2	ENSMUSG00000034462	18764	NO	HITS-CLIP	21258322	1	0	0	Unspecified
mirnet-mmu-46846	mmu-let-7b-5p	MIMAT0000522	Nr2e1	ENSMUSG00000019803	21907	YES	Reporter assay//Western blot//qRT-PCR	20133835	1	0	0	Unspecified
mirnet-mmu-46861	mmu-let-7b-5p	MIMAT0000522	Vsnl1	ENSMUSG00000054459	26950	NO	Sequencing	19536157	1	0	0	Unspecified
mirnet-mmu-46922	mmu-let-7b-5p	MIMAT0000522	Nras	ENSMUSG00000027852	18176	NO	Sequencing	19536157	1	1	0	Unspecified
mirnet-mmu-46933	mmu-let-7b-5p	MIMAT0000522	Sfmbt1	ENSMUSG00000006527	54650	NO	Sequencing	19536157	1	1	0	Unspecified
mirnet-mmu-47073	mmu-let-7b-5p	MIMAT0000522	Igf1r	ENSMUSG00000005533	16001	NO	Sequencing	19536157	1	1	0	Unspecified
mirnet-mmu-47354	mmu-let-7b-5p	MIMAT0000522	Sptbn2	ENSMUSG00000067889	20743	NO	Sequencing	19536157	1	1	0	Unspecified
mirnet-mmu-47378	mmu-let-7b-5p	MIMAT0000522	Usp32	ENSMUSG00000000804	237898	NO	Sequencing	19536157	1	1	0	Unspecified
mirnet-mmu-47387	mmu-let-7b-5p	MIMAT0000522	Nup35	ENSMUSG00000026999	69482	NO	Sequencing	19536157	1	0	0	Unspecified
mirnet-mmu-47446	mmu-let-7b-5p	MIMAT0000522	Srgap3	ENSMUSG00000030257	259302	NO	Sequencing	19536157	1	0	0	Unspecified
mirnet-mmu-47483	mmu-let-7b-5p	MIMAT0000522	Piga	ENSMUSG00000031381	18700	NO	Sequencing	19536157	1	1	0	Unspecified
mirnet-mmu-47495	mmu-let-7b-5p	MIMAT0000522	Zfp740	ENSMUSG00000046897	68744	NO	Sequencing	19536157	1	1	0	Unspecified
mirnet-mmu-47529	mmu-mir-129-2-3p	MIMAT0000544	Uvssa	ENSMUSG00000037355	71101	NO	HITS-CLIP	25083871	1	0	0	Unspecified
mirnet-mmu-47555	mmu-let-7b-5p	MIMAT0000522	Ppargc1b	ENSMUSG00000033871	170826	NO	Sequencing	19536157	1	0	0	Unspecified
mirnet-mmu-47559	mmu-let-7b-5p	MIMAT0000522	Msra	ENSMUSG00000054733	110265	NO	Sequencing	19536157	1	0	0	Unspecified
mirnet-mmu-47614	mmu-let-7b-5p	MIMAT0000522	Skil	ENSMUSG00000027660	20482	NO	Sequencing	19536157	1	1	0	Unspecified
mirnet-mmu-47829	mmu-let-7b-5p	MIMAT0000522	Slc15a2	ENSMUSG00000022899	57738	NO	Sequencing	19536157	1	0	0	Unspecified
mirnet-mmu-47939	mmu-let-7b-5p	MIMAT0000522	Pqlc2	ENSMUSG00000028744	212555	NO	Sequencing	19536157	1	1	0	Unspecified
mirnet-mmu-47985	mmu-let-7b-5p	MIMAT0000522	Otud5	ENSMUSG00000031154	54644	NO	Sequencing	19536157	1	0	0	Unspecified
mirnet-mmu-48078	mmu-mir-129-2-3p	MIMAT0000544	Zfyve27	ENSMUSG00000018820	319740	NO	HITS-CLIP	25083871	1	0	0	Unspecified
mirnet-mmu-48083	mmu-let-7b-5p	MIMAT0000522	Slc22a6	ENSMUSG00000024650	18399	NO	Sequencing	19536157	1	0	0	Unspecified
mirnet-mmu-48271	mmu-let-7b-5p	MIMAT0000522	Slc25a23	ENSMUSG00000046329	66972	NO	Sequencing	19536157	1	1	0	Unspecified
mirnet-mmu-48306	mmu-let-7b-5p	MIMAT0000522	Slc25a4	ENSMUSG00000031633	11739	NO	Sequencing	19536157	1	1	0	Unspecified
mirnet-mmu-48437	mmu-let-7b-5p	MIMAT0000522	Jam2	ENSMUSG00000053062	67374	NO	Sequencing	19536157	1	1	0	Unspecified
mirnet-mmu-48448	mmu-let-7b-5p	MIMAT0000522	Slc29a3	ENSMUSG00000020100	71279	NO	Sequencing	19536157	1	0	0	Unspecified
mirnet-mmu-48476	mmu-let-7b-5p	MIMAT0000522	Prrc2c	ENSMUSG00000040225	226562	NO	Sequencing	19536157	1	1	0	Unspecified
mirnet-mmu-48485	mmu-let-7b-5p	MIMAT0000522	Slc2a6	ENSMUSG00000036067	227659	NO	Sequencing	19536157	1	0	0	Unspecified
mirnet-mmu-48573	mmu-let-7b-5p	MIMAT0000522	Slc35a4	ENSMUSG00000033272	67843	NO	Sequencing	19536157	1	1	0	Unspecified
mirnet-mmu-48590	mmu-let-7b-5p	MIMAT0000522	Pbrm1	ENSMUSG00000042323	66923	NO	Sequencing	19536157	1	1	0	Unspecified
mirnet-mmu-48658	mmu-let-7b-5p	MIMAT0000522	Lrig2	ENSMUSG00000032913	269473	NO	Sequencing	19536157	1	1	0	Unspecified
mirnet-mmu-48730	mmu-let-7b-5p	MIMAT0000522	Kcnj10	ENSMUSG00000044708	16513	NO	Sequencing	19536157	1	1	0	Unspecified
mirnet-mmu-48801	mmu-let-7b-5p	MIMAT0000522	Pcgf3	ENSMUSG00000033623	69587	NO	Sequencing	19536157	1	1	0	Unspecified
mirnet-mmu-48864	mmu-mir-129-2-3p	MIMAT0000544	Taf1	ENSMUSG00000031314	270627	NO	HITS-CLIP	21258322	1	0	0	Unspecified
mirnet-mmu-49114	mmu-let-7b-5p	MIMAT0000522	Kif1a	ENSMUSG00000014602	16560	NO	Sequencing	19536157	1	1	0	Unspecified
mirnet-mmu-49137	mmu-let-7b-5p	MIMAT0000522	Pld3	ENSMUSG00000003363	18807	NO	Sequencing	19536157	1	0	0	Unspecified
mirnet-mmu-49185	mmu-let-7b-5p	MIMAT0000522	Kif21b	ENSMUSG00000041642	16565	NO	Sequencing	19536157	1	1	0	Unspecified
mirnet-mmu-49225	mmu-mir-129-2-3p	MIMAT0000544	Slc7a2	ENSMUSG00000031596	11988	NO	HITS-CLIP	21258322	1	0	0	Unspecified
mirnet-mmu-49278	mmu-let-7b-5p	MIMAT0000522	Snx5	ENSMUSG00000027423	69178	NO	Sequencing	19536157	1	1	0	Unspecified
mirnet-mmu-49395	mmu-let-7b-5p	MIMAT0000522	Klf8	ENSMUSG00000041649	245671	NO	Sequencing	19536157	1	0	0	Unspecified
mirnet-mmu-49588	mmu-let-7b-5p	MIMAT0000522	Syncrip	ENSMUSG00000032423	56403	NO	Sequencing	19536157	1	1	0	Unspecified
mirnet-mmu-49680	mmu-let-7b-5p	MIMAT0000522	Smcr8	ENSMUSG00000049323	237782	NO	Sequencing	19536157	1	0	0	Unspecified
mirnet-mmu-49751	mmu-let-7b-5p	MIMAT0000522	Zfp12	ENSMUSG00000029587	231866	NO	Sequencing	19536157	1	1	0	Unspecified
mirnet-mmu-49775	mmu-mir-129-2-3p	MIMAT0000544	Zfp148	ENSMUSG00000022811	22661	NO	HITS-CLIP	25083871	1	0	0	Unspecified
mirnet-mmu-49777	mmu-mir-129-2-3p	MIMAT0000544	Smyd4	ENSMUSG00000018809	319822	NO	HITS-CLIP	21258322	1	0	0	Unspecified
mirnet-mmu-49778	mmu-mir-129-2-3p	MIMAT0000544	Smyd4	ENSMUSG00000018809	319822	NO	HITS-CLIP	25083871	1	0	0	Unspecified
mirnet-mmu-49841	mmu-mir-129-2-3p	MIMAT0000544	Lrrc3	ENSMUSG00000051652	237387	NO	HITS-CLIP	25083871	1	0	0	Unspecified
mirnet-mmu-49842	mmu-mir-129-2-3p	MIMAT0000544	Lrrc3	ENSMUSG00000051652	237387	NO	HITS-CLIP	21258322	1	0	0	Unspecified
mirnet-mmu-49882	mmu-let-7b-5p	MIMAT0000522	Tgfbr1	ENSMUSG00000007613	21812	NO	Sequencing	19536157	1	1	0	Unspecified
mirnet-mmu-49964	mmu-mir-129-2-3p	MIMAT0000544	Ube2c	ENSMUSG00000001403	68612	NO	HITS-CLIP	21258322	1	0	0	Unspecified
mirnet-mmu-49965	mmu-mir-129-2-3p	MIMAT0000544	Ube2c	ENSMUSG00000001403	68612	NO	HITS-CLIP	25083871	1	0	0	Unspecified
mirnet-mmu-49974	mmu-let-7b-5p	MIMAT0000522	Snx30	ENSMUSG00000028385	209131	NO	Sequencing	19536157	1	0	0	Unspecified
mirnet-mmu-49977	mmu-mir-129-2-3p	MIMAT0000544	Snx30	ENSMUSG00000028385	209131	NO	HITS-CLIP	21258322	1	0	0	Unspecified
mirnet-mmu-50023	mmu-let-7b-5p	MIMAT0000522	Thrsp	ENSMUSG00000035686	21835	NO	Sequencing	19536157	1	1	0	Unspecified
mirnet-mmu-50037	mmu-let-7b-5p	MIMAT0000522	Stat2	ENSMUSG00000040033	20847	NO	Sequencing	19536157	1	0	0	Unspecified
mirnet-mmu-50179	mmu-let-7b-5p	MIMAT0000522	Stk35	ENSMUSG00000037885	67333	NO	Sequencing	19536157	1	0	0	Unspecified
mirnet-mmu-50281	mmu-let-7b-5p	MIMAT0000522	Ubxn4	ENSMUSG00000026353	67812	NO	Sequencing	19536157	1	1	0	Unspecified
mirnet-mmu-50613	mmu-let-7b-5p	MIMAT0000522	Srcin1	ENSMUSG00000038453	56013	NO	Sequencing	19536157	1	0	0	Unspecified
mirnet-mmu-50625	mmu-let-7b-5p	MIMAT0000522	Srek1	ENSMUSG00000032621	218543	NO	Sequencing	19536157	1	1	0	Unspecified
mirnet-mmu-50675	mmu-let-7b-5p	MIMAT0000522	Tmem2	ENSMUSG00000024754	83921	NO	Sequencing	19536157	1	0	0	Unspecified
mirnet-mmu-50724	mmu-let-7b-5p	MIMAT0000522	Ylpm1	ENSMUSG00000021244	56531	NO	Sequencing	19536157	1	0	0	Unspecified
mirnet-mmu-50829	mmu-let-7b-5p	MIMAT0000522	Tram1l1	ENSMUSG00000044528	229801	NO	Sequencing	19536157	1	1	0	Unspecified
mirnet-mmu-50845	mmu-let-7b-5p	MIMAT0000522	Psd3	ENSMUSG00000030465	234353	NO	Sequencing	19536157	1	1	0	Unspecified
mirnet-mmu-50846	mmu-let-7b-5p	MIMAT0000522	Ssh1	ENSMUSG00000042121	231637	NO	Sequencing	19536157	1	0	0	Unspecified
mirnet-mmu-50867	mmu-let-7b-5p	MIMAT0000522	Ppm1e	ENSMUSG00000046442	320472	NO	Sequencing	19536157	1	1	0	Unspecified
mirnet-mmu-50968	mmu-let-7b-5p	MIMAT0000522	Tor1aip2	ENSMUSG00000050565	240832	NO	Sequencing	19536157	1	1	0	Unspecified
mirnet-mmu-51031	mmu-let-7b-5p	MIMAT0000522	Tmem194	ENSMUSG00000040195	210035	NO	Sequencing	19536157	1	0	0	Unspecified
mirnet-mmu-51295	mmu-let-7b-5p	MIMAT0000522	Slc20a1	ENSMUSG00000027397	20515	NO	Sequencing	19536157	1	1	0	Unspecified
mirnet-mmu-51399	mmu-let-7b-5p	MIMAT0000522	Stx17	ENSMUSG00000061455	67727	NO	Sequencing	19536157	1	0	0	Unspecified
mirnet-mmu-51416	mmu-let-7b-5p	MIMAT0000522	Zkscan2	ENSMUSG00000030757	210162	NO	Sequencing	19536157	1	0	0	Unspecified
mirnet-mmu-51427	mmu-let-7b-5p	MIMAT0000522	Stx3	ENSMUSG00000041488	20908	NO	Sequencing	19536157	1	1	0	Unspecified
mirnet-mmu-51444	mmu-let-7b-5p	MIMAT0000522	Thbs1	ENSMUSG00000040152	21825	NO	Sequencing	19536157	1	1	0	Unspecified
mirnet-mmu-51621	mmu-let-7b-5p	MIMAT0000522	Rock2	ENSMUSG00000020580	19878	NO	Sequencing	19536157	1	0	0	Unspecified
mirnet-mmu-51714	mmu-let-7b-5p	MIMAT0000522	Maneal	ENSMUSG00000042763	215090	NO	Sequencing	19536157	1	0	0	Unspecified
mirnet-mmu-51808	mmu-let-7b-5p	MIMAT0000522	Rnf167	ENSMUSG00000040746	70510	NO	Sequencing	19536157	1	1	0	Unspecified
mirnet-mmu-51999	mmu-let-7b-5p	MIMAT0000522	Psme4	ENSMUSG00000040850	103554	NO	Sequencing	19536157	1	1	0	Unspecified
mirnet-mmu-52293	mmu-let-7b-5p	MIMAT0000522	Prdm1	ENSMUSG00000038151	12142	NO	Sequencing	19536157	1	1	0	Unspecified
mirnet-mmu-52327	mmu-let-7b-5p	MIMAT0000522	Tbc1d14	ENSMUSG00000029192	100855	NO	Sequencing	19536157	1	0	0	Unspecified
mirnet-mmu-52336	mmu-let-7b-5p	MIMAT0000522	Ptprd	ENSMUSG00000028399	19266	NO	Sequencing	19536157	1	1	0	Unspecified
mirnet-mmu-52408	mmu-let-7b-5p	MIMAT0000522	Zfp641	ENSMUSG00000022987	239652	NO	Sequencing	19536157	1	1	0	Unspecified
mirnet-mmu-52679	mmu-let-7b-5p	MIMAT0000522	Pgrmc1	ENSMUSG00000006373	53328	NO	Sequencing	19536157	1	1	0	Unspecified
mirnet-mmu-52778	mmu-let-7b-5p	MIMAT0000522	Zfp644	ENSMUSG00000049606	52397	NO	Sequencing	19536157	1	1	0	Unspecified
mirnet-mmu-52834	mmu-let-7b-5p	MIMAT0000522	Mtpn	ENSMUSG00000029840	14489	YES	GFP reporter assay//Luciferase assay//Western blot//Reporter assay//Other	15806104	1	1	0	Unspecified
mirnet-mmu-52839	mmu-let-7b-5p	MIMAT0000522	Tgs1	ENSMUSG00000028233	116940	NO	Sequencing	19536157	1	1	0	Unspecified
mirnet-mmu-52911	mmu-let-7b-5p	MIMAT0000522	Tmem214	ENSMUSG00000038828	68796	NO	Sequencing	19536157	1	1	0	Unspecified
mirnet-mmu-52963	mmu-let-7b-5p	MIMAT0000522	Syt11	ENSMUSG00000068923	229521	NO	Sequencing	19536157	1	1	0	Unspecified
mirnet-mmu-53095	mmu-let-7b-5p	MIMAT0000522	Zfp248	ENSMUSG00000030145	72720	NO	Sequencing	19536157	1	0	0	Unspecified
mirnet-mmu-53241	mmu-let-7b-5p	MIMAT0000522	Slc24a2	ENSMUSG00000037996	76376	NO	Sequencing	19536157	1	0	0	Unspecified
mirnet-mmu-53243	mmu-let-7b-5p	MIMAT0000522	Serf2	ENSMUSG00000074884	378702	NO	Sequencing	19536157	1	0	0	Unspecified
mirnet-mmu-53273	mmu-let-7b-5p	MIMAT0000522	Tmed5	ENSMUSG00000063406	73130	NO	Sequencing	19536157	1	1	0	Unspecified
mirnet-mmu-53335	mmu-let-7b-5p	MIMAT0000522	Zfp354b	ENSMUSG00000020335	27274	NO	Sequencing	19536157	1	1	0	Unspecified
mirnet-mmu-53338	mmu-mir-129-2-3p	MIMAT0000544	Zdhhc20	ENSMUSG00000021969	75965	NO	HITS-CLIP	25083871	1	0	0	Unspecified
mirnet-mmu-53584	mmu-let-7b-5p	MIMAT0000522	Zfp462	ENSMUSG00000060206	242466	NO	Sequencing	19536157	1	1	0	Unspecified
mirnet-mmu-53624	mmu-let-7b-5p	MIMAT0000522	Zfp318	ENSMUSG00000015597	57908	NO	Sequencing	19536157	1	1	0	Unspecified
mirnet-mmu-53633	mmu-mir-129-2-3p	MIMAT0000544	Tmed5	ENSMUSG00000063406	73130	NO	HITS-CLIP	25083871	1	0	0	Unspecified
mirnet-mmu-53637	mmu-mir-129-2-3p	MIMAT0000544	Mpv17	ENSMUSG00000107283	17527	NO	HITS-CLIP	21258322	1	0	0	Unspecified
mirnet-mmu-53712	mmu-let-7b-5p	MIMAT0000522	Rnf44	ENSMUSG00000034928	105239	NO	Sequencing	19536157	1	1	0	Unspecified
mirnet-mmu-53729	mmu-let-7b-5p	MIMAT0000522	Pnkd	ENSMUSG00000026179	56695	NO	Sequencing	19536157	1	1	0	Unspecified
mirnet-mmu-53825	mmu-let-7b-5p	MIMAT0000522	Zeb2	ENSMUSG00000026872	24136	NO	Sequencing	19536157	1	0	0	Unspecified
mirnet-mmu-53839	mmu-let-7b-5p	MIMAT0000522	Nid1	ENSMUSG00000005397	18073	NO	Sequencing	19536157	1	1	0	Unspecified
mirnet-mmu-53874	mmu-let-7b-5p	MIMAT0000522	Rdx	ENSMUSG00000032050	19684	NO	Sequencing	19536157	1	1	0	Unspecified
mirnet-mmu-53891	mmu-let-7b-5p	MIMAT0000522	Syn3	ENSMUSG00000059602	27204	NO	Sequencing	19536157	1	0	0	Unspecified
mirnet-mmu-53893	mmu-let-7b-5p	MIMAT0000522	Usp45	ENSMUSG00000040455	77593	NO	Sequencing	19536157	1	0	0	Unspecified
mirnet-mmu-53967	mmu-let-7b-5p	MIMAT0000522	Trim6	ENSMUSG00000072244	94088	NO	Sequencing	19536157	1	0	0	Unspecified
mirnet-mmu-54026	mmu-let-7b-5p	MIMAT0000522	Rffl	ENSMUSG00000020696	67338	NO	Sequencing	19536157	1	0	0	Unspecified
mirnet-mmu-54061	mmu-let-7b-5p	MIMAT0000522	Slitrk4	ENSMUSG00000046699	245446	NO	Sequencing	19536157	1	0	0	Unspecified
mirnet-mmu-54111	mmu-let-7b-5p	MIMAT0000522	Mtf1	ENSMUSG00000028890	17764	NO	Sequencing	19536157	1	0	0	Unspecified
mirnet-mmu-54133	mmu-let-7b-5p	MIMAT0000522	Trib2	ENSMUSG00000020601	217410	NO	Sequencing	19536157	1	1	0	Unspecified
mirnet-mmu-54243	mmu-let-7b-5p	MIMAT0000522	Mtmr4	ENSMUSG00000018401	170749	NO	Sequencing	19536157	1	0	0	Unspecified
mirnet-mmu-54319	mmu-let-7b-5p	MIMAT0000522	Stim1	ENSMUSG00000030987	20866	NO	Sequencing	19536157	1	1	0	Unspecified
mirnet-mmu-54500	mmu-let-7b-5p	MIMAT0000522	Slc6a8	ENSMUSG00000019558	102857	NO	Sequencing	19536157	1	0	0	Unspecified
mirnet-mmu-54586	mmu-let-7b-5p	MIMAT0000522	Patl1	ENSMUSG00000046139	225929	NO	Sequencing	19536157	1	1	0	Unspecified
mirnet-mmu-54612	mmu-let-7b-5p	MIMAT0000522	Trps1	ENSMUSG00000038679	83925	NO	Sequencing	19536157	1	1	0	Unspecified
mirnet-mmu-54792	mmu-let-7b-5p	MIMAT0000522	Slitrk5	ENSMUSG00000033214	75409	NO	Sequencing	19536157	1	1	0	Unspecified
mirnet-mmu-54820	mmu-let-7b-5p	MIMAT0000522	Zscan22	ENSMUSG00000054715	232878	NO	Sequencing	19536157	1	1	0	Unspecified
mirnet-mmu-55024	mmu-let-7b-5p	MIMAT0000522	Synj1	ENSMUSG00000022973	104015	NO	Sequencing	19536157	1	0	0	Unspecified
mirnet-mmu-55117	mmu-let-7b-5p	MIMAT0000522	Slco5a1	ENSMUSG00000025938	240726	NO	Sequencing	19536157	1	0	0	Unspecified
mirnet-mmu-55226	mmu-let-7b-5p	MIMAT0000522	Zfp174	ENSMUSG00000054939	385674	NO	Sequencing	19536157	1	0	0	Unspecified
mirnet-mmu-55425	mmu-mir-129-2-3p	MIMAT0000544	Pdk1	ENSMUSG00000006494	228026	NO	HITS-CLIP	25083871	1	0	0	Unspecified
mirnet-mmu-55464	mmu-let-7b-5p	MIMAT0000522	Wdtc1	ENSMUSG00000037622	230796	NO	Sequencing	19536157	1	0	0	Unspecified
mirnet-mmu-55544	mmu-mir-129-2-3p	MIMAT0000544	Pdk1	ENSMUSG00000006494	228026	NO	HITS-CLIP	21258322	1	0	0	Unspecified
mirnet-mmu-55623	mmu-mir-129-2-3p	MIMAT0000544	Scn8a	ENSMUSG00000023033	20273	NO	HITS-CLIP	25083871	1	0	0	Unspecified
mirnet-mmu-55625	mmu-let-7b-5p	MIMAT0000522	Zc3h11a	ENSMUSG00000102976	70579	NO	Sequencing	19536157	1	0	0	Unspecified
mirnet-mmu-55667	mmu-mir-129-2-3p	MIMAT0000544	Zfp568	ENSMUSG00000074221	243905	NO	HITS-CLIP	25083871	1	0	0	Unspecified
mirnet-mmu-55721	mmu-let-7b-5p	MIMAT0000522	Zfp280b	ENSMUSG00000049764	64453	NO	Sequencing	19536157	1	1	0	Unspecified
mirnet-mmu-55821	mmu-let-7b-5p	MIMAT0000522	Zfp109	ENSMUSG00000074283	56869	NO	Sequencing	19536157	1	0	0	Unspecified
mirnet-mmu-56001	mmu-let-7b-5p	MIMAT0000522	Sacm1l	ENSMUSG00000025240	83493	NO	Sequencing	19536157	1	1	0	Unspecified
mirnet-mmu-56081	mmu-let-7b-5p	MIMAT0000522	Zfp9	ENSMUSG00000072623	22750	NO	Sequencing	19536157	1	0	0	Unspecified
mirnet-mmu-56189	mmu-let-7b-5p	MIMAT0000522	Nlk	ENSMUSG00000017376	18099	NO	Sequencing	19536157	1	1	0	Unspecified
mirnet-mmu-56364	mmu-let-7b-5p	MIMAT0000522	Zdhhc24	ENSMUSG00000006463	70605	NO	Sequencing	19536157	1	1	0	Unspecified
mirnet-mmu-56396	mmu-let-7b-5p	MIMAT0000522	Sh2b3	ENSMUSG00000042594	16923	NO	Sequencing	19536157	1	1	0	Unspecified
mirnet-mmu-56432	mmu-let-7b-5p	MIMAT0000522	Ubap2	ENSMUSG00000028433	68926	NO	Sequencing	19536157	1	0	0	Unspecified
mirnet-mmu-56434	mmu-let-7b-5p	MIMAT0000522	Xkr8	ENSMUSG00000037752	381560	NO	Sequencing	19536157	1	0	0	Unspecified
mirnet-mmu-56502	mmu-mir-129-2-3p	MIMAT0000544	Scn8a	ENSMUSG00000023033	20273	NO	HITS-CLIP	23142080	1	0	0	Unspecified
mirnet-mmu-56547	mmu-let-7b-5p	MIMAT0000522	Tspan2	ENSMUSG00000027858	70747	NO	Sequencing	19536157	1	1	0	Unspecified
mirnet-mmu-56599	mmu-let-7b-5p	MIMAT0000522	Unc80	ENSMUSG00000055567	329178	NO	Sequencing	19536157	1	1	0	Unspecified
mirnet-mmu-56615	mmu-let-7b-5p	MIMAT0000522	Zswim5	ENSMUSG00000033948	74464	NO	Sequencing	19536157	1	1	0	Unspecified
mirnet-mmu-56657	mmu-let-7b-5p	MIMAT0000522	Srrm4	ENSMUSG00000063919	68955	NO	Sequencing	19536157	1	0	0	Unspecified
mirnet-mmu-56966	mmu-let-7b-5p	MIMAT0000522	Zfp583	ENSMUSG00000030443	213011	NO	Sequencing	19536157	1	0	0	Unspecified
mirnet-mmu-57058	mmu-let-7b-5p	MIMAT0000522	Tenm2	ENSMUSG00000049336	23964	NO	Sequencing	19536157	1	0	0	Unspecified
mirnet-mmu-57195	mmu-let-7b-5p	MIMAT0000522	Slc25a18	ENSMUSG00000004902	71803	NO	Sequencing	19536157	1	0	0	Unspecified
mirnet-mmu-57236	mmu-let-7b-5p	MIMAT0000522	Tubb4a	ENSMUSG00000062591	22153	NO	Sequencing	19536157	1	1	0	Unspecified
mirnet-mmu-57267	mmu-let-7b-5p	MIMAT0000522	Ptpru	ENSMUSG00000028909	19273	NO	Sequencing	19536157	1	1	0	Unspecified
mirnet-mmu-57379	mmu-let-7b-5p	MIMAT0000522	Vav3	ENSMUSG00000033721	57257	NO	Sequencing	19536157	1	0	0	Unspecified
mirnet-mmu-57578	mmu-let-7b-5p	MIMAT0000522	Slc2a3	ENSMUSG00000003153	20527	NO	Sequencing	19536157	1	1	0	Unspecified
