# Supplementary material for: Reciprocal Changes in miRNA Expression with Pigmentation and Decreased Proliferation Induced in Mouse B16F1 Melanoma Cells by l-Tyrosine and 5-Bromo-2′-Deoxyuridine
Source: Int J Mol Sci. 2021 Feb 5;22(4):1591. doi: 10.3390/ijms22041591 (PMC7914888; doi:10.3390/ijms22041591)
Supplement: Supplementary file 1 [file ijms-22-01591-s001.zip › Networks and Funtional enrichment KEGG/Network miRNAs-mRNAs_Brd-dU/mirnet_mir_target.csv]

ID	Accession	Target	TargetID	Experiment	Literature	Tissue
mmu-mir-129-5p	MIMAT0000209	Pou2f2	18987	HITS-CLIP	23142080	Unspecified
mmu-mir-335-3p	MIMAT0004704	Pkib	18768	HITS-CLIP	25083871	Unspecified
mmu-mir-542-3p	MIMAT0003172	Pigr	18703	HITS-CLIP	23597149	Unspecified
mmu-mir-455-3p	MIMAT0003742	Zfp354a	21408	HITS-CLIP	23142080	Unspecified
mmu-mir-335-3p	MIMAT0004704	Zfp354a	21408	HITS-CLIP	23142080	Unspecified
mmu-mir-129-5p	MIMAT0000209	Irg1	16365	HITS-CLIP	23142080	Unspecified
mmu-mir-211-5p	MIMAT0000668	Fgl2	14190	HITS-CLIP	25083871	Unspecified
mmu-mir-532-5p	MIMAT0002889	Fgl2	14190	HITS-CLIP	25083871	Unspecified
mmu-mir-129-5p	MIMAT0000209	Pms2	18861	HITS-CLIP	23142080	Unspecified
mmu-mir-129-5p	MIMAT0000209	Dst	13518	HITS-CLIP	23142080	Unspecified
mmu-mir-129-5p	MIMAT0000209	Dst	13518	HITS-CLIP	23142080	Unspecified
mmu-mir-542-3p	MIMAT0003172	Ncan	13004	HITS-CLIP	23597149	Unspecified
mmu-mir-542-3p	MIMAT0003172	Ncan	13004	HITS-CLIP	25083871	Unspecified
mmu-mir-21a-5p	MIMAT0000530	Gt(ROSA)26Sor		Immunohistochemistry//Luciferase assay//qRT-PCR//Southern blot	23238710	Unspecified
mmu-mir-22-3p	MIMAT0000531	Ppara	19013	Luciferase assay//Microarray//qRT-PCR//Western blot	24086656	Unspecified
mmu-mir-129-5p	MIMAT0000209	Ppara	19013	HITS-CLIP	23142080	Unspecified
mmu-mir-129-5p	MIMAT0000209	Itga9	104099	HITS-CLIP	23142080	Unspecified
mmu-mir-129-5p	MIMAT0000209	Runx1t1	12395	HITS-CLIP	25083871	Unspecified
mmu-mir-129-5p	MIMAT0000209	Runx1t1	12395	HITS-CLIP	23142080	Unspecified
mmu-mir-129-5p	MIMAT0000209	Gpx5	14780	HITS-CLIP	26203562	Unspecified
mmu-mir-211-5p	MIMAT0000668	Ubp1	22221	HITS-CLIP	25083871	Unspecified
mmu-mir-129-5p	MIMAT0000209	Mob4	19070	HITS-CLIP	25083871	Unspecified
mmu-mir-335-3p	MIMAT0004704	Tes	21753	HITS-CLIP	25083871	Unspecified
mmu-mir-30d-5p	MIMAT0000515	Il18r1	16182	HITS-CLIP	25083871	Unspecified
mmu-mir-30d-5p	MIMAT0000515	Il18r1	16182	HITS-CLIP	23597149	Unspecified
mmu-mir-30d-5p	MIMAT0000515	Six4	20474	HITS-CLIP	25083871	Unspecified
mmu-mir-129-5p	MIMAT0000209	Sco1	52892	HITS-CLIP	23142080	Unspecified
mmu-mir-129-5p	MIMAT0000209	Ppih	66101	HITS-CLIP	23142080	Unspecified
mmu-mir-129-5p	MIMAT0000209	Rfx3	19726	HITS-CLIP	25083871	Unspecified
mmu-mir-128-3p	MIMAT0000140	Neurod6	11922	HITS-CLIP	23597149	Unspecified
mmu-mir-128-3p	MIMAT0000140	Neurod6	11922	HITS-CLIP	25083871	Unspecified
mmu-mir-128-3p	MIMAT0000140	Neurod6	11922	HITS-CLIP	21258322	Unspecified
mmu-mir-129-5p	MIMAT0000209	Tmpo	21917	HITS-CLIP	23142080	Unspecified
mmu-mir-129-5p	MIMAT0000209	Zic4	22774	HITS-CLIP	23142080	Unspecified
mmu-mir-542-3p	MIMAT0003172	Atm	11920	HITS-CLIP	21258322	Unspecified
mmu-mir-365-3p	MIMAT0000711	Cpd	12874	HITS-CLIP	23142080	Unspecified
mmu-mir-23a-3p	MIMAT0000532	Il17ra	16172	HITS-CLIP	25083871	Unspecified
mmu-mir-129-5p	MIMAT0000209	Il11	16156	HITS-CLIP	25083871	Unspecified
mmu-mir-129-5p	MIMAT0000209	Il11	16156	HITS-CLIP	21258322	Unspecified
mmu-mir-542-3p	MIMAT0003172	Cd1d1	12479	HITS-CLIP	26203562	Unspecified
mmu-mir-542-3p	MIMAT0003172	Cd1d1	12479	HITS-CLIP	25083871	Unspecified
mmu-mir-361-5p	MIMAT0000704	Tfam	21780	HITS-CLIP	23142080	Unspecified
mmu-mir-129-5p	MIMAT0000209	Tfb2m	15278	HITS-CLIP	23142080	Unspecified
mmu-mir-129-5p	MIMAT0000209	Hars	15115	HITS-CLIP	23142080	Unspecified
mmu-mir-335-3p	MIMAT0004704	Zfp92	22754	HITS-CLIP	25083871	Unspecified
mmu-mir-335-3p	MIMAT0004704	Zfp92	22754	HITS-CLIP	23142080	Unspecified
mmu-mir-129-5p	MIMAT0000209	Apbb2	11787	HITS-CLIP	23142080	Unspecified
mmu-let-7e-5p	MIMAT0000524	Meis2	17536	HITS-CLIP	23142080	Unspecified
mmu-let-7a-5p	MIMAT0000521	Meis2	17536	HITS-CLIP	23142080	Unspecified
mmu-let-7d-5p	MIMAT0000383	Meis2	17536	HITS-CLIP	23142080	Unspecified
mmu-mir-335-3p	MIMAT0004704	Meis2	17536	HITS-CLIP	23142080	Unspecified
mmu-mir-335-3p	MIMAT0004704	Nnt	18115	HITS-CLIP	23142080	Unspecified
mmu-let-7e-5p	MIMAT0000524	Nup214	227720	HITS-CLIP	21258322	Unspecified
mmu-let-7a-5p	MIMAT0000521	Nup214	227720	HITS-CLIP	21258322	Unspecified
mmu-let-7d-5p	MIMAT0000383	Nup214	227720	HITS-CLIP	21258322	Unspecified
mmu-mir-129-5p	MIMAT0000209	Tectb	21684	HITS-CLIP	23142080	Unspecified
mmu-mir-128-3p	MIMAT0000140	Arvcf	11877	HITS-CLIP	25083871	Unspecified
mmu-mir-128-3p	MIMAT0000140	Arvcf	11877	HITS-CLIP	25083871	Unspecified
mmu-mir-128-3p	MIMAT0000140	Arvcf	11877	HITS-CLIP	21258322	Unspecified
mmu-mir-128-3p	MIMAT0000140	Arvcf	11877	HITS-CLIP	21258322	Unspecified
mmu-mir-129-5p	MIMAT0000209	Kif11	16551	HITS-CLIP	25083871	Unspecified
mmu-mir-193b-3p	MIMAT0004859	Kif15	209737	HITS-CLIP	21258322	Unspecified
mmu-mir-378a-3p	MIMAT0003151	Kif15	209737	HITS-CLIP	21258322	Unspecified
mmu-mir-335-3p	MIMAT0004704	Tmem38b	52076	HITS-CLIP	21258322	Unspecified
mmu-mir-335-3p	MIMAT0004704	Tmem38b	52076	HITS-CLIP	23597149	Unspecified
mmu-mir-129-5p	MIMAT0000209	Fam126b	213056	HITS-CLIP	23142080	Unspecified
mmu-mir-129-5p	MIMAT0000209	Fam126b	213056	HITS-CLIP	25083871	Unspecified
mmu-mir-23a-3p	MIMAT0000532	Fam126b	213056	HITS-CLIP	23142080	Unspecified
mmu-mir-29c-3p	MIMAT0000536	Fam126b	213056	HITS-CLIP	21258322	Unspecified
mmu-mir-335-3p	MIMAT0004704	Cdc23	52563	HITS-CLIP	23142080	Unspecified
mmu-mir-129-5p	MIMAT0000209	Clpb	20480	HITS-CLIP	23142080	Unspecified
mmu-mir-335-5p	MIMAT0000766	Tcaim	382117	HITS-CLIP	21258322	Unspecified
mmu-mir-129-5p	MIMAT0000209	Casz1	69743	HITS-CLIP	23142080	Unspecified
mmu-mir-128-3p	MIMAT0000140	Angel2	52477	HITS-CLIP	21258322	Unspecified
mmu-mir-129-5p	MIMAT0000209	Angel2	52477	HITS-CLIP	23142080	Unspecified
mmu-mir-129-5p	MIMAT0000209	D16Ertd472e	67102	HITS-CLIP	23142080	Unspecified
mmu-mir-129-5p	MIMAT0000209	Ctdspl2	329506	HITS-CLIP	23142080	Unspecified
mmu-mir-129-5p	MIMAT0000209	Tnpo3	320938	HITS-CLIP	23142080	Unspecified
mmu-mir-129-5p	MIMAT0000209	Pknox1	18771	HITS-CLIP	23142080	Unspecified
mmu-mir-129-5p	MIMAT0000209	Pknox1	18771	HITS-CLIP	26203562	Unspecified
mmu-mir-361-5p	MIMAT0000704	Ctbp2	13017	HITS-CLIP	23142080	Unspecified
mmu-mir-129-5p	MIMAT0000209	Ctbp2	13017	HITS-CLIP	23142080	Unspecified
mmu-mir-129-5p	MIMAT0000209	Ctbp2	13017	HITS-CLIP	25083871	Unspecified
mmu-mir-361-5p	MIMAT0000704	Ctbp2	13017	HITS-CLIP	25083871	Unspecified
mmu-mir-335-5p	MIMAT0000766	Rhag	19743	HITS-CLIP	21258322	Unspecified
mmu-mir-129-5p	MIMAT0000209	Pik3c2a	18704	HITS-CLIP	25083871	Unspecified
mmu-mir-455-3p	MIMAT0003742	Chchd2	433806	HITS-CLIP	25083871	Unspecified
mmu-mir-455-3p	MIMAT0003742	Chchd2	14004	HITS-CLIP	25083871	Unspecified
mmu-mir-328-3p	MIMAT0000565	Rad51d	19364	HITS-CLIP	21258322	Unspecified
mmu-mir-129-5p	MIMAT0000209	Ncoa1	19210	HITS-CLIP	23142080	Unspecified
mmu-mir-144-3p	MIMAT0000156	Ptp4a3	19245	HITS-CLIP	21258322	Unspecified
mmu-mir-129-5p	MIMAT0000209	Sp3	52389	HITS-CLIP	25083871	Unspecified
mmu-mir-129-5p	MIMAT0000209	Sp3	52389	HITS-CLIP	23142080	Unspecified
mmu-mir-335-3p	MIMAT0004704	Coch	14289	HITS-CLIP	25083871	Unspecified
mmu-mir-335-3p	MIMAT0004704	Fpr2	22682	HITS-CLIP	23142080	Unspecified
mmu-mir-129-5p	MIMAT0000209	Mettl2	52686	HITS-CLIP	25083871	Unspecified
mmu-mir-129-5p	MIMAT0000209	Foxq1	15220	HITS-CLIP	23142080	Unspecified
mmu-mir-128-3p	MIMAT0000140	Foxq1	15220	HITS-CLIP	23142080	Unspecified
mmu-mir-378a-3p	MIMAT0003151	Aoc3	11754	HITS-CLIP	25083871	Unspecified
mmu-mir-378a-3p	MIMAT0003151	Aoc3	11754	HITS-CLIP	21258322	Unspecified
mmu-mir-328-3p	MIMAT0000565	Dhx8	217207	HITS-CLIP	21258322	Unspecified
mmu-mir-129-5p	MIMAT0000209	Kcnj15	16516	HITS-CLIP	23142080	Unspecified
mmu-mir-361-5p	MIMAT0000704	Tagln2	20743	HITS-CLIP	21258322	Unspecified
mmu-mir-378a-3p	MIMAT0003151	Tnfrsf1b	21938	HITS-CLIP	23597149	Unspecified
mmu-mir-532-5p	MIMAT0002889	Dnase2a	13423	HITS-CLIP	25083871	Unspecified
mmu-mir-378a-3p	MIMAT0003151	Nrf1	18181	Luciferase assay//qRT-PCR//Western blot	23818290	Unspecified
mmu-mir-335-5p	MIMAT0000766	Ran	11828	HITS-CLIP	21258322	Unspecified
mmu-mir-335-5p	MIMAT0000766	Ran	11828	HITS-CLIP	21258322	Unspecified
mmu-mir-211-5p	MIMAT0000668	Mrpl41	17141	HITS-CLIP	21258322	Unspecified
mmu-mir-23a-3p	MIMAT0000532	Magea5	17141	HITS-CLIP	25083871	Unspecified
mmu-mir-23a-3p	MIMAT0000532	Mbd4	17193	HITS-CLIP	21258322	Unspecified
mmu-mir-532-5p	MIMAT0002889	Mbd4	17193	HITS-CLIP	21258322	Unspecified
mmu-mir-328-3p	MIMAT0000565	Lig4	319583	HITS-CLIP	23142080	Unspecified
mmu-mir-129-5p	MIMAT0000209	Lig4	18711	HITS-CLIP	23142080	Unspecified
mmu-mir-335-3p	MIMAT0004704	Prkaa2	108097	HITS-CLIP	23142080	Unspecified
mmu-mir-335-5p	MIMAT0000766	Prkaa2	108097	HITS-CLIP	23142080	Unspecified
mmu-mir-211-5p	MIMAT0000668	Rs1	20147	HITS-CLIP	23597149	Unspecified
mmu-mir-211-5p	MIMAT0000668	Rs1	20147	HITS-CLIP	21258322	Unspecified
mmu-mir-211-5p	MIMAT0000668	Rs1	20147	HITS-CLIP	25083871	Unspecified
mmu-mir-211-5p	MIMAT0000668	Rs1	20147	HITS-CLIP	19536157	Unspecified
mmu-mir-211-5p	MIMAT0000668	Irs4	16370	HITS-CLIP	21258322	Unspecified
mmu-mir-129-5p	MIMAT0000209	Mthfd2	17768	HITS-CLIP	23142080	Unspecified
mmu-mir-335-3p	MIMAT0004704	Mthfd2	11479	HITS-CLIP	25083871	Unspecified
mmu-let-7a-5p	MIMAT0000521	ACVR1B	13610	Luciferase assay//qRT-PCR//Western blot	23152446	Unspecified
mmu-mir-129-5p	MIMAT0000209	Csf1	12977	HITS-CLIP	21258322	Unspecified
mmu-mir-30d-5p	MIMAT0000515	Csf1	12982	HITS-CLIP	21258322	Unspecified
mmu-mir-378a-3p	MIMAT0003151	Csf2rb	12983	HITS-CLIP	21258322	Unspecified
mmu-mir-128-3p	MIMAT0000140	Il8	240913	HITS-CLIP	25083871	Unspecified
mmu-mir-129-5p	MIMAT0000209	Agtrap	11610	HITS-CLIP	25083871	Unspecified
mmu-mir-129-5p	MIMAT0000209	Slc23a1	20522	HITS-CLIP	25083871	Unspecified
mmu-mir-532-5p	MIMAT0002889	B4galnt2	14422	HITS-CLIP	21258322	Unspecified
mmu-mir-129-5p	MIMAT0000209	Ikzf1	22778	HITS-CLIP	23142080	Unspecified
mmu-mir-335-3p	MIMAT0004704	Kat2b	18117	HITS-CLIP	25083871	Unspecified
mmu-mir-335-3p	MIMAT0004704	Kat2b	18117	HITS-CLIP	23142080	Unspecified
mmu-mir-129-5p	MIMAT0000209	Timm17b	21855	HITS-CLIP	21258322	Unspecified
mmu-mir-129-5p	MIMAT0000209	Timm17b	21855	HITS-CLIP	25083871	Unspecified
mmu-mir-335-3p	MIMAT0004704	Synj2bp	24071	HITS-CLIP	23142080	Unspecified
mmu-mir-335-3p	MIMAT0004704	Synj2bp	23992	HITS-CLIP	25083871	Unspecified
mmu-mir-128-3p	MIMAT0000140	Dnajb6	24083	HITS-CLIP	23142080	Unspecified
mmu-mir-129-5p	MIMAT0000209	Pacsin1	23965	HITS-CLIP	23142080	Unspecified
mmu-mir-21a-5p	MIMAT0000530	Rpp40	208366	HITS-CLIP	21258322	Unspecified
mmu-mir-335-3p	MIMAT0004704	Xcr1	23832	HITS-CLIP	25083871	Unspecified
mmu-mir-193b-3p	MIMAT0004859	Gla	11605	HITS-CLIP	25083871	Unspecified
mmu-mir-211-5p	MIMAT0000668	Foxf2	14238	HITS-CLIP	23597149	Unspecified
mmu-mir-211-5p	MIMAT0000668	Foxf2	14238	HITS-CLIP	21258322	Unspecified
mmu-mir-211-5p	MIMAT0000668	Foxf2	14238	HITS-CLIP	23142080	Unspecified
mmu-mir-211-5p	MIMAT0000668	Foxf2	14238	HITS-CLIP	25083871	Unspecified
mmu-mir-129-5p	MIMAT0000209	Ern2	26918	HITS-CLIP	23142080	Unspecified
mmu-mir-30d-5p	MIMAT0000515	Ing1	27028	HITS-CLIP	23142080	Unspecified
mmu-mir-129-5p	MIMAT0000209	Slamf1	27218	HITS-CLIP	23142080	Unspecified
mmu-mir-129-5p	MIMAT0000209	Mrpl17	27397	HITS-CLIP	26203562	Unspecified
mmu-mir-129-5p	MIMAT0000209	Slco3a1	216134	HITS-CLIP	23142080	Unspecified
mmu-mir-542-3p	MIMAT0003172	Pdxk	216134	HITS-CLIP	23597149	Unspecified
mmu-mir-23a-3p	MIMAT0000532	Fbxl17	50758	HITS-CLIP	25083871	Unspecified
mmu-mir-23a-3p	MIMAT0000532	Fbxl17	50758	HITS-CLIP	23597149	Unspecified
mmu-mir-23a-3p	MIMAT0000532	Fbxl17	50758	HITS-CLIP	21258322	Unspecified
mmu-mir-129-5p	MIMAT0000209	Hs6st2	50786	HITS-CLIP	23142080	Unspecified
mmu-mir-455-3p	MIMAT0003742	St6galnac6	50931	HITS-CLIP	21258322	Unspecified
mmu-mir-129-5p	MIMAT0000209	Grb14	50915	HITS-CLIP	25083871	Unspecified
mmu-mir-129-5p	MIMAT0000209	Isg15	100038882	HITS-CLIP	23142080	Unspecified
mmu-mir-129-5p	MIMAT0000209	Slc7a10	53896	HITS-CLIP	21258322	Unspecified
mmu-mir-129-5p	MIMAT0000209	Slc7a10	51796	HITS-CLIP	23597149	Unspecified
mmu-mir-129-5p	MIMAT0000209	Srrm1	51796	HITS-CLIP	23142080	Unspecified
mmu-mir-29c-3p	MIMAT0000536	Hif3a	53417	HITS-CLIP	21258322	Unspecified
mmu-mir-29c-3p	MIMAT0000536	Hif3a	53417	HITS-CLIP	25083871	Unspecified
mmu-mir-29c-3p	MIMAT0000536	Hif3a	53417	HITS-CLIP	23597149	Unspecified
mmu-let-7d-5p	MIMAT0000383	Cts8	56094	HITS-CLIP	21258322	Unspecified
mmu-let-7e-5p	MIMAT0000524	Cts8	56094	HITS-CLIP	25083871	Unspecified
mmu-let-7a-5p	MIMAT0000521	Cts8	56094	HITS-CLIP	21258322	Unspecified
mmu-let-7e-5p	MIMAT0000524	Cts8	56094	HITS-CLIP	21258322	Unspecified
mmu-let-7a-5p	MIMAT0000521	Cts8	56094	HITS-CLIP	25083871	Unspecified
mmu-let-7d-5p	MIMAT0000383	Cts8	56094	HITS-CLIP	25083871	Unspecified
mmu-mir-328-3p	MIMAT0000565	Bace2	56187	Luciferase assay	18986979	Unspecified
mmu-mir-378a-3p	MIMAT0003151	Dkc1	56838	HITS-CLIP	21258322	Unspecified
mmu-mir-335-3p	MIMAT0004704	Tbx20	57246	HITS-CLIP	19536157	Unspecified
mmu-mir-335-3p	MIMAT0004704	Tbx20	57246	HITS-CLIP	23597149	Unspecified
mmu-mir-335-3p	MIMAT0004704	Tbx20	57246	HITS-CLIP	21258322	Unspecified
mmu-mir-335-3p	MIMAT0004704	Tbx20	57246	HITS-CLIP	26203562	Unspecified
mmu-mir-335-3p	MIMAT0004704	Tbx20	57246	HITS-CLIP	25083871	Unspecified
mmu-mir-335-3p	MIMAT0004704	Il17re	57890	HITS-CLIP	23142080	Unspecified
mmu-mir-378a-3p	MIMAT0003151	Il17re	57890	HITS-CLIP	25083871	Unspecified
mmu-mir-335-3p	MIMAT0004704	Eid1	58911	HITS-CLIP	23142080	Unspecified
mmu-mir-129-5p	MIMAT0000209	Tpm3	59069	HITS-CLIP	25083871	Unspecified
mmu-mir-129-5p	MIMAT0000209	Stx8	55943	HITS-CLIP	23142080	Unspecified
mmu-mir-129-5p	MIMAT0000209	Stx8	73158	HITS-CLIP	25083871	Unspecified
mmu-mir-211-5p	MIMAT0000668	Midn	59090	HITS-CLIP	21258322	Unspecified
mmu-mir-211-5p	MIMAT0000668	Il21	60505	HITS-CLIP	25083871	Unspecified
mmu-mir-129-5p	MIMAT0000209	Rad18	58186	HITS-CLIP	25083871	Unspecified
mmu-mir-129-5p	MIMAT0000209	Trim39	56811	HITS-CLIP	25083871	Unspecified
mmu-mir-22-3p	MIMAT0000531	Styx	54371	HITS-CLIP	23142080	Unspecified
mmu-mir-129-5p	MIMAT0000209	Parp3	252903	HITS-CLIP	23142080	Unspecified
mmu-mir-128-3p	MIMAT0000140	Bhmt2	80719	HITS-CLIP	25083871	Unspecified
mmu-mir-335-3p	MIMAT0004704	Jph1	56444	HITS-CLIP	23142080	Unspecified
mmu-mir-129-5p	MIMAT0000209	Bet1l	60365	HITS-CLIP	23142080	Unspecified
mmu-mir-335-3p	MIMAT0004704	Ube2d3	66109	HITS-CLIP	25083871	Unspecified
mmu-mir-22-3p	MIMAT0000531	Mplkip	66308	HITS-CLIP	21258322	Unspecified
mmu-mir-22-3p	MIMAT0000531	Mplkip	633057	HITS-CLIP	21258322	Unspecified
mmu-mir-378a-3p	MIMAT0003151	Polr2l	66491	HITS-CLIP	23597149	Unspecified
mmu-mir-335-3p	MIMAT0004704	Cmc2	66552	HITS-CLIP	23142080	Unspecified
mmu-mir-129-5p	MIMAT0000209	Atpbd4	66632	HITS-CLIP	25083871	Unspecified
mmu-mir-129-5p	MIMAT0000209	Sorcs3	66673	HITS-CLIP	23142080	Unspecified
mmu-mir-335-3p	MIMAT0004704	Rbm4b	66704	HITS-CLIP	25083871	Unspecified
mmu-mir-335-3p	MIMAT0004704	Rbm4b	216618	HITS-CLIP	23142080	Unspecified
mmu-mir-129-5p	MIMAT0000209	Atg10	66795	HITS-CLIP	23142080	Unspecified
mmu-mir-129-5p	MIMAT0000209	Atg10	66795	HITS-CLIP	21258322	Unspecified
mmu-mir-30d-5p	MIMAT0000515	Trp53rk	76367	HITS-CLIP	21258322	Unspecified
mmu-mir-21a-5p	MIMAT0000530	Eif4e3	72325	Luciferase assay//qRT-PCR	24891504	Unspecified
mmu-mir-29c-3p	MIMAT0000536	Cisd2	67006	HITS-CLIP	21258322	Unspecified
mmu-mir-29c-3p	MIMAT0000536	Cisd2	67006	HITS-CLIP	25083871	Unspecified
mmu-mir-193b-3p	MIMAT0004859	Mrpl45	67036	HITS-CLIP	21258322	Unspecified
mmu-mir-335-3p	MIMAT0004704	Mmachc	67096	HITS-CLIP	25083871	Unspecified
mmu-mir-128-3p	MIMAT0000140	Nkain1	67151	HITS-CLIP	25083871	Unspecified
mmu-mir-129-5p	MIMAT0000209	Yipf5	67201	HITS-CLIP	23142080	Unspecified
mmu-mir-532-5p	MIMAT0002889	Sf3a1	67477	HITS-CLIP	21258322	Unspecified
mmu-mir-335-3p	MIMAT0004704	Eepd1	67488	HITS-CLIP	25083871	Unspecified
mmu-mir-129-5p	MIMAT0000209	Rspry1	59052	HITS-CLIP	23142080	Unspecified
mmu-mir-129-5p	MIMAT0000209	Spc24	67629	HITS-CLIP	25083871	Unspecified
mmu-mir-335-3p	MIMAT0004704	Spc24	67629	HITS-CLIP	25083871	Unspecified
mmu-mir-129-5p	MIMAT0000209	Jkamp	104771	HITS-CLIP	23142080	Unspecified
mmu-mir-335-3p	MIMAT0004704	Mar-05	69104	HITS-CLIP	25083871	Unspecified
mmu-mir-129-5p	MIMAT0000209	Ubxn2b	68053	HITS-CLIP	23142080	Unspecified
mmu-mir-129-5p	MIMAT0000209	Dpy19l1	244745	HITS-CLIP	23142080	Unspecified
mmu-mir-30d-5p	MIMAT0000515	Dpy19l1	244745	HITS-CLIP	25083871	Unspecified
mmu-mir-129-5p	MIMAT0000209	Ccdc167	68597	HITS-CLIP	25083871	Unspecified
mmu-mir-335-3p	MIMAT0004704	Prpf31	68988	HITS-CLIP	21258322	Unspecified
mmu-let-7a-5p	MIMAT0000521	Armc2	213402	HITS-CLIP	21258322	Unspecified
mmu-let-7a-5p	MIMAT0000521	Armc2	213402	HITS-CLIP	23597149	Unspecified
mmu-let-7e-5p	MIMAT0000524	Armc2	213402	HITS-CLIP	23597149	Unspecified
mmu-let-7e-5p	MIMAT0000524	Armc2	213402	HITS-CLIP	21258322	Unspecified
mmu-let-7d-5p	MIMAT0000383	Armc2	213402	HITS-CLIP	23597149	Unspecified
mmu-let-7d-5p	MIMAT0000383	Armc2	213402	HITS-CLIP	21258322	Unspecified
mmu-mir-129-5p	MIMAT0000209	Glrx2	69367	HITS-CLIP	25083871	Unspecified
mmu-mir-542-3p	MIMAT0003172	Zfp932	69504	HITS-CLIP	21258322	Unspecified
mmu-mir-30d-5p	MIMAT0000515	Ptrhd1	69709	HITS-CLIP	23142080	Unspecified
mmu-mir-211-5p	MIMAT0000668	Ttl	69740	HITS-CLIP	21258322	Unspecified
mmu-mir-21a-5p	MIMAT0000530	Tnfaip8l2	69774	ChIP-seq//Flow//Luciferase assay//qRT-PCR//Western blot	24577093	Unspecified
mmu-mir-129-5p	MIMAT0000209	Ms4a6b	69774	HITS-CLIP	23142080	Unspecified
mmu-mir-129-5p	MIMAT0000209	Pphln1	223828	HITS-CLIP	23142080	Unspecified
mmu-mir-361-5p	MIMAT0000704	Tspan18	241556	HITS-CLIP	25083871	Unspecified
mmu-mir-361-5p	MIMAT0000704	Tspan18	241556	HITS-CLIP	19536157	Unspecified
mmu-mir-361-5p	MIMAT0000704	Tspan18	70052	HITS-CLIP	23597149	Unspecified
mmu-mir-335-5p	MIMAT0000766	Prpf4	70052	HITS-CLIP	21258322	Unspecified
mmu-mir-335-5p	MIMAT0000766	Prpf4	70061	HITS-CLIP	25083871	Unspecified
mmu-mir-361-5p	MIMAT0000704	Nol7	70144	HITS-CLIP	23142080	Unspecified
mmu-mir-129-5p	MIMAT0000209	Arl16	70317	HITS-CLIP	21258322	Unspecified
mmu-mir-129-5p	MIMAT0000209	Cd3eap	70350	HITS-CLIP	25083871	Unspecified
mmu-mir-532-5p	MIMAT0002889	Gtpbp3	102642476	HITS-CLIP	21258322	Unspecified
mmu-mir-532-5p	MIMAT0002889	Gtpbp3	70359	HITS-CLIP	21258322	Unspecified
mmu-mir-129-5p	MIMAT0000209	Cox10	70387	HITS-CLIP	23142080	Unspecified
mmu-mir-129-5p	MIMAT0000209	Rprd1b	70484	HITS-CLIP	23142080	Unspecified
mmu-mir-99b-5p	MIMAT0000132	Slc35d2	70484	HITS-CLIP	21258322	Unspecified
mmu-mir-129-5p	MIMAT0000209	Prdm16	70675	HITS-CLIP	25083871	Unspecified
mmu-mir-129-5p	MIMAT0000209	Kdsr	70750	HITS-CLIP	23142080	Unspecified
mmu-mir-128-3p	MIMAT0000140	Mier1	71330	HITS-CLIP	21258322	Unspecified
mmu-mir-129-5p	MIMAT0000209	Epg5	71436	HITS-CLIP	25083871	Unspecified
mmu-mir-22-3p	MIMAT0000531	Zfp935	102640165	HITS-CLIP	25083871	Unspecified
mmu-mir-22-3p	MIMAT0000531	Zfp935	71508	HITS-CLIP	25083871	Unspecified
mmu-mir-129-5p	MIMAT0000209	Zfp935	102640165	HITS-CLIP	21258322	Unspecified
mmu-mir-129-5p	MIMAT0000209	Zfp935	71508	HITS-CLIP	21258322	Unspecified
mmu-mir-138-5p	MIMAT0000150	Gas2l3	237436	HITS-CLIP	21258322	Unspecified
mmu-mir-455-3p	MIMAT0003742	Isx	71601	HITS-CLIP	25083871	Unspecified
mmu-mir-542-3p	MIMAT0003172	Pvrl4	71740	HITS-CLIP	23597149	Unspecified
mmu-mir-3963	MIMAT0019341	Shroom1	71774	HITS-CLIP	21258322	Unspecified
mmu-mir-30d-5p	MIMAT0000515	Ints12	71793	HITS-CLIP	25083871	Unspecified
mmu-mir-129-5p	MIMAT0000209	Tmem50a	71817	HITS-CLIP	25083871	Unspecified
mmu-mir-129-5p	MIMAT0000209	Amer2	72129	HITS-CLIP	23142080	Unspecified
mmu-mir-532-5p	MIMAT0002889	Trub1	72133	HITS-CLIP	21258322	Unspecified
mmu-mir-532-5p	MIMAT0002889	Supt7l	72195	HITS-CLIP	25083871	Unspecified
mmu-mir-532-5p	MIMAT0002889	Supt7l	72195	HITS-CLIP	21258322	Unspecified
mmu-mir-129-5p	MIMAT0000209	Lrrc8e	72267	HITS-CLIP	23142080	Unspecified
mmu-mir-128-3p	MIMAT0000140	Sh2d4a	72281	HITS-CLIP	21258322	Unspecified
mmu-mir-129-5p	MIMAT0000209	Lsm11	72290	HITS-CLIP	23142080	Unspecified
mmu-mir-30d-5p	MIMAT0000515	Wdr89	72338	HITS-CLIP	23597149	Unspecified
mmu-mir-335-3p	MIMAT0004704	Wdr89	72338	HITS-CLIP	23142080	Unspecified
mmu-mir-30d-5p	MIMAT0000515	Wdr89	72338	HITS-CLIP	25083871	Unspecified
mmu-mir-30d-5p	MIMAT0000515	Wdr89	72338	HITS-CLIP	19536157	Unspecified
mmu-mir-335-3p	MIMAT0004704	Kcnmb2	381626	HITS-CLIP	23142080	Unspecified
mmu-mir-29c-3p	MIMAT0000536	Prr5l	72454	HITS-CLIP	21258322	Unspecified
mmu-mir-129-5p	MIMAT0000209	Ccdc71	72454	HITS-CLIP	23142080	Unspecified
mmu-mir-129-5p	MIMAT0000209	Zfp131	72465	HITS-CLIP	25083871	Unspecified
mmu-mir-129-5p	MIMAT0000209	Ssbp3	72486	HITS-CLIP	23142080	Unspecified
mmu-mir-335-3p	MIMAT0004704	Aida	108909	HITS-CLIP	25083871	Unspecified
mmu-mir-144-3p	MIMAT0000156	Car10	72605	HITS-CLIP	25083871	Unspecified
mmu-mir-144-3p	MIMAT0000156	Car10	72605	HITS-CLIP	23142080	Unspecified
mmu-let-7d-5p	MIMAT0000383	Lins	72635	HITS-CLIP	25083871	Unspecified
mmu-let-7e-5p	MIMAT0000524	Lins	72635	HITS-CLIP	25083871	Unspecified
mmu-let-7a-5p	MIMAT0000521	Lins	72635	HITS-CLIP	25083871	Unspecified
mmu-mir-129-5p	MIMAT0000209	Veph1	72789	HITS-CLIP	23142080	Unspecified
mmu-mir-129-5p	MIMAT0000209	Kremen2	73016	HITS-CLIP	25083871	Unspecified
mmu-mir-129-5p	MIMAT0000209	Ptchd4	627626	HITS-CLIP	25083871	Unspecified
mmu-mir-129-5p	MIMAT0000209	Ptchd4	73284	HITS-CLIP	23142080	Unspecified
mmu-mir-335-3p	MIMAT0004704	Fam83e	73813	HITS-CLIP	23142080	Unspecified
mmu-mir-129-5p	MIMAT0000209	Klk9	73902	HITS-CLIP	23142080	Unspecified
mmu-mir-335-3p	MIMAT0004704	Psmb11	73902	HITS-CLIP	21258322	Unspecified
mmu-mir-335-3p	MIMAT0004704	Psmb11	73902	HITS-CLIP	25083871	Unspecified
mmu-mir-335-3p	MIMAT0004704	Rap2b	74012	HITS-CLIP	21258322	Unspecified
mmu-mir-129-5p	MIMAT0000209	Zfp329	67230	HITS-CLIP	23142080	Unspecified
mmu-mir-128-3p	MIMAT0000140	Zfp329	67230	HITS-CLIP	25083871	Unspecified
mmu-mir-129-5p	MIMAT0000209	Dcaf6	74106	HITS-CLIP	23142080	Unspecified
mmu-mir-129-5p	MIMAT0000209	Zfp263	74120	HITS-CLIP	23142080	Unspecified
mmu-mir-129-5p	MIMAT0000209	Nuak2	74143	HITS-CLIP	23142080	Unspecified
mmu-mir-129-5p	MIMAT0000209	Cep97	74201	HITS-CLIP	23142080	Unspecified
mmu-mir-129-5p	MIMAT0000209	Ccdc11	74470	HITS-CLIP	23142080	Unspecified
mmu-mir-129-5p	MIMAT0000209	Zfp871	208292	HITS-CLIP	23142080	Unspecified
mmu-mir-129-5p	MIMAT0000209	Mau2	74549	HITS-CLIP	21258322	Unspecified
mmu-mir-129-5p	MIMAT0000209	Mau2	74552	HITS-CLIP	25083871	Unspecified
mmu-mir-542-3p	MIMAT0003172	Tmem106a	193670	HITS-CLIP	25083871	Unspecified
mmu-mir-211-5p	MIMAT0000668	Atp6v1e2	74915	HITS-CLIP	21258322	Unspecified
mmu-mir-129-5p	MIMAT0000209	Prkd3	75292	HITS-CLIP	23142080	Unspecified
mmu-mir-129-5p	MIMAT0000209	Ing5	66262	HITS-CLIP	23142080	Unspecified
mmu-mir-128-3p	MIMAT0000140	Ing5	66262	HITS-CLIP	21258322	Unspecified
mmu-mir-335-3p	MIMAT0004704	Zfp933	242747	HITS-CLIP	25083871	Unspecified
mmu-mir-129-5p	MIMAT0000209	Zfp933	242747	HITS-CLIP	25083871	Unspecified
mmu-mir-532-5p	MIMAT0002889	Mfsd6	98682	HITS-CLIP	23142080	Unspecified
mmu-mir-365-3p	MIMAT0000711	Mfsd6	98682	HITS-CLIP	23142080	Unspecified
mmu-mir-129-5p	MIMAT0000209	Krt24	75717	HITS-CLIP	23142080	Unspecified
mmu-mir-30d-5p	MIMAT0000515	Fam227a	75729	HITS-CLIP	23142080	Unspecified
mmu-mir-129-5p	MIMAT0000209	Cdyl2	75805	HITS-CLIP	25083871	Unspecified
mmu-mir-455-3p	MIMAT0003742	Rnf139	75841	HITS-CLIP	21258322	Unspecified
mmu-mir-211-5p	MIMAT0000668	Samd7	75953	HITS-CLIP	21258322	Unspecified
mmu-mir-129-5p	MIMAT0000209	Jakmip1	109032	HITS-CLIP	25083871	Unspecified
mmu-let-7e-5p	MIMAT0000524	Zfp444	72667	HITS-CLIP	21258322	Unspecified
mmu-let-7d-5p	MIMAT0000383	Zfp444	72667	HITS-CLIP	21258322	Unspecified
mmu-let-7a-5p	MIMAT0000521	Zfp444	76138	HITS-CLIP	21258322	Unspecified
mmu-mir-129-5p	MIMAT0000209	Pcnp	76306	HITS-CLIP	25083871	Unspecified
mmu-mir-335-3p	MIMAT0004704	Wdr26	76594	HITS-CLIP	23142080	Unspecified
mmu-mir-542-3p	MIMAT0003172	Ago4	76850	HITS-CLIP	23142080	Unspecified
mmu-mir-128-3p	MIMAT0000140	Bcas1	76960	HITS-CLIP	25083871	Unspecified
mmu-mir-129-5p	MIMAT0000209	Agl	77605	HITS-CLIP	25083871	Unspecified
mmu-mir-129-5p	MIMAT0000209	Fam178a	226151	HITS-CLIP	23142080	Unspecified
mmu-mir-211-5p	MIMAT0000668	Pgm5	226041	HITS-CLIP	21258322	Unspecified
mmu-mir-129-5p	MIMAT0000209	Ndor1	78797	HITS-CLIP	23142080	Unspecified
mmu-mir-29c-3p	MIMAT0000536	Pigt	78935	HITS-CLIP	21258322	Unspecified
mmu-mir-129-5p	MIMAT0000209	Mrpl19	56284	HITS-CLIP	23142080	Unspecified
mmu-mir-211-5p	MIMAT0000668	Bcmo1	63857	HITS-CLIP	23597149	Unspecified
mmu-mir-211-5p	MIMAT0000668	Bcmo1	63857	HITS-CLIP	21258322	Unspecified
mmu-mir-129-5p	MIMAT0000209	Dusp10	56349	HITS-CLIP	23142080	Unspecified
mmu-mir-129-5p	MIMAT0000209	Trio	64144	HITS-CLIP	23142080	Unspecified
mmu-mir-129-5p	MIMAT0000209	Zbtb21	114565	HITS-CLIP	23142080	Unspecified
mmu-mir-378a-3p	MIMAT0003151	Stk32b	64293	HITS-CLIP	23142080	Unspecified
mmu-mir-23a-3p	MIMAT0000532	Ms4a4c	64380	HITS-CLIP	23597149	Unspecified
mmu-mir-23a-3p	MIMAT0000532	Ms4a4c	64380	HITS-CLIP	19536157	Unspecified
mmu-mir-23a-3p	MIMAT0000532	Ms4a4c	64380	HITS-CLIP	21258322	Unspecified
mmu-mir-335-3p	MIMAT0004704	Afg3l1	114896	HITS-CLIP	21258322	Unspecified
mmu-mir-129-5p	MIMAT0000209	Afg3l1	114896	HITS-CLIP	25083871	Unspecified
mmu-mir-129-5p	MIMAT0000209	Afg3l1	114896	HITS-CLIP	21258322	Unspecified
mmu-mir-335-3p	MIMAT0004704	Afg3l1	114896	HITS-CLIP	25083871	Unspecified
mmu-mir-21a-5p	MIMAT0000530	Pdcd10	56399	Luciferase assay//qRT-PCR	24891504	Unspecified
mmu-mir-129-5p	MIMAT0000209	Ptges3	65019	HITS-CLIP	23142080	Unspecified
mmu-mir-129-5p	MIMAT0000209	Ptges3	100044627	HITS-CLIP	23142080	Unspecified
mmu-mir-30d-5p	MIMAT0000515	Lpar3	65086	HITS-CLIP	21258322	Unspecified
mmu-mir-30d-5p	MIMAT0000515	Lpar3	65086	HITS-CLIP	23597149	Unspecified
mmu-mir-129-5p	MIMAT0000209	Bean1	65112	HITS-CLIP	23142080	Unspecified
mmu-mir-129-5p	MIMAT0000209	Pmepa1	65112	HITS-CLIP	23142080	Unspecified
mmu-mir-335-3p	MIMAT0004704	Rsad2	58185	HITS-CLIP	25083871	Unspecified
mmu-mir-193b-3p	MIMAT0004859	Metap2	56307	HITS-CLIP	23142080	Unspecified
mmu-mir-128-3p	MIMAT0000140	Ranbp17	65257	HITS-CLIP	21258322	Unspecified
mmu-mir-128-3p	MIMAT0000140	Trem1	58217	HITS-CLIP	21258322	Unspecified
mmu-mir-128-3p	MIMAT0000140	Trem1	59032	HITS-CLIP	25083871	Unspecified
mmu-mir-30d-5p	MIMAT0000515	Rrad	56437	HITS-CLIP	25083871	Unspecified
mmu-mir-129-5p	MIMAT0000209	Edaradd	79221	HITS-CLIP	23142080	Unspecified
mmu-mir-129-5p	MIMAT0000209	Rhoj	80860	HITS-CLIP	23142080	Unspecified
mmu-mir-378a-3p	MIMAT0003151	Dnajb1	81489	HITS-CLIP	25083871	Unspecified
mmu-mir-129-5p	MIMAT0000209	Jdp2	77945	HITS-CLIP	25083871	Unspecified
mmu-mir-30d-5p	MIMAT0000515	Mgea5	76055	HITS-CLIP	25083871	Unspecified
mmu-mir-129-5p	MIMAT0000209	Tcf23	93842	HITS-CLIP	23142080	Unspecified
mmu-mir-22-3p	MIMAT0000531	SIRT1	108030	Luciferase assay//qRT-PCR//Western blot	23524588	Unspecified
mmu-mir-30d-5p	MIMAT0000515	Narg2	93697	HITS-CLIP	25083871	Unspecified
mmu-mir-532-5p	MIMAT0002889	Dqx1	93673	HITS-CLIP	21258322	Unspecified
mmu-mir-335-5p	MIMAT0000766	Cml3	93674	HITS-CLIP	21258322	Unspecified
mmu-mir-129-5p	MIMAT0000209	Fkbp6	94244	HITS-CLIP	23597149	Unspecified
mmu-mir-129-5p	MIMAT0000209	Fkbp6	56449	HITS-CLIP	21258322	Unspecified
mmu-mir-129-5p	MIMAT0000209	Fkbp6	56449	HITS-CLIP	25083871	Unspecified
mmu-mir-129-5p	MIMAT0000209	Diexf	212439	HITS-CLIP	23142080	Unspecified
mmu-mir-129-5p	MIMAT0000209	Dlgap4	99151	HITS-CLIP	23142080	Unspecified
mmu-mir-335-3p	MIMAT0004704	Rabepk	99633	HITS-CLIP	25083871	Unspecified
mmu-mir-365-3p	MIMAT0000711	Pramef8	242736	HITS-CLIP	21258322	Unspecified
mmu-mir-129-5p	MIMAT0000209	Mob3c	212632	HITS-CLIP	25083871	Unspecified
mmu-mir-532-5p	MIMAT0002889	Exoc8	102058	HITS-CLIP	21258322	Unspecified
mmu-mir-22-3p	MIMAT0000531	Lars2	102436	HITS-CLIP	21258322	Unspecified
mmu-mir-22-3p	MIMAT0000531	Lars2	102436	HITS-CLIP	23597149	Unspecified
mmu-mir-129-5p	MIMAT0000209	Fam211b	192734	HITS-CLIP	23142080	Unspecified
mmu-mir-129-5p	MIMAT0000209	Enpp3	103573	HITS-CLIP	23142080	Unspecified
mmu-mir-129-5p	MIMAT0000209	Slc16a6	97761	HITS-CLIP	23142080	Unspecified
mmu-mir-335-3p	MIMAT0004704	Tecpr2	104859	HITS-CLIP	25083871	Unspecified
mmu-mir-30d-5p	MIMAT0000515	Cep170b	217882	HITS-CLIP	25083871	Unspecified
mmu-mir-30d-5p	MIMAT0000515	Cep170b	217882	HITS-CLIP	23142080	Unspecified
mmu-mir-30d-5p	MIMAT0000515	Cep170b	217882	HITS-CLIP	23597149	Unspecified
mmu-mir-129-5p	MIMAT0000209	Fam160b1	240514	HITS-CLIP	25083871	Unspecified
mmu-mir-365-3p	MIMAT0000711	Prrxl1	107751	HITS-CLIP	21258322	Unspecified
mmu-mir-129-5p	MIMAT0000209	Tirap	117149	HITS-CLIP	21258322	Unspecified
mmu-mir-129-5p	MIMAT0000209	Tirap	117149	HITS-CLIP	25083871	Unspecified
mmu-mir-129-5p	MIMAT0000209	Cspg4	121021	HITS-CLIP	23142080	Unspecified
mmu-mir-129-5p	MIMAT0000209	Slc7a12	140918	HITS-CLIP	23142080	Unspecified
mmu-mir-129-5p	MIMAT0000209	Med16	216154	HITS-CLIP	25083871	Unspecified
mmu-mir-129-5p	MIMAT0000209	Prokr2	241915	HITS-CLIP	23142080	Unspecified
mmu-mir-3963	MIMAT0019341	Cytip	227929	HITS-CLIP	25083871	Unspecified
mmu-mir-3963	MIMAT0019341	Cytip	227929	HITS-CLIP	23142080	Unspecified
mmu-mir-129-5p	MIMAT0000209	Cytip	227929	HITS-CLIP	25083871	Unspecified
mmu-mir-129-5p	MIMAT0000209	Cytip	78286	HITS-CLIP	23142080	Unspecified
mmu-mir-129-5p	MIMAT0000209	Rbm47	245945	HITS-CLIP	25083871	Unspecified
mmu-mir-129-5p	MIMAT0000209	Rbm47	245945	HITS-CLIP	23142080	Unspecified
mmu-mir-23a-3p	MIMAT0000532	Mtss1	211429	Immunohistochemistry//Luciferase assay//qRT-PCR//Western blot	22628407	Unspecified
mmu-mir-211-5p	MIMAT0000668	Exosc2	227800	HITS-CLIP	21258322	Unspecified
mmu-mir-138-5p	MIMAT0000150	Pdik1l	232146	HITS-CLIP	23142080	Unspecified
mmu-mir-129-5p	MIMAT0000209	Pdik1l	232855	HITS-CLIP	23142080	Unspecified
mmu-mir-128-3p	MIMAT0000140	Zfp772	233744	HITS-CLIP	23142080	Unspecified
mmu-mir-542-3p	MIMAT0003172	Acsm2	233799	HITS-CLIP	23142080	Unspecified
mmu-mir-328-3p	MIMAT0000565	Ms4a6c	73656	HITS-CLIP	21258322	Unspecified
mmu-mir-532-5p	MIMAT0002889	Zbtb8b	215627	HITS-CLIP	21258322	Unspecified
mmu-mir-128-3p	MIMAT0000140	Tbx22	245572	HITS-CLIP	25083871	Unspecified
mmu-mir-532-5p	MIMAT0002889	Hinfp	242700	HITS-CLIP	23142080	Unspecified
mmu-mir-128-3p	MIMAT0000140	Arhgef11	213498	HITS-CLIP	25083871	Unspecified
mmu-mir-144-3p	MIMAT0000156	Rcor3	214742	HITS-CLIP	25083871	Unspecified
mmu-mir-30d-5p	MIMAT0000515	Zfp446	269870	HITS-CLIP	25083871	Unspecified
mmu-mir-532-5p	MIMAT0002889	Zfp446	269870	HITS-CLIP	21258322	Unspecified
mmu-mir-129-5p	MIMAT0000209	Mb21d1	319554	HITS-CLIP	23142080	Unspecified
mmu-mir-129-5p	MIMAT0000209	Zmat1	215693	HITS-CLIP	25083871	Unspecified
mmu-mir-211-5p	MIMAT0000668	Itpripl2	319622	HITS-CLIP	21258322	Unspecified
mmu-mir-23a-3p	MIMAT0000532	Tmem241	338363	HITS-CLIP	25083871	Unspecified
mmu-mir-129-5p	MIMAT0000209	Fsd1l	319636	HITS-CLIP	25083871	Unspecified
mmu-mir-129-5p	MIMAT0000209	Fsd1l	319636	HITS-CLIP	23142080	Unspecified
mmu-mir-129-5p	MIMAT0000209	Tspyl5	242506	HITS-CLIP	23142080	Unspecified
mmu-mir-29c-3p	MIMAT0000536	Lactb2	212442	HITS-CLIP	21258322	Unspecified
mmu-mir-21a-5p	MIMAT0000530	YOD1	234865	qRT-PCR//Luciferase assay//Western blot	24722419	Unspecified
mmu-mir-335-3p	MIMAT0004704	Nup133	232157	HITS-CLIP	23142080	Unspecified
mmu-mir-129-5p	MIMAT0000209	Lrrc4c	269623	HITS-CLIP	23142080	Unspecified
mmu-mir-129-5p	MIMAT0000209	Ammecr1l	225339	HITS-CLIP	23142080	Unspecified
mmu-mir-129-5p	MIMAT0000209	Uhrf1bp1l	75089	HITS-CLIP	23142080	Unspecified
mmu-mir-129-5p	MIMAT0000209	Tmcc3	319888	HITS-CLIP	21258322	Unspecified
mmu-mir-211-5p	MIMAT0000668	Tmcc3	319888	HITS-CLIP	21258322	Unspecified
mmu-mir-129-5p	MIMAT0000209	Oacyl	319888	HITS-CLIP	25083871	Unspecified
mmu-mir-129-5p	MIMAT0000209	Fam161b	214855	HITS-CLIP	23142080	Unspecified
mmu-mir-335-3p	MIMAT0004704	Cntln	241134	HITS-CLIP	25083871	Unspecified
mmu-mir-129-5p	MIMAT0000209	Nyap2	269702	HITS-CLIP	23142080	Unspecified
mmu-mir-22-3p	MIMAT0000531	Mphosph9	269702	HITS-CLIP	23142080	Unspecified
mmu-mir-22-3p	MIMAT0000531	Mphosph9	235386	HITS-CLIP	25083871	Unspecified
mmu-mir-128-3p	MIMAT0000140	Gk5	235533	HITS-CLIP	21258322	Unspecified
mmu-mir-129-5p	MIMAT0000209	Jhdm1d	217303	HITS-CLIP	25083871	Unspecified
mmu-mir-30d-5p	MIMAT0000515	Cd300a	217303	HITS-CLIP	21258322	Unspecified
mmu-mir-30d-5p	MIMAT0000515	Cd300a	217303	HITS-CLIP	25083871	Unspecified
mmu-mir-128-3p	MIMAT0000140	Gdpgp1	269952	HITS-CLIP	21258322	Unspecified
mmu-mir-378a-3p	MIMAT0003151	Scfd2	212986	HITS-CLIP	21258322	Unspecified
mmu-mir-129-5p	MIMAT0000209	Plekhm3	193003	HITS-CLIP	23142080	Unspecified
mmu-mir-129-5p	MIMAT0000209	Rnf152	320311	HITS-CLIP	23142080	Unspecified
mmu-mir-22-3p	MIMAT0000531	Rasal2	226525	HITS-CLIP	23597149	Unspecified
mmu-mir-22-3p	MIMAT0000531	Rasal2	226525	HITS-CLIP	25083871	Unspecified
mmu-mir-22-3p	MIMAT0000531	Rasal2	226525	HITS-CLIP	21258322	Unspecified
mmu-mir-3963	MIMAT0019341	Zfp799	240064	HITS-CLIP	25083871	Unspecified
mmu-mir-138-5p	MIMAT0000150	Glyctk	235582	HITS-CLIP	21258322	Unspecified
mmu-mir-335-5p	MIMAT0000766	Glyctk	235582	HITS-CLIP	21258322	Unspecified
mmu-mir-211-5p	MIMAT0000668	Arhgap11a	228482	HITS-CLIP	25083871	Unspecified
mmu-mir-22-3p	MIMAT0000531	Tmem88b	320587	HITS-CLIP	21258322	Unspecified
mmu-mir-361-5p	MIMAT0000704	Endov	338371	HITS-CLIP	21258322	Unspecified
mmu-mir-129-5p	MIMAT0000209	Ifitm10	320802	HITS-CLIP	23142080	Unspecified
mmu-mir-328-3p	MIMAT0000565	Nkain3	225791	HITS-CLIP	21258322	Unspecified
mmu-mir-129-5p	MIMAT0000209	Zadh2	211329	HITS-CLIP	21258322	Unspecified
mmu-mir-378a-3p	MIMAT0003151	Ncoa7	211329	HITS-CLIP	25083871	Unspecified
mmu-mir-532-5p	MIMAT0002889	Rnd1	223881	HITS-CLIP	21258322	Unspecified
mmu-mir-532-5p	MIMAT0002889	Fam65b	193385	HITS-CLIP	21258322	Unspecified
mmu-mir-532-5p	MIMAT0002889	A430107P09Rik	225152	HITS-CLIP	25083871	Unspecified
mmu-mir-129-5p	MIMAT0000209	Gjd4	209584	HITS-CLIP	23142080	Unspecified
mmu-mir-23a-3p	MIMAT0000532	Itpk1	217837	HITS-CLIP	21258322	Unspecified
mmu-mir-542-3p	MIMAT0003172	Vps33b	233405	HITS-CLIP	25083871	Unspecified
mmu-mir-542-3p	MIMAT0003172	Vps33b	233405	HITS-CLIP	23597149	Unspecified
mmu-mir-128-3p	MIMAT0000140	Cmtm7	230099	HITS-CLIP	21258322	Unspecified
mmu-mir-335-3p	MIMAT0004704	BC030476	239368	HITS-CLIP	21258322	Unspecified
mmu-mir-335-3p	MIMAT0004704	BC030476	239368	HITS-CLIP	25083871	Unspecified
mmu-mir-335-3p	MIMAT0004704	Ccdc153	71562	HITS-CLIP	25083871	Unspecified
mmu-mir-211-5p	MIMAT0000668	Afmid	216858	HITS-CLIP	21258322	Unspecified
mmu-let-7d-5p	MIMAT0000383	Tnfrsf26	244237	HITS-CLIP	21258322	Unspecified
mmu-let-7e-5p	MIMAT0000524	Tnfrsf26	244237	HITS-CLIP	21258322	Unspecified
mmu-let-7a-5p	MIMAT0000521	Tnfrsf26	244237	HITS-CLIP	21258322	Unspecified
mmu-mir-3963	MIMAT0019341	Dmrta1	242523	HITS-CLIP	25083871	Unspecified
mmu-mir-129-5p	MIMAT0000209	Ybey	216119	HITS-CLIP	25083871	Unspecified
mmu-mir-335-3p	MIMAT0004704	Opn5	353344	HITS-CLIP	23142080	Unspecified
mmu-mir-129-5p	MIMAT0000209	Nanos1	76199	HITS-CLIP	23142080	Unspecified
mmu-mir-129-5p	MIMAT0000209	BC003965	214489	HITS-CLIP	23142080	Unspecified
mmu-mir-211-5p	MIMAT0000668	Zfp229	381067	HITS-CLIP	21258322	Unspecified
mmu-mir-129-5p	MIMAT0000209	Pak6	214230	HITS-CLIP	23142080	Unspecified
mmu-mir-532-5p	MIMAT0002889	Pfas	237823	HITS-CLIP	21258322	Unspecified
mmu-mir-335-5p	MIMAT0000766	Ado	211488	HITS-CLIP	21258322	Unspecified
mmu-mir-129-5p	MIMAT0000209	Ccdc32	269037	HITS-CLIP	21258322	Unspecified
mmu-mir-23a-3p	MIMAT0000532	Rbm44	330267	HITS-CLIP	23142080	Unspecified
mmu-mir-129-5p	MIMAT0000209	Hjurp	381280	HITS-CLIP	23142080	Unspecified
mmu-mir-129-5p	MIMAT0000209	Hjurp	212427	HITS-CLIP	23142080	Unspecified
mmu-mir-328-3p	MIMAT0000565	Aim2	383619	HITS-CLIP	21258322	Unspecified
mmu-mir-129-5p	MIMAT0000209	Triml1	237761	HITS-CLIP	26203562	Unspecified
mmu-mir-335-3p	MIMAT0004704	Kcnf1	381463	HITS-CLIP	25083871	Unspecified
mmu-mir-128-3p	MIMAT0000140	Olfr287	259051	HITS-CLIP	23142080	Unspecified
mmu-mir-378a-3p	MIMAT0003151	Arhgef39	230098	HITS-CLIP	21258322	Unspecified
mmu-mir-23a-3p	MIMAT0000532	Fam160b2	239170	HITS-CLIP	23597149	Unspecified
mmu-mir-23a-3p	MIMAT0000532	Fam160b2	239170	HITS-CLIP	21258322	Unspecified
mmu-mir-23a-3p	MIMAT0000532	Fam160b2	239170	HITS-CLIP	19536157	Unspecified
mmu-mir-23a-3p	MIMAT0000532	Fam160b2	239170	HITS-CLIP	23142080	Unspecified
mmu-mir-23a-3p	MIMAT0000532	Fam160b2	239170	HITS-CLIP	25083871	Unspecified
mmu-mir-378a-3p	MIMAT0003151	Zfp941	407812	HITS-CLIP	21258322	Unspecified
mmu-mir-378a-3p	MIMAT0003151	Zfp941	407812	HITS-CLIP	25083871	Unspecified
mmu-mir-29c-3p	MIMAT0000536	Rsad1	216227	HITS-CLIP	21258322	Unspecified
mmu-mir-129-5p	MIMAT0000209	Slc17a8	216227	HITS-CLIP	25083871	Unspecified
mmu-mir-128-3p	MIMAT0000140	Btbd16	212198	HITS-CLIP	21258322	Unspecified
mmu-mir-129-5p	MIMAT0000209	Klhl31	244923	HITS-CLIP	23142080	Unspecified
mmu-mir-30d-5p	MIMAT0000515	Zfp711	232035	HITS-CLIP	25083871	Unspecified
mmu-mir-129-5p	MIMAT0000209	Cbx6	70997	HITS-CLIP	25083871	Unspecified
mmu-mir-335-3p	MIMAT0004704	Sgpp2	433323	HITS-CLIP	25083871	Unspecified
mmu-mir-335-3p	MIMAT0004704	Tmem132b	208151	HITS-CLIP	23142080	Unspecified
mmu-mir-455-3p	MIMAT0003742	Tmem132b	208151	HITS-CLIP	21258322	Unspecified
mmu-mir-128-3p	MIMAT0000140	Ms4a15		HITS-CLIP	23142080	Unspecified
mmu-mir-3963	MIMAT0019341	Gm5464	432870	HITS-CLIP	23597149	Unspecified
mmu-mir-3963	MIMAT0019341	Gm5464	241989	HITS-CLIP	25083871	Unspecified
mmu-mir-129-5p	MIMAT0000209	Gm5494	433107	HITS-CLIP	21258322	Unspecified
mmu-mir-129-5p	MIMAT0000209	Trabd2b	623781	HITS-CLIP	23142080	Unspecified
mmu-mir-29c-3p	MIMAT0000536	Gm14137	623781	HITS-CLIP	21258322	Unspecified
mmu-mir-128-3p	MIMAT0000140	Gm14420	628308	HITS-CLIP	21258322	Unspecified
mmu-mir-328-3p	MIMAT0000565	Gm14420	628308	HITS-CLIP	21258322	Unspecified
mmu-let-7d-5p	MIMAT0000383	Mup17	100039089	HITS-CLIP	23597149	Unspecified
mmu-let-7d-5p	MIMAT0000383	Mup17	100048885	HITS-CLIP	23597149	Unspecified
mmu-let-7d-5p	MIMAT0000383	Mup17	100039206	HITS-CLIP	23597149	Unspecified
mmu-let-7a-5p	MIMAT0000521	Mup17	100039089	HITS-CLIP	23597149	Unspecified
mmu-let-7a-5p	MIMAT0000521	Mup17	100048885	HITS-CLIP	23597149	Unspecified
mmu-let-7a-5p	MIMAT0000521	Mup17	100039206	HITS-CLIP	23597149	Unspecified
mmu-let-7e-5p	MIMAT0000524	Mup17	100039089	HITS-CLIP	23597149	Unspecified
mmu-let-7e-5p	MIMAT0000524	Mup17	100189605	HITS-CLIP	23597149	Unspecified
mmu-let-7e-5p	MIMAT0000524	Mup17	100189605	HITS-CLIP	23597149	Unspecified
mmu-let-7e-5p	MIMAT0000524	Mup11	100039028	HITS-CLIP	23597149	Unspecified
mmu-let-7a-5p	MIMAT0000521	Mup11	100039028	HITS-CLIP	23597149	Unspecified
mmu-let-7d-5p	MIMAT0000383	Mup11	100039028	HITS-CLIP	23597149	Unspecified
mmu-mir-211-5p	MIMAT0000668	Gm20172		HITS-CLIP	25083871	Unspecified
mmu-mir-211-5p	MIMAT0000668	Gm20172		HITS-CLIP	23597149	Unspecified
mmu-mir-129-5p	MIMAT0000209	Tmppe	100504715	HITS-CLIP	21258322	Unspecified
mmu-mir-129-5p	MIMAT0000209	Adrb1	320129	HITS-CLIP	23142080	Unspecified
mmu-mir-129-5p	MIMAT0000209	Btg1	12226	HITS-CLIP	25083871	Unspecified
mmu-mir-129-5p	MIMAT0000209	Car8	12319	HITS-CLIP	23142080	Unspecified
mmu-mir-22-3p	MIMAT0000531	Cdc25c	12534	qRT-PCR//Western blot	21057539	Unspecified
mmu-mir-129-5p	MIMAT0000209	Col8a1	12837	HITS-CLIP	23142080	Unspecified
mmu-mir-532-5p	MIMAT0002889	Col8a1	12845	HITS-CLIP	23597149	Unspecified
mmu-mir-99b-5p	MIMAT0000132	Comp	12845	HITS-CLIP	21258322	Unspecified
mmu-mir-211-5p	MIMAT0000668	Comt	12846	HITS-CLIP	25083871	Unspecified
mmu-mir-211-5p	MIMAT0000668	Comt	12846	HITS-CLIP	25083871	Unspecified
mmu-mir-211-5p	MIMAT0000668	Comt	12846	HITS-CLIP	21258322	Unspecified
mmu-mir-211-5p	MIMAT0000668	Comt	12846	HITS-CLIP	21258322	Unspecified
mmu-mir-211-5p	MIMAT0000668	Comt	12846	HITS-CLIP	23142080	Unspecified
mmu-mir-211-5p	MIMAT0000668	Comt	12846	HITS-CLIP	23142080	Unspecified
mmu-mir-129-5p	MIMAT0000209	Cp	12902	HITS-CLIP	23142080	Unspecified
mmu-mir-129-5p	MIMAT0000209	Cr2	12944	HITS-CLIP	23142080	Unspecified
mmu-mir-335-5p	MIMAT0000766	Cr2	12944	HITS-CLIP	23142080	Unspecified
mmu-mir-129-5p	MIMAT0000209	Cybb	13063	HITS-CLIP	23142080	Unspecified
mmu-mir-144-3p	MIMAT0000156	Mapre1	13589	HITS-CLIP	25083871	Unspecified
mmu-mir-129-5p	MIMAT0000209	Npm3	20725	HITS-CLIP	23142080	Unspecified
mmu-mir-455-3p	MIMAT0003742	Egr2	13654	HITS-CLIP	21258322	Unspecified
mmu-mir-138-5p	MIMAT0000150	Egr2	13665	Luciferase assay//Microarray	22792185	Unspecified
mmu-mir-22-3p	MIMAT0000531	Erbb3	14121	qRT-PCR//Western blot	21057539	Unspecified
mmu-mir-22-3p	MIMAT0000531	Mecom	14121	qRT-PCR//Western blot	21057539	Unspecified
mmu-mir-335-3p	MIMAT0004704	Fli1	14313	HITS-CLIP	23142080	Unspecified
mmu-mir-129-5p	MIMAT0000209	Gdf3	14583	HITS-CLIP	23142080	Unspecified
mmu-mir-144-3p	MIMAT0000156	Gja5	14613	HITS-CLIP	25083871	Unspecified
mmu-mir-144-3p	MIMAT0000156	Gja5	14613	HITS-CLIP	23142080	Unspecified
mmu-mir-144-3p	MIMAT0000156	Gja5	14613	HITS-CLIP	23597149	Unspecified
mmu-mir-144-3p	MIMAT0000156	Gja5	14613	HITS-CLIP	21258322	Unspecified
mmu-mir-144-3p	MIMAT0000156	Gja5	14619	HITS-CLIP	26203562	Unspecified
mmu-mir-3963	MIMAT0019341	Gli3	14634	HITS-CLIP	23142080	Unspecified
mmu-mir-129-5p	MIMAT0000209	Gnaz	14751	HITS-CLIP	25083871	Unspecified
mmu-mir-99b-5p	MIMAT0000132	Grik3	14807	HITS-CLIP	23597149	Unspecified
mmu-mir-335-3p	MIMAT0004704	Grpr	14934	HITS-CLIP	23142080	Unspecified
mmu-mir-328-3p	MIMAT0000565	H2-Q4	15015	HITS-CLIP	21258322	Unspecified
mmu-mir-335-5p	MIMAT0000766	H2-Q4	15015	HITS-CLIP	21258322	Unspecified
mmu-mir-378a-3p	MIMAT0003151	H2-T23	15042	HITS-CLIP	21258322	Unspecified
mmu-mir-129-5p	MIMAT0000209	Hao1	15112	HITS-CLIP	23142080	Unspecified
mmu-mir-129-5p	MIMAT0000209	Hoxb1	15410	HITS-CLIP	23142080	Unspecified
mmu-mir-129-5p	MIMAT0000209	Hoxb3	15410	HITS-CLIP	23142080	Unspecified
mmu-mir-30d-5p	MIMAT0000515	Hoxb3	15410	HITS-CLIP	25083871	Unspecified
mmu-mir-129-5p	MIMAT0000209	Hoxc10	15423	HITS-CLIP	23142080	Unspecified
mmu-let-7a-5p	MIMAT0000521	IL6	16362	ELISA//Luciferase assay//qRT-PCR	24001203	Unspecified
mmu-mir-128-3p	MIMAT0000140	Irf1	16409	HITS-CLIP	25083871	Unspecified
mmu-mir-129-5p	MIMAT0000209	Itgb4	192897	HITS-CLIP	23142080	Unspecified
mmu-mir-129-5p	MIMAT0000209	Itgb6	16423	HITS-CLIP	23142080	Unspecified
mmu-mir-128-3p	MIMAT0000140	Lifr	16880	HITS-CLIP	23597149	Unspecified
mmu-mir-144-3p	MIMAT0000156	Lifr	16880	HITS-CLIP	23597149	Unspecified
mmu-mir-129-5p	MIMAT0000209	Lmna	21898	HITS-CLIP	23142080	Unspecified
mmu-mir-129-5p	MIMAT0000209	Mak	17161	HITS-CLIP	23142080	Unspecified
mmu-mir-328-3p	MIMAT0000565	Maoa	17161	HITS-CLIP	21258322	Unspecified
mmu-mir-129-5p	MIMAT0000209	Ncl	17975	HITS-CLIP	25083871	Unspecified
mmu-mir-129-5p	MIMAT0000209	Nos3	18127	HITS-CLIP	23142080	Unspecified
mmu-mir-335-3p	MIMAT0004704	Nppc	20493	HITS-CLIP	23142080	Unspecified
mmu-mir-129-5p	MIMAT0000209	Osbp	76303	HITS-CLIP	23142080	Unspecified
mmu-mir-335-3p	MIMAT0004704	Pax2	18504	HITS-CLIP	23142080	Unspecified
mmu-mir-129-5p	MIMAT0000209	Pax2	18505	HITS-CLIP	23142080	Unspecified
mmu-mir-128-3p	MIMAT0000140	Pax3	18505	Luciferase assay//qRT-PCR	22541023	Unspecified
mmu-mir-129-5p	MIMAT0000209	Prf1	18646	HITS-CLIP	23142080	Unspecified
mmu-mir-335-3p	MIMAT0004704	Prkacb	18749	HITS-CLIP	23142080	Unspecified
mmu-mir-30d-5p	MIMAT0000515	Serpine1	18787	HITS-CLIP	23142080	Unspecified
mmu-mir-23a-3p	MIMAT0000532	Ptpre	19267	HITS-CLIP	21258322	Unspecified
mmu-mir-128-3p	MIMAT0000140	Ret	19720	HITS-CLIP	25083871	Unspecified
mmu-mir-128-3p	MIMAT0000140	Sox7	20680	HITS-CLIP	21258322	Unspecified
mmu-mir-144-3p	MIMAT0000156	Sptbn1	17082	HITS-CLIP	23142080	Unspecified
mmu-mir-23a-3p	MIMAT0000532	Tgfb2	21808	HITS-CLIP	25083871	Unspecified
mmu-mir-335-3p	MIMAT0004704	Tgfb2	21808	HITS-CLIP	25083871	Unspecified
mmu-mir-138-5p	MIMAT0000150	Trp53	22138	Luciferase assay//qRT-PCR//Western blot	22696098	Unspecified
mmu-mir-144-3p	MIMAT0000156	Uba1y	22202	HITS-CLIP	25083871	Unspecified
mmu-mir-129-5p	MIMAT0000209	Cdh4	53817	HITS-CLIP	23142080	Unspecified
mmu-mir-211-5p	MIMAT0000668	St3gal2	20444	HITS-CLIP	21258322	Unspecified
mmu-mir-30d-5p	MIMAT0000515	Pigh	13512	HITS-CLIP	25083871	Unspecified
mmu-mir-23a-3p	MIMAT0000532	Bax	20592	Luciferase assay	25057207	Unspecified
mmu-mir-129-5p	MIMAT0000209	Slc1a3	17135	HITS-CLIP	23142080	Unspecified
mmu-mir-129-5p	MIMAT0000209	1200014J11Rik	66874	HITS-CLIP	23142080	Unspecified
mmu-mir-129-5p	MIMAT0000209	1600029D21Rik	76509	HITS-CLIP	23142080	Unspecified
mmu-mir-129-5p	MIMAT0000209	1810041L15Rik	72301	HITS-CLIP	23142080	Unspecified
mmu-mir-129-5p	MIMAT0000209	2010012O05Rik	66439	HITS-CLIP	21258322	Unspecified
mmu-mir-129-5p	MIMAT0000209	2010012O05Rik	66439	HITS-CLIP	25083871	Unspecified
mmu-mir-129-5p	MIMAT0000209	2010012O05Rik	66439	HITS-CLIP	23142080	Unspecified
mmu-mir-128-3p	MIMAT0000140	2010107G23Rik	69894	HITS-CLIP	21258322	Unspecified
mmu-mir-129-5p	MIMAT0000209	2510049J12Rik	70291	HITS-CLIP	23142080	Unspecified
mmu-mir-129-5p	MIMAT0000209	2510049J12Rik	70291	HITS-CLIP	25083871	Unspecified
mmu-mir-532-5p	MIMAT0002889	2810006K23Rik	72650	HITS-CLIP	21258322	Unspecified
mmu-mir-365-3p	MIMAT0000711	3110047P20Rik	319807	HITS-CLIP	23142080	Unspecified
mmu-mir-211-5p	MIMAT0000668	4921509C19Rik	381393	HITS-CLIP	21258322	Unspecified
mmu-mir-29c-3p	MIMAT0000536	4921536K21Rik	67430	HITS-CLIP	21258322	Unspecified
mmu-mir-129-5p	MIMAT0000209	4930430F08Rik	68281	HITS-CLIP	25083871	Unspecified
mmu-mir-144-3p	MIMAT0000156	4930539E08Rik	207819	HITS-CLIP	21258322	Unspecified
mmu-mir-129-5p	MIMAT0000209	4931406P16Rik	233103	HITS-CLIP	23142080	Unspecified
mmu-mir-211-5p	MIMAT0000668	5730409E04Rik	230757	HITS-CLIP	21258322	Unspecified
mmu-mir-211-5p	MIMAT0000668	5730409E04Rik	230757	HITS-CLIP	23597149	Unspecified
mmu-mir-129-5p	MIMAT0000209	5730455P16Rik	70591	HITS-CLIP	25083871	Unspecified
mmu-mir-335-5p	MIMAT0000766	9630033F20Rik	319801	HITS-CLIP	25083871	Unspecified
mmu-mir-129-5p	MIMAT0000209	A830018L16Rik	320492	HITS-CLIP	25083871	Unspecified
mmu-mir-144-3p	MIMAT0000156	Abca1	11303	Luciferase assay//qRT-PCR//Western blot	23519696	Unspecified
mmu-mir-144-3p	MIMAT0000156	Abca1	11303	Luciferase assay//qRT-PCR//Western blot	23519695	Unspecified
mmu-mir-129-5p	MIMAT0000209	Cpox	12892	HITS-CLIP	23142080	Unspecified
mmu-mir-335-3p	MIMAT0004704	Cpox	12892	HITS-CLIP	25083871	Unspecified
mmu-mir-378a-3p	MIMAT0003151	Cpox	12892	HITS-CLIP	25083871	Unspecified
mmu-mir-328-3p	MIMAT0000565	Grk4	14772	HITS-CLIP	21258322	Unspecified
mmu-mir-335-3p	MIMAT0004704	Csf3r	12986	HITS-CLIP	25083871	Unspecified
mmu-mir-335-3p	MIMAT0004704	Csgalnact2	78752	HITS-CLIP	25083871	Unspecified
mmu-mir-30d-5p	MIMAT0000515	Gskip	66787	HITS-CLIP	25083871	Unspecified
mmu-mir-128-3p	MIMAT0000140	Csnk1e	27373	HITS-CLIP	25083871	Unspecified
mmu-mir-129-5p	MIMAT0000209	Csnk1g1	214897	HITS-CLIP	23142080	Unspecified
mmu-mir-335-3p	MIMAT0004704	Csnk1g3	70425	HITS-CLIP	23142080	Unspecified
mmu-mir-129-5p	MIMAT0000209	Acot2	171210	HITS-CLIP	23142080	Unspecified
mmu-mir-335-3p	MIMAT0004704	Gys1	14936	HITS-CLIP	23142080	Unspecified
mmu-mir-542-3p	MIMAT0003172	Nceh1	320024	HITS-CLIP	23142080	Unspecified
mmu-mir-22-3p	MIMAT0000531	Hdac4	208727	Luciferase assay//qRT-PCR//Western blot	23524588	Unspecified
mmu-mir-129-5p	MIMAT0000209	Hif1a	15251	HITS-CLIP	25083871	Unspecified
mmu-mir-144-3p	MIMAT0000156	Hif1a	15251	HITS-CLIP	25083871	Unspecified
mmu-mir-129-5p	MIMAT0000209	D630003M21Rik	228846	HITS-CLIP	23142080	Unspecified
mmu-mir-129-5p	MIMAT0000209	Dapk1	69635	HITS-CLIP	23142080	Unspecified
mmu-mir-129-5p	MIMAT0000209	Daxx	13163	HITS-CLIP	25083871	Unspecified
mmu-mir-129-5p	MIMAT0000209	Daxx	13163	HITS-CLIP	23142080	Unspecified
mmu-mir-21a-5p	MIMAT0000530	AK010878	100233175	HITS-CLIP	21258322	Unspecified
mmu-mir-128-3p	MIMAT0000140	Hpca	15444	HITS-CLIP	23142080	Unspecified
mmu-mir-335-3p	MIMAT0004704	Hspa13	110920	HITS-CLIP	25083871	Unspecified
mmu-mir-29c-3p	MIMAT0000536	Akt3	23797	Luciferase assay//qRT-PCR//Western blot	23764849	Unspecified
mmu-mir-361-5p	MIMAT0000704	Nr5a2	26424	HITS-CLIP	21258322	Unspecified
mmu-mir-129-5p	MIMAT0000209	Amer1	72345	HITS-CLIP	25083871	Unspecified
mmu-mir-30d-5p	MIMAT0000515	Amer1	72345	HITS-CLIP	25083871	Unspecified
mmu-let-7e-5p	MIMAT0000524	Ifnar1	15975	HITS-CLIP	21258322	Unspecified
mmu-mir-335-3p	MIMAT0004704	Dhfr	13361	HITS-CLIP	23142080	Unspecified
mmu-mir-193b-3p	MIMAT0004859	Ifngr2	15980	HITS-CLIP	21258322	Unspecified
mmu-mir-335-3p	MIMAT0004704	Ank3	11735	Immunofluorescence//Luciferase assay//Microarray//qRT-PCR//Western blot	24744440	Unspecified
mmu-let-7e-5p	MIMAT0000524	Il13	16163	Flow	23079871	Unspecified
mmu-mir-129-5p	MIMAT0000209	Apba2	11784	HITS-CLIP	23597149	Unspecified
mmu-let-7a-5p	MIMAT0000521	Apc2	23805	HITS-CLIP	25083871	Unspecified
mmu-let-7a-5p	MIMAT0000521	Apc2	23805	HITS-CLIP	21258322	Unspecified
mmu-let-7a-5p	MIMAT0000521	Apc2	23805	HITS-CLIP	23142080	Unspecified
mmu-let-7d-5p	MIMAT0000383	Apc2	23805	HITS-CLIP	21258322	Unspecified
mmu-let-7d-5p	MIMAT0000383	Apc2	23805	HITS-CLIP	25083871	Unspecified
mmu-let-7d-5p	MIMAT0000383	Apc2	23805	HITS-CLIP	23142080	Unspecified
mmu-let-7e-5p	MIMAT0000524	Apc2	23805	HITS-CLIP	21258322	Unspecified
mmu-let-7e-5p	MIMAT0000524	Apc2	23805	HITS-CLIP	25083871	Unspecified
mmu-let-7e-5p	MIMAT0000524	Apc2	23805	HITS-CLIP	23142080	Unspecified
mmu-mir-128-3p	MIMAT0000140	Apc2	23805	HITS-CLIP	23142080	Unspecified
mmu-mir-128-3p	MIMAT0000140	Apc2	23805	HITS-CLIP	21258322	Unspecified
mmu-mir-128-3p	MIMAT0000140	Apc2	23805	HITS-CLIP	25083871	Unspecified
mmu-mir-335-3p	MIMAT0004704	Appl1	72993	HITS-CLIP	23142080	Unspecified
mmu-mir-335-3p	MIMAT0004704	Appl1	72993	HITS-CLIP	21258322	Unspecified
mmu-mir-335-3p	MIMAT0004704	Appl1	72993	HITS-CLIP	25083871	Unspecified
mmu-mir-361-5p	MIMAT0000704	Dnmt3a	13435	HITS-CLIP	25083871	Unspecified
mmu-mir-532-5p	MIMAT0002889	Dnmt3a	13435	HITS-CLIP	25083871	Unspecified
mmu-mir-29c-3p	MIMAT0000536	Insig1	231070	Reporter assay	17652184	Unspecified
mmu-mir-129-5p	MIMAT0000209	Dtna	13527	HITS-CLIP	23142080	Unspecified
mmu-mir-129-5p	MIMAT0000209	Arhgef9	236915	HITS-CLIP	25083871	Unspecified
mmu-mir-335-3p	MIMAT0004704	Arid2	77044	HITS-CLIP	25083871	Unspecified
mmu-mir-129-5p	MIMAT0000209	Arid3a	13496	HITS-CLIP	21258322	Unspecified
mmu-mir-129-5p	MIMAT0000209	Dusp8	18218	HITS-CLIP	21258322	Unspecified
mmu-mir-335-3p	MIMAT0004704	Dusp8	18218	HITS-CLIP	21258322	Unspecified
mmu-mir-128-3p	MIMAT0000140	E2f1	13555	HITS-CLIP	21258322	Unspecified
mmu-mir-128-3p	MIMAT0000140	E2f1	13555	HITS-CLIP	23597149	Unspecified
mmu-mir-129-5p	MIMAT0000209	Arpc4	68089	HITS-CLIP	25083871	Unspecified
mmu-mir-22-3p	MIMAT0000531	Arpc5	67771	Immunohistochemistry//Luciferase assay//qRT-PCR//Western blot//EMSA//Microarray	22447776	Unspecified
mmu-mir-211-5p	MIMAT0000668	Ash1l	192195	HITS-CLIP	21258322	Unspecified
mmu-mir-129-5p	MIMAT0000209	Asph	65973	HITS-CLIP	23142080	Unspecified
mmu-mir-129-5p	MIMAT0000209	Asph	65973	HITS-CLIP	25083871	Unspecified
mmu-mir-22-3p	MIMAT0000531	Ass1	11898	Microarray//qRT-PCR//Quantitative proteomic approach	19878148	Unspecified
mmu-mir-129-5p	MIMAT0000209	Asxl2	75302	HITS-CLIP	23142080	Unspecified
mmu-mir-99b-5p	MIMAT0000132	Asxl2	75302	HITS-CLIP	21258322	Unspecified
mmu-mir-455-3p	MIMAT0003742	Eif2ak2	19106	HITS-CLIP	21258322	Unspecified
mmu-mir-335-3p	MIMAT0004704	Atg5	11793	HITS-CLIP	23142080	Unspecified
mmu-mir-129-5p	MIMAT0000209	Kcnc3	16504	HITS-CLIP	23142080	Unspecified
mmu-let-7e-5p	MIMAT0000524	Eif3j1	78655	Reporter assay	15131085	Unspecified
mmu-let-7a-5p	MIMAT0000521	Atp2b2	11941	HITS-CLIP	21258322	Unspecified
mmu-let-7d-5p	MIMAT0000383	Atp2b2	11941	HITS-CLIP	21258322	Unspecified
mmu-let-7e-5p	MIMAT0000524	Atp2b2	11941	HITS-CLIP	21258322	Unspecified
mmu-mir-129-5p	MIMAT0000209	Atxn1	20238	HITS-CLIP	25083871	Unspecified
mmu-mir-129-5p	MIMAT0000209	Atxn3	110616	HITS-CLIP	23142080	Unspecified
mmu-mir-129-5p	MIMAT0000209	Auts2	319974	HITS-CLIP	23142080	Unspecified
mmu-mir-144-3p	MIMAT0000156	Enpp6	320981	Luciferase assay//Western blot	20035504	Unspecified
mmu-mir-129-5p	MIMAT0000209	B3galt1	26877	HITS-CLIP	23142080	Unspecified
mmu-mir-129-5p	MIMAT0000209	Epb4.1l5	226352	HITS-CLIP	23142080	Unspecified
mmu-mir-129-5p	MIMAT0000209	Bace1	23821	HITS-CLIP	23142080	Unspecified
mmu-mir-129-5p	MIMAT0000209	Bace1	23821	HITS-CLIP	21258322	Unspecified
mmu-mir-211-5p	MIMAT0000668	Bace1	23821	HITS-CLIP	21258322	Unspecified
mmu-mir-328-3p	MIMAT0000565	Bace1	23821	Luciferase assay//Northern blot//EMSA	18986979	Unspecified
mmu-mir-129-5p	MIMAT0000209	Bach2	12014	HITS-CLIP	23142080	Unspecified
mmu-mir-29c-3p	MIMAT0000536	Eps15	13858	HITS-CLIP	21258322	Unspecified
mmu-mir-23a-3p	MIMAT0000532	Bbc3	170770	Luciferase assay	25057207	Unspecified
mmu-mir-129-5p	MIMAT0000209	BC003331	226499	HITS-CLIP	23142080	Unspecified
mmu-mir-129-5p	MIMAT0000209	Bcl11b	58208	HITS-CLIP	23142080	Unspecified
mmu-let-7d-5p	MIMAT0000383	Bdnf	12064	qRT-PCR//Western blot	19703567	Unspecified
mmu-mir-30d-5p	MIMAT0000515	Bdnf	12064	ELISA//Luciferase assay//Microarray//qRT-PCR	20921386	Unspecified
mmu-mir-129-5p	MIMAT0000209	Bicd1	12121	HITS-CLIP	23142080	Unspecified
mmu-mir-29c-3p	MIMAT0000536	Bicd1	12121	HITS-CLIP	19536157	Unspecified
mmu-mir-29c-3p	MIMAT0000536	Bicd1	12121	HITS-CLIP	23597149	Unspecified
mmu-mir-129-5p	MIMAT0000209	Bmp2	12156	HITS-CLIP	23142080	Unspecified
mmu-mir-542-3p	MIMAT0003172	Plekhf2	71801	HITS-CLIP	23142080	Unspecified
mmu-mir-129-5p	MIMAT0000209	Brd4	57261	HITS-CLIP	25083871	Unspecified
mmu-mir-144-3p	MIMAT0000156	Bsn	12217	HITS-CLIP	25083871	Unspecified
mmu-mir-129-5p	MIMAT0000209	C230081A13Rik	244895	HITS-CLIP	23142080	Unspecified
mmu-mir-129-5p	MIMAT0000209	Lpp	210126	HITS-CLIP	23142080	Unspecified
mmu-mir-144-3p	MIMAT0000156	Cab39	12283	Western blot//qRT-PCR	23705032	Unspecified
mmu-mir-129-5p	MIMAT0000209	Cadm2	239857	HITS-CLIP	23142080	Unspecified
mmu-mir-129-5p	MIMAT0000209	Cadm2	239857	HITS-CLIP	25083871	Unspecified
mmu-let-7e-5p	MIMAT0000524	Fbxl14	101358	HITS-CLIP	25083871	Unspecified
mmu-mir-542-3p	MIMAT0003172	Camk1d	227541	HITS-CLIP	23597149	Unspecified
mmu-mir-30d-5p	MIMAT0000515	Camk4	12326	HITS-CLIP	23142080	Unspecified
mmu-mir-129-5p	MIMAT0000209	Camkk2	207565	HITS-CLIP	23142080	Unspecified
mmu-mir-129-5p	MIMAT0000209	Camta1	100072	HITS-CLIP	25083871	Unspecified
mmu-mir-335-3p	MIMAT0004704	Cap2	67252	HITS-CLIP	23142080	Unspecified
mmu-mir-532-5p	MIMAT0002889	Ly6e	17069	HITS-CLIP	21258322	Unspecified
mmu-mir-211-5p	MIMAT0000668	Prkcz	18762	HITS-CLIP	25083871	Unspecified
mmu-mir-129-5p	MIMAT0000209	Stxbp5	78808	HITS-CLIP	25083871	Unspecified
mmu-mir-29c-3p	MIMAT0000536	Cav2	12390	Reporter assay	17652184	Unspecified
mmu-mir-335-3p	MIMAT0004704	Cbfa2t3	12398	HITS-CLIP	23142080	Unspecified
mmu-mir-532-5p	MIMAT0002889	Ccdc127	67433	HITS-CLIP	21258322	Unspecified
mmu-mir-129-5p	MIMAT0000209	Fndc3b	72007	HITS-CLIP	23142080	Unspecified
mmu-mir-129-5p	MIMAT0000209	Fndc3b	72007	HITS-CLIP	26203562	Unspecified
mmu-mir-129-5p	MIMAT0000209	Fnip1	216742	HITS-CLIP	23142080	Unspecified
mmu-mir-129-5p	MIMAT0000209	Ccnd1	12443	HITS-CLIP	23142080	Unspecified
mmu-mir-335-3p	MIMAT0004704	Ccnjl	380694	HITS-CLIP	23142080	Unspecified
mmu-mir-3963	MIMAT0019341	Haus2	66296	HITS-CLIP	25083871	Unspecified
mmu-mir-144-3p	MIMAT0000156	Hdgfrp3	29877	HITS-CLIP	25083871	Unspecified
mmu-mir-129-5p	MIMAT0000209	Fyn	14360	HITS-CLIP	23142080	Unspecified
mmu-mir-129-5p	MIMAT0000209	G3bp2	23881	HITS-CLIP	25083871	Unspecified
mmu-mir-129-5p	MIMAT0000209	Cdadc1	71891	HITS-CLIP	23142080	Unspecified
mmu-mir-335-3p	MIMAT0004704	Cdadc1	71891	HITS-CLIP	23142080	Unspecified
mmu-mir-129-5p	MIMAT0000209	Cdc14b	218294	HITS-CLIP	23142080	Unspecified
mmu-mir-22-3p	MIMAT0000531	Mecp2	17257	Luciferase assay//qRT-PCR//Western blot	24558412	Unspecified
mmu-mir-144-3p	MIMAT0000156	Cdc42ep3	260409	HITS-CLIP	25083871	Unspecified
mmu-mir-129-5p	MIMAT0000209	Gad2	14417	HITS-CLIP	25083871	Unspecified
mmu-mir-129-5p	MIMAT0000209	Cdh12	215654	HITS-CLIP	25083871	Unspecified
mmu-mir-129-5p	MIMAT0000209	Cdk13	69562	HITS-CLIP	23142080	Unspecified
mmu-mir-30d-5p	MIMAT0000515	Cdk13	69562	HITS-CLIP	23142080	Unspecified
mmu-mir-22-3p	MIMAT0000531	Cdk9	107951	HITS-CLIP	21258322	Unspecified
mmu-mir-144-3p	MIMAT0000156	Cebpa	12606	HITS-CLIP	23597149	Unspecified
mmu-mir-23a-3p	MIMAT0000532	Celf1	13046	Luciferase assay//qRT-PCR//Western blot	20299448	Unspecified
mmu-mir-129-5p	MIMAT0000209	Celf2	14007	HITS-CLIP	23142080	Unspecified
mmu-mir-129-5p	MIMAT0000209	Mgll	23945	HITS-CLIP	23142080	Unspecified
mmu-mir-21a-5p	MIMAT0000530	Gid4	66771	HITS-CLIP	23142080	Unspecified
mmu-mir-335-3p	MIMAT0004704	Gid4	66771	HITS-CLIP	25083871	Unspecified
mmu-mir-361-5p	MIMAT0000704	Gid4	66771	HITS-CLIP	23142080	Unspecified
mmu-mir-129-5p	MIMAT0000209	Cflar	12633	HITS-CLIP	23142080	Unspecified
mmu-mir-211-5p	MIMAT0000668	Chd3	216848	HITS-CLIP	21258322	Unspecified
mmu-mir-21a-5p	MIMAT0000530	Mmp9	17395	Immunohistochemistry//In situ hybridization//qRT-PCR//Western blot	23443810	Unspecified
mmu-mir-129-5p	MIMAT0000209	Chic1	12212	HITS-CLIP	23142080	Unspecified
mmu-mir-335-3p	MIMAT0004704	Chka	12660	HITS-CLIP	23142080	Unspecified
mmu-mir-129-5p	MIMAT0000209	Glul	14645	HITS-CLIP	23142080	Unspecified
mmu-mir-129-5p	MIMAT0000209	Chst1	76969	HITS-CLIP	23142080	Unspecified
mmu-mir-211-5p	MIMAT0000668	Tmem130	243339	HITS-CLIP	25083871	Unspecified
mmu-mir-211-5p	MIMAT0000668	Tmem130	243339	HITS-CLIP	23597149	Unspecified
mmu-mir-129-5p	MIMAT0000209	Clcn3	12725	HITS-CLIP	23142080	Unspecified
mmu-mir-129-5p	MIMAT0000209	Gm13611	100504319	HITS-CLIP	23142080	Unspecified
mmu-mir-328-3p	MIMAT0000565	Gm14436	100190996	HITS-CLIP	21258322	Unspecified
mmu-mir-129-5p	MIMAT0000209	Gm15455	433287	HITS-CLIP	23142080	Unspecified
mmu-mir-328-3p	MIMAT0000565	Gm7609	665378	HITS-CLIP	21258322	Unspecified
mmu-mir-129-5p	MIMAT0000209	Rell1	100532	HITS-CLIP	23142080	Unspecified
mmu-mir-129-5p	MIMAT0000209	Cnih4	98417	HITS-CLIP	23142080	Unspecified
mmu-mir-129-5p	MIMAT0000209	Col4a1	12826	HITS-CLIP	23142080	Unspecified
mmu-mir-128-3p	MIMAT0000140	Gpcpd1	74182	HITS-CLIP	21258322	Unspecified
mmu-mir-191-5p	MIMAT0000221	Riok3	66878	Luciferase assay//qRT-PCR	21196494	Unspecified
mmu-mir-335-3p	MIMAT0004704	Gpm6b	14758	HITS-CLIP	23142080	Unspecified
mmu-mir-191-5p	MIMAT0000221	Gpr107	277463	HITS-CLIP	25083871	Unspecified
mmu-mir-191-5p	MIMAT0000221	Mxi1	17859	Luciferase assay//qRT-PCR	21196494	Unspecified
mmu-mir-129-5p	MIMAT0000209	Cpeb3	208922	HITS-CLIP	25083871	Unspecified
mmu-mir-129-5p	MIMAT0000209	Cpeb3	208922	HITS-CLIP	23142080	Unspecified
mmu-mir-129-5p	MIMAT0000209	Crebrf	77128	HITS-CLIP	25083871	Unspecified
mmu-mir-335-3p	MIMAT0004704	Cry2	12953	HITS-CLIP	23597149	Unspecified
mmu-mir-211-5p	MIMAT0000668	Csmd1	94109	HITS-CLIP	23142080	Unspecified
mmu-mir-128-3p	MIMAT0000140	Runx1	12394	Luciferase assay//qRT-PCR	22541023	Unspecified
mmu-mir-29c-3p	MIMAT0000536	Hdac4	208727	Luciferase assay//qRT-PCR//Western blot	21324893	Unspecified
mmu-mir-129-5p	MIMAT0000209	Hecw1	94253	HITS-CLIP	23142080	Unspecified
mmu-mir-129-5p	MIMAT0000209	Kif1c	16562	HITS-CLIP	25083871	Unspecified
mmu-mir-21a-5p	MIMAT0000530	Cyfip1	20430	HITS-CLIP	25083871	Unspecified
mmu-let-7a-5p	MIMAT0000521	Nf2	18016	HITS-CLIP	25083871	Unspecified
mmu-let-7a-5p	MIMAT0000521	Nf2	18016	HITS-CLIP	23597149	Unspecified
mmu-let-7d-5p	MIMAT0000383	Nf2	18016	HITS-CLIP	25083871	Unspecified
mmu-let-7d-5p	MIMAT0000383	Nf2	18016	HITS-CLIP	23597149	Unspecified
mmu-let-7e-5p	MIMAT0000524	Nf2	18016	HITS-CLIP	23597149	Unspecified
mmu-mir-129-5p	MIMAT0000209	Nfic	18029	HITS-CLIP	23142080	Unspecified
mmu-mir-129-5p	MIMAT0000209	Homer1	26556	HITS-CLIP	23142080	Unspecified
mmu-mir-129-5p	MIMAT0000209	Dbndd2	52840	HITS-CLIP	23597149	Unspecified
mmu-mir-129-5p	MIMAT0000209	Sel1l	20338	HITS-CLIP	23142080	Unspecified
mmu-mir-128-3p	MIMAT0000140	Dcaf5	320808	HITS-CLIP	23142080	Unspecified
mmu-mir-128-3p	MIMAT0000140	Dcbld2	73379	HITS-CLIP	25083871	Unspecified
mmu-mir-328-3p	MIMAT0000565	Dcc	13176	HITS-CLIP	21258322	Unspecified
mmu-mir-328-3p	MIMAT0000565	Dcc	13176	HITS-CLIP	23597149	Unspecified
mmu-mir-129-5p	MIMAT0000209	Dcx	13193	HITS-CLIP	23142080	Unspecified
mmu-mir-211-5p	MIMAT0000668	Dcx	13193	HITS-CLIP	23142080	Unspecified
mmu-mir-23a-3p	MIMAT0000532	Hspa12a	73442	HITS-CLIP	23142080	Unspecified
mmu-mir-335-3p	MIMAT0004704	Hspa12a	73442	HITS-CLIP	23142080	Unspecified
mmu-mir-335-3p	MIMAT0004704	Ide	15925	HITS-CLIP	23142080	Unspecified
mmu-let-7a-5p	MIMAT0000521	Ifnar1	15975	HITS-CLIP	21258322	Unspecified
mmu-let-7d-5p	MIMAT0000383	Ifnar1	15975	HITS-CLIP	21258322	Unspecified
mmu-let-7e-5p	MIMAT0000524	Il10	16153	Flow//Luciferase assay//Microarray//qRT-PCR	23079871	Unspecified
mmu-mir-129-5p	MIMAT0000209	Usp2	53376	HITS-CLIP	23142080	Unspecified
mmu-let-7a-5p	MIMAT0000521	Il13	16163	Luciferase assay//Microarray//NGS//qRT-PCR	20630862	Unspecified
mmu-mir-378a-3p	MIMAT0003151	Il17rd	171463	HITS-CLIP	21258322	Unspecified
mmu-mir-22-3p	MIMAT0000531	Sirt1	93759	Luciferase assay//Microarray//qRT-PCR//Western blot	24086656	Unspecified
mmu-mir-129-5p	MIMAT0000209	Ocrl	320634	HITS-CLIP	23142080	Unspecified
mmu-mir-129-5p	MIMAT0000209	Ildr2	100039795	HITS-CLIP	23142080	Unspecified
mmu-mir-193b-3p	MIMAT0004859	Dph3	105638	HITS-CLIP	21258322	Unspecified
mmu-let-7d-5p	MIMAT0000383	Drd3	13490	qRT-PCR//Western blot	19703567	Unspecified
mmu-mir-335-3p	MIMAT0004704	Dusp26	66959	HITS-CLIP	25083871	Unspecified
mmu-mir-129-5p	MIMAT0000209	E2f2	242705	HITS-CLIP	23142080	Unspecified
mmu-mir-21a-5p	MIMAT0000530	E2f2	242705	HITS-CLIP	23142080	Unspecified
mmu-mir-128-3p	MIMAT0000140	PPARA	19013	Luciferase assay//qRT-PCR	22541023	Unspecified
mmu-mir-335-3p	MIMAT0004704	Eci1	13177	HITS-CLIP	25083871	Unspecified
mmu-mir-335-5p	MIMAT0000766	Iws1	73473	HITS-CLIP	21258322	Unspecified
mmu-mir-361-5p	MIMAT0000704	Eea1	216238	HITS-CLIP	25083871	Unspecified
mmu-mir-335-3p	MIMAT0004704	Jakmip2	76217	HITS-CLIP	23142080	Unspecified
mmu-mir-129-5p	MIMAT0000209	Efna5	13640	HITS-CLIP	23142080	Unspecified
mmu-mir-129-5p	MIMAT0000209	Efna5	13640	HITS-CLIP	25083871	Unspecified
mmu-mir-211-5p	MIMAT0000668	Efna5	13640	HITS-CLIP	23142080	Unspecified
mmu-mir-129-5p	MIMAT0000209	Egfr	13649	HITS-CLIP	25083871	Unspecified
mmu-mir-532-5p	MIMAT0002889	Kalrn	545156	HITS-CLIP	21258322	Unspecified
mmu-mir-211-5p	MIMAT0000668	Eif5a	276770	HITS-CLIP	21258322	Unspecified
mmu-mir-21a-5p	MIMAT0000530	Kcnk6	52150	HITS-CLIP	25083871	Unspecified
mmu-mir-129-5p	MIMAT0000209	Kcnma1	16531	HITS-CLIP	23142080	Unspecified
mmu-mir-532-5p	MIMAT0002889	Pde1a	18573	HITS-CLIP	19536157	Unspecified
mmu-mir-532-5p	MIMAT0002889	Pde1a	18573	HITS-CLIP	23142080	Unspecified
mmu-mir-532-5p	MIMAT0002889	Pde1a	18573	HITS-CLIP	25083871	Unspecified
mmu-mir-30d-5p	MIMAT0000515	Eno2	13807	HITS-CLIP	25083871	Unspecified
mmu-mir-129-5p	MIMAT0000209	Kif1c	16562	HITS-CLIP	21258322	Unspecified
mmu-mir-129-5p	MIMAT0000209	Gabpb2	213054	HITS-CLIP	25083871	Unspecified
mmu-mir-335-3p	MIMAT0004704	Epha7	13841	HITS-CLIP	23142080	Unspecified
mmu-mir-378a-3p	MIMAT0003151	Ercc6	319955	HITS-CLIP	21258322	Unspecified
mmu-mir-335-3p	MIMAT0004704	Mex3a	72640	HITS-CLIP	25083871	Unspecified
mmu-mir-21a-5p	MIMAT0000530	Pias3	229615	Western blot	22517757	Unspecified
mmu-mir-211-5p	MIMAT0000668	Lhfpl4	269788	HITS-CLIP	21258322	Unspecified
mmu-mir-335-5p	MIMAT0000766	Rb1	19645	Luciferase assay//Western blot	20713524	Unspecified
mmu-mir-129-5p	MIMAT0000209	Limd1	29806	HITS-CLIP	23142080	Unspecified
mmu-let-7a-5p	MIMAT0000521	Lin28a	83557	qRT-PCR	24142874	Unspecified
mmu-let-7a-5p	MIMAT0000521	Lin28a	83557	B-globin reporter assay	16495412	Unspecified
mmu-mir-138-5p	MIMAT0000150	Fam168b	214469	HITS-CLIP	23142080	Unspecified
mmu-mir-129-5p	MIMAT0000209	Fam172a	68675	HITS-CLIP	23142080	Unspecified
mmu-mir-21a-5p	MIMAT0000530	Spry1	24063	Luciferase assay//Western blot	20216554	Unspecified
mmu-mir-29c-3p	MIMAT0000536	Spry1	24063	Immunofluorescence//Luciferase assay//Northern blot//qRT-PCR	21310958	Unspecified
mmu-mir-129-5p	MIMAT0000209	Lpl	16956	HITS-CLIP	23142080	Unspecified
mmu-mir-129-5p	MIMAT0000209	Fam63b	235461	HITS-CLIP	23142080	Unspecified
mmu-mir-23a-3p	MIMAT0000532	Lrch1	380916	HITS-CLIP	25083871	Unspecified
mmu-mir-23a-3p	MIMAT0000532	Fas	14102	FACS//Luciferase assay//qRT-PCR	24356489	Unspecified
mmu-mir-21a-5p	MIMAT0000530	Fasl	14103	Luciferase assay//Western blot//Northern blot//Reporter assay//Western blot//Other	20404348	Unspecified
mmu-let-7d-5p	MIMAT0000383	Gnl3l	237107	HITS-CLIP	25083871	Unspecified
mmu-let-7d-5p	MIMAT0000383	Gnl3l	237107	HITS-CLIP	21258322	Unspecified
mmu-let-7e-5p	MIMAT0000524	Gnl3l	237107	HITS-CLIP	25083871	Unspecified
mmu-let-7e-5p	MIMAT0000524	Gnl3l	237107	HITS-CLIP	21258322	Unspecified
mmu-let-7a-5p	MIMAT0000521	Fbxl14	101358	HITS-CLIP	25083871	Unspecified
mmu-let-7d-5p	MIMAT0000383	Fbxl14	101358	HITS-CLIP	25083871	Unspecified
mmu-mir-335-3p	MIMAT0004704	Fbxl14	101358	HITS-CLIP	25083871	Unspecified
mmu-mir-129-5p	MIMAT0000209	Fbxl18	231863	HITS-CLIP	23142080	Unspecified
mmu-mir-144-3p	MIMAT0000156	Prkaa1	105787	Western blotting//qRT-PCR	23705032	Unspecified
mmu-mir-129-5p	MIMAT0000209	Gprc5c	70355	HITS-CLIP	25083871	Unspecified
mmu-mir-129-5p	MIMAT0000209	Stxbp5	78808	HITS-CLIP	23142080	Unspecified
mmu-mir-129-5p	MIMAT0000209	Magt1	67075	HITS-CLIP	25083871	Unspecified
mmu-mir-129-5p	MIMAT0000209	Magt1	67075	HITS-CLIP	23597149	Unspecified
mmu-mir-129-5p	MIMAT0000209	Naaa	67111	HITS-CLIP	23142080	Unspecified
mmu-mir-335-3p	MIMAT0004704	Flrt2	399558	HITS-CLIP	25083871	Unspecified
mmu-mir-335-3p	MIMAT0004704	Flrt2	399558	HITS-CLIP	23142080	Unspecified
mmu-mir-129-5p	MIMAT0000209	Map3k1	26401	HITS-CLIP	23142080	Unspecified
mmu-mir-21a-5p	MIMAT0000530	Map3k1	26401	HITS-CLIP	25083871	Unspecified
mmu-mir-335-3p	MIMAT0004704	Fnta	14272	HITS-CLIP	23142080	Unspecified
mmu-mir-328-3p	MIMAT0000565	Map4	17758	HITS-CLIP	25083871	Unspecified
mmu-mir-30d-5p	MIMAT0000515	Map4k4	26921	Luciferase assay//Western blot	22733810	Unspecified
mmu-mir-144-3p	MIMAT0000156	Map7d1	245877	HITS-CLIP	26203562	Unspecified
mmu-mir-23a-3p	MIMAT0000532	Map7d1	245877	HITS-CLIP	26203562	Unspecified
mmu-mir-128-3p	MIMAT0000140	Foxp1	108655	Reporter assay	21248104	Unspecified
mmu-mir-129-5p	MIMAT0000209	Foxp1	108655	HITS-CLIP	23142080	Unspecified
mmu-mir-335-3p	MIMAT0004704	Foxp1	108655	HITS-CLIP	23142080	Unspecified
mmu-mir-21a-5p	MIMAT0000530	Pten	19211	Reporter assay	20167875	Unspecified
mmu-mir-335-3p	MIMAT0004704	Pten	19211	HITS-CLIP	23142080	Unspecified
mmu-mir-335-3p	MIMAT0004704	Mat2a	232087	HITS-CLIP	23142080	Unspecified
mmu-mir-22-3p	MIMAT0000531	Max	17187	Luciferase assay//Western blot	23671190	Unspecified
mmu-mir-129-5p	MIMAT0000209	Ptprj	19271	HITS-CLIP	23142080	Unspecified
mmu-mir-29c-3p	MIMAT0000536	Mcl1	17210	HITS-CLIP	23597149	Unspecified
mmu-mir-129-5p	MIMAT0000209	Pum2	80913	HITS-CLIP	23142080	Unspecified
mmu-mir-129-5p	MIMAT0000209	Gabpb2	213054	HITS-CLIP	21258322	Unspecified
mmu-mir-532-5p	MIMAT0002889	Gabpb2	213054	HITS-CLIP	25083871	Unspecified
mmu-mir-129-5p	MIMAT0000209	Gabra1	14394	HITS-CLIP	23142080	Unspecified
mmu-mir-129-5p	MIMAT0000209	Gad2	14417	HITS-CLIP	21258322	Unspecified
mmu-mir-335-3p	MIMAT0004704	Tcf4	21413	HITS-CLIP	23142080	Unspecified
mmu-mir-335-3p	MIMAT0004704	Mgat3	17309	HITS-CLIP	25083871	Unspecified
mmu-mir-21a-5p	MIMAT0000530	Tgfbr3	21814	Luciferase assay//qRT-PCR//Western blot	22960625	Unspecified
mmu-mir-378a-3p	MIMAT0003151	Tgfbr3	21814	HITS-CLIP	23142080	Unspecified
mmu-mir-129-5p	MIMAT0000209	Mmp11	17385	HITS-CLIP	25083871	Unspecified
mmu-mir-129-5p	MIMAT0000209	Nr3c1	14815	HITS-CLIP	23142080	Unspecified
mmu-mir-335-3p	MIMAT0004704	Ubr3	68795	HITS-CLIP	23142080	Unspecified
mmu-mir-21a-5p	MIMAT0000530	Moap1	64113	HITS-CLIP	21258322	Unspecified
mmu-mir-193b-3p	MIMAT0004859	Ubxn2a	217379	HITS-CLIP	21258322	Unspecified
mmu-mir-129-5p	MIMAT0000209	Tm9sf4	99237	HITS-CLIP	23142080	Unspecified
mmu-mir-211-5p	MIMAT0000668	Rbfox2	93686	HITS-CLIP	21258322	Unspecified
mmu-mir-128-3p	MIMAT0000140	Mrpl35	66223	HITS-CLIP	21258322	Unspecified
mmu-mir-29c-3p	MIMAT0000536	Mrpl35	66223	HITS-CLIP	21258322	Unspecified
mmu-mir-128-3p	MIMAT0000140	Tmem178b	434008	HITS-CLIP	23597149	Unspecified
mmu-mir-128-3p	MIMAT0000140	Tmem178b	434008	HITS-CLIP	19536157	Unspecified
mmu-mir-128-3p	MIMAT0000140	Tmem178b	434008	HITS-CLIP	21258322	Unspecified
mmu-mir-128-3p	MIMAT0000140	Tmem178b	434008	HITS-CLIP	25083871	Unspecified
mmu-let-7a-5p	MIMAT0000521	Msi2	76626	HITS-CLIP	25083871	Unspecified
mmu-let-7d-5p	MIMAT0000383	Msi2	76626	HITS-CLIP	25083871	Unspecified
mmu-let-7e-5p	MIMAT0000524	Msi2	76626	HITS-CLIP	25083871	Unspecified
mmu-mir-542-3p	MIMAT0003172	Gnb4	14696	HITS-CLIP	25083871	Unspecified
mmu-mir-129-5p	MIMAT0000209	Mtf2	17765	HITS-CLIP	25083871	Unspecified
mmu-let-7a-5p	MIMAT0000521	Gnl3l	237107	HITS-CLIP	25083871	Unspecified
mmu-let-7a-5p	MIMAT0000521	Gnl3l	237107	HITS-CLIP	21258322	Unspecified
mmu-mir-129-5p	MIMAT0000209	Irak1	16179	HITS-CLIP	23142080	Unspecified
mmu-mir-21a-5p	MIMAT0000530	Rmnd5a	68477	HITS-CLIP	23597149	Unspecified
mmu-mir-129-5p	MIMAT0000209	Otud7b	229603	HITS-CLIP	21258322	Unspecified
mmu-mir-542-3p	MIMAT0003172	Slc1a2	20511	HITS-CLIP	23597149	Unspecified
mmu-mir-335-3p	MIMAT0004704	Zfyve27	319740	HITS-CLIP	25083871	Unspecified
mmu-mir-335-3p	MIMAT0004704	Pabpc5	93728	HITS-CLIP	25083871	Unspecified
mmu-mir-455-3p	MIMAT0003742	Gprc5b	64297	HITS-CLIP	21258322	Unspecified
mmu-mir-30d-5p	MIMAT0000515	Tnrc6b	213988	HITS-CLIP	25083871	Unspecified
mmu-mir-30d-5p	MIMAT0000515	Tnrc6b	213988	HITS-CLIP	19536157	Unspecified
mmu-mir-30d-5p	MIMAT0000515	Tnrc6b	213988	HITS-CLIP	23597149	Unspecified
mmu-mir-129-5p	MIMAT0000209	Tpp1	12751	HITS-CLIP	23142080	Unspecified
mmu-mir-129-5p	MIMAT0000209	Nav1	215690	HITS-CLIP	23142080	Unspecified
mmu-mir-455-3p	MIMAT0003742	Kcnk6	52150	HITS-CLIP	21258322	Unspecified
mmu-mir-23a-3p	MIMAT0000532	Pde10a	23984	HITS-CLIP	25083871	Unspecified
mmu-mir-23a-3p	MIMAT0000532	Pde10a	23984	HITS-CLIP	23142080	Unspecified
mmu-mir-128-3p	MIMAT0000140	Trim71	636931	qRT-PCR	19898466	Unspecified
mmu-mir-129-5p	MIMAT0000209	Hcn1	15165	HITS-CLIP	23142080	Unspecified
mmu-mir-129-5p	MIMAT0000209	Trove2	20822	HITS-CLIP	23142080	Unspecified
mmu-mir-138-5p	MIMAT0000150	Kdm6b	216850	Luciferase assay//qRT-PCR//Western blot	20833714	Unspecified
mmu-mir-22-3p	MIMAT0000531	Herpud2	80517	HITS-CLIP	21258322	Unspecified
mmu-mir-138-5p	MIMAT0000150	Nf2	18016	HITS-CLIP	21258322	Unspecified
mmu-let-7e-5p	MIMAT0000524	Nf2	18016	HITS-CLIP	25083871	Unspecified
mmu-mir-22-3p	MIMAT0000531	Scamp1	107767	HITS-CLIP	21258322	Unspecified
mmu-mir-22-3p	MIMAT0000531	Scamp1	107767	HITS-CLIP	25083871	Unspecified
mmu-mir-22-3p	MIMAT0000531	Scamp1	107767	HITS-CLIP	23142080	Unspecified
mmu-mir-22-3p	MIMAT0000531	Scamp1	107767	HITS-CLIP	23597149	Unspecified
mmu-mir-30d-5p	MIMAT0000515	Nfatc3	18021	HITS-CLIP	25083871	Unspecified
mmu-let-7a-5p	MIMAT0000521	Hmga2	15364	Luciferase assay	17322030	Unspecified
mmu-mir-129-5p	MIMAT0000209	Zfhx3	11906	HITS-CLIP	23142080	Unspecified
mmu-mir-335-3p	MIMAT0004704	Sel1l	20338	HITS-CLIP	25083871	Unspecified
mmu-let-7a-5p	MIMAT0000521	Hoxa9	15405	FACS//Western blot	18474618	Unspecified
mmu-mir-129-5p	MIMAT0000209	Zfp120	104348	HITS-CLIP	23142080	Unspecified
mmu-mir-335-3p	MIMAT0004704	Senp8	71599	HITS-CLIP	21258322	Unspecified
mmu-mir-335-3p	MIMAT0004704	Snx16	74718	HITS-CLIP	23142080	Unspecified
mmu-mir-129-5p	MIMAT0000209	Hyal1	15586	HITS-CLIP	25083871	Unspecified
mmu-mir-129-5p	MIMAT0000209	Nr2c1	22025	HITS-CLIP	23142080	Unspecified
mmu-mir-211-5p	MIMAT0000668	Rasd2	75141	HITS-CLIP	21258322	Unspecified
mmu-mir-129-5p	MIMAT0000209	Nras	18176	HITS-CLIP	23142080	Unspecified
mmu-mir-129-5p	MIMAT0000209	Nras	18176	HITS-CLIP	25083871	Unspecified
mmu-let-7e-5p	MIMAT0000524	Tlr4	21898	Luciferase assay//qRT-PCR	19699171	Unspecified
mmu-mir-23a-3p	MIMAT0000532	Lmnb1	16906	Luciferase assay//Western blot	19259393	Unspecified
mmu-mir-138-5p	MIMAT0000150	Jun	16476	Luciferase assay//Microarray	22792185	Unspecified
mmu-mir-138-5p	MIMAT0000150	Sirt1	93759	ChIP-seq//Immunofluorescence//Luciferase assay//qRT-PCR//Western blot	23796896	Unspecified
mmu-mir-129-5p	MIMAT0000209	Vdr	22337	HITS-CLIP	23142080	Unspecified
mmu-mir-335-3p	MIMAT0004704	Onecut2	225631	HITS-CLIP	23142080	Unspecified
mmu-mir-129-5p	MIMAT0000209	Opcml	330908	HITS-CLIP	23142080	Unspecified
mmu-mir-30d-5p	MIMAT0000515	Slc16a1	20501	HITS-CLIP	23142080	Unspecified
mmu-let-7a-5p	MIMAT0000521	Trim71	636931	Flow//GFP reporter assay//Immunocytochemistry//Immunohistochemistry//Immunoprecipitaion//In situ hybridization//Northern blot//qRT-PCR//Western blot	19898466	Unspecified
mmu-mir-129-5p	MIMAT0000209	Lsm12	268490	HITS-CLIP	25083871	Unspecified
mmu-mir-129-5p	MIMAT0000209	Lsm12	268490	HITS-CLIP	23142080	Unspecified
mmu-mir-22-3p	MIMAT0000531	Irf8	15900	qRT-PCR	23251709	Unspecified
mmu-mir-335-3p	MIMAT0004704	Irf8	15900	HITS-CLIP	23142080	Unspecified
mmu-mir-129-5p	MIMAT0000209	Otud7b	229603	HITS-CLIP	25083871	Unspecified
mmu-mir-129-5p	MIMAT0000209	Kif21a	16564	HITS-CLIP	23142080	Unspecified
mmu-mir-129-5p	MIMAT0000209	P4ha1	18451	HITS-CLIP	23142080	Unspecified
mmu-mir-129-5p	MIMAT0000209	Tnrc6a	233833	HITS-CLIP	21258322	Unspecified
mmu-mir-128-3p	MIMAT0000140	Wfs1	22393	HITS-CLIP	25083871	Unspecified
mmu-mir-211-5p	MIMAT0000668	Jarid2	16468	HITS-CLIP	25083871	Unspecified
mmu-mir-129-5p	MIMAT0000209	Map1a	17754	HITS-CLIP	23142080	Unspecified
mmu-mir-532-5p	MIMAT0002889	Prrg3	208748	HITS-CLIP	21258322	Unspecified
mmu-mir-532-5p	MIMAT0002889	Prrg3	208748	HITS-CLIP	25083871	Unspecified
mmu-mir-532-5p	MIMAT0002889	Prrg3	208748	HITS-CLIP	23597149	Unspecified
mmu-mir-21a-5p	MIMAT0000530	Pten	19211	Luciferase assay//Western blot	19147652	Unspecified
mmu-mir-361-5p	MIMAT0000704	Kcnk6	52150	HITS-CLIP	21258322	Unspecified
mmu-mir-21a-5p	MIMAT0000530	Pdcd4	18569	Western blot	20404348	Unspecified
mmu-mir-532-5p	MIMAT0002889	Pde1a	18573	HITS-CLIP	21258322	Unspecified
mmu-mir-532-5p	MIMAT0002889	Pde1a	18573	HITS-CLIP	23597149	Unspecified
mmu-mir-21a-5p	MIMAT0000530	Yy1	22632	Luciferase assay//qRT-PCR	24891504	Unspecified
mmu-mir-29c-3p	MIMAT0000536	Yy1	22632	Luciferase assay//Western blot	18977326	Unspecified
mmu-mir-129-5p	MIMAT0000209	Kdm5a	214899	HITS-CLIP	23142080	Unspecified
mmu-mir-129-5p	MIMAT0000209	Pds5b	100710	HITS-CLIP	23142080	Unspecified
mmu-mir-129-5p	MIMAT0000209	Peg3	18616	HITS-CLIP	23142080	Unspecified
mmu-mir-21a-5p	MIMAT0000530	Peli1	67245	Luciferase assay//Reporter assay//qRT-PCR//Other	20167875	Unspecified
mmu-mir-23a-3p	MIMAT0000532	Zfp488	382867	HITS-CLIP	25083871	Unspecified
mmu-mir-128-3p	MIMAT0000140	Zc3hav1l	209032	HITS-CLIP	25083871	Unspecified
mmu-mir-129-5p	MIMAT0000209	Smarcc1	20588	HITS-CLIP	23142080	Unspecified
mmu-mir-129-5p	MIMAT0000209	Nrxn1	18189	HITS-CLIP	23142080	Unspecified
mmu-mir-129-5p	MIMAT0000209	Lpin1	14245	HITS-CLIP	23142080	Unspecified
mmu-mir-128-3p	MIMAT0000140	Pou4f2	18997	GFP reporter assay//Northern blot//Western blot//qRT-PCR	17490655	Unspecified
mmu-mir-144-3p	MIMAT0000156	Lrig2	269473	HITS-CLIP	23142080	Unspecified
mmu-mir-361-5p	MIMAT0000704	Zfp120	104348	HITS-CLIP	23142080	Unspecified
mmu-mir-129-5p	MIMAT0000209	Smyd4	319822	HITS-CLIP	25083871	Unspecified
mmu-mir-335-3p	MIMAT0004704	Smyd4	319822	HITS-CLIP	21258322	Unspecified
mmu-mir-335-3p	MIMAT0004704	Smyd4	319822	HITS-CLIP	25083871	Unspecified
mmu-let-7e-5p	MIMAT0000524	Trim71	636931	Flow//GFP reporter assay//Immunocytochemistry//Immunohistochemistry//Immunoprecipitaion//In situ hybridization//Northern blot//qRT-PCR//Western blot	19898466	Unspecified
mmu-mir-129-5p	MIMAT0000209	Tmod1	21916	HITS-CLIP	25083871	Unspecified
mmu-mir-129-5p	MIMAT0000209	Soga3	67412	HITS-CLIP	23142080	Unspecified
mmu-mir-211-5p	MIMAT0000668	Rasd2	75141	HITS-CLIP	26203562	Unspecified
mmu-mir-211-5p	MIMAT0000668	Rasd2	75141	HITS-CLIP	23597149	Unspecified
mmu-mir-211-5p	MIMAT0000668	Rasd2	75141	HITS-CLIP	25083871	Unspecified
mmu-mir-138-5p	MIMAT0000150	Sox2	20674	Luciferase assay//Microarray	22792185	Unspecified
mmu-mir-129-5p	MIMAT0000209	Rnf11	29864	HITS-CLIP	23142080	Unspecified
mmu-mir-335-3p	MIMAT0004704	Zfyve27	319740	HITS-CLIP	21258322	Unspecified
mmu-mir-29c-3p	MIMAT0000536	Sparc	20692	HITS-CLIP	23142080	Unspecified
mmu-mir-129-5p	MIMAT0000209	Znrf1	170737	HITS-CLIP	23142080	Unspecified
mmu-mir-21a-5p	MIMAT0000530	Spry1	24063	Western blot	18508928	Unspecified
mmu-mir-21a-5p	MIMAT0000530	Spry1	24063	Luciferase assay//Western blot	19043405	Unspecified
mmu-mir-129-5p	MIMAT0000209	Zfp641	239652	HITS-CLIP	23142080	Unspecified
mmu-mir-335-3p	MIMAT0004704	Zyg11b	414872	HITS-CLIP	25083871	Unspecified
mmu-mir-128-3p	MIMAT0000140	Srek1	218543	HITS-CLIP	25083871	Unspecified
mmu-mir-21a-5p	MIMAT0000530	Reck	53614	Luciferase assay	18556655	Unspecified
mmu-mir-30d-5p	MIMAT0000515	Reep4	72549	HITS-CLIP	25083871	Unspecified
mmu-mir-30d-5p	MIMAT0000515	Reep4	72549	HITS-CLIP	23597149	Unspecified
mmu-mir-335-3p	MIMAT0004704	Zfp704	170753	HITS-CLIP	25083871	Unspecified
mmu-mir-542-3p	MIMAT0003172	Zfhx3	11906	HITS-CLIP	23142080	Unspecified
mmu-mir-23a-3p	MIMAT0000532	Pou4f2	18997	Northern blot//qRT-PCR//Western blot//GFP reporter assay	17490655	Unspecified
mmu-mir-128-3p	MIMAT0000140	Srxn1	76650	HITS-CLIP	21258322	Unspecified
mmu-mir-532-5p	MIMAT0002889	Psd3	234353	HITS-CLIP	23597149	Unspecified
mmu-mir-335-3p	MIMAT0004704	Ppm1k	243382	HITS-CLIP	23142080	Unspecified
mmu-mir-129-5p	MIMAT0000209	Lrrc58	320184	HITS-CLIP	23142080	Unspecified
mmu-mir-22-3p	MIMAT0000531	Vsnl1	26950	HITS-CLIP	25083871	Unspecified
mmu-mir-129-5p	MIMAT0000209	Stx3	20908	HITS-CLIP	23142080	Unspecified
mmu-mir-129-5p	MIMAT0000209	Zmat3	22401	HITS-CLIP	23142080	Unspecified
mmu-mir-129-5p	MIMAT0000209	Spen	56381	HITS-CLIP	23142080	Unspecified
mmu-mir-129-5p	MIMAT0000209	Rnf170	77733	HITS-CLIP	23142080	Unspecified
mmu-mir-542-3p	MIMAT0003172	Rnf170	77733	HITS-CLIP	23142080	Unspecified
mmu-mir-335-5p	MIMAT0000766	Tcf4	21413	HITS-CLIP	23142080	Unspecified
mmu-mir-532-5p	MIMAT0002889	Prrg3	208748	HITS-CLIP	23142080	Unspecified
mmu-mir-211-5p	MIMAT0000668	Runx2	12393	Western blot	20039258	Unspecified
mmu-mir-335-3p	MIMAT0004704	Med13	327987	HITS-CLIP	25083871	Unspecified
mmu-mir-335-3p	MIMAT0004704	Sstr1	20605	HITS-CLIP	25083871	Unspecified
mmu-mir-21a-5p	MIMAT0000530	Tgfbi	21810	ELISA//FACS//Luciferase assay//qRT-PCR//Western blot	21494432	Unspecified
mmu-mir-335-3p	MIMAT0004704	Pclo	26875	HITS-CLIP	23142080	Unspecified
mmu-mir-365-3p	MIMAT0000711	Pten	19211	HITS-CLIP	25083871	Unspecified
mmu-mir-361-5p	MIMAT0000704	Vps26a	30930	HITS-CLIP	23142080	Unspecified
mmu-mir-361-5p	MIMAT0000704	Tnpo1	238799	HITS-CLIP	23142080	Unspecified
mmu-mir-129-5p	MIMAT0000209	Med13	327987	HITS-CLIP	25083871	Unspecified
mmu-mir-335-5p	MIMAT0000766	Samhd1	56045	HITS-CLIP	23597149	Unspecified
mmu-mir-128-3p	MIMAT0000140	Nf1	18015	Luciferase assay	23056445	Unspecified
mmu-mir-30d-5p	MIMAT0000515	Tbc1d5	72238	HITS-CLIP	23142080	Unspecified
mmu-mir-22-3p	MIMAT0000531	Tnfrsf10b	21933	HITS-CLIP	21258322	Unspecified
mmu-mir-211-5p	MIMAT0000668	Tcf3	21423	Luciferase assay//Western blot	23658527	Unspecified
mmu-mir-30d-5p	MIMAT0000515	Mesdc2	67943	HITS-CLIP	25083871	Unspecified
mmu-mir-21a-5p	MIMAT0000530	Reck	53614	Western blot	18508928	Unspecified
mmu-mir-21a-5p	MIMAT0000530	Reck	53614	qRT-PCR	21295561	Unspecified
mmu-mir-21a-5p	MIMAT0000530	Reck	53614	Western blot	18372920	Unspecified
mmu-mir-129-5p	MIMAT0000209	Ube2c	68612	HITS-CLIP	25083871	Unspecified
mmu-mir-128-3p	MIMAT0000140	Rad51c	114714	HITS-CLIP	25083871	Unspecified
mmu-mir-128-3p	MIMAT0000140	Rad51c	114714	HITS-CLIP	23142080	Unspecified
mmu-mir-335-3p	MIMAT0004704	Sstr1	20605	HITS-CLIP	23142080	Unspecified
mmu-mir-23a-3p	MIMAT0000532	Nrp2	18187	HITS-CLIP	26203562	Unspecified
mmu-mir-129-5p	MIMAT0000209	Ube2c	68612	HITS-CLIP	21258322	Unspecified
mmu-mir-129-5p	MIMAT0000209	Runx2	12393	HITS-CLIP	25083871	Unspecified
mmu-mir-21a-5p	MIMAT0000530	Pdcd4	18569	qRT-PCR	21295561	Unspecified
mmu-mir-328-3p	MIMAT0000565	Rint1	72772	HITS-CLIP	21258322	Unspecified
mmu-mir-193b-3p	MIMAT0004859	Tmem245	242474	HITS-CLIP	21258322	Unspecified
mmu-mir-21a-5p	MIMAT0000530	Timp3	21859	qRT-PCR	23797704	Unspecified
mmu-mir-335-3p	MIMAT0004704	Sfrp1	20377	HITS-CLIP	23142080	Unspecified
mmu-mir-129-5p	MIMAT0000209	Pld5	319455	HITS-CLIP	23142080	Unspecified
mmu-mir-129-5p	MIMAT0000209	Nid1	18073	HITS-CLIP	23142080	Unspecified
mmu-mir-129-5p	MIMAT0000209	Pdzd2	68070	HITS-CLIP	23142080	Unspecified
mmu-mir-30d-5p	MIMAT0000515	Strip1	229707	HITS-CLIP	25083871	Unspecified
mmu-mir-129-5p	MIMAT0000209	Zfp280d	235469	HITS-CLIP	25083871	Unspecified
mmu-mir-23a-3p	MIMAT0000532	Nrp2	18187	HITS-CLIP	21258322	Unspecified
mmu-mir-21a-5p	MIMAT0000530	Pdcd4	18569	ELISA//Luciferase assay//QRTPCR//Western blot	25000828	Unspecified
mmu-mir-23a-3p	MIMAT0000532	Pmaip1	58801	Luciferase assay	25057207	Unspecified
mmu-mir-21a-5p	MIMAT0000530	Spry2	24064	Luciferase assay//Western blot//Reporter assay//Western blot//Other	18508928	Unspecified
mmu-mir-21a-5p	MIMAT0000530	Spry3	236576	Western blot	19147652	Unspecified
mmu-mir-21a-5p	MIMAT0000530	Spry3	236576	Western blot	18508928	Unspecified
mmu-mir-21a-5p	MIMAT0000530	Spry4	24066	qRT-PCR	19043405	Unspecified
mmu-mir-129-5p	MIMAT0000209	Zyg11b	414872	HITS-CLIP	23142080	Unspecified
mmu-mir-128-3p	MIMAT0000140	Tmem179	104885	HITS-CLIP	21258322	Unspecified
mmu-mir-129-5p	MIMAT0000209	Ybx1	22608	HITS-CLIP	25083871	Unspecified
mmu-mir-30d-5p	MIMAT0000515	Zfp9	22750	HITS-CLIP	21258322	Unspecified
mmu-mir-129-5p	MIMAT0000209	Synj1	104015	HITS-CLIP	25083871	Unspecified
mmu-mir-361-5p	MIMAT0000704	Ssr1	107513	HITS-CLIP	23142080	Unspecified
mmu-mir-29c-3p	MIMAT0000536	Zfp26	22688	HITS-CLIP	25083871	Unspecified
mmu-mir-129-5p	MIMAT0000209	Zfp26	22688	HITS-CLIP	23142080	Unspecified
mmu-mir-21a-5p	MIMAT0000530	Pdcd4	18569	Luciferase assay//Western blot	18372920	Unspecified
mmu-mir-129-5p	MIMAT0000209	Tnfaip1	21927	HITS-CLIP	25083871	Unspecified
mmu-mir-532-5p	MIMAT0002889	Pdzd8	107368	HITS-CLIP	21258322	Unspecified
mmu-mir-30d-5p	MIMAT0000515	Wdr44	72404	HITS-CLIP	25083871	Unspecified
mmu-mir-335-3p	MIMAT0004704	Rnf165	225743	HITS-CLIP	25083871	Unspecified
mmu-mir-328-3p	MIMAT0000565	Tbc1d8b	245638	HITS-CLIP	21258322	Unspecified
mmu-mir-30d-5p	MIMAT0000515	Tomm70a	28185	HITS-CLIP	25083871	Unspecified
mmu-mir-21a-5p	MIMAT0000530	Pdcd4	18569	qRT-PCR	21273303	Unspecified
mmu-mir-23a-3p	MIMAT0000532	Runx2	12393	Luciferase assay//Western blot	20980664	Unspecified
mmu-mir-129-5p	MIMAT0000209	Rragb	245670	HITS-CLIP	25083871	Unspecified
mmu-mir-22-3p	MIMAT0000531	Ywhaz	22631	Luciferase assay	23355742	Unspecified
mmu-mir-21a-5p	MIMAT0000530	Tns1	21961	HITS-CLIP	23142080	Unspecified
mmu-mir-129-5p	MIMAT0000209	Xpo7	65246	HITS-CLIP	25083871	Unspecified
mmu-mir-129-5p	MIMAT0000209	Ube2k	53323	HITS-CLIP	23142080	Unspecified
mmu-mir-23a-3p	MIMAT0000532	Nrp2	18187	HITS-CLIP	23142080	Unspecified
mmu-mir-23a-3p	MIMAT0000532	Nrp2	18187	HITS-CLIP	23597149	Unspecified
mmu-mir-129-5p	MIMAT0000209	Xpo7	65246	HITS-CLIP	23142080	Unspecified
mmu-mir-128-3p	MIMAT0000140	Wfs1	22393	HITS-CLIP	21258322	Unspecified
mmu-mir-128-3p	MIMAT0000140	Wfs1	22393	HITS-CLIP	23597149	Unspecified
mmu-mir-335-3p	MIMAT0004704	Zic2	22772	HITS-CLIP	23142080	Unspecified
mmu-mir-378a-3p	MIMAT0003151	Tsn	22099	HITS-CLIP	21258322	Unspecified
mmu-mir-335-3p	MIMAT0004704	Slc1a2	20511	HITS-CLIP	23142080	Unspecified
mmu-mir-30d-5p	MIMAT0000515	Pgr	18667	HITS-CLIP	25083871	Unspecified
mmu-mir-532-5p	MIMAT0002889	Trps1	83925	HITS-CLIP	25083871	Unspecified
mmu-mir-129-5p	MIMAT0000209	Whsc1	107823	HITS-CLIP	23142080	Unspecified
mmu-mir-211-5p	MIMAT0000668	Tcf4	21413	HITS-CLIP	25083871	Unspecified
mmu-mir-21a-5p	MIMAT0000530	Smad7	17131	Luciferase assay//Northern blot//QRTPCR//Immunoprecipitation	23784029	Unspecified
mmu-mir-129-5p	MIMAT0000209	Zfp568	243905	HITS-CLIP	25083871	Unspecified
mmu-mir-335-3p	MIMAT0004704	Sox11	20666	HITS-CLIP	23142080	Unspecified
mmu-mir-129-5p	MIMAT0000209	Phactr3	74189	HITS-CLIP	23142080	Unspecified
mmu-mir-128-3p	MIMAT0000140	Wars2	70560	HITS-CLIP	23597149	Unspecified
mmu-mir-335-3p	MIMAT0004704	Zdhhc20	75965	HITS-CLIP	25083871	Unspecified
mmu-mir-128-3p	MIMAT0000140	Wfs1	22393	HITS-CLIP	23142080	Unspecified
mmu-mir-129-5p	MIMAT0000209	Whsc1	107823	HITS-CLIP	25083871	Unspecified
mmu-mir-129-5p	MIMAT0000209	Sgms1	208449	HITS-CLIP	23142080	Unspecified
mmu-mir-335-3p	MIMAT0004704	Zfp568	243905	HITS-CLIP	25083871	Unspecified
mmu-mir-365-3p	MIMAT0000711	Vldlr	22359	HITS-CLIP	21258322	Unspecified
mmu-mir-29c-3p	MIMAT0000536	Zbtb5	230119	HITS-CLIP	23142080	Unspecified
mmu-mir-129-5p	MIMAT0000209	Zzz3	108946	HITS-CLIP	25083871	Unspecified
mmu-mir-129-5p	MIMAT0000209	Sstr1	20605	HITS-CLIP	23142080	Unspecified
mmu-mir-128-3p	MIMAT0000140	Wars2	70560	HITS-CLIP	25083871	Unspecified
mmu-mir-335-3p	MIMAT0004704	Zeb1	21417	HITS-CLIP	23142080	Unspecified
mmu-mir-144-3p	MIMAT0000156	Unc5c	22253	HITS-CLIP	21258322	Unspecified
mmu-mir-335-3p	MIMAT0004704	Zfp516	329003	HITS-CLIP	23142080	Unspecified
mmu-mir-129-5p	MIMAT0000209	Vcan	13003	HITS-CLIP	23142080	Unspecified
mmu-mir-22-3p	MIMAT0000531	Zzz3	108946	HITS-CLIP	25083871	Unspecified
mmu-mir-335-3p	MIMAT0004704	Tmed5	73130	HITS-CLIP	25083871	Unspecified
mmu-mir-335-3p	MIMAT0004704	Tmem255a	245386	HITS-CLIP	23142080	Unspecified
mmu-mir-129-5p	MIMAT0000209	Zzz3	108946	HITS-CLIP	23142080	Unspecified
mmu-mir-129-5p	MIMAT0000209	Tgoln1	22134	HITS-CLIP	25083871	Unspecified
mmu-mir-144-3p	MIMAT0000156	Zbtb34	241311	HITS-CLIP	23597149	Unspecified
mmu-mir-671-3p	MIMAT0004821	Pbx1	18514	HITS-CLIP	25083871	Unspecified
mmu-mir-129-5p	MIMAT0000209	Tgoln1	22135	HITS-CLIP	25083871	Unspecified
mmu-mir-129-5p	MIMAT0000209	Pgm2l1	70974	HITS-CLIP	23142080	Unspecified
mmu-mir-144-3p	MIMAT0000156	Zbtb34	241311	HITS-CLIP	25083871	Unspecified
mmu-mir-129-2-3p	MIMAT0000544	F10	14058	HITS-CLIP	25083871	Unspecified
mmu-mir-129-2-3p	MIMAT0000544	Mob4	19070	HITS-CLIP	25083871	Unspecified
mmu-mir-129-2-3p	MIMAT0000544	Npy1r	18166	HITS-CLIP	21258322	Unspecified
mmu-mir-129-2-3p	MIMAT0000544	Cxcr2	12765	HITS-CLIP	21258322	Unspecified
mmu-mir-129-2-3p	MIMAT0000544	Adam28	13522	HITS-CLIP	21258322	Unspecified
mmu-mir-129-2-3p	MIMAT0000544	Il11	16156	HITS-CLIP	25083871	Unspecified
mmu-mir-129-2-3p	MIMAT0000544	Il11	16156	HITS-CLIP	21258322	Unspecified
mmu-let-7b-5p	MIMAT0000522	Meis2	17536	HITS-CLIP	23142080	Unspecified
mmu-let-7b-5p	MIMAT0000522	Nup214	227720	HITS-CLIP	21258322	Unspecified
mmu-mir-129-2-3p	MIMAT0000544	Kif11	16551	HITS-CLIP	25083871	Unspecified
mmu-mir-129-2-3p	MIMAT0000544	Tet1	52463	HITS-CLIP	25083871	Unspecified
mmu-mir-129-2-3p	MIMAT0000544	Hltf	20585	HITS-CLIP	21258322	Unspecified
mmu-mir-129-2-3p	MIMAT0000544	Casp8	12370	HITS-CLIP	25083871	Unspecified
mmu-mir-129-2-3p	MIMAT0000544	Slc6a2	20538	HITS-CLIP	21258322	Unspecified
mmu-mir-129-2-3p	MIMAT0000544	Slc6a2	20538	HITS-CLIP	25083871	Unspecified
mmu-let-7b-5p	MIMAT0000522	Cnih	12793	Sequencing	19536157	Unspecified
mmu-mir-129-2-3p	MIMAT0000544	Rp2h	19889	HITS-CLIP	25083871	Unspecified
mmu-mir-129-2-3p	MIMAT0000544	Rp2h	19889	HITS-CLIP	21258322	Unspecified
mmu-mir-129-2-3p	MIMAT0000544	Sap18	20220	HITS-CLIP	21258322	Unspecified
mmu-mir-129-2-3p	MIMAT0000544	Mettl2	52686	HITS-CLIP	25083871	Unspecified
mmu-mir-129-2-3p	MIMAT0000544	Mettl2	52686	HITS-CLIP	21258322	Unspecified
mmu-mir-129-2-3p	MIMAT0000544	Krr1	52705	HITS-CLIP	21258322	Unspecified
mmu-mir-129-2-3p	MIMAT0000544	Anapc16	52717	HITS-CLIP	21258322	Unspecified
mmu-mir-129-2-3p	MIMAT0000544	Ubxn8	108159	HITS-CLIP	21258322	Unspecified
mmu-let-7b-5p	MIMAT0000522	ACVR1B	13610	Luciferase assay//qRT-PCR//Western blot	23152446	Unspecified
mmu-mir-129-2-3p	MIMAT0000544	Agtrap	11610	HITS-CLIP	25083871	Unspecified
mmu-mir-129-2-3p	MIMAT0000544	Slc23a1	20522	HITS-CLIP	25083871	Unspecified
mmu-mir-129-2-3p	MIMAT0000544	B4galnt2	14422	HITS-CLIP	21258322	Unspecified
mmu-mir-129-2-3p	MIMAT0000544	B4galnt2	14422	HITS-CLIP	25083871	Unspecified
mmu-mir-129-2-3p	MIMAT0000544	Stxbp4	20913	HITS-CLIP	25083871	Unspecified
mmu-mir-129-2-3p	MIMAT0000544	Timm17b	21855	HITS-CLIP	25083871	Unspecified
mmu-mir-129-2-3p	MIMAT0000544	Timm17b	21855	HITS-CLIP	21258322	Unspecified
mmu-mir-129-2-3p	MIMAT0000544	Lypla1	18777	HITS-CLIP	25083871	Unspecified
mmu-mir-129-2-3p	MIMAT0000544	Xcr1	23832	HITS-CLIP	25083871	Unspecified
mmu-mir-129-2-3p	MIMAT0000544	Gla	11605	HITS-CLIP	21258322	Unspecified
mmu-let-7b-5p	MIMAT0000522	Cts8	56094	HITS-CLIP	21258322	Unspecified
mmu-let-7b-5p	MIMAT0000522	Cts8	56094	HITS-CLIP	25083871	Unspecified
mmu-mir-129-2-3p	MIMAT0000544	Sfn	55948	HITS-CLIP	21258322	Unspecified
mmu-let-7b-5p	MIMAT0000522	Acn9	66087	Sequencing	19536157	Unspecified
mmu-mir-129-2-3p	MIMAT0000544	Hsbp1l1	66255	HITS-CLIP	25083871	Unspecified
mmu-mir-129-2-3p	MIMAT0000544	Hsbp1l1	66255	HITS-CLIP	21258322	Unspecified
mmu-mir-129-2-3p	MIMAT0000544	Atpbd4	66632	HITS-CLIP	25083871	Unspecified
mmu-mir-129-2-3p	MIMAT0000544	Atpbd4	66632	HITS-CLIP	21258322	Unspecified
mmu-mir-129-2-3p	MIMAT0000544	Psmd9	67151	HITS-CLIP	25083871	Unspecified
mmu-mir-129-2-3p	MIMAT0000544	Spc24	67629	HITS-CLIP	25083871	Unspecified
mmu-mir-129-2-3p	MIMAT0000544	Slx1b	75764	HITS-CLIP	21258322	Unspecified
mmu-mir-129-2-3p	MIMAT0000544	Bambi	68036	HITS-CLIP	25083871	Unspecified
mmu-mir-129-2-3p	MIMAT0000544	Ccdc167	68597	HITS-CLIP	25083871	Unspecified
mmu-mir-129-2-3p	MIMAT0000544	Prpf31	230751	HITS-CLIP	21258322	Unspecified
mmu-let-7b-5p	MIMAT0000522	Armc2	213402	HITS-CLIP	21258322	Unspecified
mmu-let-7b-5p	MIMAT0000522	Armc2	213402	HITS-CLIP	23597149	Unspecified
mmu-mir-129-2-3p	MIMAT0000544	Rhobtb1	69288	HITS-CLIP	25083871	Unspecified
mmu-mir-129-2-3p	MIMAT0000544	Glrx2	69367	HITS-CLIP	25083871	Unspecified
mmu-mir-129-2-3p	MIMAT0000544	Wdfy1	69368	HITS-CLIP	21258322	Unspecified
mmu-mir-129-2-3p	MIMAT0000544	Tprkb	69786	HITS-CLIP	25083871	Unspecified
mmu-mir-129-2-3p	MIMAT0000544	Mfsd11	69900	HITS-CLIP	21258322	Unspecified
mmu-mir-129-2-3p	MIMAT0000544	Cd3eap	70333	HITS-CLIP	25083871	Unspecified
mmu-mir-129-2-3p	MIMAT0000544	Cd3eap	70333	HITS-CLIP	21258322	Unspecified
mmu-mir-129-2-3p	MIMAT0000544	Crtc3	70461	HITS-CLIP	21258322	Unspecified
mmu-mir-129-2-3p	MIMAT0000544	Fam86	70511	HITS-CLIP	21258322	Unspecified
mmu-mir-129-2-3p	MIMAT0000544	Ecd	272347	HITS-CLIP	21258322	Unspecified
mmu-mir-129-2-3p	MIMAT0000544	Dcp2	70640	HITS-CLIP	25083871	Unspecified
mmu-mir-129-2-3p	MIMAT0000544	Epg5	100502841	HITS-CLIP	25083871	Unspecified
mmu-mir-129-2-3p	MIMAT0000544	Pogk	71597	HITS-CLIP	21258322	Unspecified
mmu-mir-129-2-3p	MIMAT0000544	Aida	108909	HITS-CLIP	25083871	Unspecified
mmu-mir-129-2-3p	MIMAT0000544	Aida	108909	HITS-CLIP	21258322	Unspecified
mmu-let-7b-5p	MIMAT0000522	Lins	72635	HITS-CLIP	25083871	Unspecified
mmu-mir-129-2-3p	MIMAT0000544	Veph1	72789	HITS-CLIP	21258322	Unspecified
mmu-mir-129-2-3p	MIMAT0000544	Veph1	72795	HITS-CLIP	25083871	Unspecified
mmu-mir-129-2-3p	MIMAT0000544	Pdxdc1	94184	HITS-CLIP	21258322	Unspecified
mmu-mir-129-2-3p	MIMAT0000544	Ndufaf7	73694	HITS-CLIP	25083871	Unspecified
mmu-mir-129-2-3p	MIMAT0000544	Lima1	98766	HITS-CLIP	21258322	Unspecified
mmu-mir-129-2-3p	MIMAT0000544	Psmb11	73902	HITS-CLIP	25083871	Unspecified
mmu-mir-129-2-3p	MIMAT0000544	Dnal1	105000	HITS-CLIP	21258322	Unspecified
mmu-mir-129-2-3p	MIMAT0000544	Mau2	74549	HITS-CLIP	25083871	Unspecified
mmu-mir-129-2-3p	MIMAT0000544	Zfp933	242747	HITS-CLIP	25083871	Unspecified
mmu-mir-129-2-3p	MIMAT0000544	Zfp933	242747	HITS-CLIP	21258322	Unspecified
mmu-let-7b-5p	MIMAT0000522	Zfp444	72667	HITS-CLIP	21258322	Unspecified
mmu-mir-129-2-3p	MIMAT0000544	Tstd3	77041	HITS-CLIP	21258322	Unspecified
mmu-mir-129-2-3p	MIMAT0000544	Pus7	78697	HITS-CLIP	25083871	Unspecified
mmu-mir-129-2-3p	MIMAT0000544	Fbxo22	71999	HITS-CLIP	25083871	Unspecified
mmu-mir-129-2-3p	MIMAT0000544	Ndor1	78797	HITS-CLIP	25083871	Unspecified
mmu-mir-129-2-3p	MIMAT0000544	Gmip	78816	HITS-CLIP	25083871	Unspecified
mmu-mir-129-2-3p	MIMAT0000544	Gmip	78825	HITS-CLIP	21258322	Unspecified
mmu-mir-129-2-3p	MIMAT0000544	Car5b	56078	HITS-CLIP	25083871	Unspecified
mmu-mir-129-2-3p	MIMAT0000544	Mrpl19	56284	HITS-CLIP	21258322	Unspecified
mmu-mir-129-2-3p	MIMAT0000544	Afg3l1	114896	HITS-CLIP	25083871	Unspecified
mmu-mir-129-2-3p	MIMAT0000544	Afg3l1	114896	HITS-CLIP	21258322	Unspecified
mmu-mir-129-2-3p	MIMAT0000544	Cml3	93674	HITS-CLIP	21258322	Unspecified
mmu-mir-129-2-3p	MIMAT0000544	Sfxn2	94279	HITS-CLIP	25083871	Unspecified
mmu-mir-129-2-3p	MIMAT0000544	Mob3c	100465	HITS-CLIP	25083871	Unspecified
mmu-let-7b-5p	MIMAT0000522	Tug1	103775	Sequencing	19536157	Unspecified
mmu-mir-129-2-3p	MIMAT0000544	Tecpr2	104859	HITS-CLIP	25083871	Unspecified
mmu-mir-129-2-3p	MIMAT0000544	Lrrc14b	432779	HITS-CLIP	21258322	Unspecified
mmu-mir-129-2-3p	MIMAT0000544	Lrrc14b	432779	HITS-CLIP	25083871	Unspecified
mmu-mir-129-2-3p	MIMAT0000544	Tirap	117149	HITS-CLIP	21258322	Unspecified
mmu-mir-129-2-3p	MIMAT0000544	Tirap	117149	HITS-CLIP	25083871	Unspecified
mmu-mir-129-2-3p	MIMAT0000544	Ptpn7	320139	HITS-CLIP	25083871	Unspecified
mmu-mir-129-2-3p	MIMAT0000544	Med16	216154	HITS-CLIP	25083871	Unspecified
mmu-mir-129-2-3p	MIMAT0000544	Med16	216154	HITS-CLIP	21258322	Unspecified
mmu-mir-129-2-3p	MIMAT0000544	Nav2	78286	HITS-CLIP	25083871	Unspecified
mmu-mir-129-2-3p	MIMAT0000544	Gemin8	237221	HITS-CLIP	21258322	Unspecified
mmu-mir-129-2-3p	MIMAT0000544	Gemin8	237221	HITS-CLIP	25083871	Unspecified
mmu-mir-129-2-3p	MIMAT0000544	Zfp553	233887	HITS-CLIP	25083871	Unspecified
mmu-mir-129-2-3p	MIMAT0000544	Zfp553	233887	HITS-CLIP	21258322	Unspecified
mmu-mir-129-2-3p	MIMAT0000544	Zfp959	224893	HITS-CLIP	21258322	Unspecified
mmu-mir-129-2-3p	MIMAT0000544	Zbtb8b	215627	HITS-CLIP	21258322	Unspecified
mmu-mir-129-2-3p	MIMAT0000544	Nwd1	319555	HITS-CLIP	25083871	Unspecified
mmu-mir-129-2-3p	MIMAT0000544	Cd300a	217303	HITS-CLIP	21258322	Unspecified
mmu-mir-129-2-3p	MIMAT0000544	Glt28d2	320302	HITS-CLIP	25083871	Unspecified
mmu-mir-129-2-3p	MIMAT0000544	Tfcp2l1	81879	HITS-CLIP	25083871	Unspecified
mmu-mir-129-2-3p	MIMAT0000544	BC030476	239368	HITS-CLIP	21258322	Unspecified
mmu-mir-129-2-3p	MIMAT0000544	BC030476	239368	HITS-CLIP	25083871	Unspecified
mmu-let-7b-5p	MIMAT0000522	Tnfrsf26	244237	HITS-CLIP	21258322	Unspecified
mmu-mir-129-2-3p	MIMAT0000544	Ybey	216119	HITS-CLIP	25083871	Unspecified
mmu-mir-129-2-3p	MIMAT0000544	Ybey	216119	HITS-CLIP	21258322	Unspecified
mmu-mir-129-2-3p	MIMAT0000544	BC026590	230234	HITS-CLIP	25083871	Unspecified
mmu-mir-129-2-3p	MIMAT0000544	Prss43	272643	HITS-CLIP	21258322	Unspecified
mmu-mir-129-2-3p	MIMAT0000544	Prss43	272643	HITS-CLIP	25083871	Unspecified
mmu-mir-129-2-3p	MIMAT0000544	Asap3	230837	HITS-CLIP	25083871	Unspecified
mmu-mir-129-2-3p	MIMAT0000544	Rmi2	223970	HITS-CLIP	25083871	Unspecified
mmu-mir-129-2-3p	MIMAT0000544	Ccdc78	381077	HITS-CLIP	21258322	Unspecified
mmu-mir-129-2-3p	MIMAT0000544	Opa3	403187	HITS-CLIP	21258322	Unspecified
mmu-mir-129-2-3p	MIMAT0000544	Rsad1	237926	HITS-CLIP	21258322	Unspecified
mmu-mir-129-2-3p	MIMAT0000544	Slc17a8	216227	HITS-CLIP	21258322	Unspecified
mmu-mir-129-2-3p	MIMAT0000544	Slc17a8	216227	HITS-CLIP	25083871	Unspecified
mmu-mir-129-2-3p	MIMAT0000544	Sgpp2	433323	HITS-CLIP	25083871	Unspecified
mmu-mir-129-2-3p	MIMAT0000544	Sgpp2	433323	HITS-CLIP	21258322	Unspecified
mmu-mir-129-2-3p	MIMAT0000544	Rft1	328370	HITS-CLIP	25083871	Unspecified
mmu-mir-129-2-3p	MIMAT0000544	Zfp882	382019	HITS-CLIP	21258322	Unspecified
mmu-mir-129-2-3p	MIMAT0000544	Zfp882	382019	HITS-CLIP	25083871	Unspecified
mmu-mir-129-2-3p	MIMAT0000544	Gm6531	624855	HITS-CLIP	25083871	Unspecified
mmu-mir-129-2-3p	MIMAT0000544	Gm6531	624855	HITS-CLIP	21258322	Unspecified
mmu-let-7b-5p	MIMAT0000522	Mup17	100039089	HITS-CLIP	23597149	Unspecified
mmu-let-7b-5p	MIMAT0000522	Mup17	100048885	HITS-CLIP	23597149	Unspecified
mmu-let-7b-5p	MIMAT0000522	Mup17	100039206	HITS-CLIP	23597149	Unspecified
mmu-let-7b-5p	MIMAT0000522	Mup11	665622	HITS-CLIP	23597149	Unspecified
mmu-mir-129-2-3p	MIMAT0000544	Tmppe	100504715	HITS-CLIP	21258322	Unspecified
mmu-mir-129-2-3p	MIMAT0000544	Alox12	11684	HITS-CLIP	21258322	Unspecified
mmu-mir-129-2-3p	MIMAT0000544	Alox12	11727	HITS-CLIP	25083871	Unspecified
mmu-mir-129-2-3p	MIMAT0000544	Cdh1	12550	HITS-CLIP	21258322	Unspecified
mmu-mir-129-2-3p	MIMAT0000544	Cdh1	12623	HITS-CLIP	25083871	Unspecified
mmu-mir-129-2-3p	MIMAT0000544	Comt	12846	HITS-CLIP	21258322	Unspecified
mmu-mir-129-2-3p	MIMAT0000544	Comt	12846	HITS-CLIP	21258322	Unspecified
mmu-mir-129-2-3p	MIMAT0000544	Mapre1	13589	HITS-CLIP	21258322	Unspecified
mmu-mir-129-2-3p	MIMAT0000544	Gpi1	14784	HITS-CLIP	25083871	Unspecified
mmu-mir-129-2-3p	MIMAT0000544	Ncl	17975	HITS-CLIP	21258322	Unspecified
mmu-mir-129-2-3p	MIMAT0000544	Ncl	17975	HITS-CLIP	25083871	Unspecified
mmu-let-7b-5p	MIMAT0000522	1600012H06Rik	67912	Sequencing	19536157	Unspecified
mmu-let-7b-5p	MIMAT0000522	1700017B05Rik	74211	Sequencing	19536157	Unspecified
mmu-let-7b-5p	MIMAT0000522	1700052N19Rik	73419	Sequencing	19536157	Unspecified
mmu-mir-129-2-3p	MIMAT0000544	2010109I03Rik	67038	HITS-CLIP	21258322	Unspecified
mmu-let-7b-5p	MIMAT0000522	2700081O15Rik	108899	Sequencing	19536157	Unspecified
mmu-let-7b-5p	MIMAT0000522	2700089E24Rik	381820	Sequencing	19536157	Unspecified
mmu-mir-129-2-3p	MIMAT0000544	4930579G24Rik	75939	HITS-CLIP	25083871	Unspecified
mmu-mir-129-2-3p	MIMAT0000544	4930579G24Rik	75939	HITS-CLIP	21258322	Unspecified
mmu-let-7b-5p	MIMAT0000522	4931406C07Rik	70984	Sequencing	19536157	Unspecified
mmu-let-7b-5p	MIMAT0000522	4931428F04Rik	74356	Sequencing	19536157	Unspecified
mmu-let-7b-5p	MIMAT0000522	4933411K20Rik	66756	Sequencing	19536157	Unspecified
mmu-mir-129-2-3p	MIMAT0000544	5730455P16Rik	70591	HITS-CLIP	25083871	Unspecified
mmu-mir-129-2-3p	MIMAT0000544	9230110C19Rik	234912	HITS-CLIP	25083871	Unspecified
mmu-mir-129-2-3p	MIMAT0000544	Cpox	12892	HITS-CLIP	25083871	Unspecified
mmu-let-7b-5p	MIMAT0000522	Abcc5	27416	Sequencing	19536157	Unspecified
mmu-mir-129-2-3p	MIMAT0000544	Abcd4	19300	HITS-CLIP	25083871	Unspecified
mmu-let-7b-5p	MIMAT0000522	Abcg1	11307	Sequencing	19536157	Unspecified
mmu-mir-129-2-3p	MIMAT0000544	Abl2	11352	HITS-CLIP	21258322	Unspecified
mmu-let-7b-5p	MIMAT0000522	Apbb3	225372	Sequencing	19536157	Unspecified
mmu-mir-129-2-3p	MIMAT0000544	Csf3r	12986	HITS-CLIP	25083871	Unspecified
mmu-let-7b-5p	MIMAT0000522	Csnk2a1	12995	Sequencing	19536157	Unspecified
mmu-let-7b-5p	MIMAT0000522	Actg1	11465	Reporter assay	15131085	Unspecified
mmu-let-7b-5p	MIMAT0000522	Acvr1b	11479	Sequencing	19536157	Unspecified
mmu-let-7b-5p	MIMAT0000522	Adamts15	235130	Sequencing	19536157	Unspecified
mmu-mir-129-2-3p	MIMAT0000544	Adarb1	110532	HITS-CLIP	25083871	Unspecified
mmu-mir-129-2-3p	MIMAT0000544	Adarb1	110532	HITS-CLIP	21258322	Unspecified
mmu-let-7b-5p	MIMAT0000522	Adipor2	68465	Sequencing	19536157	Unspecified
mmu-let-7b-5p	MIMAT0000522	Nf2	18016	HITS-CLIP	23597149	Unspecified
mmu-let-7b-5p	MIMAT0000522	Adra2a	11551	Sequencing	19536157	Unspecified
mmu-let-7b-5p	MIMAT0000522	Agap1	347722	Sequencing	19536157	Unspecified
mmu-let-7b-5p	MIMAT0000522	Ago3	214150	Sequencing	19536157	Unspecified
mmu-let-7b-5p	MIMAT0000522	D630045J12Rik	330286	Sequencing	19536157	Unspecified
mmu-let-7b-5p	MIMAT0000522	AI464131	329828	Sequencing	19536157	Unspecified
mmu-let-7b-5p	MIMAT0000522	Ddn	13199	Sequencing	19536157	Unspecified
mmu-let-7b-5p	MIMAT0000522	Akt1	11651	Sequencing	19536157	Unspecified
mmu-let-7b-5p	MIMAT0000522	Nr6a1	14536	Sequencing	19536157	Unspecified
mmu-let-7b-5p	MIMAT0000522	Igdcc3	19289	Sequencing	19536157	Unspecified
mmu-let-7b-5p	MIMAT0000522	Igdcc4	56741	Sequencing	19536157	Unspecified
mmu-let-7b-5p	MIMAT0000522	Ankrd52	237615	Sequencing	19536157	Unspecified
mmu-mir-129-2-3p	MIMAT0000544	Cxcl11	56066	HITS-CLIP	25083871	Unspecified
mmu-let-7b-5p	MIMAT0000522	Dlc1	50768	Sequencing	19536157	Unspecified
mmu-let-7b-5p	MIMAT0000522	Apba1	319924	Sequencing	19536157	Unspecified
mmu-let-7b-5p	MIMAT0000522	Apc2	23805	HITS-CLIP	25083871	Unspecified
mmu-let-7b-5p	MIMAT0000522	Apc2	23805	HITS-CLIP	23142080	Unspecified
mmu-let-7b-5p	MIMAT0000522	Apc2	23805	HITS-CLIP	21258322	Unspecified
mmu-let-7b-5p	MIMAT0000522	Dnajc27	217378	Sequencing	19536157	Unspecified
mmu-let-7b-5p	MIMAT0000522	Dnm3	103967	Sequencing	19536157	Unspecified
mmu-let-7b-5p	MIMAT0000522	Arc	11838	Sequencing	19536157	Unspecified
mmu-let-7b-5p	MIMAT0000522	Arhgap1	228359	Sequencing	19536157	Unspecified
mmu-let-7b-5p	MIMAT0000522	Dusp1	19252	Sequencing	19536157	Unspecified
mmu-let-7b-5p	MIMAT0000522	Arid3b	56380	Sequencing	19536157	Unspecified
mmu-let-7b-5p	MIMAT0000522	Arl5a	75423	Sequencing	19536157	Unspecified
mmu-let-7b-5p	MIMAT0000522	Itga4	16401	Sequencing	19536157	Unspecified
mmu-mir-129-2-3p	MIMAT0000544	E130311K13Rik	329659	HITS-CLIP	21258322	Unspecified
mmu-mir-129-2-3p	MIMAT0000544	E130311K13Rik	329659	HITS-CLIP	25083871	Unspecified
mmu-let-7b-5p	MIMAT0000522	Arpp19	59046	Sequencing	19536157	Unspecified
mmu-let-7b-5p	MIMAT0000522	Arpp21	74100	Sequencing	19536157	Unspecified
mmu-let-7b-5p	MIMAT0000522	Arrdc3	105171	Sequencing	19536157	Unspecified
mmu-let-7b-5p	MIMAT0000522	Atp2a2	11938	Sequencing	19536157	Unspecified
mmu-let-7b-5p	MIMAT0000522	Atp2b2	11941	HITS-CLIP	21258322	Unspecified
mmu-let-7b-5p	MIMAT0000522	Atp2b2	11941	Sequencing	19536157	Unspecified
mmu-let-7b-5p	MIMAT0000522	Atp6v1b2	11966	Sequencing	19536157	Unspecified
mmu-let-7b-5p	MIMAT0000522	Epb4.1l1	13821	Sequencing	19536157	Unspecified
mmu-let-7b-5p	MIMAT0000522	Epb4.1l5	226352	Sequencing	19536157	Unspecified
mmu-let-7b-5p	MIMAT0000522	Kifc2	16581	Sequencing	19536157	Unspecified
mmu-let-7b-5p	MIMAT0000522	Slc8a2	110891	Sequencing	19536157	Unspecified
mmu-let-7b-5p	MIMAT0000522	Epha4	13838	Sequencing	19536157	Unspecified
mmu-let-7b-5p	MIMAT0000522	Bach1	12013	Sequencing	19536157	Unspecified
mmu-let-7b-5p	MIMAT0000522	Bahcc1	268515	Sequencing	19536157	Unspecified
mmu-let-7b-5p	MIMAT0000522	Kpna1	16646	Sequencing	19536157	Unspecified
mmu-let-7b-5p	MIMAT0000522	Esam	69524	Sequencing	19536157	Unspecified
mmu-let-7b-5p	MIMAT0000522	Bcl7c	12055	Sequencing	19536157	Unspecified
mmu-let-7b-5p	MIMAT0000522	Bmpr1a	12166	Sequencing	19536157	Unspecified
mmu-let-7b-5p	MIMAT0000522	Braf	109880	Sequencing	19536157	Unspecified
mmu-mir-129-2-3p	MIMAT0000544	Bri3bp	76809	HITS-CLIP	21258322	Unspecified
mmu-let-7b-5p	MIMAT0000522	Bsg	12215	Sequencing	19536157	Unspecified
mmu-let-7b-5p	MIMAT0000522	Bsg	12215	Luciferase assay//Western blot	21087605	Unspecified
mmu-mir-129-2-3p	MIMAT0000544	Btaf1	107182	HITS-CLIP	25083871	Unspecified
mmu-let-7b-5p	MIMAT0000522	Lnp	69605	Sequencing	19536157	Unspecified
mmu-let-7b-5p	MIMAT0000522	Btbd3	228662	Sequencing	19536157	Unspecified
mmu-let-7b-5p	MIMAT0000522	Cacna1e	12290	Sequencing	19536157	Unspecified
mmu-let-7b-5p	MIMAT0000522	Cadm2	239857	Sequencing	19536157	Unspecified
mmu-let-7b-5p	MIMAT0000522	Ppme1	72590	Sequencing	19536157	Unspecified
mmu-let-7b-5p	MIMAT0000522	Cald1	109624	Sequencing	19536157	Unspecified
mmu-let-7b-5p	MIMAT0000522	Ppp3r1	19058	Sequencing	19536157	Unspecified
mmu-let-7b-5p	MIMAT0000522	Capns1	12336	Sequencing	19536157	Unspecified
mmu-let-7b-5p	MIMAT0000522	Car2	12349	Sequencing	19536157	Unspecified
mmu-let-7b-5p	MIMAT0000522	Brinp1	56710	Sequencing	19536157	Unspecified
mmu-let-7b-5p	MIMAT0000522	Cat	12359	Sequencing	19536157	Unspecified
mmu-let-7b-5p	MIMAT0000522	Cbx5	12419	Sequencing	19536157	Unspecified
mmu-let-7b-5p	MIMAT0000522	Fmn2	54418	Sequencing	19536157	Unspecified
mmu-let-7b-5p	MIMAT0000522	Ccdc127	67433	Sequencing	19536157	Unspecified
mmu-let-7b-5p	MIMAT0000522	Fndc3a	319448	Sequencing	19536157	Unspecified
mmu-let-7b-5p	MIMAT0000522	Fnip1	216742	Sequencing	19536157	Unspecified
mmu-let-7b-5p	MIMAT0000522	Fnip2	329679	Sequencing	19536157	Unspecified
mmu-let-7b-5p	MIMAT0000522	Map4k3	225028	Sequencing	19536157	Unspecified
mmu-let-7b-5p	MIMAT0000522	Ccnd1	12443	Sequencing	19536157	Unspecified
mmu-let-7b-5p	MIMAT0000522	Mar-09	216438	Sequencing	19536157	Unspecified
mmu-let-7b-5p	MIMAT0000522	Fras1	231470	Sequencing	19536157	Unspecified
mmu-mir-129-2-3p	MIMAT0000544	Haus2	66296	HITS-CLIP	21258322	Unspecified
mmu-let-7b-5p	MIMAT0000522	Mast2	17776	Sequencing	19536157	Unspecified
mmu-let-7b-5p	MIMAT0000522	Ctsb	13030	Sequencing	19536157	Unspecified
mmu-let-7b-5p	MIMAT0000522	Cd164	53599	Sequencing	19536157	Unspecified
mmu-let-7b-5p	MIMAT0000522	Frmd5	228564	Sequencing	19536157	Unspecified
mmu-let-7b-5p	MIMAT0000522	Hdx	245596	Sequencing	19536157	Unspecified
mmu-let-7b-5p	MIMAT0000522	Tbc1d24	18209	Sequencing	19536157	Unspecified
mmu-let-7b-5p	MIMAT0000522	Cdr2l	237988	Sequencing	19536157	Unspecified
mmu-let-7b-5p	MIMAT0000522	Celf5	319586	Sequencing	19536157	Unspecified
mmu-let-7b-5p	MIMAT0000522	Cep120	225523	Sequencing	19536157	Unspecified
mmu-mir-129-2-3p	MIMAT0000544	Gga2	74105	HITS-CLIP	25083871	Unspecified
mmu-mir-129-2-3p	MIMAT0000544	Gga2	74105	HITS-CLIP	21258322	Unspecified
mmu-let-7b-5p	MIMAT0000522	Gga3	260302	Sequencing	19536157	Unspecified
mmu-let-7b-5p	MIMAT0000522	Chd3	216848	Sequencing	19536157	Unspecified
mmu-let-7b-5p	MIMAT0000522	Chd7	320790	Sequencing	19536157	Unspecified
mmu-let-7b-5p	MIMAT0000522	Chd9	109151	Sequencing	19536157	Unspecified
mmu-mir-129-2-3p	MIMAT0000544	Chic1	12212	HITS-CLIP	21258322	Unspecified
mmu-mir-129-2-3p	MIMAT0000544	Chic1	12212	HITS-CLIP	25083871	Unspecified
mmu-let-7b-5p	MIMAT0000522	Rbm33	381626	Sequencing	19536157	Unspecified
mmu-mir-129-2-3p	MIMAT0000544	Mprip	26936	HITS-CLIP	25083871	Unspecified
mmu-let-7b-5p	MIMAT0000522	Cldn12	64945	Sequencing	19536157	Unspecified
mmu-mir-129-2-3p	MIMAT0000544	Clmn	94040	HITS-CLIP	21258322	Unspecified
mmu-let-7b-5p	MIMAT0000522	Dnajc1	13418	Sequencing	19536157	Unspecified
mmu-let-7b-5p	MIMAT0000522	Msi2	76626	Sequencing	19536157	Unspecified
mmu-let-7b-5p	MIMAT0000522	Msi2	76626	HITS-CLIP	25083871	Unspecified
mmu-let-7b-5p	MIMAT0000522	Cnih4	98417	Sequencing	19536157	Unspecified
mmu-let-7b-5p	MIMAT0000522	Cnr1	12801	Sequencing	19536157	Unspecified
mmu-let-7b-5p	MIMAT0000522	Cntn2	21367	Sequencing	19536157	Unspecified
mmu-mir-129-2-3p	MIMAT0000544	Cntn2	21367	HITS-CLIP	21258322	Unspecified
mmu-mir-129-2-3p	MIMAT0000544	Cntn2	21367	HITS-CLIP	25083871	Unspecified
mmu-let-7b-5p	MIMAT0000522	Col4a2	12827	Sequencing	19536157	Unspecified
mmu-let-7b-5p	MIMAT0000522	Gpcpd1	74182	Sequencing	19536157	Unspecified
mmu-let-7b-5p	MIMAT0000522	Mycbp	56309	Sequencing	19536157	Unspecified
mmu-let-7b-5p	MIMAT0000522	Cpeb2	231207	Sequencing	19536157	Unspecified
mmu-let-7b-5p	MIMAT0000522	Cpeb4	67579	Sequencing	19536157	Unspecified
mmu-let-7b-5p	MIMAT0000522	Gramd1b	235283	Sequencing	19536157	Unspecified
mmu-mir-129-2-3p	MIMAT0000544	Creb1	12912	HITS-CLIP	25083871	Unspecified
mmu-let-7b-5p	MIMAT0000522	Greb1l	381157	Sequencing	19536157	Unspecified
mmu-let-7b-5p	MIMAT0000522	Gria3	53623	Sequencing	19536157	Unspecified
mmu-let-7b-5p	MIMAT0000522	Crem	12916	Sequencing	19536157	Unspecified
mmu-let-7b-5p	MIMAT0000522	Crk	12928	Sequencing	19536157	Unspecified
mmu-let-7b-5p	MIMAT0000522	Csrnp2	207785	Sequencing	19536157	Unspecified
mmu-let-7b-5p	MIMAT0000522	Gxylt1	223827	Sequencing	19536157	Unspecified
mmu-let-7b-5p	MIMAT0000522	Ndst3	83398	Sequencing	19536157	Unspecified
mmu-let-7b-5p	MIMAT0000522	Hdgfrp3	29877	Sequencing	19536157	Unspecified
mmu-let-7b-5p	MIMAT0000522	Nf2	18016	Sequencing	19536157	Unspecified
mmu-let-7b-5p	MIMAT0000522	Nf2	18016	HITS-CLIP	25083871	Unspecified
mmu-let-7b-5p	MIMAT0000522	Hic2	58180	Sequencing	19536157	Unspecified
mmu-let-7b-5p	MIMAT0000522	Nfxl1	100978	Sequencing	19536157	Unspecified
mmu-let-7b-5p	MIMAT0000522	Ercc6	319955	Sequencing	19536157	Unspecified
mmu-let-7b-5p	MIMAT0000522	Homer1	26556	Sequencing	19536157	Unspecified
mmu-let-7b-5p	MIMAT0000522	Pigw	70325	Sequencing	19536157	Unspecified
mmu-let-7b-5p	MIMAT0000522	Sema4f	20355	Sequencing	19536157	Unspecified
mmu-let-7b-5p	MIMAT0000522	Nova1	664883	Sequencing	19536157	Unspecified
mmu-let-7b-5p	MIMAT0000522	Ddx10	77591	Sequencing	19536157	Unspecified
mmu-let-7b-5p	MIMAT0000522	Ifnar1	15975	HITS-CLIP	21258322	Unspecified
mmu-mir-129-2-3p	MIMAT0000544	Ifngr2	15980	HITS-CLIP	21258322	Unspecified
mmu-mir-129-2-3p	MIMAT0000544	Diap2	54004	HITS-CLIP	21258322	Unspecified
mmu-mir-129-2-3p	MIMAT0000544	Diap2	54004	HITS-CLIP	25083871	Unspecified
mmu-let-7b-5p	MIMAT0000522	Dip2b	239667	Sequencing	19536157	Unspecified
mmu-let-7b-5p	MIMAT0000522	Ikbkg	16151	Sequencing	19536157	Unspecified
mmu-let-7b-5p	MIMAT0000522	Usp22	216825	Sequencing	19536157	Unspecified
mmu-let-7b-5p	MIMAT0000522	Dmd	13405	Sequencing	19536157	Unspecified
mmu-let-7b-5p	MIMAT0000522	Usp47	74996	Sequencing	19536157	Unspecified
mmu-let-7b-5p	MIMAT0000522	Lpgat1	226856	Sequencing	19536157	Unspecified
mmu-mir-129-2-3p	MIMAT0000544	Ogdh	18293	HITS-CLIP	25083871	Unspecified
mmu-mir-129-2-3p	MIMAT0000544	Ogdh	18293	HITS-CLIP	21258322	Unspecified
mmu-let-7b-5p	MIMAT0000522	Dnhd1	77505	Sequencing	19536157	Unspecified
mmu-let-7b-5p	MIMAT0000522	Donson	60364	Sequencing	19536157	Unspecified
mmu-mir-129-2-3p	MIMAT0000544	Inip	66209	HITS-CLIP	21258322	Unspecified
mmu-mir-129-2-3p	MIMAT0000544	Inip	66209	HITS-CLIP	25083871	Unspecified
mmu-let-7b-5p	MIMAT0000522	Dusp6	67603	Sequencing	19536157	Unspecified
mmu-let-7b-5p	MIMAT0000522	Dync1i2	13427	Sequencing	19536157	Unspecified
mmu-let-7b-5p	MIMAT0000522	Slc22a23	73102	Sequencing	19536157	Unspecified
mmu-let-7b-5p	MIMAT0000522	Slc23a2	54338	Sequencing	19536157	Unspecified
mmu-let-7b-5p	MIMAT0000522	E2f3	13557	Sequencing	19536157	Unspecified
mmu-let-7b-5p	MIMAT0000522	Itsn2	20403	Sequencing	19536157	Unspecified
mmu-mir-129-2-3p	MIMAT0000544	Iws1	73473	HITS-CLIP	25083871	Unspecified
mmu-mir-129-2-3p	MIMAT0000544	Iws1	73473	HITS-CLIP	21258322	Unspecified
mmu-let-7b-5p	MIMAT0000522	Eea1	216238	Sequencing	19536157	Unspecified
mmu-let-7b-5p	MIMAT0000522	Wnk1	232341	Sequencing	19536157	Unspecified
mmu-let-7b-5p	MIMAT0000522	Jph4	319984	Sequencing	19536157	Unspecified
mmu-let-7b-5p	MIMAT0000522	Egln2	112406	Sequencing	19536157	Unspecified
mmu-let-7b-5p	MIMAT0000522	Kcna1	16485	Sequencing	19536157	Unspecified
mmu-let-7b-5p	MIMAT0000522	Kcnc1	16502	Sequencing	19536157	Unspecified
mmu-let-7b-5p	MIMAT0000522	Eif2ak3	13666	Sequencing	19536157	Unspecified
mmu-let-7b-5p	MIMAT0000522	Kcnc2	268345	Sequencing	19536157	Unspecified
mmu-let-7b-5p	MIMAT0000522	Eif4ebp2	13688	Sequencing	19536157	Unspecified
mmu-let-7b-5p	MIMAT0000522	Eif4g2	13690	Sequencing	19536157	Unspecified
mmu-mir-129-2-3p	MIMAT0000544	Elk1	13712	HITS-CLIP	21258322	Unspecified
mmu-let-7b-5p	MIMAT0000522	Elp2	58523	Sequencing	19536157	Unspecified
mmu-let-7b-5p	MIMAT0000522	Kctd12b	207474	Sequencing	19536157	Unspecified
mmu-let-7b-5p	MIMAT0000522	Kctd21	622320	Sequencing	19536157	Unspecified
mmu-let-7b-5p	MIMAT0000522	Kctd7	212919	Sequencing	19536157	Unspecified
mmu-let-7b-5p	MIMAT0000522	Khsrp	16549	Sequencing	19536157	Unspecified
mmu-mir-129-2-3p	MIMAT0000544	Kif1c	16562	HITS-CLIP	21258322	Unspecified
mmu-mir-129-2-3p	MIMAT0000544	Kif1c	16562	HITS-CLIP	25083871	Unspecified
mmu-let-7b-5p	MIMAT0000522	Slc9a2	226999	Sequencing	19536157	Unspecified
mmu-let-7b-5p	MIMAT0000522	Ephb3	13845	Sequencing	19536157	Unspecified
mmu-mir-129-2-3p	MIMAT0000544	Klhl24	75785	HITS-CLIP	21258322	Unspecified
mmu-let-7b-5p	MIMAT0000522	Mex3a	72640	Sequencing	19536157	Unspecified
mmu-let-7b-5p	MIMAT0000522	Smg1	233789	Sequencing	19536157	Unspecified
mmu-let-7b-5p	MIMAT0000522	Pigs	276846	Sequencing	19536157	Unspecified
mmu-mir-129-2-3p	MIMAT0000544	Zfp148	22661	HITS-CLIP	23142080	Unspecified
mmu-let-7b-5p	MIMAT0000522	Pik3ip1	216505	Sequencing	19536157	Unspecified
mmu-let-7b-5p	MIMAT0000522	Lcor	212391	Sequencing	19536157	Unspecified
mmu-let-7b-5p	MIMAT0000522	Lfng	16848	Sequencing	19536157	Unspecified
mmu-let-7b-5p	MIMAT0000522	Sowaha	237761	Sequencing	19536157	Unspecified
mmu-let-7b-5p	MIMAT0000522	Fam118a	73225	Sequencing	19536157	Unspecified
mmu-let-7b-5p	MIMAT0000522	Fam135a	68187	Sequencing	19536157	Unspecified
mmu-let-7b-5p	MIMAT0000522	Limd1	29806	Sequencing	19536157	Unspecified
mmu-let-7b-5p	MIMAT0000522	Fam171a1	269233	Sequencing	19536157	Unspecified
mmu-let-7b-5p	MIMAT0000522	Fam175b	109359	Sequencing	19536157	Unspecified
mmu-let-7b-5p	MIMAT0000522	Rdh10	98711	Sequencing	19536157	Unspecified
mmu-let-7b-5p	MIMAT0000522	Zfp664	269704	Sequencing	19536157	Unspecified
mmu-mir-129-2-3p	MIMAT0000544	Polr3f	70408	HITS-CLIP	21258322	Unspecified
mmu-let-7b-5p	MIMAT0000522	Reep4	72549	Sequencing	19536157	Unspecified
mmu-let-7b-5p	MIMAT0000522	Farp1	223254	Sequencing	19536157	Unspecified
mmu-let-7b-5p	MIMAT0000522	Fbxl14	101358	HITS-CLIP	25083871	Unspecified
mmu-let-7b-5p	MIMAT0000522	Stat3	20848	Sequencing	19536157	Unspecified
mmu-let-7b-5p	MIMAT0000522	Lsamp	268890	Sequencing	19536157	Unspecified
mmu-let-7b-5p	MIMAT0000522	Prickle1	106042	Sequencing	19536157	Unspecified
mmu-let-7b-5p	MIMAT0000522	Gpr63	81006	Sequencing	19536157	Unspecified
mmu-let-7b-5p	MIMAT0000522	Fgd4	224014	Sequencing	19536157	Unspecified
mmu-mir-129-2-3p	MIMAT0000544	Gprc5c	70355	HITS-CLIP	25083871	Unspecified
mmu-mir-129-2-3p	MIMAT0000544	Magt1	67075	HITS-CLIP	25083871	Unspecified
mmu-mir-129-2-3p	MIMAT0000544	Magt1	67075	HITS-CLIP	21258322	Unspecified
mmu-let-7b-5p	MIMAT0000522	Flna	192176	Sequencing	19536157	Unspecified
mmu-let-7b-5p	MIMAT0000522	Flywch1	224613	Sequencing	19536157	Unspecified
mmu-let-7b-5p	MIMAT0000522	Syt5	53420	Sequencing	19536157	Unspecified
mmu-let-7b-5p	MIMAT0000522	Ptgds	19215	Sequencing	19536157	Unspecified
mmu-let-7b-5p	MIMAT0000522	Slc4a8	59033	Sequencing	19536157	Unspecified
mmu-let-7b-5p	MIMAT0000522	Pdgfrb	18596	Sequencing	19536157	Unspecified
mmu-let-7b-5p	MIMAT0000522	Tbc1d14	102641289	Sequencing	19536157	Unspecified
mmu-let-7b-5p	MIMAT0000522	Tbc1d24	224617	Sequencing	19536157	Unspecified
mmu-let-7b-5p	MIMAT0000522	Fut9	14348	Sequencing	19536157	Unspecified
mmu-let-7b-5p	MIMAT0000522	Pxdn	69675	Sequencing	19536157	Unspecified
mmu-let-7b-5p	MIMAT0000522	Gabra6	14399	Sequencing	19536157	Unspecified
mmu-let-7b-5p	MIMAT0000522	Gabrb2	14401	Sequencing	19536157	Unspecified
mmu-let-7b-5p	MIMAT0000522	Gad1	14415	Sequencing	19536157	Unspecified
mmu-mir-129-2-3p	MIMAT0000544	Gad2	14417	HITS-CLIP	21258322	Unspecified
mmu-mir-129-2-3p	MIMAT0000544	Gad2	14417	HITS-CLIP	25083871	Unspecified
mmu-let-7b-5p	MIMAT0000522	Rab11fip4	268451	Sequencing	19536157	Unspecified
mmu-let-7b-5p	MIMAT0000522	Knop1	66356	Sequencing	19536157	Unspecified
mmu-let-7b-5p	MIMAT0000522	Sec14l1	74136	Sequencing	19536157	Unspecified
mmu-let-7b-5p	MIMAT0000522	Gba2	230101	Sequencing	19536157	Unspecified
mmu-let-7b-5p	MIMAT0000522	Tgfbr3	21814	Sequencing	19536157	Unspecified
mmu-mir-129-2-3p	MIMAT0000544	Rapgef4	56508	HITS-CLIP	21258322	Unspecified
mmu-let-7b-5p	MIMAT0000522	Mnt	17428	Sequencing	19536157	Unspecified
mmu-let-7b-5p	MIMAT0000522	Nrp2	18187	Sequencing	19536157	Unspecified
mmu-mir-129-2-3p	MIMAT0000544	Lmbrd1	68421	HITS-CLIP	25083871	Unspecified
mmu-let-7b-5p	MIMAT0000522	Gnal	14680	Sequencing	19536157	Unspecified
mmu-let-7b-5p	MIMAT0000522	Mtf2	17765	Sequencing	19536157	Unspecified
mmu-let-7b-5p	MIMAT0000522	Gnl3l	237107	HITS-CLIP	25083871	Unspecified
mmu-let-7b-5p	MIMAT0000522	Gnl3l	237107	HITS-CLIP	21258322	Unspecified
mmu-let-7b-5p	MIMAT0000522	Gns	75612	Sequencing	19536157	Unspecified
mmu-mir-129-2-3p	MIMAT0000544	Tmod1	21916	HITS-CLIP	25083871	Unspecified
mmu-mir-129-2-3p	MIMAT0000544	Otud7b	229603	HITS-CLIP	21258322	Unspecified
mmu-mir-129-2-3p	MIMAT0000544	Otud7b	229603	HITS-CLIP	25083871	Unspecified
mmu-let-7b-5p	MIMAT0000522	Gpr137	107173	Sequencing	19536157	Unspecified
mmu-mir-129-2-3p	MIMAT0000544	Zfyve27	319740	HITS-CLIP	21258322	Unspecified
mmu-let-7b-5p	MIMAT0000522	Rnf213	672511	Sequencing	19536157	Unspecified
mmu-let-7b-5p	MIMAT0000522	Rnf5	54197	Sequencing	19536157	Unspecified
mmu-let-7b-5p	MIMAT0000522	Naa40	70999	Sequencing	19536157	Unspecified
mmu-let-7b-5p	MIMAT0000522	Gria2	14800	Sequencing	19536157	Unspecified
mmu-let-7b-5p	MIMAT0000522	Grik2	14806	Sequencing	19536157	Unspecified
mmu-let-7b-5p	MIMAT0000522	Rpia	19895	Reporter assay	15131085	Unspecified
mmu-let-7b-5p	MIMAT0000522	Gtf3c2	71752	Sequencing	19536157	Unspecified
mmu-let-7b-5p	MIMAT0000522	Sned1	208777	Sequencing	19536157	Unspecified
mmu-let-7b-5p	MIMAT0000522	Ncor1	20185	Sequencing	19536157	Unspecified
mmu-let-7b-5p	MIMAT0000522	Slc4a7	218756	Sequencing	19536157	Unspecified
mmu-let-7b-5p	MIMAT0000522	Scara3	219151	Sequencing	19536157	Unspecified
mmu-let-7b-5p	MIMAT0000522	Ttc14	67120	Sequencing	19536157	Unspecified
mmu-let-7b-5p	MIMAT0000522	Scn8a	20273	Sequencing	19536157	Unspecified
mmu-let-7b-5p	MIMAT0000522	Tub	22141	Sequencing	19536157	Unspecified
mmu-let-7b-5p	MIMAT0000522	Hoxb4	15412	Sequencing	19536157	Unspecified
mmu-let-7b-5p	MIMAT0000522	Sema4g	26456	Sequencing	19536157	Unspecified
mmu-let-7b-5p	MIMAT0000522	Hr	15460	Sequencing	19536157	Unspecified
mmu-let-7b-5p	MIMAT0000522	Nol8	70930	Sequencing	19536157	Unspecified
mmu-mir-129-2-3p	MIMAT0000544	Hyal1	15586	HITS-CLIP	25083871	Unspecified
mmu-mir-129-2-3p	MIMAT0000544	Pkd2	18764	HITS-CLIP	21258322	Unspecified
mmu-let-7b-5p	MIMAT0000522	Nr2e1	21907	Reporter assay//Western blot//qRT-PCR	20133835	Unspecified
mmu-let-7b-5p	MIMAT0000522	Vsnl1	26950	Sequencing	19536157	Unspecified
mmu-let-7b-5p	MIMAT0000522	Nras	18176	Sequencing	19536157	Unspecified
mmu-let-7b-5p	MIMAT0000522	Sfmbt1	54650	Sequencing	19536157	Unspecified
mmu-let-7b-5p	MIMAT0000522	Igf1r	16001	Sequencing	19536157	Unspecified
mmu-let-7b-5p	MIMAT0000522	Sptbn2	20743	Sequencing	19536157	Unspecified
mmu-let-7b-5p	MIMAT0000522	Usp32	237898	Sequencing	19536157	Unspecified
mmu-let-7b-5p	MIMAT0000522	Nup35	69482	Sequencing	19536157	Unspecified
mmu-let-7b-5p	MIMAT0000522	Srgap3	259302	Sequencing	19536157	Unspecified
mmu-let-7b-5p	MIMAT0000522	Piga	18700	Sequencing	19536157	Unspecified
mmu-let-7b-5p	MIMAT0000522	Zfp740	68744	Sequencing	19536157	Unspecified
mmu-mir-129-2-3p	MIMAT0000544	Uvssa	71101	HITS-CLIP	25083871	Unspecified
mmu-let-7b-5p	MIMAT0000522	Ppargc1b	170826	Sequencing	19536157	Unspecified
mmu-let-7b-5p	MIMAT0000522	Msra	110265	Sequencing	19536157	Unspecified
mmu-let-7b-5p	MIMAT0000522	Skil	20482	Sequencing	19536157	Unspecified
mmu-let-7b-5p	MIMAT0000522	Slc15a2	57738	Sequencing	19536157	Unspecified
mmu-let-7b-5p	MIMAT0000522	Pqlc2	212555	Sequencing	19536157	Unspecified
mmu-let-7b-5p	MIMAT0000522	Otud5	54644	Sequencing	19536157	Unspecified
mmu-mir-129-2-3p	MIMAT0000544	Zfyve27	319740	HITS-CLIP	25083871	Unspecified
mmu-let-7b-5p	MIMAT0000522	Slc22a6	18399	Sequencing	19536157	Unspecified
mmu-let-7b-5p	MIMAT0000522	Slc25a23	66972	Sequencing	19536157	Unspecified
mmu-let-7b-5p	MIMAT0000522	Slc25a4	11739	Sequencing	19536157	Unspecified
mmu-let-7b-5p	MIMAT0000522	Jam2	67374	Sequencing	19536157	Unspecified
mmu-let-7b-5p	MIMAT0000522	Slc29a3	71279	Sequencing	19536157	Unspecified
mmu-let-7b-5p	MIMAT0000522	Prrc2c	226562	Sequencing	19536157	Unspecified
mmu-let-7b-5p	MIMAT0000522	Slc2a6	227659	Sequencing	19536157	Unspecified
mmu-let-7b-5p	MIMAT0000522	Slc35a4	67843	Sequencing	19536157	Unspecified
mmu-let-7b-5p	MIMAT0000522	Pbrm1	66923	Sequencing	19536157	Unspecified
mmu-let-7b-5p	MIMAT0000522	Lrig2	269473	Sequencing	19536157	Unspecified
mmu-let-7b-5p	MIMAT0000522	Kcnj10	16513	Sequencing	19536157	Unspecified
mmu-let-7b-5p	MIMAT0000522	Pcgf3	69587	Sequencing	19536157	Unspecified
mmu-mir-129-2-3p	MIMAT0000544	Taf1	270627	HITS-CLIP	21258322	Unspecified
mmu-let-7b-5p	MIMAT0000522	Kif1a	16560	Sequencing	19536157	Unspecified
mmu-let-7b-5p	MIMAT0000522	Pld3	18807	Sequencing	19536157	Unspecified
mmu-let-7b-5p	MIMAT0000522	Kif21b	16565	Sequencing	19536157	Unspecified
mmu-mir-129-2-3p	MIMAT0000544	Slc7a2	11988	HITS-CLIP	21258322	Unspecified
mmu-let-7b-5p	MIMAT0000522	Snx5	69178	Sequencing	19536157	Unspecified
mmu-let-7b-5p	MIMAT0000522	Klf8	245671	Sequencing	19536157	Unspecified
mmu-let-7b-5p	MIMAT0000522	Syncrip	56403	Sequencing	19536157	Unspecified
mmu-let-7b-5p	MIMAT0000522	Smcr8	237782	Sequencing	19536157	Unspecified
mmu-let-7b-5p	MIMAT0000522	Zfp12	231866	Sequencing	19536157	Unspecified
mmu-mir-129-2-3p	MIMAT0000544	Zfp148	22661	HITS-CLIP	25083871	Unspecified
mmu-mir-129-2-3p	MIMAT0000544	Smyd4	319822	HITS-CLIP	21258322	Unspecified
mmu-mir-129-2-3p	MIMAT0000544	Smyd4	319822	HITS-CLIP	25083871	Unspecified
mmu-mir-129-2-3p	MIMAT0000544	Lrrc3	237387	HITS-CLIP	25083871	Unspecified
mmu-mir-129-2-3p	MIMAT0000544	Lrrc3	237387	HITS-CLIP	21258322	Unspecified
mmu-let-7b-5p	MIMAT0000522	Tgfbr1	21812	Sequencing	19536157	Unspecified
mmu-mir-129-2-3p	MIMAT0000544	Ube2c	68612	HITS-CLIP	21258322	Unspecified
mmu-mir-129-2-3p	MIMAT0000544	Ube2c	68612	HITS-CLIP	25083871	Unspecified
mmu-let-7b-5p	MIMAT0000522	Snx30	209131	Sequencing	19536157	Unspecified
mmu-mir-129-2-3p	MIMAT0000544	Snx30	209131	HITS-CLIP	21258322	Unspecified
mmu-let-7b-5p	MIMAT0000522	Thrsp	21835	Sequencing	19536157	Unspecified
mmu-let-7b-5p	MIMAT0000522	Stat2	20847	Sequencing	19536157	Unspecified
mmu-let-7b-5p	MIMAT0000522	Stk35	67333	Sequencing	19536157	Unspecified
mmu-let-7b-5p	MIMAT0000522	Ubxn4	67812	Sequencing	19536157	Unspecified
mmu-let-7b-5p	MIMAT0000522	Srcin1	56013	Sequencing	19536157	Unspecified
mmu-let-7b-5p	MIMAT0000522	Srek1	218543	Sequencing	19536157	Unspecified
mmu-let-7b-5p	MIMAT0000522	Tmem2	83921	Sequencing	19536157	Unspecified
mmu-let-7b-5p	MIMAT0000522	Ylpm1	56531	Sequencing	19536157	Unspecified
mmu-let-7b-5p	MIMAT0000522	Tram1l1	229801	Sequencing	19536157	Unspecified
mmu-let-7b-5p	MIMAT0000522	Psd3	234353	Sequencing	19536157	Unspecified
mmu-let-7b-5p	MIMAT0000522	Ssh1	231637	Sequencing	19536157	Unspecified
mmu-let-7b-5p	MIMAT0000522	Ppm1e	320472	Sequencing	19536157	Unspecified
mmu-let-7b-5p	MIMAT0000522	Tor1aip2	240832	Sequencing	19536157	Unspecified
mmu-let-7b-5p	MIMAT0000522	Tmem194	210035	Sequencing	19536157	Unspecified
mmu-let-7b-5p	MIMAT0000522	Slc20a1	20515	Sequencing	19536157	Unspecified
mmu-let-7b-5p	MIMAT0000522	Stx17	67727	Sequencing	19536157	Unspecified
mmu-let-7b-5p	MIMAT0000522	Zkscan2	210162	Sequencing	19536157	Unspecified
mmu-let-7b-5p	MIMAT0000522	Stx3	20908	Sequencing	19536157	Unspecified
mmu-let-7b-5p	MIMAT0000522	Thbs1	21825	Sequencing	19536157	Unspecified
mmu-let-7b-5p	MIMAT0000522	Rock2	19878	Sequencing	19536157	Unspecified
mmu-let-7b-5p	MIMAT0000522	Maneal	215090	Sequencing	19536157	Unspecified
mmu-let-7b-5p	MIMAT0000522	Rnf167	70510	Sequencing	19536157	Unspecified
mmu-let-7b-5p	MIMAT0000522	Psme4	103554	Sequencing	19536157	Unspecified
mmu-let-7b-5p	MIMAT0000522	Prdm1	12142	Sequencing	19536157	Unspecified
mmu-let-7b-5p	MIMAT0000522	Tbc1d14	100855	Sequencing	19536157	Unspecified
mmu-let-7b-5p	MIMAT0000522	Ptprd	19266	Sequencing	19536157	Unspecified
mmu-let-7b-5p	MIMAT0000522	Zfp641	239652	Sequencing	19536157	Unspecified
mmu-let-7b-5p	MIMAT0000522	Pgrmc1	53328	Sequencing	19536157	Unspecified
mmu-let-7b-5p	MIMAT0000522	Zfp644	52397	Sequencing	19536157	Unspecified
mmu-let-7b-5p	MIMAT0000522	Mtpn	14489	GFP reporter assay//Luciferase assay//Western blot//Reporter assay//Other	15806104	Unspecified
mmu-let-7b-5p	MIMAT0000522	Tgs1	116940	Sequencing	19536157	Unspecified
mmu-let-7b-5p	MIMAT0000522	Tmem214	68796	Sequencing	19536157	Unspecified
mmu-let-7b-5p	MIMAT0000522	Syt11	229521	Sequencing	19536157	Unspecified
mmu-let-7b-5p	MIMAT0000522	Zfp248	72720	Sequencing	19536157	Unspecified
mmu-let-7b-5p	MIMAT0000522	Slc24a2	76376	Sequencing	19536157	Unspecified
mmu-let-7b-5p	MIMAT0000522	Serf2	378702	Sequencing	19536157	Unspecified
mmu-let-7b-5p	MIMAT0000522	Tmed5	73130	Sequencing	19536157	Unspecified
mmu-let-7b-5p	MIMAT0000522	Zfp354b	27274	Sequencing	19536157	Unspecified
mmu-mir-129-2-3p	MIMAT0000544	Zdhhc20	75965	HITS-CLIP	25083871	Unspecified
mmu-let-7b-5p	MIMAT0000522	Zfp462	242466	Sequencing	19536157	Unspecified
mmu-let-7b-5p	MIMAT0000522	Zfp318	57908	Sequencing	19536157	Unspecified
mmu-mir-129-2-3p	MIMAT0000544	Tmed5	73130	HITS-CLIP	25083871	Unspecified
mmu-mir-129-2-3p	MIMAT0000544	Mpv17	17527	HITS-CLIP	21258322	Unspecified
mmu-let-7b-5p	MIMAT0000522	Rnf44	105239	Sequencing	19536157	Unspecified
mmu-let-7b-5p	MIMAT0000522	Pnkd	56695	Sequencing	19536157	Unspecified
mmu-let-7b-5p	MIMAT0000522	Zeb2	24136	Sequencing	19536157	Unspecified
mmu-let-7b-5p	MIMAT0000522	Nid1	18073	Sequencing	19536157	Unspecified
mmu-let-7b-5p	MIMAT0000522	Rdx	19684	Sequencing	19536157	Unspecified
mmu-let-7b-5p	MIMAT0000522	Syn3	27204	Sequencing	19536157	Unspecified
mmu-let-7b-5p	MIMAT0000522	Usp45	77593	Sequencing	19536157	Unspecified
mmu-let-7b-5p	MIMAT0000522	Trim6	94088	Sequencing	19536157	Unspecified
mmu-let-7b-5p	MIMAT0000522	Rffl	67338	Sequencing	19536157	Unspecified
mmu-let-7b-5p	MIMAT0000522	Slitrk4	245446	Sequencing	19536157	Unspecified
mmu-let-7b-5p	MIMAT0000522	Mtf1	17764	Sequencing	19536157	Unspecified
mmu-let-7b-5p	MIMAT0000522	Trib2	217410	Sequencing	19536157	Unspecified
mmu-let-7b-5p	MIMAT0000522	Mtmr4	170749	Sequencing	19536157	Unspecified
mmu-let-7b-5p	MIMAT0000522	Stim1	20866	Sequencing	19536157	Unspecified
mmu-let-7b-5p	MIMAT0000522	Slc6a8	102857	Sequencing	19536157	Unspecified
mmu-let-7b-5p	MIMAT0000522	Patl1	225929	Sequencing	19536157	Unspecified
mmu-let-7b-5p	MIMAT0000522	Trps1	83925	Sequencing	19536157	Unspecified
mmu-let-7b-5p	MIMAT0000522	Slitrk5	75409	Sequencing	19536157	Unspecified
mmu-let-7b-5p	MIMAT0000522	Zscan22	232878	Sequencing	19536157	Unspecified
mmu-let-7b-5p	MIMAT0000522	Synj1	104015	Sequencing	19536157	Unspecified
mmu-let-7b-5p	MIMAT0000522	Slco5a1	240726	Sequencing	19536157	Unspecified
mmu-let-7b-5p	MIMAT0000522	Zfp174	385674	Sequencing	19536157	Unspecified
mmu-mir-129-2-3p	MIMAT0000544	Pdk1	228026	HITS-CLIP	25083871	Unspecified
mmu-let-7b-5p	MIMAT0000522	Wdtc1	230796	Sequencing	19536157	Unspecified
mmu-mir-129-2-3p	MIMAT0000544	Pdk1	228026	HITS-CLIP	21258322	Unspecified
mmu-mir-129-2-3p	MIMAT0000544	Scn8a	20273	HITS-CLIP	25083871	Unspecified
mmu-let-7b-5p	MIMAT0000522	Zc3h11a	70579	Sequencing	19536157	Unspecified
mmu-mir-129-2-3p	MIMAT0000544	Zfp568	243905	HITS-CLIP	25083871	Unspecified
mmu-let-7b-5p	MIMAT0000522	Zfp280b	64453	Sequencing	19536157	Unspecified
mmu-let-7b-5p	MIMAT0000522	Zfp109	56869	Sequencing	19536157	Unspecified
mmu-let-7b-5p	MIMAT0000522	Sacm1l	83493	Sequencing	19536157	Unspecified
mmu-let-7b-5p	MIMAT0000522	Zfp9	22750	Sequencing	19536157	Unspecified
mmu-let-7b-5p	MIMAT0000522	Nlk	18099	Sequencing	19536157	Unspecified
mmu-let-7b-5p	MIMAT0000522	Zdhhc24	70605	Sequencing	19536157	Unspecified
mmu-let-7b-5p	MIMAT0000522	Sh2b3	16923	Sequencing	19536157	Unspecified
mmu-let-7b-5p	MIMAT0000522	Ubap2	68926	Sequencing	19536157	Unspecified
mmu-let-7b-5p	MIMAT0000522	Xkr8	381560	Sequencing	19536157	Unspecified
mmu-mir-129-2-3p	MIMAT0000544	Scn8a	20273	HITS-CLIP	23142080	Unspecified
mmu-let-7b-5p	MIMAT0000522	Tspan2	70747	Sequencing	19536157	Unspecified
mmu-let-7b-5p	MIMAT0000522	Unc80	329178	Sequencing	19536157	Unspecified
mmu-let-7b-5p	MIMAT0000522	Zswim5	74464	Sequencing	19536157	Unspecified
mmu-let-7b-5p	MIMAT0000522	Srrm4	68955	Sequencing	19536157	Unspecified
mmu-let-7b-5p	MIMAT0000522	Zfp583	213011	Sequencing	19536157	Unspecified
mmu-let-7b-5p	MIMAT0000522	Tenm2	23964	Sequencing	19536157	Unspecified
mmu-let-7b-5p	MIMAT0000522	Slc25a18	71803	Sequencing	19536157	Unspecified
mmu-let-7b-5p	MIMAT0000522	Tubb4a	22153	Sequencing	19536157	Unspecified
mmu-let-7b-5p	MIMAT0000522	Ptpru	19273	Sequencing	19536157	Unspecified
mmu-let-7b-5p	MIMAT0000522	Vav3	57257	Sequencing	19536157	Unspecified
mmu-let-7b-5p	MIMAT0000522	Slc2a3	20527	Sequencing	19536157	Unspecified
