# Supplementary material for: Reciprocal Changes in miRNA Expression with Pigmentation and Decreased Proliferation Induced in Mouse B16F1 Melanoma Cells by l-Tyrosine and 5-Bromo-2′-Deoxyuridine
Source: Int J Mol Sci. 2021 Feb 5;22(4):1591. doi: 10.3390/ijms22041591 (PMC7914888; doi:10.3390/ijms22041591)
Supplement: Supplementary file 1 [file ijms-22-01591-s001.zip › Networks and Funtional enrichment KEGG/Network miRNAs-mRNAs_Brd-dU/network_enrichment_kegg_1.json]

{
 "fun.anot": {
 "Pathways in cancer": [ "Gng2", "Col4a4", "Col4a3", "Runx1t1", "Ctbp2", "Slc15a1", "Tpm3", "Lpar3", "Col4a5", "Cybb", "Pdgfb", "Rac2", "Ret", "Tgfb2", "Adcy1", "Hif1a", "Dapk1", "Akt1", "Apc2", "E2f1", "Bmp2", "Braf", "Fgf10", "Cblb", "Ccnd1", "Fzd4", "Cebpa", "Mmp9", "Col4a1", "Col4a2", "Crkl", "Runx1", "Cxcl12", "Dcc", "Igf1", "Ikbkg", "E2f2", "Egfr", "Egln2", "Kit", "Kras", "Pik3r1", "Fadd", "Pparg", "Fas", "Myc", "Pdgfrb", "Gng7", "Vegfa", "Nras", "Smad3", "Stat3", "Mapk9", "Smad4", "Rhoa", "Casp8", "Cdh1", "Gpi1", "Csf3r" ],
"Hepatitis B": [ "Myd88", "Ccna2", "Tirap", "Cybb", "Lmna", "Tgfb2", "Akt1", "Ifnar1", "E2f1", "Ccnd1", "Mmp9", "Hspg2", "Ddx3x", "Ikbkg", "E2f2", "Elk1", "Kras", "Pik3r1", "Fadd", "Fas", "Myc", "Map3k1", "Nfatc3", "Nras", "Stat3", "Mapk9", "Smad4", "Ywhab", "Casp8", "Gpi1", "Creb1" ],
"Chronic myeloid leukemia": [ "Ctbp2", "Tgfb2", "Akt1", "E2f1", "Braf", "Cblb", "Ccnd1", "Crkl", "Runx1", "Ikbkg", "E2f2", "Kras", "Pik3r1", "Myc", "Ptpn11", "Nras", "Smad3", "Smad4", "Gpi1" ],
"Proteoglycans in cancer": [ "Itgb3", "Lmna", "Tgfb2", "Hif1a", "Akt1", "Ank2", "Braf", "Camk2a", "Camk2g", "Cav2", "Cblb", "Ccnd1", "Fzd4", "Mmp9", "Col1a1", "Col1a2", "Gpc1", "Hspg2", "Igf1", "Egfr", "Elk1", "Kras", "Pik3r1", "Fas", "Myc", "Ptpn11", "Gab1", "Vegfa", "Nras", "Pdpk1", "Timp3", "Stat3", "Rdx", "Rhoa", "Gpi1" ],
"Focal adhesion": [ "Col4a4", "Col4a3", "Itga9", "Slc15a1", "Elmo2", "Pak6", "Col4a5", "Comp", "Itgb3", "Itgb4", "Pdgfb", "Rac2", "Akt1", "Braf", "Cav2", "Ccnd1", "Fyn", "Col1a1", "Col1a2", "Col2a1", "Col3a1", "Col4a1", "Col4a2", "Crkl", "Igf1", "Egfr", "Elk1", "Pik3r1", "Pdgfrb", "Tln2", "Vegfa", "Pdpk1", "Mapk9", "Rhoa", "Gpi1" ],
"Colorectal cancer": [ "Slc15a1", "Cybb", "Rac2", "Tgfb2", "Akt1", "Apc2", "Braf", "Ccnd1", "Dcc", "Kras", "Pik3r1", "Myc", "Smad3", "Mapk9", "Smad4", "Rhoa" ],
"ErbB signaling pathway": [ "Ereg", "Slc15a1", "Pak6", "Akt1", "Braf", "Camk2a", "Camk2g", "Cblb", "Crkl", "Egfr", "Elk1", "Kras", "Pik3r1", "Myc", "Gab1", "Nras", "Mapk9", "Gpi1", "Abl2" ],
"Pancreatic cancer": [ "Rac2", "Tgfb2", "Akt1", "E2f1", "Braf", "Ccnd1", "Ikbkg", "E2f2", "Egfr", "Kras", "Pik3r1", "Vegfa", "Smad3", "Stat3", "Mapk9", "Smad4" ],
"Endometrial cancer": [ "Slc15a1", "Akt1", "Apc2", "Braf", "Ccnd1", "Egfr", "Elk1", "Kras", "Pik3r1", "Myc", "Nras", "Pdpk1", "Cdh1", "Gpi1" ],
"Renal cell carcinoma": [ "Pak6", "Pdgfb", "Tgfb2", "Hif1a", "Akt1", "Ets1", "Braf", "Crkl", "Egln2", "Kras", "Pik3r1", "Ptpn11", "Gab1", "Vegfa", "Nras", "Gpi1" ],
"Bladder cancer": [ "Dapk1", "E2f1", "Braf", "Ccnd1", "Mmp9", "E2f2", "Egfr", "Kras", "Myc", "Vegfa", "Nras", "Cdh1" ],
"Axon guidance": [ "Slc15a1", "Ube2j2", "Lrrc4c", "Rnd1", "Pak6", "Rac2", "Ablim1", "Epha4", "Fyn", "Cxcl12", "Dcc", "Efna5", "Ephb3", "Kras", "Robo1", "Nfatc3", "Sema4a", "Sema4g", "Nras", "Unc5b", "Unc5c", "Rhoa", "Plxna2" ],
"PI3K-Akt signaling pathway": [ "Gng2", "Col4a4", "Col4a3", "Itga9", "Csf1", "Slc15a1", "Lpar3", "Col4a5", "Comp", "Itgb3", "Itgb4", "Lmna", "Nos3", "Pdgfb", "Akt1", "Ifnar1", "Fgf10", "Ccnd1", "Col1a1", "Col1a2", "Col2a1", "Col3a1", "Col4a1", "Col4a2", "Ddit4", "Igf1", "Ikbkg", "Efna5", "Egfr", "Kit", "Kras", "Pik3r1", "Myc", "Pdgfrb", "Mcl1", "Gng7", "Vegfa", "Nras", "Pdpk1", "Ppp2r2c", "Ywhag", "Ywhab", "Gpi1", "Csf3r", "Creb1" ],
"Acute myeloid leukemia": [ "Runx1t1", "Akt1", "Braf", "Ccnd1", "Cebpa", "Runx1", "Ikbkg", "Kit", "Kras", "Pik3r1", "Myc", "Nras", "Stat3", "Gpi1" ],
"Glioma": [ "Pdgfb", "Akt1", "E2f1", "Braf", "Camk2a", "Camk2g", "Ccnd1", "Igf1", "E2f2", "Egfr", "Kras", "Pik3r1", "Pdgfrb", "Nras", "Gpi1" ],
"FoxO signaling pathway": [ "Tnfsf10", "Irs4", "Slc2a4", "Tgfb2", "Akt1", "Braf", "Ccnd1", "Grm1", "Csnk1e", "Homer1", "Igf1", "Egfr", "Kras", "Pik3r1", "Prkab1", "Setd7", "Nras", "Pdpk1", "Smad3", "Stat3", "Mapk9", "Smad4", "Gpi1" ],
"Hippo signaling pathway": [ "Lats1", "Slc15a1", "Serpine1", "Tgfb2", "Ajuba", "Id1", "Apc2", "Bbc3", "Bmp2", "Prkcz", "Ccnd1", "Fzd4", "Csnk1e", "Nf2", "Limd1", "Myc", "Mob1a", "Smad3", "Ppp2r2c", "Ywhag", "Smad4", "Smad7", "Ywhab", "Wwtr1", "Cdh1" ],
"Chagas disease (American trypanosomiasis)": [ "Myd88", "Lmna", "Serpine1", "Tgfb2", "Adcy1", "Akt1", "Calr", "Cflar", "Ifngr2", "Gnao1", "Ikbkg", "Pik3r1", "Fadd", "Fas", "Irak1", "Smad3", "Ppp2r2c", "Mapk9", "Casp8" ],
"Signaling pathways regulating pluripotency of stem cells": [ "Slc15a1", "Lifr", "Acvr1b", "Akt1", "Id1", "Apc2", "Bmp2", "Fzd4", "Igf1", "Il6st", "Kras", "Pik3r1", "Myc", "Zfhx3", "Nras", "Jarid2", "Smad3", "Smad9", "Stat3", "Smad4", "Tcf3", "Smad5", "Gpi1" ],
"Neurotrophin signaling pathway": [ "Slc15a1", "Akt1", "Bdnf", "Braf", "Camk2a", "Camk2g", "Camk4", "Ntrk2", "Crkl", "Kras", "Pik3r1", "Map3k1", "Ptpn11", "Gab1", "Irak1", "Irak2", "Nras", "Pdpk1", "Mapk9", "Rhoa", "Gpi1" ],
"Ras signaling pathway": [ "Gng2", "Csf1", "Mtss1", "Pak6", "Pdgfb", "Rac2", "Akt1", "Ets1", "Ets2", "Brap", "Fgf10", "Igf1", "Ikbkg", "Efna5", "Egfr", "Elk1", "Kit", "Kras", "Ksr2", "Pik3r1", "Ptpn11", "Pdgfrb", "Gab1", "Gng7", "Vegfa", "Grin2b", "Nras", "Mapk9", "Nf1", "Rhoa", "Gpi1", "Abl2" ],
"MAPK signaling pathway": [ "Mapk8", "Mtss1", "Pdgfb", "Rac2", "Tgfb2", "Daxx", "Akt1", "Dusp16", "Dusp8", "Bdnf", "Braf", "Fgf10", "Map3k14", "Ntrk2", "Crkl", "Ikbkg", "Dusp3", "Egfr", "Elk1", "Kras", "Fas", "Myc", "Map3k1", "Map3k7", "Map4k4", "Pdgfrb", "Nfatc3", "Nras", "Mef2c", "Ptpn5", "Mapk9", "Nf1", "Ptpn7", "Gpi1" ],
"Prostate cancer": [ "Slc15a1", "Pdgfb", "Akt1", "E2f1", "Braf", "Ccnd1", "Igf1", "Ikbkg", "E2f2", "Egfr", "Kras", "Pik3r1", "Pdgfrb", "Nras", "Pdpk1", "Gpi1", "Creb1" ],
"Thyroid cancer": [ "Tpm3", "Ret", "Braf", "Ccnd1", "Kras", "Pparg", "Myc", "Nras", "Cdh1" ],
"Rap1 signaling pathway": [ "Csf1", "Prkd3", "Lpar3", "Itgb3", "Pdgfb", "Rac2", "Adcy1", "Akt1", "Id1", "Braf", "Fgf10", "Prkcz", "Gnao1", "Crkl", "Ctnnd1", "Igf1", "P2ry1", "Efna5", "Egfr", "Kit", "Kras", "Pik3r1", "Pdgfrb", "Tln2", "Vegfa", "Grin2b", "Nras", "Rapgef4", "Rhoa", "Cdh1" ],
"Measles": [ "Tnfsf10", "Myd88", "Tnfrsf10b", "Slamf1", "Slc15a1", "Cd28", "Lmna", "Adar", "Akt1", "Ifnar1", "Dok1", "Bbc3", "Cblb", "Ccnd1", "Fyn", "Ifngr2", "Il13", "Pik3r1", "Fas", "Map3k7", "Irak1", "Stat3" ],
"Dorso-ventral axis formation": [ "Etv6", "Akap8", "Ets1", "Ets2", "Cpeb3", "Egfr", "Kras", "Gpi1" ],
"T cell receptor signaling pathway": [ "Grap2", "Slc15a1", "Pak6", "Cd28", "Akt1", "Cblb", "Map3k14", "Fyn", "Ikbkg", "Kras", "Pik3r1", "Map3k7", "Nfatc3", "Nras", "Pdpk1", "Mapk9", "Rhoa", "Gpi1" ],
"Melanoma": [ "Pdgfb", "Akt1", "E2f1", "Braf", "Fgf10", "Ccnd1", "Igf1", "E2f2", "Egfr", "Kras", "Pik3r1", "Pdgfrb", "Nras", "Cdh1" ],
"Apoptosis": [ "Tnfsf10", "Myd88", "Tnfrsf10b", "Cybb", "Akt1", "Map3k14", "Cflar", "Ikbkg", "Pik3r1", "Fadd", "Fas", "Il1rap", "Irak1", "Irak2", "Casp8" ],
"MicroRNAs in cancer": [ "EZH2", "Itgb3", "Pdgfb", "Tgfb2", "Apc2", "Dnmt1", "Dnmt3a", "Dnmt3b", "E2f1", "Ccnd1", "Mmp9", "Crkl", "Ddit4", "E2f2", "Egfr", "Kras", "Myc", "Pdgfrb", "Mcl1", "Mdm4", "Gls", "Vegfa", "Hmga2", "Nras", "Trim71", "Timp3", "Reck", "Stat3", "Prkce", "Rdx", "Slc7a1", "Ube2i", "Rhoa", "Gpi1" ],
"Wnt signaling pathway": [ "Ctbp2", "Slc15a1", "Trim39", "Rac2", "Csnk1a1", "Apc2", "Camk2a", "Camk2g", "Ccnd1", "Fzd4", "Csnk1e", "Cul1", "Myc", "Prickle2", "Map3k7", "Tbl1xr1", "Nfatc3", "Smad3", "Mapk9", "Smad4", "Rhoa" ],
"ECM-receptor interaction": [ "Col4a4", "Col4a3", "Itga9", "Col4a5", "Comp", "Itgb3", "Itgb4", "Itgb6", "Col1a1", "Col1a2", "Col2a1", "Col3a1", "Col4a1", "Col4a2", "Hspg2" ],
"Choline metabolism in cancer": [ "Mtss1", "Pdgfb", "Rac2", "Hif1a", "Akt1", "Egfr", "Kras", "Pik3r1", "Pdgfrb", "Nras", "Slc44a2", "Pdpk1", "Mapk9", "Ppap2b", "Lypla1", "Gpi1" ],
"Non-small cell lung cancer": [ "Akt1", "E2f1", "Braf", "Ccnd1", "E2f2", "Egfr", "Kras", "Pik3r1", "Nras", "Pdpk1", "Gpi1" ],
"Insulin resistance": [ "Ppara", "Slc15a1", "Mgea5", "Gdf3", "Gfpt1", "Slc2a4", "Nos3", "Akt1", "Prkcz", "Pik3r1", "Prkab1", "Ptpn11", "Pdpk1", "Stat3", "Prkce", "Mapk9", "Creb1" ],
"HTLV-I infection": [ "Slc15a1", "Enpp3", "H2-T23", "Pdgfb", "Tgfb2", "Adcy1", "Akt1", "Apc2", "E2f1", "Ets1", "Ets2", "Calr", "Map3k14", "Ccnd1", "Fzd4", "Crtc1", "Ikbkg", "E2f2", "Elk1", "Kras", "Pik3r1", "Myc", "Map3k1", "Pdgfrb", "Tln2", "Nfatc3", "Nras", "Smad3", "Zfp36", "Smad4", "Tcf3", "Crtc3", "Creb1" ],
"Central carbon metabolism in cancer": [ "Ret", "Hif1a", "Akt1", "Egfr", "Kit", "Kras", "Pik3r1", "Myc", "Pdgfrb", "Gls", "Nras", "Pdk1" ],
"Phospholipase D signaling pathway": [ "Cxcr2", "Lpar3", "Mtss1", "Pdgfb", "Adcy1", "Akt1", "Fyn", "Grm1", "Egfr", "Kit", "Kras", "Pik3r1", "Ptpn11", "Pdgfrb", "Gab1", "Nras", "Rapgef4", "Ppap2b", "Rhoa", "Gpi1" ],
"Chemokine signaling pathway": [ "Gng2", "Ccl9", "Cxcr2", "Slc15a1", "Adrb1", "Rac2", "Grk4", "Cx3cl1", "Adcy1", "Akt1", "Braf", "Prkcz", "Crkl", "Cxcl12", "Ikbkg", "Elmo1", "Kras", "Pik3r1", "Gng7", "Nras", "Stat3", "Rhoa", "Xcr1", "Gpi1", "Cxcl11" ],
"Sphingolipid signaling pathway": [ "ACVR1B", "Sgms2", "Acer1", "Nos3", "Rac2", "Akt1", "Prkcz", "Fyn", "Kras", "Pik3r1", "Nras", "Pdpk1", "Ppp2r2c", "Prkce", "Mapk9", "Rhoa", "Sgms1", "Sgpp2" ],
"Cytokine-cytokine receptor interaction": [ "Ccl9", "Cxcr2", "Il18r1", "Il17ra", "Tnfsf10", "Il11", "Il10rb", "Csf1", "Tnfrsf10b", "Il21", "Il5ra", "Lifr", "Pdgfb", "Tgfb2", "Acvr1b", "Cx3cl1", "Ifnar1", "Bmp2", "Ifngr2", "Cxcl12", "Il13", "Il6st", "Egfr", "Kit", "Fas", "Pdgfrb", "Il1rap", "Vegfa", "Xcr1", "Csf3r", "Cxcl11" ],
"Dopaminergic synapse": [ "Gng2", "Slc15a1", "Comt", "Mak", "Maoa", "Akt1", "Camk2a", "Camk2g", "Gnao1", "Gria1", "Gria3", "Scn1a", "Drd3", "Kcnj3", "Gng7", "Grin2b", "Ppp2r2c", "Mapk9", "Creb1" ],
"Glutamatergic synapse": [ "Gng2", "Mtss1", "Slc17a8", "Adrb1", "Grik3", "Adcy1", "Glul", "Gnao1", "Gria1", "Gria3", "Grm1", "Homer1", "Kcnj3", "Gls", "Gng7", "Grin2b", "Slc1a1" ],
"Osteoclast differentiation": [ "Fosl2", "Sqstm1", "Csf1", "Itgb3", "Tgfb2", "Akt1", "Ifnar1", "Camk4", "Map3k14", "Fyn", "Ifngr2", "Ikbkg", "Pik3r1", "Pparg", "Map3k7", "Mapk9", "Gpi1", "Creb1" ],
"mTOR signaling pathway": [ "Hif1a", "Akt1", "Braf", "Ddit4", "Igf1", "Pik3r1", "Vegfa", "Rictor", "Pdpk1", "Rragb", "Ulk1" ],
"AMPK signaling pathway": [ "Ccna2", "Irs4", "Slc2a4", "Akt1", "Camkk2", "Ccnd1", "Igf1", "Pik3r1", "Pparg", "Prkab1", "Map3k7", "Scd2", "Pdpk1", "Ppp2r2c", "Rab14", "Ulk1", "Rab11b", "Creb1" ],
"HIF-1 signaling pathway": [ "Lmna", "Nos3", "Serpine1", "Hif1a", "Akt1", "Camk2a", "Camk2g", "Ifngr2", "Igf1", "Egfr", "Egln2", "Eno2", "Pik3r1", "Vegfa", "Stat3", "Pdk1" ],
"Jak-STAT signaling pathway": [ "Il11", "Il10rb", "Il21", "Il5ra", "Lifr", "Ptpn2", "Akt1", "Ifnar1", "Ccnd1", "Ifngr2", "Il13", "Il6st", "Pik3r1", "Myc", "Ptpn11", "Mcl1", "Stam", "Stam2", "Stat3", "Gpi1", "Csf3r" ],
"Tuberculosis": [ "Myd88", "Il10rb", "Rfxank", "Tirap", "Cybb", "Lmna", "Tgfb2", "Akt1", "Camk2a", "Camk2g", "Ifngr2", "Coro1a", "Eea1", "Fadd", "Irak1", "Irak2", "Vdr", "Rfx5", "Mapk9", "Rhoa", "Casp8", "Creb1" ],
"Toxoplasmosis": [ "Myd88", "Il10rb", "Cybb", "Lmna", "Tgfb2", "Akt1", "Ifngr2", "Gnao1", "Ikbkg", "Pik3r1", "Map3k7", "Irak1", "Pdpk1", "Stat3", "Mapk9", "Casp8" ],
"Transcriptional misregulation in cancer": [ "Runx1t1", "Six4", "Etv6", "Per2", "Trio", "Hist1h2ac", "Pax2", "Cebpa", "Mmp9", "Mycn", "Gria3", "Runx1", "Igf1", "Pparg", "Myc", "Tspan7", "Hmga2", "Hoxa9", "Mef2c", "Runx2", "Tcf3", "Whsc1" ],
"Small cell lung cancer": [ "Col4a4", "Col4a3", "Col4a5", "Cybb", "Akt1", "E2f1", "Ccnd1", "Col4a1", "Col4a2", "Ikbkg", "E2f2", "Pik3r1", "Myc" ],
"Long-term potentiation": [ "Adcy1", "Braf", "Camk2a", "Camk2g", "Camk4", "Gria1", "Grm1", "Kras", "Grin2b", "Nras", "Ppp1r1a" ],
"Oxytocin signaling pathway": [ "Mtss1", "Nos3", "Adcy1", "Camk1g", "Camk2a", "Camk2g", "Camk4", "Camkk2", "Ccnd1", "Gnao1", "Egfr", "Kcnj3", "Elk1", "Kras", "Pik3r1", "Prkab1", "Nfatc3", "Nras", "Mef2c", "Rhoa" ],
"p53 signaling pathway": [ "Cybb", "Serpine1", "Bbc3", "Ccnd1", "Igf1", "Fas", "Zmat3", "Mdm4", "Pmaip1", "Casp8", "Sfn" ],
"Fc epsilon RI signaling pathway": [ "Mtss1", "Rac2", "Akt1", "Fyn", "Il13", "Kras", "Pik3r1", "Nras", "Pdpk1", "Mapk9", "Gpi1" ],
"Endocytosis": [ "Cxcr2", "Mup10", "Ddo", "Nedd4l", "Adrb1", "H2-T23", "Ret", "Tgfb2", "Grk4", "Arpc3", "Arpc4", "Eps15", "Zfyve27", "Prkcz", "Cav2", "Cblb", "Git2", "Mvb12b", "Nedd4", "Eea1", "Egfr", "Kit", "Smad3", "Stam", "Stam2", "Vps26a", "Rhoa", "Wipf2", "Rab11b", "Asap3" ],
"TNF signaling pathway": [ "Il18r1", "Csf1", "Cx3cl1", "Akt1", "Map3k14", "Cflar", "Mmp9", "Ikbkg", "Pik3r1", "Fadd", "Fas", "Map3k7", "Mapk9", "Casp8", "Creb1" ],
"Retrograde endocannabinoid signaling": [ "Gng2", "Slc17a8", "Gaa", "Adcy1", "Mgll", "Gnao1", "Gria1", "Gria3", "Grm1", "Kcnj3", "Gabra1", "Gabrb2", "Gng7", "Mapk9" ],
"Cell cycle": [ "Cdk7", "Mcm5", "Ccna2", "Slc15a1", "Tgfb2", "E2f1", "Ccnd1", "Cdc14b", "Cul1", "E2f2", "Myc", "Smad3", "Ywhag", "Smad4", "Ywhab", "Sfn" ],
"Hepatitis C": [ "Ppara", "Slc15a1", "IL6", "Akt1", "Ifnar1", "Braf", "Ikbkg", "Ocln", "Egfr", "Kras", "Pik3r1", "Nras", "Pdpk1", "Ppp2r2c", "Stat3", "Mapk9", "Gpi1" ],
"TGF-beta signaling pathway": [ "Tgfb2", "Acvr1b", "Id1", "Bmp2", "Cul1", "Myc", "Smad3", "Smad9", "Smad4", "Smad7", "Smad5", "Rhoa" ],
"Natural killer cell mediated cytotoxicity": [ "Tnfsf10", "Tnfrsf10b", "H2-T23", "Prf1", "Rac2", "Ifnar1", "Braf", "Fyn", "Ifngr2", "Kras", "Pik3r1", "Fas", "Ptpn11", "Nras", "Gpi1" ],
"Insulin signaling pathway": [ "Irs4", "Slc15a1", "Slc2a4", "Akt1", "Braf", "Prkcz", "Cblb", "Crkl", "Elk1", "Kras", "Pik3r1", "Prkab1", "Nras", "Pdpk1", "Phka1", "Mapk9", "Gpi1" ],
"Estrogen signaling pathway": [ "Nos3", "Adcy1", "Akt1", "Mmp9", "Gnao1", "Grm1", "Egfr", "Kcnj3", "Kras", "Pik3r1", "Nras", "Gpi1", "Creb1" ],
"Sphingolipid metabolism": [ "Kdsr", "Sgms2", "Acer1", "Ppap2b", "Sgms1", "Ugcg", "Gla", "Sgpp2" ],
"Bacterial invasion of epithelial cells": [ "Arpc3", "Arpc4", "Cav2", "Cblb", "Crkl", "Sep-08", "Elmo1", "Pik3r1", "Gab1", "Rhoa", "Cdh1" ],
"Amphetamine addiction": [ "Mak", "Maoa", "Arc", "Camk2a", "Camk2g", "Camk4", "Gria1", "Gria3", "Grin2b", "Creb1" ],
"Glycosphingolipid biosynthesis - globo series": [ "St3gal2", "B3galt5", "Fut9", "Gla" ],
"Nicotine addiction": [ "Slc17a8", "Gaa", "Gria1", "Gria3", "Gabra1", "Gabrb2", "Grin2b" ],
"Toll-like receptor signaling pathway": [ "Myd88", "Tirap", "Lmna", "Akt1", "Ifnar1", "Ikbkg", "Pik3r1", "Fadd", "Map3k7", "Irak1", "Mapk9", "Casp8", "Cxcl11" ],
"Viral myocarditis": [ "Cd28", "Cybb", "H2-T23", "Prf1", "Rac2", "Cxadr", "Dmd", "Ccnd1", "Fyn", "Casp8", "Abl2" ],
"Cholinergic synapse": [ "Gng2", "Adcy1", "Akt1", "Camk2a", "Camk2g", "Camk4", "Fyn", "Gnao1", "Kcnj3", "Kras", "Pik3r1", "Gng7", "Nras", "Creb1" ],
"Long-term depression": [ "Mtss1", "Braf", "Gnao1", "Gria1", "Gria3", "Grm1", "Igf1", "Kras", "Nras" ],
"Morphine addiction": [ "Gng2", "Adrb1", "Gaa", "Grk4", "Adcy1", "Gnao1", "Kcnj3", "Pde7b", "Gabra1", "Gabrb2", "Gng7", "Pde10a" ],
"Adipocytokine signaling pathway": [ "Ppara", "Irs4", "Slc2a4", "Akt1", "Camkk2", "Ikbkg", "Prkab1", "Ptpn11", "Stat3", "Mapk9" ],
"B cell receptor signaling pathway": [ "Slc15a1", "Cp", "Rac2", "Akt1", "Ikbkg", "Kras", "Pik3r1", "Nfatc3", "Nras", "Gpi1" ],
"Nitrogen metabolism": [ "Car9", "Car8", "Glul", "Car5b" ],
"cAMP signaling pathway": [ "Ppara", "Rac2", "Adcy1", "Akt1", "Atp2a2", "Atp2b2", "Bdnf", "Braf", "Camk2a", "Camk2g", "Camk4", "Gria1", "Gria3", "Pik3r1", "Grin2b", "Rapgef4", "Mapk9", "Rhoa", "Sstr1", "Npy1r", "Creb1" ],
"Thyroid hormone signaling pathway": [ "Slc15a1", "Med16", "Nanos1", "Itgb3", "Hif1a", "Akt1", "Atp2a2", "Ccnd1", "Kras", "Pik3r1", "Myc", "Nras", "Pdpk1", "Med13" ],
"Adherens junction": [ "Rac2", "Fyn", "Ctnnd1", "Egfr", "Map3k7", "Ptprj", "Smad3", "Smad4", "Rhoa", "Cdh1" ],
"Prolactin signaling pathway": [ "Slc15a1", "IL6", "Akt1", "Ccnd1", "Kras", "Pik3r1", "Nras", "Stat3", "Mapk9", "Gpi1" ],
"Platelet activation": [ "Mtss1", "Itgb3", "Nos3", "Adcy1", "Akt1", "Prkcz", "Fyn", "Col1a1", "Col1a2", "Col2a1", "Col3a1", "P2ry1", "Pik3r1", "Tln2", "Rhoa" ],
"Circadian entrainment": [ "Gng2", "Per2", "Adcy1", "Camk2a", "Camk2g", "Gnao1", "Gria1", "Gria3", "Kcnj3", "Gng7", "Grin2b", "Creb1" ],
"GnRH signaling pathway": [ "Mtss1", "Adcy1", "Camk2a", "Camk2g", "Egfr", "Elk1", "Kras", "Map3k1", "Nras", "Mapk9", "Gpi1" ],
"GABAergic synapse": [ "Gng2", "Gaa", "Adcy1", "Gad2", "Glul", "Gnao1", "Gabra1", "Gabrb2", "Gls", "Gng7", "Trak2" ],
"RIG-I-like receptor signaling pathway": [ "Isg15", "Atg5", "Ddx3x", "Ikbkg", "Fadd", "Map3k1", "Map3k7", "Mapk9", "Casp8" ],
"Protein digestion and absorption": [ "Col4a4", "Col4a3", "Col4a5", "Eln", "Col1a1", "Col1a2", "Col2a1", "Col3a1", "Col4a1", "Col4a2", "Slc1a1" ],
"Alanine, aspartate and glutamate metabolism": [ "Adsl", "Gdf3", "Gfpt1", "Gad2", "Glul", "Gls" ],
"Inflammatory bowel disease (IBD)": [ "Il18r1", "Il21", "Lmna", "Tgfb2", "Ifngr2", "Il13", "Smad3", "Stat3" ],
"VEGF signaling pathway": [ "Mtss1", "Nos3", "Rac2", "Akt1", "Kras", "Pik3r1", "Vegfa", "Nras" ],
"Aldosterone-regulated sodium reabsorption": [ "Nedd4l", "Igf1", "Kras", "Pik3r1", "Pdpk1", "Sfn" ],
"Amoebiasis": [ "Col4a4", "Col4a3", "Col4a5", "Lmna", "Tgfb2", "Adcy1", "Col1a1", "Col1a2", "Col2a1", "Col3a1", "Col4a1", "Col4a2", "Pik3r1" ],
"Epstein-Barr virus infection": [ "Ccna2", "Il10rb", "Nup214", "Slc15a1", "Enpp3", "Cp", "H2-T23", "Hdac4", "Akt1", "Map3k14", "Nedd4", "Ikbkg", "Pik3r1", "Polr3f", "Myc", "Map3k7", "Irak1", "Stat3", "Mapk9", "Ywhag", "Ywhab" ],
"Other types of O-glycan biosynthesis": [ "Fut9", "Gxylt1", "Lfng", "Poglut1", "Pofut1" ],
"Circadian rhythm": [ "Per2", "Csnk1e", "Cul1", "Prkab1", "Creb1" ],
"Fc gamma R-mediated phagocytosis": [ "Rac2", "Akt1", "Arpc3", "Arpc4", "Crkl", "Pik3r1", "Myo10", "Prkce", "Ppap2b", "Asap3" ],
"Progesterone-mediated oocyte maturation": [ "Ccna2", "Adcy1", "Akt1", "Braf", "Cpeb3", "Igf1", "Kras", "Pik3r1", "Mapk9", "Pgr" ],
"Primary immunodeficiency": [ "Rfxank", "Dclre1c", "Aicda", "Ikbkg", "Rfx5" ] 
},
"fun.ids": [ "Pathways in cancer", "Hepatitis B", "Chronic myeloid leukemia", "Proteoglycans in cancer", "Focal adhesion", "Colorectal cancer", "ErbB signaling pathway", "Pancreatic cancer", "Endometrial cancer", "Renal cell carcinoma", "Bladder cancer", "Axon guidance", "PI3K-Akt signaling pathway", "Acute myeloid leukemia", "Glioma", "FoxO signaling pathway", "Hippo signaling pathway", "Chagas disease (American trypanosomiasis)", "Signaling pathways regulating pluripotency of stem cells", "Neurotrophin signaling pathway", "Ras signaling pathway", "MAPK signaling pathway", "Prostate cancer", "Thyroid cancer", "Rap1 signaling pathway", "Measles", "Dorso-ventral axis formation", "T cell receptor signaling pathway", "Melanoma", "Apoptosis", "MicroRNAs in cancer", "Wnt signaling pathway", "ECM-receptor interaction", "Choline metabolism in cancer", "Non-small cell lung cancer", "Insulin resistance", "HTLV-I infection", "Central carbon metabolism in cancer", "Phospholipase D signaling pathway", "Chemokine signaling pathway", "Sphingolipid signaling pathway", "Cytokine-cytokine receptor interaction", "Dopaminergic synapse", "Glutamatergic synapse", "Osteoclast differentiation", "mTOR signaling pathway", "AMPK signaling pathway", "HIF-1 signaling pathway", "Jak-STAT signaling pathway", "Tuberculosis", "Toxoplasmosis", "Transcriptional misregulation in cancer", "Small cell lung cancer", "Long-term potentiation", "Oxytocin signaling pathway", "p53 signaling pathway", "Fc epsilon RI signaling pathway", "Endocytosis", "TNF signaling pathway", "Retrograde endocannabinoid signaling", "Cell cycle", "Hepatitis C", "TGF-beta signaling pathway", "Natural killer cell mediated cytotoxicity", "Insulin signaling pathway", "Estrogen signaling pathway", "Sphingolipid metabolism", "Bacterial invasion of epithelial cells", "Amphetamine addiction", "Glycosphingolipid biosynthesis - globo series", "Nicotine addiction", "Toll-like receptor signaling pathway", "Viral myocarditis", "Cholinergic synapse", "Long-term depression", "Morphine addiction", "Adipocytokine signaling pathway", "B cell receptor signaling pathway", "Nitrogen metabolism", "cAMP signaling pathway", "Thyroid hormone signaling pathway", "Adherens junction", "Prolactin signaling pathway", "Platelet activation", "Circadian entrainment", "GnRH signaling pathway", "GABAergic synapse", "RIG-I-like receptor signaling pathway", "Protein digestion and absorption", "Alanine, aspartate and glutamate metabolism", "Inflammatory bowel disease (IBD)", "VEGF signaling pathway", "Aldosterone-regulated sodium reabsorption", "Amoebiasis", "Epstein-Barr virus infection", "Other types of O-glycan biosynthesis", "Circadian rhythm", "Fc gamma R-mediated phagocytosis", "Progesterone-mediated oocyte maturation", "Primary immunodeficiency" ],
"pval": [ 3.26e-09,  5.9e-09, 1.92e-07, 2.16e-07, 3.11e-07, 3.19e-06, 3.49e-06, 4.93e-06, 5.16e-06, 7.47e-06, 9.56e-06, 1.29e-05, 1.61e-05, 1.64e-05, 1.85e-05, 2.45e-05, 2.93e-05, 4.47e-05, 5.02e-05, 5.26e-05, 5.81e-05, 6.99e-05, 7.09e-05, 7.63e-05, 8.57e-05, 0.000103, 0.000151, 0.000188, 0.000215, 0.000268, 0.000381, 0.000572, 0.000675,  0.00103,  0.00104,  0.00108,  0.00108,  0.00128,  0.00143,  0.00145,  0.00146,  0.00152,  0.00159,  0.00161,  0.00176,  0.00216,   0.0023,  0.00235,  0.00243,  0.00331,   0.0034,  0.00355,  0.00408,  0.00409,  0.00432,  0.00461,  0.00461,  0.00632,  0.00641,  0.00854,  0.00911,  0.00922,   0.0107,    0.013,    0.013,   0.0134,   0.0135,   0.0144,   0.0145,   0.0151,   0.0158,    0.017,   0.0172,   0.0185,   0.0195,    0.021,   0.0211,   0.0231,   0.0236,   0.0242,   0.0243,   0.0251,   0.0251,   0.0288,   0.0303,   0.0325,    0.035,   0.0368,   0.0375,   0.0391,    0.042,   0.0457,   0.0486,   0.0519,    0.052,   0.0532,   0.0532,   0.0692,   0.0692,   0.0819 ],
"adj.p": [ 2.95e-07, 2.95e-07,  5.4e-06,  5.4e-06, 6.22e-06, 4.985714e-05, 4.985714e-05, 5.733333e-05, 5.733333e-05, 7.47e-05, 8.690909e-05, 0.0001075, 0.0001171429, 0.0001171429, 0.0001233333, 0.000153125, 0.0001723529, 0.0002483333, 0.000263, 0.000263, 0.0002766667, 0.0003082609, 0.0003082609, 0.0003179167, 0.0003428, 0.0003961538, 0.0005592593, 0.0006714286, 0.0007413793, 0.0008933333, 0.001229032, 0.0017875, 0.002045455, 0.002918919, 0.002918919, 0.002918919, 0.002918919, 0.003368421, 0.003560976, 0.003560976, 0.003560976, 0.003619048, 0.003659091, 0.003659091, 0.003911111, 0.004695652, 0.004893617, 0.004895833, 0.004959184,  0.00662, 0.006666667, 0.006826923, 0.007574074, 0.007574074, 0.007854545, 0.008087719, 0.008087719, 0.01086441, 0.01086441, 0.01423333, 0.01487097, 0.01487097, 0.01698413,     0.02,     0.02, 0.02014925, 0.02014925, 0.02101449, 0.02101449, 0.02157143, 0.02225352, 0.02356164, 0.02356164,    0.025,    0.026, 0.0274026, 0.0274026, 0.02961538, 0.02987342,     0.03,     0.03, 0.03024096, 0.03024096, 0.03428571, 0.03564706, 0.0377907, 0.04022989, 0.04181818, 0.04213483, 0.04344444, 0.04615385, 0.04967391, 0.05225806, 0.05473684, 0.05473684, 0.05484536, 0.05484536, 0.06989899, 0.06989899,   0.0819 ],
"hit.num": [       59,       31,       19,       35,       35,       16,       19,       16,       14,       16,       12,       23,       45,       14,       15,       23,       25,       19,       23,       21,       32,       34,       17,        9,       30,       22,        8,       18,       14,       15,       34,       21,       15,       16,       11,       17,       33,       12,       20,       25,       18,       31,       19,       17,       18,       11,       18,       16,       21,       22,       16,       22,       13,       11,       20,       11,       11,       30,       15,       14,       16,       17,       12,       15,       17,       13,        8,       11,       10,        4,        7,       13,       11,       14,        9,       12,       10,       10,        4,       21,       14,       10,       10,       15,       12,       11,       11,        9,       11,        6,        8,        8,        6,       13,       21,        5,        5,       10,       10,        5 ] 
}
