# Supplementary material for: Reciprocal Changes in miRNA Expression with Pigmentation and Decreased Proliferation Induced in Mouse B16F1 Melanoma Cells by l-Tyrosine and 5-Bromo-2′-Deoxyuridine
Source: Int J Mol Sci. 2021 Feb 5;22(4):1591. doi: 10.3390/ijms22041591 (PMC7914888; doi:10.3390/ijms22041591)
Supplement: Supplementary file 1 [file ijms-22-01591-s001.zip › Networks and Funtional enrichment KEGG/Network miRNAs-mRNAs_Brd-dU/network_enrichment_kegg_2.json]

{
 "fun.anot": {
 "Hepatitis B": [ "Tirap", "Cybb", "Egr2", "Lmna", "Tgfb2", "Akt3", "Ifnar1", "E2f1", "Ccnd1", "Mmp9", "E2f2", "Rb1", "Fas", "Fasl", "Map3k1", "Pten", "Nfatc3", "Nras", "Tlr4", "Jun", "Ywhaz", "Casp8", "Gpi1", "Akt1", "Creb1", "Ikbkg", "E2f3", "Elk1", "Stat3", "Tgfbr1", "Stat2" ],
"Pathways in cancer": [ "Runx1t1", "Ctbp2", "Tpm3", "Lpar3", "Arhgef11", "Cybb", "Gli3", "Prkacb", "Tgfb2", "Csf3r", "Hif1a", "Dapk1", "Akt3", "Apc2", "Appl1", "E2f1", "Bmp2", "Ccnd1", "Cebpa", "Mmp9", "Col4a1", "Runx1", "Dcc", "E2f2", "Egfr", "Rb1", "Fas", "Fasl", "Pten", "Max", "Gnb4", "Nras", "Jun", "Casp8", "Cdh1", "Gpi1", "Akt1", "Braf", "Col4a2", "Crk", "Ikbkg", "E2f3", "Egln2", "Stat3", "Pdgfrb", "Igf1r", "Tgfbr1", "Rock2" ],
"Bladder cancer": [ "Dapk1", "E2f1", "Ccnd1", "Mmp9", "E2f2", "Egfr", "Rb1", "Nras", "Cdh1", "Braf", "E2f3", "Thbs1" ],
"FoxO signaling pathway": [ "Atm", "Prkaa2", "Irs4", "Tgfb2", "Csnk1e", "Akt3", "Ccnd1", "Homer1", "Il10", "Sirt1", "Egfr", "Fasl", "Prkaa1", "Pten", "Nras", "Gpi1", "Akt1", "Braf", "Cat", "Stat3", "Igf1r", "Tgfbr1", "Nlk" ],
"Chronic myeloid leukemia": [ "Ctbp2", "Tgfb2", "Akt3", "E2f1", "Ccnd1", "Runx1", "E2f2", "Rb1", "Nras", "Gpi1", "Akt1", "Braf", "Crk", "Ikbkg", "E2f3", "Tgfbr1" ],
"Glioma": [ "Akt3", "E2f1", "Ccnd1", "E2f2", "Egfr", "Rb1", "Pten", "Nras", "Gpi1", "Akt1", "Braf", "E2f3", "Pdgfrb", "Igf1r" ],
"MAPK signaling pathway": [ "Mtss1", "Prkacb", "Tgfb2", "Daxx", "Akt3", "Dusp8", "Bdnf", "Egfr", "Fas", "Fasl", "Map3k1", "Map4k4", "Max", "Nfatc3", "Nras", "Jun", "Ptpn7", "Gpi1", "Akt1", "Dusp1", "Braf", "Cacna1e", "Ppp3r1", "Map4k3", "Crk", "Ikbkg", "Dusp6", "Elk1", "Flna", "Pdgfrb", "Tgfbr1", "Nlk" ],
"Prostate cancer": [ "Akt3", "E2f1", "Ccnd1", "E2f2", "Egfr", "Rb1", "Pten", "Nras", "Gpi1", "Akt1", "Braf", "Creb1", "Ikbkg", "E2f3", "Pdgfrb", "Igf1r" ],
"Melanoma": [ "Akt3", "E2f1", "Ccnd1", "E2f2", "Egfr", "Rb1", "Pten", "Nras", "Cdh1", "Akt1", "Braf", "E2f3", "Pdgfrb", "Igf1r" ],
"Proteoglycans in cancer": [ "Lmna", "Prkacb", "Tgfb2", "Hif1a", "Akt3", "Ank3", "Cav2", "Ccnd1", "Mmp9", "Egfr", "Fas", "Fasl", "Nras", "Tlr4", "Pdcd4", "Timp3", "Gpi1", "Actg1", "Akt1", "Braf", "Elk1", "Stat3", "Flna", "Igf1r", "Thbs1", "Rock2", "Rdx" ],
"Chagas disease (American trypanosomiasis)": [ "Lmna", "Serpine1", "Tgfb2", "Akt3", "Ifngr2", "Cflar", "Il10", "Fas", "Fasl", "Irak1", "Tlr4", "Jun", "Casp8", "Akt1", "Ikbkg", "Gnal", "Tgfbr1" ],
"Pancreatic cancer": [ "Tgfb2", "Akt3", "E2f1", "Ccnd1", "E2f2", "Egfr", "Rb1", "Akt1", "Braf", "Ikbkg", "E2f3", "Stat3", "Tgfbr1" ],
"p53 signaling pathway": [ "Atm", "Cdc25c", "Cybb", "Serpine1", "Bbc3", "Ccnd1", "Fas", "Pten", "Zmat3", "Pmaip1", "Casp8", "Sfn", "Thbs1" ],
"Measles": [ "Slamf1", "Lmna", "Akt3", "Ifnar1", "Ifngr2", "Il13", "Eif2ak2", "Bbc3", "Ccnd1", "Fyn", "Fas", "Fasl", "Irak1", "Tlr4", "Tnfrsf10b", "Csnk2a1", "Akt1", "Eif2ak3", "Stat3", "Stat2" ],
"Endometrial cancer": [ "Akt3", "Apc2", "Ccnd1", "Egfr", "Pten", "Nras", "Cdh1", "Gpi1", "Akt1", "Braf", "Elk1" ],
"Focal adhesion": [ "Itga9", "Pak6", "Comp", "Itgb4", "Akt3", "Cav2", "Ccnd1", "Fyn", "Col4a1", "Egfr", "Pten", "Jun", "Gpi1", "Actg1", "Akt1", "Itga4", "Braf", "Col4a2", "Crk", "Elk1", "Flna", "Pdgfrb", "Igf1r", "Thbs1", "Rock2", "Vav3" ],
"Apoptosis": [ "Atm", "Csf2rb", "Cybb", "Prkacb", "Akt3", "Cflar", "Fas", "Fasl", "Irak1", "Tnfrsf10b", "Casp8", "Akt1", "Ppp3r1", "Ikbkg" ],
"Non-small cell lung cancer": [ "Akt3", "E2f1", "Ccnd1", "E2f2", "Egfr", "Rb1", "Nras", "Gpi1", "Akt1", "Braf", "E2f3" ],
"Acute myeloid leukemia": [ "Runx1t1", "Akt3", "Ccnd1", "Cebpa", "Runx1", "Nras", "Gpi1", "Akt1", "Braf", "Ikbkg", "Stat3" ],
"Adipocytokine signaling pathway": [ "Ppara", "Tnfrsf1b", "Prkaa2", "Irs4", "Akt3", "Camkk2", "PPARA", "Prkaa1", "Adipor2", "Akt1", "Ikbkg", "Stat3" ],
"Colorectal cancer": [ "Cybb", "Tgfb2", "Akt3", "Apc2", "Appl1", "Ccnd1", "Dcc", "Jun", "Akt1", "Braf", "Tgfbr1" ],
"Small cell lung cancer": [ "Cybb", "Akt3", "E2f1", "Ccnd1", "Col4a1", "E2f2", "Rb1", "Pten", "Max", "Akt1", "Col4a2", "Ikbkg", "E2f3" ],
"Axon guidance": [ "Rnd1", "Pak6", "Fyn", "Dcc", "Efna5", "Epha7", "Nfatc3", "Nras", "Unc5c", "Epha4", "Ppp3r1", "Tbc1d24", "Sema4f", "Ephb3", "Sema4g", "Srgap3", "Rock2" ],
"Transcriptional misregulation in cancer": [ "Runx1t1", "Six4", "Atm", "Trio", "Irf1", "Pax3", "Cdk9", "Cebpa", "Mmp9", "Runx1", "Max", "Hmga2", "Hoxa9", "Runx2", "Tcf3", "Whsc1", "Zeb1", "Gria3", "Dusp6", "Ncor1", "Igf1r" ],
"Cytokine-cytokine receptor interaction": [ "Il18r1", "Il17ra", "Il11", "Tnfrsf1b", "Csf1", "Csf2rb", "Xcr1", "Dkc1", "Il21", "Hinfp", "Lifr", "Tgfb2", "Csf3r", "Ifnar1", "Ifngr2", "Il13", "Bmp2", "Il10", "Egfr", "Fas", "Fasl", "Tnfrsf10b", "Cxcr2", "Acvr1b", "Cxcl11", "Bmpr1a", "Pdgfrb", "Tgfbr1" ],
"Amphetamine addiction": [ "Mak", "Maoa", "Prkacb", "Camk4", "Sirt1", "Jun", "Arc", "Ppp3r1", "Creb1", "Gria3", "Gria2" ],
"Renal cell carcinoma": [ "Pak6", "Tgfb2", "Hif1a", "Akt3", "Nras", "Jun", "Gpi1", "Akt1", "Braf", "Crk", "Egln2" ],
"Insulin resistance": [ "Ppara", "Prkaa2", "Mgea5", "Gdf3", "Nos3", "Gys1", "Akt3", "Prkcz", "PPARA", "Prkaa1", "Pten", "Akt1", "Creb1", "Stat3", "Ppargc1b" ],
"Inflammatory bowel disease (IBD)": [ "Il18r1", "Il21", "Lmna", "Tgfb2", "Ifngr2", "Il13", "Il10", "Tlr4", "Jun", "Stat3" ],
"HTLV-I infection": [ "Atm", "Cdc23", "Enpp3", "Egr2", "H2-T23", "Prkacb", "Tgfb2", "Akt3", "Apc2", "E2f1", "Ccnd1", "E2f2", "Rb1", "Map3k1", "Nfatc3", "Nras", "Jun", "Tcf3", "Crtc3", "Akt1", "Ppp3r1", "Creb1", "Crem", "Ikbkg", "E2f3", "Elk1", "Pdgfrb", "Slc25a4", "Tgfbr1" ],
"Nitrogen metabolism": [ "Cmtm7", "Car8", "Glul", "Car5b", "Car2" ],
"Influenza A": [ "Rsad2", "Dnajb1", "Enpp3", "Cybb", "Lmna", "Cdh4", "Akt3", "Ifnar1", "Ifngr2", "Eif2ak2", "Fas", "Fasl", "Tlr4", "Jun", "Tnfrsf10b", "Actg1", "Akt1", "Kpna1", "Eif2ak3", "Stat2" ],
"Dorso-ventral axis formation": [ "Cpeb3", "Egfr", "Gpi1", "Fmn2", "Cpeb2", "Cpeb4" ],
"Jak-STAT signaling pathway": [ "Il11", "Csf2rb", "St6galnac6", "Il21", "Hinfp", "Lifr", "Csf3r", "Akt3", "Ifnar1", "Ifngr2", "Il13", "Ccnd1", "Il10", "Pias3", "Mcl1", "Gpi1", "Akt1", "Stat3", "Stat2" ],
"MicroRNAs in cancer": [ "Atm", "Tgfb2", "Apc2", "Dnmt3a", "E2f1", "Ccnd1", "Mmp9", "Sirt1", "E2f2", "Egfr", "Pten", "Mcl1", "Trim71", "Hmga2", "Nras", "Pdcd4", "Reck", "Timp3", "Spry2", "Zeb1", "Gpi1", "Crk", "E2f3", "Stat3", "Pdgfrb", "Thbs1", "Zeb2", "Rdx" ],
"Signaling pathways regulating pluripotency of stem cells": [ "Lifr", "Akt3", "Apc2", "Bmp2", "Zfhx3", "Nras", "Jarid2", "Sox2", "Tcf3", "Gpi1", "Acvr1b", "Akt1", "Bmpr1a", "Stat3", "Igf1r", "Skil", "Pcgf3" ],
"Hippo signaling pathway": [ "Nup133", "Serpine1", "Tgfb2", "Csnk1e", "Apc2", "Bbc3", "Bmp2", "Prkcz", "Ccnd1", "Nf2", "Limd1", "Sox2", "Ywhaz", "Smad7", "Cdh1", "Actg1", "Bmpr1a", "Tgfbr1" ],
"Leishmaniasis": [ "Irf1", "Lmna", "Tgfb2", "Ifngr2", "Il10", "Irak1", "Tlr4", "Jun", "Itga4", "Elk1" ],
"HIF-1 signaling pathway": [ "Lmna", "Nos3", "Serpine1", "Hif1a", "Akt3", "Ifngr2", "Egfr", "Eno2", "Tlr4", "Akt1", "Egln2", "Stat3", "Igf1r", "Pdk1" ],
"Glucagon signaling pathway": [ "Ppara", "Prkaa2", "Erbb3", "Mecom", "Prkacb", "Gys1", "Akt3", "Sirt1", "PPARA", "Prkaa1", "Akt1", "Ppp3r1", "Creb1" ],
"Osteoclast differentiation": [ "Csf1", "Tgfb2", "Akt3", "Ifnar1", "Ifngr2", "Camk4", "Fyn", "Jun", "Gpi1", "Akt1", "Ppp3r1", "Creb1", "Ikbkg", "Tgfbr1", "Stat2" ],
"Glutamatergic synapse": [ "Mtss1", "Rsad1", "Slc17a8", "Adrb1", "Grik3", "Prkacb", "Glul", "Homer1", "Gnb4", "Slc1a2", "Ppp3r1", "Gria3", "Gria2", "Grik2" ],
"Nicotine addiction": [ "Rsad1", "Slc17a8", "Gabra1", "Gria3", "Gabra6", "Gabrb2", "Gria2" ],
"AMPK signaling pathway": [ "Prkaa2", "Irs4", "Erbb3", "Mecom", "Gys1", "Akt3", "Cab39", "Camkk2", "Ccnd1", "Sirt1", "Prkaa1", "Adipor2", "Akt1", "Creb1", "Igf1r" ],
"PI3K-Akt signaling pathway": [ "Itga9", "Csf1", "Lpar3", "Comp", "Itgb4", "Lmna", "Nos3", "Csf3r", "Gys1", "Akt3", "Ifnar1", "Ccnd1", "Col4a1", "Efna5", "Egfr", "Fasl", "Prkaa1", "Pten", "Mcl1", "Gnb4", "Nras", "Tlr4", "Ywhaz", "Gpi1", "Akt1", "Itga4", "Col4a2", "Creb1", "Ikbkg", "Pdgfrb", "Igf1r", "Thbs1" ],
"Hypertrophic cardiomyopathy (HCM)": [ "Itga9", "Prkaa2", "Tpm3", "Itgb4", "Tgfb2", "Trp53", "Prkaa1", "Actg1", "Itga4", "Atp2a2", "Dmd" ],
"B cell receptor signaling pathway": [ "Cp", "Akt3", "Nfatc3", "Nras", "Jun", "Gpi1", "Akt1", "Ppp3r1", "Ikbkg", "Vav3" ],
"Adherens junction": [ "Pvrl4", "Fyn", "Egfr", "Ptprj", "Cdh1", "Csnk2a1", "Actg1", "Igf1r", "Tgfbr1", "Nlk" ],
"Oxytocin signaling pathway": [ "Prkaa2", "Mtss1", "Nos3", "Prkacb", "Camk1d", "Camk4", "Camkk2", "Ccnd1", "Egfr", "Prkaa1", "Nfatc3", "Nras", "Jun", "Actg1", "Ppp3r1", "Elk1", "Rock2" ],
"Chemokine signaling pathway": [ "Xcr1", "Dkc1", "Adrb1", "Prkacb", "Grk4", "Akt3", "Prkcz", "Gnb4", "Nras", "Cxcr2", "Gpi1", "Akt1", "Cxcl11", "Braf", "Crk", "Ikbkg", "Stat3", "Stat2", "Rock2", "Vav3" ],
"cAMP signaling pathway": [ "Ppara", "Gli3", "Prkacb", "Akt3", "Atp2b2", "Bdnf", "Camk4", "PPARA", "Jun", "Sstr1", "Npy1r", "Akt1", "Atp2a2", "Braf", "Creb1", "Gria3", "Rapgef4", "Gria2", "Rock2", "Vav3" ],
"ErbB signaling pathway": [ "Pak6", "Akt3", "Egfr", "Nras", "Jun", "Gpi1", "Abl2", "Akt1", "Braf", "Crk", "Elk1" ],
"Progesterone-mediated oocyte maturation": [ "Cdc23", "Cdc25c", "Prkacb", "Akt3", "Cpeb3", "Pgr", "Akt1", "Braf", "Cpeb2", "Cpeb4", "Igf1r" ],
"Hepatitis C": [ "Ppara", "IL6", "Akt3", "Ifnar1", "Eif2ak2", "PPARA", "Egfr", "Nras", "Gpi1", "Akt1", "Braf", "Ikbkg", "Eif2ak3", "Stat3", "Stat2" ],
"Central carbon metabolism in cancer": [ "9630033F20Rik", "Hif1a", "Akt3", "Egfr", "Pten", "Nras", "Akt1", "Pdgfrb", "Pdk1" ],
"Choline metabolism in cancer": [ "Mtss1", "Hif1a", "Akt3", "Chka", "Gpcpd1", "Egfr", "Nras", "Jun", "Lypla1", "Gpi1", "Akt1", "Pdgfrb" ],
"Epstein-Barr virus infection": [ "Nup214", "Polr2l", "Enpp3", "Cdc25c", "Cp", "H2-T23", "Prkacb", "Hdac4", "Akt3", "Eif2ak2", "Il10", "Rb1", "Irak1", "Jun", "Ywhaz", "Csnk2a1", "Akt1", "Ikbkg", "Eif2ak3", "Polr3f", "Stat3" ],
"Salmonella infection": [ "Lmna", "Ifngr2", "Arpc4", "Arpc5", "Tlr4", "Jun", "Actg1", "Dync1i2", "Flna", "Rock2" ],
"Viral myocarditis": [ "Cybb", "H2-T23", "Prf1", "Ccnd1", "Fyn", "Casp8", "Abl2", "Actg1", "Dmd", "Eif4g2" ],
"Insulin signaling pathway": [ "Prkaa2", "Irs4", "Erbb3", "Mecom", "Prkacb", "Gys1", "Akt3", "Prkcz", "Prkaa1", "Nras", "Gpi1", "Akt1", "Braf", "Crk", "Elk1" ],
"T cell receptor signaling pathway": [ "Pak6", "Akt3", "Fyn", "Il10", "Nfatc3", "Nras", "Jun", "Gpi1", "Akt1", "Ppp3r1", "Ikbkg", "Vav3" ],
"Hedgehog signaling pathway": [ "Gli3", "Prkacb", "Csnk1e", "Csnk1g1", "Csnk1g3", "Bmp2", "Zic2" ],
"Taurine and hypotaurine metabolism": [ "Ado", "Gad2", "Gad1" ],
"Cocaine addiction": [ "Mak", "Maoa", "Prkacb", "Bdnf", "Jun", "Creb1", "Gria2" ],
"Malaria": [ "Comp", "Grpr", "Lmna", "Tgfb2", "Il10", "Tlr4", "Thbs1" ],
"Thyroid cancer": [ "Tpm3", "Ccnd1", "Nras", "Cdh1", "Braf" ],
"mTOR signaling pathway": [ "Hif1a", "Akt3", "Cab39", "Prkaa1", "Pten", "Rragb", "Akt1", "Braf" ],
"Neurotrophin signaling pathway": [ "Akt3", "Bdnf", "Camk4", "Fasl", "Map3k1", "Irak1", "Nras", "Jun", "Gpi1", "Akt1", "Braf", "Crk", "Sh2b3" ],
"TNF signaling pathway": [ "Il18r1", "Tnfrsf1b", "Csf1", "Akt3", "Cflar", "Mmp9", "Fas", "Jun", "Casp8", "Akt1", "Creb1", "Ikbkg" ],
"Glyoxylate and dicarboxylate metabolism": [ "Glyctk", "Ccdc153", "Hao1", "Glul", "Cat" ],
"Pertussis": [ "Tirap", "IL6", "Irf1", "Lmna", "Il10", "Irak1", "Tlr4", "Jun", "Irf8" ],
"Regulation of actin cytoskeleton": [ "Itga9", "Pak6", "Irf1", "Itgb4", "Apc2", "Arpc4", "Arpc5", "Cyfip1", "Egfr", "Nras", "Actg1", "Itga4", "Braf", "Crk", "Diap2", "Pdgfrb", "Ssh1", "Rock2", "Rdx", "Vav3" ],
"Amyotrophic lateral sclerosis (ALS)": [ "Tnfrsf1b", "Cybb", "Daxx", "Slc1a2", "Ppp3r1", "Cat", "Gria2" ],
"Circadian rhythm": [ "Prkaa2", "Csnk1e", "Cry2", "Prkaa1", "Creb1" ],
"Dilated cardiomyopathy": [ "Itga9", "Tpm3", "Itgb4", "Prkacb", "Tgfb2", "Trp53", "Actg1", "Itga4", "Atp2a2", "Dmd" ],
"Toxoplasmosis": [ "Cybb", "Lmna", "Tgfb2", "Akt3", "Ifngr2", "Il10", "Irak1", "Tlr4", "Casp8", "Akt1", "Ikbkg", "Stat3" ],
"Toll-like receptor signaling pathway": [ "Tirap", "Lmna", "Akt3", "Ifnar1", "Irak1", "Tlr4", "Jun", "Casp8", "Akt1", "Cxcl11", "Ikbkg" ],
"Retrograde endocannabinoid signaling": [ "Rsad1", "Slc17a8", "Prkacb", "Mgll", "Gabra1", "Gnb4", "Cnr1", "Gria3", "Gabra6", "Gabrb2", "Gria2" ],
"Fc epsilon RI signaling pathway": [ "Mtss1", "Akt3", "Il13", "Fyn", "Nras", "Gpi1", "Akt1", "Vav3" ],
"Thyroid hormone signaling pathway": [ "Med16", "Nanos1", "Prkacb", "Hif1a", "Akt3", "Ccnd1", "Nras", "Med13", "Actg1", "Akt1", "Atp2a2", "Ncor1" ],
"RNA transport": [ "Nup214", "Rpp40", "Srrm1", "Bet1l", "Enpp3", "YOD1", "Cdh4", "Eif3j1", "Cyfip1", "Pabpc5", "Sap18", "Gemin8", "Eif4ebp2", "Eif4g2", "Nup35", "Tgs1" ],
"Wnt signaling pathway": [ "Ctbp2", "Trim39", "Prkacb", "Csnk1e", "Apc2", "Ccnd1", "Nfatc3", "Jun", "Sfrp1", "Csnk2a1", "Ppp3r1", "Prickle1", "Rock2", "Nlk" ],
"Natural killer cell mediated cytotoxicity": [ "Prf1", "Ifnar1", "Ifngr2", "Fyn", "Fas", "Fasl", "Nras", "Tnfrsf10b", "Gpi1", "Braf", "Ppp3r1", "Vav3" ],
"Rap1 signaling pathway": [ "Csf1", "Prkd3", "Lpar3", "Irf1", "Akt3", "Prkcz", "Efna5", "Egfr", "Nras", "Cdh1", "Actg1", "Akt1", "Braf", "Cnr1", "Crk", "Pdgfrb", "Rapgef4", "Igf1r", "Thbs1" ],
"Glycosaminoglycan biosynthesis - keratan sulfate": [ "Styx", "St3gal2", "Chst1" ],
"Glycosphingolipid biosynthesis - globo series": [ "Gla", "St3gal2", "Fut9" ],
"Tuberculosis": [ "Tirap", "Cybb", "Irf1", "Lmna", "Tgfb2", "Akt3", "Ifngr2", "Il10", "Eea1", "Irak1", "Tlr4", "Vdr", "Casp8", "Akt1", "Ppp3r1", "Creb1" ],
"Estrogen signaling pathway": [ "Nos3", "Prkacb", "Akt3", "Mmp9", "Egfr", "Nras", "Jun", "Gpi1", "Akt1", "Creb1" ],
"Cell cycle": [ "Atm", "Cdc23", "Cdc25c", "Tgfb2", "E2f1", "Ccnd1", "Cdc14b", "E2f2", "Rb1", "Ywhaz", "Sfn", "E2f3" ],
"Alanine, aspartate and glutamate metabolism": [ "Gdf3", "Ass1", "Gad2", "Glul", "Gad1" ],
"Non-alcoholic fatty liver disease (NAFLD)": [ "Ppara", "Prkaa2", "Cybb", "Akt3", "Cebpa", "PPARA", "Fas", "Fasl", "Prkaa1", "Jun", "Casp8", "Adipor2", "Akt1", "Eif2ak3" ],
"Vitamin B6 metabolism": [ "Slco3a1", "Pdxk" ],
"Morphine addiction": [ "Adrb1", "Prkacb", "Grk4", "Pde1a", "Gabra1", "Gnb4", "Pde10a", "Gabra6", "Gabrb2" ],
"Pentose phosphate pathway": [ "Erbb3", "Mecom", "Gnaz", "Rpia" ],
"Endocytosis": [ "Adrb1", "H2-T23", "Tgfb2", "Grk4", "Arpc4", "Arpc5", "Eps15", "Prkcz", "Cav2", "Eea1", "Egfr", "Zfyve27", "Psd3", "Vps26a", "Cxcr2", "Asap3", "Agap1", "Dnm3", "Rab11fip4", "Igf1r", "Snx5", "Tgfbr1" ],
"Dopaminergic synapse": [ "Comt", "Mak", "Maoa", "Prkacb", "Akt3", "Drd3", "Gnb4", "Akt1", "Creb1", "Gria3", "Gnal", "Gria2" ],
"Rheumatoid arthritis": [ "Il11", "Csf1", "Atp6v1e2", "Lmna", "Tgfb2", "Tlr4", "Jun", "Atp6v1b2" ],
"Arginine biosynthesis": [ "Nos3", "Ass1", "Glul" ],
"Sphingolipid signaling pathway": [ "ACVR1B", "Sgpp2", "Nos3", "Akt3", "Prkcz", "Fyn", "Pten", "Nras", "Sgms1", "Akt1", "Rock2" ],
"Lysosome": [ "Dnase2a", "Gla", "Eid1", "Parp3", "Tpp1", "Hyal1", "Ctsb", "Cd164", "Gga2", "Gga3", "Gns" ] 
},
"fun.ids": [ "Hepatitis B", "Pathways in cancer", "Bladder cancer", "FoxO signaling pathway", "Chronic myeloid leukemia", "Glioma", "MAPK signaling pathway", "Prostate cancer", "Melanoma", "Proteoglycans in cancer", "Chagas disease (American trypanosomiasis)", "Pancreatic cancer", "p53 signaling pathway", "Measles", "Endometrial cancer", "Focal adhesion", "Apoptosis", "Non-small cell lung cancer", "Acute myeloid leukemia", "Adipocytokine signaling pathway", "Colorectal cancer", "Small cell lung cancer", "Axon guidance", "Transcriptional misregulation in cancer", "Cytokine-cytokine receptor interaction", "Amphetamine addiction", "Renal cell carcinoma", "Insulin resistance", "Inflammatory bowel disease (IBD)", "HTLV-I infection", "Nitrogen metabolism", "Influenza A", "Dorso-ventral axis formation", "Jak-STAT signaling pathway", "MicroRNAs in cancer", "Signaling pathways regulating pluripotency of stem cells", "Hippo signaling pathway", "Leishmaniasis", "HIF-1 signaling pathway", "Glucagon signaling pathway", "Osteoclast differentiation", "Glutamatergic synapse", "Nicotine addiction", "AMPK signaling pathway", "PI3K-Akt signaling pathway", "Hypertrophic cardiomyopathy (HCM)", "B cell receptor signaling pathway", "Adherens junction", "Oxytocin signaling pathway", "Chemokine signaling pathway", "cAMP signaling pathway", "ErbB signaling pathway", "Progesterone-mediated oocyte maturation", "Hepatitis C", "Central carbon metabolism in cancer", "Choline metabolism in cancer", "Epstein-Barr virus infection", "Salmonella infection", "Viral myocarditis", "Insulin signaling pathway", "T cell receptor signaling pathway", "Hedgehog signaling pathway", "Taurine and hypotaurine metabolism", "Cocaine addiction", "Malaria", "Thyroid cancer", "mTOR signaling pathway", "Neurotrophin signaling pathway", "TNF signaling pathway", "Glyoxylate and dicarboxylate metabolism", "Pertussis", "Regulation of actin cytoskeleton", "Amyotrophic lateral sclerosis (ALS)", "Circadian rhythm", "Dilated cardiomyopathy", "Toxoplasmosis", "Toll-like receptor signaling pathway", "Retrograde endocannabinoid signaling", "Fc epsilon RI signaling pathway", "Thyroid hormone signaling pathway", "RNA transport", "Wnt signaling pathway", "Natural killer cell mediated cytotoxicity", "Rap1 signaling pathway", "Glycosaminoglycan biosynthesis - keratan sulfate", "Glycosphingolipid biosynthesis - globo series", "Tuberculosis", "Estrogen signaling pathway", "Cell cycle", "Alanine, aspartate and glutamate metabolism", "Non-alcoholic fatty liver disease (NAFLD)", "Vitamin B6 metabolism", "Morphine addiction", "Pentose phosphate pathway", "Endocytosis", "Dopaminergic synapse", "Rheumatoid arthritis", "Arginine biosynthesis", "Sphingolipid signaling pathway", "Lysosome" ],
"pval": [  2.8e-10, 1.33e-06, 2.64e-06, 3.16e-06, 4.05e-06, 2.01e-05, 3.42e-05, 5.62e-05,  5.7e-05, 6.99e-05, 0.000102, 0.000106, 0.000124,  0.00015, 0.000184, 0.000225,  0.00025, 0.000366,  0.00043, 0.000959,  0.00119,  0.00137,   0.0015,  0.00174,  0.00185,  0.00198,  0.00198,  0.00218,   0.0022,  0.00234,  0.00243,  0.00262,  0.00282,    0.003,  0.00353,  0.00363,  0.00424,  0.00456,  0.00483,  0.00693,  0.00733,  0.00776,  0.00829,  0.00906,   0.0094,   0.0103,   0.0104,   0.0114,    0.012,   0.0126,   0.0132,   0.0132,   0.0143,   0.0144,   0.0151,   0.0158,   0.0161,   0.0162,   0.0191,   0.0194,   0.0209,   0.0218,   0.0238,   0.0242,   0.0242,    0.026,   0.0265,    0.028,    0.029,   0.0298,   0.0299,   0.0322,   0.0324,   0.0338,   0.0345,   0.0348,    0.036,   0.0407,   0.0432,   0.0437,    0.044,   0.0456,   0.0487,   0.0497,   0.0552,   0.0552,   0.0571,   0.0639,   0.0661,   0.0716,   0.0814,   0.0956,   0.0986,   0.0986,   0.0998,    0.103,    0.111,    0.111,    0.116,    0.116 ],
"adj.p": [  2.8e-08, 6.65e-05,  7.9e-05,  7.9e-05,  8.1e-05, 0.000335, 0.0004885714, 0.0006333333, 0.0006333333, 0.000699, 0.0008833333, 0.0008833333, 0.0009538462, 0.001071429, 0.001226667, 0.00140625, 0.001470588, 0.002033333, 0.002263158, 0.004795, 0.005666667, 0.006227273, 0.006521739,  0.00725, 0.007333333, 0.007333333, 0.007333333, 0.007586207, 0.007586207,   0.0078, 0.00783871, 0.0081875, 0.008545455, 0.008823529, 0.01008333, 0.01008333, 0.01145946,    0.012, 0.01238462, 0.017325, 0.01787805, 0.01847619, 0.01927907, 0.02059091, 0.02088889, 0.02212766, 0.02212766,  0.02375, 0.0244898,   0.0252, 0.02538462, 0.02538462, 0.02666667, 0.02666667, 0.02745455, 0.02793103, 0.02793103, 0.02793103, 0.03233333, 0.03233333, 0.0342623, 0.03516129, 0.03723077, 0.03723077, 0.03723077, 0.03939394, 0.03955224, 0.04117647, 0.04202899, 0.04211268, 0.04211268, 0.04438356, 0.04438356, 0.04567568, 0.04578947, 0.04578947, 0.04675325, 0.05217949, 0.05432099, 0.05432099, 0.05432099, 0.05560976, 0.0586747, 0.05916667, 0.06418605, 0.06418605, 0.06563218, 0.07261364, 0.07426966, 0.07955556, 0.08945055, 0.103913, 0.1048936, 0.1048936, 0.1050526, 0.1072917, 0.1132653, 0.1132653,    0.116,    0.116 ],
"hit.num": [       31,       48,       12,       23,       16,       14,       32,       16,       14,       27,       17,       13,       13,       20,       11,       26,       14,       11,       11,       12,       11,       13,       17,       21,       28,       11,       11,       15,       10,       29,        5,       20,        6,       19,       28,       17,       18,       10,       14,       13,       15,       14,        7,       15,       32,       11,       10,       10,       17,       20,       20,       11,       11,       15,        9,       12,       21,       10,       10,       15,       12,        7,        3,        7,        7,        5,        8,       13,       12,        5,        9,       20,        7,        5,       10,       12,       11,       11,        8,       12,       16,       14,       12,       19,        3,        3,       16,       10,       12,        5,       14,        2,        9,        4,       22,       12,        8,        3,       11,       11 ] 
}
