# Supplementary material for: Reciprocal Changes in miRNA Expression with Pigmentation and Decreased Proliferation Induced in Mouse B16F1 Melanoma Cells by l-Tyrosine and 5-Bromo-2′-Deoxyuridine
Source: Int J Mol Sci. 2021 Feb 5;22(4):1591. doi: 10.3390/ijms22041591 (PMC7914888; doi:10.3390/ijms22041591)
Supplement: Supplementary file 1 [file ijms-22-01591-s001.zip › Networks and Funtional enrichment KEGG/Network miRNAs-mRNAs_Brd-dU/node_table_mirnet_0.csv]

Id	Label	Degree	Betweenness
mmu-mir-129-5p	mmu-mir-129-5p	350	407184.556347894
mmu-mir-335-3p	mmu-mir-335-3p	114	128368.695358987
mmu-mir-542-3p	mmu-mir-542-3p	18	18537.643907039
mmu-mir-455-3p	mmu-mir-455-3p	10	7922.4023142953
mmu-mir-211-5p	mmu-mir-211-5p	40	39956.5063177314
mmu-mir-532-5p	mmu-mir-532-5p	30	28412.5050417127
mmu-mir-21a-5p	mmu-mir-21a-5p	31	32351.8732605064
mmu-mir-22-3p	mmu-mir-22-3p	26	25446.218378647
mmu-mir-30d-5p	mmu-mir-30d-5p	39	36740.698919934
mmu-mir-128-3p	mmu-mir-128-3p	53	55464.7375397598
mmu-mir-365-3p	mmu-mir-365-3p	7	6418.02958216135
mmu-mir-23a-3p	mmu-mir-23a-3p	27	26197.7386201239
mmu-mir-361-5p	mmu-mir-361-5p	15	13044.1992535232
mmu-let-7e-5p	mmu-let-7e-5p	21	5295.24511016376
mmu-let-7a-5p	mmu-let-7a-5p	23	6645.66125401814
mmu-let-7d-5p	mmu-let-7d-5p	18	2677.05720002376
mmu-mir-193b-3p	mmu-mir-193b-3p	8	6326.30251130188
mmu-mir-378a-3p	mmu-mir-378a-3p	20	20622.1835303917
mmu-mir-29c-3p	mmu-mir-29c-3p	22	19858.1697261815
mmu-mir-335-5p	mmu-mir-335-5p	15	11719.0528358612
mmu-mir-328-3p	mmu-mir-328-3p	18	18134.9860530464
mmu-mir-144-3p	mmu-mir-144-3p	22	21062.930845957
mmu-mir-99b-5p	mmu-mir-99b-5p	4	3714
mmu-mir-138-5p	mmu-mir-138-5p	11	10117.637976723
mmu-mir-3963	mmu-mir-3963	7	6199.85352562296
mmu-mir-129-2-3p	mmu-mir-129-2-3p	154	143849.015543192
mmu-let-7b-5p	mmu-let-7b-5p	352	368332.099045204
Pou2f2	Pou2f2	1	0
Pkib	Pkib	1	0
Pigr	Pigr	1	0
Zfp354a	Zfp354a	2	3594.0530827222
Irg1	Irg1	1	0
Fgl2	Fgl2	2	1157.45257454033
Pms2	Pms2	1	0
Dst	Dst	1	0
Ncan	Ncan	1	0
Gt(ROSA)26Sor	Gt(ROSA)26Sor	1	0
Ppara	Ppara	2	4453.55667709463
Itga9	Itga9	1	0
Runx1t1	Runx1t1	1	0
Gpx5	Gpx5	1	0
Ubp1	Ubp1	1	0
Mob4	Mob4	2	1279.66234736429
Tes	Tes	1	0
Il18r1	Il18r1	1	0
Six4	Six4	1	0
Sco1	Sco1	1	0
Ppih	Ppih	1	0
Rfx3	Rfx3	1	0
Neurod6	Neurod6	1	0
Tmpo	Tmpo	1	0
Zic4	Zic4	1	0
Atm	Atm	1	0
Cpd	Cpd	1	0
Il17ra	Il17ra	1	0
Il11	Il11	2	1279.66234736429
Cd1d1	Cd1d1	1	0
Tfam	Tfam	1	0
Tfb2m	Tfb2m	1	0
Hars	Hars	1	0
Zfp92	Zfp92	1	0
Apbb2	Apbb2	1	0
Meis2	Meis2	5	11467.2961779531
Nnt	Nnt	1	0
Nup214	Nup214	4	673.259268903138
Tectb	Tectb	1	0
Arvcf	Arvcf	1	0
Kif11	Kif11	2	1279.66234736429
Kif15	Kif15	2	777.367568287528
Tmem38b	Tmem38b	1	0
Fam126b	Fam126b	3	10434.4403421087
Cdc23	Cdc23	1	0
Clpb	Clpb	1	0
Tcaim	Tcaim	1	0
Casz1	Casz1	1	0
Angel2	Angel2	2	5094.61796484014
D16Ertd472e	D16Ertd472e	1	0
Ctdspl2	Ctdspl2	1	0
Tnpo3	Tnpo3	1	0
Pknox1	Pknox1	1	0
Ctbp2	Ctbp2	2	3314.02022143983
Rhag	Rhag	1	0
Pik3c2a	Pik3c2a	1	0
Chchd2	Chchd2	1	0
Rad51d	Rad51d	1	0
Ncoa1	Ncoa1	1	0
Ptp4a3	Ptp4a3	1	0
Sp3	Sp3	1	0
Coch	Coch	1	0
Fpr2	Fpr2	1	0
Mettl2	Mettl2	2	1279.66234736429
Foxq1	Foxq1	2	5094.61796484014
Aoc3	Aoc3	1	0
Dhx8	Dhx8	1	0
Kcnj15	Kcnj15	1	0
Tagln2	Tagln2	1	0
Tnfrsf1b	Tnfrsf1b	1	0
Dnase2a	Dnase2a	1	0
Nrf1	Nrf1	1	0
Ran	Ran	1	0
Mrpl41	Mrpl41	1	0
Magea5	Magea5	1	0
Mbd4	Mbd4	2	951.914509359223
Lig4	Lig4	2	7986.6222123433
Prkaa2	Prkaa2	2	1549.46630412618
Rs1	Rs1	1	0
Irs4	Irs4	1	0
Mthfd2	Mthfd2	2	2390.06434371722
ACVR1B	ACVR1B	2	288.464053233762
Csf1	Csf1	2	3309.07441569098
Csf2rb	Csf2rb	1	0
Il8	Il8	1	0
Agtrap	Agtrap	2	1279.66234736429
Slc23a1	Slc23a1	2	1279.66234736429
B4galnt2	B4galnt2	2	2232.1579810493
Ikzf1	Ikzf1	1	0
Kat2b	Kat2b	1	0
Timm17b	Timm17b	2	1279.66234736429
Synj2bp	Synj2bp	1	0
Dnajb6	Dnajb6	1	0
Pacsin1	Pacsin1	1	0
Rpp40	Rpp40	1	0
Xcr1	Xcr1	2	1048.91843583714
Gla	Gla	2	3376.71747150713
Foxf2	Foxf2	1	0
Ern2	Ern2	1	0
Ing1	Ing1	1	0
Slamf1	Slamf1	1	0
Mrpl17	Mrpl17	1	0
Slco3a1	Slco3a1	1	0
Pdxk	Pdxk	1	0
Fbxl17	Fbxl17	1	0
Hs6st2	Hs6st2	1	0
St6galnac6	St6galnac6	1	0
Grb14	Grb14	1	0
Isg15	Isg15	1	0
Slc7a10	Slc7a10	1	0
Srrm1	Srrm1	1	0
Hif3a	Hif3a	1	0
Cts8	Cts8	4	673.259268903138
Bace2	Bace2	1	0
Dkc1	Dkc1	1	0
Tbx20	Tbx20	1	0
Il17re	Il17re	2	1447.09845774927
Eid1	Eid1	1	0
Tpm3	Tpm3	1	0
Stx8	Stx8	1	0
Midn	Midn	1	0
Il21	Il21	1	0
Rad18	Rad18	1	0
Trim39	Trim39	1	0
Styx	Styx	1	0
Parp3	Parp3	1	0
Bhmt2	Bhmt2	1	0
Jph1	Jph1	1	0
Bet1l	Bet1l	1	0
Ube2d3	Ube2d3	1	0
Mplkip	Mplkip	1	0
Polr2l	Polr2l	1	0
Cmc2	Cmc2	1	0
Atpbd4	Atpbd4	2	1279.66234736429
Sorcs3	Sorcs3	1	0
Rbm4b	Rbm4b	1	0
Atg10	Atg10	1	0
Trp53rk	Trp53rk	1	0
Eif4e3	Eif4e3	1	0
Cisd2	Cisd2	1	0
Mrpl45	Mrpl45	1	0
Mmachc	Mmachc	1	0
Nkain1	Nkain1	1	0
Yipf5	Yipf5	1	0
Sf3a1	Sf3a1	1	0
Eepd1	Eepd1	1	0
Rspry1	Rspry1	1	0
Spc24	Spc24	3	4718.64512691863
Jkamp	Jkamp	1	0
Mar-05	Mar-05	1	0
Ubxn2b	Ubxn2b	1	0
Dpy19l1	Dpy19l1	2	3309.07441569098
Ccdc167	Ccdc167	2	1279.66234736429
Prpf31	Prpf31	2	1048.91843583714
Armc2	Armc2	4	673.259268903138
Glrx2	Glrx2	2	1279.66234736429
Zfp932	Zfp932	1	0
Ptrhd1	Ptrhd1	1	0
Ttl	Ttl	1	0
Tnfaip8l2	Tnfaip8l2	1	0
Ms4a6b	Ms4a6b	1	0
Pphln1	Pphln1	1	0
Tspan18	Tspan18	1	0
Prpf4	Prpf4	1	0
Nol7	Nol7	1	0
Arl16	Arl16	1	0
Cd3eap	Cd3eap	2	1279.66234736429
Gtpbp3	Gtpbp3	1	0
Cox10	Cox10	1	0
Rprd1b	Rprd1b	1	0
Slc35d2	Slc35d2	1	0
Prdm16	Prdm16	1	0
Kdsr	Kdsr	1	0
Mier1	Mier1	1	0
Epg5	Epg5	2	1279.66234736429
Zfp935	Zfp935	2	4453.55667709463
Gas2l3	Gas2l3	1	0
Isx	Isx	1	0
Pvrl4	Pvrl4	1	0
Shroom1	Shroom1	1	0
Ints12	Ints12	1	0
Tmem50a	Tmem50a	1	0
Amer2	Amer2	1	0
Trub1	Trub1	1	0
Supt7l	Supt7l	1	0
Lrrc8e	Lrrc8e	1	0
Sh2d4a	Sh2d4a	1	0
Lsm11	Lsm11	1	0
Wdr89	Wdr89	2	3761.5129128465
Kcnmb2	Kcnmb2	1	0
Prr5l	Prr5l	1	0
Ccdc71	Ccdc71	1	0
Zfp131	Zfp131	1	0
Ssbp3	Ssbp3	1	0
Aida	Aida	2	1048.91843583714
Car10	Car10	1	0
Lins	Lins	4	673.259268903138
Veph1	Veph1	2	1279.66234736429
Kremen2	Kremen2	1	0
Ptchd4	Ptchd4	1	0
Fam83e	Fam83e	1	0
Klk9	Klk9	1	0
Psmb11	Psmb11	2	1048.91843583714
Rap2b	Rap2b	1	0
Zfp329	Zfp329	2	5094.61796484014
Dcaf6	Dcaf6	1	0
Zfp263	Zfp263	1	0
Nuak2	Nuak2	1	0
Cep97	Cep97	1	0
Ccdc11	Ccdc11	1	0
Zfp871	Zfp871	1	0
Mau2	Mau2	2	1279.66234736429
Tmem106a	Tmem106a	1	0
Atp6v1e2	Atp6v1e2	1	0
Prkd3	Prkd3	1	0
Ing5	Ing5	2	5094.61796484014
Zfp933	Zfp933	3	4718.64512691863
Mfsd6	Mfsd6	2	1569.03887568139
Krt24	Krt24	1	0
Fam227a	Fam227a	1	0
Cdyl2	Cdyl2	1	0
Rnf139	Rnf139	1	0
Samd7	Samd7	1	0
Jakmip1	Jakmip1	1	0
Zfp444	Zfp444	4	673.259268903138
Pcnp	Pcnp	1	0
Wdr26	Wdr26	1	0
Ago4	Ago4	1	0
Bcas1	Bcas1	1	0
Agl	Agl	1	0
Fam178a	Fam178a	1	0
Pgm5	Pgm5	1	0
Ndor1	Ndor1	2	1279.66234736429
Pigt	Pigt	1	0
Mrpl19	Mrpl19	2	1279.66234736429
Bcmo1	Bcmo1	1	0
Dusp10	Dusp10	1	0
Trio	Trio	1	0
Zbtb21	Zbtb21	1	0
Stk32b	Stk32b	1	0
Ms4a4c	Ms4a4c	1	0
Afg3l1	Afg3l1	3	4718.64512691863
Pdcd10	Pdcd10	1	0
Ptges3	Ptges3	1	0
Lpar3	Lpar3	1	0
Bean1	Bean1	1	0
Pmepa1	Pmepa1	1	0
Rsad2	Rsad2	1	0
Metap2	Metap2	1	0
Ranbp17	Ranbp17	1	0
Trem1	Trem1	1	0
Rrad	Rrad	1	0
Edaradd	Edaradd	1	0
Rhoj	Rhoj	1	0
Dnajb1	Dnajb1	1	0
Jdp2	Jdp2	1	0
Mgea5	Mgea5	1	0
Tcf23	Tcf23	1	0
SIRT1	SIRT1	1	0
Narg2	Narg2	1	0
Dqx1	Dqx1	1	0
Cml3	Cml3	2	1447.30017727782
Fkbp6	Fkbp6	1	0
Diexf	Diexf	1	0
Dlgap4	Dlgap4	1	0
Rabepk	Rabepk	1	0
Pramef8	Pramef8	1	0
Mob3c	Mob3c	2	1279.66234736429
Exoc8	Exoc8	1	0
Lars2	Lars2	1	0
Fam211b	Fam211b	1	0
Enpp3	Enpp3	1	0
Slc16a6	Slc16a6	1	0
Tecpr2	Tecpr2	2	1048.91843583714
Cep170b	Cep170b	1	0
Fam160b1	Fam160b1	1	0
Prrxl1	Prrxl1	1	0
Tirap	Tirap	2	1279.66234736429
Cspg4	Cspg4	1	0
Slc7a12	Slc7a12	1	0
Med16	Med16	2	1279.66234736429
Prokr2	Prokr2	1	0
Cytip	Cytip	2	5454.49011649053
Rbm47	Rbm47	1	0
Mtss1	Mtss1	1	0
Exosc2	Exosc2	1	0
Pdik1l	Pdik1l	2	5457.03511999163
Zfp772	Zfp772	1	0
Acsm2	Acsm2	1	0
Ms4a6c	Ms4a6c	1	0
Zbtb8b	Zbtb8b	2	2232.1579810493
Tbx22	Tbx22	1	0
Hinfp	Hinfp	1	0
Arhgef11	Arhgef11	1	0
Rcor3	Rcor3	1	0
Zfp446	Zfp446	2	1043.08790777476
Mb21d1	Mb21d1	1	0
Zmat1	Zmat1	1	0
Itpripl2	Itpripl2	1	0
Tmem241	Tmem241	1	0
Fsd1l	Fsd1l	1	0
Tspyl5	Tspyl5	1	0
Lactb2	Lactb2	1	0
YOD1	YOD1	1	0
Nup133	Nup133	1	0
Lrrc4c	Lrrc4c	1	0
Ammecr1l	Ammecr1l	1	0
Uhrf1bp1l	Uhrf1bp1l	1	0
Tmcc3	Tmcc3	2	3320.918686228
Oacyl	Oacyl	1	0
Fam161b	Fam161b	1	0
Cntln	Cntln	1	0
Nyap2	Nyap2	1	0
Mphosph9	Mphosph9	1	0
Gk5	Gk5	1	0
Jhdm1d	Jhdm1d	1	0
Cd300a	Cd300a	2	3929.6962986016
Gdpgp1	Gdpgp1	1	0
Scfd2	Scfd2	1	0
Plekhm3	Plekhm3	1	0
Rnf152	Rnf152	1	0
Rasal2	Rasal2	1	0
Zfp799	Zfp799	1	0
Glyctk	Glyctk	2	486.009456692843
Arhgap11a	Arhgap11a	1	0
Tmem88b	Tmem88b	1	0
Endov	Endov	1	0
Ifitm10	Ifitm10	1	0
Nkain3	Nkain3	1	0
Zadh2	Zadh2	1	0
Ncoa7	Ncoa7	1	0
Rnd1	Rnd1	1	0
Fam65b	Fam65b	1	0
A430107P09Rik	A430107P09Rik	1	0
Gjd4	Gjd4	1	0
Itpk1	Itpk1	1	0
Vps33b	Vps33b	1	0
Cmtm7	Cmtm7	1	0
BC030476	BC030476	2	1048.91843583714
Ccdc153	Ccdc153	1	0
Afmid	Afmid	1	0
Tnfrsf26	Tnfrsf26	4	673.259268903138
Dmrta1	Dmrta1	1	0
Ybey	Ybey	2	1279.66234736429
Opn5	Opn5	1	0
Nanos1	Nanos1	1	0
BC003965	BC003965	1	0
Zfp229	Zfp229	1	0
Pak6	Pak6	1	0
Pfas	Pfas	1	0
Ado	Ado	1	0
Ccdc32	Ccdc32	1	0
Rbm44	Rbm44	1	0
Hjurp	Hjurp	1	0
Aim2	Aim2	1	0
Triml1	Triml1	1	0
Kcnf1	Kcnf1	1	0
Olfr287	Olfr287	1	0
Arhgef39	Arhgef39	1	0
Fam160b2	Fam160b2	1	0
Zfp941	Zfp941	1	0
Rsad1	Rsad1	2	3557.27084711289
Slc17a8	Slc17a8	2	1279.66234736429
Btbd16	Btbd16	1	0
Klhl31	Klhl31	1	0
Zfp711	Zfp711	1	0
Cbx6	Cbx6	1	0
Sgpp2	Sgpp2	2	1048.91843583714
Tmem132b	Tmem132b	2	3594.0530827222
Ms4a15	Ms4a15	1	0
Gm5464	Gm5464	1	0
Gm5494	Gm5494	1	0
Trabd2b	Trabd2b	1	0
Gm14137	Gm14137	1	0
Gm14420	Gm14420	2	1857.31076440287
Mup17	Mup17	4	673.259268903138
Mup11	Mup11	4	673.259268903138
Gm20172	Gm20172	1	0
Tmppe	Tmppe	2	1279.66234736429
Adrb1	Adrb1	1	0
Btg1	Btg1	1	0
Car8	Car8	1	0
Cdc25c	Cdc25c	1	0
Col8a1	Col8a1	2	5022.08416913661
Comp	Comp	1	0
Comt	Comt	2	4126.83817853991
Cp	Cp	1	0
Cr2	Cr2	2	5557.14714130856
Cybb	Cybb	1	0
Mapre1	Mapre1	2	3760.39438250516
Npm3	Npm3	1	0
Egr2	Egr2	2	586.616229678145
Erbb3	Erbb3	1	0
Mecom	Mecom	1	0
Fli1	Fli1	1	0
Gdf3	Gdf3	1	0
Gja5	Gja5	1	0
Gli3	Gli3	1	0
Gnaz	Gnaz	1	0
Grik3	Grik3	1	0
Grpr	Grpr	1	0
H2-Q4	H2-Q4	2	454.273015953068
H2-T23	H2-T23	1	0
Hao1	Hao1	1	0
Hoxb1	Hoxb1	1	0
Hoxb3	Hoxb3	2	3309.07441569098
Hoxc10	Hoxc10	1	0
IL6	IL6	1	0
Irf1	Irf1	1	0
Itgb4	Itgb4	1	0
Itgb6	Itgb6	1	0
Lifr	Lifr	2	1121.25470820655
Lmna	Lmna	1	0
Mak	Mak	1	0
Maoa	Maoa	1	0
Ncl	Ncl	2	1279.66234736429
Nos3	Nos3	1	0
Nppc	Nppc	1	0
Osbp	Osbp	1	0
Pax2	Pax2	2	2390.06434371722
Pax3	Pax3	1	0
Prf1	Prf1	1	0
Prkacb	Prkacb	1	0
Serpine1	Serpine1	1	0
Ptpre	Ptpre	1	0
Ret	Ret	1	0
Sox7	Sox7	1	0
Sptbn1	Sptbn1	1	0
Tgfb2	Tgfb2	2	2137.80618892041
Trp53	Trp53	1	0
Uba1y	Uba1y	1	0
Cdh4	Cdh4	1	0
St3gal2	St3gal2	1	0
Pigh	Pigh	1	0
Bax	Bax	1	0
Slc1a3	Slc1a3	1	0
1200014J11Rik	1200014J11Rik	1	0
1600029D21Rik	1600029D21Rik	1	0
1810041L15Rik	1810041L15Rik	1	0
2010012O05Rik	2010012O05Rik	1	0
2010107G23Rik	2010107G23Rik	1	0
2510049J12Rik	2510049J12Rik	1	0
2810006K23Rik	2810006K23Rik	1	0
3110047P20Rik	3110047P20Rik	1	0
4921509C19Rik	4921509C19Rik	1	0
4921536K21Rik	4921536K21Rik	1	0
4930430F08Rik	4930430F08Rik	1	0
4930539E08Rik	4930539E08Rik	1	0
4931406P16Rik	4931406P16Rik	1	0
5730409E04Rik	5730409E04Rik	1	0
5730455P16Rik	5730455P16Rik	2	1279.66234736429
9630033F20Rik	9630033F20Rik	1	0
A830018L16Rik	A830018L16Rik	1	0
Abca1	Abca1	1	0
Cpox	Cpox	4	15955.2551213997
Grk4	Grk4	1	0
Csf3r	Csf3r	2	1048.91843583714
Csgalnact2	Csgalnact2	1	0
Gskip	Gskip	1	0
Csnk1e	Csnk1e	1	0
Csnk1g1	Csnk1g1	1	0
Csnk1g3	Csnk1g3	1	0
Acot2	Acot2	1	0
Gys1	Gys1	1	0
Nceh1	Nceh1	1	0
Hdac4	Hdac4	2	806.318937901757
Hif1a	Hif1a	2	8275.25061871643
D630003M21Rik	D630003M21Rik	1	0
Dapk1	Dapk1	1	0
Daxx	Daxx	1	0
AK010878	AK010878	1	0
Hpca	Hpca	1	0
Hspa13	Hspa13	1	0
Akt3	Akt3	1	0
Nr5a2	Nr5a2	1	0
Amer1	Amer1	2	3309.07441569098
Ifnar1	Ifnar1	4	673.259268903138
Dhfr	Dhfr	1	0
Ifngr2	Ifngr2	2	3376.71747150713
Ank3	Ank3	1	0
Il13	Il13	2	1.22875816993464
Apba2	Apba2	1	0
Apc2	Apc2	5	7696.09841760178
Appl1	Appl1	1	0
Dnmt3a	Dnmt3a	2	720.538143000215
Insig1	Insig1	1	0
Dtna	Dtna	1	0
Arhgef9	Arhgef9	1	0
Arid2	Arid2	1	0
Arid3a	Arid3a	1	0
Dusp8	Dusp8	2	2390.06434371722
E2f1	E2f1	1	0
Arpc4	Arpc4	1	0
Arpc5	Arpc5	1	0
Ash1l	Ash1l	1	0
Asph	Asph	1	0
Ass1	Ass1	1	0
Asxl2	Asxl2	2	4944
Eif2ak2	Eif2ak2	1	0
Atg5	Atg5	1	0
Kcnc3	Kcnc3	1	0
Eif3j1	Eif3j1	1	0
Atp2b2	Atp2b2	4	673.259268903138
Atxn1	Atxn1	1	0
Atxn3	Atxn3	1	0
Auts2	Auts2	1	0
Enpp6	Enpp6	1	0
B3galt1	B3galt1	1	0
Epb4.1l5	Epb4.1l5	2	9781.65943926146
Bace1	Bace1	3	12324.2356409126
Bach2	Bach2	1	0
Eps15	Eps15	1	0
Bbc3	Bbc3	1	0
BC003331	BC003331	1	0
Bcl11b	Bcl11b	1	0
Bdnf	Bdnf	2	423.859733380832
Bicd1	Bicd1	2	4261.81616470236
Bmp2	Bmp2	1	0
Plekhf2	Plekhf2	1	0
Brd4	Brd4	1	0
Bsn	Bsn	1	0
C230081A13Rik	C230081A13Rik	1	0
Lpp	Lpp	1	0
Cab39	Cab39	1	0
Cadm2	Cadm2	2	9781.65943926146
Fbxl14	Fbxl14	5	11467.2961779531
Camk1d	Camk1d	1	0
Camk4	Camk4	1	0
Camkk2	Camkk2	1	0
Camta1	Camta1	1	0
Cap2	Cap2	1	0
Ly6e	Ly6e	1	0
Prkcz	Prkcz	1	0
Stxbp5	Stxbp5	1	0
Cav2	Cav2	1	0
Cbfa2t3	Cbfa2t3	1	0
Ccdc127	Ccdc127	2	3580.52044791717
Fndc3b	Fndc3b	1	0
Fnip1	Fnip1	2	9781.65943926146
Ccnd1	Ccnd1	2	9781.65943926146
Ccnjl	Ccnjl	1	0
Haus2	Haus2	2	1957.36340913239
Hdgfrp3	Hdgfrp3	2	4104.63256900852
Fyn	Fyn	1	0
G3bp2	G3bp2	1	0
Cdadc1	Cdadc1	2	2390.06434371722
Cdc14b	Cdc14b	1	0
Mecp2	Mecp2	1	0
Cdc42ep3	Cdc42ep3	1	0
Gad2	Gad2	2	1279.66234736429
Cdh12	Cdh12	1	0
Cdk13	Cdk13	2	3309.07441569098
Cdk9	Cdk9	1	0
Cebpa	Cebpa	1	0
Celf1	Celf1	1	0
Celf2	Celf2	1	0
Mgll	Mgll	1	0
Gid4	Gid4	3	4250.28852535671
Cflar	Cflar	1	0
Chd3	Chd3	2	12315.0107159099
Mmp9	Mmp9	1	0
Chic1	Chic1	2	1279.66234736429
Chka	Chka	1	0
Glul	Glul	1	0
Chst1	Chst1	1	0
Tmem130	Tmem130	1	0
Clcn3	Clcn3	1	0
Gm13611	Gm13611	1	0
Gm14436	Gm14436	1	0
Gm15455	Gm15455	1	0
Gm7609	Gm7609	1	0
Rell1	Rell1	1	0
Cnih4	Cnih4	2	9781.65943926146
Col4a1	Col4a1	1	0
Gpcpd1	Gpcpd1	2	5894.35060213947
Gpm6b	Gpm6b	1	0
Cpeb3	Cpeb3	1	0
Crebrf	Crebrf	1	0
Cry2	Cry2	1	0
Csmd1	Csmd1	1	0
Runx1	Runx1	1	0
Hecw1	Hecw1	1	0
Kif1c	Kif1c	2	1279.66234736429
Cyfip1	Cyfip1	1	0
Nf2	Nf2	5	5621.60454059558
Nfic	Nfic	1	0
Homer1	Homer1	2	9781.65943926146
Dbndd2	Dbndd2	1	0
Sel1l	Sel1l	2	2390.06434371722
Dcaf5	Dcaf5	1	0
Dcbld2	Dcbld2	1	0
Dcc	Dcc	1	0
Dcx	Dcx	2	3320.918686228
Hspa12a	Hspa12a	2	2137.80618892041
Ide	Ide	1	0
Il10	Il10	1	0
Usp2	Usp2	1	0
Il17rd	Il17rd	1	0
Sirt1	Sirt1	2	381.430079658167
Ocrl	Ocrl	1	0
Ildr2	Ildr2	1	0
Dph3	Dph3	1	0
Drd3	Drd3	1	0
Dusp26	Dusp26	1	0
E2f2	E2f2	2	7173.59184333025
PPARA	PPARA	1	0
Eci1	Eci1	1	0
Iws1	Iws1	2	1447.30017727782
Eea1	Eea1	2	4515.90107364922
Jakmip2	Jakmip2	1	0
Efna5	Efna5	2	3320.918686228
Egfr	Egfr	1	0
Kalrn	Kalrn	1	0
Eif5a	Eif5a	1	0
Kcnk6	Kcnk6	3	1745.67351920256
Kcnma1	Kcnma1	1	0
Pde1a	Pde1a	1	0
Eno2	Eno2	1	0
Gabpb2	Gabpb2	2	5022.08416913661
Epha7	Epha7	1	0
Ercc6	Ercc6	2	3984.52520713494
Mex3a	Mex3a	2	8674.53972896547
Pias3	Pias3	1	0
Lhfpl4	Lhfpl4	1	0
Rb1	Rb1	1	0
Limd1	Limd1	2	9781.65943926146
Lin28a	Lin28a	1	0
Fam168b	Fam168b	1	0
Fam172a	Fam172a	1	0
Spry1	Spry1	2	775.237143979499
Lpl	Lpl	1	0
Fam63b	Fam63b	1	0
Lrch1	Lrch1	1	0
Fas	Fas	1	0
Fasl	Fasl	1	0
Gnl3l	Gnl3l	4	673.259268903138
Fbxl18	Fbxl18	1	0
Prkaa1	Prkaa1	1	0
Gprc5c	Gprc5c	2	1279.66234736429
Magt1	Magt1	2	1279.66234736429
Naaa	Naaa	1	0
Flrt2	Flrt2	1	0
Map3k1	Map3k1	2	7173.59184333025
Fnta	Fnta	1	0
Map4	Map4	1	0
Map4k4	Map4k4	1	0
Map7d1	Map7d1	2	721.499708133618
Foxp1	Foxp1	3	13506.3791234791
Pten	Pten	3	8405.14684489117
Mat2a	Mat2a	1	0
Max	Max	1	0
Ptprj	Ptprj	1	0
Mcl1	Mcl1	1	0
Pum2	Pum2	1	0
Gabra1	Gabra1	1	0
Tcf4	Tcf4	3	6168.4669765408
Mgat3	Mgat3	1	0
Tgfbr3	Tgfbr3	3	15919.4714442988
Mmp11	Mmp11	1	0
Nr3c1	Nr3c1	1	0
Ubr3	Ubr3	1	0
Moap1	Moap1	1	0
Ubxn2a	Ubxn2a	1	0
Tm9sf4	Tm9sf4	1	0
Rbfox2	Rbfox2	1	0
Mrpl35	Mrpl35	2	1727.72763648494
Tmem178b	Tmem178b	1	0
Msi2	Msi2	4	673.259268903138
Gnb4	Gnb4	1	0
Mtf2	Mtf2	2	9781.65943926146
Irak1	Irak1	1	0
Rmnd5a	Rmnd5a	1	0
Otud7b	Otud7b	2	1279.66234736429
Slc1a2	Slc1a2	2	3867.32972004957
Zfyve27	Zfyve27	2	1048.91843583714
Pabpc5	Pabpc5	1	0
Gprc5b	Gprc5b	1	0
Tnrc6b	Tnrc6b	1	0
Tpp1	Tpp1	1	0
Nav1	Nav1	1	0
Pde10a	Pde10a	1	0
Trim71	Trim71	3	739.904481761568
Hcn1	Hcn1	1	0
Trove2	Trove2	1	0
Kdm6b	Kdm6b	1	0
Herpud2	Herpud2	1	0
Scamp1	Scamp1	1	0
Nfatc3	Nfatc3	1	0
Hmga2	Hmga2	1	0
Zfhx3	Zfhx3	2	7869.90709349462
Hoxa9	Hoxa9	1	0
Zfp120	Zfp120	2	3314.02022143983
Senp8	Senp8	1	0
Snx16	Snx16	1	0
Hyal1	Hyal1	2	1279.66234736429
Nr2c1	Nr2c1	1	0
Rasd2	Rasd2	1	0
Nras	Nras	2	9781.65943926146
Tlr4	Tlr4	1	0
Lmnb1	Lmnb1	1	0
Jun	Jun	1	0
Vdr	Vdr	1	0
Onecut2	Onecut2	1	0
Opcml	Opcml	1	0
Slc16a1	Slc16a1	1	0
Lsm12	Lsm12	1	0
Irf8	Irf8	2	3357.8981200879
Kif21a	Kif21a	1	0
P4ha1	P4ha1	1	0
Tnrc6a	Tnrc6a	1	0
Wfs1	Wfs1	1	0
Jarid2	Jarid2	1	0
Map1a	Map1a	1	0
Prrg3	Prrg3	1	0
Pdcd4	Pdcd4	1	0
Yy1	Yy1	2	775.237143979499
Kdm5a	Kdm5a	1	0
Pds5b	Pds5b	1	0
Peg3	Peg3	1	0
Peli1	Peli1	1	0
Zfp488	Zfp488	1	0
Zc3hav1l	Zc3hav1l	1	0
Smarcc1	Smarcc1	1	0
Nrxn1	Nrxn1	1	0
Lpin1	Lpin1	1	0
Pou4f2	Pou4f2	2	1247.99585676828
Lrig2	Lrig2	2	4104.63256900852
Smyd4	Smyd4	3	4718.64512691863
Tmod1	Tmod1	2	1279.66234736429
Soga3	Soga3	1	0
Sox2	Sox2	1	0
Rnf11	Rnf11	1	0
Sparc	Sparc	1	0
Znrf1	Znrf1	1	0
Zfp641	Zfp641	2	9781.65943926146
Zyg11b	Zyg11b	2	2390.06434371722
Srek1	Srek1	2	5894.35060213947
Reck	Reck	1	0
Reep4	Reep4	2	5768.43882940463
Zfp704	Zfp704	1	0
Srxn1	Srxn1	1	0
Psd3	Psd3	2	3580.52044791717
Ppm1k	Ppm1k	1	0
Lrrc58	Lrrc58	1	0
Vsnl1	Vsnl1	2	8599.42719977572
Stx3	Stx3	2	9781.65943926146
Zmat3	Zmat3	1	0
Spen	Spen	1	0
Rnf170	Rnf170	2	7869.90709349462
Runx2	Runx2	3	9676.8939810037
Med13	Med13	2	2390.06434371722
Sstr1	Sstr1	2	2390.06434371722
Tgfbi	Tgfbi	1	0
Pclo	Pclo	1	0
Vps26a	Vps26a	1	0
Tnpo1	Tnpo1	1	0
Samhd1	Samhd1	1	0
Nf1	Nf1	1	0
Tbc1d5	Tbc1d5	1	0
Tnfrsf10b	Tnfrsf10b	1	0
Tcf3	Tcf3	1	0
Mesdc2	Mesdc2	1	0
Ube2c	Ube2c	2	1279.66234736429
Rad51c	Rad51c	1	0
Nrp2	Nrp2	2	7889.84131774922
Rint1	Rint1	1	0
Tmem245	Tmem245	1	0
Timp3	Timp3	1	0
Sfrp1	Sfrp1	1	0
Pld5	Pld5	1	0
Nid1	Nid1	2	9781.65943926146
Pdzd2	Pdzd2	1	0
Strip1	Strip1	1	0
Zfp280d	Zfp280d	1	0
Pmaip1	Pmaip1	1	0
Spry2	Spry2	1	0
Spry3	Spry3	1	0
Spry4	Spry4	1	0
Tmem179	Tmem179	1	0
Ybx1	Ybx1	1	0
Zfp9	Zfp9	2	5768.43882940463
Synj1	Synj1	2	9781.65943926146
Ssr1	Ssr1	1	0
Zfp26	Zfp26	2	4261.81616470236
Tnfaip1	Tnfaip1	1	0
Pdzd8	Pdzd8	1	0
Wdr44	Wdr44	1	0
Rnf165	Rnf165	1	0
Tbc1d8b	Tbc1d8b	1	0
Tomm70a	Tomm70a	1	0
Rragb	Rragb	1	0
Ywhaz	Ywhaz	1	0
Tns1	Tns1	1	0
Xpo7	Xpo7	1	0
Ube2k	Ube2k	1	0
Zic2	Zic2	1	0
Tsn	Tsn	1	0
Pgr	Pgr	1	0
Trps1	Trps1	2	3580.52044791717
Whsc1	Whsc1	1	0
Smad7	Smad7	1	0
Zfp568	Zfp568	3	4718.64512691863
Sox11	Sox11	1	0
Phactr3	Phactr3	1	0
Wars2	Wars2	1	0
Zdhhc20	Zdhhc20	2	1048.91843583714
Sgms1	Sgms1	1	0
Vldlr	Vldlr	1	0
Zbtb5	Zbtb5	1	0
Zzz3	Zzz3	2	4453.55667709463
Zeb1	Zeb1	1	0
Unc5c	Unc5c	1	0
Zfp516	Zfp516	1	0
Vcan	Vcan	1	0
Tmed5	Tmed5	3	20388.5877471331
Tmem255a	Tmem255a	1	0
Tgoln1	Tgoln1	1	0
Zbtb34	Zbtb34	1	0
Pgm2l1	Pgm2l1	1	0
F10	F10	1	0
Npy1r	Npy1r	1	0
Cxcr2	Cxcr2	1	0
Adam28	Adam28	1	0
Tet1	Tet1	1	0
Hltf	Hltf	1	0
Casp8	Casp8	1	0
Slc6a2	Slc6a2	1	0
Cnih	Cnih	1	0
Rp2h	Rp2h	1	0
Sap18	Sap18	1	0
Krr1	Krr1	1	0
Anapc16	Anapc16	1	0
Ubxn8	Ubxn8	1	0
Stxbp4	Stxbp4	1	0
Lypla1	Lypla1	1	0
Sfn	Sfn	1	0
Acn9	Acn9	1	0
Hsbp1l1	Hsbp1l1	1	0
Psmd9	Psmd9	1	0
Slx1b	Slx1b	1	0
Bambi	Bambi	1	0
Rhobtb1	Rhobtb1	1	0
Wdfy1	Wdfy1	1	0
Tprkb	Tprkb	1	0
Mfsd11	Mfsd11	1	0
Crtc3	Crtc3	1	0
Fam86	Fam86	1	0
Ecd	Ecd	1	0
Dcp2	Dcp2	1	0
Pogk	Pogk	1	0
Pdxdc1	Pdxdc1	1	0
Ndufaf7	Ndufaf7	1	0
Lima1	Lima1	1	0
Dnal1	Dnal1	1	0
Tstd3	Tstd3	1	0
Pus7	Pus7	1	0
Fbxo22	Fbxo22	1	0
Gmip	Gmip	1	0
Car5b	Car5b	1	0
Sfxn2	Sfxn2	1	0
Tug1	Tug1	1	0
Lrrc14b	Lrrc14b	1	0
Ptpn7	Ptpn7	1	0
Nav2	Nav2	1	0
Gemin8	Gemin8	1	0
Zfp553	Zfp553	1	0
Zfp959	Zfp959	1	0
Nwd1	Nwd1	1	0
Glt28d2	Glt28d2	1	0
Tfcp2l1	Tfcp2l1	1	0
BC026590	BC026590	1	0
Prss43	Prss43	1	0
Asap3	Asap3	1	0
Rmi2	Rmi2	1	0
Ccdc78	Ccdc78	1	0
Opa3	Opa3	1	0
Rft1	Rft1	1	0
Zfp882	Zfp882	1	0
Gm6531	Gm6531	1	0
Alox12	Alox12	1	0
Cdh1	Cdh1	1	0
Gpi1	Gpi1	1	0
1600012H06Rik	1600012H06Rik	1	0
1700017B05Rik	1700017B05Rik	1	0
1700052N19Rik	1700052N19Rik	1	0
2010109I03Rik	2010109I03Rik	1	0
2700081O15Rik	2700081O15Rik	1	0
2700089E24Rik	2700089E24Rik	1	0
4930579G24Rik	4930579G24Rik	1	0
4931406C07Rik	4931406C07Rik	1	0
4931428F04Rik	4931428F04Rik	1	0
4933411K20Rik	4933411K20Rik	1	0
9230110C19Rik	9230110C19Rik	1	0
Abcc5	Abcc5	1	0
Abcd4	Abcd4	1	0
Abcg1	Abcg1	1	0
Abl2	Abl2	1	0
Apbb3	Apbb3	1	0
Csnk2a1	Csnk2a1	1	0
Actg1	Actg1	1	0
Acvr1b	Acvr1b	1	0
Adamts15	Adamts15	1	0
Adarb1	Adarb1	1	0
Adipor2	Adipor2	1	0
Adra2a	Adra2a	1	0
Agap1	Agap1	1	0
Ago3	Ago3	1	0
D630045J12Rik	D630045J12Rik	1	0
AI464131	AI464131	1	0
Ddn	Ddn	1	0
Akt1	Akt1	1	0
Nr6a1	Nr6a1	1	0
Igdcc3	Igdcc3	1	0
Igdcc4	Igdcc4	1	0
Ankrd52	Ankrd52	1	0
Cxcl11	Cxcl11	1	0
Dlc1	Dlc1	1	0
Apba1	Apba1	1	0
Dnajc27	Dnajc27	1	0
Dnm3	Dnm3	1	0
Arc	Arc	1	0
Arhgap1	Arhgap1	1	0
Dusp1	Dusp1	1	0
Arid3b	Arid3b	1	0
Arl5a	Arl5a	1	0
Itga4	Itga4	1	0
E130311K13Rik	E130311K13Rik	1	0
Arpp19	Arpp19	1	0
Arpp21	Arpp21	1	0
Arrdc3	Arrdc3	1	0
Atp2a2	Atp2a2	1	0
Atp6v1b2	Atp6v1b2	1	0
Epb4.1l1	Epb4.1l1	1	0
Kifc2	Kifc2	1	0
Slc8a2	Slc8a2	1	0
Epha4	Epha4	1	0
Bach1	Bach1	1	0
Bahcc1	Bahcc1	1	0
Kpna1	Kpna1	1	0
Esam	Esam	1	0
Bcl7c	Bcl7c	1	0
Bmpr1a	Bmpr1a	1	0
Braf	Braf	1	0
Bri3bp	Bri3bp	1	0
Bsg	Bsg	1	0
Btaf1	Btaf1	1	0
Lnp	Lnp	1	0
Btbd3	Btbd3	1	0
Cacna1e	Cacna1e	1	0
Ppme1	Ppme1	1	0
Cald1	Cald1	1	0
Ppp3r1	Ppp3r1	1	0
Capns1	Capns1	1	0
Car2	Car2	1	0
Brinp1	Brinp1	1	0
Cat	Cat	1	0
Cbx5	Cbx5	1	0
Fmn2	Fmn2	1	0
Fndc3a	Fndc3a	1	0
Fnip2	Fnip2	1	0
Map4k3	Map4k3	1	0
Mar-09	Mar-09	1	0
Fras1	Fras1	1	0
Mast2	Mast2	1	0
Ctsb	Ctsb	1	0
Cd164	Cd164	1	0
Frmd5	Frmd5	1	0
Hdx	Hdx	1	0
Tbc1d24	Tbc1d24	1	0
Cdr2l	Cdr2l	1	0
Celf5	Celf5	1	0
Cep120	Cep120	1	0
Gga2	Gga2	1	0
Gga3	Gga3	1	0
Chd7	Chd7	1	0
Chd9	Chd9	1	0
Rbm33	Rbm33	1	0
Mprip	Mprip	1	0
Cldn12	Cldn12	1	0
Clmn	Clmn	1	0
Dnajc1	Dnajc1	1	0
Cnr1	Cnr1	1	0
Cntn2	Cntn2	2	10665.1295823306
Col4a2	Col4a2	1	0
Mycbp	Mycbp	1	0
Cpeb2	Cpeb2	1	0
Cpeb4	Cpeb4	1	0
Gramd1b	Gramd1b	1	0
Creb1	Creb1	1	0
Greb1l	Greb1l	1	0
Gria3	Gria3	1	0
Crem	Crem	1	0
Crk	Crk	1	0
Csrnp2	Csrnp2	1	0
Gxylt1	Gxylt1	1	0
Ndst3	Ndst3	1	0
Hic2	Hic2	1	0
Nfxl1	Nfxl1	1	0
Pigw	Pigw	1	0
Sema4f	Sema4f	1	0
Nova1	Nova1	1	0
Ddx10	Ddx10	1	0
Diap2	Diap2	1	0
Dip2b	Dip2b	1	0
Ikbkg	Ikbkg	1	0
Usp22	Usp22	1	0
Dmd	Dmd	1	0
Usp47	Usp47	1	0
Lpgat1	Lpgat1	1	0
Ogdh	Ogdh	1	0
Dnhd1	Dnhd1	1	0
Donson	Donson	1	0
Inip	Inip	1	0
Dusp6	Dusp6	1	0
Dync1i2	Dync1i2	1	0
Slc22a23	Slc22a23	1	0
Slc23a2	Slc23a2	1	0
E2f3	E2f3	1	0
Itsn2	Itsn2	1	0
Wnk1	Wnk1	1	0
Jph4	Jph4	1	0
Egln2	Egln2	1	0
Kcna1	Kcna1	1	0
Kcnc1	Kcnc1	1	0
Eif2ak3	Eif2ak3	1	0
Kcnc2	Kcnc2	1	0
Eif4ebp2	Eif4ebp2	1	0
Eif4g2	Eif4g2	1	0
Elk1	Elk1	1	0
Elp2	Elp2	1	0
Kctd12b	Kctd12b	1	0
Kctd21	Kctd21	1	0
Kctd7	Kctd7	1	0
Khsrp	Khsrp	1	0
Slc9a2	Slc9a2	1	0
Ephb3	Ephb3	1	0
Klhl24	Klhl24	1	0
Smg1	Smg1	1	0
Pigs	Pigs	1	0
Zfp148	Zfp148	1	0
Pik3ip1	Pik3ip1	1	0
Lcor	Lcor	1	0
Lfng	Lfng	1	0
Sowaha	Sowaha	1	0
Fam118a	Fam118a	1	0
Fam135a	Fam135a	1	0
Fam171a1	Fam171a1	1	0
Fam175b	Fam175b	1	0
Rdh10	Rdh10	1	0
Zfp664	Zfp664	1	0
Polr3f	Polr3f	1	0
Farp1	Farp1	1	0
Stat3	Stat3	1	0
Lsamp	Lsamp	1	0
Prickle1	Prickle1	1	0
Gpr63	Gpr63	1	0
Fgd4	Fgd4	1	0
Flna	Flna	1	0
Flywch1	Flywch1	1	0
Syt5	Syt5	1	0
Ptgds	Ptgds	1	0
Slc4a8	Slc4a8	1	0
Pdgfrb	Pdgfrb	1	0
Tbc1d14	Tbc1d14	1	0
Fut9	Fut9	1	0
Pxdn	Pxdn	1	0
Gabra6	Gabra6	1	0
Gabrb2	Gabrb2	1	0
Gad1	Gad1	1	0
Rab11fip4	Rab11fip4	1	0
Knop1	Knop1	1	0
Sec14l1	Sec14l1	1	0
Gba2	Gba2	1	0
Rapgef4	Rapgef4	1	0
Mnt	Mnt	1	0
Lmbrd1	Lmbrd1	1	0
Gnal	Gnal	1	0
Gns	Gns	1	0
Gpr137	Gpr137	1	0
Rnf213	Rnf213	1	0
Rnf5	Rnf5	1	0
Naa40	Naa40	1	0
Gria2	Gria2	1	0
Grik2	Grik2	1	0
Rpia	Rpia	1	0
Gtf3c2	Gtf3c2	1	0
Sned1	Sned1	1	0
Ncor1	Ncor1	1	0
Slc4a7	Slc4a7	1	0
Scara3	Scara3	1	0
Ttc14	Ttc14	1	0
Scn8a	Scn8a	2	10665.1295823306
Tub	Tub	1	0
Hoxb4	Hoxb4	1	0
Sema4g	Sema4g	1	0
Hr	Hr	1	0
Nol8	Nol8	1	0
Pkd2	Pkd2	1	0
Nr2e1	Nr2e1	1	0
Sfmbt1	Sfmbt1	1	0
Igf1r	Igf1r	1	0
Sptbn2	Sptbn2	1	0
Usp32	Usp32	1	0
Nup35	Nup35	1	0
Srgap3	Srgap3	1	0
Piga	Piga	1	0
Zfp740	Zfp740	1	0
Uvssa	Uvssa	1	0
Ppargc1b	Ppargc1b	1	0
Msra	Msra	1	0
Skil	Skil	1	0
Slc15a2	Slc15a2	1	0
Pqlc2	Pqlc2	1	0
Otud5	Otud5	1	0
Slc22a6	Slc22a6	1	0
Slc25a23	Slc25a23	1	0
Slc25a4	Slc25a4	1	0
Jam2	Jam2	1	0
Slc29a3	Slc29a3	1	0
Prrc2c	Prrc2c	1	0
Slc2a6	Slc2a6	1	0
Slc35a4	Slc35a4	1	0
Pbrm1	Pbrm1	1	0
Kcnj10	Kcnj10	1	0
Pcgf3	Pcgf3	1	0
Taf1	Taf1	1	0
Kif1a	Kif1a	1	0
Pld3	Pld3	1	0
Kif21b	Kif21b	1	0
Slc7a2	Slc7a2	1	0
Snx5	Snx5	1	0
Klf8	Klf8	1	0
Syncrip	Syncrip	1	0
Smcr8	Smcr8	1	0
Zfp12	Zfp12	1	0
Lrrc3	Lrrc3	1	0
Tgfbr1	Tgfbr1	1	0
Snx30	Snx30	2	10665.1295823306
Thrsp	Thrsp	1	0
Stat2	Stat2	1	0
Stk35	Stk35	1	0
Ubxn4	Ubxn4	1	0
Srcin1	Srcin1	1	0
Tmem2	Tmem2	1	0
Ylpm1	Ylpm1	1	0
Tram1l1	Tram1l1	1	0
Ssh1	Ssh1	1	0
Ppm1e	Ppm1e	1	0
Tor1aip2	Tor1aip2	1	0
Tmem194	Tmem194	1	0
Slc20a1	Slc20a1	1	0
Stx17	Stx17	1	0
Zkscan2	Zkscan2	1	0
Thbs1	Thbs1	1	0
Rock2	Rock2	1	0
Maneal	Maneal	1	0
Rnf167	Rnf167	1	0
Psme4	Psme4	1	0
Prdm1	Prdm1	1	0
Ptprd	Ptprd	1	0
Pgrmc1	Pgrmc1	1	0
Zfp644	Zfp644	1	0
Mtpn	Mtpn	1	0
Tgs1	Tgs1	1	0
Tmem214	Tmem214	1	0
Syt11	Syt11	1	0
Zfp248	Zfp248	1	0
Slc24a2	Slc24a2	1	0
Serf2	Serf2	1	0
Zfp354b	Zfp354b	1	0
Zfp462	Zfp462	1	0
Zfp318	Zfp318	1	0
Mpv17	Mpv17	1	0
Rnf44	Rnf44	1	0
Pnkd	Pnkd	1	0
Zeb2	Zeb2	1	0
Rdx	Rdx	1	0
Syn3	Syn3	1	0
Usp45	Usp45	1	0
Trim6	Trim6	1	0
Rffl	Rffl	1	0
Slitrk4	Slitrk4	1	0
Mtf1	Mtf1	1	0
Trib2	Trib2	1	0
Mtmr4	Mtmr4	1	0
Stim1	Stim1	1	0
Slc6a8	Slc6a8	1	0
Patl1	Patl1	1	0
Slitrk5	Slitrk5	1	0
Zscan22	Zscan22	1	0
Slco5a1	Slco5a1	1	0
Zfp174	Zfp174	1	0
Pdk1	Pdk1	1	0
Wdtc1	Wdtc1	1	0
Zc3h11a	Zc3h11a	1	0
Zfp280b	Zfp280b	1	0
Zfp109	Zfp109	1	0
Sacm1l	Sacm1l	1	0
Nlk	Nlk	1	0
Zdhhc24	Zdhhc24	1	0
Sh2b3	Sh2b3	1	0
Ubap2	Ubap2	1	0
Xkr8	Xkr8	1	0
Tspan2	Tspan2	1	0
Unc80	Unc80	1	0
Zswim5	Zswim5	1	0
Srrm4	Srrm4	1	0
Zfp583	Zfp583	1	0
Tenm2	Tenm2	1	0
Slc25a18	Slc25a18	1	0
Tubb4a	Tubb4a	1	0
Ptpru	Ptpru	1	0
Vav3	Vav3	1	0
Slc2a3	Slc2a3	1	0
