# Supplementary material for: Reciprocal Changes in miRNA Expression with Pigmentation and Decreased Proliferation Induced in Mouse B16F1 Melanoma Cells by l-Tyrosine and 5-Bromo-2′-Deoxyuridine
Source: Int J Mol Sci. 2021 Feb 5;22(4):1591. doi: 10.3390/ijms22041591 (PMC7914888; doi:10.3390/ijms22041591)
Supplement: Supplementary file 1 [file ijms-22-01591-s001.zip › Networks and Funtional enrichment KEGG/Network miRNAs-mRNAs_Brd-dU/orig_node_list.csv]

Id	Label
MIMAT0000209	mmu-mir-129-5p
MIMAT0004704	mmu-mir-335-3p
MIMAT0003172	mmu-mir-542-3p
MIMAT0003742	mmu-mir-455-3p
MIMAT0000668	mmu-mir-211-5p
MIMAT0002889	mmu-mir-532-5p
MIMAT0000530	mmu-mir-21a-5p
MIMAT0000531	mmu-mir-22-3p
MIMAT0000515	mmu-mir-30d-5p
MIMAT0000140	mmu-mir-128-3p
MIMAT0000711	mmu-mir-365-3p
MIMAT0000532	mmu-mir-23a-3p
MIMAT0000704	mmu-mir-361-5p
MIMAT0000524	mmu-let-7e-5p
MIMAT0000521	mmu-let-7a-5p
MIMAT0000383	mmu-let-7d-5p
MIMAT0004859	mmu-mir-193b-3p
MIMAT0003151	mmu-mir-378a-3p
MIMAT0000536	mmu-mir-29c-3p
MIMAT0000766	mmu-mir-335-5p
MIMAT0000565	mmu-mir-328-3p
MIMAT0000156	mmu-mir-144-3p
MIMAT0000132	mmu-mir-99b-5p
MIMAT0000150	mmu-mir-138-5p
MIMAT0019341	mmu-mir-3963
MIMAT0000221	mmu-mir-191-5p
MIMAT0004821	mmu-mir-671-3p
MIMAT0000544	mmu-mir-129-2-3p
MIMAT0000522	mmu-let-7b-5p
18987	Pou2f2
18768	Pkib
18703	Pigr
21408	Zfp354a
16365	Irg1
14190	Fgl2
18861	Pms2
13518	Dst
13004	Ncan
	Gt(ROSA)26Sor
19013	Ppara
104099	Itga9
12395	Runx1t1
14780	Gpx5
22221	Ubp1
19070	Mob4
21753	Tes
16182	Il18r1
20474	Six4
52892	Sco1
66101	Ppih
19726	Rfx3
11922	Neurod6
21917	Tmpo
22774	Zic4
11920	Atm
12874	Cpd
16172	Il17ra
16156	Il11
12479	Cd1d1
21780	Tfam
15278	Tfb2m
15115	Hars
22754	Zfp92
11787	Apbb2
17536	Meis2
18115	Nnt
227720	Nup214
21684	Tectb
11877	Arvcf
16551	Kif11
209737	Kif15
52076	Tmem38b
213056	Fam126b
52563	Cdc23
20480	Clpb
382117	Tcaim
69743	Casz1
52477	Angel2
67102	D16Ertd472e
329506	Ctdspl2
320938	Tnpo3
18771	Pknox1
13017	Ctbp2
19743	Rhag
18704	Pik3c2a
433806	Chchd2
14004	Chchd2
19364	Rad51d
19210	Ncoa1
19245	Ptp4a3
52389	Sp3
14289	Coch
22682	Fpr2
52686	Mettl2
15220	Foxq1
11754	Aoc3
217207	Dhx8
16516	Kcnj15
20743	Tagln2
21938	Tnfrsf1b
13423	Dnase2a
18181	Nrf1
11828	Ran
17141	Mrpl41
17193	Mbd4
319583	Lig4
18711	Lig4
108097	Prkaa2
20147	Rs1
16370	Irs4
17768	Mthfd2
11479	Mthfd2
13610	ACVR1B
12977	Csf1
12982	Csf1
12983	Csf2rb
240913	Il8
11610	Agtrap
20522	Slc23a1
14422	B4galnt2
22778	Ikzf1
18117	Kat2b
21855	Timm17b
24071	Synj2bp
23992	Synj2bp
24083	Dnajb6
23965	Pacsin1
208366	Rpp40
23832	Xcr1
11605	Gla
14238	Foxf2
26918	Ern2
27028	Ing1
27218	Slamf1
27397	Mrpl17
216134	Slco3a1
50758	Fbxl17
50786	Hs6st2
50931	St6galnac6
50915	Grb14
100038882	Isg15
53896	Slc7a10
51796	Slc7a10
53417	Hif3a
56094	Cts8
56187	Bace2
56838	Dkc1
57246	Tbx20
57890	Il17re
58911	Eid1
59069	Tpm3
55943	Stx8
73158	Stx8
59090	Midn
60505	Il21
58186	Rad18
56811	Trim39
54371	Styx
252903	Parp3
80719	Bhmt2
56444	Jph1
60365	Bet1l
66109	Ube2d3
66308	Mplkip
633057	Mplkip
66491	Polr2l
66552	Cmc2
66632	Atpbd4
66673	Sorcs3
66704	Rbm4b
216618	Rbm4b
66795	Atg10
76367	Trp53rk
72325	Eif4e3
67006	Cisd2
67036	Mrpl45
67096	Mmachc
67151	Nkain1
67201	Yipf5
67477	Sf3a1
67488	Eepd1
59052	Rspry1
67629	Spc24
104771	Jkamp
69104	Mar-05
68053	Ubxn2b
244745	Dpy19l1
68597	Ccdc167
68988	Prpf31
213402	Armc2
69367	Glrx2
69504	Zfp932
69709	Ptrhd1
69740	Ttl
69774	Tnfaip8l2
223828	Pphln1
241556	Tspan18
70052	Tspan18
70061	Prpf4
70144	Nol7
70317	Arl16
70350	Cd3eap
102642476	Gtpbp3
70359	Gtpbp3
70387	Cox10
70484	Rprd1b
70675	Prdm16
70750	Kdsr
71330	Mier1
71436	Epg5
102640165	Zfp935
71508	Zfp935
237436	Gas2l3
71601	Isx
71740	Pvrl4
71774	Shroom1
71793	Ints12
71817	Tmem50a
72129	Amer2
72133	Trub1
72195	Supt7l
72267	Lrrc8e
72281	Sh2d4a
72290	Lsm11
72338	Wdr89
381626	Kcnmb2
72454	Prr5l
72465	Zfp131
72486	Ssbp3
108909	Aida
72605	Car10
72635	Lins
72789	Veph1
73016	Kremen2
627626	Ptchd4
73284	Ptchd4
73813	Fam83e
73902	Klk9
74012	Rap2b
67230	Zfp329
74106	Dcaf6
74120	Zfp263
74143	Nuak2
74201	Cep97
74470	Ccdc11
208292	Zfp871
74549	Mau2
74552	Mau2
193670	Tmem106a
74915	Atp6v1e2
75292	Prkd3
66262	Ing5
242747	Zfp933
98682	Mfsd6
75717	Krt24
75729	Fam227a
75805	Cdyl2
75841	Rnf139
75953	Samd7
109032	Jakmip1
72667	Zfp444
76138	Zfp444
76306	Pcnp
76594	Wdr26
76850	Ago4
76960	Bcas1
77605	Agl
226151	Fam178a
226041	Pgm5
78797	Ndor1
78935	Pigt
56284	Mrpl19
63857	Bcmo1
56349	Dusp10
64144	Trio
114565	Zbtb21
64293	Stk32b
64380	Ms4a4c
114896	Afg3l1
56399	Pdcd10
65019	Ptges3
100044627	Ptges3
65086	Lpar3
65112	Bean1
58185	Rsad2
56307	Metap2
65257	Ranbp17
58217	Trem1
59032	Trem1
56437	Rrad
79221	Edaradd
80860	Rhoj
81489	Dnajb1
77945	Jdp2
76055	Mgea5
93842	Tcf23
108030	SIRT1
93697	Narg2
93673	Dqx1
93674	Cml3
94244	Fkbp6
56449	Fkbp6
212439	Diexf
99151	Dlgap4
99633	Rabepk
242736	Pramef8
212632	Mob3c
102058	Exoc8
102436	Lars2
192734	Fam211b
103573	Enpp3
97761	Slc16a6
104859	Tecpr2
217882	Cep170b
240514	Fam160b1
107751	Prrxl1
117149	Tirap
121021	Cspg4
140918	Slc7a12
216154	Med16
241915	Prokr2
227929	Cytip
78286	Cytip
245945	Rbm47
211429	Mtss1
227800	Exosc2
232146	Pdik1l
232855	Pdik1l
233744	Zfp772
233799	Acsm2
73656	Ms4a6c
215627	Zbtb8b
245572	Tbx22
242700	Hinfp
213498	Arhgef11
214742	Rcor3
269870	Zfp446
319554	Mb21d1
215693	Zmat1
319622	Itpripl2
338363	Tmem241
319636	Fsd1l
242506	Tspyl5
212442	Lactb2
234865	YOD1
232157	Nup133
269623	Lrrc4c
225339	Ammecr1l
75089	Uhrf1bp1l
319888	Tmcc3
214855	Fam161b
241134	Cntln
269702	Nyap2
235386	Mphosph9
235533	Gk5
217303	Jhdm1d
269952	Gdpgp1
212986	Scfd2
193003	Plekhm3
320311	Rnf152
226525	Rasal2
240064	Zfp799
235582	Glyctk
228482	Arhgap11a
320587	Tmem88b
338371	Endov
320802	Ifitm10
225791	Nkain3
211329	Zadh2
223881	Rnd1
193385	Fam65b
225152	A430107P09Rik
209584	Gjd4
217837	Itpk1
233405	Vps33b
230099	Cmtm7
239368	BC030476
71562	Ccdc153
216858	Afmid
244237	Tnfrsf26
242523	Dmrta1
216119	Ybey
353344	Opn5
76199	Nanos1
214489	BC003965
381067	Zfp229
214230	Pak6
237823	Pfas
211488	Ado
269037	Ccdc32
330267	Rbm44
381280	Hjurp
212427	Hjurp
383619	Aim2
237761	Triml1
381463	Kcnf1
259051	Olfr287
230098	Arhgef39
239170	Fam160b2
407812	Zfp941
216227	Rsad1
212198	Btbd16
244923	Klhl31
232035	Zfp711
70997	Cbx6
433323	Sgpp2
208151	Tmem132b
432870	Gm5464
241989	Gm5464
433107	Gm5494
623781	Trabd2b
628308	Gm14420
100039089	Mup17
100048885	Mup17
100039206	Mup17
100189605	Mup17
100039028	Mup11
100504715	Tmppe
320129	Adrb1
12226	Btg1
12319	Car8
12534	Cdc25c
12837	Col8a1
12845	Col8a1
12846	Comt
12902	Cp
12944	Cr2
13063	Cybb
13589	Mapre1
20725	Npm3
13654	Egr2
13665	Egr2
14121	Erbb3
14313	Fli1
14583	Gdf3
14613	Gja5
14619	Gja5
14634	Gli3
14751	Gnaz
14807	Grik3
14934	Grpr
15015	H2-Q4
15042	H2-T23
15112	Hao1
15410	Hoxb1
15423	Hoxc10
16362	IL6
16409	Irf1
192897	Itgb4
16423	Itgb6
16880	Lifr
21898	Lmna
17161	Mak
17975	Ncl
18127	Nos3
20493	Nppc
76303	Osbp
18504	Pax2
18505	Pax2
18646	Prf1
18749	Prkacb
18787	Serpine1
19267	Ptpre
19720	Ret
20680	Sox7
17082	Sptbn1
21808	Tgfb2
22138	Trp53
22202	Uba1y
53817	Cdh4
20444	St3gal2
13512	Pigh
20592	Bax
17135	Slc1a3
66874	1200014J11Rik
76509	1600029D21Rik
72301	1810041L15Rik
66439	2010012O05Rik
69894	2010107G23Rik
70291	2510049J12Rik
72650	2810006K23Rik
319807	3110047P20Rik
381393	4921509C19Rik
67430	4921536K21Rik
68281	4930430F08Rik
207819	4930539E08Rik
233103	4931406P16Rik
230757	5730409E04Rik
70591	5730455P16Rik
319801	9630033F20Rik
320492	A830018L16Rik
11303	Abca1
12892	Cpox
14772	Grk4
12986	Csf3r
78752	Csgalnact2
66787	Gskip
27373	Csnk1e
214897	Csnk1g1
70425	Csnk1g3
171210	Acot2
14936	Gys1
320024	Nceh1
208727	Hdac4
15251	Hif1a
228846	D630003M21Rik
69635	Dapk1
13163	Daxx
100233175	AK010878
15444	Hpca
110920	Hspa13
23797	Akt3
26424	Nr5a2
72345	Amer1
15975	Ifnar1
13361	Dhfr
15980	Ifngr2
11735	Ank3
16163	Il13
11784	Apba2
23805	Apc2
72993	Appl1
13435	Dnmt3a
231070	Insig1
13527	Dtna
236915	Arhgef9
77044	Arid2
13496	Arid3a
18218	Dusp8
13555	E2f1
68089	Arpc4
67771	Arpc5
192195	Ash1l
65973	Asph
11898	Ass1
75302	Asxl2
19106	Eif2ak2
11793	Atg5
16504	Kcnc3
78655	Eif3j1
11941	Atp2b2
20238	Atxn1
110616	Atxn3
319974	Auts2
320981	Enpp6
26877	B3galt1
226352	Epb4.1l5
23821	Bace1
12014	Bach2
13858	Eps15
170770	Bbc3
226499	BC003331
58208	Bcl11b
12064	Bdnf
12121	Bicd1
12156	Bmp2
71801	Plekhf2
57261	Brd4
12217	Bsn
244895	C230081A13Rik
210126	Lpp
12283	Cab39
239857	Cadm2
101358	Fbxl14
227541	Camk1d
12326	Camk4
207565	Camkk2
100072	Camta1
67252	Cap2
17069	Ly6e
18762	Prkcz
78808	Stxbp5
12390	Cav2
12398	Cbfa2t3
67433	Ccdc127
72007	Fndc3b
216742	Fnip1
12443	Ccnd1
380694	Ccnjl
66296	Haus2
29877	Hdgfrp3
14360	Fyn
23881	G3bp2
71891	Cdadc1
218294	Cdc14b
17257	Mecp2
260409	Cdc42ep3
14417	Gad2
215654	Cdh12
69562	Cdk13
107951	Cdk9
12606	Cebpa
13046	Celf1
14007	Celf2
23945	Mgll
66771	Gid4
12633	Cflar
216848	Chd3
17395	Mmp9
12212	Chic1
12660	Chka
14645	Glul
76969	Chst1
243339	Tmem130
12725	Clcn3
100504319	Gm13611
100190996	Gm14436
433287	Gm15455
665378	Gm7609
100532	Rell1
98417	Cnih4
12826	Col4a1
74182	Gpcpd1
66878	Riok3
14758	Gpm6b
277463	Gpr107
17859	Mxi1
208922	Cpeb3
77128	Crebrf
12953	Cry2
94109	Csmd1
12394	Runx1
94253	Hecw1
16562	Kif1c
20430	Cyfip1
18016	Nf2
18029	Nfic
26556	Homer1
52840	Dbndd2
20338	Sel1l
320808	Dcaf5
73379	Dcbld2
13176	Dcc
13193	Dcx
73442	Hspa12a
15925	Ide
16153	Il10
53376	Usp2
171463	Il17rd
93759	Sirt1
320634	Ocrl
100039795	Ildr2
105638	Dph3
13490	Drd3
66959	Dusp26
242705	E2f2
13177	Eci1
73473	Iws1
216238	Eea1
76217	Jakmip2
13640	Efna5
13649	Egfr
545156	Kalrn
276770	Eif5a
52150	Kcnk6
16531	Kcnma1
18573	Pde1a
13807	Eno2
213054	Gabpb2
13841	Epha7
319955	Ercc6
72640	Mex3a
229615	Pias3
269788	Lhfpl4
19645	Rb1
29806	Limd1
83557	Lin28a
214469	Fam168b
68675	Fam172a
24063	Spry1
16956	Lpl
235461	Fam63b
380916	Lrch1
14102	Fas
14103	Fasl
237107	Gnl3l
231863	Fbxl18
105787	Prkaa1
70355	Gprc5c
67075	Magt1
67111	Naaa
399558	Flrt2
26401	Map3k1
14272	Fnta
17758	Map4
26921	Map4k4
245877	Map7d1
108655	Foxp1
19211	Pten
232087	Mat2a
17187	Max
19271	Ptprj
17210	Mcl1
80913	Pum2
14394	Gabra1
21413	Tcf4
17309	Mgat3
21814	Tgfbr3
17385	Mmp11
14815	Nr3c1
68795	Ubr3
64113	Moap1
217379	Ubxn2a
99237	Tm9sf4
93686	Rbfox2
66223	Mrpl35
434008	Tmem178b
76626	Msi2
14696	Gnb4
17765	Mtf2
16179	Irak1
68477	Rmnd5a
229603	Otud7b
20511	Slc1a2
319740	Zfyve27
93728	Pabpc5
64297	Gprc5b
213988	Tnrc6b
12751	Tpp1
215690	Nav1
23984	Pde10a
636931	Trim71
15165	Hcn1
20822	Trove2
216850	Kdm6b
80517	Herpud2
107767	Scamp1
18021	Nfatc3
15364	Hmga2
11906	Zfhx3
15405	Hoxa9
104348	Zfp120
71599	Senp8
74718	Snx16
15586	Hyal1
22025	Nr2c1
75141	Rasd2
18176	Nras
16906	Lmnb1
16476	Jun
22337	Vdr
225631	Onecut2
330908	Opcml
20501	Slc16a1
268490	Lsm12
15900	Irf8
16564	Kif21a
18451	P4ha1
233833	Tnrc6a
22393	Wfs1
16468	Jarid2
17754	Map1a
208748	Prrg3
18569	Pdcd4
22632	Yy1
214899	Kdm5a
100710	Pds5b
18616	Peg3
67245	Peli1
382867	Zfp488
209032	Zc3hav1l
20588	Smarcc1
18189	Nrxn1
14245	Lpin1
18997	Pou4f2
269473	Lrig2
319822	Smyd4
21916	Tmod1
67412	Soga3
20674	Sox2
29864	Rnf11
20692	Sparc
170737	Znrf1
239652	Zfp641
414872	Zyg11b
218543	Srek1
53614	Reck
72549	Reep4
170753	Zfp704
76650	Srxn1
234353	Psd3
243382	Ppm1k
320184	Lrrc58
26950	Vsnl1
20908	Stx3
22401	Zmat3
56381	Spen
77733	Rnf170
12393	Runx2
327987	Med13
20605	Sstr1
21810	Tgfbi
26875	Pclo
30930	Vps26a
238799	Tnpo1
56045	Samhd1
18015	Nf1
72238	Tbc1d5
21933	Tnfrsf10b
21423	Tcf3
67943	Mesdc2
68612	Ube2c
114714	Rad51c
18187	Nrp2
72772	Rint1
242474	Tmem245
21859	Timp3
20377	Sfrp1
319455	Pld5
18073	Nid1
68070	Pdzd2
229707	Strip1
235469	Zfp280d
58801	Pmaip1
24064	Spry2
236576	Spry3
24066	Spry4
104885	Tmem179
22608	Ybx1
22750	Zfp9
104015	Synj1
107513	Ssr1
22688	Zfp26
21927	Tnfaip1
107368	Pdzd8
72404	Wdr44
225743	Rnf165
245638	Tbc1d8b
28185	Tomm70a
245670	Rragb
22631	Ywhaz
21961	Tns1
65246	Xpo7
53323	Ube2k
22772	Zic2
22099	Tsn
18667	Pgr
83925	Trps1
107823	Whsc1
17131	Smad7
243905	Zfp568
20666	Sox11
74189	Phactr3
70560	Wars2
75965	Zdhhc20
208449	Sgms1
22359	Vldlr
230119	Zbtb5
108946	Zzz3
21417	Zeb1
22253	Unc5c
329003	Zfp516
13003	Vcan
73130	Tmed5
245386	Tmem255a
22134	Tgoln1
241311	Zbtb34
18514	Pbx1
22135	Tgoln1
70974	Pgm2l1
14058	F10
18166	Npy1r
12765	Cxcr2
13522	Adam28
52463	Tet1
20585	Hltf
12370	Casp8
20538	Slc6a2
12793	Cnih
19889	Rp2h
20220	Sap18
52705	Krr1
52717	Anapc16
108159	Ubxn8
20913	Stxbp4
18777	Lypla1
55948	Sfn
66087	Acn9
66255	Hsbp1l1
75764	Slx1b
68036	Bambi
230751	Prpf31
69288	Rhobtb1
69368	Wdfy1
69786	Tprkb
69900	Mfsd11
70333	Cd3eap
70461	Crtc3
70511	Fam86
272347	Ecd
70640	Dcp2
100502841	Epg5
71597	Pogk
72795	Veph1
94184	Pdxdc1
73694	Ndufaf7
98766	Lima1
105000	Dnal1
77041	Tstd3
78697	Pus7
71999	Fbxo22
78816	Gmip
78825	Gmip
56078	Car5b
94279	Sfxn2
100465	Mob3c
103775	Tug1
432779	Lrrc14b
320139	Ptpn7
237221	Gemin8
233887	Zfp553
224893	Zfp959
319555	Nwd1
320302	Glt28d2
81879	Tfcp2l1
230234	BC026590
272643	Prss43
230837	Asap3
223970	Rmi2
381077	Ccdc78
403187	Opa3
237926	Rsad1
328370	Rft1
382019	Zfp882
624855	Gm6531
665622	Mup11
11684	Alox12
11727	Alox12
12550	Cdh1
12623	Cdh1
14784	Gpi1
67912	1600012H06Rik
74211	1700017B05Rik
73419	1700052N19Rik
67038	2010109I03Rik
108899	2700081O15Rik
381820	2700089E24Rik
75939	4930579G24Rik
70984	4931406C07Rik
74356	4931428F04Rik
66756	4933411K20Rik
234912	9230110C19Rik
27416	Abcc5
19300	Abcd4
11307	Abcg1
11352	Abl2
225372	Apbb3
12995	Csnk2a1
11465	Actg1
235130	Adamts15
110532	Adarb1
68465	Adipor2
11551	Adra2a
347722	Agap1
214150	Ago3
330286	D630045J12Rik
329828	AI464131
13199	Ddn
11651	Akt1
14536	Nr6a1
19289	Igdcc3
56741	Igdcc4
237615	Ankrd52
56066	Cxcl11
50768	Dlc1
319924	Apba1
217378	Dnajc27
103967	Dnm3
11838	Arc
228359	Arhgap1
19252	Dusp1
56380	Arid3b
75423	Arl5a
16401	Itga4
329659	E130311K13Rik
59046	Arpp19
74100	Arpp21
105171	Arrdc3
11938	Atp2a2
11966	Atp6v1b2
13821	Epb4.1l1
16581	Kifc2
110891	Slc8a2
13838	Epha4
12013	Bach1
268515	Bahcc1
16646	Kpna1
69524	Esam
12055	Bcl7c
12166	Bmpr1a
109880	Braf
76809	Bri3bp
12215	Bsg
107182	Btaf1
69605	Lnp
228662	Btbd3
12290	Cacna1e
72590	Ppme1
109624	Cald1
19058	Ppp3r1
12336	Capns1
12349	Car2
56710	Brinp1
12359	Cat
12419	Cbx5
54418	Fmn2
319448	Fndc3a
329679	Fnip2
225028	Map4k3
216438	Mar-09
231470	Fras1
17776	Mast2
13030	Ctsb
53599	Cd164
228564	Frmd5
245596	Hdx
18209	Tbc1d24
237988	Cdr2l
319586	Celf5
225523	Cep120
74105	Gga2
260302	Gga3
320790	Chd7
109151	Chd9
26936	Mprip
64945	Cldn12
94040	Clmn
13418	Dnajc1
12801	Cnr1
21367	Cntn2
12827	Col4a2
56309	Mycbp
231207	Cpeb2
67579	Cpeb4
235283	Gramd1b
12912	Creb1
381157	Greb1l
53623	Gria3
12916	Crem
12928	Crk
207785	Csrnp2
223827	Gxylt1
83398	Ndst3
58180	Hic2
100978	Nfxl1
70325	Pigw
20355	Sema4f
664883	Nova1
77591	Ddx10
54004	Diap2
239667	Dip2b
16151	Ikbkg
216825	Usp22
13405	Dmd
74996	Usp47
226856	Lpgat1
18293	Ogdh
77505	Dnhd1
60364	Donson
66209	Inip
67603	Dusp6
13427	Dync1i2
73102	Slc22a23
54338	Slc23a2
13557	E2f3
20403	Itsn2
232341	Wnk1
319984	Jph4
112406	Egln2
16485	Kcna1
16502	Kcnc1
13666	Eif2ak3
268345	Kcnc2
13688	Eif4ebp2
13690	Eif4g2
13712	Elk1
58523	Elp2
207474	Kctd12b
622320	Kctd21
212919	Kctd7
16549	Khsrp
226999	Slc9a2
13845	Ephb3
75785	Klhl24
233789	Smg1
276846	Pigs
22661	Zfp148
216505	Pik3ip1
212391	Lcor
16848	Lfng
73225	Fam118a
68187	Fam135a
269233	Fam171a1
109359	Fam175b
98711	Rdh10
269704	Zfp664
70408	Polr3f
223254	Farp1
20848	Stat3
268890	Lsamp
106042	Prickle1
81006	Gpr63
224014	Fgd4
192176	Flna
224613	Flywch1
53420	Syt5
19215	Ptgds
59033	Slc4a8
18596	Pdgfrb
102641289	Tbc1d14
224617	Tbc1d24
14348	Fut9
69675	Pxdn
14399	Gabra6
14401	Gabrb2
14415	Gad1
268451	Rab11fip4
66356	Knop1
74136	Sec14l1
230101	Gba2
56508	Rapgef4
17428	Mnt
68421	Lmbrd1
14680	Gnal
75612	Gns
107173	Gpr137
672511	Rnf213
54197	Rnf5
70999	Naa40
14800	Gria2
14806	Grik2
19895	Rpia
71752	Gtf3c2
208777	Sned1
20185	Ncor1
218756	Slc4a7
219151	Scara3
67120	Ttc14
20273	Scn8a
22141	Tub
15412	Hoxb4
26456	Sema4g
15460	Hr
70930	Nol8
18764	Pkd2
21907	Nr2e1
54650	Sfmbt1
16001	Igf1r
237898	Usp32
69482	Nup35
259302	Srgap3
18700	Piga
68744	Zfp740
71101	Uvssa
170826	Ppargc1b
110265	Msra
20482	Skil
57738	Slc15a2
212555	Pqlc2
54644	Otud5
18399	Slc22a6
66972	Slc25a23
11739	Slc25a4
67374	Jam2
71279	Slc29a3
226562	Prrc2c
227659	Slc2a6
67843	Slc35a4
66923	Pbrm1
16513	Kcnj10
69587	Pcgf3
270627	Taf1
16560	Kif1a
18807	Pld3
16565	Kif21b
11988	Slc7a2
69178	Snx5
245671	Klf8
56403	Syncrip
237782	Smcr8
231866	Zfp12
237387	Lrrc3
21812	Tgfbr1
209131	Snx30
21835	Thrsp
20847	Stat2
67333	Stk35
67812	Ubxn4
56013	Srcin1
83921	Tmem2
56531	Ylpm1
229801	Tram1l1
231637	Ssh1
320472	Ppm1e
240832	Tor1aip2
210035	Tmem194
20515	Slc20a1
67727	Stx17
210162	Zkscan2
21825	Thbs1
19878	Rock2
215090	Maneal
70510	Rnf167
103554	Psme4
12142	Prdm1
100855	Tbc1d14
19266	Ptprd
53328	Pgrmc1
52397	Zfp644
14489	Mtpn
116940	Tgs1
68796	Tmem214
229521	Syt11
72720	Zfp248
76376	Slc24a2
378702	Serf2
27274	Zfp354b
242466	Zfp462
57908	Zfp318
17527	Mpv17
105239	Rnf44
56695	Pnkd
24136	Zeb2
19684	Rdx
27204	Syn3
77593	Usp45
94088	Trim6
67338	Rffl
245446	Slitrk4
17764	Mtf1
217410	Trib2
170749	Mtmr4
20866	Stim1
102857	Slc6a8
225929	Patl1
75409	Slitrk5
232878	Zscan22
240726	Slco5a1
385674	Zfp174
228026	Pdk1
230796	Wdtc1
70579	Zc3h11a
64453	Zfp280b
56869	Zfp109
83493	Sacm1l
18099	Nlk
70605	Zdhhc24
16923	Sh2b3
68926	Ubap2
381560	Xkr8
70747	Tspan2
329178	Unc80
74464	Zswim5
68955	Srrm4
213011	Zfp583
23964	Tenm2
71803	Slc25a18
22153	Tubb4a
19273	Ptpru
57257	Vav3
20527	Slc2a3
