# Supplementary material for: Reciprocal Changes in miRNA Expression with Pigmentation and Decreased Proliferation Induced in Mouse B16F1 Melanoma Cells by l-Tyrosine and 5-Bromo-2′-Deoxyuridine
Source: Int J Mol Sci. 2021 Feb 5;22(4):1591. doi: 10.3390/ijms22041591 (PMC7914888; doi:10.3390/ijms22041591)
Supplement: Supplementary file 1 [file ijms-22-01591-s001.zip › Networks and Funtional enrichment KEGG/Network miRNAs-mRNAs_Brd-dU/Rhistory.R]

# Below is your R command history : 
Init.Data("mir", "mirlist")
SetupMirListData("mmu-let-7d-5p
mmu-let-7a-5p
mmu-mir-151-5p
mmu-mir-29a-3p
mmu-let-7c-5p
mmu-mir-27b-3p
mmu-mir-148b-3p
mmu-mir-23a-3p
mmu-mir-99b-3p
mmu-let-7g-5p
mmu-mir-30c-3p
mmu-mir-103-3p
mmu-mir-23b-3p
mmu-mir-361-5p
mmu-mir-31-5p
mmu-mir-101b-3p
mmu-mir-320-3p
mmu-mir-181b-3p
mmu-mir-872-5p
mmu-mir-29a-3p
mmu-mir-339-5p
mmu-mir-93-5p
mmu-mir-30d-5p
mmu-mir-211-5p
mmu-mir-211-3p
mmu-mir-129-5p
mmu-mir-99b-5p
mmu-mir-1249-3p
mmu-mir-191-5p
mmu-mir-129-3p
mmu-mir-328-3p
mmu-mir-151-3p
mmu-mir-143-3p
mmu-mir-149-5p
mmu-mir-6236
mmu-mir-423-3p", "mmu", "mir_id", "na");
SetCurrentDataMulti();
QueryMultiListMir();
CreateMirNets("multilist");
GetNetNames();
GetNetStats();
GetQueryNum();
GetTypeNum();
GetTableNames();
GetSeedsColumn();
GetUnmappedNum();
SetupMirListData("mmu-let-7d-5p
mmu-let-7a-5p
mmu-mir-151-5p
mmu-mir-29a-3p
mmu-let-7c-5p
mmu-mir-27b-3p
mmu-mir-148b-3p
mmu-mir-23a-3p
mmu-mir-99b-3p
mmu-let-7g-5p
mmu-mir-30c-3p
mmu-mir-103-3p
mmu-mir-23b-3p
mmu-mir-361-5p
mmu-mir-31-5p
mmu-mir-101b-3p
mmu-mir-320-3p
mmu-mir-181b-3p
mmu-mir-872-5p
mmu-mir-29a-3p
mmu-mir-339-5p
mmu-mir-93-5p
mmu-mir-30d-5p
mmu-mir-211-5p
mmu-mir-211-3p
mmu-mir-129-5p
mmu-mir-99b-5p
mmu-mir-1249-3p
mmu-mir-191-5p
mmu-mir-129-3p
mmu-mir-328-3p
mmu-mir-151-3p
mmu-mir-143-3p
mmu-mir-149-5p
mmu-mir-6236
mmu-mir-423-3p", "mmu", "mir_id", "na");
SetCurrentDataMulti();
QueryMultiListMir();
CreateMirNets("multilist");
GetNetNames();
GetNetStats();
GetQueryNum();
GetTypeNum();
GetTableNames();
GetSeedsColumn();
GetUnmappedNum();
PrepareMirNet("mirnet1", "mirnet_0.json")
GetUnmappedNum();
GetNetsNameString();
PerformMirTargetEnrichAnalysis("NA","kegg", "network_enrichment_kegg_1", "mmu-mir-129-5p; mmu-mir-101b-3p; mmu-mir-339-5p; mmu-mir-320-3p; mmu-mir-149-5p; mmu-mir-211-5p; mmu-mir-27b-3p; mmu-mir-29a-3p; mmu-mir-30d-5p; mmu-mir-148b-3p; mmu-mir-23a-3p; mmu-mir-23b-3p; mmu-mir-1249-3p; mmu-mir-361-5p; mmu-mir-93-5p; mmu-let-7c-5p; mmu-mir-103-3p; mmu-mir-31-5p; mmu-let-7g-5p; mmu-let-7a-5p; mmu-let-7d-5p; mmu-mir-328-3p; mmu-mir-872-5p; mmu-mir-143-3p; mmu-mir-99b-5p; mmu-mir-423-3p; mmu-mir-151-3p; mmu-mir-151-5p; mmu-mir-129-2-3p; Pou2f2; Chml; Gng2; Fosl2; Cdk7; Zfp354a; Mcm5; Adsl; Irg1; Fgl2; Pms2; Ccl9; Dst; Col4a4; Col4a3; Ppara; Itga9; Runx1t1; Gpx5; Ubp1; Mob4; Cxcr2; Il18r1; Six4; Sco1; Ppih; Rfx3; Neurod6; Tmpo; Zic4; Cpd; Stxbp2; Il17ra; Tnfsf10; Ereg; Il11; Kif3a; Tfam; Sqstm1; Tfb2m; EZH2; Klc1; Myd88; Polr1b; Ccna2; Hars; Apbb2; Meis2; Etv6; Il10rb; Sf1; Nup214; Tectb; Morf4l1; Kif11; Gse1; Rbm34; Fam126b; Clpb; Per2; Cdk8; Casz1; Angel2; D16Ertd472e; Ctdspl2; Tnpo3; Pknox1; Tex9; Ctbp2; Pik3c2a; Rad51d; Ncoa1; Ptp4a3; Sp3; Mettl2; Naip5; Foxq1; Dhx8; Kcnj15; Tagln2; Aqp7; Rad1; Dnase2a; Mrpl41; Magea5; Grap2; Mbd4; Rfxank; Lats1; Lig4; Rs1; Slc6a20b; Irs4; Pcdh10; Mthfd2; ACVR1B; Csf1; Agtrap; Tnfrsf10b; St6galnac3; Slc23a1; B4galnt2; Ikzf1; Timm17b; Pacsin1; Mapk8; Btd; Decr2; Foxl1; Foxf2; Ern2; Ing1; Slamf1; Mrpl17; Slco3a1; Abt1; Nox4; Fbxl17; Hs6st2; Grb14; Isg15; Slc7a10; Srrm1; Ramp1; Hif3a; Cts8; Bace2; Plek; Slc15a1; Tpm3; Stx8; Larp1; Midn; Igf2bp3; Paxip1; Il21; Rad18; Trim39; Parp3; Jph1; Bet1l; Rbm8a; Tspan13; Nip7; Nosip; Mrpl51; Pgpep1; Sppl2a; Atpbd4; Sorcs3; Atg10; Trp53rk; Ppp1r2; Tcf25; Cisd2; Ttc23; Mmachc; Yipf5; Med18; Mfn1; Fgfr1op2; Mfap1a; Rspry1; Spc24; N6amt1; Jkamp; Mar-05; Ooep; Ubxn2b; Tox4; Dpy19l1; Ccdc167; Angel1; Lrrn4cl; Oscp1; Ociad2; Armc2; Glrx2; Smco1; Ptrhd1; Nkiras1; Ttl; Ms4a6b; Pphln1; Mfsd11; Tspan18; Nol7; Arl16; Cd3eap; Gtpbp3; Cox10; Rprd1b; Slc35d2; Ecd; Zfp398; Ube2v2; Prdm16; Kdsr; Ston2; Arhgap19; Kif24; Oxsm; Epg5; Zfp935; Gas2l3; Pdp2; Dhdh; Ints12; Tmem50a; Tmem236; Amer2; Pex13; Slc37a3; Lrrc8e; Lsm11; Wdr89; Prr5l; Ccdc71; Zfp131; Ssbp3; Car10; Lins; Veph1; Cox15; Kremen2; Slc25a42; Ptchd4; Zbtb8a; Klk9; Psmb11; Zfp329; Dcaf6; Zfp263; Nuak2; Cep97; Tmem110; Sgms2; D14Abb1e; Ccdc11; Cep72; Zfp871; Mau2; Timmdc1; Atp6v1e2; Prkd3; Ing5; Zfp933; Krt24; Fam227a; Mpp7; Cdyl2; Samd7; Jakmip1; Zfp444; Pcnp; Exosc4; Kdelc2; Mzt1; Ago4; Mup10; Agl; Fam178a; Ddo; Fam219b; Pgm5; Mar-02; Ndor1; Zdhhc3; Pigt; Mrpl19; P2ry4; Bcmo1; Dusp10; Trio; Zbtb21; Xrcc2; Ms4a4c; Afg3l1; Akap8; Ptges3; Lpar3; Bean1; Pmepa1; Ranbp17; Trem1; Rrad; Edaradd; Rhoj; Jdp2; Mgea5; Siglece; Nedd4l; Tcf23; Narg2; Dqx1; Pcdhb5; Fkbp6; Diexf; Dlgap4; Cercam; Clca2; Isg20l2; Acnat1; Mob3c; Spred3; Lars2; AI597468; Fam211b; Enpp3; Tns4; Slc16a6; Cep170b; Utp15; Fam160b1; Man2a2; Pnpla3; Tirap; Col4a6; Elmo2; Cspg4; Ube2j2; Slc7a12; Med16; Ppp1r3b; Rhbdl3; Fktn; Slc24a6; Prokr2; Acer1; Cytip; Rbm47; Pycr1; Mtss1; Dhrs7b; Rprd1a; Exosc2; Pdik1l; Ms4a6c; Zbtb8b; Dclre1c; Rcor3; C5ar2; Gpr157; Syt15; Zfp446; Mb21d1; Zmat1; Itpripl2; Tmem241; Fsd1l; Tspyl5; Myo5c; Dars2; Lactb2; Mroh1; Lrrc4c; Ammecr1l; Smtnl2; Uhrf1bp1l; Tmcc3; Oacyl; Fam161b; Ttll1; Nyap2; Jhdm1d; Cd300a; Gdpgp1; Plekhm3; Rreb1; Rnf152; Zfp799; Mmp25; Rinl; Arhgap11a; Ptchd2; Mbtps2; Mapkap1; Endov; Zfp780b; Ifitm10; Nkain3; Zadh2; Rnd1; Fam65b; Gjd4; Senp1; Efcab4a; Scml4; Itpk1; Car9; Als2cl; Rbm11; BC030476; Hist1h2ac; Vsig10; Afmid; Tnfrsf26; Tbc1d2; Cybrd1; Ybey; Nanos1; BC003965; BC026590; Bloc1s3; Zfp229; Pak6; Hapln4; Tigd3; Klhl41; Mctp2; Rmi2; Ccdc32; Ccdc121; Rbm44; Hjurp; Nsl1; Aim2; Triml1; Dhx37; Fam160b2; Ecm2; Zfp941; Tstd2; Rsad1; Slc17a8; Klhl31; Synb; Zfp711; Mkl2; Cbx6; Mdc1; Xkrx; Zfp607; Ms4a15; Neurl1b; Gm5494; Bend4; Trim43b; Trabd2b; Gm14137; Zfp345; Gm14420; Mup14; Mup17; Mup19; Mup11; Mup12; Mup15; Gm20172; Tmppe; Aco1; Adra2b; Adrb1; Btg1; Car8; Cd28; Col4a5; Col8a1; Comp; Comt; Cp; Cr2; Cybb; Cyp1a2; Mapre1; Spib; Npm3; Epb4.2; Gaa; Gata1; Gdf3; Gfpt1; Slc2a4; Gnaz; Grik3; H2-Q4; H2-T23; Hao1; Hoxb1; Hoxb3; Hoxc10; Il5ra; IL6; Itgb3; Itgb4; Itgb6; Lifr; Lmna; Mak; Maoa; Mcc; Ncl; Nos3; Osbp; Pax2; Pdgfb; Prf1; Serpine1; Ctsa; Ptpn2; Ptpre; Rac2; Ret; Trim27; Sox7; Il1rl1; Tgfb2; Timp2; Cdh4; St3gal2; Pigh; Prdx1; Ptk6; Bax; Slc1a3; 1190002N15Rik; 1200014J11Rik; 1600029D21Rik; 1810041L15Rik; 2010012O05Rik; 2010315B03Rik; 2510039O18Rik; 2510049J12Rik; 2700089E24Rik; 2810006K23Rik; 2810474O19Rik; 2900026A02Rik; 4921509C19Rik; 4921536K21Rik; 4930430F08Rik; 4930519G04Rik; 4930539E08Rik; 4931406P16Rik; 4933426M11Rik; 5730409E04Rik; 5730455P16Rik; 6030458C11Rik; 8430419L09Rik; 9330159F19Rik; A530054K11Rik; A830018L16Rik; Aagab; Cpox; Abcc9; Ablim1; Grk4; Gskip; Csnk1a1; Csnk1g1; Acot11; Acot2; Acvr1b; Adam19; Hdac4; Adamts16; Cx3cl1; Cxadr; Adar; Adck4; Adcy1; Add3; Hif1a; Scamp5; Hip1; D630003M21Rik; Ago1; Ahcyl1; Dapk1; Daxx; Dazap2; Aicda; Ttyh3; Ajuba; AK010878; Hpca; Ddx19b; Akt1; Aldh9a1; Aldoc; Id1; Nr5a2; Amer1; Ifnar1; Ank2; Igfbp5; Antxr1; Dmd; Apba2; Apc2; Dnmt1; Dnmt3a; Dnmt3b; Dok1; Arc; Arhgef10; Dtna; Dusp16; Arhgef9; Arid3a; Arid4b; Dusp8; Arl5a; E2f1; Arpc3; Arpc4; Arrdc3; Papola; Itsn1; Efcab14; Ash1l; Asph; Astn1; Asxl2; Atad2; Atad3a; Atg5; Kcnc3; Atp2a2; Atp2b2; Eln; Atrn; Atxn1; Atxn3; Auts2; Axl; B3galt1; B3galt5; Epb4.1l1; Epb4.1l5; B3gnt5; Epha4; Bace1; Bach1; Bach2; Bahcc1; Eps15; Bbc3; BC003331; Knop1; Ets1; Ets2; BC034090; Bcas3; Bcl11b; Fabp7; Bdnf; Fam102a; Fam102b; Bicd1; Bicd2; Fam118a; Bmp2; Bpnt1; Bptf; Braf; Brap; Brd4; Bsdc1; Bsn; Btbd19; Fam219a; C230081A13Rik; Lpp; Cadm2; Fbn1; Caln1; Calr; Camk1g; Camk2a; Camk2g; Camk4; Camkk2; Camta1; Cant1; Capns1; Luc7l3; Zfyve27; Fgf10; Macrod2; Prkcz; Stxbp5; Cav2; Cbfa2t2; Cblb; Cbln1; Cbln3; Cbx1; Cbx5; Ccdc127; Fndc3b; Map3k14; Fnip1; Ccdc43; Foxn3; Ccnd1; Frem2; Ptgfrn; Ccser2; Ptpn12; Hdgfrp3; Ptpn3; Furin; Fut9; Fyn; Fzd4; G3bp2; Cd93; Cdadc1; Cdc14b; Mecp2; Cdc42ep3; Gad2; Cdh12; Gal3st3; Cdk13; Cdk19; Dab2ip; Cdr2l; Cds2; Cebpa; Celf1; Celf2; Mgll; Celf5; Cenpl; Cep95; Rap2a; Gid4; Git2; Cflar; Chd3; Mmp9; Chic1; Ifngr2; Glul; Chst1; Tmem130; Ntrk2; Clcn3; Gm13611; Gm14436; Gm15455; Gm4925; Gm7609; Tmem178b; Clmp; Clns1a; Clp1; Rell1; Msi2; Gnao1; Cnih4; Cnot6; Coa3; Cog3; Col1a1; Col1a2; Col2a1; Col3a1; Col4a1; Col4a2; Gpc1; Gpd1; Mvb12b; Mycn; Coro1a; Mylip; Gpr17; Cpeb3; Gpr89; Cplx2; Cpm; Gramd1b; Crebrf; Crebzf; Gria1; Gria3; Crkl; Crtc1; Csdc2; Grm1; Csmd1; Csnk1e; Gtf2i; Csrnp3; Gxylt1; Rsrc2; Rtl1; Ctnnd1; Ncoa5; Runx1; Cul1; Nedd4; Cxcl12; Hecw1; Samd8; Cyb5d2; Kif1c; Hes1; Nf2; Hic2; Nfia; Scn1a; Nfic; Scn4b; Nhsl1; Sdc3; Ercc6; Sdcbp; Homer1; Dbndd2; Dbx2; Sel1l; Dcc; Tex264; Dcx; Ddit4; Hspa12a; Hspg2; Htr5a; Sep-08; Ddx3x; Sez6; Dgcr2; Ubr4; Dhcr24; Nrcam; Nrep; Igf1; Ikbkap; Ikbkg; Shisa6; Usp2; Il13; Dlx3; Usp45; Usp48; Dnajb4; Dnajc1; Fam49b; Ocln; Ocrl; Vamp3; Il6st; Ildr2; Ogfrl1; Dpp8; Inpp5b; Dpy19l3; Insig1; Drd3; Ip6k1; Ipcef1; Dusp3; Irgq; Slc22a23; P2ry1; Fem1b; E2f2; Edem1; Iws1; Eea1; Wnk1; Efna5; Efr3b; Slc30a4; Slc30a7; Egfr; Egln2; Kansl3; Kcnc1; Eif5a; Kcnj3; Elf2; Elfn1; Elk1; Elmo1; Elovl2; Elovl5; Kcnma1; Emc10; Pde7b; Emilin2; Kdm2a; Eno2; Kif1b; Entpd6; Entpd7; Kifap3; Kit; Gabpb2; Ephb3; Kras; Krba1; Pigq; Krt16; Krt17; Ksr2; Pik3r1; Exosc1; F3; Fadd; Lfng; Lhfpl4; Lhx1; Fam129a; Plekha2; Limd1; Lin28a; Fam168b; Fam172a; Lmf2; Zfp605; Poglut1; Polr3f; Lpl; Fam63b; Pparg; Lrch1; Fas; Gnl3l; Fbxl14; Fbxl16; Fbxl18; Myc; Stk38; Prickle2; Prkab1; Lyrm9; Fem1c; Zmat3; Gprc5c; Tnrc6a; Prnp; Magt1; Fkbp1b; Naaa; Flrt1; Fnbp1; Map3k1; Map3k7; Fnip2; Map4; Map4k4; Map7d1; Syt6; Foxp1; Ptn; Ptpn11; Pdgfrb; Mbp; Tbc1d24; Ptprj; Mcl1; Pum2; Gab1; Tbl1xr1; Mdm4; Gabra1; Gabrb2; Med26; Hnrnpa1; Sec14l1; Mfrp; Mfsd4; Mga; Nol10; Rad51c; Senp5; Ralgapa2; Rap1gap2; Gjc3; Mmp11; Nr3c1; Mmp15; Mmp17; Tinf2; Moap1; Mob1a; Gls; Tln2; Tm9sf4; Rbfox2; Zfp488; Lmbrd1; Tmem135; Mrpl35; Gm608; Gmeb1; Reep4; Il1rap; Mtf2; Gng7; Vegfa; Slc10a4; Gns; Rictor; Gpatch8; Tmod2; Irak1; Tmtc1; Otud7b; Rnf144a; Myo10; Gpr68; Gprc5b; Tnrc6b; Rnf24; N4bp1; Robo1; Naa40; Grin2b; Tpp1; Rragc; Nav1; Trak2; Rsbn1; Kcnk6; Pde10a; Hcn1; Sertad2; Irak2; Sall4; Trove2; Neto2; Sash1; Sc5d; Spen; Nfatc3; Scd2; Tspan7; Nfix; Hmg20a; Hmga2; Zfhx3; Ttyh1; Nkrf; Nlgn3; Hoxa9; Sema4a; Zfp120; Sema4g; Hspb6; Nptn; Hyal1; Ube2n; Nr1d2; Nr2c1; Slc1a1; Setd7; Rasd2; Nras; Sf3b3; Ubxn2a; Nrgn; Nrp2; Speer4b; Slc24a3; Igfbp7; Lmnb1; Sptbn2; Slc15a4; Vamp2; Slc35e1; Ska3; Trank1; Ogfod1; Vdr; Mid2; Rhbdd2; Opcml; Slc16a1; Trim71; Osbpl8; Lsm12; Lsm6; Stom; Kif21a; P4ha1; Pafah1b2; Itpa; Paqr4; Jarid2; Map1a; Lpin1; Pccb; Lrig2; Kcnj10; Kcnj16; Slc39a3; Slc43a2; Slc44a2; Slc6a17; Kdm5a; Kdm6b; Pdpk1; Pds5b; Zbtb41; Sart1; Plec; Kif21b; Pea15a; Peg3; Klf7; Smad3; Klhl21; Mef2c; Smad9; Zyg11b; Phka1; Smarcc1; Nrxn1; Rapgef4; Tef; Syt11; Rfx5; Smyd4; Snx27; Ppp2r2c; Tmod1; Soga3; Zfp354c; Sestd1; Ptpn4; Ptpn5; Timp3; Rnf11; Strbp; Sparc; Plekhh2; Znrf1; Tmem127; Lmtk2; Pofut1; Ttc26; Zfp641; Reck; Tmem2; Lpcat1; Pou4f2; Ppm1k; Lrrc58; Stam; Stam2; Stat3; Wars2; Zbtb44; Ybx1; Macf1; Rnf165; Stx3; Prkce; Rnf170; Runx2; Nmnat2; Slc35e2; Zfp36; Mtch1; Syt2; Mapk9; Snhg11; Mtmr12; Vps26a; Soat1; Rab6b; Tnpo1; Ywhag; Med13; Ptprd; Tbc1d20; Trp53inp2; Zfp445; Nf1; Tbc1d5; Zcchc24; Tmem109; Med10; Pnkd; R3hdm1; Smad4; Tcf3; Rab14; Uba2; Mesdc2; Zer1; Ube2c; Rab3gap1; Srrm2; Twsg1; Parp11; Ric3; Rnf169; Rint1; Trmt10a; Pld5; Nid1; Pdzd2; Zbtb6; Strip1; Tmbim6; Zfp280d; Nptx1; Tmem8b; Slco5a1; Nt5dc3; Unc5b; Pmaip1; Pno1; Spry4; Rcc2; Smad7; Tomm70a; Rdx; Tmem179; Reep1; Zfp9; Synj1; Thsd4; Ppap2b; Ssr1; Mtf1; Trib2; Zfp26; St8sia3; Tnks; Ptp4a2; Slc6a8; Tnfaip1; Wdr1; Wdr44; Tbc1d8b; Rragb; Xpo7; Slc7a1; Ube2i; Ube2k; Zzz3; Zbtb9; Vat1; Zfp317; Ywhab; Usp10; Pgr; Ubap2l; Zfp251; Ttc3; Whsc1; Tcf4; Zfp568; Phactr3; Smad5; Unc5c; Vldlr; Rhoa; Sgms1; Zbtb5; Zbtb4; Ssbp2; Zkscan1; Sstr1; Scn8a; Vcan; Stc1; Wwtr1; Zcchc4; Ppp1r1a; Ranbp3l; Plxna2; Ugcg; Sik3; Tgoln1; Zkscan8; Rgp1; Txnip; Tcta; Prrc2b; Pgm2l1; Slc6a6; Sox11; Syn3; Wipf2; Ulk1; Zbtb39; Rab11b; F10; Npy1r; Adam28; Tet1; Hltf; Casp8; Slc6a2; Rp2h; Sap18; Krr1; Anapc16; Ubxn8; Stxbp4; Lypla1; Xcr1; Gla; Sfn; Hsbp1l1; Psmd9; Slx1b; Bambi; Prpf31; Rhobtb1; Wdfy1; Tprkb; Crtc3; Fam86; Dcp2; Pogk; Aida; Pdxdc1; Ndufaf7; Lima1; Dnal1; Tstd3; Pus7; Fbxo22; Gmip; Car5b; Cml3; Sfxn2; Tecpr2; Lrrc14b; Ptpn7; Nav2; Gemin8; Zfp553; Zfp959; Nwd1; Glt28d2; Tfcp2l1; Prss43; Asap3; Ccdc78; Opa3; Sgpp2; Rft1; Zfp882; Gm6531; Alox12; Cdh1; Gpi1; 2010109I03Rik; 4930579G24Rik; 9230110C19Rik; Abcd4; Abl2; Csf3r; Adarb1; Cxcl11; E130311K13Rik; Bri3bp; Btaf1; Haus2; Gga2; Mprip; Clmn; Cntn2; Creb1; Diap2; Ogdh; Inip; Klhl24; Zfp148; Pkd2; Uvssa; Taf1; Slc7a2; Lrrc3; Snx30; Zdhhc20; Tmed5; Mpv17; Pdk1", "hyp");
SetupMirListData("mmu-mir-3963
mmu-let-7a-5p
mmu-let-7d-5p
mmu-mir-211-5p
mmu-mir-128-3p
mmu-mir-361-5p
mmu-mir-138-5p
mmu-mir-671-3p
mmu-mir-30a-3p
mmu-mir-23a-3p
mmu-mir-532-5p
mmu-mir-99b-5p
mmu-mir-129-5p
mmu-mir-22-3p
mmu-mir-30d-5p
mmu-mir-191-5p
mmu-mir-21a-5p
mmu-mir-335-5p
mmu-let-7b-3p
mmu-mir-129-3p
mmu-mir-335-3p
mmu-mir-455-3p
mmu-mir-378a-3p
mmu-mir-193b-3p
mmu-miR-144-3p
mmu-mir-29c-3p
mmu-mir-365-3p
mmu-mir-26a-2-5p
mmu-let-7e-5p
mmu-mir-328-3p
mmu-mir-542-3p
mmu-mir-23b-5p", "mmu", "mir_id", "na");
SetCurrentDataMulti();
QueryMultiListMir();
CreateMirNets("multilist");
GetNetNames();
GetNetStats();
GetQueryNum();
GetTypeNum();
GetTableNames();
GetSeedsColumn();
GetUnmappedNum();
PrepareMirNet("mirnet1", "mirnet_0.json")
GetUnmappedNum();
GetNetsNameString();
PerformMirTargetEnrichAnalysis("NA","kegg", "network_enrichment_kegg_2", "mmu-mir-129-5p; mmu-mir-335-3p; mmu-mir-542-3p; mmu-mir-455-3p; mmu-mir-211-5p; mmu-mir-532-5p; mmu-mir-21a-5p; mmu-mir-22-3p; mmu-mir-30d-5p; mmu-mir-128-3p; mmu-mir-365-3p; mmu-mir-23a-3p; mmu-mir-361-5p; mmu-let-7e-5p; mmu-let-7a-5p; mmu-let-7d-5p; mmu-mir-193b-3p; mmu-mir-378a-3p; mmu-mir-29c-3p; mmu-mir-335-5p; mmu-mir-328-3p; mmu-mir-144-3p; mmu-mir-99b-5p; mmu-mir-138-5p; mmu-mir-3963; mmu-mir-129-2-3p; mmu-let-7b-5p; Pou2f2; Pkib; Pigr; Zfp354a; Irg1; Fgl2; Pms2; Dst; Ncan; Gt(ROSA)26Sor; Ppara; Itga9; Runx1t1; Gpx5; Ubp1; Mob4; Tes; Il18r1; Six4; Sco1; Ppih; Rfx3; Neurod6; Tmpo; Zic4; Atm; Cpd; Il17ra; Il11; Cd1d1; Tfam; Tfb2m; Hars; Zfp92; Apbb2; Meis2; Nnt; Nup214; Tectb; Arvcf; Kif11; Kif15; Tmem38b; Fam126b; Cdc23; Clpb; Tcaim; Casz1; Angel2; D16Ertd472e; Ctdspl2; Tnpo3; Pknox1; Ctbp2; Rhag; Pik3c2a; Chchd2; Rad51d; Ncoa1; Ptp4a3; Sp3; Coch; Fpr2; Mettl2; Foxq1; Aoc3; Dhx8; Kcnj15; Tagln2; Tnfrsf1b; Dnase2a; Nrf1; Ran; Mrpl41; Magea5; Mbd4; Lig4; Prkaa2; Rs1; Irs4; Mthfd2; ACVR1B; Csf1; Csf2rb; Il8; Agtrap; Slc23a1; B4galnt2; Ikzf1; Kat2b; Timm17b; Synj2bp; Dnajb6; Pacsin1; Rpp40; Xcr1; Gla; Foxf2; Ern2; Ing1; Slamf1; Mrpl17; Slco3a1; Pdxk; Fbxl17; Hs6st2; St6galnac6; Grb14; Isg15; Slc7a10; Srrm1; Hif3a; Cts8; Bace2; Dkc1; Tbx20; Il17re; Eid1; Tpm3; Stx8; Midn; Il21; Rad18; Trim39; Styx; Parp3; Bhmt2; Jph1; Bet1l; Ube2d3; Mplkip; Polr2l; Cmc2; Atpbd4; Sorcs3; Rbm4b; Atg10; Trp53rk; Eif4e3; Cisd2; Mrpl45; Mmachc; Nkain1; Yipf5; Sf3a1; Eepd1; Rspry1; Spc24; Jkamp; Mar-05; Ubxn2b; Dpy19l1; Ccdc167; Prpf31; Armc2; Glrx2; Zfp932; Ptrhd1; Ttl; Tnfaip8l2; Ms4a6b; Pphln1; Tspan18; Prpf4; Nol7; Arl16; Cd3eap; Gtpbp3; Cox10; Rprd1b; Slc35d2; Prdm16; Kdsr; Mier1; Epg5; Zfp935; Gas2l3; Isx; Pvrl4; Shroom1; Ints12; Tmem50a; Amer2; Trub1; Supt7l; Lrrc8e; Sh2d4a; Lsm11; Wdr89; Kcnmb2; Prr5l; Ccdc71; Zfp131; Ssbp3; Aida; Car10; Lins; Veph1; Kremen2; Ptchd4; Fam83e; Klk9; Psmb11; Rap2b; Zfp329; Dcaf6; Zfp263; Nuak2; Cep97; Ccdc11; Zfp871; Mau2; Tmem106a; Atp6v1e2; Prkd3; Ing5; Zfp933; Mfsd6; Krt24; Fam227a; Cdyl2; Rnf139; Samd7; Jakmip1; Zfp444; Pcnp; Wdr26; Ago4; Bcas1; Agl; Fam178a; Pgm5; Ndor1; Pigt; Mrpl19; Bcmo1; Dusp10; Trio; Zbtb21; Stk32b; Ms4a4c; Afg3l1; Pdcd10; Ptges3; Lpar3; Bean1; Pmepa1; Rsad2; Metap2; Ranbp17; Trem1; Rrad; Edaradd; Rhoj; Dnajb1; Jdp2; Mgea5; Tcf23; SIRT1; Narg2; Dqx1; Cml3; Fkbp6; Diexf; Dlgap4; Rabepk; Pramef8; Mob3c; Exoc8; Lars2; Fam211b; Enpp3; Slc16a6; Tecpr2; Cep170b; Fam160b1; Prrxl1; Tirap; Cspg4; Slc7a12; Med16; Prokr2; Cytip; Rbm47; Mtss1; Exosc2; Pdik1l; Zfp772; Acsm2; Ms4a6c; Zbtb8b; Tbx22; Hinfp; Arhgef11; Rcor3; Zfp446; Mb21d1; Zmat1; Itpripl2; Tmem241; Fsd1l; Tspyl5; Lactb2; YOD1; Nup133; Lrrc4c; Ammecr1l; Uhrf1bp1l; Tmcc3; Oacyl; Fam161b; Cntln; Nyap2; Mphosph9; Gk5; Jhdm1d; Cd300a; Gdpgp1; Scfd2; Plekhm3; Rnf152; Rasal2; Zfp799; Glyctk; Arhgap11a; Tmem88b; Endov; Ifitm10; Nkain3; Zadh2; Ncoa7; Rnd1; Fam65b; A430107P09Rik; Gjd4; Itpk1; Vps33b; Cmtm7; BC030476; Ccdc153; Afmid; Tnfrsf26; Dmrta1; Ybey; Opn5; Nanos1; BC003965; Zfp229; Pak6; Pfas; Ado; Ccdc32; Rbm44; Hjurp; Aim2; Triml1; Kcnf1; Olfr287; Arhgef39; Fam160b2; Zfp941; Rsad1; Slc17a8; Btbd16; Klhl31; Zfp711; Cbx6; Sgpp2; Tmem132b; Ms4a15; Gm5464; Gm5494; Trabd2b; Gm14137; Gm14420; Mup17; Mup11; Gm20172; Tmppe; Adrb1; Btg1; Car8; Cdc25c; Col8a1; Comp; Comt; Cp; Cr2; Cybb; Mapre1; Npm3; Egr2; Erbb3; Mecom; Fli1; Gdf3; Gja5; Gli3; Gnaz; Grik3; Grpr; H2-Q4; H2-T23; Hao1; Hoxb1; Hoxb3; Hoxc10; IL6; Irf1; Itgb4; Itgb6; Lifr; Lmna; Mak; Maoa; Ncl; Nos3; Nppc; Osbp; Pax2; Pax3; Prf1; Prkacb; Serpine1; Ptpre; Ret; Sox7; Sptbn1; Tgfb2; Trp53; Uba1y; Cdh4; St3gal2; Pigh; Bax; Slc1a3; 1200014J11Rik; 1600029D21Rik; 1810041L15Rik; 2010012O05Rik; 2010107G23Rik; 2510049J12Rik; 2810006K23Rik; 3110047P20Rik; 4921509C19Rik; 4921536K21Rik; 4930430F08Rik; 4930539E08Rik; 4931406P16Rik; 5730409E04Rik; 5730455P16Rik; 9630033F20Rik; A830018L16Rik; Abca1; Cpox; Grk4; Csf3r; Csgalnact2; Gskip; Csnk1e; Csnk1g1; Csnk1g3; Acot2; Gys1; Nceh1; Hdac4; Hif1a; D630003M21Rik; Dapk1; Daxx; AK010878; Hpca; Hspa13; Akt3; Nr5a2; Amer1; Ifnar1; Dhfr; Ifngr2; Ank3; Il13; Apba2; Apc2; Appl1; Dnmt3a; Insig1; Dtna; Arhgef9; Arid2; Arid3a; Dusp8; E2f1; Arpc4; Arpc5; Ash1l; Asph; Ass1; Asxl2; Eif2ak2; Atg5; Kcnc3; Eif3j1; Atp2b2; Atxn1; Atxn3; Auts2; Enpp6; B3galt1; Epb4.1l5; Bace1; Bach2; Eps15; Bbc3; BC003331; Bcl11b; Bdnf; Bicd1; Bmp2; Plekhf2; Brd4; Bsn; C230081A13Rik; Lpp; Cab39; Cadm2; Fbxl14; Camk1d; Camk4; Camkk2; Camta1; Cap2; Ly6e; Prkcz; Stxbp5; Cav2; Cbfa2t3; Ccdc127; Fndc3b; Fnip1; Ccnd1; Ccnjl; Haus2; Hdgfrp3; Fyn; G3bp2; Cdadc1; Cdc14b; Mecp2; Cdc42ep3; Gad2; Cdh12; Cdk13; Cdk9; Cebpa; Celf1; Celf2; Mgll; Gid4; Cflar; Chd3; Mmp9; Chic1; Chka; Glul; Chst1; Tmem130; Clcn3; Gm13611; Gm14436; Gm15455; Gm7609; Rell1; Cnih4; Col4a1; Gpcpd1; Gpm6b; Cpeb3; Crebrf; Cry2; Csmd1; Runx1; Hecw1; Kif1c; Cyfip1; Nf2; Nfic; Homer1; Dbndd2; Sel1l; Dcaf5; Dcbld2; Dcc; Dcx; Hspa12a; Ide; Il10; Usp2; Il17rd; Sirt1; Ocrl; Ildr2; Dph3; Drd3; Dusp26; E2f2; PPARA; Eci1; Iws1; Eea1; Jakmip2; Efna5; Egfr; Kalrn; Eif5a; Kcnk6; Kcnma1; Pde1a; Eno2; Gabpb2; Epha7; Ercc6; Mex3a; Pias3; Lhfpl4; Rb1; Limd1; Lin28a; Fam168b; Fam172a; Spry1; Lpl; Fam63b; Lrch1; Fas; Fasl; Gnl3l; Fbxl18; Prkaa1; Gprc5c; Magt1; Naaa; Flrt2; Map3k1; Fnta; Map4; Map4k4; Map7d1; Foxp1; Pten; Mat2a; Max; Ptprj; Mcl1; Pum2; Gabra1; Tcf4; Mgat3; Tgfbr3; Mmp11; Nr3c1; Ubr3; Moap1; Ubxn2a; Tm9sf4; Rbfox2; Mrpl35; Tmem178b; Msi2; Gnb4; Mtf2; Irak1; Rmnd5a; Otud7b; Slc1a2; Zfyve27; Pabpc5; Gprc5b; Tnrc6b; Tpp1; Nav1; Pde10a; Trim71; Hcn1; Trove2; Kdm6b; Herpud2; Scamp1; Nfatc3; Hmga2; Zfhx3; Hoxa9; Zfp120; Senp8; Snx16; Hyal1; Nr2c1; Rasd2; Nras; Tlr4; Lmnb1; Jun; Vdr; Onecut2; Opcml; Slc16a1; Lsm12; Irf8; Kif21a; P4ha1; Tnrc6a; Wfs1; Jarid2; Map1a; Prrg3; Pdcd4; Yy1; Kdm5a; Pds5b; Peg3; Peli1; Zfp488; Zc3hav1l; Smarcc1; Nrxn1; Lpin1; Pou4f2; Lrig2; Smyd4; Tmod1; Soga3; Sox2; Rnf11; Sparc; Znrf1; Zfp641; Zyg11b; Srek1; Reck; Reep4; Zfp704; Srxn1; Psd3; Ppm1k; Lrrc58; Vsnl1; Stx3; Zmat3; Spen; Rnf170; Runx2; Med13; Sstr1; Tgfbi; Pclo; Vps26a; Tnpo1; Samhd1; Nf1; Tbc1d5; Tnfrsf10b; Tcf3; Mesdc2; Ube2c; Rad51c; Nrp2; Rint1; Tmem245; Timp3; Sfrp1; Pld5; Nid1; Pdzd2; Strip1; Zfp280d; Pmaip1; Spry2; Spry3; Spry4; Tmem179; Ybx1; Zfp9; Synj1; Ssr1; Zfp26; Tnfaip1; Pdzd8; Wdr44; Rnf165; Tbc1d8b; Tomm70a; Rragb; Ywhaz; Tns1; Xpo7; Ube2k; Zic2; Tsn; Pgr; Trps1; Whsc1; Smad7; Zfp568; Sox11; Phactr3; Wars2; Zdhhc20; Sgms1; Vldlr; Zbtb5; Zzz3; Zeb1; Unc5c; Zfp516; Vcan; Tmed5; Tmem255a; Tgoln1; Zbtb34; Pgm2l1; F10; Npy1r; Cxcr2; Adam28; Tet1; Hltf; Casp8; Slc6a2; Cnih; Rp2h; Sap18; Krr1; Anapc16; Ubxn8; Stxbp4; Lypla1; Sfn; Acn9; Hsbp1l1; Psmd9; Slx1b; Bambi; Rhobtb1; Wdfy1; Tprkb; Mfsd11; Crtc3; Fam86; Ecd; Dcp2; Pogk; Pdxdc1; Ndufaf7; Lima1; Dnal1; Tstd3; Pus7; Fbxo22; Gmip; Car5b; Sfxn2; Tug1; Lrrc14b; Ptpn7; Nav2; Gemin8; Zfp553; Zfp959; Nwd1; Glt28d2; Tfcp2l1; BC026590; Prss43; Asap3; Rmi2; Ccdc78; Opa3; Rft1; Zfp882; Gm6531; Alox12; Cdh1; Gpi1; 1600012H06Rik; 1700017B05Rik; 1700052N19Rik; 2010109I03Rik; 2700081O15Rik; 2700089E24Rik; 4930579G24Rik; 4931406C07Rik; 4931428F04Rik; 4933411K20Rik; 9230110C19Rik; Abcc5; Abcd4; Abcg1; Abl2; Apbb3; Csnk2a1; Actg1; Acvr1b; Adamts15; Adarb1; Adipor2; Adra2a; Agap1; Ago3; D630045J12Rik; AI464131; Ddn; Akt1; Nr6a1; Igdcc3; Igdcc4; Ankrd52; Cxcl11; Dlc1; Apba1; Dnajc27; Dnm3; Arc; Arhgap1; Dusp1; Arid3b; Arl5a; Itga4; E130311K13Rik; Arpp19; Arpp21; Arrdc3; Atp2a2; Atp6v1b2; Epb4.1l1; Kifc2; Slc8a2; Epha4; Bach1; Bahcc1; Kpna1; Esam; Bcl7c; Bmpr1a; Braf; Bri3bp; Bsg; Btaf1; Lnp; Btbd3; Cacna1e; Ppme1; Cald1; Ppp3r1; Capns1; Car2; Brinp1; Cat; Cbx5; Fmn2; Fndc3a; Fnip2; Map4k3; Mar-09; Fras1; Mast2; Ctsb; Cd164; Frmd5; Hdx; Tbc1d24; Cdr2l; Celf5; Cep120; Gga2; Gga3; Chd7; Chd9; Rbm33; Mprip; Cldn12; Clmn; Dnajc1; Cnr1; Cntn2; Col4a2; Mycbp; Cpeb2; Cpeb4; Gramd1b; Creb1; Greb1l; Gria3; Crem; Crk; Csrnp2; Gxylt1; Ndst3; Hic2; Nfxl1; Pigw; Sema4f; Nova1; Ddx10; Diap2; Dip2b; Ikbkg; Usp22; Dmd; Usp47; Lpgat1; Ogdh; Dnhd1; Donson; Inip; Dusp6; Dync1i2; Slc22a23; Slc23a2; E2f3; Itsn2; Wnk1; Jph4; Egln2; Kcna1; Kcnc1; Eif2ak3; Kcnc2; Eif4ebp2; Eif4g2; Elk1; Elp2; Kctd12b; Kctd21; Kctd7; Khsrp; Slc9a2; Ephb3; Klhl24; Smg1; Pigs; Zfp148; Pik3ip1; Lcor; Lfng; Sowaha; Fam118a; Fam135a; Fam171a1; Fam175b; Rdh10; Zfp664; Polr3f; Farp1; Stat3; Lsamp; Prickle1; Gpr63; Fgd4; Flna; Flywch1; Syt5; Ptgds; Slc4a8; Pdgfrb; Tbc1d14; Fut9; Pxdn; Gabra6; Gabrb2; Gad1; Rab11fip4; Knop1; Sec14l1; Gba2; Rapgef4; Mnt; Lmbrd1; Gnal; Gns; Gpr137; Rnf213; Rnf5; Naa40; Gria2; Grik2; Rpia; Gtf3c2; Sned1; Ncor1; Slc4a7; Scara3; Ttc14; Scn8a; Tub; Hoxb4; Sema4g; Hr; Nol8; Pkd2; Nr2e1; Sfmbt1; Igf1r; Sptbn2; Usp32; Nup35; Srgap3; Piga; Zfp740; Uvssa; Ppargc1b; Msra; Skil; Slc15a2; Pqlc2; Otud5; Slc22a6; Slc25a23; Slc25a4; Jam2; Slc29a3; Prrc2c; Slc2a6; Slc35a4; Pbrm1; Kcnj10; Pcgf3; Taf1; Kif1a; Pld3; Kif21b; Slc7a2; Snx5; Klf8; Syncrip; Smcr8; Zfp12; Lrrc3; Tgfbr1; Snx30; Thrsp; Stat2; Stk35; Ubxn4; Srcin1; Tmem2; Ylpm1; Tram1l1; Ssh1; Ppm1e; Tor1aip2; Tmem194; Slc20a1; Stx17; Zkscan2; Thbs1; Rock2; Maneal; Rnf167; Psme4; Prdm1; Ptprd; Pgrmc1; Zfp644; Mtpn; Tgs1; Tmem214; Syt11; Zfp248; Slc24a2; Serf2; Zfp354b; Zfp462; Zfp318; Mpv17; Rnf44; Pnkd; Zeb2; Rdx; Syn3; Usp45; Trim6; Rffl; Slitrk4; Mtf1; Trib2; Mtmr4; Stim1; Slc6a8; Patl1; Slitrk5; Zscan22; Slco5a1; Zfp174; Pdk1; Wdtc1; Zc3h11a; Zfp280b; Zfp109; Sacm1l; Nlk; Zdhhc24; Sh2b3; Ubap2; Xkr8; Tspan2; Unc80; Zswim5; Srrm4; Zfp583; Tenm2; Slc25a18; Tubb4a; Ptpru; Vav3; Slc2a3", "hyp");
