# Supplementary material for: Reciprocal Changes in miRNA Expression with Pigmentation and Decreased Proliferation Induced in Mouse B16F1 Melanoma Cells by l-Tyrosine and 5-Bromo-2′-Deoxyuridine
Source: Int J Mol Sci. 2021 Feb 5;22(4):1591. doi: 10.3390/ijms22041591 (PMC7914888; doi:10.3390/ijms22041591)
Supplement: Supplementary file 1 [file ijms-22-01591-s001.zip › Networks and Funtional enrichment KEGG/Network miRNAs-mRNAs_L-Tyr/mirnet.graphml]

<?xml version="1.0" encoding="UTF-8"?>
<graphml xmlns="http://graphml.graphdrawing.org/xmlns"
         xmlns:xsi="http://www.w3.org/2001/XMLSchema-instance"
         xsi:schemaLocation="http://graphml.graphdrawing.org/xmlns
         http://graphml.graphdrawing.org/xmlns/1.0/graphml.xsd">
<!-- Created by igraph -->
  <key id="v_name" for="node" attr.name="name" attr.type="string"/>
  <key id="v_abundance" for="node" attr.name="abundance" attr.type="string"/>
  <key id="v_layers" for="node" attr.name="layers" attr.type="double"/>
  <key id="v_group" for="node" attr.name="group" attr.type="double"/>
  <key id="e_direction" for="edge" attr.name="direction" attr.type="string"/>
  <graph id="G" edgedefault="undirected">
    <node id="n0">
      <data key="v_name">mmu-mir-129-5p</data>
      <data key="v_abundance">*</data>
      <data key="v_layers">1</data>
      <data key="v_group">1</data>
    </node>
    <node id="n1">
      <data key="v_name">mmu-mir-101b-3p</data>
      <data key="v_abundance">*</data>
      <data key="v_layers">1</data>
      <data key="v_group">1</data>
    </node>
    <node id="n2">
      <data key="v_name">mmu-mir-339-5p</data>
      <data key="v_abundance">*</data>
      <data key="v_layers">1</data>
      <data key="v_group">1</data>
    </node>
    <node id="n3">
      <data key="v_name">mmu-mir-320-3p</data>
      <data key="v_abundance">*</data>
      <data key="v_layers">1</data>
      <data key="v_group">1</data>
    </node>
    <node id="n4">
      <data key="v_name">mmu-mir-149-5p</data>
      <data key="v_abundance">*</data>
      <data key="v_layers">1</data>
      <data key="v_group">1</data>
    </node>
    <node id="n5">
      <data key="v_name">mmu-mir-211-5p</data>
      <data key="v_abundance">*</data>
      <data key="v_layers">1</data>
      <data key="v_group">1</data>
    </node>
    <node id="n6">
      <data key="v_name">mmu-mir-27b-3p</data>
      <data key="v_abundance">*</data>
      <data key="v_layers">1</data>
      <data key="v_group">1</data>
    </node>
    <node id="n7">
      <data key="v_name">mmu-mir-29a-3p</data>
      <data key="v_abundance">*</data>
      <data key="v_layers">1</data>
      <data key="v_group">1</data>
    </node>
    <node id="n8">
      <data key="v_name">mmu-mir-30d-5p</data>
      <data key="v_abundance">*</data>
      <data key="v_layers">1</data>
      <data key="v_group">1</data>
    </node>
    <node id="n9">
      <data key="v_name">mmu-mir-148b-3p</data>
      <data key="v_abundance">*</data>
      <data key="v_layers">1</data>
      <data key="v_group">1</data>
    </node>
    <node id="n10">
      <data key="v_name">mmu-mir-23a-3p</data>
      <data key="v_abundance">*</data>
      <data key="v_layers">1</data>
      <data key="v_group">1</data>
    </node>
    <node id="n11">
      <data key="v_name">mmu-mir-23b-3p</data>
      <data key="v_abundance">*</data>
      <data key="v_layers">1</data>
      <data key="v_group">1</data>
    </node>
    <node id="n12">
      <data key="v_name">mmu-mir-1249-3p</data>
      <data key="v_abundance">*</data>
      <data key="v_layers">1</data>
      <data key="v_group">1</data>
    </node>
    <node id="n13">
      <data key="v_name">mmu-mir-361-5p</data>
      <data key="v_abundance">*</data>
      <data key="v_layers">1</data>
      <data key="v_group">1</data>
    </node>
    <node id="n14">
      <data key="v_name">mmu-mir-93-5p</data>
      <data key="v_abundance">*</data>
      <data key="v_layers">1</data>
      <data key="v_group">1</data>
    </node>
    <node id="n15">
      <data key="v_name">mmu-let-7c-5p</data>
      <data key="v_abundance">*</data>
      <data key="v_layers">1</data>
      <data key="v_group">1</data>
    </node>
    <node id="n16">
      <data key="v_name">mmu-mir-103-3p</data>
      <data key="v_abundance">*</data>
      <data key="v_layers">1</data>
      <data key="v_group">1</data>
    </node>
    <node id="n17">
      <data key="v_name">mmu-mir-31-5p</data>
      <data key="v_abundance">*</data>
      <data key="v_layers">1</data>
      <data key="v_group">1</data>
    </node>
    <node id="n18">
      <data key="v_name">mmu-let-7g-5p</data>
      <data key="v_abundance">*</data>
      <data key="v_layers">1</data>
      <data key="v_group">1</data>
    </node>
    <node id="n19">
      <data key="v_name">mmu-let-7a-5p</data>
      <data key="v_abundance">*</data>
      <data key="v_layers">1</data>
      <data key="v_group">1</data>
    </node>
    <node id="n20">
      <data key="v_name">mmu-let-7d-5p</data>
      <data key="v_abundance">*</data>
      <data key="v_layers">1</data>
      <data key="v_group">1</data>
    </node>
    <node id="n21">
      <data key="v_name">mmu-mir-328-3p</data>
      <data key="v_abundance">*</data>
      <data key="v_layers">1</data>
      <data key="v_group">1</data>
    </node>
    <node id="n22">
      <data key="v_name">mmu-mir-872-5p</data>
      <data key="v_abundance">*</data>
      <data key="v_layers">1</data>
      <data key="v_group">1</data>
    </node>
    <node id="n23">
      <data key="v_name">mmu-mir-143-3p</data>
      <data key="v_abundance">*</data>
      <data key="v_layers">1</data>
      <data key="v_group">1</data>
    </node>
    <node id="n24">
      <data key="v_name">mmu-mir-99b-5p</data>
      <data key="v_abundance">*</data>
      <data key="v_layers">1</data>
      <data key="v_group">1</data>
    </node>
    <node id="n25">
      <data key="v_name">mmu-mir-423-3p</data>
      <data key="v_abundance">*</data>
      <data key="v_layers">1</data>
      <data key="v_group">1</data>
    </node>
    <node id="n26">
      <data key="v_name">mmu-mir-151-3p</data>
      <data key="v_abundance">*</data>
      <data key="v_layers">1</data>
      <data key="v_group">1</data>
    </node>
    <node id="n27">
      <data key="v_name">mmu-mir-151-5p</data>
      <data key="v_abundance">*</data>
      <data key="v_layers">1</data>
      <data key="v_group">1</data>
    </node>
    <node id="n28">
      <data key="v_name">mmu-mir-129-2-3p</data>
      <data key="v_abundance">NA</data>
      <data key="v_layers">1</data>
      <data key="v_group">1</data>
    </node>
    <node id="n29">
      <data key="v_name">Pou2f2</data>
      <data key="v_abundance">NA</data>
      <data key="v_layers">2</data>
      <data key="v_group">2</data>
    </node>
    <node id="n30">
      <data key="v_name">Chml</data>
      <data key="v_abundance">NA</data>
      <data key="v_layers">2</data>
      <data key="v_group">2</data>
    </node>
    <node id="n31">
      <data key="v_name">Gng2</data>
      <data key="v_abundance">NA</data>
      <data key="v_layers">2</data>
      <data key="v_group">2</data>
    </node>
    <node id="n32">
      <data key="v_name">Fosl2</data>
      <data key="v_abundance">NA</data>
      <data key="v_layers">2</data>
      <data key="v_group">2</data>
    </node>
    <node id="n33">
      <data key="v_name">Cdk7</data>
      <data key="v_abundance">NA</data>
      <data key="v_layers">2</data>
      <data key="v_group">2</data>
    </node>
    <node id="n34">
      <data key="v_name">Zfp354a</data>
      <data key="v_abundance">NA</data>
      <data key="v_layers">2</data>
      <data key="v_group">2</data>
    </node>
    <node id="n35">
      <data key="v_name">Mcm5</data>
      <data key="v_abundance">NA</data>
      <data key="v_layers">2</data>
      <data key="v_group">2</data>
    </node>
    <node id="n36">
      <data key="v_name">Adsl</data>
      <data key="v_abundance">NA</data>
      <data key="v_layers">2</data>
      <data key="v_group">2</data>
    </node>
    <node id="n37">
      <data key="v_name">Irg1</data>
      <data key="v_abundance">NA</data>
      <data key="v_layers">2</data>
      <data key="v_group">2</data>
    </node>
    <node id="n38">
      <data key="v_name">Fgl2</data>
      <data key="v_abundance">NA</data>
      <data key="v_layers">2</data>
      <data key="v_group">2</data>
    </node>
    <node id="n39">
      <data key="v_name">Pms2</data>
      <data key="v_abundance">NA</data>
      <data key="v_layers">2</data>
      <data key="v_group">2</data>
    </node>
    <node id="n40">
      <data key="v_name">Ccl9</data>
      <data key="v_abundance">NA</data>
      <data key="v_layers">2</data>
      <data key="v_group">2</data>
    </node>
    <node id="n41">
      <data key="v_name">Dst</data>
      <data key="v_abundance">NA</data>
      <data key="v_layers">2</data>
      <data key="v_group">2</data>
    </node>
    <node id="n42">
      <data key="v_name">Col4a4</data>
      <data key="v_abundance">NA</data>
      <data key="v_layers">2</data>
      <data key="v_group">2</data>
    </node>
    <node id="n43">
      <data key="v_name">Col4a3</data>
      <data key="v_abundance">NA</data>
      <data key="v_layers">2</data>
      <data key="v_group">2</data>
    </node>
    <node id="n44">
      <data key="v_name">Ppara</data>
      <data key="v_abundance">NA</data>
      <data key="v_layers">2</data>
      <data key="v_group">2</data>
    </node>
    <node id="n45">
      <data key="v_name">Itga9</data>
      <data key="v_abundance">NA</data>
      <data key="v_layers">2</data>
      <data key="v_group">2</data>
    </node>
    <node id="n46">
      <data key="v_name">Runx1t1</data>
      <data key="v_abundance">NA</data>
      <data key="v_layers">2</data>
      <data key="v_group">2</data>
    </node>
    <node id="n47">
      <data key="v_name">Gpx5</data>
      <data key="v_abundance">NA</data>
      <data key="v_layers">2</data>
      <data key="v_group">2</data>
    </node>
    <node id="n48">
      <data key="v_name">Ubp1</data>
      <data key="v_abundance">NA</data>
      <data key="v_layers">2</data>
      <data key="v_group">2</data>
    </node>
    <node id="n49">
      <data key="v_name">Mob4</data>
      <data key="v_abundance">NA</data>
      <data key="v_layers">2</data>
      <data key="v_group">2</data>
    </node>
    <node id="n50">
      <data key="v_name">Cxcr2</data>
      <data key="v_abundance">NA</data>
      <data key="v_layers">2</data>
      <data key="v_group">2</data>
    </node>
    <node id="n51">
      <data key="v_name">Il18r1</data>
      <data key="v_abundance">NA</data>
      <data key="v_layers">2</data>
      <data key="v_group">2</data>
    </node>
    <node id="n52">
      <data key="v_name">Six4</data>
      <data key="v_abundance">NA</data>
      <data key="v_layers">2</data>
      <data key="v_group">2</data>
    </node>
    <node id="n53">
      <data key="v_name">Sco1</data>
      <data key="v_abundance">NA</data>
      <data key="v_layers">2</data>
      <data key="v_group">2</data>
    </node>
    <node id="n54">
      <data key="v_name">Ppih</data>
      <data key="v_abundance">NA</data>
      <data key="v_layers">2</data>
      <data key="v_group">2</data>
    </node>
    <node id="n55">
      <data key="v_name">Rfx3</data>
      <data key="v_abundance">NA</data>
      <data key="v_layers">2</data>
      <data key="v_group">2</data>
    </node>
    <node id="n56">
      <data key="v_name">Neurod6</data>
      <data key="v_abundance">NA</data>
      <data key="v_layers">2</data>
      <data key="v_group">2</data>
    </node>
    <node id="n57">
      <data key="v_name">Tmpo</data>
      <data key="v_abundance">NA</data>
      <data key="v_layers">2</data>
      <data key="v_group">2</data>
    </node>
    <node id="n58">
      <data key="v_name">Zic4</data>
      <data key="v_abundance">NA</data>
      <data key="v_layers">2</data>
      <data key="v_group">2</data>
    </node>
    <node id="n59">
      <data key="v_name">Cpd</data>
      <data key="v_abundance">NA</data>
      <data key="v_layers">2</data>
      <data key="v_group">2</data>
    </node>
    <node id="n60">
      <data key="v_name">Stxbp2</data>
      <data key="v_abundance">NA</data>
      <data key="v_layers">2</data>
      <data key="v_group">2</data>
    </node>
    <node id="n61">
      <data key="v_name">Il17ra</data>
      <data key="v_abundance">NA</data>
      <data key="v_layers">2</data>
      <data key="v_group">2</data>
    </node>
    <node id="n62">
      <data key="v_name">Tnfsf10</data>
      <data key="v_abundance">NA</data>
      <data key="v_layers">2</data>
      <data key="v_group">2</data>
    </node>
    <node id="n63">
      <data key="v_name">Ereg</data>
      <data key="v_abundance">NA</data>
      <data key="v_layers">2</data>
      <data key="v_group">2</data>
    </node>
    <node id="n64">
      <data key="v_name">Il11</data>
      <data key="v_abundance">NA</data>
      <data key="v_layers">2</data>
      <data key="v_group">2</data>
    </node>
    <node id="n65">
      <data key="v_name">Kif3a</data>
      <data key="v_abundance">NA</data>
      <data key="v_layers">2</data>
      <data key="v_group">2</data>
    </node>
    <node id="n66">
      <data key="v_name">Tfam</data>
      <data key="v_abundance">NA</data>
      <data key="v_layers">2</data>
      <data key="v_group">2</data>
    </node>
    <node id="n67">
      <data key="v_name">Sqstm1</data>
      <data key="v_abundance">NA</data>
      <data key="v_layers">2</data>
      <data key="v_group">2</data>
    </node>
    <node id="n68">
      <data key="v_name">Tfb2m</data>
      <data key="v_abundance">NA</data>
      <data key="v_layers">2</data>
      <data key="v_group">2</data>
    </node>
    <node id="n69">
      <data key="v_name">EZH2</data>
      <data key="v_abundance">NA</data>
      <data key="v_layers">2</data>
      <data key="v_group">2</data>
    </node>
    <node id="n70">
      <data key="v_name">Klc1</data>
      <data key="v_abundance">NA</data>
      <data key="v_layers">2</data>
      <data key="v_group">2</data>
    </node>
    <node id="n71">
      <data key="v_name">Myd88</data>
      <data key="v_abundance">NA</data>
      <data key="v_layers">2</data>
      <data key="v_group">2</data>
    </node>
    <node id="n72">
      <data key="v_name">Polr1b</data>
      <data key="v_abundance">NA</data>
      <data key="v_layers">2</data>
      <data key="v_group">2</data>
    </node>
    <node id="n73">
      <data key="v_name">Ccna2</data>
      <data key="v_abundance">NA</data>
      <data key="v_layers">2</data>
      <data key="v_group">2</data>
    </node>
    <node id="n74">
      <data key="v_name">Hars</data>
      <data key="v_abundance">NA</data>
      <data key="v_layers">2</data>
      <data key="v_group">2</data>
    </node>
    <node id="n75">
      <data key="v_name">Apbb2</data>
      <data key="v_abundance">NA</data>
      <data key="v_layers">2</data>
      <data key="v_group">2</data>
    </node>
    <node id="n76">
      <data key="v_name">Meis2</data>
      <data key="v_abundance">NA</data>
      <data key="v_layers">2</data>
      <data key="v_group">2</data>
    </node>
    <node id="n77">
      <data key="v_name">Etv6</data>
      <data key="v_abundance">NA</data>
      <data key="v_layers">2</data>
      <data key="v_group">2</data>
    </node>
    <node id="n78">
      <data key="v_name">Il10rb</data>
      <data key="v_abundance">NA</data>
      <data key="v_layers">2</data>
      <data key="v_group">2</data>
    </node>
    <node id="n79">
      <data key="v_name">Sf1</data>
      <data key="v_abundance">NA</data>
      <data key="v_layers">2</data>
      <data key="v_group">2</data>
    </node>
    <node id="n80">
      <data key="v_name">Nup214</data>
      <data key="v_abundance">NA</data>
      <data key="v_layers">2</data>
      <data key="v_group">2</data>
    </node>
    <node id="n81">
      <data key="v_name">Tectb</data>
      <data key="v_abundance">NA</data>
      <data key="v_layers">2</data>
      <data key="v_group">2</data>
    </node>
    <node id="n82">
      <data key="v_name">Morf4l1</data>
      <data key="v_abundance">NA</data>
      <data key="v_layers">2</data>
      <data key="v_group">2</data>
    </node>
    <node id="n83">
      <data key="v_name">Kif11</data>
      <data key="v_abundance">NA</data>
      <data key="v_layers">2</data>
      <data key="v_group">2</data>
    </node>
    <node id="n84">
      <data key="v_name">Gse1</data>
      <data key="v_abundance">NA</data>
      <data key="v_layers">2</data>
      <data key="v_group">2</data>
    </node>
    <node id="n85">
      <data key="v_name">Rbm34</data>
      <data key="v_abundance">NA</data>
      <data key="v_layers">2</data>
      <data key="v_group">2</data>
    </node>
    <node id="n86">
      <data key="v_name">Fam126b</data>
      <data key="v_abundance">NA</data>
      <data key="v_layers">2</data>
      <data key="v_group">2</data>
    </node>
    <node id="n87">
      <data key="v_name">Clpb</data>
      <data key="v_abundance">NA</data>
      <data key="v_layers">2</data>
      <data key="v_group">2</data>
    </node>
    <node id="n88">
      <data key="v_name">Per2</data>
      <data key="v_abundance">NA</data>
      <data key="v_layers">2</data>
      <data key="v_group">2</data>
    </node>
    <node id="n89">
      <data key="v_name">Cdk8</data>
      <data key="v_abundance">NA</data>
      <data key="v_layers">2</data>
      <data key="v_group">2</data>
    </node>
    <node id="n90">
      <data key="v_name">Casz1</data>
      <data key="v_abundance">NA</data>
      <data key="v_layers">2</data>
      <data key="v_group">2</data>
    </node>
    <node id="n91">
      <data key="v_name">Angel2</data>
      <data key="v_abundance">NA</data>
      <data key="v_layers">2</data>
      <data key="v_group">2</data>
    </node>
    <node id="n92">
      <data key="v_name">D16Ertd472e</data>
      <data key="v_abundance">NA</data>
      <data key="v_layers">2</data>
      <data key="v_group">2</data>
    </node>
    <node id="n93">
      <data key="v_name">Ctdspl2</data>
      <data key="v_abundance">NA</data>
      <data key="v_layers">2</data>
      <data key="v_group">2</data>
    </node>
    <node id="n94">
      <data key="v_name">Tnpo3</data>
      <data key="v_abundance">NA</data>
      <data key="v_layers">2</data>
      <data key="v_group">2</data>
    </node>
    <node id="n95">
      <data key="v_name">Pknox1</data>
      <data key="v_abundance">NA</data>
      <data key="v_layers">2</data>
      <data key="v_group">2</data>
    </node>
    <node id="n96">
      <data key="v_name">Tex9</data>
      <data key="v_abundance">NA</data>
      <data key="v_layers">2</data>
      <data key="v_group">2</data>
    </node>
    <node id="n97">
      <data key="v_name">Ctbp2</data>
      <data key="v_abundance">NA</data>
      <data key="v_layers">2</data>
      <data key="v_group">2</data>
    </node>
    <node id="n98">
      <data key="v_name">Pik3c2a</data>
      <data key="v_abundance">NA</data>
      <data key="v_layers">2</data>
      <data key="v_group">2</data>
    </node>
    <node id="n99">
      <data key="v_name">Rad51d</data>
      <data key="v_abundance">NA</data>
      <data key="v_layers">2</data>
      <data key="v_group">2</data>
    </node>
    <node id="n100">
      <data key="v_name">Ncoa1</data>
      <data key="v_abundance">NA</data>
      <data key="v_layers">2</data>
      <data key="v_group">2</data>
    </node>
    <node id="n101">
      <data key="v_name">Ptp4a3</data>
      <data key="v_abundance">NA</data>
      <data key="v_layers">2</data>
      <data key="v_group">2</data>
    </node>
    <node id="n102">
      <data key="v_name">Sp3</data>
      <data key="v_abundance">NA</data>
      <data key="v_layers">2</data>
      <data key="v_group">2</data>
    </node>
    <node id="n103">
      <data key="v_name">Mettl2</data>
      <data key="v_abundance">NA</data>
      <data key="v_layers">2</data>
      <data key="v_group">2</data>
    </node>
    <node id="n104">
      <data key="v_name">Naip5</data>
      <data key="v_abundance">NA</data>
      <data key="v_layers">2</data>
      <data key="v_group">2</data>
    </node>
    <node id="n105">
      <data key="v_name">Foxq1</data>
      <data key="v_abundance">NA</data>
      <data key="v_layers">2</data>
      <data key="v_group">2</data>
    </node>
    <node id="n106">
      <data key="v_name">Dhx8</data>
      <data key="v_abundance">NA</data>
      <data key="v_layers">2</data>
      <data key="v_group">2</data>
    </node>
    <node id="n107">
      <data key="v_name">Kcnj15</data>
      <data key="v_abundance">NA</data>
      <data key="v_layers">2</data>
      <data key="v_group">2</data>
    </node>
    <node id="n108">
      <data key="v_name">Tagln2</data>
      <data key="v_abundance">NA</data>
      <data key="v_layers">2</data>
      <data key="v_group">2</data>
    </node>
    <node id="n109">
      <data key="v_name">Aqp7</data>
      <data key="v_abundance">NA</data>
      <data key="v_layers">2</data>
      <data key="v_group">2</data>
    </node>
    <node id="n110">
      <data key="v_name">Rad1</data>
      <data key="v_abundance">NA</data>
      <data key="v_layers">2</data>
      <data key="v_group">2</data>
    </node>
    <node id="n111">
      <data key="v_name">Dnase2a</data>
      <data key="v_abundance">NA</data>
      <data key="v_layers">2</data>
      <data key="v_group">2</data>
    </node>
    <node id="n112">
      <data key="v_name">Mrpl41</data>
      <data key="v_abundance">NA</data>
      <data key="v_layers">2</data>
      <data key="v_group">2</data>
    </node>
    <node id="n113">
      <data key="v_name">Magea5</data>
      <data key="v_abundance">NA</data>
      <data key="v_layers">2</data>
      <data key="v_group">2</data>
    </node>
    <node id="n114">
      <data key="v_name">Grap2</data>
      <data key="v_abundance">NA</data>
      <data key="v_layers">2</data>
      <data key="v_group">2</data>
    </node>
    <node id="n115">
      <data key="v_name">Mbd4</data>
      <data key="v_abundance">NA</data>
      <data key="v_layers">2</data>
      <data key="v_group">2</data>
    </node>
    <node id="n116">
      <data key="v_name">Rfxank</data>
      <data key="v_abundance">NA</data>
      <data key="v_layers">2</data>
      <data key="v_group">2</data>
    </node>
    <node id="n117">
      <data key="v_name">Lats1</data>
      <data key="v_abundance">NA</data>
      <data key="v_layers">2</data>
      <data key="v_group">2</data>
    </node>
    <node id="n118">
      <data key="v_name">Lig4</data>
      <data key="v_abundance">NA</data>
      <data key="v_layers">2</data>
      <data key="v_group">2</data>
    </node>
    <node id="n119">
      <data key="v_name">Rs1</data>
      <data key="v_abundance">NA</data>
      <data key="v_layers">2</data>
      <data key="v_group">2</data>
    </node>
    <node id="n120">
      <data key="v_name">Slc6a20b</data>
      <data key="v_abundance">NA</data>
      <data key="v_layers">2</data>
      <data key="v_group">2</data>
    </node>
    <node id="n121">
      <data key="v_name">Irs4</data>
      <data key="v_abundance">NA</data>
      <data key="v_layers">2</data>
      <data key="v_group">2</data>
    </node>
    <node id="n122">
      <data key="v_name">Pcdh10</data>
      <data key="v_abundance">NA</data>
      <data key="v_layers">2</data>
      <data key="v_group">2</data>
    </node>
    <node id="n123">
      <data key="v_name">Mthfd2</data>
      <data key="v_abundance">NA</data>
      <data key="v_layers">2</data>
      <data key="v_group">2</data>
    </node>
    <node id="n124">
      <data key="v_name">ACVR1B</data>
      <data key="v_abundance">NA</data>
      <data key="v_layers">2</data>
      <data key="v_group">2</data>
    </node>
    <node id="n125">
      <data key="v_name">Csf1</data>
      <data key="v_abundance">NA</data>
      <data key="v_layers">2</data>
      <data key="v_group">2</data>
    </node>
    <node id="n126">
      <data key="v_name">Agtrap</data>
      <data key="v_abundance">NA</data>
      <data key="v_layers">2</data>
      <data key="v_group">2</data>
    </node>
    <node id="n127">
      <data key="v_name">Tnfrsf10b</data>
      <data key="v_abundance">NA</data>
      <data key="v_layers">2</data>
      <data key="v_group">2</data>
    </node>
    <node id="n128">
      <data key="v_name">St6galnac3</data>
      <data key="v_abundance">NA</data>
      <data key="v_layers">2</data>
      <data key="v_group">2</data>
    </node>
    <node id="n129">
      <data key="v_name">Slc23a1</data>
      <data key="v_abundance">NA</data>
      <data key="v_layers">2</data>
      <data key="v_group">2</data>
    </node>
    <node id="n130">
      <data key="v_name">B4galnt2</data>
      <data key="v_abundance">NA</data>
      <data key="v_layers">2</data>
      <data key="v_group">2</data>
    </node>
    <node id="n131">
      <data key="v_name">Ikzf1</data>
      <data key="v_abundance">NA</data>
      <data key="v_layers">2</data>
      <data key="v_group">2</data>
    </node>
    <node id="n132">
      <data key="v_name">Timm17b</data>
      <data key="v_abundance">NA</data>
      <data key="v_layers">2</data>
      <data key="v_group">2</data>
    </node>
    <node id="n133">
      <data key="v_name">Pacsin1</data>
      <data key="v_abundance">NA</data>
      <data key="v_layers">2</data>
      <data key="v_group">2</data>
    </node>
    <node id="n134">
      <data key="v_name">Mapk8</data>
      <data key="v_abundance">NA</data>
      <data key="v_layers">2</data>
      <data key="v_group">2</data>
    </node>
    <node id="n135">
      <data key="v_name">Btd</data>
      <data key="v_abundance">NA</data>
      <data key="v_layers">2</data>
      <data key="v_group">2</data>
    </node>
    <node id="n136">
      <data key="v_name">Decr2</data>
      <data key="v_abundance">NA</data>
      <data key="v_layers">2</data>
      <data key="v_group">2</data>
    </node>
    <node id="n137">
      <data key="v_name">Foxl1</data>
      <data key="v_abundance">NA</data>
      <data key="v_layers">2</data>
      <data key="v_group">2</data>
    </node>
    <node id="n138">
      <data key="v_name">Foxf2</data>
      <data key="v_abundance">NA</data>
      <data key="v_layers">2</data>
      <data key="v_group">2</data>
    </node>
    <node id="n139">
      <data key="v_name">Ern2</data>
      <data key="v_abundance">NA</data>
      <data key="v_layers">2</data>
      <data key="v_group">2</data>
    </node>
    <node id="n140">
      <data key="v_name">Ing1</data>
      <data key="v_abundance">NA</data>
      <data key="v_layers">2</data>
      <data key="v_group">2</data>
    </node>
    <node id="n141">
      <data key="v_name">Slamf1</data>
      <data key="v_abundance">NA</data>
      <data key="v_layers">2</data>
      <data key="v_group">2</data>
    </node>
    <node id="n142">
      <data key="v_name">Mrpl17</data>
      <data key="v_abundance">NA</data>
      <data key="v_layers">2</data>
      <data key="v_group">2</data>
    </node>
    <node id="n143">
      <data key="v_name">Slco3a1</data>
      <data key="v_abundance">NA</data>
      <data key="v_layers">2</data>
      <data key="v_group">2</data>
    </node>
    <node id="n144">
      <data key="v_name">Abt1</data>
      <data key="v_abundance">NA</data>
      <data key="v_layers">2</data>
      <data key="v_group">2</data>
    </node>
    <node id="n145">
      <data key="v_name">Nox4</data>
      <data key="v_abundance">NA</data>
      <data key="v_layers">2</data>
      <data key="v_group">2</data>
    </node>
    <node id="n146">
      <data key="v_name">Fbxl17</data>
      <data key="v_abundance">NA</data>
      <data key="v_layers">2</data>
      <data key="v_group">2</data>
    </node>
    <node id="n147">
      <data key="v_name">Hs6st2</data>
      <data key="v_abundance">NA</data>
      <data key="v_layers">2</data>
      <data key="v_group">2</data>
    </node>
    <node id="n148">
      <data key="v_name">Grb14</data>
      <data key="v_abundance">NA</data>
      <data key="v_layers">2</data>
      <data key="v_group">2</data>
    </node>
    <node id="n149">
      <data key="v_name">Isg15</data>
      <data key="v_abundance">NA</data>
      <data key="v_layers">2</data>
      <data key="v_group">2</data>
    </node>
    <node id="n150">
      <data key="v_name">Slc7a10</data>
      <data key="v_abundance">NA</data>
      <data key="v_layers">2</data>
      <data key="v_group">2</data>
    </node>
    <node id="n151">
      <data key="v_name">Srrm1</data>
      <data key="v_abundance">NA</data>
      <data key="v_layers">2</data>
      <data key="v_group">2</data>
    </node>
    <node id="n152">
      <data key="v_name">Ramp1</data>
      <data key="v_abundance">NA</data>
      <data key="v_layers">2</data>
      <data key="v_group">2</data>
    </node>
    <node id="n153">
      <data key="v_name">Hif3a</data>
      <data key="v_abundance">NA</data>
      <data key="v_layers">2</data>
      <data key="v_group">2</data>
    </node>
    <node id="n154">
      <data key="v_name">Cts8</data>
      <data key="v_abundance">NA</data>
      <data key="v_layers">2</data>
      <data key="v_group">2</data>
    </node>
    <node id="n155">
      <data key="v_name">Bace2</data>
      <data key="v_abundance">NA</data>
      <data key="v_layers">2</data>
      <data key="v_group">2</data>
    </node>
    <node id="n156">
      <data key="v_name">Plek</data>
      <data key="v_abundance">NA</data>
      <data key="v_layers">2</data>
      <data key="v_group">2</data>
    </node>
    <node id="n157">
      <data key="v_name">Slc15a1</data>
      <data key="v_abundance">NA</data>
      <data key="v_layers">2</data>
      <data key="v_group">2</data>
    </node>
    <node id="n158">
      <data key="v_name">Tpm3</data>
      <data key="v_abundance">NA</data>
      <data key="v_layers">2</data>
      <data key="v_group">2</data>
    </node>
    <node id="n159">
      <data key="v_name">Stx8</data>
      <data key="v_abundance">NA</data>
      <data key="v_layers">2</data>
      <data key="v_group">2</data>
    </node>
    <node id="n160">
      <data key="v_name">Larp1</data>
      <data key="v_abundance">NA</data>
      <data key="v_layers">2</data>
      <data key="v_group">2</data>
    </node>
    <node id="n161">
      <data key="v_name">Midn</data>
      <data key="v_abundance">NA</data>
      <data key="v_layers">2</data>
      <data key="v_group">2</data>
    </node>
    <node id="n162">
      <data key="v_name">Igf2bp3</data>
      <data key="v_abundance">NA</data>
      <data key="v_layers">2</data>
      <data key="v_group">2</data>
    </node>
    <node id="n163">
      <data key="v_name">Paxip1</data>
      <data key="v_abundance">NA</data>
      <data key="v_layers">2</data>
      <data key="v_group">2</data>
    </node>
    <node id="n164">
      <data key="v_name">Il21</data>
      <data key="v_abundance">NA</data>
      <data key="v_layers">2</data>
      <data key="v_group">2</data>
    </node>
    <node id="n165">
      <data key="v_name">Rad18</data>
      <data key="v_abundance">NA</data>
      <data key="v_layers">2</data>
      <data key="v_group">2</data>
    </node>
    <node id="n166">
      <data key="v_name">Trim39</data>
      <data key="v_abundance">NA</data>
      <data key="v_layers">2</data>
      <data key="v_group">2</data>
    </node>
    <node id="n167">
      <data key="v_name">Parp3</data>
      <data key="v_abundance">NA</data>
      <data key="v_layers">2</data>
      <data key="v_group">2</data>
    </node>
    <node id="n168">
      <data key="v_name">Jph1</data>
      <data key="v_abundance">NA</data>
      <data key="v_layers">2</data>
      <data key="v_group">2</data>
    </node>
    <node id="n169">
      <data key="v_name">Bet1l</data>
      <data key="v_abundance">NA</data>
      <data key="v_layers">2</data>
      <data key="v_group">2</data>
    </node>
    <node id="n170">
      <data key="v_name">Rbm8a</data>
      <data key="v_abundance">NA</data>
      <data key="v_layers">2</data>
      <data key="v_group">2</data>
    </node>
    <node id="n171">
      <data key="v_name">Tspan13</data>
      <data key="v_abundance">NA</data>
      <data key="v_layers">2</data>
      <data key="v_group">2</data>
    </node>
    <node id="n172">
      <data key="v_name">Nip7</data>
      <data key="v_abundance">NA</data>
      <data key="v_layers">2</data>
      <data key="v_group">2</data>
    </node>
    <node id="n173">
      <data key="v_name">Nosip</data>
      <data key="v_abundance">NA</data>
      <data key="v_layers">2</data>
      <data key="v_group">2</data>
    </node>
    <node id="n174">
      <data key="v_name">Mrpl51</data>
      <data key="v_abundance">NA</data>
      <data key="v_layers">2</data>
      <data key="v_group">2</data>
    </node>
    <node id="n175">
      <data key="v_name">Pgpep1</data>
      <data key="v_abundance">NA</data>
      <data key="v_layers">2</data>
      <data key="v_group">2</data>
    </node>
    <node id="n176">
      <data key="v_name">Sppl2a</data>
      <data key="v_abundance">NA</data>
      <data key="v_layers">2</data>
      <data key="v_group">2</data>
    </node>
    <node id="n177">
      <data key="v_name">Atpbd4</data>
      <data key="v_abundance">NA</data>
      <data key="v_layers">2</data>
      <data key="v_group">2</data>
    </node>
    <node id="n178">
      <data key="v_name">Sorcs3</data>
      <data key="v_abundance">NA</data>
      <data key="v_layers">2</data>
      <data key="v_group">2</data>
    </node>
    <node id="n179">
      <data key="v_name">Atg10</data>
      <data key="v_abundance">NA</data>
      <data key="v_layers">2</data>
      <data key="v_group">2</data>
    </node>
    <node id="n180">
      <data key="v_name">Trp53rk</data>
      <data key="v_abundance">NA</data>
      <data key="v_layers">2</data>
      <data key="v_group">2</data>
    </node>
    <node id="n181">
      <data key="v_name">Ppp1r2</data>
      <data key="v_abundance">NA</data>
      <data key="v_layers">2</data>
      <data key="v_group">2</data>
    </node>
    <node id="n182">
      <data key="v_name">Tcf25</data>
      <data key="v_abundance">NA</data>
      <data key="v_layers">2</data>
      <data key="v_group">2</data>
    </node>
    <node id="n183">
      <data key="v_name">Cisd2</data>
      <data key="v_abundance">NA</data>
      <data key="v_layers">2</data>
      <data key="v_group">2</data>
    </node>
    <node id="n184">
      <data key="v_name">Ttc23</data>
      <data key="v_abundance">NA</data>
      <data key="v_layers">2</data>
      <data key="v_group">2</data>
    </node>
    <node id="n185">
      <data key="v_name">Mmachc</data>
      <data key="v_abundance">NA</data>
      <data key="v_layers">2</data>
      <data key="v_group">2</data>
    </node>
    <node id="n186">
      <data key="v_name">Yipf5</data>
      <data key="v_abundance">NA</data>
      <data key="v_layers">2</data>
      <data key="v_group">2</data>
    </node>
    <node id="n187">
      <data key="v_name">Med18</data>
      <data key="v_abundance">NA</data>
      <data key="v_layers">2</data>
      <data key="v_group">2</data>
    </node>
    <node id="n188">
      <data key="v_name">Mfn1</data>
      <data key="v_abundance">NA</data>
      <data key="v_layers">2</data>
      <data key="v_group">2</data>
    </node>
    <node id="n189">
      <data key="v_name">Fgfr1op2</data>
      <data key="v_abundance">NA</data>
      <data key="v_layers">2</data>
      <data key="v_group">2</data>
    </node>
    <node id="n190">
      <data key="v_name">Mfap1a</data>
      <data key="v_abundance">NA</data>
      <data key="v_layers">2</data>
      <data key="v_group">2</data>
    </node>
    <node id="n191">
      <data key="v_name">Rspry1</data>
      <data key="v_abundance">NA</data>
      <data key="v_layers">2</data>
      <data key="v_group">2</data>
    </node>
    <node id="n192">
      <data key="v_name">Spc24</data>
      <data key="v_abundance">NA</data>
      <data key="v_layers">2</data>
      <data key="v_group">2</data>
    </node>
    <node id="n193">
      <data key="v_name">N6amt1</data>
      <data key="v_abundance">NA</data>
      <data key="v_layers">2</data>
      <data key="v_group">2</data>
    </node>
    <node id="n194">
      <data key="v_name">Jkamp</data>
      <data key="v_abundance">NA</data>
      <data key="v_layers">2</data>
      <data key="v_group">2</data>
    </node>
    <node id="n195">
      <data key="v_name">Mar-05</data>
      <data key="v_abundance">NA</data>
      <data key="v_layers">2</data>
      <data key="v_group">2</data>
    </node>
    <node id="n196">
      <data key="v_name">Ooep</data>
      <data key="v_abundance">NA</data>
      <data key="v_layers">2</data>
      <data key="v_group">2</data>
    </node>
    <node id="n197">
      <data key="v_name">Ubxn2b</data>
      <data key="v_abundance">NA</data>
      <data key="v_layers">2</data>
      <data key="v_group">2</data>
    </node>
    <node id="n198">
      <data key="v_name">Tox4</data>
      <data key="v_abundance">NA</data>
      <data key="v_layers">2</data>
      <data key="v_group">2</data>
    </node>
    <node id="n199">
      <data key="v_name">Dpy19l1</data>
      <data key="v_abundance">NA</data>
      <data key="v_layers">2</data>
      <data key="v_group">2</data>
    </node>
    <node id="n200">
      <data key="v_name">Ccdc167</data>
      <data key="v_abundance">NA</data>
      <data key="v_layers">2</data>
      <data key="v_group">2</data>
    </node>
    <node id="n201">
      <data key="v_name">Angel1</data>
      <data key="v_abundance">NA</data>
      <data key="v_layers">2</data>
      <data key="v_group">2</data>
    </node>
    <node id="n202">
      <data key="v_name">Lrrn4cl</data>
      <data key="v_abundance">NA</data>
      <data key="v_layers">2</data>
      <data key="v_group">2</data>
    </node>
    <node id="n203">
      <data key="v_name">Oscp1</data>
      <data key="v_abundance">NA</data>
      <data key="v_layers">2</data>
      <data key="v_group">2</data>
    </node>
    <node id="n204">
      <data key="v_name">Ociad2</data>
      <data key="v_abundance">NA</data>
      <data key="v_layers">2</data>
      <data key="v_group">2</data>
    </node>
    <node id="n205">
      <data key="v_name">Armc2</data>
      <data key="v_abundance">NA</data>
      <data key="v_layers">2</data>
      <data key="v_group">2</data>
    </node>
    <node id="n206">
      <data key="v_name">Glrx2</data>
      <data key="v_abundance">NA</data>
      <data key="v_layers">2</data>
      <data key="v_group">2</data>
    </node>
    <node id="n207">
      <data key="v_name">Smco1</data>
      <data key="v_abundance">NA</data>
      <data key="v_layers">2</data>
      <data key="v_group">2</data>
    </node>
    <node id="n208">
      <data key="v_name">Ptrhd1</data>
      <data key="v_abundance">NA</data>
      <data key="v_layers">2</data>
      <data key="v_group">2</data>
    </node>
    <node id="n209">
      <data key="v_name">Nkiras1</data>
      <data key="v_abundance">NA</data>
      <data key="v_layers">2</data>
      <data key="v_group">2</data>
    </node>
    <node id="n210">
      <data key="v_name">Ttl</data>
      <data key="v_abundance">NA</data>
      <data key="v_layers">2</data>
      <data key="v_group">2</data>
    </node>
    <node id="n211">
      <data key="v_name">Ms4a6b</data>
      <data key="v_abundance">NA</data>
      <data key="v_layers">2</data>
      <data key="v_group">2</data>
    </node>
    <node id="n212">
      <data key="v_name">Pphln1</data>
      <data key="v_abundance">NA</data>
      <data key="v_layers">2</data>
      <data key="v_group">2</data>
    </node>
    <node id="n213">
      <data key="v_name">Mfsd11</data>
      <data key="v_abundance">NA</data>
      <data key="v_layers">2</data>
      <data key="v_group">2</data>
    </node>
    <node id="n214">
      <data key="v_name">Tspan18</data>
      <data key="v_abundance">NA</data>
      <data key="v_layers">2</data>
      <data key="v_group">2</data>
    </node>
    <node id="n215">
      <data key="v_name">Nol7</data>
      <data key="v_abundance">NA</data>
      <data key="v_layers">2</data>
      <data key="v_group">2</data>
    </node>
    <node id="n216">
      <data key="v_name">Arl16</data>
      <data key="v_abundance">NA</data>
      <data key="v_layers">2</data>
      <data key="v_group">2</data>
    </node>
    <node id="n217">
      <data key="v_name">Cd3eap</data>
      <data key="v_abundance">NA</data>
      <data key="v_layers">2</data>
      <data key="v_group">2</data>
    </node>
    <node id="n218">
      <data key="v_name">Gtpbp3</data>
      <data key="v_abundance">NA</data>
      <data key="v_layers">2</data>
      <data key="v_group">2</data>
    </node>
    <node id="n219">
      <data key="v_name">Cox10</data>
      <data key="v_abundance">NA</data>
      <data key="v_layers">2</data>
      <data key="v_group">2</data>
    </node>
    <node id="n220">
      <data key="v_name">Rprd1b</data>
      <data key="v_abundance">NA</data>
      <data key="v_layers">2</data>
      <data key="v_group">2</data>
    </node>
    <node id="n221">
      <data key="v_name">Slc35d2</data>
      <data key="v_abundance">NA</data>
      <data key="v_layers">2</data>
      <data key="v_group">2</data>
    </node>
    <node id="n222">
      <data key="v_name">Ecd</data>
      <data key="v_abundance">NA</data>
      <data key="v_layers">2</data>
      <data key="v_group">2</data>
    </node>
    <node id="n223">
      <data key="v_name">Zfp398</data>
      <data key="v_abundance">NA</data>
      <data key="v_layers">2</data>
      <data key="v_group">2</data>
    </node>
    <node id="n224">
      <data key="v_name">Ube2v2</data>
      <data key="v_abundance">NA</data>
      <data key="v_layers">2</data>
      <data key="v_group">2</data>
    </node>
    <node id="n225">
      <data key="v_name">Prdm16</data>
      <data key="v_abundance">NA</data>
      <data key="v_layers">2</data>
      <data key="v_group">2</data>
    </node>
    <node id="n226">
      <data key="v_name">Kdsr</data>
      <data key="v_abundance">NA</data>
      <data key="v_layers">2</data>
      <data key="v_group">2</data>
    </node>
    <node id="n227">
      <data key="v_name">Ston2</data>
      <data key="v_abundance">NA</data>
      <data key="v_layers">2</data>
      <data key="v_group">2</data>
    </node>
    <node id="n228">
      <data key="v_name">Arhgap19</data>
      <data key="v_abundance">NA</data>
      <data key="v_layers">2</data>
      <data key="v_group">2</data>
    </node>
    <node id="n229">
      <data key="v_name">Kif24</data>
      <data key="v_abundance">NA</data>
      <data key="v_layers">2</data>
      <data key="v_group">2</data>
    </node>
    <node id="n230">
      <data key="v_name">Oxsm</data>
      <data key="v_abundance">NA</data>
      <data key="v_layers">2</data>
      <data key="v_group">2</data>
    </node>
    <node id="n231">
      <data key="v_name">Epg5</data>
      <data key="v_abundance">NA</data>
      <data key="v_layers">2</data>
      <data key="v_group">2</data>
    </node>
    <node id="n232">
      <data key="v_name">Zfp935</data>
      <data key="v_abundance">NA</data>
      <data key="v_layers">2</data>
      <data key="v_group">2</data>
    </node>
    <node id="n233">
      <data key="v_name">Gas2l3</data>
      <data key="v_abundance">NA</data>
      <data key="v_layers">2</data>
      <data key="v_group">2</data>
    </node>
    <node id="n234">
      <data key="v_name">Pdp2</data>
      <data key="v_abundance">NA</data>
      <data key="v_layers">2</data>
      <data key="v_group">2</data>
    </node>
    <node id="n235">
      <data key="v_name">Dhdh</data>
      <data key="v_abundance">NA</data>
      <data key="v_layers">2</data>
      <data key="v_group">2</data>
    </node>
    <node id="n236">
      <data key="v_name">Ints12</data>
      <data key="v_abundance">NA</data>
      <data key="v_layers">2</data>
      <data key="v_group">2</data>
    </node>
    <node id="n237">
      <data key="v_name">Tmem50a</data>
      <data key="v_abundance">NA</data>
      <data key="v_layers">2</data>
      <data key="v_group">2</data>
    </node>
    <node id="n238">
      <data key="v_name">Tmem236</data>
      <data key="v_abundance">NA</data>
      <data key="v_layers">2</data>
      <data key="v_group">2</data>
    </node>
    <node id="n239">
      <data key="v_name">Amer2</data>
      <data key="v_abundance">NA</data>
      <data key="v_layers">2</data>
      <data key="v_group">2</data>
    </node>
    <node id="n240">
      <data key="v_name">Pex13</data>
      <data key="v_abundance">NA</data>
      <data key="v_layers">2</data>
      <data key="v_group">2</data>
    </node>
    <node id="n241">
      <data key="v_name">Slc37a3</data>
      <data key="v_abundance">NA</data>
      <data key="v_layers">2</data>
      <data key="v_group">2</data>
    </node>
    <node id="n242">
      <data key="v_name">Lrrc8e</data>
      <data key="v_abundance">NA</data>
      <data key="v_layers">2</data>
      <data key="v_group">2</data>
    </node>
    <node id="n243">
      <data key="v_name">Lsm11</data>
      <data key="v_abundance">NA</data>
      <data key="v_layers">2</data>
      <data key="v_group">2</data>
    </node>
    <node id="n244">
      <data key="v_name">Wdr89</data>
      <data key="v_abundance">NA</data>
      <data key="v_layers">2</data>
      <data key="v_group">2</data>
    </node>
    <node id="n245">
      <data key="v_name">Prr5l</data>
      <data key="v_abundance">NA</data>
      <data key="v_layers">2</data>
      <data key="v_group">2</data>
    </node>
    <node id="n246">
      <data key="v_name">Ccdc71</data>
      <data key="v_abundance">NA</data>
      <data key="v_layers">2</data>
      <data key="v_group">2</data>
    </node>
    <node id="n247">
      <data key="v_name">Zfp131</data>
      <data key="v_abundance">NA</data>
      <data key="v_layers">2</data>
      <data key="v_group">2</data>
    </node>
    <node id="n248">
      <data key="v_name">Ssbp3</data>
      <data key="v_abundance">NA</data>
      <data key="v_layers">2</data>
      <data key="v_group">2</data>
    </node>
    <node id="n249">
      <data key="v_name">Car10</data>
      <data key="v_abundance">NA</data>
      <data key="v_layers">2</data>
      <data key="v_group">2</data>
    </node>
    <node id="n250">
      <data key="v_name">Lins</data>
      <data key="v_abundance">NA</data>
      <data key="v_layers">2</data>
      <data key="v_group">2</data>
    </node>
    <node id="n251">
      <data key="v_name">Veph1</data>
      <data key="v_abundance">NA</data>
      <data key="v_layers">2</data>
      <data key="v_group">2</data>
    </node>
    <node id="n252">
      <data key="v_name">Cox15</data>
      <data key="v_abundance">NA</data>
      <data key="v_layers">2</data>
      <data key="v_group">2</data>
    </node>
    <node id="n253">
      <data key="v_name">Kremen2</data>
      <data key="v_abundance">NA</data>
      <data key="v_layers">2</data>
      <data key="v_group">2</data>
    </node>
    <node id="n254">
      <data key="v_name">Slc25a42</data>
      <data key="v_abundance">NA</data>
      <data key="v_layers">2</data>
      <data key="v_group">2</data>
    </node>
    <node id="n255">
      <data key="v_name">Ptchd4</data>
      <data key="v_abundance">NA</data>
      <data key="v_layers">2</data>
      <data key="v_group">2</data>
    </node>
    <node id="n256">
      <data key="v_name">Zbtb8a</data>
      <data key="v_abundance">NA</data>
      <data key="v_layers">2</data>
      <data key="v_group">2</data>
    </node>
    <node id="n257">
      <data key="v_name">Klk9</data>
      <data key="v_abundance">NA</data>
      <data key="v_layers">2</data>
      <data key="v_group">2</data>
    </node>
    <node id="n258">
      <data key="v_name">Psmb11</data>
      <data key="v_abundance">NA</data>
      <data key="v_layers">2</data>
      <data key="v_group">2</data>
    </node>
    <node id="n259">
      <data key="v_name">Zfp329</data>
      <data key="v_abundance">NA</data>
      <data key="v_layers">2</data>
      <data key="v_group">2</data>
    </node>
    <node id="n260">
      <data key="v_name">Dcaf6</data>
      <data key="v_abundance">NA</data>
      <data key="v_layers">2</data>
      <data key="v_group">2</data>
    </node>
    <node id="n261">
      <data key="v_name">Zfp263</data>
      <data key="v_abundance">NA</data>
      <data key="v_layers">2</data>
      <data key="v_group">2</data>
    </node>
    <node id="n262">
      <data key="v_name">Nuak2</data>
      <data key="v_abundance">NA</data>
      <data key="v_layers">2</data>
      <data key="v_group">2</data>
    </node>
    <node id="n263">
      <data key="v_name">Cep97</data>
      <data key="v_abundance">NA</data>
      <data key="v_layers">2</data>
      <data key="v_group">2</data>
    </node>
    <node id="n264">
      <data key="v_name">Tmem110</data>
      <data key="v_abundance">NA</data>
      <data key="v_layers">2</data>
      <data key="v_group">2</data>
    </node>
    <node id="n265">
      <data key="v_name">Sgms2</data>
      <data key="v_abundance">NA</data>
      <data key="v_layers">2</data>
      <data key="v_group">2</data>
    </node>
    <node id="n266">
      <data key="v_name">D14Abb1e</data>
      <data key="v_abundance">NA</data>
      <data key="v_layers">2</data>
      <data key="v_group">2</data>
    </node>
    <node id="n267">
      <data key="v_name">Ccdc11</data>
      <data key="v_abundance">NA</data>
      <data key="v_layers">2</data>
      <data key="v_group">2</data>
    </node>
    <node id="n268">
      <data key="v_name">Cep72</data>
      <data key="v_abundance">NA</data>
      <data key="v_layers">2</data>
      <data key="v_group">2</data>
    </node>
    <node id="n269">
      <data key="v_name">Zfp871</data>
      <data key="v_abundance">NA</data>
      <data key="v_layers">2</data>
      <data key="v_group">2</data>
    </node>
    <node id="n270">
      <data key="v_name">Mau2</data>
      <data key="v_abundance">NA</data>
      <data key="v_layers">2</data>
      <data key="v_group">2</data>
    </node>
    <node id="n271">
      <data key="v_name">Timmdc1</data>
      <data key="v_abundance">NA</data>
      <data key="v_layers">2</data>
      <data key="v_group">2</data>
    </node>
    <node id="n272">
      <data key="v_name">Atp6v1e2</data>
      <data key="v_abundance">NA</data>
      <data key="v_layers">2</data>
      <data key="v_group">2</data>
    </node>
    <node id="n273">
      <data key="v_name">Prkd3</data>
      <data key="v_abundance">NA</data>
      <data key="v_layers">2</data>
      <data key="v_group">2</data>
    </node>
    <node id="n274">
      <data key="v_name">Ing5</data>
      <data key="v_abundance">NA</data>
      <data key="v_layers">2</data>
      <data key="v_group">2</data>
    </node>
    <node id="n275">
      <data key="v_name">Zfp933</data>
      <data key="v_abundance">NA</data>
      <data key="v_layers">2</data>
      <data key="v_group">2</data>
    </node>
    <node id="n276">
      <data key="v_name">Krt24</data>
      <data key="v_abundance">NA</data>
      <data key="v_layers">2</data>
      <data key="v_group">2</data>
    </node>
    <node id="n277">
      <data key="v_name">Fam227a</data>
      <data key="v_abundance">NA</data>
      <data key="v_layers">2</data>
      <data key="v_group">2</data>
    </node>
    <node id="n278">
      <data key="v_name">Mpp7</data>
      <data key="v_abundance">NA</data>
      <data key="v_layers">2</data>
      <data key="v_group">2</data>
    </node>
    <node id="n279">
      <data key="v_name">Cdyl2</data>
      <data key="v_abundance">NA</data>
      <data key="v_layers">2</data>
      <data key="v_group">2</data>
    </node>
    <node id="n280">
      <data key="v_name">Samd7</data>
      <data key="v_abundance">NA</data>
      <data key="v_layers">2</data>
      <data key="v_group">2</data>
    </node>
    <node id="n281">
      <data key="v_name">Jakmip1</data>
      <data key="v_abundance">NA</data>
      <data key="v_layers">2</data>
      <data key="v_group">2</data>
    </node>
    <node id="n282">
      <data key="v_name">Zfp444</data>
      <data key="v_abundance">NA</data>
      <data key="v_layers">2</data>
      <data key="v_group">2</data>
    </node>
    <node id="n283">
      <data key="v_name">Pcnp</data>
      <data key="v_abundance">NA</data>
      <data key="v_layers">2</data>
      <data key="v_group">2</data>
    </node>
    <node id="n284">
      <data key="v_name">Exosc4</data>
      <data key="v_abundance">NA</data>
      <data key="v_layers">2</data>
      <data key="v_group">2</data>
    </node>
    <node id="n285">
      <data key="v_name">Kdelc2</data>
      <data key="v_abundance">NA</data>
      <data key="v_layers">2</data>
      <data key="v_group">2</data>
    </node>
    <node id="n286">
      <data key="v_name">Mzt1</data>
      <data key="v_abundance">NA</data>
      <data key="v_layers">2</data>
      <data key="v_group">2</data>
    </node>
    <node id="n287">
      <data key="v_name">Ago4</data>
      <data key="v_abundance">NA</data>
      <data key="v_layers">2</data>
      <data key="v_group">2</data>
    </node>
    <node id="n288">
      <data key="v_name">Mup10</data>
      <data key="v_abundance">NA</data>
      <data key="v_layers">2</data>
      <data key="v_group">2</data>
    </node>
    <node id="n289">
      <data key="v_name">Agl</data>
      <data key="v_abundance">NA</data>
      <data key="v_layers">2</data>
      <data key="v_group">2</data>
    </node>
    <node id="n290">
      <data key="v_name">Fam178a</data>
      <data key="v_abundance">NA</data>
      <data key="v_layers">2</data>
      <data key="v_group">2</data>
    </node>
    <node id="n291">
      <data key="v_name">Ddo</data>
      <data key="v_abundance">NA</data>
      <data key="v_layers">2</data>
      <data key="v_group">2</data>
    </node>
    <node id="n292">
      <data key="v_name">Fam219b</data>
      <data key="v_abundance">NA</data>
      <data key="v_layers">2</data>
      <data key="v_group">2</data>
    </node>
    <node id="n293">
      <data key="v_name">Pgm5</data>
      <data key="v_abundance">NA</data>
      <data key="v_layers">2</data>
      <data key="v_group">2</data>
    </node>
    <node id="n294">
      <data key="v_name">Mar-02</data>
      <data key="v_abundance">NA</data>
      <data key="v_layers">2</data>
      <data key="v_group">2</data>
    </node>
    <node id="n295">
      <data key="v_name">Ndor1</data>
      <data key="v_abundance">NA</data>
      <data key="v_layers">2</data>
      <data key="v_group">2</data>
    </node>
    <node id="n296">
      <data key="v_name">Zdhhc3</data>
      <data key="v_abundance">NA</data>
      <data key="v_layers">2</data>
      <data key="v_group">2</data>
    </node>
    <node id="n297">
      <data key="v_name">Pigt</data>
      <data key="v_abundance">NA</data>
      <data key="v_layers">2</data>
      <data key="v_group">2</data>
    </node>
    <node id="n298">
      <data key="v_name">Mrpl19</data>
      <data key="v_abundance">NA</data>
      <data key="v_layers">2</data>
      <data key="v_group">2</data>
    </node>
    <node id="n299">
      <data key="v_name">P2ry4</data>
      <data key="v_abundance">NA</data>
      <data key="v_layers">2</data>
      <data key="v_group">2</data>
    </node>
    <node id="n300">
      <data key="v_name">Bcmo1</data>
      <data key="v_abundance">NA</data>
      <data key="v_layers">2</data>
      <data key="v_group">2</data>
    </node>
    <node id="n301">
      <data key="v_name">Dusp10</data>
      <data key="v_abundance">NA</data>
      <data key="v_layers">2</data>
      <data key="v_group">2</data>
    </node>
    <node id="n302">
      <data key="v_name">Trio</data>
      <data key="v_abundance">NA</data>
      <data key="v_layers">2</data>
      <data key="v_group">2</data>
    </node>
    <node id="n303">
      <data key="v_name">Zbtb21</data>
      <data key="v_abundance">NA</data>
      <data key="v_layers">2</data>
      <data key="v_group">2</data>
    </node>
    <node id="n304">
      <data key="v_name">Xrcc2</data>
      <data key="v_abundance">NA</data>
      <data key="v_layers">2</data>
      <data key="v_group">2</data>
    </node>
    <node id="n305">
      <data key="v_name">Ms4a4c</data>
      <data key="v_abundance">NA</data>
      <data key="v_layers">2</data>
      <data key="v_group">2</data>
    </node>
    <node id="n306">
      <data key="v_name">Afg3l1</data>
      <data key="v_abundance">NA</data>
      <data key="v_layers">2</data>
      <data key="v_group">2</data>
    </node>
    <node id="n307">
      <data key="v_name">Akap8</data>
      <data key="v_abundance">NA</data>
      <data key="v_layers">2</data>
      <data key="v_group">2</data>
    </node>
    <node id="n308">
      <data key="v_name">Ptges3</data>
      <data key="v_abundance">NA</data>
      <data key="v_layers">2</data>
      <data key="v_group">2</data>
    </node>
    <node id="n309">
      <data key="v_name">Lpar3</data>
      <data key="v_abundance">NA</data>
      <data key="v_layers">2</data>
      <data key="v_group">2</data>
    </node>
    <node id="n310">
      <data key="v_name">Bean1</data>
      <data key="v_abundance">NA</data>
      <data key="v_layers">2</data>
      <data key="v_group">2</data>
    </node>
    <node id="n311">
      <data key="v_name">Pmepa1</data>
      <data key="v_abundance">NA</data>
      <data key="v_layers">2</data>
      <data key="v_group">2</data>
    </node>
    <node id="n312">
      <data key="v_name">Ranbp17</data>
      <data key="v_abundance">NA</data>
      <data key="v_layers">2</data>
      <data key="v_group">2</data>
    </node>
    <node id="n313">
      <data key="v_name">Trem1</data>
      <data key="v_abundance">NA</data>
      <data key="v_layers">2</data>
      <data key="v_group">2</data>
    </node>
    <node id="n314">
      <data key="v_name">Rrad</data>
      <data key="v_abundance">NA</data>
      <data key="v_layers">2</data>
      <data key="v_group">2</data>
    </node>
    <node id="n315">
      <data key="v_name">Edaradd</data>
      <data key="v_abundance">NA</data>
      <data key="v_layers">2</data>
      <data key="v_group">2</data>
    </node>
    <node id="n316">
      <data key="v_name">Rhoj</data>
      <data key="v_abundance">NA</data>
      <data key="v_layers">2</data>
      <data key="v_group">2</data>
    </node>
    <node id="n317">
      <data key="v_name">Jdp2</data>
      <data key="v_abundance">NA</data>
      <data key="v_layers">2</data>
      <data key="v_group">2</data>
    </node>
    <node id="n318">
      <data key="v_name">Mgea5</data>
      <data key="v_abundance">NA</data>
      <data key="v_layers">2</data>
      <data key="v_group">2</data>
    </node>
    <node id="n319">
      <data key="v_name">Siglece</data>
      <data key="v_abundance">NA</data>
      <data key="v_layers">2</data>
      <data key="v_group">2</data>
    </node>
    <node id="n320">
      <data key="v_name">Nedd4l</data>
      <data key="v_abundance">NA</data>
      <data key="v_layers">2</data>
      <data key="v_group">2</data>
    </node>
    <node id="n321">
      <data key="v_name">Tcf23</data>
      <data key="v_abundance">NA</data>
      <data key="v_layers">2</data>
      <data key="v_group">2</data>
    </node>
    <node id="n322">
      <data key="v_name">Narg2</data>
      <data key="v_abundance">NA</data>
      <data key="v_layers">2</data>
      <data key="v_group">2</data>
    </node>
    <node id="n323">
      <data key="v_name">Dqx1</data>
      <data key="v_abundance">NA</data>
      <data key="v_layers">2</data>
      <data key="v_group">2</data>
    </node>
    <node id="n324">
      <data key="v_name">Pcdhb5</data>
      <data key="v_abundance">NA</data>
      <data key="v_layers">2</data>
      <data key="v_group">2</data>
    </node>
    <node id="n325">
      <data key="v_name">Fkbp6</data>
      <data key="v_abundance">NA</data>
      <data key="v_layers">2</data>
      <data key="v_group">2</data>
    </node>
    <node id="n326">
      <data key="v_name">Diexf</data>
      <data key="v_abundance">NA</data>
      <data key="v_layers">2</data>
      <data key="v_group">2</data>
    </node>
    <node id="n327">
      <data key="v_name">Dlgap4</data>
      <data key="v_abundance">NA</data>
      <data key="v_layers">2</data>
      <data key="v_group">2</data>
    </node>
    <node id="n328">
      <data key="v_name">Cercam</data>
      <data key="v_abundance">NA</data>
      <data key="v_layers">2</data>
      <data key="v_group">2</data>
    </node>
    <node id="n329">
      <data key="v_name">Clca2</data>
      <data key="v_abundance">NA</data>
      <data key="v_layers">2</data>
      <data key="v_group">2</data>
    </node>
    <node id="n330">
      <data key="v_name">Isg20l2</data>
      <data key="v_abundance">NA</data>
      <data key="v_layers">2</data>
      <data key="v_group">2</data>
    </node>
    <node id="n331">
      <data key="v_name">Acnat1</data>
      <data key="v_abundance">NA</data>
      <data key="v_layers">2</data>
      <data key="v_group">2</data>
    </node>
    <node id="n332">
      <data key="v_name">Mob3c</data>
      <data key="v_abundance">NA</data>
      <data key="v_layers">2</data>
      <data key="v_group">2</data>
    </node>
    <node id="n333">
      <data key="v_name">Spred3</data>
      <data key="v_abundance">NA</data>
      <data key="v_layers">2</data>
      <data key="v_group">2</data>
    </node>
    <node id="n334">
      <data key="v_name">Lars2</data>
      <data key="v_abundance">NA</data>
      <data key="v_layers">2</data>
      <data key="v_group">2</data>
    </node>
    <node id="n335">
      <data key="v_name">AI597468</data>
      <data key="v_abundance">NA</data>
      <data key="v_layers">2</data>
      <data key="v_group">2</data>
    </node>
    <node id="n336">
      <data key="v_name">Fam211b</data>
      <data key="v_abundance">NA</data>
      <data key="v_layers">2</data>
      <data key="v_group">2</data>
    </node>
    <node id="n337">
      <data key="v_name">Enpp3</data>
      <data key="v_abundance">NA</data>
      <data key="v_layers">2</data>
      <data key="v_group">2</data>
    </node>
    <node id="n338">
      <data key="v_name">Tns4</data>
      <data key="v_abundance">NA</data>
      <data key="v_layers">2</data>
      <data key="v_group">2</data>
    </node>
    <node id="n339">
      <data key="v_name">Slc16a6</data>
      <data key="v_abundance">NA</data>
      <data key="v_layers">2</data>
      <data key="v_group">2</data>
    </node>
    <node id="n340">
      <data key="v_name">Cep170b</data>
      <data key="v_abundance">NA</data>
      <data key="v_layers">2</data>
      <data key="v_group">2</data>
    </node>
    <node id="n341">
      <data key="v_name">Utp15</data>
      <data key="v_abundance">NA</data>
      <data key="v_layers">2</data>
      <data key="v_group">2</data>
    </node>
    <node id="n342">
      <data key="v_name">Fam160b1</data>
      <data key="v_abundance">NA</data>
      <data key="v_layers">2</data>
      <data key="v_group">2</data>
    </node>
    <node id="n343">
      <data key="v_name">Man2a2</data>
      <data key="v_abundance">NA</data>
      <data key="v_layers">2</data>
      <data key="v_group">2</data>
    </node>
    <node id="n344">
      <data key="v_name">Pnpla3</data>
      <data key="v_abundance">NA</data>
      <data key="v_layers">2</data>
      <data key="v_group">2</data>
    </node>
    <node id="n345">
      <data key="v_name">Tirap</data>
      <data key="v_abundance">NA</data>
      <data key="v_layers">2</data>
      <data key="v_group">2</data>
    </node>
    <node id="n346">
      <data key="v_name">Col4a6</data>
      <data key="v_abundance">NA</data>
      <data key="v_layers">2</data>
      <data key="v_group">2</data>
    </node>
    <node id="n347">
      <data key="v_name">Elmo2</data>
      <data key="v_abundance">NA</data>
      <data key="v_layers">2</data>
      <data key="v_group">2</data>
    </node>
    <node id="n348">
      <data key="v_name">Cspg4</data>
      <data key="v_abundance">NA</data>
      <data key="v_layers">2</data>
      <data key="v_group">2</data>
    </node>
    <node id="n349">
      <data key="v_name">Ube2j2</data>
      <data key="v_abundance">NA</data>
      <data key="v_layers">2</data>
      <data key="v_group">2</data>
    </node>
    <node id="n350">
      <data key="v_name">Slc7a12</data>
      <data key="v_abundance">NA</data>
      <data key="v_layers">2</data>
      <data key="v_group">2</data>
    </node>
    <node id="n351">
      <data key="v_name">Med16</data>
      <data key="v_abundance">NA</data>
      <data key="v_layers">2</data>
      <data key="v_group">2</data>
    </node>
    <node id="n352">
      <data key="v_name">Ppp1r3b</data>
      <data key="v_abundance">NA</data>
      <data key="v_layers">2</data>
      <data key="v_group">2</data>
    </node>
    <node id="n353">
      <data key="v_name">Rhbdl3</data>
      <data key="v_abundance">NA</data>
      <data key="v_layers">2</data>
      <data key="v_group">2</data>
    </node>
    <node id="n354">
      <data key="v_name">Fktn</data>
      <data key="v_abundance">NA</data>
      <data key="v_layers">2</data>
      <data key="v_group">2</data>
    </node>
    <node id="n355">
      <data key="v_name">Slc24a6</data>
      <data key="v_abundance">NA</data>
      <data key="v_layers">2</data>
      <data key="v_group">2</data>
    </node>
    <node id="n356">
      <data key="v_name">Prokr2</data>
      <data key="v_abundance">NA</data>
      <data key="v_layers">2</data>
      <data key="v_group">2</data>
    </node>
    <node id="n357">
      <data key="v_name">Acer1</data>
      <data key="v_abundance">NA</data>
      <data key="v_layers">2</data>
      <data key="v_group">2</data>
    </node>
    <node id="n358">
      <data key="v_name">Cytip</data>
      <data key="v_abundance">NA</data>
      <data key="v_layers">2</data>
      <data key="v_group">2</data>
    </node>
    <node id="n359">
      <data key="v_name">Rbm47</data>
      <data key="v_abundance">NA</data>
      <data key="v_layers">2</data>
      <data key="v_group">2</data>
    </node>
    <node id="n360">
      <data key="v_name">Pycr1</data>
      <data key="v_abundance">NA</data>
      <data key="v_layers">2</data>
      <data key="v_group">2</data>
    </node>
    <node id="n361">
      <data key="v_name">Mtss1</data>
      <data key="v_abundance">NA</data>
      <data key="v_layers">2</data>
      <data key="v_group">2</data>
    </node>
    <node id="n362">
      <data key="v_name">Dhrs7b</data>
      <data key="v_abundance">NA</data>
      <data key="v_layers">2</data>
      <data key="v_group">2</data>
    </node>
    <node id="n363">
      <data key="v_name">Rprd1a</data>
      <data key="v_abundance">NA</data>
      <data key="v_layers">2</data>
      <data key="v_group">2</data>
    </node>
    <node id="n364">
      <data key="v_name">Exosc2</data>
      <data key="v_abundance">NA</data>
      <data key="v_layers">2</data>
      <data key="v_group">2</data>
    </node>
    <node id="n365">
      <data key="v_name">Pdik1l</data>
      <data key="v_abundance">NA</data>
      <data key="v_layers">2</data>
      <data key="v_group">2</data>
    </node>
    <node id="n366">
      <data key="v_name">Ms4a6c</data>
      <data key="v_abundance">NA</data>
      <data key="v_layers">2</data>
      <data key="v_group">2</data>
    </node>
    <node id="n367">
      <data key="v_name">Zbtb8b</data>
      <data key="v_abundance">NA</data>
      <data key="v_layers">2</data>
      <data key="v_group">2</data>
    </node>
    <node id="n368">
      <data key="v_name">Dclre1c</data>
      <data key="v_abundance">NA</data>
      <data key="v_layers">2</data>
      <data key="v_group">2</data>
    </node>
    <node id="n369">
      <data key="v_name">Rcor3</data>
      <data key="v_abundance">NA</data>
      <data key="v_layers">2</data>
      <data key="v_group">2</data>
    </node>
    <node id="n370">
      <data key="v_name">C5ar2</data>
      <data key="v_abundance">NA</data>
      <data key="v_layers">2</data>
      <data key="v_group">2</data>
    </node>
    <node id="n371">
      <data key="v_name">Gpr157</data>
      <data key="v_abundance">NA</data>
      <data key="v_layers">2</data>
      <data key="v_group">2</data>
    </node>
    <node id="n372">
      <data key="v_name">Syt15</data>
      <data key="v_abundance">NA</data>
      <data key="v_layers">2</data>
      <data key="v_group">2</data>
    </node>
    <node id="n373">
      <data key="v_name">Zfp446</data>
      <data key="v_abundance">NA</data>
      <data key="v_layers">2</data>
      <data key="v_group">2</data>
    </node>
    <node id="n374">
      <data key="v_name">Mb21d1</data>
      <data key="v_abundance">NA</data>
      <data key="v_layers">2</data>
      <data key="v_group">2</data>
    </node>
    <node id="n375">
      <data key="v_name">Zmat1</data>
      <data key="v_abundance">NA</data>
      <data key="v_layers">2</data>
      <data key="v_group">2</data>
    </node>
    <node id="n376">
      <data key="v_name">Itpripl2</data>
      <data key="v_abundance">NA</data>
      <data key="v_layers">2</data>
      <data key="v_group">2</data>
    </node>
    <node id="n377">
      <data key="v_name">Tmem241</data>
      <data key="v_abundance">NA</data>
      <data key="v_layers">2</data>
      <data key="v_group">2</data>
    </node>
    <node id="n378">
      <data key="v_name">Fsd1l</data>
      <data key="v_abundance">NA</data>
      <data key="v_layers">2</data>
      <data key="v_group">2</data>
    </node>
    <node id="n379">
      <data key="v_name">Tspyl5</data>
      <data key="v_abundance">NA</data>
      <data key="v_layers">2</data>
      <data key="v_group">2</data>
    </node>
    <node id="n380">
      <data key="v_name">Myo5c</data>
      <data key="v_abundance">NA</data>
      <data key="v_layers">2</data>
      <data key="v_group">2</data>
    </node>
    <node id="n381">
      <data key="v_name">Dars2</data>
      <data key="v_abundance">NA</data>
      <data key="v_layers">2</data>
      <data key="v_group">2</data>
    </node>
    <node id="n382">
      <data key="v_name">Lactb2</data>
      <data key="v_abundance">NA</data>
      <data key="v_layers">2</data>
      <data key="v_group">2</data>
    </node>
    <node id="n383">
      <data key="v_name">Mroh1</data>
      <data key="v_abundance">NA</data>
      <data key="v_layers">2</data>
      <data key="v_group">2</data>
    </node>
    <node id="n384">
      <data key="v_name">Lrrc4c</data>
      <data key="v_abundance">NA</data>
      <data key="v_layers">2</data>
      <data key="v_group">2</data>
    </node>
    <node id="n385">
      <data key="v_name">Ammecr1l</data>
      <data key="v_abundance">NA</data>
      <data key="v_layers">2</data>
      <data key="v_group">2</data>
    </node>
    <node id="n386">
      <data key="v_name">Smtnl2</data>
      <data key="v_abundance">NA</data>
      <data key="v_layers">2</data>
      <data key="v_group">2</data>
    </node>
    <node id="n387">
      <data key="v_name">Uhrf1bp1l</data>
      <data key="v_abundance">NA</data>
      <data key="v_layers">2</data>
      <data key="v_group">2</data>
    </node>
    <node id="n388">
      <data key="v_name">Tmcc3</data>
      <data key="v_abundance">NA</data>
      <data key="v_layers">2</data>
      <data key="v_group">2</data>
    </node>
    <node id="n389">
      <data key="v_name">Oacyl</data>
      <data key="v_abundance">NA</data>
      <data key="v_layers">2</data>
      <data key="v_group">2</data>
    </node>
    <node id="n390">
      <data key="v_name">Fam161b</data>
      <data key="v_abundance">NA</data>
      <data key="v_layers">2</data>
      <data key="v_group">2</data>
    </node>
    <node id="n391">
      <data key="v_name">Ttll1</data>
      <data key="v_abundance">NA</data>
      <data key="v_layers">2</data>
      <data key="v_group">2</data>
    </node>
    <node id="n392">
      <data key="v_name">Nyap2</data>
      <data key="v_abundance">NA</data>
      <data key="v_layers">2</data>
      <data key="v_group">2</data>
    </node>
    <node id="n393">
      <data key="v_name">Jhdm1d</data>
      <data key="v_abundance">NA</data>
      <data key="v_layers">2</data>
      <data key="v_group">2</data>
    </node>
    <node id="n394">
      <data key="v_name">Cd300a</data>
      <data key="v_abundance">NA</data>
      <data key="v_layers">2</data>
      <data key="v_group">2</data>
    </node>
    <node id="n395">
      <data key="v_name">Gdpgp1</data>
      <data key="v_abundance">NA</data>
      <data key="v_layers">2</data>
      <data key="v_group">2</data>
    </node>
    <node id="n396">
      <data key="v_name">Plekhm3</data>
      <data key="v_abundance">NA</data>
      <data key="v_layers">2</data>
      <data key="v_group">2</data>
    </node>
    <node id="n397">
      <data key="v_name">Rreb1</data>
      <data key="v_abundance">NA</data>
      <data key="v_layers">2</data>
      <data key="v_group">2</data>
    </node>
    <node id="n398">
      <data key="v_name">Rnf152</data>
      <data key="v_abundance">NA</data>
      <data key="v_layers">2</data>
      <data key="v_group">2</data>
    </node>
    <node id="n399">
      <data key="v_name">Zfp799</data>
      <data key="v_abundance">NA</data>
      <data key="v_layers">2</data>
      <data key="v_group">2</data>
    </node>
    <node id="n400">
      <data key="v_name">Mmp25</data>
      <data key="v_abundance">NA</data>
      <data key="v_layers">2</data>
      <data key="v_group">2</data>
    </node>
    <node id="n401">
      <data key="v_name">Rinl</data>
      <data key="v_abundance">NA</data>
      <data key="v_layers">2</data>
      <data key="v_group">2</data>
    </node>
    <node id="n402">
      <data key="v_name">Arhgap11a</data>
      <data key="v_abundance">NA</data>
      <data key="v_layers">2</data>
      <data key="v_group">2</data>
    </node>
    <node id="n403">
      <data key="v_name">Ptchd2</data>
      <data key="v_abundance">NA</data>
      <data key="v_layers">2</data>
      <data key="v_group">2</data>
    </node>
    <node id="n404">
      <data key="v_name">Mbtps2</data>
      <data key="v_abundance">NA</data>
      <data key="v_layers">2</data>
      <data key="v_group">2</data>
    </node>
    <node id="n405">
      <data key="v_name">Mapkap1</data>
      <data key="v_abundance">NA</data>
      <data key="v_layers">2</data>
      <data key="v_group">2</data>
    </node>
    <node id="n406">
      <data key="v_name">Endov</data>
      <data key="v_abundance">NA</data>
      <data key="v_layers">2</data>
      <data key="v_group">2</data>
    </node>
    <node id="n407">
      <data key="v_name">Zfp780b</data>
      <data key="v_abundance">NA</data>
      <data key="v_layers">2</data>
      <data key="v_group">2</data>
    </node>
    <node id="n408">
      <data key="v_name">Ifitm10</data>
      <data key="v_abundance">NA</data>
      <data key="v_layers">2</data>
      <data key="v_group">2</data>
    </node>
    <node id="n409">
      <data key="v_name">Nkain3</data>
      <data key="v_abundance">NA</data>
      <data key="v_layers">2</data>
      <data key="v_group">2</data>
    </node>
    <node id="n410">
      <data key="v_name">Zadh2</data>
      <data key="v_abundance">NA</data>
      <data key="v_layers">2</data>
      <data key="v_group">2</data>
    </node>
    <node id="n411">
      <data key="v_name">Rnd1</data>
      <data key="v_abundance">NA</data>
      <data key="v_layers">2</data>
      <data key="v_group">2</data>
    </node>
    <node id="n412">
      <data key="v_name">Fam65b</data>
      <data key="v_abundance">NA</data>
      <data key="v_layers">2</data>
      <data key="v_group">2</data>
    </node>
    <node id="n413">
      <data key="v_name">Gjd4</data>
      <data key="v_abundance">NA</data>
      <data key="v_layers">2</data>
      <data key="v_group">2</data>
    </node>
    <node id="n414">
      <data key="v_name">Senp1</data>
      <data key="v_abundance">NA</data>
      <data key="v_layers">2</data>
      <data key="v_group">2</data>
    </node>
    <node id="n415">
      <data key="v_name">Efcab4a</data>
      <data key="v_abundance">NA</data>
      <data key="v_layers">2</data>
      <data key="v_group">2</data>
    </node>
    <node id="n416">
      <data key="v_name">Scml4</data>
      <data key="v_abundance">NA</data>
      <data key="v_layers">2</data>
      <data key="v_group">2</data>
    </node>
    <node id="n417">
      <data key="v_name">Itpk1</data>
      <data key="v_abundance">NA</data>
      <data key="v_layers">2</data>
      <data key="v_group">2</data>
    </node>
    <node id="n418">
      <data key="v_name">Car9</data>
      <data key="v_abundance">NA</data>
      <data key="v_layers">2</data>
      <data key="v_group">2</data>
    </node>
    <node id="n419">
      <data key="v_name">Als2cl</data>
      <data key="v_abundance">NA</data>
      <data key="v_layers">2</data>
      <data key="v_group">2</data>
    </node>
    <node id="n420">
      <data key="v_name">Rbm11</data>
      <data key="v_abundance">NA</data>
      <data key="v_layers">2</data>
      <data key="v_group">2</data>
    </node>
    <node id="n421">
      <data key="v_name">BC030476</data>
      <data key="v_abundance">NA</data>
      <data key="v_layers">2</data>
      <data key="v_group">2</data>
    </node>
    <node id="n422">
      <data key="v_name">Hist1h2ac</data>
      <data key="v_abundance">NA</data>
      <data key="v_layers">2</data>
      <data key="v_group">2</data>
    </node>
    <node id="n423">
      <data key="v_name">Vsig10</data>
      <data key="v_abundance">NA</data>
      <data key="v_layers">2</data>
      <data key="v_group">2</data>
    </node>
    <node id="n424">
      <data key="v_name">Afmid</data>
      <data key="v_abundance">NA</data>
      <data key="v_layers">2</data>
      <data key="v_group">2</data>
    </node>
    <node id="n425">
      <data key="v_name">Tnfrsf26</data>
      <data key="v_abundance">NA</data>
      <data key="v_layers">2</data>
      <data key="v_group">2</data>
    </node>
    <node id="n426">
      <data key="v_name">Tbc1d2</data>
      <data key="v_abundance">NA</data>
      <data key="v_layers">2</data>
      <data key="v_group">2</data>
    </node>
    <node id="n427">
      <data key="v_name">Cybrd1</data>
      <data key="v_abundance">NA</data>
      <data key="v_layers">2</data>
      <data key="v_group">2</data>
    </node>
    <node id="n428">
      <data key="v_name">Ybey</data>
      <data key="v_abundance">NA</data>
      <data key="v_layers">2</data>
      <data key="v_group">2</data>
    </node>
    <node id="n429">
      <data key="v_name">Nanos1</data>
      <data key="v_abundance">NA</data>
      <data key="v_layers">2</data>
      <data key="v_group">2</data>
    </node>
    <node id="n430">
      <data key="v_name">BC003965</data>
      <data key="v_abundance">NA</data>
      <data key="v_layers">2</data>
      <data key="v_group">2</data>
    </node>
    <node id="n431">
      <data key="v_name">BC026590</data>
      <data key="v_abundance">NA</data>
      <data key="v_layers">2</data>
      <data key="v_group">2</data>
    </node>
    <node id="n432">
      <data key="v_name">Bloc1s3</data>
      <data key="v_abundance">NA</data>
      <data key="v_layers">2</data>
      <data key="v_group">2</data>
    </node>
    <node id="n433">
      <data key="v_name">Zfp229</data>
      <data key="v_abundance">NA</data>
      <data key="v_layers">2</data>
      <data key="v_group">2</data>
    </node>
    <node id="n434">
      <data key="v_name">Pak6</data>
      <data key="v_abundance">NA</data>
      <data key="v_layers">2</data>
      <data key="v_group">2</data>
    </node>
    <node id="n435">
      <data key="v_name">Hapln4</data>
      <data key="v_abundance">NA</data>
      <data key="v_layers">2</data>
      <data key="v_group">2</data>
    </node>
    <node id="n436">
      <data key="v_name">Tigd3</data>
      <data key="v_abundance">NA</data>
      <data key="v_layers">2</data>
      <data key="v_group">2</data>
    </node>
    <node id="n437">
      <data key="v_name">Klhl41</data>
      <data key="v_abundance">NA</data>
      <data key="v_layers">2</data>
      <data key="v_group">2</data>
    </node>
    <node id="n438">
      <data key="v_name">Mctp2</data>
      <data key="v_abundance">NA</data>
      <data key="v_layers">2</data>
      <data key="v_group">2</data>
    </node>
    <node id="n439">
      <data key="v_name">Rmi2</data>
      <data key="v_abundance">NA</data>
      <data key="v_layers">2</data>
      <data key="v_group">2</data>
    </node>
    <node id="n440">
      <data key="v_name">Ccdc32</data>
      <data key="v_abundance">NA</data>
      <data key="v_layers">2</data>
      <data key="v_group">2</data>
    </node>
    <node id="n441">
      <data key="v_name">Ccdc121</data>
      <data key="v_abundance">NA</data>
      <data key="v_layers">2</data>
      <data key="v_group">2</data>
    </node>
    <node id="n442">
      <data key="v_name">Rbm44</data>
      <data key="v_abundance">NA</data>
      <data key="v_layers">2</data>
      <data key="v_group">2</data>
    </node>
    <node id="n443">
      <data key="v_name">Hjurp</data>
      <data key="v_abundance">NA</data>
      <data key="v_layers">2</data>
      <data key="v_group">2</data>
    </node>
    <node id="n444">
      <data key="v_name">Nsl1</data>
      <data key="v_abundance">NA</data>
      <data key="v_layers">2</data>
      <data key="v_group">2</data>
    </node>
    <node id="n445">
      <data key="v_name">Aim2</data>
      <data key="v_abundance">NA</data>
      <data key="v_layers">2</data>
      <data key="v_group">2</data>
    </node>
    <node id="n446">
      <data key="v_name">Triml1</data>
      <data key="v_abundance">NA</data>
      <data key="v_layers">2</data>
      <data key="v_group">2</data>
    </node>
    <node id="n447">
      <data key="v_name">Dhx37</data>
      <data key="v_abundance">NA</data>
      <data key="v_layers">2</data>
      <data key="v_group">2</data>
    </node>
    <node id="n448">
      <data key="v_name">Fam160b2</data>
      <data key="v_abundance">NA</data>
      <data key="v_layers">2</data>
      <data key="v_group">2</data>
    </node>
    <node id="n449">
      <data key="v_name">Ecm2</data>
      <data key="v_abundance">NA</data>
      <data key="v_layers">2</data>
      <data key="v_group">2</data>
    </node>
    <node id="n450">
      <data key="v_name">Zfp941</data>
      <data key="v_abundance">NA</data>
      <data key="v_layers">2</data>
      <data key="v_group">2</data>
    </node>
    <node id="n451">
      <data key="v_name">Tstd2</data>
      <data key="v_abundance">NA</data>
      <data key="v_layers">2</data>
      <data key="v_group">2</data>
    </node>
    <node id="n452">
      <data key="v_name">Rsad1</data>
      <data key="v_abundance">NA</data>
      <data key="v_layers">2</data>
      <data key="v_group">2</data>
    </node>
    <node id="n453">
      <data key="v_name">Slc17a8</data>
      <data key="v_abundance">NA</data>
      <data key="v_layers">2</data>
      <data key="v_group">2</data>
    </node>
    <node id="n454">
      <data key="v_name">Klhl31</data>
      <data key="v_abundance">NA</data>
      <data key="v_layers">2</data>
      <data key="v_group">2</data>
    </node>
    <node id="n455">
      <data key="v_name">Synb</data>
      <data key="v_abundance">NA</data>
      <data key="v_layers">2</data>
      <data key="v_group">2</data>
    </node>
    <node id="n456">
      <data key="v_name">Zfp711</data>
      <data key="v_abundance">NA</data>
      <data key="v_layers">2</data>
      <data key="v_group">2</data>
    </node>
    <node id="n457">
      <data key="v_name">Mkl2</data>
      <data key="v_abundance">NA</data>
      <data key="v_layers">2</data>
      <data key="v_group">2</data>
    </node>
    <node id="n458">
      <data key="v_name">Cbx6</data>
      <data key="v_abundance">NA</data>
      <data key="v_layers">2</data>
      <data key="v_group">2</data>
    </node>
    <node id="n459">
      <data key="v_name">Mdc1</data>
      <data key="v_abundance">NA</data>
      <data key="v_layers">2</data>
      <data key="v_group">2</data>
    </node>
    <node id="n460">
      <data key="v_name">Xkrx</data>
      <data key="v_abundance">NA</data>
      <data key="v_layers">2</data>
      <data key="v_group">2</data>
    </node>
    <node id="n461">
      <data key="v_name">Zfp607</data>
      <data key="v_abundance">NA</data>
      <data key="v_layers">2</data>
      <data key="v_group">2</data>
    </node>
    <node id="n462">
      <data key="v_name">Ms4a15</data>
      <data key="v_abundance">NA</data>
      <data key="v_layers">2</data>
      <data key="v_group">2</data>
    </node>
    <node id="n463">
      <data key="v_name">Neurl1b</data>
      <data key="v_abundance">NA</data>
      <data key="v_layers">2</data>
      <data key="v_group">2</data>
    </node>
    <node id="n464">
      <data key="v_name">Gm5494</data>
      <data key="v_abundance">NA</data>
      <data key="v_layers">2</data>
      <data key="v_group">2</data>
    </node>
    <node id="n465">
      <data key="v_name">Bend4</data>
      <data key="v_abundance">NA</data>
      <data key="v_layers">2</data>
      <data key="v_group">2</data>
    </node>
    <node id="n466">
      <data key="v_name">Trim43b</data>
      <data key="v_abundance">NA</data>
      <data key="v_layers">2</data>
      <data key="v_group">2</data>
    </node>
    <node id="n467">
      <data key="v_name">Trabd2b</data>
      <data key="v_abundance">NA</data>
      <data key="v_layers">2</data>
      <data key="v_group">2</data>
    </node>
    <node id="n468">
      <data key="v_name">Gm14137</data>
      <data key="v_abundance">NA</data>
      <data key="v_layers">2</data>
      <data key="v_group">2</data>
    </node>
    <node id="n469">
      <data key="v_name">Zfp345</data>
      <data key="v_abundance">NA</data>
      <data key="v_layers">2</data>
      <data key="v_group">2</data>
    </node>
    <node id="n470">
      <data key="v_name">Gm14420</data>
      <data key="v_abundance">NA</data>
      <data key="v_layers">2</data>
      <data key="v_group">2</data>
    </node>
    <node id="n471">
      <data key="v_name">Mup14</data>
      <data key="v_abundance">NA</data>
      <data key="v_layers">2</data>
      <data key="v_group">2</data>
    </node>
    <node id="n472">
      <data key="v_name">Mup17</data>
      <data key="v_abundance">NA</data>
      <data key="v_layers">2</data>
      <data key="v_group">2</data>
    </node>
    <node id="n473">
      <data key="v_name">Mup19</data>
      <data key="v_abundance">NA</data>
      <data key="v_layers">2</data>
      <data key="v_group">2</data>
    </node>
    <node id="n474">
      <data key="v_name">Mup11</data>
      <data key="v_abundance">NA</data>
      <data key="v_layers">2</data>
      <data key="v_group">2</data>
    </node>
    <node id="n475">
      <data key="v_name">Mup12</data>
      <data key="v_abundance">NA</data>
      <data key="v_layers">2</data>
      <data key="v_group">2</data>
    </node>
    <node id="n476">
      <data key="v_name">Mup15</data>
      <data key="v_abundance">NA</data>
      <data key="v_layers">2</data>
      <data key="v_group">2</data>
    </node>
    <node id="n477">
      <data key="v_name">Gm20172</data>
      <data key="v_abundance">NA</data>
      <data key="v_layers">2</data>
      <data key="v_group">2</data>
    </node>
    <node id="n478">
      <data key="v_name">Tmppe</data>
      <data key="v_abundance">NA</data>
      <data key="v_layers">2</data>
      <data key="v_group">2</data>
    </node>
    <node id="n479">
      <data key="v_name">Aco1</data>
      <data key="v_abundance">NA</data>
      <data key="v_layers">2</data>
      <data key="v_group">2</data>
    </node>
    <node id="n480">
      <data key="v_name">Adra2b</data>
      <data key="v_abundance">NA</data>
      <data key="v_layers">2</data>
      <data key="v_group">2</data>
    </node>
    <node id="n481">
      <data key="v_name">Adrb1</data>
      <data key="v_abundance">NA</data>
      <data key="v_layers">2</data>
      <data key="v_group">2</data>
    </node>
    <node id="n482">
      <data key="v_name">Btg1</data>
      <data key="v_abundance">NA</data>
      <data key="v_layers">2</data>
      <data key="v_group">2</data>
    </node>
    <node id="n483">
      <data key="v_name">Car8</data>
      <data key="v_abundance">NA</data>
      <data key="v_layers">2</data>
      <data key="v_group">2</data>
    </node>
    <node id="n484">
      <data key="v_name">Cd28</data>
      <data key="v_abundance">NA</data>
      <data key="v_layers">2</data>
      <data key="v_group">2</data>
    </node>
    <node id="n485">
      <data key="v_name">Col4a5</data>
      <data key="v_abundance">NA</data>
      <data key="v_layers">2</data>
      <data key="v_group">2</data>
    </node>
    <node id="n486">
      <data key="v_name">Col8a1</data>
      <data key="v_abundance">NA</data>
      <data key="v_layers">2</data>
      <data key="v_group">2</data>
    </node>
    <node id="n487">
      <data key="v_name">Comp</data>
      <data key="v_abundance">NA</data>
      <data key="v_layers">2</data>
      <data key="v_group">2</data>
    </node>
    <node id="n488">
      <data key="v_name">Comt</data>
      <data key="v_abundance">NA</data>
      <data key="v_layers">2</data>
      <data key="v_group">2</data>
    </node>
    <node id="n489">
      <data key="v_name">Cp</data>
      <data key="v_abundance">NA</data>
      <data key="v_layers">2</data>
      <data key="v_group">2</data>
    </node>
    <node id="n490">
      <data key="v_name">Cr2</data>
      <data key="v_abundance">NA</data>
      <data key="v_layers">2</data>
      <data key="v_group">2</data>
    </node>
    <node id="n491">
      <data key="v_name">Cybb</data>
      <data key="v_abundance">NA</data>
      <data key="v_layers">2</data>
      <data key="v_group">2</data>
    </node>
    <node id="n492">
      <data key="v_name">Cyp1a2</data>
      <data key="v_abundance">NA</data>
      <data key="v_layers">2</data>
      <data key="v_group">2</data>
    </node>
    <node id="n493">
      <data key="v_name">Mapre1</data>
      <data key="v_abundance">NA</data>
      <data key="v_layers">2</data>
      <data key="v_group">2</data>
    </node>
    <node id="n494">
      <data key="v_name">Spib</data>
      <data key="v_abundance">NA</data>
      <data key="v_layers">2</data>
      <data key="v_group">2</data>
    </node>
    <node id="n495">
      <data key="v_name">Npm3</data>
      <data key="v_abundance">NA</data>
      <data key="v_layers">2</data>
      <data key="v_group">2</data>
    </node>
    <node id="n496">
      <data key="v_name">Epb4.2</data>
      <data key="v_abundance">NA</data>
      <data key="v_layers">2</data>
      <data key="v_group">2</data>
    </node>
    <node id="n497">
      <data key="v_name">Gaa</data>
      <data key="v_abundance">NA</data>
      <data key="v_layers">2</data>
      <data key="v_group">2</data>
    </node>
    <node id="n498">
      <data key="v_name">Gata1</data>
      <data key="v_abundance">NA</data>
      <data key="v_layers">2</data>
      <data key="v_group">2</data>
    </node>
    <node id="n499">
      <data key="v_name">Gdf3</data>
      <data key="v_abundance">NA</data>
      <data key="v_layers">2</data>
      <data key="v_group">2</data>
    </node>
    <node id="n500">
      <data key="v_name">Gfpt1</data>
      <data key="v_abundance">NA</data>
      <data key="v_layers">2</data>
      <data key="v_group">2</data>
    </node>
    <node id="n501">
      <data key="v_name">Slc2a4</data>
      <data key="v_abundance">NA</data>
      <data key="v_layers">2</data>
      <data key="v_group">2</data>
    </node>
    <node id="n502">
      <data key="v_name">Gnaz</data>
      <data key="v_abundance">NA</data>
      <data key="v_layers">2</data>
      <data key="v_group">2</data>
    </node>
    <node id="n503">
      <data key="v_name">Grik3</data>
      <data key="v_abundance">NA</data>
      <data key="v_layers">2</data>
      <data key="v_group">2</data>
    </node>
    <node id="n504">
      <data key="v_name">H2-Q4</data>
      <data key="v_abundance">NA</data>
      <data key="v_layers">2</data>
      <data key="v_group">2</data>
    </node>
    <node id="n505">
      <data key="v_name">H2-T23</data>
      <data key="v_abundance">NA</data>
      <data key="v_layers">2</data>
      <data key="v_group">2</data>
    </node>
    <node id="n506">
      <data key="v_name">Hao1</data>
      <data key="v_abundance">NA</data>
      <data key="v_layers">2</data>
      <data key="v_group">2</data>
    </node>
    <node id="n507">
      <data key="v_name">Hoxb1</data>
      <data key="v_abundance">NA</data>
      <data key="v_layers">2</data>
      <data key="v_group">2</data>
    </node>
    <node id="n508">
      <data key="v_name">Hoxb3</data>
      <data key="v_abundance">NA</data>
      <data key="v_layers">2</data>
      <data key="v_group">2</data>
    </node>
    <node id="n509">
      <data key="v_name">Hoxc10</data>
      <data key="v_abundance">NA</data>
      <data key="v_layers">2</data>
      <data key="v_group">2</data>
    </node>
    <node id="n510">
      <data key="v_name">Il5ra</data>
      <data key="v_abundance">NA</data>
      <data key="v_layers">2</data>
      <data key="v_group">2</data>
    </node>
    <node id="n511">
      <data key="v_name">IL6</data>
      <data key="v_abundance">NA</data>
      <data key="v_layers">2</data>
      <data key="v_group">2</data>
    </node>
    <node id="n512">
      <data key="v_name">Itgb3</data>
      <data key="v_abundance">NA</data>
      <data key="v_layers">2</data>
      <data key="v_group">2</data>
    </node>
    <node id="n513">
      <data key="v_name">Itgb4</data>
      <data key="v_abundance">NA</data>
      <data key="v_layers">2</data>
      <data key="v_group">2</data>
    </node>
    <node id="n514">
      <data key="v_name">Itgb6</data>
      <data key="v_abundance">NA</data>
      <data key="v_layers">2</data>
      <data key="v_group">2</data>
    </node>
    <node id="n515">
      <data key="v_name">Lifr</data>
      <data key="v_abundance">NA</data>
      <data key="v_layers">2</data>
      <data key="v_group">2</data>
    </node>
    <node id="n516">
      <data key="v_name">Lmna</data>
      <data key="v_abundance">NA</data>
      <data key="v_layers">2</data>
      <data key="v_group">2</data>
    </node>
    <node id="n517">
      <data key="v_name">Mak</data>
      <data key="v_abundance">NA</data>
      <data key="v_layers">2</data>
      <data key="v_group">2</data>
    </node>
    <node id="n518">
      <data key="v_name">Maoa</data>
      <data key="v_abundance">NA</data>
      <data key="v_layers">2</data>
      <data key="v_group">2</data>
    </node>
    <node id="n519">
      <data key="v_name">Mcc</data>
      <data key="v_abundance">NA</data>
      <data key="v_layers">2</data>
      <data key="v_group">2</data>
    </node>
    <node id="n520">
      <data key="v_name">Ncl</data>
      <data key="v_abundance">NA</data>
      <data key="v_layers">2</data>
      <data key="v_group">2</data>
    </node>
    <node id="n521">
      <data key="v_name">Nos3</data>
      <data key="v_abundance">NA</data>
      <data key="v_layers">2</data>
      <data key="v_group">2</data>
    </node>
    <node id="n522">
      <data key="v_name">Osbp</data>
      <data key="v_abundance">NA</data>
      <data key="v_layers">2</data>
      <data key="v_group">2</data>
    </node>
    <node id="n523">
      <data key="v_name">Pax2</data>
      <data key="v_abundance">NA</data>
      <data key="v_layers">2</data>
      <data key="v_group">2</data>
    </node>
    <node id="n524">
      <data key="v_name">Pdgfb</data>
      <data key="v_abundance">NA</data>
      <data key="v_layers">2</data>
      <data key="v_group">2</data>
    </node>
    <node id="n525">
      <data key="v_name">Prf1</data>
      <data key="v_abundance">NA</data>
      <data key="v_layers">2</data>
      <data key="v_group">2</data>
    </node>
    <node id="n526">
      <data key="v_name">Serpine1</data>
      <data key="v_abundance">NA</data>
      <data key="v_layers">2</data>
      <data key="v_group">2</data>
    </node>
    <node id="n527">
      <data key="v_name">Ctsa</data>
      <data key="v_abundance">NA</data>
      <data key="v_layers">2</data>
      <data key="v_group">2</data>
    </node>
    <node id="n528">
      <data key="v_name">Ptpn2</data>
      <data key="v_abundance">NA</data>
      <data key="v_layers">2</data>
      <data key="v_group">2</data>
    </node>
    <node id="n529">
      <data key="v_name">Ptpre</data>
      <data key="v_abundance">NA</data>
      <data key="v_layers">2</data>
      <data key="v_group">2</data>
    </node>
    <node id="n530">
      <data key="v_name">Rac2</data>
      <data key="v_abundance">NA</data>
      <data key="v_layers">2</data>
      <data key="v_group">2</data>
    </node>
    <node id="n531">
      <data key="v_name">Ret</data>
      <data key="v_abundance">NA</data>
      <data key="v_layers">2</data>
      <data key="v_group">2</data>
    </node>
    <node id="n532">
      <data key="v_name">Trim27</data>
      <data key="v_abundance">NA</data>
      <data key="v_layers">2</data>
      <data key="v_group">2</data>
    </node>
    <node id="n533">
      <data key="v_name">Sox7</data>
      <data key="v_abundance">NA</data>
      <data key="v_layers">2</data>
      <data key="v_group">2</data>
    </node>
    <node id="n534">
      <data key="v_name">Il1rl1</data>
      <data key="v_abundance">NA</data>
      <data key="v_layers">2</data>
      <data key="v_group">2</data>
    </node>
    <node id="n535">
      <data key="v_name">Tgfb2</data>
      <data key="v_abundance">NA</data>
      <data key="v_layers">2</data>
      <data key="v_group">2</data>
    </node>
    <node id="n536">
      <data key="v_name">Timp2</data>
      <data key="v_abundance">NA</data>
      <data key="v_layers">2</data>
      <data key="v_group">2</data>
    </node>
    <node id="n537">
      <data key="v_name">Cdh4</data>
      <data key="v_abundance">NA</data>
      <data key="v_layers">2</data>
      <data key="v_group">2</data>
    </node>
    <node id="n538">
      <data key="v_name">St3gal2</data>
      <data key="v_abundance">NA</data>
      <data key="v_layers">2</data>
      <data key="v_group">2</data>
    </node>
    <node id="n539">
      <data key="v_name">Pigh</data>
      <data key="v_abundance">NA</data>
      <data key="v_layers">2</data>
      <data key="v_group">2</data>
    </node>
    <node id="n540">
      <data key="v_name">Prdx1</data>
      <data key="v_abundance">NA</data>
      <data key="v_layers">2</data>
      <data key="v_group">2</data>
    </node>
    <node id="n541">
      <data key="v_name">Ptk6</data>
      <data key="v_abundance">NA</data>
      <data key="v_layers">2</data>
      <data key="v_group">2</data>
    </node>
    <node id="n542">
      <data key="v_name">Bax</data>
      <data key="v_abundance">NA</data>
      <data key="v_layers">2</data>
      <data key="v_group">2</data>
    </node>
    <node id="n543">
      <data key="v_name">Slc1a3</data>
      <data key="v_abundance">NA</data>
      <data key="v_layers">2</data>
      <data key="v_group">2</data>
    </node>
    <node id="n544">
      <data key="v_name">1190002N15Rik</data>
      <data key="v_abundance">NA</data>
      <data key="v_layers">2</data>
      <data key="v_group">2</data>
    </node>
    <node id="n545">
      <data key="v_name">1200014J11Rik</data>
      <data key="v_abundance">NA</data>
      <data key="v_layers">2</data>
      <data key="v_group">2</data>
    </node>
    <node id="n546">
      <data key="v_name">1600029D21Rik</data>
      <data key="v_abundance">NA</data>
      <data key="v_layers">2</data>
      <data key="v_group">2</data>
    </node>
    <node id="n547">
      <data key="v_name">1810041L15Rik</data>
      <data key="v_abundance">NA</data>
      <data key="v_layers">2</data>
      <data key="v_group">2</data>
    </node>
    <node id="n548">
      <data key="v_name">2010012O05Rik</data>
      <data key="v_abundance">NA</data>
      <data key="v_layers">2</data>
      <data key="v_group">2</data>
    </node>
    <node id="n549">
      <data key="v_name">2010315B03Rik</data>
      <data key="v_abundance">NA</data>
      <data key="v_layers">2</data>
      <data key="v_group">2</data>
    </node>
    <node id="n550">
      <data key="v_name">2510039O18Rik</data>
      <data key="v_abundance">NA</data>
      <data key="v_layers">2</data>
      <data key="v_group">2</data>
    </node>
    <node id="n551">
      <data key="v_name">2510049J12Rik</data>
      <data key="v_abundance">NA</data>
      <data key="v_layers">2</data>
      <data key="v_group">2</data>
    </node>
    <node id="n552">
      <data key="v_name">2700089E24Rik</data>
      <data key="v_abundance">NA</data>
      <data key="v_layers">2</data>
      <data key="v_group">2</data>
    </node>
    <node id="n553">
      <data key="v_name">2810006K23Rik</data>
      <data key="v_abundance">NA</data>
      <data key="v_layers">2</data>
      <data key="v_group">2</data>
    </node>
    <node id="n554">
      <data key="v_name">2810474O19Rik</data>
      <data key="v_abundance">NA</data>
      <data key="v_layers">2</data>
      <data key="v_group">2</data>
    </node>
    <node id="n555">
      <data key="v_name">2900026A02Rik</data>
      <data key="v_abundance">NA</data>
      <data key="v_layers">2</data>
      <data key="v_group">2</data>
    </node>
    <node id="n556">
      <data key="v_name">4921509C19Rik</data>
      <data key="v_abundance">NA</data>
      <data key="v_layers">2</data>
      <data key="v_group">2</data>
    </node>
    <node id="n557">
      <data key="v_name">4921536K21Rik</data>
      <data key="v_abundance">NA</data>
      <data key="v_layers">2</data>
      <data key="v_group">2</data>
    </node>
    <node id="n558">
      <data key="v_name">4930430F08Rik</data>
      <data key="v_abundance">NA</data>
      <data key="v_layers">2</data>
      <data key="v_group">2</data>
    </node>
    <node id="n559">
      <data key="v_name">4930519G04Rik</data>
      <data key="v_abundance">NA</data>
      <data key="v_layers">2</data>
      <data key="v_group">2</data>
    </node>
    <node id="n560">
      <data key="v_name">4930539E08Rik</data>
      <data key="v_abundance">NA</data>
      <data key="v_layers">2</data>
      <data key="v_group">2</data>
    </node>
    <node id="n561">
      <data key="v_name">4931406P16Rik</data>
      <data key="v_abundance">NA</data>
      <data key="v_layers">2</data>
      <data key="v_group">2</data>
    </node>
    <node id="n562">
      <data key="v_name">4933426M11Rik</data>
      <data key="v_abundance">NA</data>
      <data key="v_layers">2</data>
      <data key="v_group">2</data>
    </node>
    <node id="n563">
      <data key="v_name">5730409E04Rik</data>
      <data key="v_abundance">NA</data>
      <data key="v_layers">2</data>
      <data key="v_group">2</data>
    </node>
    <node id="n564">
      <data key="v_name">5730455P16Rik</data>
      <data key="v_abundance">NA</data>
      <data key="v_layers">2</data>
      <data key="v_group">2</data>
    </node>
    <node id="n565">
      <data key="v_name">6030458C11Rik</data>
      <data key="v_abundance">NA</data>
      <data key="v_layers">2</data>
      <data key="v_group">2</data>
    </node>
    <node id="n566">
      <data key="v_name">8430419L09Rik</data>
      <data key="v_abundance">NA</data>
      <data key="v_layers">2</data>
      <data key="v_group">2</data>
    </node>
    <node id="n567">
      <data key="v_name">9330159F19Rik</data>
      <data key="v_abundance">NA</data>
      <data key="v_layers">2</data>
      <data key="v_group">2</data>
    </node>
    <node id="n568">
      <data key="v_name">A530054K11Rik</data>
      <data key="v_abundance">NA</data>
      <data key="v_layers">2</data>
      <data key="v_group">2</data>
    </node>
    <node id="n569">
      <data key="v_name">A830018L16Rik</data>
      <data key="v_abundance">NA</data>
      <data key="v_layers">2</data>
      <data key="v_group">2</data>
    </node>
    <node id="n570">
      <data key="v_name">Aagab</data>
      <data key="v_abundance">NA</data>
      <data key="v_layers">2</data>
      <data key="v_group">2</data>
    </node>
    <node id="n571">
      <data key="v_name">Cpox</data>
      <data key="v_abundance">NA</data>
      <data key="v_layers">2</data>
      <data key="v_group">2</data>
    </node>
    <node id="n572">
      <data key="v_name">Abcc9</data>
      <data key="v_abundance">NA</data>
      <data key="v_layers">2</data>
      <data key="v_group">2</data>
    </node>
    <node id="n573">
      <data key="v_name">Ablim1</data>
      <data key="v_abundance">NA</data>
      <data key="v_layers">2</data>
      <data key="v_group">2</data>
    </node>
    <node id="n574">
      <data key="v_name">Grk4</data>
      <data key="v_abundance">NA</data>
      <data key="v_layers">2</data>
      <data key="v_group">2</data>
    </node>
    <node id="n575">
      <data key="v_name">Gskip</data>
      <data key="v_abundance">NA</data>
      <data key="v_layers">2</data>
      <data key="v_group">2</data>
    </node>
    <node id="n576">
      <data key="v_name">Csnk1a1</data>
      <data key="v_abundance">NA</data>
      <data key="v_layers">2</data>
      <data key="v_group">2</data>
    </node>
    <node id="n577">
      <data key="v_name">Csnk1g1</data>
      <data key="v_abundance">NA</data>
      <data key="v_layers">2</data>
      <data key="v_group">2</data>
    </node>
    <node id="n578">
      <data key="v_name">Acot11</data>
      <data key="v_abundance">NA</data>
      <data key="v_layers">2</data>
      <data key="v_group">2</data>
    </node>
    <node id="n579">
      <data key="v_name">Acot2</data>
      <data key="v_abundance">NA</data>
      <data key="v_layers">2</data>
      <data key="v_group">2</data>
    </node>
    <node id="n580">
      <data key="v_name">Acvr1b</data>
      <data key="v_abundance">NA</data>
      <data key="v_layers">2</data>
      <data key="v_group">2</data>
    </node>
    <node id="n581">
      <data key="v_name">Adam19</data>
      <data key="v_abundance">NA</data>
      <data key="v_layers">2</data>
      <data key="v_group">2</data>
    </node>
    <node id="n582">
      <data key="v_name">Hdac4</data>
      <data key="v_abundance">NA</data>
      <data key="v_layers">2</data>
      <data key="v_group">2</data>
    </node>
    <node id="n583">
      <data key="v_name">Adamts16</data>
      <data key="v_abundance">NA</data>
      <data key="v_layers">2</data>
      <data key="v_group">2</data>
    </node>
    <node id="n584">
      <data key="v_name">Cx3cl1</data>
      <data key="v_abundance">NA</data>
      <data key="v_layers">2</data>
      <data key="v_group">2</data>
    </node>
    <node id="n585">
      <data key="v_name">Cxadr</data>
      <data key="v_abundance">NA</data>
      <data key="v_layers">2</data>
      <data key="v_group">2</data>
    </node>
    <node id="n586">
      <data key="v_name">Adar</data>
      <data key="v_abundance">NA</data>
      <data key="v_layers">2</data>
      <data key="v_group">2</data>
    </node>
    <node id="n587">
      <data key="v_name">Adck4</data>
      <data key="v_abundance">NA</data>
      <data key="v_layers">2</data>
      <data key="v_group">2</data>
    </node>
    <node id="n588">
      <data key="v_name">Adcy1</data>
      <data key="v_abundance">NA</data>
      <data key="v_layers">2</data>
      <data key="v_group">2</data>
    </node>
    <node id="n589">
      <data key="v_name">Add3</data>
      <data key="v_abundance">NA</data>
      <data key="v_layers">2</data>
      <data key="v_group">2</data>
    </node>
    <node id="n590">
      <data key="v_name">Hif1a</data>
      <data key="v_abundance">NA</data>
      <data key="v_layers">2</data>
      <data key="v_group">2</data>
    </node>
    <node id="n591">
      <data key="v_name">Scamp5</data>
      <data key="v_abundance">NA</data>
      <data key="v_layers">2</data>
      <data key="v_group">2</data>
    </node>
    <node id="n592">
      <data key="v_name">Hip1</data>
      <data key="v_abundance">NA</data>
      <data key="v_layers">2</data>
      <data key="v_group">2</data>
    </node>
    <node id="n593">
      <data key="v_name">D630003M21Rik</data>
      <data key="v_abundance">NA</data>
      <data key="v_layers">2</data>
      <data key="v_group">2</data>
    </node>
    <node id="n594">
      <data key="v_name">Ago1</data>
      <data key="v_abundance">NA</data>
      <data key="v_layers">2</data>
      <data key="v_group">2</data>
    </node>
    <node id="n595">
      <data key="v_name">Ahcyl1</data>
      <data key="v_abundance">NA</data>
      <data key="v_layers">2</data>
      <data key="v_group">2</data>
    </node>
    <node id="n596">
      <data key="v_name">Dapk1</data>
      <data key="v_abundance">NA</data>
      <data key="v_layers">2</data>
      <data key="v_group">2</data>
    </node>
    <node id="n597">
      <data key="v_name">Daxx</data>
      <data key="v_abundance">NA</data>
      <data key="v_layers">2</data>
      <data key="v_group">2</data>
    </node>
    <node id="n598">
      <data key="v_name">Dazap2</data>
      <data key="v_abundance">NA</data>
      <data key="v_layers">2</data>
      <data key="v_group">2</data>
    </node>
    <node id="n599">
      <data key="v_name">Aicda</data>
      <data key="v_abundance">NA</data>
      <data key="v_layers">2</data>
      <data key="v_group">2</data>
    </node>
    <node id="n600">
      <data key="v_name">Ttyh3</data>
      <data key="v_abundance">NA</data>
      <data key="v_layers">2</data>
      <data key="v_group">2</data>
    </node>
    <node id="n601">
      <data key="v_name">Ajuba</data>
      <data key="v_abundance">NA</data>
      <data key="v_layers">2</data>
      <data key="v_group">2</data>
    </node>
    <node id="n602">
      <data key="v_name">AK010878</data>
      <data key="v_abundance">NA</data>
      <data key="v_layers">2</data>
      <data key="v_group">2</data>
    </node>
    <node id="n603">
      <data key="v_name">Hpca</data>
      <data key="v_abundance">NA</data>
      <data key="v_layers">2</data>
      <data key="v_group">2</data>
    </node>
    <node id="n604">
      <data key="v_name">Ddx19b</data>
      <data key="v_abundance">NA</data>
      <data key="v_layers">2</data>
      <data key="v_group">2</data>
    </node>
    <node id="n605">
      <data key="v_name">Akt1</data>
      <data key="v_abundance">NA</data>
      <data key="v_layers">2</data>
      <data key="v_group">2</data>
    </node>
    <node id="n606">
      <data key="v_name">Aldh9a1</data>
      <data key="v_abundance">NA</data>
      <data key="v_layers">2</data>
      <data key="v_group">2</data>
    </node>
    <node id="n607">
      <data key="v_name">Aldoc</data>
      <data key="v_abundance">NA</data>
      <data key="v_layers">2</data>
      <data key="v_group">2</data>
    </node>
    <node id="n608">
      <data key="v_name">Id1</data>
      <data key="v_abundance">NA</data>
      <data key="v_layers">2</data>
      <data key="v_group">2</data>
    </node>
    <node id="n609">
      <data key="v_name">Nr5a2</data>
      <data key="v_abundance">NA</data>
      <data key="v_layers">2</data>
      <data key="v_group">2</data>
    </node>
    <node id="n610">
      <data key="v_name">Amer1</data>
      <data key="v_abundance">NA</data>
      <data key="v_layers">2</data>
      <data key="v_group">2</data>
    </node>
    <node id="n611">
      <data key="v_name">Ifnar1</data>
      <data key="v_abundance">NA</data>
      <data key="v_layers">2</data>
      <data key="v_group">2</data>
    </node>
    <node id="n612">
      <data key="v_name">Ank2</data>
      <data key="v_abundance">NA</data>
      <data key="v_layers">2</data>
      <data key="v_group">2</data>
    </node>
    <node id="n613">
      <data key="v_name">Igfbp5</data>
      <data key="v_abundance">NA</data>
      <data key="v_layers">2</data>
      <data key="v_group">2</data>
    </node>
    <node id="n614">
      <data key="v_name">Antxr1</data>
      <data key="v_abundance">NA</data>
      <data key="v_layers">2</data>
      <data key="v_group">2</data>
    </node>
    <node id="n615">
      <data key="v_name">Dmd</data>
      <data key="v_abundance">NA</data>
      <data key="v_layers">2</data>
      <data key="v_group">2</data>
    </node>
    <node id="n616">
      <data key="v_name">Apba2</data>
      <data key="v_abundance">NA</data>
      <data key="v_layers">2</data>
      <data key="v_group">2</data>
    </node>
    <node id="n617">
      <data key="v_name">Apc2</data>
      <data key="v_abundance">NA</data>
      <data key="v_layers">2</data>
      <data key="v_group">2</data>
    </node>
    <node id="n618">
      <data key="v_name">Dnmt1</data>
      <data key="v_abundance">NA</data>
      <data key="v_layers">2</data>
      <data key="v_group">2</data>
    </node>
    <node id="n619">
      <data key="v_name">Dnmt3a</data>
      <data key="v_abundance">NA</data>
      <data key="v_layers">2</data>
      <data key="v_group">2</data>
    </node>
    <node id="n620">
      <data key="v_name">Dnmt3b</data>
      <data key="v_abundance">NA</data>
      <data key="v_layers">2</data>
      <data key="v_group">2</data>
    </node>
    <node id="n621">
      <data key="v_name">Dok1</data>
      <data key="v_abundance">NA</data>
      <data key="v_layers">2</data>
      <data key="v_group">2</data>
    </node>
    <node id="n622">
      <data key="v_name">Arc</data>
      <data key="v_abundance">NA</data>
      <data key="v_layers">2</data>
      <data key="v_group">2</data>
    </node>
    <node id="n623">
      <data key="v_name">Arhgef10</data>
      <data key="v_abundance">NA</data>
      <data key="v_layers">2</data>
      <data key="v_group">2</data>
    </node>
    <node id="n624">
      <data key="v_name">Dtna</data>
      <data key="v_abundance">NA</data>
      <data key="v_layers">2</data>
      <data key="v_group">2</data>
    </node>
    <node id="n625">
      <data key="v_name">Dusp16</data>
      <data key="v_abundance">NA</data>
      <data key="v_layers">2</data>
      <data key="v_group">2</data>
    </node>
    <node id="n626">
      <data key="v_name">Arhgef9</data>
      <data key="v_abundance">NA</data>
      <data key="v_layers">2</data>
      <data key="v_group">2</data>
    </node>
    <node id="n627">
      <data key="v_name">Arid3a</data>
      <data key="v_abundance">NA</data>
      <data key="v_layers">2</data>
      <data key="v_group">2</data>
    </node>
    <node id="n628">
      <data key="v_name">Arid4b</data>
      <data key="v_abundance">NA</data>
      <data key="v_layers">2</data>
      <data key="v_group">2</data>
    </node>
    <node id="n629">
      <data key="v_name">Dusp8</data>
      <data key="v_abundance">NA</data>
      <data key="v_layers">2</data>
      <data key="v_group">2</data>
    </node>
    <node id="n630">
      <data key="v_name">Arl5a</data>
      <data key="v_abundance">NA</data>
      <data key="v_layers">2</data>
      <data key="v_group">2</data>
    </node>
    <node id="n631">
      <data key="v_name">E2f1</data>
      <data key="v_abundance">NA</data>
      <data key="v_layers">2</data>
      <data key="v_group">2</data>
    </node>
    <node id="n632">
      <data key="v_name">Arpc3</data>
      <data key="v_abundance">NA</data>
      <data key="v_layers">2</data>
      <data key="v_group">2</data>
    </node>
    <node id="n633">
      <data key="v_name">Arpc4</data>
      <data key="v_abundance">NA</data>
      <data key="v_layers">2</data>
      <data key="v_group">2</data>
    </node>
    <node id="n634">
      <data key="v_name">Arrdc3</data>
      <data key="v_abundance">NA</data>
      <data key="v_layers">2</data>
      <data key="v_group">2</data>
    </node>
    <node id="n635">
      <data key="v_name">Papola</data>
      <data key="v_abundance">NA</data>
      <data key="v_layers">2</data>
      <data key="v_group">2</data>
    </node>
    <node id="n636">
      <data key="v_name">Itsn1</data>
      <data key="v_abundance">NA</data>
      <data key="v_layers">2</data>
      <data key="v_group">2</data>
    </node>
    <node id="n637">
      <data key="v_name">Efcab14</data>
      <data key="v_abundance">NA</data>
      <data key="v_layers">2</data>
      <data key="v_group">2</data>
    </node>
    <node id="n638">
      <data key="v_name">Ash1l</data>
      <data key="v_abundance">NA</data>
      <data key="v_layers">2</data>
      <data key="v_group">2</data>
    </node>
    <node id="n639">
      <data key="v_name">Asph</data>
      <data key="v_abundance">NA</data>
      <data key="v_layers">2</data>
      <data key="v_group">2</data>
    </node>
    <node id="n640">
      <data key="v_name">Astn1</data>
      <data key="v_abundance">NA</data>
      <data key="v_layers">2</data>
      <data key="v_group">2</data>
    </node>
    <node id="n641">
      <data key="v_name">Asxl2</data>
      <data key="v_abundance">NA</data>
      <data key="v_layers">2</data>
      <data key="v_group">2</data>
    </node>
    <node id="n642">
      <data key="v_name">Atad2</data>
      <data key="v_abundance">NA</data>
      <data key="v_layers">2</data>
      <data key="v_group">2</data>
    </node>
    <node id="n643">
      <data key="v_name">Atad3a</data>
      <data key="v_abundance">NA</data>
      <data key="v_layers">2</data>
      <data key="v_group">2</data>
    </node>
    <node id="n644">
      <data key="v_name">Atg5</data>
      <data key="v_abundance">NA</data>
      <data key="v_layers">2</data>
      <data key="v_group">2</data>
    </node>
    <node id="n645">
      <data key="v_name">Kcnc3</data>
      <data key="v_abundance">NA</data>
      <data key="v_layers">2</data>
      <data key="v_group">2</data>
    </node>
    <node id="n646">
      <data key="v_name">Atp2a2</data>
      <data key="v_abundance">NA</data>
      <data key="v_layers">2</data>
      <data key="v_group">2</data>
    </node>
    <node id="n647">
      <data key="v_name">Atp2b2</data>
      <data key="v_abundance">NA</data>
      <data key="v_layers">2</data>
      <data key="v_group">2</data>
    </node>
    <node id="n648">
      <data key="v_name">Eln</data>
      <data key="v_abundance">NA</data>
      <data key="v_layers">2</data>
      <data key="v_group">2</data>
    </node>
    <node id="n649">
      <data key="v_name">Atrn</data>
      <data key="v_abundance">NA</data>
      <data key="v_layers">2</data>
      <data key="v_group">2</data>
    </node>
    <node id="n650">
      <data key="v_name">Atxn1</data>
      <data key="v_abundance">NA</data>
      <data key="v_layers">2</data>
      <data key="v_group">2</data>
    </node>
    <node id="n651">
      <data key="v_name">Atxn3</data>
      <data key="v_abundance">NA</data>
      <data key="v_layers">2</data>
      <data key="v_group">2</data>
    </node>
    <node id="n652">
      <data key="v_name">Auts2</data>
      <data key="v_abundance">NA</data>
      <data key="v_layers">2</data>
      <data key="v_group">2</data>
    </node>
    <node id="n653">
      <data key="v_name">Axl</data>
      <data key="v_abundance">NA</data>
      <data key="v_layers">2</data>
      <data key="v_group">2</data>
    </node>
    <node id="n654">
      <data key="v_name">B3galt1</data>
      <data key="v_abundance">NA</data>
      <data key="v_layers">2</data>
      <data key="v_group">2</data>
    </node>
    <node id="n655">
      <data key="v_name">B3galt5</data>
      <data key="v_abundance">NA</data>
      <data key="v_layers">2</data>
      <data key="v_group">2</data>
    </node>
    <node id="n656">
      <data key="v_name">Epb4.1l1</data>
      <data key="v_abundance">NA</data>
      <data key="v_layers">2</data>
      <data key="v_group">2</data>
    </node>
    <node id="n657">
      <data key="v_name">Epb4.1l5</data>
      <data key="v_abundance">NA</data>
      <data key="v_layers">2</data>
      <data key="v_group">2</data>
    </node>
    <node id="n658">
      <data key="v_name">B3gnt5</data>
      <data key="v_abundance">NA</data>
      <data key="v_layers">2</data>
      <data key="v_group">2</data>
    </node>
    <node id="n659">
      <data key="v_name">Epha4</data>
      <data key="v_abundance">NA</data>
      <data key="v_layers">2</data>
      <data key="v_group">2</data>
    </node>
    <node id="n660">
      <data key="v_name">Bace1</data>
      <data key="v_abundance">NA</data>
      <data key="v_layers">2</data>
      <data key="v_group">2</data>
    </node>
    <node id="n661">
      <data key="v_name">Bach1</data>
      <data key="v_abundance">NA</data>
      <data key="v_layers">2</data>
      <data key="v_group">2</data>
    </node>
    <node id="n662">
      <data key="v_name">Bach2</data>
      <data key="v_abundance">NA</data>
      <data key="v_layers">2</data>
      <data key="v_group">2</data>
    </node>
    <node id="n663">
      <data key="v_name">Bahcc1</data>
      <data key="v_abundance">NA</data>
      <data key="v_layers">2</data>
      <data key="v_group">2</data>
    </node>
    <node id="n664">
      <data key="v_name">Eps15</data>
      <data key="v_abundance">NA</data>
      <data key="v_layers">2</data>
      <data key="v_group">2</data>
    </node>
    <node id="n665">
      <data key="v_name">Bbc3</data>
      <data key="v_abundance">NA</data>
      <data key="v_layers">2</data>
      <data key="v_group">2</data>
    </node>
    <node id="n666">
      <data key="v_name">BC003331</data>
      <data key="v_abundance">NA</data>
      <data key="v_layers">2</data>
      <data key="v_group">2</data>
    </node>
    <node id="n667">
      <data key="v_name">Knop1</data>
      <data key="v_abundance">NA</data>
      <data key="v_layers">2</data>
      <data key="v_group">2</data>
    </node>
    <node id="n668">
      <data key="v_name">Ets1</data>
      <data key="v_abundance">NA</data>
      <data key="v_layers">2</data>
      <data key="v_group">2</data>
    </node>
    <node id="n669">
      <data key="v_name">Ets2</data>
      <data key="v_abundance">NA</data>
      <data key="v_layers">2</data>
      <data key="v_group">2</data>
    </node>
    <node id="n670">
      <data key="v_name">BC034090</data>
      <data key="v_abundance">NA</data>
      <data key="v_layers">2</data>
      <data key="v_group">2</data>
    </node>
    <node id="n671">
      <data key="v_name">Bcas3</data>
      <data key="v_abundance">NA</data>
      <data key="v_layers">2</data>
      <data key="v_group">2</data>
    </node>
    <node id="n672">
      <data key="v_name">Bcl11b</data>
      <data key="v_abundance">NA</data>
      <data key="v_layers">2</data>
      <data key="v_group">2</data>
    </node>
    <node id="n673">
      <data key="v_name">Fabp7</data>
      <data key="v_abundance">NA</data>
      <data key="v_layers">2</data>
      <data key="v_group">2</data>
    </node>
    <node id="n674">
      <data key="v_name">Bdnf</data>
      <data key="v_abundance">NA</data>
      <data key="v_layers">2</data>
      <data key="v_group">2</data>
    </node>
    <node id="n675">
      <data key="v_name">Fam102a</data>
      <data key="v_abundance">NA</data>
      <data key="v_layers">2</data>
      <data key="v_group">2</data>
    </node>
    <node id="n676">
      <data key="v_name">Fam102b</data>
      <data key="v_abundance">NA</data>
      <data key="v_layers">2</data>
      <data key="v_group">2</data>
    </node>
    <node id="n677">
      <data key="v_name">Bicd1</data>
      <data key="v_abundance">NA</data>
      <data key="v_layers">2</data>
      <data key="v_group">2</data>
    </node>
    <node id="n678">
      <data key="v_name">Bicd2</data>
      <data key="v_abundance">NA</data>
      <data key="v_layers">2</data>
      <data key="v_group">2</data>
    </node>
    <node id="n679">
      <data key="v_name">Fam118a</data>
      <data key="v_abundance">NA</data>
      <data key="v_layers">2</data>
      <data key="v_group">2</data>
    </node>
    <node id="n680">
      <data key="v_name">Bmp2</data>
      <data key="v_abundance">NA</data>
      <data key="v_layers">2</data>
      <data key="v_group">2</data>
    </node>
    <node id="n681">
      <data key="v_name">Bpnt1</data>
      <data key="v_abundance">NA</data>
      <data key="v_layers">2</data>
      <data key="v_group">2</data>
    </node>
    <node id="n682">
      <data key="v_name">Bptf</data>
      <data key="v_abundance">NA</data>
      <data key="v_layers">2</data>
      <data key="v_group">2</data>
    </node>
    <node id="n683">
      <data key="v_name">Braf</data>
      <data key="v_abundance">NA</data>
      <data key="v_layers">2</data>
      <data key="v_group">2</data>
    </node>
    <node id="n684">
      <data key="v_name">Brap</data>
      <data key="v_abundance">NA</data>
      <data key="v_layers">2</data>
      <data key="v_group">2</data>
    </node>
    <node id="n685">
      <data key="v_name">Brd4</data>
      <data key="v_abundance">NA</data>
      <data key="v_layers">2</data>
      <data key="v_group">2</data>
    </node>
    <node id="n686">
      <data key="v_name">Bsdc1</data>
      <data key="v_abundance">NA</data>
      <data key="v_layers">2</data>
      <data key="v_group">2</data>
    </node>
    <node id="n687">
      <data key="v_name">Bsn</data>
      <data key="v_abundance">NA</data>
      <data key="v_layers">2</data>
      <data key="v_group">2</data>
    </node>
    <node id="n688">
      <data key="v_name">Btbd19</data>
      <data key="v_abundance">NA</data>
      <data key="v_layers">2</data>
      <data key="v_group">2</data>
    </node>
    <node id="n689">
      <data key="v_name">Fam219a</data>
      <data key="v_abundance">NA</data>
      <data key="v_layers">2</data>
      <data key="v_group">2</data>
    </node>
    <node id="n690">
      <data key="v_name">C230081A13Rik</data>
      <data key="v_abundance">NA</data>
      <data key="v_layers">2</data>
      <data key="v_group">2</data>
    </node>
    <node id="n691">
      <data key="v_name">Lpp</data>
      <data key="v_abundance">NA</data>
      <data key="v_layers">2</data>
      <data key="v_group">2</data>
    </node>
    <node id="n692">
      <data key="v_name">Cadm2</data>
      <data key="v_abundance">NA</data>
      <data key="v_layers">2</data>
      <data key="v_group">2</data>
    </node>
    <node id="n693">
      <data key="v_name">Fbn1</data>
      <data key="v_abundance">NA</data>
      <data key="v_layers">2</data>
      <data key="v_group">2</data>
    </node>
    <node id="n694">
      <data key="v_name">Caln1</data>
      <data key="v_abundance">NA</data>
      <data key="v_layers">2</data>
      <data key="v_group">2</data>
    </node>
    <node id="n695">
      <data key="v_name">Calr</data>
      <data key="v_abundance">NA</data>
      <data key="v_layers">2</data>
      <data key="v_group">2</data>
    </node>
    <node id="n696">
      <data key="v_name">Camk1g</data>
      <data key="v_abundance">NA</data>
      <data key="v_layers">2</data>
      <data key="v_group">2</data>
    </node>
    <node id="n697">
      <data key="v_name">Camk2a</data>
      <data key="v_abundance">NA</data>
      <data key="v_layers">2</data>
      <data key="v_group">2</data>
    </node>
    <node id="n698">
      <data key="v_name">Camk2g</data>
      <data key="v_abundance">NA</data>
      <data key="v_layers">2</data>
      <data key="v_group">2</data>
    </node>
    <node id="n699">
      <data key="v_name">Camk4</data>
      <data key="v_abundance">NA</data>
      <data key="v_layers">2</data>
      <data key="v_group">2</data>
    </node>
    <node id="n700">
      <data key="v_name">Camkk2</data>
      <data key="v_abundance">NA</data>
      <data key="v_layers">2</data>
      <data key="v_group">2</data>
    </node>
    <node id="n701">
      <data key="v_name">Camta1</data>
      <data key="v_abundance">NA</data>
      <data key="v_layers">2</data>
      <data key="v_group">2</data>
    </node>
    <node id="n702">
      <data key="v_name">Cant1</data>
      <data key="v_abundance">NA</data>
      <data key="v_layers">2</data>
      <data key="v_group">2</data>
    </node>
    <node id="n703">
      <data key="v_name">Capns1</data>
      <data key="v_abundance">NA</data>
      <data key="v_layers">2</data>
      <data key="v_group">2</data>
    </node>
    <node id="n704">
      <data key="v_name">Luc7l3</data>
      <data key="v_abundance">NA</data>
      <data key="v_layers">2</data>
      <data key="v_group">2</data>
    </node>
    <node id="n705">
      <data key="v_name">Zfyve27</data>
      <data key="v_abundance">NA</data>
      <data key="v_layers">2</data>
      <data key="v_group">2</data>
    </node>
    <node id="n706">
      <data key="v_name">Fgf10</data>
      <data key="v_abundance">NA</data>
      <data key="v_layers">2</data>
      <data key="v_group">2</data>
    </node>
    <node id="n707">
      <data key="v_name">Macrod2</data>
      <data key="v_abundance">NA</data>
      <data key="v_layers">2</data>
      <data key="v_group">2</data>
    </node>
    <node id="n708">
      <data key="v_name">Prkcz</data>
      <data key="v_abundance">NA</data>
      <data key="v_layers">2</data>
      <data key="v_group">2</data>
    </node>
    <node id="n709">
      <data key="v_name">Stxbp5</data>
      <data key="v_abundance">NA</data>
      <data key="v_layers">2</data>
      <data key="v_group">2</data>
    </node>
    <node id="n710">
      <data key="v_name">Cav2</data>
      <data key="v_abundance">NA</data>
      <data key="v_layers">2</data>
      <data key="v_group">2</data>
    </node>
    <node id="n711">
      <data key="v_name">Cbfa2t2</data>
      <data key="v_abundance">NA</data>
      <data key="v_layers">2</data>
      <data key="v_group">2</data>
    </node>
    <node id="n712">
      <data key="v_name">Cblb</data>
      <data key="v_abundance">NA</data>
      <data key="v_layers">2</data>
      <data key="v_group">2</data>
    </node>
    <node id="n713">
      <data key="v_name">Cbln1</data>
      <data key="v_abundance">NA</data>
      <data key="v_layers">2</data>
      <data key="v_group">2</data>
    </node>
    <node id="n714">
      <data key="v_name">Cbln3</data>
      <data key="v_abundance">NA</data>
      <data key="v_layers">2</data>
      <data key="v_group">2</data>
    </node>
    <node id="n715">
      <data key="v_name">Cbx1</data>
      <data key="v_abundance">NA</data>
      <data key="v_layers">2</data>
      <data key="v_group">2</data>
    </node>
    <node id="n716">
      <data key="v_name">Cbx5</data>
      <data key="v_abundance">NA</data>
      <data key="v_layers">2</data>
      <data key="v_group">2</data>
    </node>
    <node id="n717">
      <data key="v_name">Ccdc127</data>
      <data key="v_abundance">NA</data>
      <data key="v_layers">2</data>
      <data key="v_group">2</data>
    </node>
    <node id="n718">
      <data key="v_name">Fndc3b</data>
      <data key="v_abundance">NA</data>
      <data key="v_layers">2</data>
      <data key="v_group">2</data>
    </node>
    <node id="n719">
      <data key="v_name">Map3k14</data>
      <data key="v_abundance">NA</data>
      <data key="v_layers">2</data>
      <data key="v_group">2</data>
    </node>
    <node id="n720">
      <data key="v_name">Fnip1</data>
      <data key="v_abundance">NA</data>
      <data key="v_layers">2</data>
      <data key="v_group">2</data>
    </node>
    <node id="n721">
      <data key="v_name">Ccdc43</data>
      <data key="v_abundance">NA</data>
      <data key="v_layers">2</data>
      <data key="v_group">2</data>
    </node>
    <node id="n722">
      <data key="v_name">Foxn3</data>
      <data key="v_abundance">NA</data>
      <data key="v_layers">2</data>
      <data key="v_group">2</data>
    </node>
    <node id="n723">
      <data key="v_name">Ccnd1</data>
      <data key="v_abundance">NA</data>
      <data key="v_layers">2</data>
      <data key="v_group">2</data>
    </node>
    <node id="n724">
      <data key="v_name">Frem2</data>
      <data key="v_abundance">NA</data>
      <data key="v_layers">2</data>
      <data key="v_group">2</data>
    </node>
    <node id="n725">
      <data key="v_name">Ptgfrn</data>
      <data key="v_abundance">NA</data>
      <data key="v_layers">2</data>
      <data key="v_group">2</data>
    </node>
    <node id="n726">
      <data key="v_name">Ccser2</data>
      <data key="v_abundance">NA</data>
      <data key="v_layers">2</data>
      <data key="v_group">2</data>
    </node>
    <node id="n727">
      <data key="v_name">Ptpn12</data>
      <data key="v_abundance">NA</data>
      <data key="v_layers">2</data>
      <data key="v_group">2</data>
    </node>
    <node id="n728">
      <data key="v_name">Hdgfrp3</data>
      <data key="v_abundance">NA</data>
      <data key="v_layers">2</data>
      <data key="v_group">2</data>
    </node>
    <node id="n729">
      <data key="v_name">Ptpn3</data>
      <data key="v_abundance">NA</data>
      <data key="v_layers">2</data>
      <data key="v_group">2</data>
    </node>
    <node id="n730">
      <data key="v_name">Furin</data>
      <data key="v_abundance">NA</data>
      <data key="v_layers">2</data>
      <data key="v_group">2</data>
    </node>
    <node id="n731">
      <data key="v_name">Fut9</data>
      <data key="v_abundance">NA</data>
      <data key="v_layers">2</data>
      <data key="v_group">2</data>
    </node>
    <node id="n732">
      <data key="v_name">Fyn</data>
      <data key="v_abundance">NA</data>
      <data key="v_layers">2</data>
      <data key="v_group">2</data>
    </node>
    <node id="n733">
      <data key="v_name">Fzd4</data>
      <data key="v_abundance">NA</data>
      <data key="v_layers">2</data>
      <data key="v_group">2</data>
    </node>
    <node id="n734">
      <data key="v_name">G3bp2</data>
      <data key="v_abundance">NA</data>
      <data key="v_layers">2</data>
      <data key="v_group">2</data>
    </node>
    <node id="n735">
      <data key="v_name">Cd93</data>
      <data key="v_abundance">NA</data>
      <data key="v_layers">2</data>
      <data key="v_group">2</data>
    </node>
    <node id="n736">
      <data key="v_name">Cdadc1</data>
      <data key="v_abundance">NA</data>
      <data key="v_layers">2</data>
      <data key="v_group">2</data>
    </node>
    <node id="n737">
      <data key="v_name">Cdc14b</data>
      <data key="v_abundance">NA</data>
      <data key="v_layers">2</data>
      <data key="v_group">2</data>
    </node>
    <node id="n738">
      <data key="v_name">Mecp2</data>
      <data key="v_abundance">NA</data>
      <data key="v_layers">2</data>
      <data key="v_group">2</data>
    </node>
    <node id="n739">
      <data key="v_name">Cdc42ep3</data>
      <data key="v_abundance">NA</data>
      <data key="v_layers">2</data>
      <data key="v_group">2</data>
    </node>
    <node id="n740">
      <data key="v_name">Gad2</data>
      <data key="v_abundance">NA</data>
      <data key="v_layers">2</data>
      <data key="v_group">2</data>
    </node>
    <node id="n741">
      <data key="v_name">Cdh12</data>
      <data key="v_abundance">NA</data>
      <data key="v_layers">2</data>
      <data key="v_group">2</data>
    </node>
    <node id="n742">
      <data key="v_name">Gal3st3</data>
      <data key="v_abundance">NA</data>
      <data key="v_layers">2</data>
      <data key="v_group">2</data>
    </node>
    <node id="n743">
      <data key="v_name">Cdk13</data>
      <data key="v_abundance">NA</data>
      <data key="v_layers">2</data>
      <data key="v_group">2</data>
    </node>
    <node id="n744">
      <data key="v_name">Cdk19</data>
      <data key="v_abundance">NA</data>
      <data key="v_layers">2</data>
      <data key="v_group">2</data>
    </node>
    <node id="n745">
      <data key="v_name">Dab2ip</data>
      <data key="v_abundance">NA</data>
      <data key="v_layers">2</data>
      <data key="v_group">2</data>
    </node>
    <node id="n746">
      <data key="v_name">Cdr2l</data>
      <data key="v_abundance">NA</data>
      <data key="v_layers">2</data>
      <data key="v_group">2</data>
    </node>
    <node id="n747">
      <data key="v_name">Cds2</data>
      <data key="v_abundance">NA</data>
      <data key="v_layers">2</data>
      <data key="v_group">2</data>
    </node>
    <node id="n748">
      <data key="v_name">Cebpa</data>
      <data key="v_abundance">NA</data>
      <data key="v_layers">2</data>
      <data key="v_group">2</data>
    </node>
    <node id="n749">
      <data key="v_name">Celf1</data>
      <data key="v_abundance">NA</data>
      <data key="v_layers">2</data>
      <data key="v_group">2</data>
    </node>
    <node id="n750">
      <data key="v_name">Celf2</data>
      <data key="v_abundance">NA</data>
      <data key="v_layers">2</data>
      <data key="v_group">2</data>
    </node>
    <node id="n751">
      <data key="v_name">Mgll</data>
      <data key="v_abundance">NA</data>
      <data key="v_layers">2</data>
      <data key="v_group">2</data>
    </node>
    <node id="n752">
      <data key="v_name">Celf5</data>
      <data key="v_abundance">NA</data>
      <data key="v_layers">2</data>
      <data key="v_group">2</data>
    </node>
    <node id="n753">
      <data key="v_name">Cenpl</data>
      <data key="v_abundance">NA</data>
      <data key="v_layers">2</data>
      <data key="v_group">2</data>
    </node>
    <node id="n754">
      <data key="v_name">Cep95</data>
      <data key="v_abundance">NA</data>
      <data key="v_layers">2</data>
      <data key="v_group">2</data>
    </node>
    <node id="n755">
      <data key="v_name">Rap2a</data>
      <data key="v_abundance">NA</data>
      <data key="v_layers">2</data>
      <data key="v_group">2</data>
    </node>
    <node id="n756">
      <data key="v_name">Gid4</data>
      <data key="v_abundance">NA</data>
      <data key="v_layers">2</data>
      <data key="v_group">2</data>
    </node>
    <node id="n757">
      <data key="v_name">Git2</data>
      <data key="v_abundance">NA</data>
      <data key="v_layers">2</data>
      <data key="v_group">2</data>
    </node>
    <node id="n758">
      <data key="v_name">Cflar</data>
      <data key="v_abundance">NA</data>
      <data key="v_layers">2</data>
      <data key="v_group">2</data>
    </node>
    <node id="n759">
      <data key="v_name">Chd3</data>
      <data key="v_abundance">NA</data>
      <data key="v_layers">2</data>
      <data key="v_group">2</data>
    </node>
    <node id="n760">
      <data key="v_name">Mmp9</data>
      <data key="v_abundance">NA</data>
      <data key="v_layers">2</data>
      <data key="v_group">2</data>
    </node>
    <node id="n761">
      <data key="v_name">Chic1</data>
      <data key="v_abundance">NA</data>
      <data key="v_layers">2</data>
      <data key="v_group">2</data>
    </node>
    <node id="n762">
      <data key="v_name">Ifngr2</data>
      <data key="v_abundance">NA</data>
      <data key="v_layers">2</data>
      <data key="v_group">2</data>
    </node>
    <node id="n763">
      <data key="v_name">Glul</data>
      <data key="v_abundance">NA</data>
      <data key="v_layers">2</data>
      <data key="v_group">2</data>
    </node>
    <node id="n764">
      <data key="v_name">Chst1</data>
      <data key="v_abundance">NA</data>
      <data key="v_layers">2</data>
      <data key="v_group">2</data>
    </node>
    <node id="n765">
      <data key="v_name">Tmem130</data>
      <data key="v_abundance">NA</data>
      <data key="v_layers">2</data>
      <data key="v_group">2</data>
    </node>
    <node id="n766">
      <data key="v_name">Ntrk2</data>
      <data key="v_abundance">NA</data>
      <data key="v_layers">2</data>
      <data key="v_group">2</data>
    </node>
    <node id="n767">
      <data key="v_name">Clcn3</data>
      <data key="v_abundance">NA</data>
      <data key="v_layers">2</data>
      <data key="v_group">2</data>
    </node>
    <node id="n768">
      <data key="v_name">Gm13611</data>
      <data key="v_abundance">NA</data>
      <data key="v_layers">2</data>
      <data key="v_group">2</data>
    </node>
    <node id="n769">
      <data key="v_name">Gm14436</data>
      <data key="v_abundance">NA</data>
      <data key="v_layers">2</data>
      <data key="v_group">2</data>
    </node>
    <node id="n770">
      <data key="v_name">Gm15455</data>
      <data key="v_abundance">NA</data>
      <data key="v_layers">2</data>
      <data key="v_group">2</data>
    </node>
    <node id="n771">
      <data key="v_name">Gm4925</data>
      <data key="v_abundance">NA</data>
      <data key="v_layers">2</data>
      <data key="v_group">2</data>
    </node>
    <node id="n772">
      <data key="v_name">Gm7609</data>
      <data key="v_abundance">NA</data>
      <data key="v_layers">2</data>
      <data key="v_group">2</data>
    </node>
    <node id="n773">
      <data key="v_name">Tmem178b</data>
      <data key="v_abundance">NA</data>
      <data key="v_layers">2</data>
      <data key="v_group">2</data>
    </node>
    <node id="n774">
      <data key="v_name">Clmp</data>
      <data key="v_abundance">NA</data>
      <data key="v_layers">2</data>
      <data key="v_group">2</data>
    </node>
    <node id="n775">
      <data key="v_name">Clns1a</data>
      <data key="v_abundance">NA</data>
      <data key="v_layers">2</data>
      <data key="v_group">2</data>
    </node>
    <node id="n776">
      <data key="v_name">Clp1</data>
      <data key="v_abundance">NA</data>
      <data key="v_layers">2</data>
      <data key="v_group">2</data>
    </node>
    <node id="n777">
      <data key="v_name">Rell1</data>
      <data key="v_abundance">NA</data>
      <data key="v_layers">2</data>
      <data key="v_group">2</data>
    </node>
    <node id="n778">
      <data key="v_name">Msi2</data>
      <data key="v_abundance">NA</data>
      <data key="v_layers">2</data>
      <data key="v_group">2</data>
    </node>
    <node id="n779">
      <data key="v_name">Gnao1</data>
      <data key="v_abundance">NA</data>
      <data key="v_layers">2</data>
      <data key="v_group">2</data>
    </node>
    <node id="n780">
      <data key="v_name">Cnih4</data>
      <data key="v_abundance">NA</data>
      <data key="v_layers">2</data>
      <data key="v_group">2</data>
    </node>
    <node id="n781">
      <data key="v_name">Cnot6</data>
      <data key="v_abundance">NA</data>
      <data key="v_layers">2</data>
      <data key="v_group">2</data>
    </node>
    <node id="n782">
      <data key="v_name">Coa3</data>
      <data key="v_abundance">NA</data>
      <data key="v_layers">2</data>
      <data key="v_group">2</data>
    </node>
    <node id="n783">
      <data key="v_name">Cog3</data>
      <data key="v_abundance">NA</data>
      <data key="v_layers">2</data>
      <data key="v_group">2</data>
    </node>
    <node id="n784">
      <data key="v_name">Col1a1</data>
      <data key="v_abundance">NA</data>
      <data key="v_layers">2</data>
      <data key="v_group">2</data>
    </node>
    <node id="n785">
      <data key="v_name">Col1a2</data>
      <data key="v_abundance">NA</data>
      <data key="v_layers">2</data>
      <data key="v_group">2</data>
    </node>
    <node id="n786">
      <data key="v_name">Col2a1</data>
      <data key="v_abundance">NA</data>
      <data key="v_layers">2</data>
      <data key="v_group">2</data>
    </node>
    <node id="n787">
      <data key="v_name">Col3a1</data>
      <data key="v_abundance">NA</data>
      <data key="v_layers">2</data>
      <data key="v_group">2</data>
    </node>
    <node id="n788">
      <data key="v_name">Col4a1</data>
      <data key="v_abundance">NA</data>
      <data key="v_layers">2</data>
      <data key="v_group">2</data>
    </node>
    <node id="n789">
      <data key="v_name">Col4a2</data>
      <data key="v_abundance">NA</data>
      <data key="v_layers">2</data>
      <data key="v_group">2</data>
    </node>
    <node id="n790">
      <data key="v_name">Gpc1</data>
      <data key="v_abundance">NA</data>
      <data key="v_layers">2</data>
      <data key="v_group">2</data>
    </node>
    <node id="n791">
      <data key="v_name">Gpd1</data>
      <data key="v_abundance">NA</data>
      <data key="v_layers">2</data>
      <data key="v_group">2</data>
    </node>
    <node id="n792">
      <data key="v_name">Mvb12b</data>
      <data key="v_abundance">NA</data>
      <data key="v_layers">2</data>
      <data key="v_group">2</data>
    </node>
    <node id="n793">
      <data key="v_name">Mycn</data>
      <data key="v_abundance">NA</data>
      <data key="v_layers">2</data>
      <data key="v_group">2</data>
    </node>
    <node id="n794">
      <data key="v_name">Coro1a</data>
      <data key="v_abundance">NA</data>
      <data key="v_layers">2</data>
      <data key="v_group">2</data>
    </node>
    <node id="n795">
      <data key="v_name">Mylip</data>
      <data key="v_abundance">NA</data>
      <data key="v_layers">2</data>
      <data key="v_group">2</data>
    </node>
    <node id="n796">
      <data key="v_name">Gpr17</data>
      <data key="v_abundance">NA</data>
      <data key="v_layers">2</data>
      <data key="v_group">2</data>
    </node>
    <node id="n797">
      <data key="v_name">Cpeb3</data>
      <data key="v_abundance">NA</data>
      <data key="v_layers">2</data>
      <data key="v_group">2</data>
    </node>
    <node id="n798">
      <data key="v_name">Gpr89</data>
      <data key="v_abundance">NA</data>
      <data key="v_layers">2</data>
      <data key="v_group">2</data>
    </node>
    <node id="n799">
      <data key="v_name">Cplx2</data>
      <data key="v_abundance">NA</data>
      <data key="v_layers">2</data>
      <data key="v_group">2</data>
    </node>
    <node id="n800">
      <data key="v_name">Cpm</data>
      <data key="v_abundance">NA</data>
      <data key="v_layers">2</data>
      <data key="v_group">2</data>
    </node>
    <node id="n801">
      <data key="v_name">Gramd1b</data>
      <data key="v_abundance">NA</data>
      <data key="v_layers">2</data>
      <data key="v_group">2</data>
    </node>
    <node id="n802">
      <data key="v_name">Crebrf</data>
      <data key="v_abundance">NA</data>
      <data key="v_layers">2</data>
      <data key="v_group">2</data>
    </node>
    <node id="n803">
      <data key="v_name">Crebzf</data>
      <data key="v_abundance">NA</data>
      <data key="v_layers">2</data>
      <data key="v_group">2</data>
    </node>
    <node id="n804">
      <data key="v_name">Gria1</data>
      <data key="v_abundance">NA</data>
      <data key="v_layers">2</data>
      <data key="v_group">2</data>
    </node>
    <node id="n805">
      <data key="v_name">Gria3</data>
      <data key="v_abundance">NA</data>
      <data key="v_layers">2</data>
      <data key="v_group">2</data>
    </node>
    <node id="n806">
      <data key="v_name">Crkl</data>
      <data key="v_abundance">NA</data>
      <data key="v_layers">2</data>
      <data key="v_group">2</data>
    </node>
    <node id="n807">
      <data key="v_name">Crtc1</data>
      <data key="v_abundance">NA</data>
      <data key="v_layers">2</data>
      <data key="v_group">2</data>
    </node>
    <node id="n808">
      <data key="v_name">Csdc2</data>
      <data key="v_abundance">NA</data>
      <data key="v_layers">2</data>
      <data key="v_group">2</data>
    </node>
    <node id="n809">
      <data key="v_name">Grm1</data>
      <data key="v_abundance">NA</data>
      <data key="v_layers">2</data>
      <data key="v_group">2</data>
    </node>
    <node id="n810">
      <data key="v_name">Csmd1</data>
      <data key="v_abundance">NA</data>
      <data key="v_layers">2</data>
      <data key="v_group">2</data>
    </node>
    <node id="n811">
      <data key="v_name">Csnk1e</data>
      <data key="v_abundance">NA</data>
      <data key="v_layers">2</data>
      <data key="v_group">2</data>
    </node>
    <node id="n812">
      <data key="v_name">Gtf2i</data>
      <data key="v_abundance">NA</data>
      <data key="v_layers">2</data>
      <data key="v_group">2</data>
    </node>
    <node id="n813">
      <data key="v_name">Csrnp3</data>
      <data key="v_abundance">NA</data>
      <data key="v_layers">2</data>
      <data key="v_group">2</data>
    </node>
    <node id="n814">
      <data key="v_name">Gxylt1</data>
      <data key="v_abundance">NA</data>
      <data key="v_layers">2</data>
      <data key="v_group">2</data>
    </node>
    <node id="n815">
      <data key="v_name">Rsrc2</data>
      <data key="v_abundance">NA</data>
      <data key="v_layers">2</data>
      <data key="v_group">2</data>
    </node>
    <node id="n816">
      <data key="v_name">Rtl1</data>
      <data key="v_abundance">NA</data>
      <data key="v_layers">2</data>
      <data key="v_group">2</data>
    </node>
    <node id="n817">
      <data key="v_name">Ctnnd1</data>
      <data key="v_abundance">NA</data>
      <data key="v_layers">2</data>
      <data key="v_group">2</data>
    </node>
    <node id="n818">
      <data key="v_name">Ncoa5</data>
      <data key="v_abundance">NA</data>
      <data key="v_layers">2</data>
      <data key="v_group">2</data>
    </node>
    <node id="n819">
      <data key="v_name">Runx1</data>
      <data key="v_abundance">NA</data>
      <data key="v_layers">2</data>
      <data key="v_group">2</data>
    </node>
    <node id="n820">
      <data key="v_name">Cul1</data>
      <data key="v_abundance">NA</data>
      <data key="v_layers">2</data>
      <data key="v_group">2</data>
    </node>
    <node id="n821">
      <data key="v_name">Nedd4</data>
      <data key="v_abundance">NA</data>
      <data key="v_layers">2</data>
      <data key="v_group">2</data>
    </node>
    <node id="n822">
      <data key="v_name">Cxcl12</data>
      <data key="v_abundance">NA</data>
      <data key="v_layers">2</data>
      <data key="v_group">2</data>
    </node>
    <node id="n823">
      <data key="v_name">Hecw1</data>
      <data key="v_abundance">NA</data>
      <data key="v_layers">2</data>
      <data key="v_group">2</data>
    </node>
    <node id="n824">
      <data key="v_name">Samd8</data>
      <data key="v_abundance">NA</data>
      <data key="v_layers">2</data>
      <data key="v_group">2</data>
    </node>
    <node id="n825">
      <data key="v_name">Cyb5d2</data>
      <data key="v_abundance">NA</data>
      <data key="v_layers">2</data>
      <data key="v_group">2</data>
    </node>
    <node id="n826">
      <data key="v_name">Kif1c</data>
      <data key="v_abundance">NA</data>
      <data key="v_layers">2</data>
      <data key="v_group">2</data>
    </node>
    <node id="n827">
      <data key="v_name">Hes1</data>
      <data key="v_abundance">NA</data>
      <data key="v_layers">2</data>
      <data key="v_group">2</data>
    </node>
    <node id="n828">
      <data key="v_name">Nf2</data>
      <data key="v_abundance">NA</data>
      <data key="v_layers">2</data>
      <data key="v_group">2</data>
    </node>
    <node id="n829">
      <data key="v_name">Hic2</data>
      <data key="v_abundance">NA</data>
      <data key="v_layers">2</data>
      <data key="v_group">2</data>
    </node>
    <node id="n830">
      <data key="v_name">Nfia</data>
      <data key="v_abundance">NA</data>
      <data key="v_layers">2</data>
      <data key="v_group">2</data>
    </node>
    <node id="n831">
      <data key="v_name">Scn1a</data>
      <data key="v_abundance">NA</data>
      <data key="v_layers">2</data>
      <data key="v_group">2</data>
    </node>
    <node id="n832">
      <data key="v_name">Nfic</data>
      <data key="v_abundance">NA</data>
      <data key="v_layers">2</data>
      <data key="v_group">2</data>
    </node>
    <node id="n833">
      <data key="v_name">Scn4b</data>
      <data key="v_abundance">NA</data>
      <data key="v_layers">2</data>
      <data key="v_group">2</data>
    </node>
    <node id="n834">
      <data key="v_name">Nhsl1</data>
      <data key="v_abundance">NA</data>
      <data key="v_layers">2</data>
      <data key="v_group">2</data>
    </node>
    <node id="n835">
      <data key="v_name">Sdc3</data>
      <data key="v_abundance">NA</data>
      <data key="v_layers">2</data>
      <data key="v_group">2</data>
    </node>
    <node id="n836">
      <data key="v_name">Ercc6</data>
      <data key="v_abundance">NA</data>
      <data key="v_layers">2</data>
      <data key="v_group">2</data>
    </node>
    <node id="n837">
      <data key="v_name">Sdcbp</data>
      <data key="v_abundance">NA</data>
      <data key="v_layers">2</data>
      <data key="v_group">2</data>
    </node>
    <node id="n838">
      <data key="v_name">Homer1</data>
      <data key="v_abundance">NA</data>
      <data key="v_layers">2</data>
      <data key="v_group">2</data>
    </node>
    <node id="n839">
      <data key="v_name">Dbndd2</data>
      <data key="v_abundance">NA</data>
      <data key="v_layers">2</data>
      <data key="v_group">2</data>
    </node>
    <node id="n840">
      <data key="v_name">Dbx2</data>
      <data key="v_abundance">NA</data>
      <data key="v_layers">2</data>
      <data key="v_group">2</data>
    </node>
    <node id="n841">
      <data key="v_name">Sel1l</data>
      <data key="v_abundance">NA</data>
      <data key="v_layers">2</data>
      <data key="v_group">2</data>
    </node>
    <node id="n842">
      <data key="v_name">Dcc</data>
      <data key="v_abundance">NA</data>
      <data key="v_layers">2</data>
      <data key="v_group">2</data>
    </node>
    <node id="n843">
      <data key="v_name">Tex264</data>
      <data key="v_abundance">NA</data>
      <data key="v_layers">2</data>
      <data key="v_group">2</data>
    </node>
    <node id="n844">
      <data key="v_name">Dcx</data>
      <data key="v_abundance">NA</data>
      <data key="v_layers">2</data>
      <data key="v_group">2</data>
    </node>
    <node id="n845">
      <data key="v_name">Ddit4</data>
      <data key="v_abundance">NA</data>
      <data key="v_layers">2</data>
      <data key="v_group">2</data>
    </node>
    <node id="n846">
      <data key="v_name">Hspa12a</data>
      <data key="v_abundance">NA</data>
      <data key="v_layers">2</data>
      <data key="v_group">2</data>
    </node>
    <node id="n847">
      <data key="v_name">Hspg2</data>
      <data key="v_abundance">NA</data>
      <data key="v_layers">2</data>
      <data key="v_group">2</data>
    </node>
    <node id="n848">
      <data key="v_name">Htr5a</data>
      <data key="v_abundance">NA</data>
      <data key="v_layers">2</data>
      <data key="v_group">2</data>
    </node>
    <node id="n849">
      <data key="v_name">Sep-08</data>
      <data key="v_abundance">NA</data>
      <data key="v_layers">2</data>
      <data key="v_group">2</data>
    </node>
    <node id="n850">
      <data key="v_name">Ddx3x</data>
      <data key="v_abundance">NA</data>
      <data key="v_layers">2</data>
      <data key="v_group">2</data>
    </node>
    <node id="n851">
      <data key="v_name">Sez6</data>
      <data key="v_abundance">NA</data>
      <data key="v_layers">2</data>
      <data key="v_group">2</data>
    </node>
    <node id="n852">
      <data key="v_name">Dgcr2</data>
      <data key="v_abundance">NA</data>
      <data key="v_layers">2</data>
      <data key="v_group">2</data>
    </node>
    <node id="n853">
      <data key="v_name">Ubr4</data>
      <data key="v_abundance">NA</data>
      <data key="v_layers">2</data>
      <data key="v_group">2</data>
    </node>
    <node id="n854">
      <data key="v_name">Dhcr24</data>
      <data key="v_abundance">NA</data>
      <data key="v_layers">2</data>
      <data key="v_group">2</data>
    </node>
    <node id="n855">
      <data key="v_name">Nrcam</data>
      <data key="v_abundance">NA</data>
      <data key="v_layers">2</data>
      <data key="v_group">2</data>
    </node>
    <node id="n856">
      <data key="v_name">Nrep</data>
      <data key="v_abundance">NA</data>
      <data key="v_layers">2</data>
      <data key="v_group">2</data>
    </node>
    <node id="n857">
      <data key="v_name">Igf1</data>
      <data key="v_abundance">NA</data>
      <data key="v_layers">2</data>
      <data key="v_group">2</data>
    </node>
    <node id="n858">
      <data key="v_name">Ikbkap</data>
      <data key="v_abundance">NA</data>
      <data key="v_layers">2</data>
      <data key="v_group">2</data>
    </node>
    <node id="n859">
      <data key="v_name">Ikbkg</data>
      <data key="v_abundance">NA</data>
      <data key="v_layers">2</data>
      <data key="v_group">2</data>
    </node>
    <node id="n860">
      <data key="v_name">Shisa6</data>
      <data key="v_abundance">NA</data>
      <data key="v_layers">2</data>
      <data key="v_group">2</data>
    </node>
    <node id="n861">
      <data key="v_name">Usp2</data>
      <data key="v_abundance">NA</data>
      <data key="v_layers">2</data>
      <data key="v_group">2</data>
    </node>
    <node id="n862">
      <data key="v_name">Il13</data>
      <data key="v_abundance">NA</data>
      <data key="v_layers">2</data>
      <data key="v_group">2</data>
    </node>
    <node id="n863">
      <data key="v_name">Dlx3</data>
      <data key="v_abundance">NA</data>
      <data key="v_layers">2</data>
      <data key="v_group">2</data>
    </node>
    <node id="n864">
      <data key="v_name">Usp45</data>
      <data key="v_abundance">NA</data>
      <data key="v_layers">2</data>
      <data key="v_group">2</data>
    </node>
    <node id="n865">
      <data key="v_name">Usp48</data>
      <data key="v_abundance">NA</data>
      <data key="v_layers">2</data>
      <data key="v_group">2</data>
    </node>
    <node id="n866">
      <data key="v_name">Dnajb4</data>
      <data key="v_abundance">NA</data>
      <data key="v_layers">2</data>
      <data key="v_group">2</data>
    </node>
    <node id="n867">
      <data key="v_name">Dnajc1</data>
      <data key="v_abundance">NA</data>
      <data key="v_layers">2</data>
      <data key="v_group">2</data>
    </node>
    <node id="n868">
      <data key="v_name">Fam49b</data>
      <data key="v_abundance">NA</data>
      <data key="v_layers">2</data>
      <data key="v_group">2</data>
    </node>
    <node id="n869">
      <data key="v_name">Ocln</data>
      <data key="v_abundance">NA</data>
      <data key="v_layers">2</data>
      <data key="v_group">2</data>
    </node>
    <node id="n870">
      <data key="v_name">Ocrl</data>
      <data key="v_abundance">NA</data>
      <data key="v_layers">2</data>
      <data key="v_group">2</data>
    </node>
    <node id="n871">
      <data key="v_name">Vamp3</data>
      <data key="v_abundance">NA</data>
      <data key="v_layers">2</data>
      <data key="v_group">2</data>
    </node>
    <node id="n872">
      <data key="v_name">Il6st</data>
      <data key="v_abundance">NA</data>
      <data key="v_layers">2</data>
      <data key="v_group">2</data>
    </node>
    <node id="n873">
      <data key="v_name">Ildr2</data>
      <data key="v_abundance">NA</data>
      <data key="v_layers">2</data>
      <data key="v_group">2</data>
    </node>
    <node id="n874">
      <data key="v_name">Ogfrl1</data>
      <data key="v_abundance">NA</data>
      <data key="v_layers">2</data>
      <data key="v_group">2</data>
    </node>
    <node id="n875">
      <data key="v_name">Dpp8</data>
      <data key="v_abundance">NA</data>
      <data key="v_layers">2</data>
      <data key="v_group">2</data>
    </node>
    <node id="n876">
      <data key="v_name">Inpp5b</data>
      <data key="v_abundance">NA</data>
      <data key="v_layers">2</data>
      <data key="v_group">2</data>
    </node>
    <node id="n877">
      <data key="v_name">Dpy19l3</data>
      <data key="v_abundance">NA</data>
      <data key="v_layers">2</data>
      <data key="v_group">2</data>
    </node>
    <node id="n878">
      <data key="v_name">Insig1</data>
      <data key="v_abundance">NA</data>
      <data key="v_layers">2</data>
      <data key="v_group">2</data>
    </node>
    <node id="n879">
      <data key="v_name">Drd3</data>
      <data key="v_abundance">NA</data>
      <data key="v_layers">2</data>
      <data key="v_group">2</data>
    </node>
    <node id="n880">
      <data key="v_name">Ip6k1</data>
      <data key="v_abundance">NA</data>
      <data key="v_layers">2</data>
      <data key="v_group">2</data>
    </node>
    <node id="n881">
      <data key="v_name">Ipcef1</data>
      <data key="v_abundance">NA</data>
      <data key="v_layers">2</data>
      <data key="v_group">2</data>
    </node>
    <node id="n882">
      <data key="v_name">Dusp3</data>
      <data key="v_abundance">NA</data>
      <data key="v_layers">2</data>
      <data key="v_group">2</data>
    </node>
    <node id="n883">
      <data key="v_name">Irgq</data>
      <data key="v_abundance">NA</data>
      <data key="v_layers">2</data>
      <data key="v_group">2</data>
    </node>
    <node id="n884">
      <data key="v_name">Slc22a23</data>
      <data key="v_abundance">NA</data>
      <data key="v_layers">2</data>
      <data key="v_group">2</data>
    </node>
    <node id="n885">
      <data key="v_name">P2ry1</data>
      <data key="v_abundance">NA</data>
      <data key="v_layers">2</data>
      <data key="v_group">2</data>
    </node>
    <node id="n886">
      <data key="v_name">Fem1b</data>
      <data key="v_abundance">NA</data>
      <data key="v_layers">2</data>
      <data key="v_group">2</data>
    </node>
    <node id="n887">
      <data key="v_name">E2f2</data>
      <data key="v_abundance">NA</data>
      <data key="v_layers">2</data>
      <data key="v_group">2</data>
    </node>
    <node id="n888">
      <data key="v_name">Edem1</data>
      <data key="v_abundance">NA</data>
      <data key="v_layers">2</data>
      <data key="v_group">2</data>
    </node>
    <node id="n889">
      <data key="v_name">Iws1</data>
      <data key="v_abundance">NA</data>
      <data key="v_layers">2</data>
      <data key="v_group">2</data>
    </node>
    <node id="n890">
      <data key="v_name">Eea1</data>
      <data key="v_abundance">NA</data>
      <data key="v_layers">2</data>
      <data key="v_group">2</data>
    </node>
    <node id="n891">
      <data key="v_name">Wnk1</data>
      <data key="v_abundance">NA</data>
      <data key="v_layers">2</data>
      <data key="v_group">2</data>
    </node>
    <node id="n892">
      <data key="v_name">Efna5</data>
      <data key="v_abundance">NA</data>
      <data key="v_layers">2</data>
      <data key="v_group">2</data>
    </node>
    <node id="n893">
      <data key="v_name">Efr3b</data>
      <data key="v_abundance">NA</data>
      <data key="v_layers">2</data>
      <data key="v_group">2</data>
    </node>
    <node id="n894">
      <data key="v_name">Slc30a4</data>
      <data key="v_abundance">NA</data>
      <data key="v_layers">2</data>
      <data key="v_group">2</data>
    </node>
    <node id="n895">
      <data key="v_name">Slc30a7</data>
      <data key="v_abundance">NA</data>
      <data key="v_layers">2</data>
      <data key="v_group">2</data>
    </node>
    <node id="n896">
      <data key="v_name">Egfr</data>
      <data key="v_abundance">NA</data>
      <data key="v_layers">2</data>
      <data key="v_group">2</data>
    </node>
    <node id="n897">
      <data key="v_name">Egln2</data>
      <data key="v_abundance">NA</data>
      <data key="v_layers">2</data>
      <data key="v_group">2</data>
    </node>
    <node id="n898">
      <data key="v_name">Kansl3</data>
      <data key="v_abundance">NA</data>
      <data key="v_layers">2</data>
      <data key="v_group">2</data>
    </node>
    <node id="n899">
      <data key="v_name">Kcnc1</data>
      <data key="v_abundance">NA</data>
      <data key="v_layers">2</data>
      <data key="v_group">2</data>
    </node>
    <node id="n900">
      <data key="v_name">Eif5a</data>
      <data key="v_abundance">NA</data>
      <data key="v_layers">2</data>
      <data key="v_group">2</data>
    </node>
    <node id="n901">
      <data key="v_name">Kcnj3</data>
      <data key="v_abundance">NA</data>
      <data key="v_layers">2</data>
      <data key="v_group">2</data>
    </node>
    <node id="n902">
      <data key="v_name">Elf2</data>
      <data key="v_abundance">NA</data>
      <data key="v_layers">2</data>
      <data key="v_group">2</data>
    </node>
    <node id="n903">
      <data key="v_name">Elfn1</data>
      <data key="v_abundance">NA</data>
      <data key="v_layers">2</data>
      <data key="v_group">2</data>
    </node>
    <node id="n904">
      <data key="v_name">Elk1</data>
      <data key="v_abundance">NA</data>
      <data key="v_layers">2</data>
      <data key="v_group">2</data>
    </node>
    <node id="n905">
      <data key="v_name">Elmo1</data>
      <data key="v_abundance">NA</data>
      <data key="v_layers">2</data>
      <data key="v_group">2</data>
    </node>
    <node id="n906">
      <data key="v_name">Elovl2</data>
      <data key="v_abundance">NA</data>
      <data key="v_layers">2</data>
      <data key="v_group">2</data>
    </node>
    <node id="n907">
      <data key="v_name">Elovl5</data>
      <data key="v_abundance">NA</data>
      <data key="v_layers">2</data>
      <data key="v_group">2</data>
    </node>
    <node id="n908">
      <data key="v_name">Kcnma1</data>
      <data key="v_abundance">NA</data>
      <data key="v_layers">2</data>
      <data key="v_group">2</data>
    </node>
    <node id="n909">
      <data key="v_name">Emc10</data>
      <data key="v_abundance">NA</data>
      <data key="v_layers">2</data>
      <data key="v_group">2</data>
    </node>
    <node id="n910">
      <data key="v_name">Pde7b</data>
      <data key="v_abundance">NA</data>
      <data key="v_layers">2</data>
      <data key="v_group">2</data>
    </node>
    <node id="n911">
      <data key="v_name">Emilin2</data>
      <data key="v_abundance">NA</data>
      <data key="v_layers">2</data>
      <data key="v_group">2</data>
    </node>
    <node id="n912">
      <data key="v_name">Kdm2a</data>
      <data key="v_abundance">NA</data>
      <data key="v_layers">2</data>
      <data key="v_group">2</data>
    </node>
    <node id="n913">
      <data key="v_name">Eno2</data>
      <data key="v_abundance">NA</data>
      <data key="v_layers">2</data>
      <data key="v_group">2</data>
    </node>
    <node id="n914">
      <data key="v_name">Kif1b</data>
      <data key="v_abundance">NA</data>
      <data key="v_layers">2</data>
      <data key="v_group">2</data>
    </node>
    <node id="n915">
      <data key="v_name">Entpd6</data>
      <data key="v_abundance">NA</data>
      <data key="v_layers">2</data>
      <data key="v_group">2</data>
    </node>
    <node id="n916">
      <data key="v_name">Entpd7</data>
      <data key="v_abundance">NA</data>
      <data key="v_layers">2</data>
      <data key="v_group">2</data>
    </node>
    <node id="n917">
      <data key="v_name">Kifap3</data>
      <data key="v_abundance">NA</data>
      <data key="v_layers">2</data>
      <data key="v_group">2</data>
    </node>
    <node id="n918">
      <data key="v_name">Kit</data>
      <data key="v_abundance">NA</data>
      <data key="v_layers">2</data>
      <data key="v_group">2</data>
    </node>
    <node id="n919">
      <data key="v_name">Gabpb2</data>
      <data key="v_abundance">NA</data>
      <data key="v_layers">2</data>
      <data key="v_group">2</data>
    </node>
    <node id="n920">
      <data key="v_name">Ephb3</data>
      <data key="v_abundance">NA</data>
      <data key="v_layers">2</data>
      <data key="v_group">2</data>
    </node>
    <node id="n921">
      <data key="v_name">Kras</data>
      <data key="v_abundance">NA</data>
      <data key="v_layers">2</data>
      <data key="v_group">2</data>
    </node>
    <node id="n922">
      <data key="v_name">Krba1</data>
      <data key="v_abundance">NA</data>
      <data key="v_layers">2</data>
      <data key="v_group">2</data>
    </node>
    <node id="n923">
      <data key="v_name">Pigq</data>
      <data key="v_abundance">NA</data>
      <data key="v_layers">2</data>
      <data key="v_group">2</data>
    </node>
    <node id="n924">
      <data key="v_name">Krt16</data>
      <data key="v_abundance">NA</data>
      <data key="v_layers">2</data>
      <data key="v_group">2</data>
    </node>
    <node id="n925">
      <data key="v_name">Krt17</data>
      <data key="v_abundance">NA</data>
      <data key="v_layers">2</data>
      <data key="v_group">2</data>
    </node>
    <node id="n926">
      <data key="v_name">Ksr2</data>
      <data key="v_abundance">NA</data>
      <data key="v_layers">2</data>
      <data key="v_group">2</data>
    </node>
    <node id="n927">
      <data key="v_name">Pik3r1</data>
      <data key="v_abundance">NA</data>
      <data key="v_layers">2</data>
      <data key="v_group">2</data>
    </node>
    <node id="n928">
      <data key="v_name">Exosc1</data>
      <data key="v_abundance">NA</data>
      <data key="v_layers">2</data>
      <data key="v_group">2</data>
    </node>
    <node id="n929">
      <data key="v_name">F3</data>
      <data key="v_abundance">NA</data>
      <data key="v_layers">2</data>
      <data key="v_group">2</data>
    </node>
    <node id="n930">
      <data key="v_name">Fadd</data>
      <data key="v_abundance">NA</data>
      <data key="v_layers">2</data>
      <data key="v_group">2</data>
    </node>
    <node id="n931">
      <data key="v_name">Lfng</data>
      <data key="v_abundance">NA</data>
      <data key="v_layers">2</data>
      <data key="v_group">2</data>
    </node>
    <node id="n932">
      <data key="v_name">Lhfpl4</data>
      <data key="v_abundance">NA</data>
      <data key="v_layers">2</data>
      <data key="v_group">2</data>
    </node>
    <node id="n933">
      <data key="v_name">Lhx1</data>
      <data key="v_abundance">NA</data>
      <data key="v_layers">2</data>
      <data key="v_group">2</data>
    </node>
    <node id="n934">
      <data key="v_name">Fam129a</data>
      <data key="v_abundance">NA</data>
      <data key="v_layers">2</data>
      <data key="v_group">2</data>
    </node>
    <node id="n935">
      <data key="v_name">Plekha2</data>
      <data key="v_abundance">NA</data>
      <data key="v_layers">2</data>
      <data key="v_group">2</data>
    </node>
    <node id="n936">
      <data key="v_name">Limd1</data>
      <data key="v_abundance">NA</data>
      <data key="v_layers">2</data>
      <data key="v_group">2</data>
    </node>
    <node id="n937">
      <data key="v_name">Lin28a</data>
      <data key="v_abundance">NA</data>
      <data key="v_layers">2</data>
      <data key="v_group">2</data>
    </node>
    <node id="n938">
      <data key="v_name">Fam168b</data>
      <data key="v_abundance">NA</data>
      <data key="v_layers">2</data>
      <data key="v_group">2</data>
    </node>
    <node id="n939">
      <data key="v_name">Fam172a</data>
      <data key="v_abundance">NA</data>
      <data key="v_layers">2</data>
      <data key="v_group">2</data>
    </node>
    <node id="n940">
      <data key="v_name">Lmf2</data>
      <data key="v_abundance">NA</data>
      <data key="v_layers">2</data>
      <data key="v_group">2</data>
    </node>
    <node id="n941">
      <data key="v_name">Zfp605</data>
      <data key="v_abundance">NA</data>
      <data key="v_layers">2</data>
      <data key="v_group">2</data>
    </node>
    <node id="n942">
      <data key="v_name">Poglut1</data>
      <data key="v_abundance">NA</data>
      <data key="v_layers">2</data>
      <data key="v_group">2</data>
    </node>
    <node id="n943">
      <data key="v_name">Polr3f</data>
      <data key="v_abundance">NA</data>
      <data key="v_layers">2</data>
      <data key="v_group">2</data>
    </node>
    <node id="n944">
      <data key="v_name">Lpl</data>
      <data key="v_abundance">NA</data>
      <data key="v_layers">2</data>
      <data key="v_group">2</data>
    </node>
    <node id="n945">
      <data key="v_name">Fam63b</data>
      <data key="v_abundance">NA</data>
      <data key="v_layers">2</data>
      <data key="v_group">2</data>
    </node>
    <node id="n946">
      <data key="v_name">Pparg</data>
      <data key="v_abundance">NA</data>
      <data key="v_layers">2</data>
      <data key="v_group">2</data>
    </node>
    <node id="n947">
      <data key="v_name">Lrch1</data>
      <data key="v_abundance">NA</data>
      <data key="v_layers">2</data>
      <data key="v_group">2</data>
    </node>
    <node id="n948">
      <data key="v_name">Fas</data>
      <data key="v_abundance">NA</data>
      <data key="v_layers">2</data>
      <data key="v_group">2</data>
    </node>
    <node id="n949">
      <data key="v_name">Gnl3l</data>
      <data key="v_abundance">NA</data>
      <data key="v_layers">2</data>
      <data key="v_group">2</data>
    </node>
    <node id="n950">
      <data key="v_name">Fbxl14</data>
      <data key="v_abundance">NA</data>
      <data key="v_layers">2</data>
      <data key="v_group">2</data>
    </node>
    <node id="n951">
      <data key="v_name">Fbxl16</data>
      <data key="v_abundance">NA</data>
      <data key="v_layers">2</data>
      <data key="v_group">2</data>
    </node>
    <node id="n952">
      <data key="v_name">Fbxl18</data>
      <data key="v_abundance">NA</data>
      <data key="v_layers">2</data>
      <data key="v_group">2</data>
    </node>
    <node id="n953">
      <data key="v_name">Myc</data>
      <data key="v_abundance">NA</data>
      <data key="v_layers">2</data>
      <data key="v_group">2</data>
    </node>
    <node id="n954">
      <data key="v_name">Stk38</data>
      <data key="v_abundance">NA</data>
      <data key="v_layers">2</data>
      <data key="v_group">2</data>
    </node>
    <node id="n955">
      <data key="v_name">Prickle2</data>
      <data key="v_abundance">NA</data>
      <data key="v_layers">2</data>
      <data key="v_group">2</data>
    </node>
    <node id="n956">
      <data key="v_name">Prkab1</data>
      <data key="v_abundance">NA</data>
      <data key="v_layers">2</data>
      <data key="v_group">2</data>
    </node>
    <node id="n957">
      <data key="v_name">Lyrm9</data>
      <data key="v_abundance">NA</data>
      <data key="v_layers">2</data>
      <data key="v_group">2</data>
    </node>
    <node id="n958">
      <data key="v_name">Fem1c</data>
      <data key="v_abundance">NA</data>
      <data key="v_layers">2</data>
      <data key="v_group">2</data>
    </node>
    <node id="n959">
      <data key="v_name">Zmat3</data>
      <data key="v_abundance">NA</data>
      <data key="v_layers">2</data>
      <data key="v_group">2</data>
    </node>
    <node id="n960">
      <data key="v_name">Gprc5c</data>
      <data key="v_abundance">NA</data>
      <data key="v_layers">2</data>
      <data key="v_group">2</data>
    </node>
    <node id="n961">
      <data key="v_name">Tnrc6a</data>
      <data key="v_abundance">NA</data>
      <data key="v_layers">2</data>
      <data key="v_group">2</data>
    </node>
    <node id="n962">
      <data key="v_name">Prnp</data>
      <data key="v_abundance">NA</data>
      <data key="v_layers">2</data>
      <data key="v_group">2</data>
    </node>
    <node id="n963">
      <data key="v_name">Magt1</data>
      <data key="v_abundance">NA</data>
      <data key="v_layers">2</data>
      <data key="v_group">2</data>
    </node>
    <node id="n964">
      <data key="v_name">Fkbp1b</data>
      <data key="v_abundance">NA</data>
      <data key="v_layers">2</data>
      <data key="v_group">2</data>
    </node>
    <node id="n965">
      <data key="v_name">Naaa</data>
      <data key="v_abundance">NA</data>
      <data key="v_layers">2</data>
      <data key="v_group">2</data>
    </node>
    <node id="n966">
      <data key="v_name">Flrt1</data>
      <data key="v_abundance">NA</data>
      <data key="v_layers">2</data>
      <data key="v_group">2</data>
    </node>
    <node id="n967">
      <data key="v_name">Fnbp1</data>
      <data key="v_abundance">NA</data>
      <data key="v_layers">2</data>
      <data key="v_group">2</data>
    </node>
    <node id="n968">
      <data key="v_name">Map3k1</data>
      <data key="v_abundance">NA</data>
      <data key="v_layers">2</data>
      <data key="v_group">2</data>
    </node>
    <node id="n969">
      <data key="v_name">Map3k7</data>
      <data key="v_abundance">NA</data>
      <data key="v_layers">2</data>
      <data key="v_group">2</data>
    </node>
    <node id="n970">
      <data key="v_name">Fnip2</data>
      <data key="v_abundance">NA</data>
      <data key="v_layers">2</data>
      <data key="v_group">2</data>
    </node>
    <node id="n971">
      <data key="v_name">Map4</data>
      <data key="v_abundance">NA</data>
      <data key="v_layers">2</data>
      <data key="v_group">2</data>
    </node>
    <node id="n972">
      <data key="v_name">Map4k4</data>
      <data key="v_abundance">NA</data>
      <data key="v_layers">2</data>
      <data key="v_group">2</data>
    </node>
    <node id="n973">
      <data key="v_name">Map7d1</data>
      <data key="v_abundance">NA</data>
      <data key="v_layers">2</data>
      <data key="v_group">2</data>
    </node>
    <node id="n974">
      <data key="v_name">Syt6</data>
      <data key="v_abundance">NA</data>
      <data key="v_layers">2</data>
      <data key="v_group">2</data>
    </node>
    <node id="n975">
      <data key="v_name">Foxp1</data>
      <data key="v_abundance">NA</data>
      <data key="v_layers">2</data>
      <data key="v_group">2</data>
    </node>
    <node id="n976">
      <data key="v_name">Ptn</data>
      <data key="v_abundance">NA</data>
      <data key="v_layers">2</data>
      <data key="v_group">2</data>
    </node>
    <node id="n977">
      <data key="v_name">Ptpn11</data>
      <data key="v_abundance">NA</data>
      <data key="v_layers">2</data>
      <data key="v_group">2</data>
    </node>
    <node id="n978">
      <data key="v_name">Pdgfrb</data>
      <data key="v_abundance">NA</data>
      <data key="v_layers">2</data>
      <data key="v_group">2</data>
    </node>
    <node id="n979">
      <data key="v_name">Mbp</data>
      <data key="v_abundance">NA</data>
      <data key="v_layers">2</data>
      <data key="v_group">2</data>
    </node>
    <node id="n980">
      <data key="v_name">Tbc1d24</data>
      <data key="v_abundance">NA</data>
      <data key="v_layers">2</data>
      <data key="v_group">2</data>
    </node>
    <node id="n981">
      <data key="v_name">Ptprj</data>
      <data key="v_abundance">NA</data>
      <data key="v_layers">2</data>
      <data key="v_group">2</data>
    </node>
    <node id="n982">
      <data key="v_name">Mcl1</data>
      <data key="v_abundance">NA</data>
      <data key="v_layers">2</data>
      <data key="v_group">2</data>
    </node>
    <node id="n983">
      <data key="v_name">Pum2</data>
      <data key="v_abundance">NA</data>
      <data key="v_layers">2</data>
      <data key="v_group">2</data>
    </node>
    <node id="n984">
      <data key="v_name">Gab1</data>
      <data key="v_abundance">NA</data>
      <data key="v_layers">2</data>
      <data key="v_group">2</data>
    </node>
    <node id="n985">
      <data key="v_name">Tbl1xr1</data>
      <data key="v_abundance">NA</data>
      <data key="v_layers">2</data>
      <data key="v_group">2</data>
    </node>
    <node id="n986">
      <data key="v_name">Mdm4</data>
      <data key="v_abundance">NA</data>
      <data key="v_layers">2</data>
      <data key="v_group">2</data>
    </node>
    <node id="n987">
      <data key="v_name">Gabra1</data>
      <data key="v_abundance">NA</data>
      <data key="v_layers">2</data>
      <data key="v_group">2</data>
    </node>
    <node id="n988">
      <data key="v_name">Gabrb2</data>
      <data key="v_abundance">NA</data>
      <data key="v_layers">2</data>
      <data key="v_group">2</data>
    </node>
    <node id="n989">
      <data key="v_name">Med26</data>
      <data key="v_abundance">NA</data>
      <data key="v_layers">2</data>
      <data key="v_group">2</data>
    </node>
    <node id="n990">
      <data key="v_name">Hnrnpa1</data>
      <data key="v_abundance">NA</data>
      <data key="v_layers">2</data>
      <data key="v_group">2</data>
    </node>
    <node id="n991">
      <data key="v_name">Sec14l1</data>
      <data key="v_abundance">NA</data>
      <data key="v_layers">2</data>
      <data key="v_group">2</data>
    </node>
    <node id="n992">
      <data key="v_name">Mfrp</data>
      <data key="v_abundance">NA</data>
      <data key="v_layers">2</data>
      <data key="v_group">2</data>
    </node>
    <node id="n993">
      <data key="v_name">Mfsd4</data>
      <data key="v_abundance">NA</data>
      <data key="v_layers">2</data>
      <data key="v_group">2</data>
    </node>
    <node id="n994">
      <data key="v_name">Mga</data>
      <data key="v_abundance">NA</data>
      <data key="v_layers">2</data>
      <data key="v_group">2</data>
    </node>
    <node id="n995">
      <data key="v_name">Nol10</data>
      <data key="v_abundance">NA</data>
      <data key="v_layers">2</data>
      <data key="v_group">2</data>
    </node>
    <node id="n996">
      <data key="v_name">Rad51c</data>
      <data key="v_abundance">NA</data>
      <data key="v_layers">2</data>
      <data key="v_group">2</data>
    </node>
    <node id="n997">
      <data key="v_name">Senp5</data>
      <data key="v_abundance">NA</data>
      <data key="v_layers">2</data>
      <data key="v_group">2</data>
    </node>
    <node id="n998">
      <data key="v_name">Ralgapa2</data>
      <data key="v_abundance">NA</data>
      <data key="v_layers">2</data>
      <data key="v_group">2</data>
    </node>
    <node id="n999">
      <data key="v_name">Rap1gap2</data>
      <data key="v_abundance">NA</data>
      <data key="v_layers">2</data>
      <data key="v_group">2</data>
    </node>
    <node id="n1000">
      <data key="v_name">Gjc3</data>
      <data key="v_abundance">NA</data>
      <data key="v_layers">2</data>
      <data key="v_group">2</data>
    </node>
    <node id="n1001">
      <data key="v_name">Mmp11</data>
      <data key="v_abundance">NA</data>
      <data key="v_layers">2</data>
      <data key="v_group">2</data>
    </node>
    <node id="n1002">
      <data key="v_name">Nr3c1</data>
      <data key="v_abundance">NA</data>
      <data key="v_layers">2</data>
      <data key="v_group">2</data>
    </node>
    <node id="n1003">
      <data key="v_name">Mmp15</data>
      <data key="v_abundance">NA</data>
      <data key="v_layers">2</data>
      <data key="v_group">2</data>
    </node>
    <node id="n1004">
      <data key="v_name">Mmp17</data>
      <data key="v_abundance">NA</data>
      <data key="v_layers">2</data>
      <data key="v_group">2</data>
    </node>
    <node id="n1005">
      <data key="v_name">Tinf2</data>
      <data key="v_abundance">NA</data>
      <data key="v_layers">2</data>
      <data key="v_group">2</data>
    </node>
    <node id="n1006">
      <data key="v_name">Moap1</data>
      <data key="v_abundance">NA</data>
      <data key="v_layers">2</data>
      <data key="v_group">2</data>
    </node>
    <node id="n1007">
      <data key="v_name">Mob1a</data>
      <data key="v_abundance">NA</data>
      <data key="v_layers">2</data>
      <data key="v_group">2</data>
    </node>
    <node id="n1008">
      <data key="v_name">Gls</data>
      <data key="v_abundance">NA</data>
      <data key="v_layers">2</data>
      <data key="v_group">2</data>
    </node>
    <node id="n1009">
      <data key="v_name">Tln2</data>
      <data key="v_abundance">NA</data>
      <data key="v_layers">2</data>
      <data key="v_group">2</data>
    </node>
    <node id="n1010">
      <data key="v_name">Tm9sf4</data>
      <data key="v_abundance">NA</data>
      <data key="v_layers">2</data>
      <data key="v_group">2</data>
    </node>
    <node id="n1011">
      <data key="v_name">Rbfox2</data>
      <data key="v_abundance">NA</data>
      <data key="v_layers">2</data>
      <data key="v_group">2</data>
    </node>
    <node id="n1012">
      <data key="v_name">Zfp488</data>
      <data key="v_abundance">NA</data>
      <data key="v_layers">2</data>
      <data key="v_group">2</data>
    </node>
    <node id="n1013">
      <data key="v_name">Lmbrd1</data>
      <data key="v_abundance">NA</data>
      <data key="v_layers">2</data>
      <data key="v_group">2</data>
    </node>
    <node id="n1014">
      <data key="v_name">Tmem135</data>
      <data key="v_abundance">NA</data>
      <data key="v_layers">2</data>
      <data key="v_group">2</data>
    </node>
    <node id="n1015">
      <data key="v_name">Mrpl35</data>
      <data key="v_abundance">NA</data>
      <data key="v_layers">2</data>
      <data key="v_group">2</data>
    </node>
    <node id="n1016">
      <data key="v_name">Gm608</data>
      <data key="v_abundance">NA</data>
      <data key="v_layers">2</data>
      <data key="v_group">2</data>
    </node>
    <node id="n1017">
      <data key="v_name">Gmeb1</data>
      <data key="v_abundance">NA</data>
      <data key="v_layers">2</data>
      <data key="v_group">2</data>
    </node>
    <node id="n1018">
      <data key="v_name">Reep4</data>
      <data key="v_abundance">NA</data>
      <data key="v_layers">2</data>
      <data key="v_group">2</data>
    </node>
    <node id="n1019">
      <data key="v_name">Il1rap</data>
      <data key="v_abundance">NA</data>
      <data key="v_layers">2</data>
      <data key="v_group">2</data>
    </node>
    <node id="n1020">
      <data key="v_name">Mtf2</data>
      <data key="v_abundance">NA</data>
      <data key="v_layers">2</data>
      <data key="v_group">2</data>
    </node>
    <node id="n1021">
      <data key="v_name">Gng7</data>
      <data key="v_abundance">NA</data>
      <data key="v_layers">2</data>
      <data key="v_group">2</data>
    </node>
    <node id="n1022">
      <data key="v_name">Vegfa</data>
      <data key="v_abundance">NA</data>
      <data key="v_layers">2</data>
      <data key="v_group">2</data>
    </node>
    <node id="n1023">
      <data key="v_name">Slc10a4</data>
      <data key="v_abundance">NA</data>
      <data key="v_layers">2</data>
      <data key="v_group">2</data>
    </node>
    <node id="n1024">
      <data key="v_name">Gns</data>
      <data key="v_abundance">NA</data>
      <data key="v_layers">2</data>
      <data key="v_group">2</data>
    </node>
    <node id="n1025">
      <data key="v_name">Rictor</data>
      <data key="v_abundance">NA</data>
      <data key="v_layers">2</data>
      <data key="v_group">2</data>
    </node>
    <node id="n1026">
      <data key="v_name">Gpatch8</data>
      <data key="v_abundance">NA</data>
      <data key="v_layers">2</data>
      <data key="v_group">2</data>
    </node>
    <node id="n1027">
      <data key="v_name">Tmod2</data>
      <data key="v_abundance">NA</data>
      <data key="v_layers">2</data>
      <data key="v_group">2</data>
    </node>
    <node id="n1028">
      <data key="v_name">Irak1</data>
      <data key="v_abundance">NA</data>
      <data key="v_layers">2</data>
      <data key="v_group">2</data>
    </node>
    <node id="n1029">
      <data key="v_name">Tmtc1</data>
      <data key="v_abundance">NA</data>
      <data key="v_layers">2</data>
      <data key="v_group">2</data>
    </node>
    <node id="n1030">
      <data key="v_name">Otud7b</data>
      <data key="v_abundance">NA</data>
      <data key="v_layers">2</data>
      <data key="v_group">2</data>
    </node>
    <node id="n1031">
      <data key="v_name">Rnf144a</data>
      <data key="v_abundance">NA</data>
      <data key="v_layers">2</data>
      <data key="v_group">2</data>
    </node>
    <node id="n1032">
      <data key="v_name">Myo10</data>
      <data key="v_abundance">NA</data>
      <data key="v_layers">2</data>
      <data key="v_group">2</data>
    </node>
    <node id="n1033">
      <data key="v_name">Gpr68</data>
      <data key="v_abundance">NA</data>
      <data key="v_layers">2</data>
      <data key="v_group">2</data>
    </node>
    <node id="n1034">
      <data key="v_name">Gprc5b</data>
      <data key="v_abundance">NA</data>
      <data key="v_layers">2</data>
      <data key="v_group">2</data>
    </node>
    <node id="n1035">
      <data key="v_name">Tnrc6b</data>
      <data key="v_abundance">NA</data>
      <data key="v_layers">2</data>
      <data key="v_group">2</data>
    </node>
    <node id="n1036">
      <data key="v_name">Rnf24</data>
      <data key="v_abundance">NA</data>
      <data key="v_layers">2</data>
      <data key="v_group">2</data>
    </node>
    <node id="n1037">
      <data key="v_name">N4bp1</data>
      <data key="v_abundance">NA</data>
      <data key="v_layers">2</data>
      <data key="v_group">2</data>
    </node>
    <node id="n1038">
      <data key="v_name">Robo1</data>
      <data key="v_abundance">NA</data>
      <data key="v_layers">2</data>
      <data key="v_group">2</data>
    </node>
    <node id="n1039">
      <data key="v_name">Naa40</data>
      <data key="v_abundance">NA</data>
      <data key="v_layers">2</data>
      <data key="v_group">2</data>
    </node>
    <node id="n1040">
      <data key="v_name">Grin2b</data>
      <data key="v_abundance">NA</data>
      <data key="v_layers">2</data>
      <data key="v_group">2</data>
    </node>
    <node id="n1041">
      <data key="v_name">Tpp1</data>
      <data key="v_abundance">NA</data>
      <data key="v_layers">2</data>
      <data key="v_group">2</data>
    </node>
    <node id="n1042">
      <data key="v_name">Rragc</data>
      <data key="v_abundance">NA</data>
      <data key="v_layers">2</data>
      <data key="v_group">2</data>
    </node>
    <node id="n1043">
      <data key="v_name">Nav1</data>
      <data key="v_abundance">NA</data>
      <data key="v_layers">2</data>
      <data key="v_group">2</data>
    </node>
    <node id="n1044">
      <data key="v_name">Trak2</data>
      <data key="v_abundance">NA</data>
      <data key="v_layers">2</data>
      <data key="v_group">2</data>
    </node>
    <node id="n1045">
      <data key="v_name">Rsbn1</data>
      <data key="v_abundance">NA</data>
      <data key="v_layers">2</data>
      <data key="v_group">2</data>
    </node>
    <node id="n1046">
      <data key="v_name">Kcnk6</data>
      <data key="v_abundance">NA</data>
      <data key="v_layers">2</data>
      <data key="v_group">2</data>
    </node>
    <node id="n1047">
      <data key="v_name">Pde10a</data>
      <data key="v_abundance">NA</data>
      <data key="v_layers">2</data>
      <data key="v_group">2</data>
    </node>
    <node id="n1048">
      <data key="v_name">Hcn1</data>
      <data key="v_abundance">NA</data>
      <data key="v_layers">2</data>
      <data key="v_group">2</data>
    </node>
    <node id="n1049">
      <data key="v_name">Sertad2</data>
      <data key="v_abundance">NA</data>
      <data key="v_layers">2</data>
      <data key="v_group">2</data>
    </node>
    <node id="n1050">
      <data key="v_name">Irak2</data>
      <data key="v_abundance">NA</data>
      <data key="v_layers">2</data>
      <data key="v_group">2</data>
    </node>
    <node id="n1051">
      <data key="v_name">Sall4</data>
      <data key="v_abundance">NA</data>
      <data key="v_layers">2</data>
      <data key="v_group">2</data>
    </node>
    <node id="n1052">
      <data key="v_name">Trove2</data>
      <data key="v_abundance">NA</data>
      <data key="v_layers">2</data>
      <data key="v_group">2</data>
    </node>
    <node id="n1053">
      <data key="v_name">Neto2</data>
      <data key="v_abundance">NA</data>
      <data key="v_layers">2</data>
      <data key="v_group">2</data>
    </node>
    <node id="n1054">
      <data key="v_name">Sash1</data>
      <data key="v_abundance">NA</data>
      <data key="v_layers">2</data>
      <data key="v_group">2</data>
    </node>
    <node id="n1055">
      <data key="v_name">Sc5d</data>
      <data key="v_abundance">NA</data>
      <data key="v_layers">2</data>
      <data key="v_group">2</data>
    </node>
    <node id="n1056">
      <data key="v_name">Spen</data>
      <data key="v_abundance">NA</data>
      <data key="v_layers">2</data>
      <data key="v_group">2</data>
    </node>
    <node id="n1057">
      <data key="v_name">Nfatc3</data>
      <data key="v_abundance">NA</data>
      <data key="v_layers">2</data>
      <data key="v_group">2</data>
    </node>
    <node id="n1058">
      <data key="v_name">Scd2</data>
      <data key="v_abundance">NA</data>
      <data key="v_layers">2</data>
      <data key="v_group">2</data>
    </node>
    <node id="n1059">
      <data key="v_name">Tspan7</data>
      <data key="v_abundance">NA</data>
      <data key="v_layers">2</data>
      <data key="v_group">2</data>
    </node>
    <node id="n1060">
      <data key="v_name">Nfix</data>
      <data key="v_abundance">NA</data>
      <data key="v_layers">2</data>
      <data key="v_group">2</data>
    </node>
    <node id="n1061">
      <data key="v_name">Hmg20a</data>
      <data key="v_abundance">NA</data>
      <data key="v_layers">2</data>
      <data key="v_group">2</data>
    </node>
    <node id="n1062">
      <data key="v_name">Hmga2</data>
      <data key="v_abundance">NA</data>
      <data key="v_layers">2</data>
      <data key="v_group">2</data>
    </node>
    <node id="n1063">
      <data key="v_name">Zfhx3</data>
      <data key="v_abundance">NA</data>
      <data key="v_layers">2</data>
      <data key="v_group">2</data>
    </node>
    <node id="n1064">
      <data key="v_name">Ttyh1</data>
      <data key="v_abundance">NA</data>
      <data key="v_layers">2</data>
      <data key="v_group">2</data>
    </node>
    <node id="n1065">
      <data key="v_name">Nkrf</data>
      <data key="v_abundance">NA</data>
      <data key="v_layers">2</data>
      <data key="v_group">2</data>
    </node>
    <node id="n1066">
      <data key="v_name">Nlgn3</data>
      <data key="v_abundance">NA</data>
      <data key="v_layers">2</data>
      <data key="v_group">2</data>
    </node>
    <node id="n1067">
      <data key="v_name">Hoxa9</data>
      <data key="v_abundance">NA</data>
      <data key="v_layers">2</data>
      <data key="v_group">2</data>
    </node>
    <node id="n1068">
      <data key="v_name">Sema4a</data>
      <data key="v_abundance">NA</data>
      <data key="v_layers">2</data>
      <data key="v_group">2</data>
    </node>
    <node id="n1069">
      <data key="v_name">Zfp120</data>
      <data key="v_abundance">NA</data>
      <data key="v_layers">2</data>
      <data key="v_group">2</data>
    </node>
    <node id="n1070">
      <data key="v_name">Sema4g</data>
      <data key="v_abundance">NA</data>
      <data key="v_layers">2</data>
      <data key="v_group">2</data>
    </node>
    <node id="n1071">
      <data key="v_name">Hspb6</data>
      <data key="v_abundance">NA</data>
      <data key="v_layers">2</data>
      <data key="v_group">2</data>
    </node>
    <node id="n1072">
      <data key="v_name">Nptn</data>
      <data key="v_abundance">NA</data>
      <data key="v_layers">2</data>
      <data key="v_group">2</data>
    </node>
    <node id="n1073">
      <data key="v_name">Hyal1</data>
      <data key="v_abundance">NA</data>
      <data key="v_layers">2</data>
      <data key="v_group">2</data>
    </node>
    <node id="n1074">
      <data key="v_name">Ube2n</data>
      <data key="v_abundance">NA</data>
      <data key="v_layers">2</data>
      <data key="v_group">2</data>
    </node>
    <node id="n1075">
      <data key="v_name">Nr1d2</data>
      <data key="v_abundance">NA</data>
      <data key="v_layers">2</data>
      <data key="v_group">2</data>
    </node>
    <node id="n1076">
      <data key="v_name">Nr2c1</data>
      <data key="v_abundance">NA</data>
      <data key="v_layers">2</data>
      <data key="v_group">2</data>
    </node>
    <node id="n1077">
      <data key="v_name">Slc1a1</data>
      <data key="v_abundance">NA</data>
      <data key="v_layers">2</data>
      <data key="v_group">2</data>
    </node>
    <node id="n1078">
      <data key="v_name">Setd7</data>
      <data key="v_abundance">NA</data>
      <data key="v_layers">2</data>
      <data key="v_group">2</data>
    </node>
    <node id="n1079">
      <data key="v_name">Rasd2</data>
      <data key="v_abundance">NA</data>
      <data key="v_layers">2</data>
      <data key="v_group">2</data>
    </node>
    <node id="n1080">
      <data key="v_name">Nras</data>
      <data key="v_abundance">NA</data>
      <data key="v_layers">2</data>
      <data key="v_group">2</data>
    </node>
    <node id="n1081">
      <data key="v_name">Sf3b3</data>
      <data key="v_abundance">NA</data>
      <data key="v_layers">2</data>
      <data key="v_group">2</data>
    </node>
    <node id="n1082">
      <data key="v_name">Ubxn2a</data>
      <data key="v_abundance">NA</data>
      <data key="v_layers">2</data>
      <data key="v_group">2</data>
    </node>
    <node id="n1083">
      <data key="v_name">Nrgn</data>
      <data key="v_abundance">NA</data>
      <data key="v_layers">2</data>
      <data key="v_group">2</data>
    </node>
    <node id="n1084">
      <data key="v_name">Nrp2</data>
      <data key="v_abundance">NA</data>
      <data key="v_layers">2</data>
      <data key="v_group">2</data>
    </node>
    <node id="n1085">
      <data key="v_name">Speer4b</data>
      <data key="v_abundance">NA</data>
      <data key="v_layers">2</data>
      <data key="v_group">2</data>
    </node>
    <node id="n1086">
      <data key="v_name">Slc24a3</data>
      <data key="v_abundance">NA</data>
      <data key="v_layers">2</data>
      <data key="v_group">2</data>
    </node>
    <node id="n1087">
      <data key="v_name">Igfbp7</data>
      <data key="v_abundance">NA</data>
      <data key="v_layers">2</data>
      <data key="v_group">2</data>
    </node>
    <node id="n1088">
      <data key="v_name">Lmnb1</data>
      <data key="v_abundance">NA</data>
      <data key="v_layers">2</data>
      <data key="v_group">2</data>
    </node>
    <node id="n1089">
      <data key="v_name">Sptbn2</data>
      <data key="v_abundance">NA</data>
      <data key="v_layers">2</data>
      <data key="v_group">2</data>
    </node>
    <node id="n1090">
      <data key="v_name">Slc15a4</data>
      <data key="v_abundance">NA</data>
      <data key="v_layers">2</data>
      <data key="v_group">2</data>
    </node>
    <node id="n1091">
      <data key="v_name">Vamp2</data>
      <data key="v_abundance">NA</data>
      <data key="v_layers">2</data>
      <data key="v_group">2</data>
    </node>
    <node id="n1092">
      <data key="v_name">Slc35e1</data>
      <data key="v_abundance">NA</data>
      <data key="v_layers">2</data>
      <data key="v_group">2</data>
    </node>
    <node id="n1093">
      <data key="v_name">Ska3</data>
      <data key="v_abundance">NA</data>
      <data key="v_layers">2</data>
      <data key="v_group">2</data>
    </node>
    <node id="n1094">
      <data key="v_name">Trank1</data>
      <data key="v_abundance">NA</data>
      <data key="v_layers">2</data>
      <data key="v_group">2</data>
    </node>
    <node id="n1095">
      <data key="v_name">Ogfod1</data>
      <data key="v_abundance">NA</data>
      <data key="v_layers">2</data>
      <data key="v_group">2</data>
    </node>
    <node id="n1096">
      <data key="v_name">Vdr</data>
      <data key="v_abundance">NA</data>
      <data key="v_layers">2</data>
      <data key="v_group">2</data>
    </node>
    <node id="n1097">
      <data key="v_name">Mid2</data>
      <data key="v_abundance">NA</data>
      <data key="v_layers">2</data>
      <data key="v_group">2</data>
    </node>
    <node id="n1098">
      <data key="v_name">Rhbdd2</data>
      <data key="v_abundance">NA</data>
      <data key="v_layers">2</data>
      <data key="v_group">2</data>
    </node>
    <node id="n1099">
      <data key="v_name">Opcml</data>
      <data key="v_abundance">NA</data>
      <data key="v_layers">2</data>
      <data key="v_group">2</data>
    </node>
    <node id="n1100">
      <data key="v_name">Slc16a1</data>
      <data key="v_abundance">NA</data>
      <data key="v_layers">2</data>
      <data key="v_group">2</data>
    </node>
    <node id="n1101">
      <data key="v_name">Trim71</data>
      <data key="v_abundance">NA</data>
      <data key="v_layers">2</data>
      <data key="v_group">2</data>
    </node>
    <node id="n1102">
      <data key="v_name">Osbpl8</data>
      <data key="v_abundance">NA</data>
      <data key="v_layers">2</data>
      <data key="v_group">2</data>
    </node>
    <node id="n1103">
      <data key="v_name">Lsm12</data>
      <data key="v_abundance">NA</data>
      <data key="v_layers">2</data>
      <data key="v_group">2</data>
    </node>
    <node id="n1104">
      <data key="v_name">Lsm6</data>
      <data key="v_abundance">NA</data>
      <data key="v_layers">2</data>
      <data key="v_group">2</data>
    </node>
    <node id="n1105">
      <data key="v_name">Stom</data>
      <data key="v_abundance">NA</data>
      <data key="v_layers">2</data>
      <data key="v_group">2</data>
    </node>
    <node id="n1106">
      <data key="v_name">Kif21a</data>
      <data key="v_abundance">NA</data>
      <data key="v_layers">2</data>
      <data key="v_group">2</data>
    </node>
    <node id="n1107">
      <data key="v_name">P4ha1</data>
      <data key="v_abundance">NA</data>
      <data key="v_layers">2</data>
      <data key="v_group">2</data>
    </node>
    <node id="n1108">
      <data key="v_name">Pafah1b2</data>
      <data key="v_abundance">NA</data>
      <data key="v_layers">2</data>
      <data key="v_group">2</data>
    </node>
    <node id="n1109">
      <data key="v_name">Itpa</data>
      <data key="v_abundance">NA</data>
      <data key="v_layers">2</data>
      <data key="v_group">2</data>
    </node>
    <node id="n1110">
      <data key="v_name">Paqr4</data>
      <data key="v_abundance">NA</data>
      <data key="v_layers">2</data>
      <data key="v_group">2</data>
    </node>
    <node id="n1111">
      <data key="v_name">Jarid2</data>
      <data key="v_abundance">NA</data>
      <data key="v_layers">2</data>
      <data key="v_group">2</data>
    </node>
    <node id="n1112">
      <data key="v_name">Map1a</data>
      <data key="v_abundance">NA</data>
      <data key="v_layers">2</data>
      <data key="v_group">2</data>
    </node>
    <node id="n1113">
      <data key="v_name">Lpin1</data>
      <data key="v_abundance">NA</data>
      <data key="v_layers">2</data>
      <data key="v_group">2</data>
    </node>
    <node id="n1114">
      <data key="v_name">Pccb</data>
      <data key="v_abundance">NA</data>
      <data key="v_layers">2</data>
      <data key="v_group">2</data>
    </node>
    <node id="n1115">
      <data key="v_name">Lrig2</data>
      <data key="v_abundance">NA</data>
      <data key="v_layers">2</data>
      <data key="v_group">2</data>
    </node>
    <node id="n1116">
      <data key="v_name">Kcnj10</data>
      <data key="v_abundance">NA</data>
      <data key="v_layers">2</data>
      <data key="v_group">2</data>
    </node>
    <node id="n1117">
      <data key="v_name">Kcnj16</data>
      <data key="v_abundance">NA</data>
      <data key="v_layers">2</data>
      <data key="v_group">2</data>
    </node>
    <node id="n1118">
      <data key="v_name">Slc39a3</data>
      <data key="v_abundance">NA</data>
      <data key="v_layers">2</data>
      <data key="v_group">2</data>
    </node>
    <node id="n1119">
      <data key="v_name">Slc43a2</data>
      <data key="v_abundance">NA</data>
      <data key="v_layers">2</data>
      <data key="v_group">2</data>
    </node>
    <node id="n1120">
      <data key="v_name">Slc44a2</data>
      <data key="v_abundance">NA</data>
      <data key="v_layers">2</data>
      <data key="v_group">2</data>
    </node>
    <node id="n1121">
      <data key="v_name">Slc6a17</data>
      <data key="v_abundance">NA</data>
      <data key="v_layers">2</data>
      <data key="v_group">2</data>
    </node>
    <node id="n1122">
      <data key="v_name">Kdm5a</data>
      <data key="v_abundance">NA</data>
      <data key="v_layers">2</data>
      <data key="v_group">2</data>
    </node>
    <node id="n1123">
      <data key="v_name">Kdm6b</data>
      <data key="v_abundance">NA</data>
      <data key="v_layers">2</data>
      <data key="v_group">2</data>
    </node>
    <node id="n1124">
      <data key="v_name">Pdpk1</data>
      <data key="v_abundance">NA</data>
      <data key="v_layers">2</data>
      <data key="v_group">2</data>
    </node>
    <node id="n1125">
      <data key="v_name">Pds5b</data>
      <data key="v_abundance">NA</data>
      <data key="v_layers">2</data>
      <data key="v_group">2</data>
    </node>
    <node id="n1126">
      <data key="v_name">Zbtb41</data>
      <data key="v_abundance">NA</data>
      <data key="v_layers">2</data>
      <data key="v_group">2</data>
    </node>
    <node id="n1127">
      <data key="v_name">Sart1</data>
      <data key="v_abundance">NA</data>
      <data key="v_layers">2</data>
      <data key="v_group">2</data>
    </node>
    <node id="n1128">
      <data key="v_name">Plec</data>
      <data key="v_abundance">NA</data>
      <data key="v_layers">2</data>
      <data key="v_group">2</data>
    </node>
    <node id="n1129">
      <data key="v_name">Kif21b</data>
      <data key="v_abundance">NA</data>
      <data key="v_layers">2</data>
      <data key="v_group">2</data>
    </node>
    <node id="n1130">
      <data key="v_name">Pea15a</data>
      <data key="v_abundance">NA</data>
      <data key="v_layers">2</data>
      <data key="v_group">2</data>
    </node>
    <node id="n1131">
      <data key="v_name">Peg3</data>
      <data key="v_abundance">NA</data>
      <data key="v_layers">2</data>
      <data key="v_group">2</data>
    </node>
    <node id="n1132">
      <data key="v_name">Klf7</data>
      <data key="v_abundance">NA</data>
      <data key="v_layers">2</data>
      <data key="v_group">2</data>
    </node>
    <node id="n1133">
      <data key="v_name">Smad3</data>
      <data key="v_abundance">NA</data>
      <data key="v_layers">2</data>
      <data key="v_group">2</data>
    </node>
    <node id="n1134">
      <data key="v_name">Klhl21</data>
      <data key="v_abundance">NA</data>
      <data key="v_layers">2</data>
      <data key="v_group">2</data>
    </node>
    <node id="n1135">
      <data key="v_name">Mef2c</data>
      <data key="v_abundance">NA</data>
      <data key="v_layers">2</data>
      <data key="v_group">2</data>
    </node>
    <node id="n1136">
      <data key="v_name">Smad9</data>
      <data key="v_abundance">NA</data>
      <data key="v_layers">2</data>
      <data key="v_group">2</data>
    </node>
    <node id="n1137">
      <data key="v_name">Zyg11b</data>
      <data key="v_abundance">NA</data>
      <data key="v_layers">2</data>
      <data key="v_group">2</data>
    </node>
    <node id="n1138">
      <data key="v_name">Phka1</data>
      <data key="v_abundance">NA</data>
      <data key="v_layers">2</data>
      <data key="v_group">2</data>
    </node>
    <node id="n1139">
      <data key="v_name">Smarcc1</data>
      <data key="v_abundance">NA</data>
      <data key="v_layers">2</data>
      <data key="v_group">2</data>
    </node>
    <node id="n1140">
      <data key="v_name">Nrxn1</data>
      <data key="v_abundance">NA</data>
      <data key="v_layers">2</data>
      <data key="v_group">2</data>
    </node>
    <node id="n1141">
      <data key="v_name">Rapgef4</data>
      <data key="v_abundance">NA</data>
      <data key="v_layers">2</data>
      <data key="v_group">2</data>
    </node>
    <node id="n1142">
      <data key="v_name">Tef</data>
      <data key="v_abundance">NA</data>
      <data key="v_layers">2</data>
      <data key="v_group">2</data>
    </node>
    <node id="n1143">
      <data key="v_name">Syt11</data>
      <data key="v_abundance">NA</data>
      <data key="v_layers">2</data>
      <data key="v_group">2</data>
    </node>
    <node id="n1144">
      <data key="v_name">Rfx5</data>
      <data key="v_abundance">NA</data>
      <data key="v_layers">2</data>
      <data key="v_group">2</data>
    </node>
    <node id="n1145">
      <data key="v_name">Smyd4</data>
      <data key="v_abundance">NA</data>
      <data key="v_layers">2</data>
      <data key="v_group">2</data>
    </node>
    <node id="n1146">
      <data key="v_name">Snx27</data>
      <data key="v_abundance">NA</data>
      <data key="v_layers">2</data>
      <data key="v_group">2</data>
    </node>
    <node id="n1147">
      <data key="v_name">Ppp2r2c</data>
      <data key="v_abundance">NA</data>
      <data key="v_layers">2</data>
      <data key="v_group">2</data>
    </node>
    <node id="n1148">
      <data key="v_name">Tmod1</data>
      <data key="v_abundance">NA</data>
      <data key="v_layers">2</data>
      <data key="v_group">2</data>
    </node>
    <node id="n1149">
      <data key="v_name">Soga3</data>
      <data key="v_abundance">NA</data>
      <data key="v_layers">2</data>
      <data key="v_group">2</data>
    </node>
    <node id="n1150">
      <data key="v_name">Zfp354c</data>
      <data key="v_abundance">NA</data>
      <data key="v_layers">2</data>
      <data key="v_group">2</data>
    </node>
    <node id="n1151">
      <data key="v_name">Sestd1</data>
      <data key="v_abundance">NA</data>
      <data key="v_layers">2</data>
      <data key="v_group">2</data>
    </node>
    <node id="n1152">
      <data key="v_name">Ptpn4</data>
      <data key="v_abundance">NA</data>
      <data key="v_layers">2</data>
      <data key="v_group">2</data>
    </node>
    <node id="n1153">
      <data key="v_name">Ptpn5</data>
      <data key="v_abundance">NA</data>
      <data key="v_layers">2</data>
      <data key="v_group">2</data>
    </node>
    <node id="n1154">
      <data key="v_name">Timp3</data>
      <data key="v_abundance">NA</data>
      <data key="v_layers">2</data>
      <data key="v_group">2</data>
    </node>
    <node id="n1155">
      <data key="v_name">Rnf11</data>
      <data key="v_abundance">NA</data>
      <data key="v_layers">2</data>
      <data key="v_group">2</data>
    </node>
    <node id="n1156">
      <data key="v_name">Strbp</data>
      <data key="v_abundance">NA</data>
      <data key="v_layers">2</data>
      <data key="v_group">2</data>
    </node>
    <node id="n1157">
      <data key="v_name">Sparc</data>
      <data key="v_abundance">NA</data>
      <data key="v_layers">2</data>
      <data key="v_group">2</data>
    </node>
    <node id="n1158">
      <data key="v_name">Plekhh2</data>
      <data key="v_abundance">NA</data>
      <data key="v_layers">2</data>
      <data key="v_group">2</data>
    </node>
    <node id="n1159">
      <data key="v_name">Znrf1</data>
      <data key="v_abundance">NA</data>
      <data key="v_layers">2</data>
      <data key="v_group">2</data>
    </node>
    <node id="n1160">
      <data key="v_name">Tmem127</data>
      <data key="v_abundance">NA</data>
      <data key="v_layers">2</data>
      <data key="v_group">2</data>
    </node>
    <node id="n1161">
      <data key="v_name">Lmtk2</data>
      <data key="v_abundance">NA</data>
      <data key="v_layers">2</data>
      <data key="v_group">2</data>
    </node>
    <node id="n1162">
      <data key="v_name">Pofut1</data>
      <data key="v_abundance">NA</data>
      <data key="v_layers">2</data>
      <data key="v_group">2</data>
    </node>
    <node id="n1163">
      <data key="v_name">Ttc26</data>
      <data key="v_abundance">NA</data>
      <data key="v_layers">2</data>
      <data key="v_group">2</data>
    </node>
    <node id="n1164">
      <data key="v_name">Zfp641</data>
      <data key="v_abundance">NA</data>
      <data key="v_layers">2</data>
      <data key="v_group">2</data>
    </node>
    <node id="n1165">
      <data key="v_name">Reck</data>
      <data key="v_abundance">NA</data>
      <data key="v_layers">2</data>
      <data key="v_group">2</data>
    </node>
    <node id="n1166">
      <data key="v_name">Tmem2</data>
      <data key="v_abundance">NA</data>
      <data key="v_layers">2</data>
      <data key="v_group">2</data>
    </node>
    <node id="n1167">
      <data key="v_name">Lpcat1</data>
      <data key="v_abundance">NA</data>
      <data key="v_layers">2</data>
      <data key="v_group">2</data>
    </node>
    <node id="n1168">
      <data key="v_name">Pou4f2</data>
      <data key="v_abundance">NA</data>
      <data key="v_layers">2</data>
      <data key="v_group">2</data>
    </node>
    <node id="n1169">
      <data key="v_name">Ppm1k</data>
      <data key="v_abundance">NA</data>
      <data key="v_layers">2</data>
      <data key="v_group">2</data>
    </node>
    <node id="n1170">
      <data key="v_name">Lrrc58</data>
      <data key="v_abundance">NA</data>
      <data key="v_layers">2</data>
      <data key="v_group">2</data>
    </node>
    <node id="n1171">
      <data key="v_name">Stam</data>
      <data key="v_abundance">NA</data>
      <data key="v_layers">2</data>
      <data key="v_group">2</data>
    </node>
    <node id="n1172">
      <data key="v_name">Stam2</data>
      <data key="v_abundance">NA</data>
      <data key="v_layers">2</data>
      <data key="v_group">2</data>
    </node>
    <node id="n1173">
      <data key="v_name">Stat3</data>
      <data key="v_abundance">NA</data>
      <data key="v_layers">2</data>
      <data key="v_group">2</data>
    </node>
    <node id="n1174">
      <data key="v_name">Wars2</data>
      <data key="v_abundance">NA</data>
      <data key="v_layers">2</data>
      <data key="v_group">2</data>
    </node>
    <node id="n1175">
      <data key="v_name">Zbtb44</data>
      <data key="v_abundance">NA</data>
      <data key="v_layers">2</data>
      <data key="v_group">2</data>
    </node>
    <node id="n1176">
      <data key="v_name">Ybx1</data>
      <data key="v_abundance">NA</data>
      <data key="v_layers">2</data>
      <data key="v_group">2</data>
    </node>
    <node id="n1177">
      <data key="v_name">Macf1</data>
      <data key="v_abundance">NA</data>
      <data key="v_layers">2</data>
      <data key="v_group">2</data>
    </node>
    <node id="n1178">
      <data key="v_name">Rnf165</data>
      <data key="v_abundance">NA</data>
      <data key="v_layers">2</data>
      <data key="v_group">2</data>
    </node>
    <node id="n1179">
      <data key="v_name">Stx3</data>
      <data key="v_abundance">NA</data>
      <data key="v_layers">2</data>
      <data key="v_group">2</data>
    </node>
    <node id="n1180">
      <data key="v_name">Prkce</data>
      <data key="v_abundance">NA</data>
      <data key="v_layers">2</data>
      <data key="v_group">2</data>
    </node>
    <node id="n1181">
      <data key="v_name">Rnf170</data>
      <data key="v_abundance">NA</data>
      <data key="v_layers">2</data>
      <data key="v_group">2</data>
    </node>
    <node id="n1182">
      <data key="v_name">Runx2</data>
      <data key="v_abundance">NA</data>
      <data key="v_layers">2</data>
      <data key="v_group">2</data>
    </node>
    <node id="n1183">
      <data key="v_name">Nmnat2</data>
      <data key="v_abundance">NA</data>
      <data key="v_layers">2</data>
      <data key="v_group">2</data>
    </node>
    <node id="n1184">
      <data key="v_name">Slc35e2</data>
      <data key="v_abundance">NA</data>
      <data key="v_layers">2</data>
      <data key="v_group">2</data>
    </node>
    <node id="n1185">
      <data key="v_name">Zfp36</data>
      <data key="v_abundance">NA</data>
      <data key="v_layers">2</data>
      <data key="v_group">2</data>
    </node>
    <node id="n1186">
      <data key="v_name">Mtch1</data>
      <data key="v_abundance">NA</data>
      <data key="v_layers">2</data>
      <data key="v_group">2</data>
    </node>
    <node id="n1187">
      <data key="v_name">Syt2</data>
      <data key="v_abundance">NA</data>
      <data key="v_layers">2</data>
      <data key="v_group">2</data>
    </node>
    <node id="n1188">
      <data key="v_name">Mapk9</data>
      <data key="v_abundance">NA</data>
      <data key="v_layers">2</data>
      <data key="v_group">2</data>
    </node>
    <node id="n1189">
      <data key="v_name">Snhg11</data>
      <data key="v_abundance">NA</data>
      <data key="v_layers">2</data>
      <data key="v_group">2</data>
    </node>
    <node id="n1190">
      <data key="v_name">Mtmr12</data>
      <data key="v_abundance">NA</data>
      <data key="v_layers">2</data>
      <data key="v_group">2</data>
    </node>
    <node id="n1191">
      <data key="v_name">Vps26a</data>
      <data key="v_abundance">NA</data>
      <data key="v_layers">2</data>
      <data key="v_group">2</data>
    </node>
    <node id="n1192">
      <data key="v_name">Soat1</data>
      <data key="v_abundance">NA</data>
      <data key="v_layers">2</data>
      <data key="v_group">2</data>
    </node>
    <node id="n1193">
      <data key="v_name">Rab6b</data>
      <data key="v_abundance">NA</data>
      <data key="v_layers">2</data>
      <data key="v_group">2</data>
    </node>
    <node id="n1194">
      <data key="v_name">Tnpo1</data>
      <data key="v_abundance">NA</data>
      <data key="v_layers">2</data>
      <data key="v_group">2</data>
    </node>
    <node id="n1195">
      <data key="v_name">Ywhag</data>
      <data key="v_abundance">NA</data>
      <data key="v_layers">2</data>
      <data key="v_group">2</data>
    </node>
    <node id="n1196">
      <data key="v_name">Med13</data>
      <data key="v_abundance">NA</data>
      <data key="v_layers">2</data>
      <data key="v_group">2</data>
    </node>
    <node id="n1197">
      <data key="v_name">Ptprd</data>
      <data key="v_abundance">NA</data>
      <data key="v_layers">2</data>
      <data key="v_group">2</data>
    </node>
    <node id="n1198">
      <data key="v_name">Tbc1d20</data>
      <data key="v_abundance">NA</data>
      <data key="v_layers">2</data>
      <data key="v_group">2</data>
    </node>
    <node id="n1199">
      <data key="v_name">Trp53inp2</data>
      <data key="v_abundance">NA</data>
      <data key="v_layers">2</data>
      <data key="v_group">2</data>
    </node>
    <node id="n1200">
      <data key="v_name">Zfp445</data>
      <data key="v_abundance">NA</data>
      <data key="v_layers">2</data>
      <data key="v_group">2</data>
    </node>
    <node id="n1201">
      <data key="v_name">Nf1</data>
      <data key="v_abundance">NA</data>
      <data key="v_layers">2</data>
      <data key="v_group">2</data>
    </node>
    <node id="n1202">
      <data key="v_name">Tbc1d5</data>
      <data key="v_abundance">NA</data>
      <data key="v_layers">2</data>
      <data key="v_group">2</data>
    </node>
    <node id="n1203">
      <data key="v_name">Zcchc24</data>
      <data key="v_abundance">NA</data>
      <data key="v_layers">2</data>
      <data key="v_group">2</data>
    </node>
    <node id="n1204">
      <data key="v_name">Tmem109</data>
      <data key="v_abundance">NA</data>
      <data key="v_layers">2</data>
      <data key="v_group">2</data>
    </node>
    <node id="n1205">
      <data key="v_name">Med10</data>
      <data key="v_abundance">NA</data>
      <data key="v_layers">2</data>
      <data key="v_group">2</data>
    </node>
    <node id="n1206">
      <data key="v_name">Pnkd</data>
      <data key="v_abundance">NA</data>
      <data key="v_layers">2</data>
      <data key="v_group">2</data>
    </node>
    <node id="n1207">
      <data key="v_name">R3hdm1</data>
      <data key="v_abundance">NA</data>
      <data key="v_layers">2</data>
      <data key="v_group">2</data>
    </node>
    <node id="n1208">
      <data key="v_name">Smad4</data>
      <data key="v_abundance">NA</data>
      <data key="v_layers">2</data>
      <data key="v_group">2</data>
    </node>
    <node id="n1209">
      <data key="v_name">Tcf3</data>
      <data key="v_abundance">NA</data>
      <data key="v_layers">2</data>
      <data key="v_group">2</data>
    </node>
    <node id="n1210">
      <data key="v_name">Rab14</data>
      <data key="v_abundance">NA</data>
      <data key="v_layers">2</data>
      <data key="v_group">2</data>
    </node>
    <node id="n1211">
      <data key="v_name">Uba2</data>
      <data key="v_abundance">NA</data>
      <data key="v_layers">2</data>
      <data key="v_group">2</data>
    </node>
    <node id="n1212">
      <data key="v_name">Mesdc2</data>
      <data key="v_abundance">NA</data>
      <data key="v_layers">2</data>
      <data key="v_group">2</data>
    </node>
    <node id="n1213">
      <data key="v_name">Zer1</data>
      <data key="v_abundance">NA</data>
      <data key="v_layers">2</data>
      <data key="v_group">2</data>
    </node>
    <node id="n1214">
      <data key="v_name">Ube2c</data>
      <data key="v_abundance">NA</data>
      <data key="v_layers">2</data>
      <data key="v_group">2</data>
    </node>
    <node id="n1215">
      <data key="v_name">Rab3gap1</data>
      <data key="v_abundance">NA</data>
      <data key="v_layers">2</data>
      <data key="v_group">2</data>
    </node>
    <node id="n1216">
      <data key="v_name">Srrm2</data>
      <data key="v_abundance">NA</data>
      <data key="v_layers">2</data>
      <data key="v_group">2</data>
    </node>
    <node id="n1217">
      <data key="v_name">Twsg1</data>
      <data key="v_abundance">NA</data>
      <data key="v_layers">2</data>
      <data key="v_group">2</data>
    </node>
    <node id="n1218">
      <data key="v_name">Parp11</data>
      <data key="v_abundance">NA</data>
      <data key="v_layers">2</data>
      <data key="v_group">2</data>
    </node>
    <node id="n1219">
      <data key="v_name">Ric3</data>
      <data key="v_abundance">NA</data>
      <data key="v_layers">2</data>
      <data key="v_group">2</data>
    </node>
    <node id="n1220">
      <data key="v_name">Rnf169</data>
      <data key="v_abundance">NA</data>
      <data key="v_layers">2</data>
      <data key="v_group">2</data>
    </node>
    <node id="n1221">
      <data key="v_name">Rint1</data>
      <data key="v_abundance">NA</data>
      <data key="v_layers">2</data>
      <data key="v_group">2</data>
    </node>
    <node id="n1222">
      <data key="v_name">Trmt10a</data>
      <data key="v_abundance">NA</data>
      <data key="v_layers">2</data>
      <data key="v_group">2</data>
    </node>
    <node id="n1223">
      <data key="v_name">Pld5</data>
      <data key="v_abundance">NA</data>
      <data key="v_layers">2</data>
      <data key="v_group">2</data>
    </node>
    <node id="n1224">
      <data key="v_name">Nid1</data>
      <data key="v_abundance">NA</data>
      <data key="v_layers">2</data>
      <data key="v_group">2</data>
    </node>
    <node id="n1225">
      <data key="v_name">Pdzd2</data>
      <data key="v_abundance">NA</data>
      <data key="v_layers">2</data>
      <data key="v_group">2</data>
    </node>
    <node id="n1226">
      <data key="v_name">Zbtb6</data>
      <data key="v_abundance">NA</data>
      <data key="v_layers">2</data>
      <data key="v_group">2</data>
    </node>
    <node id="n1227">
      <data key="v_name">Strip1</data>
      <data key="v_abundance">NA</data>
      <data key="v_layers">2</data>
      <data key="v_group">2</data>
    </node>
    <node id="n1228">
      <data key="v_name">Tmbim6</data>
      <data key="v_abundance">NA</data>
      <data key="v_layers">2</data>
      <data key="v_group">2</data>
    </node>
    <node id="n1229">
      <data key="v_name">Zfp280d</data>
      <data key="v_abundance">NA</data>
      <data key="v_layers">2</data>
      <data key="v_group">2</data>
    </node>
    <node id="n1230">
      <data key="v_name">Nptx1</data>
      <data key="v_abundance">NA</data>
      <data key="v_layers">2</data>
      <data key="v_group">2</data>
    </node>
    <node id="n1231">
      <data key="v_name">Tmem8b</data>
      <data key="v_abundance">NA</data>
      <data key="v_layers">2</data>
      <data key="v_group">2</data>
    </node>
    <node id="n1232">
      <data key="v_name">Slco5a1</data>
      <data key="v_abundance">NA</data>
      <data key="v_layers">2</data>
      <data key="v_group">2</data>
    </node>
    <node id="n1233">
      <data key="v_name">Nt5dc3</data>
      <data key="v_abundance">NA</data>
      <data key="v_layers">2</data>
      <data key="v_group">2</data>
    </node>
    <node id="n1234">
      <data key="v_name">Unc5b</data>
      <data key="v_abundance">NA</data>
      <data key="v_layers">2</data>
      <data key="v_group">2</data>
    </node>
    <node id="n1235">
      <data key="v_name">Pmaip1</data>
      <data key="v_abundance">NA</data>
      <data key="v_layers">2</data>
      <data key="v_group">2</data>
    </node>
    <node id="n1236">
      <data key="v_name">Pno1</data>
      <data key="v_abundance">NA</data>
      <data key="v_layers">2</data>
      <data key="v_group">2</data>
    </node>
    <node id="n1237">
      <data key="v_name">Spry4</data>
      <data key="v_abundance">NA</data>
      <data key="v_layers">2</data>
      <data key="v_group">2</data>
    </node>
    <node id="n1238">
      <data key="v_name">Rcc2</data>
      <data key="v_abundance">NA</data>
      <data key="v_layers">2</data>
      <data key="v_group">2</data>
    </node>
    <node id="n1239">
      <data key="v_name">Smad7</data>
      <data key="v_abundance">NA</data>
      <data key="v_layers">2</data>
      <data key="v_group">2</data>
    </node>
    <node id="n1240">
      <data key="v_name">Tomm70a</data>
      <data key="v_abundance">NA</data>
      <data key="v_layers">2</data>
      <data key="v_group">2</data>
    </node>
    <node id="n1241">
      <data key="v_name">Rdx</data>
      <data key="v_abundance">NA</data>
      <data key="v_layers">2</data>
      <data key="v_group">2</data>
    </node>
    <node id="n1242">
      <data key="v_name">Tmem179</data>
      <data key="v_abundance">NA</data>
      <data key="v_layers">2</data>
      <data key="v_group">2</data>
    </node>
    <node id="n1243">
      <data key="v_name">Reep1</data>
      <data key="v_abundance">NA</data>
      <data key="v_layers">2</data>
      <data key="v_group">2</data>
    </node>
    <node id="n1244">
      <data key="v_name">Zfp9</data>
      <data key="v_abundance">NA</data>
      <data key="v_layers">2</data>
      <data key="v_group">2</data>
    </node>
    <node id="n1245">
      <data key="v_name">Synj1</data>
      <data key="v_abundance">NA</data>
      <data key="v_layers">2</data>
      <data key="v_group">2</data>
    </node>
    <node id="n1246">
      <data key="v_name">Thsd4</data>
      <data key="v_abundance">NA</data>
      <data key="v_layers">2</data>
      <data key="v_group">2</data>
    </node>
    <node id="n1247">
      <data key="v_name">Ppap2b</data>
      <data key="v_abundance">NA</data>
      <data key="v_layers">2</data>
      <data key="v_group">2</data>
    </node>
    <node id="n1248">
      <data key="v_name">Ssr1</data>
      <data key="v_abundance">NA</data>
      <data key="v_layers">2</data>
      <data key="v_group">2</data>
    </node>
    <node id="n1249">
      <data key="v_name">Mtf1</data>
      <data key="v_abundance">NA</data>
      <data key="v_layers">2</data>
      <data key="v_group">2</data>
    </node>
    <node id="n1250">
      <data key="v_name">Trib2</data>
      <data key="v_abundance">NA</data>
      <data key="v_layers">2</data>
      <data key="v_group">2</data>
    </node>
    <node id="n1251">
      <data key="v_name">Zfp26</data>
      <data key="v_abundance">NA</data>
      <data key="v_layers">2</data>
      <data key="v_group">2</data>
    </node>
    <node id="n1252">
      <data key="v_name">St8sia3</data>
      <data key="v_abundance">NA</data>
      <data key="v_layers">2</data>
      <data key="v_group">2</data>
    </node>
    <node id="n1253">
      <data key="v_name">Tnks</data>
      <data key="v_abundance">NA</data>
      <data key="v_layers">2</data>
      <data key="v_group">2</data>
    </node>
    <node id="n1254">
      <data key="v_name">Ptp4a2</data>
      <data key="v_abundance">NA</data>
      <data key="v_layers">2</data>
      <data key="v_group">2</data>
    </node>
    <node id="n1255">
      <data key="v_name">Slc6a8</data>
      <data key="v_abundance">NA</data>
      <data key="v_layers">2</data>
      <data key="v_group">2</data>
    </node>
    <node id="n1256">
      <data key="v_name">Tnfaip1</data>
      <data key="v_abundance">NA</data>
      <data key="v_layers">2</data>
      <data key="v_group">2</data>
    </node>
    <node id="n1257">
      <data key="v_name">Wdr1</data>
      <data key="v_abundance">NA</data>
      <data key="v_layers">2</data>
      <data key="v_group">2</data>
    </node>
    <node id="n1258">
      <data key="v_name">Wdr44</data>
      <data key="v_abundance">NA</data>
      <data key="v_layers">2</data>
      <data key="v_group">2</data>
    </node>
    <node id="n1259">
      <data key="v_name">Tbc1d8b</data>
      <data key="v_abundance">NA</data>
      <data key="v_layers">2</data>
      <data key="v_group">2</data>
    </node>
    <node id="n1260">
      <data key="v_name">Rragb</data>
      <data key="v_abundance">NA</data>
      <data key="v_layers">2</data>
      <data key="v_group">2</data>
    </node>
    <node id="n1261">
      <data key="v_name">Xpo7</data>
      <data key="v_abundance">NA</data>
      <data key="v_layers">2</data>
      <data key="v_group">2</data>
    </node>
    <node id="n1262">
      <data key="v_name">Slc7a1</data>
      <data key="v_abundance">NA</data>
      <data key="v_layers">2</data>
      <data key="v_group">2</data>
    </node>
    <node id="n1263">
      <data key="v_name">Ube2i</data>
      <data key="v_abundance">NA</data>
      <data key="v_layers">2</data>
      <data key="v_group">2</data>
    </node>
    <node id="n1264">
      <data key="v_name">Ube2k</data>
      <data key="v_abundance">NA</data>
      <data key="v_layers">2</data>
      <data key="v_group">2</data>
    </node>
    <node id="n1265">
      <data key="v_name">Zzz3</data>
      <data key="v_abundance">NA</data>
      <data key="v_layers">2</data>
      <data key="v_group">2</data>
    </node>
    <node id="n1266">
      <data key="v_name">Zbtb9</data>
      <data key="v_abundance">NA</data>
      <data key="v_layers">2</data>
      <data key="v_group">2</data>
    </node>
    <node id="n1267">
      <data key="v_name">Vat1</data>
      <data key="v_abundance">NA</data>
      <data key="v_layers">2</data>
      <data key="v_group">2</data>
    </node>
    <node id="n1268">
      <data key="v_name">Zfp317</data>
      <data key="v_abundance">NA</data>
      <data key="v_layers">2</data>
      <data key="v_group">2</data>
    </node>
    <node id="n1269">
      <data key="v_name">Ywhab</data>
      <data key="v_abundance">NA</data>
      <data key="v_layers">2</data>
      <data key="v_group">2</data>
    </node>
    <node id="n1270">
      <data key="v_name">Usp10</data>
      <data key="v_abundance">NA</data>
      <data key="v_layers">2</data>
      <data key="v_group">2</data>
    </node>
    <node id="n1271">
      <data key="v_name">Pgr</data>
      <data key="v_abundance">NA</data>
      <data key="v_layers">2</data>
      <data key="v_group">2</data>
    </node>
    <node id="n1272">
      <data key="v_name">Ubap2l</data>
      <data key="v_abundance">NA</data>
      <data key="v_layers">2</data>
      <data key="v_group">2</data>
    </node>
    <node id="n1273">
      <data key="v_name">Zfp251</data>
      <data key="v_abundance">NA</data>
      <data key="v_layers">2</data>
      <data key="v_group">2</data>
    </node>
    <node id="n1274">
      <data key="v_name">Ttc3</data>
      <data key="v_abundance">NA</data>
      <data key="v_layers">2</data>
      <data key="v_group">2</data>
    </node>
    <node id="n1275">
      <data key="v_name">Whsc1</data>
      <data key="v_abundance">NA</data>
      <data key="v_layers">2</data>
      <data key="v_group">2</data>
    </node>
    <node id="n1276">
      <data key="v_name">Tcf4</data>
      <data key="v_abundance">NA</data>
      <data key="v_layers">2</data>
      <data key="v_group">2</data>
    </node>
    <node id="n1277">
      <data key="v_name">Zfp568</data>
      <data key="v_abundance">NA</data>
      <data key="v_layers">2</data>
      <data key="v_group">2</data>
    </node>
    <node id="n1278">
      <data key="v_name">Phactr3</data>
      <data key="v_abundance">NA</data>
      <data key="v_layers">2</data>
      <data key="v_group">2</data>
    </node>
    <node id="n1279">
      <data key="v_name">Smad5</data>
      <data key="v_abundance">NA</data>
      <data key="v_layers">2</data>
      <data key="v_group">2</data>
    </node>
    <node id="n1280">
      <data key="v_name">Unc5c</data>
      <data key="v_abundance">NA</data>
      <data key="v_layers">2</data>
      <data key="v_group">2</data>
    </node>
    <node id="n1281">
      <data key="v_name">Vldlr</data>
      <data key="v_abundance">NA</data>
      <data key="v_layers">2</data>
      <data key="v_group">2</data>
    </node>
    <node id="n1282">
      <data key="v_name">Rhoa</data>
      <data key="v_abundance">NA</data>
      <data key="v_layers">2</data>
      <data key="v_group">2</data>
    </node>
    <node id="n1283">
      <data key="v_name">Sgms1</data>
      <data key="v_abundance">NA</data>
      <data key="v_layers">2</data>
      <data key="v_group">2</data>
    </node>
    <node id="n1284">
      <data key="v_name">Zbtb5</data>
      <data key="v_abundance">NA</data>
      <data key="v_layers">2</data>
      <data key="v_group">2</data>
    </node>
    <node id="n1285">
      <data key="v_name">Zbtb4</data>
      <data key="v_abundance">NA</data>
      <data key="v_layers">2</data>
      <data key="v_group">2</data>
    </node>
    <node id="n1286">
      <data key="v_name">Ssbp2</data>
      <data key="v_abundance">NA</data>
      <data key="v_layers">2</data>
      <data key="v_group">2</data>
    </node>
    <node id="n1287">
      <data key="v_name">Zkscan1</data>
      <data key="v_abundance">NA</data>
      <data key="v_layers">2</data>
      <data key="v_group">2</data>
    </node>
    <node id="n1288">
      <data key="v_name">Sstr1</data>
      <data key="v_abundance">NA</data>
      <data key="v_layers">2</data>
      <data key="v_group">2</data>
    </node>
    <node id="n1289">
      <data key="v_name">Scn8a</data>
      <data key="v_abundance">NA</data>
      <data key="v_layers">2</data>
      <data key="v_group">2</data>
    </node>
    <node id="n1290">
      <data key="v_name">Vcan</data>
      <data key="v_abundance">NA</data>
      <data key="v_layers">2</data>
      <data key="v_group">2</data>
    </node>
    <node id="n1291">
      <data key="v_name">Stc1</data>
      <data key="v_abundance">NA</data>
      <data key="v_layers">2</data>
      <data key="v_group">2</data>
    </node>
    <node id="n1292">
      <data key="v_name">Wwtr1</data>
      <data key="v_abundance">NA</data>
      <data key="v_layers">2</data>
      <data key="v_group">2</data>
    </node>
    <node id="n1293">
      <data key="v_name">Zcchc4</data>
      <data key="v_abundance">NA</data>
      <data key="v_layers">2</data>
      <data key="v_group">2</data>
    </node>
    <node id="n1294">
      <data key="v_name">Ppp1r1a</data>
      <data key="v_abundance">NA</data>
      <data key="v_layers">2</data>
      <data key="v_group">2</data>
    </node>
    <node id="n1295">
      <data key="v_name">Ranbp3l</data>
      <data key="v_abundance">NA</data>
      <data key="v_layers">2</data>
      <data key="v_group">2</data>
    </node>
    <node id="n1296">
      <data key="v_name">Plxna2</data>
      <data key="v_abundance">NA</data>
      <data key="v_layers">2</data>
      <data key="v_group">2</data>
    </node>
    <node id="n1297">
      <data key="v_name">Ugcg</data>
      <data key="v_abundance">NA</data>
      <data key="v_layers">2</data>
      <data key="v_group">2</data>
    </node>
    <node id="n1298">
      <data key="v_name">Sik3</data>
      <data key="v_abundance">NA</data>
      <data key="v_layers">2</data>
      <data key="v_group">2</data>
    </node>
    <node id="n1299">
      <data key="v_name">Tgoln1</data>
      <data key="v_abundance">NA</data>
      <data key="v_layers">2</data>
      <data key="v_group">2</data>
    </node>
    <node id="n1300">
      <data key="v_name">Zkscan8</data>
      <data key="v_abundance">NA</data>
      <data key="v_layers">2</data>
      <data key="v_group">2</data>
    </node>
    <node id="n1301">
      <data key="v_name">Rgp1</data>
      <data key="v_abundance">NA</data>
      <data key="v_layers">2</data>
      <data key="v_group">2</data>
    </node>
    <node id="n1302">
      <data key="v_name">Txnip</data>
      <data key="v_abundance">NA</data>
      <data key="v_layers">2</data>
      <data key="v_group">2</data>
    </node>
    <node id="n1303">
      <data key="v_name">Tcta</data>
      <data key="v_abundance">NA</data>
      <data key="v_layers">2</data>
      <data key="v_group">2</data>
    </node>
    <node id="n1304">
      <data key="v_name">Prrc2b</data>
      <data key="v_abundance">NA</data>
      <data key="v_layers">2</data>
      <data key="v_group">2</data>
    </node>
    <node id="n1305">
      <data key="v_name">Pgm2l1</data>
      <data key="v_abundance">NA</data>
      <data key="v_layers">2</data>
      <data key="v_group">2</data>
    </node>
    <node id="n1306">
      <data key="v_name">Slc6a6</data>
      <data key="v_abundance">NA</data>
      <data key="v_layers">2</data>
      <data key="v_group">2</data>
    </node>
    <node id="n1307">
      <data key="v_name">Sox11</data>
      <data key="v_abundance">NA</data>
      <data key="v_layers">2</data>
      <data key="v_group">2</data>
    </node>
    <node id="n1308">
      <data key="v_name">Syn3</data>
      <data key="v_abundance">NA</data>
      <data key="v_layers">2</data>
      <data key="v_group">2</data>
    </node>
    <node id="n1309">
      <data key="v_name">Wipf2</data>
      <data key="v_abundance">NA</data>
      <data key="v_layers">2</data>
      <data key="v_group">2</data>
    </node>
    <node id="n1310">
      <data key="v_name">Ulk1</data>
      <data key="v_abundance">NA</data>
      <data key="v_layers">2</data>
      <data key="v_group">2</data>
    </node>
    <node id="n1311">
      <data key="v_name">Zbtb39</data>
      <data key="v_abundance">NA</data>
      <data key="v_layers">2</data>
      <data key="v_group">2</data>
    </node>
    <node id="n1312">
      <data key="v_name">Rab11b</data>
      <data key="v_abundance">NA</data>
      <data key="v_layers">2</data>
      <data key="v_group">2</data>
    </node>
    <node id="n1313">
      <data key="v_name">F10</data>
      <data key="v_abundance">NA</data>
      <data key="v_layers">2</data>
      <data key="v_group">2</data>
    </node>
    <node id="n1314">
      <data key="v_name">Npy1r</data>
      <data key="v_abundance">NA</data>
      <data key="v_layers">2</data>
      <data key="v_group">2</data>
    </node>
    <node id="n1315">
      <data key="v_name">Adam28</data>
      <data key="v_abundance">NA</data>
      <data key="v_layers">2</data>
      <data key="v_group">2</data>
    </node>
    <node id="n1316">
      <data key="v_name">Tet1</data>
      <data key="v_abundance">NA</data>
      <data key="v_layers">2</data>
      <data key="v_group">2</data>
    </node>
    <node id="n1317">
      <data key="v_name">Hltf</data>
      <data key="v_abundance">NA</data>
      <data key="v_layers">2</data>
      <data key="v_group">2</data>
    </node>
    <node id="n1318">
      <data key="v_name">Casp8</data>
      <data key="v_abundance">NA</data>
      <data key="v_layers">2</data>
      <data key="v_group">2</data>
    </node>
    <node id="n1319">
      <data key="v_name">Slc6a2</data>
      <data key="v_abundance">NA</data>
      <data key="v_layers">2</data>
      <data key="v_group">2</data>
    </node>
    <node id="n1320">
      <data key="v_name">Rp2h</data>
      <data key="v_abundance">NA</data>
      <data key="v_layers">2</data>
      <data key="v_group">2</data>
    </node>
    <node id="n1321">
      <data key="v_name">Sap18</data>
      <data key="v_abundance">NA</data>
      <data key="v_layers">2</data>
      <data key="v_group">2</data>
    </node>
    <node id="n1322">
      <data key="v_name">Krr1</data>
      <data key="v_abundance">NA</data>
      <data key="v_layers">2</data>
      <data key="v_group">2</data>
    </node>
    <node id="n1323">
      <data key="v_name">Anapc16</data>
      <data key="v_abundance">NA</data>
      <data key="v_layers">2</data>
      <data key="v_group">2</data>
    </node>
    <node id="n1324">
      <data key="v_name">Ubxn8</data>
      <data key="v_abundance">NA</data>
      <data key="v_layers">2</data>
      <data key="v_group">2</data>
    </node>
    <node id="n1325">
      <data key="v_name">Stxbp4</data>
      <data key="v_abundance">NA</data>
      <data key="v_layers">2</data>
      <data key="v_group">2</data>
    </node>
    <node id="n1326">
      <data key="v_name">Lypla1</data>
      <data key="v_abundance">NA</data>
      <data key="v_layers">2</data>
      <data key="v_group">2</data>
    </node>
    <node id="n1327">
      <data key="v_name">Xcr1</data>
      <data key="v_abundance">NA</data>
      <data key="v_layers">2</data>
      <data key="v_group">2</data>
    </node>
    <node id="n1328">
      <data key="v_name">Gla</data>
      <data key="v_abundance">NA</data>
      <data key="v_layers">2</data>
      <data key="v_group">2</data>
    </node>
    <node id="n1329">
      <data key="v_name">Sfn</data>
      <data key="v_abundance">NA</data>
      <data key="v_layers">2</data>
      <data key="v_group">2</data>
    </node>
    <node id="n1330">
      <data key="v_name">Hsbp1l1</data>
      <data key="v_abundance">NA</data>
      <data key="v_layers">2</data>
      <data key="v_group">2</data>
    </node>
    <node id="n1331">
      <data key="v_name">Psmd9</data>
      <data key="v_abundance">NA</data>
      <data key="v_layers">2</data>
      <data key="v_group">2</data>
    </node>
    <node id="n1332">
      <data key="v_name">Slx1b</data>
      <data key="v_abundance">NA</data>
      <data key="v_layers">2</data>
      <data key="v_group">2</data>
    </node>
    <node id="n1333">
      <data key="v_name">Bambi</data>
      <data key="v_abundance">NA</data>
      <data key="v_layers">2</data>
      <data key="v_group">2</data>
    </node>
    <node id="n1334">
      <data key="v_name">Prpf31</data>
      <data key="v_abundance">NA</data>
      <data key="v_layers">2</data>
      <data key="v_group">2</data>
    </node>
    <node id="n1335">
      <data key="v_name">Rhobtb1</data>
      <data key="v_abundance">NA</data>
      <data key="v_layers">2</data>
      <data key="v_group">2</data>
    </node>
    <node id="n1336">
      <data key="v_name">Wdfy1</data>
      <data key="v_abundance">NA</data>
      <data key="v_layers">2</data>
      <data key="v_group">2</data>
    </node>
    <node id="n1337">
      <data key="v_name">Tprkb</data>
      <data key="v_abundance">NA</data>
      <data key="v_layers">2</data>
      <data key="v_group">2</data>
    </node>
    <node id="n1338">
      <data key="v_name">Crtc3</data>
      <data key="v_abundance">NA</data>
      <data key="v_layers">2</data>
      <data key="v_group">2</data>
    </node>
    <node id="n1339">
      <data key="v_name">Fam86</data>
      <data key="v_abundance">NA</data>
      <data key="v_layers">2</data>
      <data key="v_group">2</data>
    </node>
    <node id="n1340">
      <data key="v_name">Dcp2</data>
      <data key="v_abundance">NA</data>
      <data key="v_layers">2</data>
      <data key="v_group">2</data>
    </node>
    <node id="n1341">
      <data key="v_name">Pogk</data>
      <data key="v_abundance">NA</data>
      <data key="v_layers">2</data>
      <data key="v_group">2</data>
    </node>
    <node id="n1342">
      <data key="v_name">Aida</data>
      <data key="v_abundance">NA</data>
      <data key="v_layers">2</data>
      <data key="v_group">2</data>
    </node>
    <node id="n1343">
      <data key="v_name">Pdxdc1</data>
      <data key="v_abundance">NA</data>
      <data key="v_layers">2</data>
      <data key="v_group">2</data>
    </node>
    <node id="n1344">
      <data key="v_name">Ndufaf7</data>
      <data key="v_abundance">NA</data>
      <data key="v_layers">2</data>
      <data key="v_group">2</data>
    </node>
    <node id="n1345">
      <data key="v_name">Lima1</data>
      <data key="v_abundance">NA</data>
      <data key="v_layers">2</data>
      <data key="v_group">2</data>
    </node>
    <node id="n1346">
      <data key="v_name">Dnal1</data>
      <data key="v_abundance">NA</data>
      <data key="v_layers">2</data>
      <data key="v_group">2</data>
    </node>
    <node id="n1347">
      <data key="v_name">Tstd3</data>
      <data key="v_abundance">NA</data>
      <data key="v_layers">2</data>
      <data key="v_group">2</data>
    </node>
    <node id="n1348">
      <data key="v_name">Pus7</data>
      <data key="v_abundance">NA</data>
      <data key="v_layers">2</data>
      <data key="v_group">2</data>
    </node>
    <node id="n1349">
      <data key="v_name">Fbxo22</data>
      <data key="v_abundance">NA</data>
      <data key="v_layers">2</data>
      <data key="v_group">2</data>
    </node>
    <node id="n1350">
      <data key="v_name">Gmip</data>
      <data key="v_abundance">NA</data>
      <data key="v_layers">2</data>
      <data key="v_group">2</data>
    </node>
    <node id="n1351">
      <data key="v_name">Car5b</data>
      <data key="v_abundance">NA</data>
      <data key="v_layers">2</data>
      <data key="v_group">2</data>
    </node>
    <node id="n1352">
      <data key="v_name">Cml3</data>
      <data key="v_abundance">NA</data>
      <data key="v_layers">2</data>
      <data key="v_group">2</data>
    </node>
    <node id="n1353">
      <data key="v_name">Sfxn2</data>
      <data key="v_abundance">NA</data>
      <data key="v_layers">2</data>
      <data key="v_group">2</data>
    </node>
    <node id="n1354">
      <data key="v_name">Tecpr2</data>
      <data key="v_abundance">NA</data>
      <data key="v_layers">2</data>
      <data key="v_group">2</data>
    </node>
    <node id="n1355">
      <data key="v_name">Lrrc14b</data>
      <data key="v_abundance">NA</data>
      <data key="v_layers">2</data>
      <data key="v_group">2</data>
    </node>
    <node id="n1356">
      <data key="v_name">Ptpn7</data>
      <data key="v_abundance">NA</data>
      <data key="v_layers">2</data>
      <data key="v_group">2</data>
    </node>
    <node id="n1357">
      <data key="v_name">Nav2</data>
      <data key="v_abundance">NA</data>
      <data key="v_layers">2</data>
      <data key="v_group">2</data>
    </node>
    <node id="n1358">
      <data key="v_name">Gemin8</data>
      <data key="v_abundance">NA</data>
      <data key="v_layers">2</data>
      <data key="v_group">2</data>
    </node>
    <node id="n1359">
      <data key="v_name">Zfp553</data>
      <data key="v_abundance">NA</data>
      <data key="v_layers">2</data>
      <data key="v_group">2</data>
    </node>
    <node id="n1360">
      <data key="v_name">Zfp959</data>
      <data key="v_abundance">NA</data>
      <data key="v_layers">2</data>
      <data key="v_group">2</data>
    </node>
    <node id="n1361">
      <data key="v_name">Nwd1</data>
      <data key="v_abundance">NA</data>
      <data key="v_layers">2</data>
      <data key="v_group">2</data>
    </node>
    <node id="n1362">
      <data key="v_name">Glt28d2</data>
      <data key="v_abundance">NA</data>
      <data key="v_layers">2</data>
      <data key="v_group">2</data>
    </node>
    <node id="n1363">
      <data key="v_name">Tfcp2l1</data>
      <data key="v_abundance">NA</data>
      <data key="v_layers">2</data>
      <data key="v_group">2</data>
    </node>
    <node id="n1364">
      <data key="v_name">Prss43</data>
      <data key="v_abundance">NA</data>
      <data key="v_layers">2</data>
      <data key="v_group">2</data>
    </node>
    <node id="n1365">
      <data key="v_name">Asap3</data>
      <data key="v_abundance">NA</data>
      <data key="v_layers">2</data>
      <data key="v_group">2</data>
    </node>
    <node id="n1366">
      <data key="v_name">Ccdc78</data>
      <data key="v_abundance">NA</data>
      <data key="v_layers">2</data>
      <data key="v_group">2</data>
    </node>
    <node id="n1367">
      <data key="v_name">Opa3</data>
      <data key="v_abundance">NA</data>
      <data key="v_layers">2</data>
      <data key="v_group">2</data>
    </node>
    <node id="n1368">
      <data key="v_name">Sgpp2</data>
      <data key="v_abundance">NA</data>
      <data key="v_layers">2</data>
      <data key="v_group">2</data>
    </node>
    <node id="n1369">
      <data key="v_name">Rft1</data>
      <data key="v_abundance">NA</data>
      <data key="v_layers">2</data>
      <data key="v_group">2</data>
    </node>
    <node id="n1370">
      <data key="v_name">Zfp882</data>
      <data key="v_abundance">NA</data>
      <data key="v_layers">2</data>
      <data key="v_group">2</data>
    </node>
    <node id="n1371">
      <data key="v_name">Gm6531</data>
      <data key="v_abundance">NA</data>
      <data key="v_layers">2</data>
      <data key="v_group">2</data>
    </node>
    <node id="n1372">
      <data key="v_name">Alox12</data>
      <data key="v_abundance">NA</data>
      <data key="v_layers">2</data>
      <data key="v_group">2</data>
    </node>
    <node id="n1373">
      <data key="v_name">Cdh1</data>
      <data key="v_abundance">NA</data>
      <data key="v_layers">2</data>
      <data key="v_group">2</data>
    </node>
    <node id="n1374">
      <data key="v_name">Gpi1</data>
      <data key="v_abundance">NA</data>
      <data key="v_layers">2</data>
      <data key="v_group">2</data>
    </node>
    <node id="n1375">
      <data key="v_name">2010109I03Rik</data>
      <data key="v_abundance">NA</data>
      <data key="v_layers">2</data>
      <data key="v_group">2</data>
    </node>
    <node id="n1376">
      <data key="v_name">4930579G24Rik</data>
      <data key="v_abundance">NA</data>
      <data key="v_layers">2</data>
      <data key="v_group">2</data>
    </node>
    <node id="n1377">
      <data key="v_name">9230110C19Rik</data>
      <data key="v_abundance">NA</data>
      <data key="v_layers">2</data>
      <data key="v_group">2</data>
    </node>
    <node id="n1378">
      <data key="v_name">Abcd4</data>
      <data key="v_abundance">NA</data>
      <data key="v_layers">2</data>
      <data key="v_group">2</data>
    </node>
    <node id="n1379">
      <data key="v_name">Abl2</data>
      <data key="v_abundance">NA</data>
      <data key="v_layers">2</data>
      <data key="v_group">2</data>
    </node>
    <node id="n1380">
      <data key="v_name">Csf3r</data>
      <data key="v_abundance">NA</data>
      <data key="v_layers">2</data>
      <data key="v_group">2</data>
    </node>
    <node id="n1381">
      <data key="v_name">Adarb1</data>
      <data key="v_abundance">NA</data>
      <data key="v_layers">2</data>
      <data key="v_group">2</data>
    </node>
    <node id="n1382">
      <data key="v_name">Cxcl11</data>
      <data key="v_abundance">NA</data>
      <data key="v_layers">2</data>
      <data key="v_group">2</data>
    </node>
    <node id="n1383">
      <data key="v_name">E130311K13Rik</data>
      <data key="v_abundance">NA</data>
      <data key="v_layers">2</data>
      <data key="v_group">2</data>
    </node>
    <node id="n1384">
      <data key="v_name">Bri3bp</data>
      <data key="v_abundance">NA</data>
      <data key="v_layers">2</data>
      <data key="v_group">2</data>
    </node>
    <node id="n1385">
      <data key="v_name">Btaf1</data>
      <data key="v_abundance">NA</data>
      <data key="v_layers">2</data>
      <data key="v_group">2</data>
    </node>
    <node id="n1386">
      <data key="v_name">Haus2</data>
      <data key="v_abundance">NA</data>
      <data key="v_layers">2</data>
      <data key="v_group">2</data>
    </node>
    <node id="n1387">
      <data key="v_name">Gga2</data>
      <data key="v_abundance">NA</data>
      <data key="v_layers">2</data>
      <data key="v_group">2</data>
    </node>
    <node id="n1388">
      <data key="v_name">Mprip</data>
      <data key="v_abundance">NA</data>
      <data key="v_layers">2</data>
      <data key="v_group">2</data>
    </node>
    <node id="n1389">
      <data key="v_name">Clmn</data>
      <data key="v_abundance">NA</data>
      <data key="v_layers">2</data>
      <data key="v_group">2</data>
    </node>
    <node id="n1390">
      <data key="v_name">Cntn2</data>
      <data key="v_abundance">NA</data>
      <data key="v_layers">2</data>
      <data key="v_group">2</data>
    </node>
    <node id="n1391">
      <data key="v_name">Creb1</data>
      <data key="v_abundance">NA</data>
      <data key="v_layers">2</data>
      <data key="v_group">2</data>
    </node>
    <node id="n1392">
      <data key="v_name">Diap2</data>
      <data key="v_abundance">NA</data>
      <data key="v_layers">2</data>
      <data key="v_group">2</data>
    </node>
    <node id="n1393">
      <data key="v_name">Ogdh</data>
      <data key="v_abundance">NA</data>
      <data key="v_layers">2</data>
      <data key="v_group">2</data>
    </node>
    <node id="n1394">
      <data key="v_name">Inip</data>
      <data key="v_abundance">NA</data>
      <data key="v_layers">2</data>
      <data key="v_group">2</data>
    </node>
    <node id="n1395">
      <data key="v_name">Klhl24</data>
      <data key="v_abundance">NA</data>
      <data key="v_layers">2</data>
      <data key="v_group">2</data>
    </node>
    <node id="n1396">
      <data key="v_name">Zfp148</data>
      <data key="v_abundance">NA</data>
      <data key="v_layers">2</data>
      <data key="v_group">2</data>
    </node>
    <node id="n1397">
      <data key="v_name">Pkd2</data>
      <data key="v_abundance">NA</data>
      <data key="v_layers">2</data>
      <data key="v_group">2</data>
    </node>
    <node id="n1398">
      <data key="v_name">Uvssa</data>
      <data key="v_abundance">NA</data>
      <data key="v_layers">2</data>
      <data key="v_group">2</data>
    </node>
    <node id="n1399">
      <data key="v_name">Taf1</data>
      <data key="v_abundance">NA</data>
      <data key="v_layers">2</data>
      <data key="v_group">2</data>
    </node>
    <node id="n1400">
      <data key="v_name">Slc7a2</data>
      <data key="v_abundance">NA</data>
      <data key="v_layers">2</data>
      <data key="v_group">2</data>
    </node>
    <node id="n1401">
      <data key="v_name">Lrrc3</data>
      <data key="v_abundance">NA</data>
      <data key="v_layers">2</data>
      <data key="v_group">2</data>
    </node>
    <node id="n1402">
      <data key="v_name">Snx30</data>
      <data key="v_abundance">NA</data>
      <data key="v_layers">2</data>
      <data key="v_group">2</data>
    </node>
    <node id="n1403">
      <data key="v_name">Zdhhc20</data>
      <data key="v_abundance">NA</data>
      <data key="v_layers">2</data>
      <data key="v_group">2</data>
    </node>
    <node id="n1404">
      <data key="v_name">Tmed5</data>
      <data key="v_abundance">NA</data>
      <data key="v_layers">2</data>
      <data key="v_group">2</data>
    </node>
    <node id="n1405">
      <data key="v_name">Mpv17</data>
      <data key="v_abundance">NA</data>
      <data key="v_layers">2</data>
      <data key="v_group">2</data>
    </node>
    <node id="n1406">
      <data key="v_name">Pdk1</data>
      <data key="v_abundance">NA</data>
      <data key="v_layers">2</data>
      <data key="v_group">2</data>
    </node>
    <edge source="n0" target="n29">
      <data key="e_direction">unknown</data>
    </edge>
    <edge source="n0" target="n37">
      <data key="e_direction">unknown</data>
    </edge>
    <edge source="n0" target="n39">
      <data key="e_direction">unknown</data>
    </edge>
    <edge source="n0" target="n41">
      <data key="e_direction">unknown</data>
    </edge>
    <edge source="n0" target="n44">
      <data key="e_direction">unknown</data>
    </edge>
    <edge source="n0" target="n45">
      <data key="e_direction">unknown</data>
    </edge>
    <edge source="n0" target="n46">
      <data key="e_direction">unknown</data>
    </edge>
    <edge source="n0" target="n47">
      <data key="e_direction">unknown</data>
    </edge>
    <edge source="n0" target="n49">
      <data key="e_direction">unknown</data>
    </edge>
    <edge source="n0" target="n53">
      <data key="e_direction">unknown</data>
    </edge>
    <edge source="n0" target="n54">
      <data key="e_direction">unknown</data>
    </edge>
    <edge source="n0" target="n55">
      <data key="e_direction">unknown</data>
    </edge>
    <edge source="n0" target="n57">
      <data key="e_direction">unknown</data>
    </edge>
    <edge source="n0" target="n58">
      <data key="e_direction">unknown</data>
    </edge>
    <edge source="n0" target="n64">
      <data key="e_direction">unknown</data>
    </edge>
    <edge source="n0" target="n68">
      <data key="e_direction">unknown</data>
    </edge>
    <edge source="n0" target="n74">
      <data key="e_direction">unknown</data>
    </edge>
    <edge source="n0" target="n75">
      <data key="e_direction">unknown</data>
    </edge>
    <edge source="n0" target="n81">
      <data key="e_direction">unknown</data>
    </edge>
    <edge source="n0" target="n83">
      <data key="e_direction">unknown</data>
    </edge>
    <edge source="n0" target="n86">
      <data key="e_direction">unknown</data>
    </edge>
    <edge source="n0" target="n87">
      <data key="e_direction">unknown</data>
    </edge>
    <edge source="n0" target="n90">
      <data key="e_direction">unknown</data>
    </edge>
    <edge source="n0" target="n91">
      <data key="e_direction">unknown</data>
    </edge>
    <edge source="n0" target="n92">
      <data key="e_direction">unknown</data>
    </edge>
    <edge source="n0" target="n93">
      <data key="e_direction">unknown</data>
    </edge>
    <edge source="n0" target="n94">
      <data key="e_direction">unknown</data>
    </edge>
    <edge source="n0" target="n95">
      <data key="e_direction">unknown</data>
    </edge>
    <edge source="n0" target="n97">
      <data key="e_direction">unknown</data>
    </edge>
    <edge source="n0" target="n98">
      <data key="e_direction">unknown</data>
    </edge>
    <edge source="n0" target="n100">
      <data key="e_direction">unknown</data>
    </edge>
    <edge source="n0" target="n102">
      <data key="e_direction">unknown</data>
    </edge>
    <edge source="n0" target="n103">
      <data key="e_direction">unknown</data>
    </edge>
    <edge source="n0" target="n105">
      <data key="e_direction">unknown</data>
    </edge>
    <edge source="n0" target="n107">
      <data key="e_direction">unknown</data>
    </edge>
    <edge source="n0" target="n118">
      <data key="e_direction">unknown</data>
    </edge>
    <edge source="n0" target="n123">
      <data key="e_direction">unknown</data>
    </edge>
    <edge source="n0" target="n125">
      <data key="e_direction">unknown</data>
    </edge>
    <edge source="n0" target="n126">
      <data key="e_direction">unknown</data>
    </edge>
    <edge source="n0" target="n129">
      <data key="e_direction">unknown</data>
    </edge>
    <edge source="n0" target="n131">
      <data key="e_direction">unknown</data>
    </edge>
    <edge source="n0" target="n132">
      <data key="e_direction">unknown</data>
    </edge>
    <edge source="n0" target="n133">
      <data key="e_direction">unknown</data>
    </edge>
    <edge source="n0" target="n139">
      <data key="e_direction">unknown</data>
    </edge>
    <edge source="n0" target="n141">
      <data key="e_direction">unknown</data>
    </edge>
    <edge source="n0" target="n142">
      <data key="e_direction">unknown</data>
    </edge>
    <edge source="n0" target="n143">
      <data key="e_direction">unknown</data>
    </edge>
    <edge source="n0" target="n147">
      <data key="e_direction">unknown</data>
    </edge>
    <edge source="n0" target="n148">
      <data key="e_direction">unknown</data>
    </edge>
    <edge source="n0" target="n149">
      <data key="e_direction">unknown</data>
    </edge>
    <edge source="n0" target="n150">
      <data key="e_direction">unknown</data>
    </edge>
    <edge source="n0" target="n151">
      <data key="e_direction">unknown</data>
    </edge>
    <edge source="n0" target="n158">
      <data key="e_direction">unknown</data>
    </edge>
    <edge source="n0" target="n159">
      <data key="e_direction">unknown</data>
    </edge>
    <edge source="n0" target="n165">
      <data key="e_direction">unknown</data>
    </edge>
    <edge source="n0" target="n166">
      <data key="e_direction">unknown</data>
    </edge>
    <edge source="n0" target="n167">
      <data key="e_direction">unknown</data>
    </edge>
    <edge source="n0" target="n169">
      <data key="e_direction">unknown</data>
    </edge>
    <edge source="n0" target="n177">
      <data key="e_direction">unknown</data>
    </edge>
    <edge source="n0" target="n178">
      <data key="e_direction">unknown</data>
    </edge>
    <edge source="n0" target="n179">
      <data key="e_direction">unknown</data>
    </edge>
    <edge source="n0" target="n186">
      <data key="e_direction">unknown</data>
    </edge>
    <edge source="n0" target="n191">
      <data key="e_direction">unknown</data>
    </edge>
    <edge source="n0" target="n192">
      <data key="e_direction">unknown</data>
    </edge>
    <edge source="n0" target="n194">
      <data key="e_direction">unknown</data>
    </edge>
    <edge source="n0" target="n197">
      <data key="e_direction">unknown</data>
    </edge>
    <edge source="n0" target="n199">
      <data key="e_direction">unknown</data>
    </edge>
    <edge source="n0" target="n200">
      <data key="e_direction">unknown</data>
    </edge>
    <edge source="n0" target="n206">
      <data key="e_direction">unknown</data>
    </edge>
    <edge source="n0" target="n211">
      <data key="e_direction">unknown</data>
    </edge>
    <edge source="n0" target="n212">
      <data key="e_direction">unknown</data>
    </edge>
    <edge source="n0" target="n216">
      <data key="e_direction">unknown</data>
    </edge>
    <edge source="n0" target="n217">
      <data key="e_direction">unknown</data>
    </edge>
    <edge source="n0" target="n219">
      <data key="e_direction">unknown</data>
    </edge>
    <edge source="n0" target="n220">
      <data key="e_direction">unknown</data>
    </edge>
    <edge source="n0" target="n225">
      <data key="e_direction">unknown</data>
    </edge>
    <edge source="n0" target="n226">
      <data key="e_direction">unknown</data>
    </edge>
    <edge source="n0" target="n231">
      <data key="e_direction">unknown</data>
    </edge>
    <edge source="n0" target="n232">
      <data key="e_direction">unknown</data>
    </edge>
    <edge source="n0" target="n237">
      <data key="e_direction">unknown</data>
    </edge>
    <edge source="n0" target="n239">
      <data key="e_direction">unknown</data>
    </edge>
    <edge source="n0" target="n242">
      <data key="e_direction">unknown</data>
    </edge>
    <edge source="n0" target="n243">
      <data key="e_direction">unknown</data>
    </edge>
    <edge source="n0" target="n246">
      <data key="e_direction">unknown</data>
    </edge>
    <edge source="n0" target="n247">
      <data key="e_direction">unknown</data>
    </edge>
    <edge source="n0" target="n248">
      <data key="e_direction">unknown</data>
    </edge>
    <edge source="n0" target="n251">
      <data key="e_direction">unknown</data>
    </edge>
    <edge source="n0" target="n253">
      <data key="e_direction">unknown</data>
    </edge>
    <edge source="n0" target="n255">
      <data key="e_direction">unknown</data>
    </edge>
    <edge source="n0" target="n257">
      <data key="e_direction">unknown</data>
    </edge>
    <edge source="n0" target="n259">
      <data key="e_direction">unknown</data>
    </edge>
    <edge source="n0" target="n260">
      <data key="e_direction">unknown</data>
    </edge>
    <edge source="n0" target="n261">
      <data key="e_direction">unknown</data>
    </edge>
    <edge source="n0" target="n262">
      <data key="e_direction">unknown</data>
    </edge>
    <edge source="n0" target="n263">
      <data key="e_direction">unknown</data>
    </edge>
    <edge source="n0" target="n267">
      <data key="e_direction">unknown</data>
    </edge>
    <edge source="n0" target="n269">
      <data key="e_direction">unknown</data>
    </edge>
    <edge source="n0" target="n270">
      <data key="e_direction">unknown</data>
    </edge>
    <edge source="n0" target="n273">
      <data key="e_direction">unknown</data>
    </edge>
    <edge source="n0" target="n274">
      <data key="e_direction">unknown</data>
    </edge>
    <edge source="n0" target="n275">
      <data key="e_direction">unknown</data>
    </edge>
    <edge source="n0" target="n276">
      <data key="e_direction">unknown</data>
    </edge>
    <edge source="n0" target="n279">
      <data key="e_direction">unknown</data>
    </edge>
    <edge source="n0" target="n281">
      <data key="e_direction">unknown</data>
    </edge>
    <edge source="n0" target="n283">
      <data key="e_direction">unknown</data>
    </edge>
    <edge source="n0" target="n289">
      <data key="e_direction">unknown</data>
    </edge>
    <edge source="n0" target="n290">
      <data key="e_direction">unknown</data>
    </edge>
    <edge source="n0" target="n295">
      <data key="e_direction">unknown</data>
    </edge>
    <edge source="n0" target="n298">
      <data key="e_direction">unknown</data>
    </edge>
    <edge source="n0" target="n301">
      <data key="e_direction">unknown</data>
    </edge>
    <edge source="n0" target="n302">
      <data key="e_direction">unknown</data>
    </edge>
    <edge source="n0" target="n303">
      <data key="e_direction">unknown</data>
    </edge>
    <edge source="n0" target="n306">
      <data key="e_direction">unknown</data>
    </edge>
    <edge source="n0" target="n308">
      <data key="e_direction">unknown</data>
    </edge>
    <edge source="n0" target="n310">
      <data key="e_direction">unknown</data>
    </edge>
    <edge source="n0" target="n311">
      <data key="e_direction">unknown</data>
    </edge>
    <edge source="n0" target="n315">
      <data key="e_direction">unknown</data>
    </edge>
    <edge source="n0" target="n316">
      <data key="e_direction">unknown</data>
    </edge>
    <edge source="n0" target="n317">
      <data key="e_direction">unknown</data>
    </edge>
    <edge source="n0" target="n321">
      <data key="e_direction">unknown</data>
    </edge>
    <edge source="n0" target="n325">
      <data key="e_direction">unknown</data>
    </edge>
    <edge source="n0" target="n326">
      <data key="e_direction">unknown</data>
    </edge>
    <edge source="n0" target="n327">
      <data key="e_direction">unknown</data>
    </edge>
    <edge source="n0" target="n332">
      <data key="e_direction">unknown</data>
    </edge>
    <edge source="n0" target="n336">
      <data key="e_direction">unknown</data>
    </edge>
    <edge source="n0" target="n337">
      <data key="e_direction">unknown</data>
    </edge>
    <edge source="n0" target="n339">
      <data key="e_direction">unknown</data>
    </edge>
    <edge source="n0" target="n342">
      <data key="e_direction">unknown</data>
    </edge>
    <edge source="n0" target="n345">
      <data key="e_direction">unknown</data>
    </edge>
    <edge source="n0" target="n348">
      <data key="e_direction">unknown</data>
    </edge>
    <edge source="n0" target="n350">
      <data key="e_direction">unknown</data>
    </edge>
    <edge source="n0" target="n351">
      <data key="e_direction">unknown</data>
    </edge>
    <edge source="n0" target="n356">
      <data key="e_direction">unknown</data>
    </edge>
    <edge source="n0" target="n358">
      <data key="e_direction">unknown</data>
    </edge>
    <edge source="n0" target="n359">
      <data key="e_direction">unknown</data>
    </edge>
    <edge source="n0" target="n365">
      <data key="e_direction">unknown</data>
    </edge>
    <edge source="n0" target="n374">
      <data key="e_direction">unknown</data>
    </edge>
    <edge source="n0" target="n375">
      <data key="e_direction">unknown</data>
    </edge>
    <edge source="n0" target="n378">
      <data key="e_direction">unknown</data>
    </edge>
    <edge source="n0" target="n379">
      <data key="e_direction">unknown</data>
    </edge>
    <edge source="n0" target="n384">
      <data key="e_direction">unknown</data>
    </edge>
    <edge source="n0" target="n385">
      <data key="e_direction">unknown</data>
    </edge>
    <edge source="n0" target="n387">
      <data key="e_direction">unknown</data>
    </edge>
    <edge source="n0" target="n388">
      <data key="e_direction">unknown</data>
    </edge>
    <edge source="n0" target="n389">
      <data key="e_direction">unknown</data>
    </edge>
    <edge source="n0" target="n390">
      <data key="e_direction">unknown</data>
    </edge>
    <edge source="n0" target="n392">
      <data key="e_direction">unknown</data>
    </edge>
    <edge source="n0" target="n393">
      <data key="e_direction">unknown</data>
    </edge>
    <edge source="n0" target="n396">
      <data key="e_direction">unknown</data>
    </edge>
    <edge source="n0" target="n398">
      <data key="e_direction">unknown</data>
    </edge>
    <edge source="n0" target="n408">
      <data key="e_direction">unknown</data>
    </edge>
    <edge source="n0" target="n410">
      <data key="e_direction">unknown</data>
    </edge>
    <edge source="n0" target="n413">
      <data key="e_direction">unknown</data>
    </edge>
    <edge source="n0" target="n428">
      <data key="e_direction">unknown</data>
    </edge>
    <edge source="n0" target="n429">
      <data key="e_direction">unknown</data>
    </edge>
    <edge source="n0" target="n430">
      <data key="e_direction">unknown</data>
    </edge>
    <edge source="n0" target="n434">
      <data key="e_direction">unknown</data>
    </edge>
    <edge source="n0" target="n440">
      <data key="e_direction">unknown</data>
    </edge>
    <edge source="n0" target="n443">
      <data key="e_direction">unknown</data>
    </edge>
    <edge source="n0" target="n446">
      <data key="e_direction">unknown</data>
    </edge>
    <edge source="n0" target="n453">
      <data key="e_direction">unknown</data>
    </edge>
    <edge source="n0" target="n454">
      <data key="e_direction">unknown</data>
    </edge>
    <edge source="n0" target="n458">
      <data key="e_direction">unknown</data>
    </edge>
    <edge source="n0" target="n464">
      <data key="e_direction">unknown</data>
    </edge>
    <edge source="n0" target="n467">
      <data key="e_direction">unknown</data>
    </edge>
    <edge source="n0" target="n478">
      <data key="e_direction">unknown</data>
    </edge>
    <edge source="n0" target="n481">
      <data key="e_direction">unknown</data>
    </edge>
    <edge source="n0" target="n482">
      <data key="e_direction">unknown</data>
    </edge>
    <edge source="n0" target="n483">
      <data key="e_direction">unknown</data>
    </edge>
    <edge source="n0" target="n486">
      <data key="e_direction">unknown</data>
    </edge>
    <edge source="n0" target="n489">
      <data key="e_direction">unknown</data>
    </edge>
    <edge source="n0" target="n490">
      <data key="e_direction">unknown</data>
    </edge>
    <edge source="n0" target="n491">
      <data key="e_direction">unknown</data>
    </edge>
    <edge source="n0" target="n495">
      <data key="e_direction">unknown</data>
    </edge>
    <edge source="n0" target="n499">
      <data key="e_direction">unknown</data>
    </edge>
    <edge source="n0" target="n502">
      <data key="e_direction">unknown</data>
    </edge>
    <edge source="n0" target="n506">
      <data key="e_direction">unknown</data>
    </edge>
    <edge source="n0" target="n507">
      <data key="e_direction">unknown</data>
    </edge>
    <edge source="n0" target="n508">
      <data key="e_direction">unknown</data>
    </edge>
    <edge source="n0" target="n509">
      <data key="e_direction">unknown</data>
    </edge>
    <edge source="n0" target="n513">
      <data key="e_direction">unknown</data>
    </edge>
    <edge source="n0" target="n514">
      <data key="e_direction">unknown</data>
    </edge>
    <edge source="n0" target="n516">
      <data key="e_direction">unknown</data>
    </edge>
    <edge source="n0" target="n517">
      <data key="e_direction">unknown</data>
    </edge>
    <edge source="n0" target="n520">
      <data key="e_direction">unknown</data>
    </edge>
    <edge source="n0" target="n521">
      <data key="e_direction">unknown</data>
    </edge>
    <edge source="n0" target="n522">
      <data key="e_direction">unknown</data>
    </edge>
    <edge source="n0" target="n523">
      <data key="e_direction">unknown</data>
    </edge>
    <edge source="n0" target="n525">
      <data key="e_direction">unknown</data>
    </edge>
    <edge source="n0" target="n537">
      <data key="e_direction">unknown</data>
    </edge>
    <edge source="n0" target="n543">
      <data key="e_direction">unknown</data>
    </edge>
    <edge source="n0" target="n545">
      <data key="e_direction">unknown</data>
    </edge>
    <edge source="n0" target="n546">
      <data key="e_direction">unknown</data>
    </edge>
    <edge source="n0" target="n547">
      <data key="e_direction">unknown</data>
    </edge>
    <edge source="n0" target="n548">
      <data key="e_direction">unknown</data>
    </edge>
    <edge source="n0" target="n551">
      <data key="e_direction">unknown</data>
    </edge>
    <edge source="n0" target="n558">
      <data key="e_direction">unknown</data>
    </edge>
    <edge source="n0" target="n561">
      <data key="e_direction">unknown</data>
    </edge>
    <edge source="n0" target="n564">
      <data key="e_direction">unknown</data>
    </edge>
    <edge source="n0" target="n569">
      <data key="e_direction">unknown</data>
    </edge>
    <edge source="n0" target="n571">
      <data key="e_direction">unknown</data>
    </edge>
    <edge source="n0" target="n577">
      <data key="e_direction">unknown</data>
    </edge>
    <edge source="n0" target="n579">
      <data key="e_direction">unknown</data>
    </edge>
    <edge source="n0" target="n590">
      <data key="e_direction">unknown</data>
    </edge>
    <edge source="n0" target="n593">
      <data key="e_direction">unknown</data>
    </edge>
    <edge source="n0" target="n596">
      <data key="e_direction">unknown</data>
    </edge>
    <edge source="n0" target="n597">
      <data key="e_direction">unknown</data>
    </edge>
    <edge source="n0" target="n610">
      <data key="e_direction">unknown</data>
    </edge>
    <edge source="n0" target="n616">
      <data key="e_direction">unknown</data>
    </edge>
    <edge source="n0" target="n624">
      <data key="e_direction">unknown</data>
    </edge>
    <edge source="n0" target="n626">
      <data key="e_direction">unknown</data>
    </edge>
    <edge source="n0" target="n627">
      <data key="e_direction">unknown</data>
    </edge>
    <edge source="n0" target="n629">
      <data key="e_direction">unknown</data>
    </edge>
    <edge source="n0" target="n633">
      <data key="e_direction">unknown</data>
    </edge>
    <edge source="n0" target="n639">
      <data key="e_direction">unknown</data>
    </edge>
    <edge source="n0" target="n641">
      <data key="e_direction">unknown</data>
    </edge>
    <edge source="n0" target="n645">
      <data key="e_direction">unknown</data>
    </edge>
    <edge source="n0" target="n650">
      <data key="e_direction">unknown</data>
    </edge>
    <edge source="n0" target="n651">
      <data key="e_direction">unknown</data>
    </edge>
    <edge source="n0" target="n652">
      <data key="e_direction">unknown</data>
    </edge>
    <edge source="n0" target="n654">
      <data key="e_direction">unknown</data>
    </edge>
    <edge source="n0" target="n657">
      <data key="e_direction">unknown</data>
    </edge>
    <edge source="n0" target="n660">
      <data key="e_direction">unknown</data>
    </edge>
    <edge source="n0" target="n662">
      <data key="e_direction">unknown</data>
    </edge>
    <edge source="n0" target="n666">
      <data key="e_direction">unknown</data>
    </edge>
    <edge source="n0" target="n672">
      <data key="e_direction">unknown</data>
    </edge>
    <edge source="n0" target="n677">
      <data key="e_direction">unknown</data>
    </edge>
    <edge source="n0" target="n680">
      <data key="e_direction">unknown</data>
    </edge>
    <edge source="n0" target="n685">
      <data key="e_direction">unknown</data>
    </edge>
    <edge source="n0" target="n690">
      <data key="e_direction">unknown</data>
    </edge>
    <edge source="n0" target="n691">
      <data key="e_direction">unknown</data>
    </edge>
    <edge source="n0" target="n692">
      <data key="e_direction">unknown</data>
    </edge>
    <edge source="n0" target="n700">
      <data key="e_direction">unknown</data>
    </edge>
    <edge source="n0" target="n701">
      <data key="e_direction">unknown</data>
    </edge>
    <edge source="n0" target="n709">
      <data key="e_direction">unknown</data>
    </edge>
    <edge source="n0" target="n718">
      <data key="e_direction">unknown</data>
    </edge>
    <edge source="n0" target="n720">
      <data key="e_direction">unknown</data>
    </edge>
    <edge source="n0" target="n723">
      <data key="e_direction">unknown</data>
    </edge>
    <edge source="n0" target="n732">
      <data key="e_direction">unknown</data>
    </edge>
    <edge source="n0" target="n734">
      <data key="e_direction">unknown</data>
    </edge>
    <edge source="n0" target="n736">
      <data key="e_direction">unknown</data>
    </edge>
    <edge source="n0" target="n737">
      <data key="e_direction">unknown</data>
    </edge>
    <edge source="n0" target="n740">
      <data key="e_direction">unknown</data>
    </edge>
    <edge source="n0" target="n741">
      <data key="e_direction">unknown</data>
    </edge>
    <edge source="n0" target="n743">
      <data key="e_direction">unknown</data>
    </edge>
    <edge source="n0" target="n750">
      <data key="e_direction">unknown</data>
    </edge>
    <edge source="n0" target="n751">
      <data key="e_direction">unknown</data>
    </edge>
    <edge source="n0" target="n758">
      <data key="e_direction">unknown</data>
    </edge>
    <edge source="n0" target="n761">
      <data key="e_direction">unknown</data>
    </edge>
    <edge source="n0" target="n763">
      <data key="e_direction">unknown</data>
    </edge>
    <edge source="n0" target="n764">
      <data key="e_direction">unknown</data>
    </edge>
    <edge source="n0" target="n767">
      <data key="e_direction">unknown</data>
    </edge>
    <edge source="n0" target="n768">
      <data key="e_direction">unknown</data>
    </edge>
    <edge source="n0" target="n770">
      <data key="e_direction">unknown</data>
    </edge>
    <edge source="n0" target="n777">
      <data key="e_direction">unknown</data>
    </edge>
    <edge source="n0" target="n780">
      <data key="e_direction">unknown</data>
    </edge>
    <edge source="n0" target="n788">
      <data key="e_direction">unknown</data>
    </edge>
    <edge source="n0" target="n797">
      <data key="e_direction">unknown</data>
    </edge>
    <edge source="n0" target="n802">
      <data key="e_direction">unknown</data>
    </edge>
    <edge source="n0" target="n823">
      <data key="e_direction">unknown</data>
    </edge>
    <edge source="n0" target="n826">
      <data key="e_direction">unknown</data>
    </edge>
    <edge source="n0" target="n832">
      <data key="e_direction">unknown</data>
    </edge>
    <edge source="n0" target="n838">
      <data key="e_direction">unknown</data>
    </edge>
    <edge source="n0" target="n839">
      <data key="e_direction">unknown</data>
    </edge>
    <edge source="n0" target="n841">
      <data key="e_direction">unknown</data>
    </edge>
    <edge source="n0" target="n844">
      <data key="e_direction">unknown</data>
    </edge>
    <edge source="n0" target="n861">
      <data key="e_direction">unknown</data>
    </edge>
    <edge source="n0" target="n870">
      <data key="e_direction">unknown</data>
    </edge>
    <edge source="n0" target="n873">
      <data key="e_direction">unknown</data>
    </edge>
    <edge source="n0" target="n887">
      <data key="e_direction">unknown</data>
    </edge>
    <edge source="n0" target="n892">
      <data key="e_direction">unknown</data>
    </edge>
    <edge source="n0" target="n896">
      <data key="e_direction">unknown</data>
    </edge>
    <edge source="n0" target="n908">
      <data key="e_direction">unknown</data>
    </edge>
    <edge source="n0" target="n919">
      <data key="e_direction">unknown</data>
    </edge>
    <edge source="n0" target="n936">
      <data key="e_direction">unknown</data>
    </edge>
    <edge source="n0" target="n939">
      <data key="e_direction">unknown</data>
    </edge>
    <edge source="n0" target="n944">
      <data key="e_direction">unknown</data>
    </edge>
    <edge source="n0" target="n945">
      <data key="e_direction">unknown</data>
    </edge>
    <edge source="n0" target="n952">
      <data key="e_direction">unknown</data>
    </edge>
    <edge source="n0" target="n959">
      <data key="e_direction">unknown</data>
    </edge>
    <edge source="n0" target="n960">
      <data key="e_direction">unknown</data>
    </edge>
    <edge source="n0" target="n961">
      <data key="e_direction">unknown</data>
    </edge>
    <edge source="n0" target="n963">
      <data key="e_direction">unknown</data>
    </edge>
    <edge source="n0" target="n965">
      <data key="e_direction">unknown</data>
    </edge>
    <edge source="n0" target="n968">
      <data key="e_direction">unknown</data>
    </edge>
    <edge source="n0" target="n975">
      <data key="e_direction">unknown</data>
    </edge>
    <edge source="n0" target="n981">
      <data key="e_direction">unknown</data>
    </edge>
    <edge source="n0" target="n983">
      <data key="e_direction">unknown</data>
    </edge>
    <edge source="n0" target="n987">
      <data key="e_direction">unknown</data>
    </edge>
    <edge source="n0" target="n1001">
      <data key="e_direction">unknown</data>
    </edge>
    <edge source="n0" target="n1002">
      <data key="e_direction">unknown</data>
    </edge>
    <edge source="n0" target="n1010">
      <data key="e_direction">unknown</data>
    </edge>
    <edge source="n0" target="n1020">
      <data key="e_direction">unknown</data>
    </edge>
    <edge source="n0" target="n1028">
      <data key="e_direction">unknown</data>
    </edge>
    <edge source="n0" target="n1030">
      <data key="e_direction">unknown</data>
    </edge>
    <edge source="n0" target="n1041">
      <data key="e_direction">unknown</data>
    </edge>
    <edge source="n0" target="n1043">
      <data key="e_direction">unknown</data>
    </edge>
    <edge source="n0" target="n1048">
      <data key="e_direction">unknown</data>
    </edge>
    <edge source="n0" target="n1052">
      <data key="e_direction">unknown</data>
    </edge>
    <edge source="n0" target="n1056">
      <data key="e_direction">unknown</data>
    </edge>
    <edge source="n0" target="n1063">
      <data key="e_direction">unknown</data>
    </edge>
    <edge source="n0" target="n1069">
      <data key="e_direction">unknown</data>
    </edge>
    <edge source="n0" target="n1073">
      <data key="e_direction">unknown</data>
    </edge>
    <edge source="n0" target="n1076">
      <data key="e_direction">unknown</data>
    </edge>
    <edge source="n0" target="n1080">
      <data key="e_direction">unknown</data>
    </edge>
    <edge source="n0" target="n1096">
      <data key="e_direction">unknown</data>
    </edge>
    <edge source="n0" target="n1099">
      <data key="e_direction">unknown</data>
    </edge>
    <edge source="n0" target="n1103">
      <data key="e_direction">unknown</data>
    </edge>
    <edge source="n0" target="n1106">
      <data key="e_direction">unknown</data>
    </edge>
    <edge source="n0" target="n1107">
      <data key="e_direction">unknown</data>
    </edge>
    <edge source="n0" target="n1112">
      <data key="e_direction">unknown</data>
    </edge>
    <edge source="n0" target="n1113">
      <data key="e_direction">unknown</data>
    </edge>
    <edge source="n0" target="n1122">
      <data key="e_direction">unknown</data>
    </edge>
    <edge source="n0" target="n1125">
      <data key="e_direction">unknown</data>
    </edge>
    <edge source="n0" target="n1131">
      <data key="e_direction">unknown</data>
    </edge>
    <edge source="n0" target="n1137">
      <data key="e_direction">unknown</data>
    </edge>
    <edge source="n0" target="n1139">
      <data key="e_direction">unknown</data>
    </edge>
    <edge source="n0" target="n1140">
      <data key="e_direction">unknown</data>
    </edge>
    <edge source="n0" target="n1145">
      <data key="e_direction">unknown</data>
    </edge>
    <edge source="n0" target="n1148">
      <data key="e_direction">unknown</data>
    </edge>
    <edge source="n0" target="n1149">
      <data key="e_direction">unknown</data>
    </edge>
    <edge source="n0" target="n1155">
      <data key="e_direction">unknown</data>
    </edge>
    <edge source="n0" target="n1159">
      <data key="e_direction">unknown</data>
    </edge>
    <edge source="n0" target="n1164">
      <data key="e_direction">unknown</data>
    </edge>
    <edge source="n0" target="n1170">
      <data key="e_direction">unknown</data>
    </edge>
    <edge source="n0" target="n1176">
      <data key="e_direction">unknown</data>
    </edge>
    <edge source="n0" target="n1179">
      <data key="e_direction">unknown</data>
    </edge>
    <edge source="n0" target="n1181">
      <data key="e_direction">unknown</data>
    </edge>
    <edge source="n0" target="n1182">
      <data key="e_direction">unknown</data>
    </edge>
    <edge source="n0" target="n1196">
      <data key="e_direction">unknown</data>
    </edge>
    <edge source="n0" target="n1214">
      <data key="e_direction">unknown</data>
    </edge>
    <edge source="n0" target="n1223">
      <data key="e_direction">unknown</data>
    </edge>
    <edge source="n0" target="n1224">
      <data key="e_direction">unknown</data>
    </edge>
    <edge source="n0" target="n1225">
      <data key="e_direction">unknown</data>
    </edge>
    <edge source="n0" target="n1229">
      <data key="e_direction">unknown</data>
    </edge>
    <edge source="n0" target="n1245">
      <data key="e_direction">unknown</data>
    </edge>
    <edge source="n0" target="n1251">
      <data key="e_direction">unknown</data>
    </edge>
    <edge source="n0" target="n1256">
      <data key="e_direction">unknown</data>
    </edge>
    <edge source="n0" target="n1260">
      <data key="e_direction">unknown</data>
    </edge>
    <edge source="n0" target="n1261">
      <data key="e_direction">unknown</data>
    </edge>
    <edge source="n0" target="n1264">
      <data key="e_direction">unknown</data>
    </edge>
    <edge source="n0" target="n1265">
      <data key="e_direction">unknown</data>
    </edge>
    <edge source="n0" target="n1275">
      <data key="e_direction">unknown</data>
    </edge>
    <edge source="n0" target="n1277">
      <data key="e_direction">unknown</data>
    </edge>
    <edge source="n0" target="n1278">
      <data key="e_direction">unknown</data>
    </edge>
    <edge source="n0" target="n1283">
      <data key="e_direction">unknown</data>
    </edge>
    <edge source="n0" target="n1288">
      <data key="e_direction">unknown</data>
    </edge>
    <edge source="n0" target="n1290">
      <data key="e_direction">unknown</data>
    </edge>
    <edge source="n0" target="n1299">
      <data key="e_direction">unknown</data>
    </edge>
    <edge source="n0" target="n1305">
      <data key="e_direction">unknown</data>
    </edge>
    <edge source="n1" target="n30">
      <data key="e_direction">unknown</data>
    </edge>
    <edge source="n1" target="n84">
      <data key="e_direction">unknown</data>
    </edge>
    <edge source="n1" target="n101">
      <data key="e_direction">unknown</data>
    </edge>
    <edge source="n1" target="n249">
      <data key="e_direction">unknown</data>
    </edge>
    <edge source="n1" target="n259">
      <data key="e_direction">unknown</data>
    </edge>
    <edge source="n1" target="n369">
      <data key="e_direction">unknown</data>
    </edge>
    <edge source="n1" target="n465">
      <data key="e_direction">unknown</data>
    </edge>
    <edge source="n1" target="n493">
      <data key="e_direction">unknown</data>
    </edge>
    <edge source="n1" target="n560">
      <data key="e_direction">unknown</data>
    </edge>
    <edge source="n1" target="n590">
      <data key="e_direction">unknown</data>
    </edge>
    <edge source="n1" target="n650">
      <data key="e_direction">unknown</data>
    </edge>
    <edge source="n1" target="n658">
      <data key="e_direction">unknown</data>
    </edge>
    <edge source="n1" target="n687">
      <data key="e_direction">unknown</data>
    </edge>
    <edge source="n1" target="n728">
      <data key="e_direction">unknown</data>
    </edge>
    <edge source="n1" target="n739">
      <data key="e_direction">unknown</data>
    </edge>
    <edge source="n1" target="n748">
      <data key="e_direction">unknown</data>
    </edge>
    <edge source="n1" target="n778">
      <data key="e_direction">unknown</data>
    </edge>
    <edge source="n1" target="n866">
      <data key="e_direction">unknown</data>
    </edge>
    <edge source="n1" target="n973">
      <data key="e_direction">unknown</data>
    </edge>
    <edge source="n1" target="n1115">
      <data key="e_direction">unknown</data>
    </edge>
    <edge source="n1" target="n1174">
      <data key="e_direction">unknown</data>
    </edge>
    <edge source="n1" target="n1291">
      <data key="e_direction">unknown</data>
    </edge>
    <edge source="n2" target="n31">
      <data key="e_direction">unknown</data>
    </edge>
    <edge source="n2" target="n33">
      <data key="e_direction">unknown</data>
    </edge>
    <edge source="n2" target="n34">
      <data key="e_direction">unknown</data>
    </edge>
    <edge source="n2" target="n35">
      <data key="e_direction">unknown</data>
    </edge>
    <edge source="n2" target="n40">
      <data key="e_direction">unknown</data>
    </edge>
    <edge source="n2" target="n54">
      <data key="e_direction">unknown</data>
    </edge>
    <edge source="n2" target="n63">
      <data key="e_direction">unknown</data>
    </edge>
    <edge source="n2" target="n65">
      <data key="e_direction">unknown</data>
    </edge>
    <edge source="n2" target="n66">
      <data key="e_direction">unknown</data>
    </edge>
    <edge source="n2" target="n72">
      <data key="e_direction">unknown</data>
    </edge>
    <edge source="n2" target="n77">
      <data key="e_direction">unknown</data>
    </edge>
    <edge source="n2" target="n85">
      <data key="e_direction">unknown</data>
    </edge>
    <edge source="n2" target="n89">
      <data key="e_direction">unknown</data>
    </edge>
    <edge source="n2" target="n96">
      <data key="e_direction">unknown</data>
    </edge>
    <edge source="n2" target="n109">
      <data key="e_direction">unknown</data>
    </edge>
    <edge source="n2" target="n110">
      <data key="e_direction">unknown</data>
    </edge>
    <edge source="n2" target="n111">
      <data key="e_direction">unknown</data>
    </edge>
    <edge source="n2" target="n114">
      <data key="e_direction">unknown</data>
    </edge>
    <edge source="n2" target="n115">
      <data key="e_direction">unknown</data>
    </edge>
    <edge source="n2" target="n116">
      <data key="e_direction">unknown</data>
    </edge>
    <edge source="n2" target="n117">
      <data key="e_direction">unknown</data>
    </edge>
    <edge source="n2" target="n120">
      <data key="e_direction">unknown</data>
    </edge>
    <edge source="n2" target="n126">
      <data key="e_direction">unknown</data>
    </edge>
    <edge source="n2" target="n127">
      <data key="e_direction">unknown</data>
    </edge>
    <edge source="n2" target="n130">
      <data key="e_direction">unknown</data>
    </edge>
    <edge source="n2" target="n136">
      <data key="e_direction">unknown</data>
    </edge>
    <edge source="n2" target="n137">
      <data key="e_direction">unknown</data>
    </edge>
    <edge source="n2" target="n144">
      <data key="e_direction">unknown</data>
    </edge>
    <edge source="n2" target="n152">
      <data key="e_direction">unknown</data>
    </edge>
    <edge source="n2" target="n154">
      <data key="e_direction">unknown</data>
    </edge>
    <edge source="n2" target="n156">
      <data key="e_direction">unknown</data>
    </edge>
    <edge source="n2" target="n157">
      <data key="e_direction">unknown</data>
    </edge>
    <edge source="n2" target="n163">
      <data key="e_direction">unknown</data>
    </edge>
    <edge source="n2" target="n170">
      <data key="e_direction">unknown</data>
    </edge>
    <edge source="n2" target="n171">
      <data key="e_direction">unknown</data>
    </edge>
    <edge source="n2" target="n172">
      <data key="e_direction">unknown</data>
    </edge>
    <edge source="n2" target="n173">
      <data key="e_direction">unknown</data>
    </edge>
    <edge source="n2" target="n175">
      <data key="e_direction">unknown</data>
    </edge>
    <edge source="n2" target="n182">
      <data key="e_direction">unknown</data>
    </edge>
    <edge source="n2" target="n184">
      <data key="e_direction">unknown</data>
    </edge>
    <edge source="n2" target="n185">
      <data key="e_direction">unknown</data>
    </edge>
    <edge source="n2" target="n187">
      <data key="e_direction">unknown</data>
    </edge>
    <edge source="n2" target="n188">
      <data key="e_direction">unknown</data>
    </edge>
    <edge source="n2" target="n190">
      <data key="e_direction">unknown</data>
    </edge>
    <edge source="n2" target="n196">
      <data key="e_direction">unknown</data>
    </edge>
    <edge source="n2" target="n198">
      <data key="e_direction">unknown</data>
    </edge>
    <edge source="n2" target="n202">
      <data key="e_direction">unknown</data>
    </edge>
    <edge source="n2" target="n203">
      <data key="e_direction">unknown</data>
    </edge>
    <edge source="n2" target="n207">
      <data key="e_direction">unknown</data>
    </edge>
    <edge source="n2" target="n209">
      <data key="e_direction">unknown</data>
    </edge>
    <edge source="n2" target="n213">
      <data key="e_direction">unknown</data>
    </edge>
    <edge source="n2" target="n218">
      <data key="e_direction">unknown</data>
    </edge>
    <edge source="n2" target="n223">
      <data key="e_direction">unknown</data>
    </edge>
    <edge source="n2" target="n224">
      <data key="e_direction">unknown</data>
    </edge>
    <edge source="n2" target="n227">
      <data key="e_direction">unknown</data>
    </edge>
    <edge source="n2" target="n228">
      <data key="e_direction">unknown</data>
    </edge>
    <edge source="n2" target="n229">
      <data key="e_direction">unknown</data>
    </edge>
    <edge source="n2" target="n240">
      <data key="e_direction">unknown</data>
    </edge>
    <edge source="n2" target="n254">
      <data key="e_direction">unknown</data>
    </edge>
    <edge source="n2" target="n256">
      <data key="e_direction">unknown</data>
    </edge>
    <edge source="n2" target="n258">
      <data key="e_direction">unknown</data>
    </edge>
    <edge source="n2" target="n263">
      <data key="e_direction">unknown</data>
    </edge>
    <edge source="n2" target="n265">
      <data key="e_direction">unknown</data>
    </edge>
    <edge source="n2" target="n266">
      <data key="e_direction">unknown</data>
    </edge>
    <edge source="n2" target="n271">
      <data key="e_direction">unknown</data>
    </edge>
    <edge source="n2" target="n277">
      <data key="e_direction">unknown</data>
    </edge>
    <edge source="n2" target="n284">
      <data key="e_direction">unknown</data>
    </edge>
    <edge source="n2" target="n285">
      <data key="e_direction">unknown</data>
    </edge>
    <edge source="n2" target="n286">
      <data key="e_direction">unknown</data>
    </edge>
    <edge source="n2" target="n289">
      <data key="e_direction">unknown</data>
    </edge>
    <edge source="n2" target="n291">
      <data key="e_direction">unknown</data>
    </edge>
    <edge source="n2" target="n292">
      <data key="e_direction">unknown</data>
    </edge>
    <edge source="n2" target="n294">
      <data key="e_direction">unknown</data>
    </edge>
    <edge source="n2" target="n296">
      <data key="e_direction">unknown</data>
    </edge>
    <edge source="n2" target="n299">
      <data key="e_direction">unknown</data>
    </edge>
    <edge source="n2" target="n304">
      <data key="e_direction">unknown</data>
    </edge>
    <edge source="n2" target="n307">
      <data key="e_direction">unknown</data>
    </edge>
    <edge source="n2" target="n319">
      <data key="e_direction">unknown</data>
    </edge>
    <edge source="n2" target="n323">
      <data key="e_direction">unknown</data>
    </edge>
    <edge source="n2" target="n328">
      <data key="e_direction">unknown</data>
    </edge>
    <edge source="n2" target="n330">
      <data key="e_direction">unknown</data>
    </edge>
    <edge source="n2" target="n334">
      <data key="e_direction">unknown</data>
    </edge>
    <edge source="n2" target="n335">
      <data key="e_direction">unknown</data>
    </edge>
    <edge source="n2" target="n341">
      <data key="e_direction">unknown</data>
    </edge>
    <edge source="n2" target="n343">
      <data key="e_direction">unknown</data>
    </edge>
    <edge source="n2" target="n344">
      <data key="e_direction">unknown</data>
    </edge>
    <edge source="n2" target="n347">
      <data key="e_direction">unknown</data>
    </edge>
    <edge source="n2" target="n349">
      <data key="e_direction">unknown</data>
    </edge>
    <edge source="n2" target="n353">
      <data key="e_direction">unknown</data>
    </edge>
    <edge source="n2" target="n355">
      <data key="e_direction">unknown</data>
    </edge>
    <edge source="n2" target="n357">
      <data key="e_direction">unknown</data>
    </edge>
    <edge source="n2" target="n360">
      <data key="e_direction">unknown</data>
    </edge>
    <edge source="n2" target="n362">
      <data key="e_direction">unknown</data>
    </edge>
    <edge source="n2" target="n367">
      <data key="e_direction">unknown</data>
    </edge>
    <edge source="n2" target="n368">
      <data key="e_direction">unknown</data>
    </edge>
    <edge source="n2" target="n370">
      <data key="e_direction">unknown</data>
    </edge>
    <edge source="n2" target="n372">
      <data key="e_direction">unknown</data>
    </edge>
    <edge source="n2" target="n373">
      <data key="e_direction">unknown</data>
    </edge>
    <edge source="n2" target="n381">
      <data key="e_direction">unknown</data>
    </edge>
    <edge source="n2" target="n383">
      <data key="e_direction">unknown</data>
    </edge>
    <edge source="n2" target="n386">
      <data key="e_direction">unknown</data>
    </edge>
    <edge source="n2" target="n395">
      <data key="e_direction">unknown</data>
    </edge>
    <edge source="n2" target="n399">
      <data key="e_direction">unknown</data>
    </edge>
    <edge source="n2" target="n400">
      <data key="e_direction">unknown</data>
    </edge>
    <edge source="n2" target="n401">
      <data key="e_direction">unknown</data>
    </edge>
    <edge source="n2" target="n403">
      <data key="e_direction">unknown</data>
    </edge>
    <edge source="n2" target="n407">
      <data key="e_direction">unknown</data>
    </edge>
    <edge source="n2" target="n411">
      <data key="e_direction">unknown</data>
    </edge>
    <edge source="n2" target="n412">
      <data key="e_direction">unknown</data>
    </edge>
    <edge source="n2" target="n414">
      <data key="e_direction">unknown</data>
    </edge>
    <edge source="n2" target="n415">
      <data key="e_direction">unknown</data>
    </edge>
    <edge source="n2" target="n418">
      <data key="e_direction">unknown</data>
    </edge>
    <edge source="n2" target="n420">
      <data key="e_direction">unknown</data>
    </edge>
    <edge source="n2" target="n422">
      <data key="e_direction">unknown</data>
    </edge>
    <edge source="n2" target="n423">
      <data key="e_direction">unknown</data>
    </edge>
    <edge source="n2" target="n427">
      <data key="e_direction">unknown</data>
    </edge>
    <edge source="n2" target="n432">
      <data key="e_direction">unknown</data>
    </edge>
    <edge source="n2" target="n435">
      <data key="e_direction">unknown</data>
    </edge>
    <edge source="n2" target="n436">
      <data key="e_direction">unknown</data>
    </edge>
    <edge source="n2" target="n437">
      <data key="e_direction">unknown</data>
    </edge>
    <edge source="n2" target="n439">
      <data key="e_direction">unknown</data>
    </edge>
    <edge source="n2" target="n444">
      <data key="e_direction">unknown</data>
    </edge>
    <edge source="n2" target="n447">
      <data key="e_direction">unknown</data>
    </edge>
    <edge source="n2" target="n449">
      <data key="e_direction">unknown</data>
    </edge>
    <edge source="n2" target="n451">
      <data key="e_direction">unknown</data>
    </edge>
    <edge source="n2" target="n457">
      <data key="e_direction">unknown</data>
    </edge>
    <edge source="n2" target="n459">
      <data key="e_direction">unknown</data>
    </edge>
    <edge source="n2" target="n460">
      <data key="e_direction">unknown</data>
    </edge>
    <edge source="n2" target="n469">
      <data key="e_direction">unknown</data>
    </edge>
    <edge source="n2" target="n479">
      <data key="e_direction">unknown</data>
    </edge>
    <edge source="n2" target="n480">
      <data key="e_direction">unknown</data>
    </edge>
    <edge source="n2" target="n483">
      <data key="e_direction">unknown</data>
    </edge>
    <edge source="n2" target="n494">
      <data key="e_direction">unknown</data>
    </edge>
    <edge source="n2" target="n496">
      <data key="e_direction">unknown</data>
    </edge>
    <edge source="n2" target="n497">
      <data key="e_direction">unknown</data>
    </edge>
    <edge source="n2" target="n498">
      <data key="e_direction">unknown</data>
    </edge>
    <edge source="n2" target="n500">
      <data key="e_direction">unknown</data>
    </edge>
    <edge source="n2" target="n501">
      <data key="e_direction">unknown</data>
    </edge>
    <edge source="n2" target="n519">
      <data key="e_direction">unknown</data>
    </edge>
    <edge source="n2" target="n527">
      <data key="e_direction">unknown</data>
    </edge>
    <edge source="n2" target="n528">
      <data key="e_direction">unknown</data>
    </edge>
    <edge source="n2" target="n530">
      <data key="e_direction">unknown</data>
    </edge>
    <edge source="n2" target="n532">
      <data key="e_direction">unknown</data>
    </edge>
    <edge source="n2" target="n533">
      <data key="e_direction">unknown</data>
    </edge>
    <edge source="n2" target="n534">
      <data key="e_direction">unknown</data>
    </edge>
    <edge source="n2" target="n540">
      <data key="e_direction">unknown</data>
    </edge>
    <edge source="n2" target="n541">
      <data key="e_direction">unknown</data>
    </edge>
    <edge source="n2" target="n549">
      <data key="e_direction">unknown</data>
    </edge>
    <edge source="n2" target="n553">
      <data key="e_direction">unknown</data>
    </edge>
    <edge source="n2" target="n554">
      <data key="e_direction">unknown</data>
    </edge>
    <edge source="n2" target="n559">
      <data key="e_direction">unknown</data>
    </edge>
    <edge source="n2" target="n565">
      <data key="e_direction">unknown</data>
    </edge>
    <edge source="n2" target="n567">
      <data key="e_direction">unknown</data>
    </edge>
    <edge source="n2" target="n568">
      <data key="e_direction">unknown</data>
    </edge>
    <edge source="n2" target="n572">
      <data key="e_direction">unknown</data>
    </edge>
    <edge source="n2" target="n601">
      <data key="e_direction">unknown</data>
    </edge>
    <edge source="n2" target="n604">
      <data key="e_direction">unknown</data>
    </edge>
    <edge source="n2" target="n611">
      <data key="e_direction">unknown</data>
    </edge>
    <edge source="n2" target="n662">
      <data key="e_direction">unknown</data>
    </edge>
    <edge source="n2" target="n667">
      <data key="e_direction">unknown</data>
    </edge>
    <edge source="n2" target="n679">
      <data key="e_direction">unknown</data>
    </edge>
    <edge source="n2" target="n681">
      <data key="e_direction">unknown</data>
    </edge>
    <edge source="n2" target="n691">
      <data key="e_direction">unknown</data>
    </edge>
    <edge source="n2" target="n711">
      <data key="e_direction">unknown</data>
    </edge>
    <edge source="n2" target="n714">
      <data key="e_direction">unknown</data>
    </edge>
    <edge source="n2" target="n717">
      <data key="e_direction">unknown</data>
    </edge>
    <edge source="n2" target="n735">
      <data key="e_direction">unknown</data>
    </edge>
    <edge source="n2" target="n742">
      <data key="e_direction">unknown</data>
    </edge>
    <edge source="n2" target="n746">
      <data key="e_direction">unknown</data>
    </edge>
    <edge source="n2" target="n753">
      <data key="e_direction">unknown</data>
    </edge>
    <edge source="n2" target="n758">
      <data key="e_direction">unknown</data>
    </edge>
    <edge source="n2" target="n771">
      <data key="e_direction">unknown</data>
    </edge>
    <edge source="n2" target="n813">
      <data key="e_direction">unknown</data>
    </edge>
    <edge source="n2" target="n824">
      <data key="e_direction">unknown</data>
    </edge>
    <edge source="n2" target="n825">
      <data key="e_direction">unknown</data>
    </edge>
    <edge source="n2" target="n836">
      <data key="e_direction">unknown</data>
    </edge>
    <edge source="n2" target="n855">
      <data key="e_direction">unknown</data>
    </edge>
    <edge source="n2" target="n864">
      <data key="e_direction">unknown</data>
    </edge>
    <edge source="n2" target="n867">
      <data key="e_direction">unknown</data>
    </edge>
    <edge source="n2" target="n869">
      <data key="e_direction">unknown</data>
    </edge>
    <edge source="n2" target="n871">
      <data key="e_direction">unknown</data>
    </edge>
    <edge source="n2" target="n882">
      <data key="e_direction">unknown</data>
    </edge>
    <edge source="n2" target="n889">
      <data key="e_direction">unknown</data>
    </edge>
    <edge source="n2" target="n893">
      <data key="e_direction">unknown</data>
    </edge>
    <edge source="n2" target="n913">
      <data key="e_direction">unknown</data>
    </edge>
    <edge source="n2" target="n928">
      <data key="e_direction">unknown</data>
    </edge>
    <edge source="n2" target="n930">
      <data key="e_direction">unknown</data>
    </edge>
    <edge source="n2" target="n949">
      <data key="e_direction">unknown</data>
    </edge>
    <edge source="n2" target="n957">
      <data key="e_direction">unknown</data>
    </edge>
    <edge source="n2" target="n959">
      <data key="e_direction">unknown</data>
    </edge>
    <edge source="n2" target="n970">
      <data key="e_direction">unknown</data>
    </edge>
    <edge source="n2" target="n985">
      <data key="e_direction">unknown</data>
    </edge>
    <edge source="n2" target="n994">
      <data key="e_direction">unknown</data>
    </edge>
    <edge source="n2" target="n997">
      <data key="e_direction">unknown</data>
    </edge>
    <edge source="n2" target="n1000">
      <data key="e_direction">unknown</data>
    </edge>
    <edge source="n2" target="n1008">
      <data key="e_direction">unknown</data>
    </edge>
    <edge source="n2" target="n1015">
      <data key="e_direction">unknown</data>
    </edge>
    <edge source="n2" target="n1017">
      <data key="e_direction">unknown</data>
    </edge>
    <edge source="n2" target="n1040">
      <data key="e_direction">unknown</data>
    </edge>
    <edge source="n2" target="n1046">
      <data key="e_direction">unknown</data>
    </edge>
    <edge source="n2" target="n1050">
      <data key="e_direction">unknown</data>
    </edge>
    <edge source="n2" target="n1055">
      <data key="e_direction">unknown</data>
    </edge>
    <edge source="n2" target="n1064">
      <data key="e_direction">unknown</data>
    </edge>
    <edge source="n2" target="n1092">
      <data key="e_direction">unknown</data>
    </edge>
    <edge source="n2" target="n1095">
      <data key="e_direction">unknown</data>
    </edge>
    <edge source="n2" target="n1102">
      <data key="e_direction">unknown</data>
    </edge>
    <edge source="n2" target="n1105">
      <data key="e_direction">unknown</data>
    </edge>
    <edge source="n2" target="n1108">
      <data key="e_direction">unknown</data>
    </edge>
    <edge source="n2" target="n1123">
      <data key="e_direction">unknown</data>
    </edge>
    <edge source="n2" target="n1129">
      <data key="e_direction">unknown</data>
    </edge>
    <edge source="n2" target="n1136">
      <data key="e_direction">unknown</data>
    </edge>
    <edge source="n2" target="n1137">
      <data key="e_direction">unknown</data>
    </edge>
    <edge source="n2" target="n1156">
      <data key="e_direction">unknown</data>
    </edge>
    <edge source="n2" target="n1163">
      <data key="e_direction">unknown</data>
    </edge>
    <edge source="n2" target="n1169">
      <data key="e_direction">unknown</data>
    </edge>
    <edge source="n2" target="n1171">
      <data key="e_direction">unknown</data>
    </edge>
    <edge source="n2" target="n1175">
      <data key="e_direction">unknown</data>
    </edge>
    <edge source="n2" target="n1184">
      <data key="e_direction">unknown</data>
    </edge>
    <edge source="n2" target="n1218">
      <data key="e_direction">unknown</data>
    </edge>
    <edge source="n2" target="n1222">
      <data key="e_direction">unknown</data>
    </edge>
    <edge source="n2" target="n1226">
      <data key="e_direction">unknown</data>
    </edge>
    <edge source="n2" target="n1268">
      <data key="e_direction">unknown</data>
    </edge>
    <edge source="n2" target="n1295">
      <data key="e_direction">unknown</data>
    </edge>
    <edge source="n2" target="n1309">
      <data key="e_direction">unknown</data>
    </edge>
    <edge source="n2" target="n1312">
      <data key="e_direction">unknown</data>
    </edge>
    <edge source="n3" target="n32">
      <data key="e_direction">unknown</data>
    </edge>
    <edge source="n3" target="n45">
      <data key="e_direction">unknown</data>
    </edge>
    <edge source="n3" target="n59">
      <data key="e_direction">unknown</data>
    </edge>
    <edge source="n3" target="n79">
      <data key="e_direction">unknown</data>
    </edge>
    <edge source="n3" target="n162">
      <data key="e_direction">unknown</data>
    </edge>
    <edge source="n3" target="n238">
      <data key="e_direction">unknown</data>
    </edge>
    <edge source="n3" target="n441">
      <data key="e_direction">unknown</data>
    </edge>
    <edge source="n3" target="n455">
      <data key="e_direction">unknown</data>
    </edge>
    <edge source="n3" target="n492">
      <data key="e_direction">unknown</data>
    </edge>
    <edge source="n3" target="n526">
      <data key="e_direction">unknown</data>
    </edge>
    <edge source="n3" target="n631">
      <data key="e_direction">unknown</data>
    </edge>
    <edge source="n3" target="n669">
      <data key="e_direction">unknown</data>
    </edge>
    <edge source="n3" target="n678">
      <data key="e_direction">unknown</data>
    </edge>
    <edge source="n3" target="n760">
      <data key="e_direction">unknown</data>
    </edge>
    <edge source="n3" target="n794">
      <data key="e_direction">unknown</data>
    </edge>
    <edge source="n3" target="n799">
      <data key="e_direction">unknown</data>
    </edge>
    <edge source="n3" target="n885">
      <data key="e_direction">unknown</data>
    </edge>
    <edge source="n3" target="n911">
      <data key="e_direction">unknown</data>
    </edge>
    <edge source="n3" target="n938">
      <data key="e_direction">unknown</data>
    </edge>
    <edge source="n3" target="n955">
      <data key="e_direction">unknown</data>
    </edge>
    <edge source="n3" target="n993">
      <data key="e_direction">unknown</data>
    </edge>
    <edge source="n3" target="n1024">
      <data key="e_direction">unknown</data>
    </edge>
    <edge source="n3" target="n1071">
      <data key="e_direction">unknown</data>
    </edge>
    <edge source="n3" target="n1237">
      <data key="e_direction">unknown</data>
    </edge>
    <edge source="n3" target="n1265">
      <data key="e_direction">unknown</data>
    </edge>
    <edge source="n3" target="n1280">
      <data key="e_direction">unknown</data>
    </edge>
    <edge source="n4" target="n36">
      <data key="e_direction">unknown</data>
    </edge>
    <edge source="n4" target="n88">
      <data key="e_direction">unknown</data>
    </edge>
    <edge source="n4" target="n103">
      <data key="e_direction">unknown</data>
    </edge>
    <edge source="n4" target="n135">
      <data key="e_direction">unknown</data>
    </edge>
    <edge source="n4" target="n176">
      <data key="e_direction">unknown</data>
    </edge>
    <edge source="n4" target="n181">
      <data key="e_direction">unknown</data>
    </edge>
    <edge source="n4" target="n222">
      <data key="e_direction">unknown</data>
    </edge>
    <edge source="n4" target="n241">
      <data key="e_direction">unknown</data>
    </edge>
    <edge source="n4" target="n278">
      <data key="e_direction">unknown</data>
    </edge>
    <edge source="n4" target="n296">
      <data key="e_direction">unknown</data>
    </edge>
    <edge source="n4" target="n333">
      <data key="e_direction">unknown</data>
    </edge>
    <edge source="n4" target="n338">
      <data key="e_direction">unknown</data>
    </edge>
    <edge source="n4" target="n354">
      <data key="e_direction">unknown</data>
    </edge>
    <edge source="n4" target="n405">
      <data key="e_direction">unknown</data>
    </edge>
    <edge source="n4" target="n421">
      <data key="e_direction">unknown</data>
    </edge>
    <edge source="n4" target="n430">
      <data key="e_direction">unknown</data>
    </edge>
    <edge source="n4" target="n431">
      <data key="e_direction">unknown</data>
    </edge>
    <edge source="n4" target="n450">
      <data key="e_direction">unknown</data>
    </edge>
    <edge source="n4" target="n510">
      <data key="e_direction">unknown</data>
    </edge>
    <edge source="n4" target="n544">
      <data key="e_direction">unknown</data>
    </edge>
    <edge source="n4" target="n548">
      <data key="e_direction">unknown</data>
    </edge>
    <edge source="n4" target="n550">
      <data key="e_direction">unknown</data>
    </edge>
    <edge source="n4" target="n552">
      <data key="e_direction">unknown</data>
    </edge>
    <edge source="n4" target="n555">
      <data key="e_direction">unknown</data>
    </edge>
    <edge source="n4" target="n562">
      <data key="e_direction">unknown</data>
    </edge>
    <edge source="n4" target="n565">
      <data key="e_direction">unknown</data>
    </edge>
    <edge source="n4" target="n566">
      <data key="e_direction">unknown</data>
    </edge>
    <edge source="n4" target="n570">
      <data key="e_direction">unknown</data>
    </edge>
    <edge source="n4" target="n571">
      <data key="e_direction">unknown</data>
    </edge>
    <edge source="n4" target="n573">
      <data key="e_direction">unknown</data>
    </edge>
    <edge source="n4" target="n576">
      <data key="e_direction">unknown</data>
    </edge>
    <edge source="n4" target="n578">
      <data key="e_direction">unknown</data>
    </edge>
    <edge source="n4" target="n580">
      <data key="e_direction">unknown</data>
    </edge>
    <edge source="n4" target="n583">
      <data key="e_direction">unknown</data>
    </edge>
    <edge source="n4" target="n585">
      <data key="e_direction">unknown</data>
    </edge>
    <edge source="n4" target="n586">
      <data key="e_direction">unknown</data>
    </edge>
    <edge source="n4" target="n587">
      <data key="e_direction">unknown</data>
    </edge>
    <edge source="n4" target="n588">
      <data key="e_direction">unknown</data>
    </edge>
    <edge source="n4" target="n589">
      <data key="e_direction">unknown</data>
    </edge>
    <edge source="n4" target="n591">
      <data key="e_direction">unknown</data>
    </edge>
    <edge source="n4" target="n592">
      <data key="e_direction">unknown</data>
    </edge>
    <edge source="n4" target="n594">
      <data key="e_direction">unknown</data>
    </edge>
    <edge source="n4" target="n595">
      <data key="e_direction">unknown</data>
    </edge>
    <edge source="n4" target="n598">
      <data key="e_direction">unknown</data>
    </edge>
    <edge source="n4" target="n599">
      <data key="e_direction">unknown</data>
    </edge>
    <edge source="n4" target="n600">
      <data key="e_direction">unknown</data>
    </edge>
    <edge source="n4" target="n605">
      <data key="e_direction">unknown</data>
    </edge>
    <edge source="n4" target="n606">
      <data key="e_direction">unknown</data>
    </edge>
    <edge source="n4" target="n607">
      <data key="e_direction">unknown</data>
    </edge>
    <edge source="n4" target="n612">
      <data key="e_direction">unknown</data>
    </edge>
    <edge source="n4" target="n613">
      <data key="e_direction">unknown</data>
    </edge>
    <edge source="n4" target="n614">
      <data key="e_direction">unknown</data>
    </edge>
    <edge source="n4" target="n621">
      <data key="e_direction">unknown</data>
    </edge>
    <edge source="n4" target="n622">
      <data key="e_direction">unknown</data>
    </edge>
    <edge source="n4" target="n623">
      <data key="e_direction">unknown</data>
    </edge>
    <edge source="n4" target="n625">
      <data key="e_direction">unknown</data>
    </edge>
    <edge source="n4" target="n628">
      <data key="e_direction">unknown</data>
    </edge>
    <edge source="n4" target="n630">
      <data key="e_direction">unknown</data>
    </edge>
    <edge source="n4" target="n635">
      <data key="e_direction">unknown</data>
    </edge>
    <edge source="n4" target="n636">
      <data key="e_direction">unknown</data>
    </edge>
    <edge source="n4" target="n637">
      <data key="e_direction">unknown</data>
    </edge>
    <edge source="n4" target="n640">
      <data key="e_direction">unknown</data>
    </edge>
    <edge source="n4" target="n641">
      <data key="e_direction">unknown</data>
    </edge>
    <edge source="n4" target="n642">
      <data key="e_direction">unknown</data>
    </edge>
    <edge source="n4" target="n643">
      <data key="e_direction">unknown</data>
    </edge>
    <edge source="n4" target="n644">
      <data key="e_direction">unknown</data>
    </edge>
    <edge source="n4" target="n646">
      <data key="e_direction">unknown</data>
    </edge>
    <edge source="n4" target="n649">
      <data key="e_direction">unknown</data>
    </edge>
    <edge source="n4" target="n653">
      <data key="e_direction">unknown</data>
    </edge>
    <edge source="n4" target="n655">
      <data key="e_direction">unknown</data>
    </edge>
    <edge source="n4" target="n656">
      <data key="e_direction">unknown</data>
    </edge>
    <edge source="n4" target="n659">
      <data key="e_direction">unknown</data>
    </edge>
    <edge source="n4" target="n661">
      <data key="e_direction">unknown</data>
    </edge>
    <edge source="n4" target="n663">
      <data key="e_direction">unknown</data>
    </edge>
    <edge source="n4" target="n670">
      <data key="e_direction">unknown</data>
    </edge>
    <edge source="n4" target="n671">
      <data key="e_direction">unknown</data>
    </edge>
    <edge source="n4" target="n673">
      <data key="e_direction">unknown</data>
    </edge>
    <edge source="n4" target="n675">
      <data key="e_direction">unknown</data>
    </edge>
    <edge source="n4" target="n676">
      <data key="e_direction">unknown</data>
    </edge>
    <edge source="n4" target="n678">
      <data key="e_direction">unknown</data>
    </edge>
    <edge source="n4" target="n682">
      <data key="e_direction">unknown</data>
    </edge>
    <edge source="n4" target="n683">
      <data key="e_direction">unknown</data>
    </edge>
    <edge source="n4" target="n684">
      <data key="e_direction">unknown</data>
    </edge>
    <edge source="n4" target="n686">
      <data key="e_direction">unknown</data>
    </edge>
    <edge source="n4" target="n688">
      <data key="e_direction">unknown</data>
    </edge>
    <edge source="n4" target="n689">
      <data key="e_direction">unknown</data>
    </edge>
    <edge source="n4" target="n692">
      <data key="e_direction">unknown</data>
    </edge>
    <edge source="n4" target="n694">
      <data key="e_direction">unknown</data>
    </edge>
    <edge source="n4" target="n695">
      <data key="e_direction">unknown</data>
    </edge>
    <edge source="n4" target="n696">
      <data key="e_direction">unknown</data>
    </edge>
    <edge source="n4" target="n698">
      <data key="e_direction">unknown</data>
    </edge>
    <edge source="n4" target="n701">
      <data key="e_direction">unknown</data>
    </edge>
    <edge source="n4" target="n702">
      <data key="e_direction">unknown</data>
    </edge>
    <edge source="n4" target="n703">
      <data key="e_direction">unknown</data>
    </edge>
    <edge source="n4" target="n704">
      <data key="e_direction">unknown</data>
    </edge>
    <edge source="n4" target="n705">
      <data key="e_direction">unknown</data>
    </edge>
    <edge source="n4" target="n707">
      <data key="e_direction">unknown</data>
    </edge>
    <edge source="n4" target="n713">
      <data key="e_direction">unknown</data>
    </edge>
    <edge source="n4" target="n715">
      <data key="e_direction">unknown</data>
    </edge>
    <edge source="n4" target="n716">
      <data key="e_direction">unknown</data>
    </edge>
    <edge source="n4" target="n719">
      <data key="e_direction">unknown</data>
    </edge>
    <edge source="n4" target="n721">
      <data key="e_direction">unknown</data>
    </edge>
    <edge source="n4" target="n722">
      <data key="e_direction">unknown</data>
    </edge>
    <edge source="n4" target="n724">
      <data key="e_direction">unknown</data>
    </edge>
    <edge source="n4" target="n725">
      <data key="e_direction">unknown</data>
    </edge>
    <edge source="n4" target="n726">
      <data key="e_direction">unknown</data>
    </edge>
    <edge source="n4" target="n727">
      <data key="e_direction">unknown</data>
    </edge>
    <edge source="n4" target="n730">
      <data key="e_direction">unknown</data>
    </edge>
    <edge source="n4" target="n731">
      <data key="e_direction">unknown</data>
    </edge>
    <edge source="n4" target="n736">
      <data key="e_direction">unknown</data>
    </edge>
    <edge source="n4" target="n738">
      <data key="e_direction">unknown</data>
    </edge>
    <edge source="n4" target="n743">
      <data key="e_direction">unknown</data>
    </edge>
    <edge source="n4" target="n744">
      <data key="e_direction">unknown</data>
    </edge>
    <edge source="n4" target="n745">
      <data key="e_direction">unknown</data>
    </edge>
    <edge source="n4" target="n746">
      <data key="e_direction">unknown</data>
    </edge>
    <edge source="n4" target="n747">
      <data key="e_direction">unknown</data>
    </edge>
    <edge source="n4" target="n752">
      <data key="e_direction">unknown</data>
    </edge>
    <edge source="n4" target="n754">
      <data key="e_direction">unknown</data>
    </edge>
    <edge source="n4" target="n755">
      <data key="e_direction">unknown</data>
    </edge>
    <edge source="n4" target="n757">
      <data key="e_direction">unknown</data>
    </edge>
    <edge source="n4" target="n762">
      <data key="e_direction">unknown</data>
    </edge>
    <edge source="n4" target="n766">
      <data key="e_direction">unknown</data>
    </edge>
    <edge source="n4" target="n774">
      <data key="e_direction">unknown</data>
    </edge>
    <edge source="n4" target="n776">
      <data key="e_direction">unknown</data>
    </edge>
    <edge source="n4" target="n779">
      <data key="e_direction">unknown</data>
    </edge>
    <edge source="n4" target="n781">
      <data key="e_direction">unknown</data>
    </edge>
    <edge source="n4" target="n782">
      <data key="e_direction">unknown</data>
    </edge>
    <edge source="n4" target="n783">
      <data key="e_direction">unknown</data>
    </edge>
    <edge source="n4" target="n790">
      <data key="e_direction">unknown</data>
    </edge>
    <edge source="n4" target="n792">
      <data key="e_direction">unknown</data>
    </edge>
    <edge source="n4" target="n795">
      <data key="e_direction">unknown</data>
    </edge>
    <edge source="n4" target="n796">
      <data key="e_direction">unknown</data>
    </edge>
    <edge source="n4" target="n798">
      <data key="e_direction">unknown</data>
    </edge>
    <edge source="n4" target="n801">
      <data key="e_direction">unknown</data>
    </edge>
    <edge source="n4" target="n804">
      <data key="e_direction">unknown</data>
    </edge>
    <edge source="n4" target="n805">
      <data key="e_direction">unknown</data>
    </edge>
    <edge source="n4" target="n806">
      <data key="e_direction">unknown</data>
    </edge>
    <edge source="n4" target="n807">
      <data key="e_direction">unknown</data>
    </edge>
    <edge source="n4" target="n808">
      <data key="e_direction">unknown</data>
    </edge>
    <edge source="n4" target="n809">
      <data key="e_direction">unknown</data>
    </edge>
    <edge source="n4" target="n812">
      <data key="e_direction">unknown</data>
    </edge>
    <edge source="n4" target="n814">
      <data key="e_direction">unknown</data>
    </edge>
    <edge source="n4" target="n815">
      <data key="e_direction">unknown</data>
    </edge>
    <edge source="n4" target="n817">
      <data key="e_direction">unknown</data>
    </edge>
    <edge source="n4" target="n818">
      <data key="e_direction">unknown</data>
    </edge>
    <edge source="n4" target="n820">
      <data key="e_direction">unknown</data>
    </edge>
    <edge source="n4" target="n821">
      <data key="e_direction">unknown</data>
    </edge>
    <edge source="n4" target="n822">
      <data key="e_direction">unknown</data>
    </edge>
    <edge source="n4" target="n823">
      <data key="e_direction">unknown</data>
    </edge>
    <edge source="n4" target="n829">
      <data key="e_direction">unknown</data>
    </edge>
    <edge source="n4" target="n830">
      <data key="e_direction">unknown</data>
    </edge>
    <edge source="n4" target="n831">
      <data key="e_direction">unknown</data>
    </edge>
    <edge source="n4" target="n833">
      <data key="e_direction">unknown</data>
    </edge>
    <edge source="n4" target="n834">
      <data key="e_direction">unknown</data>
    </edge>
    <edge source="n4" target="n835">
      <data key="e_direction">unknown</data>
    </edge>
    <edge source="n4" target="n837">
      <data key="e_direction">unknown</data>
    </edge>
    <edge source="n4" target="n840">
      <data key="e_direction">unknown</data>
    </edge>
    <edge source="n4" target="n843">
      <data key="e_direction">unknown</data>
    </edge>
    <edge source="n4" target="n845">
      <data key="e_direction">unknown</data>
    </edge>
    <edge source="n4" target="n847">
      <data key="e_direction">unknown</data>
    </edge>
    <edge source="n4" target="n848">
      <data key="e_direction">unknown</data>
    </edge>
    <edge source="n4" target="n849">
      <data key="e_direction">unknown</data>
    </edge>
    <edge source="n4" target="n850">
      <data key="e_direction">unknown</data>
    </edge>
    <edge source="n4" target="n851">
      <data key="e_direction">unknown</data>
    </edge>
    <edge source="n4" target="n852">
      <data key="e_direction">unknown</data>
    </edge>
    <edge source="n4" target="n853">
      <data key="e_direction">unknown</data>
    </edge>
    <edge source="n4" target="n854">
      <data key="e_direction">unknown</data>
    </edge>
    <edge source="n4" target="n856">
      <data key="e_direction">unknown</data>
    </edge>
    <edge source="n4" target="n858">
      <data key="e_direction">unknown</data>
    </edge>
    <edge source="n4" target="n859">
      <data key="e_direction">unknown</data>
    </edge>
    <edge source="n4" target="n860">
      <data key="e_direction">unknown</data>
    </edge>
    <edge source="n4" target="n865">
      <data key="e_direction">unknown</data>
    </edge>
    <edge source="n4" target="n868">
      <data key="e_direction">unknown</data>
    </edge>
    <edge source="n4" target="n872">
      <data key="e_direction">unknown</data>
    </edge>
    <edge source="n4" target="n875">
      <data key="e_direction">unknown</data>
    </edge>
    <edge source="n4" target="n876">
      <data key="e_direction">unknown</data>
    </edge>
    <edge source="n4" target="n877">
      <data key="e_direction">unknown</data>
    </edge>
    <edge source="n4" target="n880">
      <data key="e_direction">unknown</data>
    </edge>
    <edge source="n4" target="n881">
      <data key="e_direction">unknown</data>
    </edge>
    <edge source="n4" target="n884">
      <data key="e_direction">unknown</data>
    </edge>
    <edge source="n4" target="n886">
      <data key="e_direction">unknown</data>
    </edge>
    <edge source="n4" target="n888">
      <data key="e_direction">unknown</data>
    </edge>
    <edge source="n4" target="n889">
      <data key="e_direction">unknown</data>
    </edge>
    <edge source="n4" target="n891">
      <data key="e_direction">unknown</data>
    </edge>
    <edge source="n4" target="n892">
      <data key="e_direction">unknown</data>
    </edge>
    <edge source="n4" target="n893">
      <data key="e_direction">unknown</data>
    </edge>
    <edge source="n4" target="n894">
      <data key="e_direction">unknown</data>
    </edge>
    <edge source="n4" target="n895">
      <data key="e_direction">unknown</data>
    </edge>
    <edge source="n4" target="n898">
      <data key="e_direction">unknown</data>
    </edge>
    <edge source="n4" target="n899">
      <data key="e_direction">unknown</data>
    </edge>
    <edge source="n4" target="n900">
      <data key="e_direction">unknown</data>
    </edge>
    <edge source="n4" target="n901">
      <data key="e_direction">unknown</data>
    </edge>
    <edge source="n4" target="n902">
      <data key="e_direction">unknown</data>
    </edge>
    <edge source="n4" target="n903">
      <data key="e_direction">unknown</data>
    </edge>
    <edge source="n4" target="n905">
      <data key="e_direction">unknown</data>
    </edge>
    <edge source="n4" target="n906">
      <data key="e_direction">unknown</data>
    </edge>
    <edge source="n4" target="n907">
      <data key="e_direction">unknown</data>
    </edge>
    <edge source="n4" target="n909">
      <data key="e_direction">unknown</data>
    </edge>
    <edge source="n4" target="n910">
      <data key="e_direction">unknown</data>
    </edge>
    <edge source="n4" target="n914">
      <data key="e_direction">unknown</data>
    </edge>
    <edge source="n4" target="n915">
      <data key="e_direction">unknown</data>
    </edge>
    <edge source="n4" target="n916">
      <data key="e_direction">unknown</data>
    </edge>
    <edge source="n4" target="n917">
      <data key="e_direction">unknown</data>
    </edge>
    <edge source="n4" target="n918">
      <data key="e_direction">unknown</data>
    </edge>
    <edge source="n4" target="n920">
      <data key="e_direction">unknown</data>
    </edge>
    <edge source="n4" target="n922">
      <data key="e_direction">unknown</data>
    </edge>
    <edge source="n4" target="n923">
      <data key="e_direction">unknown</data>
    </edge>
    <edge source="n4" target="n926">
      <data key="e_direction">unknown</data>
    </edge>
    <edge source="n4" target="n929">
      <data key="e_direction">unknown</data>
    </edge>
    <edge source="n4" target="n931">
      <data key="e_direction">unknown</data>
    </edge>
    <edge source="n4" target="n933">
      <data key="e_direction">unknown</data>
    </edge>
    <edge source="n4" target="n934">
      <data key="e_direction">unknown</data>
    </edge>
    <edge source="n4" target="n935">
      <data key="e_direction">unknown</data>
    </edge>
    <edge source="n4" target="n940">
      <data key="e_direction">unknown</data>
    </edge>
    <edge source="n4" target="n941">
      <data key="e_direction">unknown</data>
    </edge>
    <edge source="n4" target="n942">
      <data key="e_direction">unknown</data>
    </edge>
    <edge source="n4" target="n943">
      <data key="e_direction">unknown</data>
    </edge>
    <edge source="n4" target="n951">
      <data key="e_direction">unknown</data>
    </edge>
    <edge source="n4" target="n954">
      <data key="e_direction">unknown</data>
    </edge>
    <edge source="n4" target="n955">
      <data key="e_direction">unknown</data>
    </edge>
    <edge source="n4" target="n956">
      <data key="e_direction">unknown</data>
    </edge>
    <edge source="n4" target="n958">
      <data key="e_direction">unknown</data>
    </edge>
    <edge source="n4" target="n959">
      <data key="e_direction">unknown</data>
    </edge>
    <edge source="n4" target="n960">
      <data key="e_direction">unknown</data>
    </edge>
    <edge source="n4" target="n961">
      <data key="e_direction">unknown</data>
    </edge>
    <edge source="n4" target="n962">
      <data key="e_direction">unknown</data>
    </edge>
    <edge source="n4" target="n964">
      <data key="e_direction">unknown</data>
    </edge>
    <edge source="n4" target="n966">
      <data key="e_direction">unknown</data>
    </edge>
    <edge source="n4" target="n967">
      <data key="e_direction">unknown</data>
    </edge>
    <edge source="n4" target="n969">
      <data key="e_direction">unknown</data>
    </edge>
    <edge source="n4" target="n974">
      <data key="e_direction">unknown</data>
    </edge>
    <edge source="n4" target="n977">
      <data key="e_direction">unknown</data>
    </edge>
    <edge source="n4" target="n978">
      <data key="e_direction">unknown</data>
    </edge>
    <edge source="n4" target="n979">
      <data key="e_direction">unknown</data>
    </edge>
    <edge source="n4" target="n984">
      <data key="e_direction">unknown</data>
    </edge>
    <edge source="n4" target="n986">
      <data key="e_direction">unknown</data>
    </edge>
    <edge source="n4" target="n988">
      <data key="e_direction">unknown</data>
    </edge>
    <edge source="n4" target="n989">
      <data key="e_direction">unknown</data>
    </edge>
    <edge source="n4" target="n990">
      <data key="e_direction">unknown</data>
    </edge>
    <edge source="n4" target="n991">
      <data key="e_direction">unknown</data>
    </edge>
    <edge source="n4" target="n992">
      <data key="e_direction">unknown</data>
    </edge>
    <edge source="n4" target="n995">
      <data key="e_direction">unknown</data>
    </edge>
    <edge source="n4" target="n996">
      <data key="e_direction">unknown</data>
    </edge>
    <edge source="n4" target="n998">
      <data key="e_direction">unknown</data>
    </edge>
    <edge source="n4" target="n999">
      <data key="e_direction">unknown</data>
    </edge>
    <edge source="n4" target="n1003">
      <data key="e_direction">unknown</data>
    </edge>
    <edge source="n4" target="n1004">
      <data key="e_direction">unknown</data>
    </edge>
    <edge source="n4" target="n1005">
      <data key="e_direction">unknown</data>
    </edge>
    <edge source="n4" target="n1007">
      <data key="e_direction">unknown</data>
    </edge>
    <edge source="n4" target="n1013">
      <data key="e_direction">unknown</data>
    </edge>
    <edge source="n4" target="n1014">
      <data key="e_direction">unknown</data>
    </edge>
    <edge source="n4" target="n1016">
      <data key="e_direction">unknown</data>
    </edge>
    <edge source="n4" target="n1018">
      <data key="e_direction">unknown</data>
    </edge>
    <edge source="n4" target="n1019">
      <data key="e_direction">unknown</data>
    </edge>
    <edge source="n4" target="n1021">
      <data key="e_direction">unknown</data>
    </edge>
    <edge source="n4" target="n1023">
      <data key="e_direction">unknown</data>
    </edge>
    <edge source="n4" target="n1025">
      <data key="e_direction">unknown</data>
    </edge>
    <edge source="n4" target="n1027">
      <data key="e_direction">unknown</data>
    </edge>
    <edge source="n4" target="n1028">
      <data key="e_direction">unknown</data>
    </edge>
    <edge source="n4" target="n1029">
      <data key="e_direction">unknown</data>
    </edge>
    <edge source="n4" target="n1030">
      <data key="e_direction">unknown</data>
    </edge>
    <edge source="n4" target="n1031">
      <data key="e_direction">unknown</data>
    </edge>
    <edge source="n4" target="n1032">
      <data key="e_direction">unknown</data>
    </edge>
    <edge source="n4" target="n1033">
      <data key="e_direction">unknown</data>
    </edge>
    <edge source="n4" target="n1034">
      <data key="e_direction">unknown</data>
    </edge>
    <edge source="n4" target="n1035">
      <data key="e_direction">unknown</data>
    </edge>
    <edge source="n4" target="n1036">
      <data key="e_direction">unknown</data>
    </edge>
    <edge source="n4" target="n1037">
      <data key="e_direction">unknown</data>
    </edge>
    <edge source="n4" target="n1039">
      <data key="e_direction">unknown</data>
    </edge>
    <edge source="n4" target="n1041">
      <data key="e_direction">unknown</data>
    </edge>
    <edge source="n4" target="n1042">
      <data key="e_direction">unknown</data>
    </edge>
    <edge source="n4" target="n1043">
      <data key="e_direction">unknown</data>
    </edge>
    <edge source="n4" target="n1044">
      <data key="e_direction">unknown</data>
    </edge>
    <edge source="n4" target="n1045">
      <data key="e_direction">unknown</data>
    </edge>
    <edge source="n4" target="n1046">
      <data key="e_direction">unknown</data>
    </edge>
    <edge source="n4" target="n1049">
      <data key="e_direction">unknown</data>
    </edge>
    <edge source="n4" target="n1053">
      <data key="e_direction">unknown</data>
    </edge>
    <edge source="n4" target="n1054">
      <data key="e_direction">unknown</data>
    </edge>
    <edge source="n4" target="n1058">
      <data key="e_direction">unknown</data>
    </edge>
    <edge source="n4" target="n1059">
      <data key="e_direction">unknown</data>
    </edge>
    <edge source="n4" target="n1060">
      <data key="e_direction">unknown</data>
    </edge>
    <edge source="n4" target="n1061">
      <data key="e_direction">unknown</data>
    </edge>
    <edge source="n4" target="n1065">
      <data key="e_direction">unknown</data>
    </edge>
    <edge source="n4" target="n1066">
      <data key="e_direction">unknown</data>
    </edge>
    <edge source="n4" target="n1068">
      <data key="e_direction">unknown</data>
    </edge>
    <edge source="n4" target="n1070">
      <data key="e_direction">unknown</data>
    </edge>
    <edge source="n4" target="n1072">
      <data key="e_direction">unknown</data>
    </edge>
    <edge source="n4" target="n1074">
      <data key="e_direction">unknown</data>
    </edge>
    <edge source="n4" target="n1075">
      <data key="e_direction">unknown</data>
    </edge>
    <edge source="n4" target="n1077">
      <data key="e_direction">unknown</data>
    </edge>
    <edge source="n4" target="n1078">
      <data key="e_direction">unknown</data>
    </edge>
    <edge source="n4" target="n1081">
      <data key="e_direction">unknown</data>
    </edge>
    <edge source="n4" target="n1083">
      <data key="e_direction">unknown</data>
    </edge>
    <edge source="n4" target="n1084">
      <data key="e_direction">unknown</data>
    </edge>
    <edge source="n4" target="n1085">
      <data key="e_direction">unknown</data>
    </edge>
    <edge source="n4" target="n1086">
      <data key="e_direction">unknown</data>
    </edge>
    <edge source="n4" target="n1087">
      <data key="e_direction">unknown</data>
    </edge>
    <edge source="n4" target="n1089">
      <data key="e_direction">unknown</data>
    </edge>
    <edge source="n4" target="n1090">
      <data key="e_direction">unknown</data>
    </edge>
    <edge source="n4" target="n1091">
      <data key="e_direction">unknown</data>
    </edge>
    <edge source="n4" target="n1093">
      <data key="e_direction">unknown</data>
    </edge>
    <edge source="n4" target="n1094">
      <data key="e_direction">unknown</data>
    </edge>
    <edge source="n4" target="n1097">
      <data key="e_direction">unknown</data>
    </edge>
    <edge source="n4" target="n1098">
      <data key="e_direction">unknown</data>
    </edge>
    <edge source="n4" target="n1099">
      <data key="e_direction">unknown</data>
    </edge>
    <edge source="n4" target="n1102">
      <data key="e_direction">unknown</data>
    </edge>
    <edge source="n4" target="n1108">
      <data key="e_direction">unknown</data>
    </edge>
    <edge source="n4" target="n1109">
      <data key="e_direction">unknown</data>
    </edge>
    <edge source="n4" target="n1110">
      <data key="e_direction">unknown</data>
    </edge>
    <edge source="n4" target="n1113">
      <data key="e_direction">unknown</data>
    </edge>
    <edge source="n4" target="n1114">
      <data key="e_direction">unknown</data>
    </edge>
    <edge source="n4" target="n1116">
      <data key="e_direction">unknown</data>
    </edge>
    <edge source="n4" target="n1117">
      <data key="e_direction">unknown</data>
    </edge>
    <edge source="n4" target="n1118">
      <data key="e_direction">unknown</data>
    </edge>
    <edge source="n4" target="n1119">
      <data key="e_direction">unknown</data>
    </edge>
    <edge source="n4" target="n1120">
      <data key="e_direction">unknown</data>
    </edge>
    <edge source="n4" target="n1121">
      <data key="e_direction">unknown</data>
    </edge>
    <edge source="n4" target="n1126">
      <data key="e_direction">unknown</data>
    </edge>
    <edge source="n4" target="n1127">
      <data key="e_direction">unknown</data>
    </edge>
    <edge source="n4" target="n1128">
      <data key="e_direction">unknown</data>
    </edge>
    <edge source="n4" target="n1130">
      <data key="e_direction">unknown</data>
    </edge>
    <edge source="n4" target="n1132">
      <data key="e_direction">unknown</data>
    </edge>
    <edge source="n4" target="n1137">
      <data key="e_direction">unknown</data>
    </edge>
    <edge source="n4" target="n1138">
      <data key="e_direction">unknown</data>
    </edge>
    <edge source="n4" target="n1141">
      <data key="e_direction">unknown</data>
    </edge>
    <edge source="n4" target="n1142">
      <data key="e_direction">unknown</data>
    </edge>
    <edge source="n4" target="n1143">
      <data key="e_direction">unknown</data>
    </edge>
    <edge source="n4" target="n1144">
      <data key="e_direction">unknown</data>
    </edge>
    <edge source="n4" target="n1146">
      <data key="e_direction">unknown</data>
    </edge>
    <edge source="n4" target="n1147">
      <data key="e_direction">unknown</data>
    </edge>
    <edge source="n4" target="n1150">
      <data key="e_direction">unknown</data>
    </edge>
    <edge source="n4" target="n1151">
      <data key="e_direction">unknown</data>
    </edge>
    <edge source="n4" target="n1152">
      <data key="e_direction">unknown</data>
    </edge>
    <edge source="n4" target="n1153">
      <data key="e_direction">unknown</data>
    </edge>
    <edge source="n4" target="n1154">
      <data key="e_direction">unknown</data>
    </edge>
    <edge source="n4" target="n1158">
      <data key="e_direction">unknown</data>
    </edge>
    <edge source="n4" target="n1160">
      <data key="e_direction">unknown</data>
    </edge>
    <edge source="n4" target="n1161">
      <data key="e_direction">unknown</data>
    </edge>
    <edge source="n4" target="n1162">
      <data key="e_direction">unknown</data>
    </edge>
    <edge source="n4" target="n1165">
      <data key="e_direction">unknown</data>
    </edge>
    <edge source="n4" target="n1166">
      <data key="e_direction">unknown</data>
    </edge>
    <edge source="n4" target="n1167">
      <data key="e_direction">unknown</data>
    </edge>
    <edge source="n4" target="n1170">
      <data key="e_direction">unknown</data>
    </edge>
    <edge source="n4" target="n1172">
      <data key="e_direction">unknown</data>
    </edge>
    <edge source="n4" target="n1176">
      <data key="e_direction">unknown</data>
    </edge>
    <edge source="n4" target="n1177">
      <data key="e_direction">unknown</data>
    </edge>
    <edge source="n4" target="n1178">
      <data key="e_direction">unknown</data>
    </edge>
    <edge source="n4" target="n1183">
      <data key="e_direction">unknown</data>
    </edge>
    <edge source="n4" target="n1184">
      <data key="e_direction">unknown</data>
    </edge>
    <edge source="n4" target="n1186">
      <data key="e_direction">unknown</data>
    </edge>
    <edge source="n4" target="n1187">
      <data key="e_direction">unknown</data>
    </edge>
    <edge source="n4" target="n1188">
      <data key="e_direction">unknown</data>
    </edge>
    <edge source="n4" target="n1189">
      <data key="e_direction">unknown</data>
    </edge>
    <edge source="n4" target="n1190">
      <data key="e_direction">unknown</data>
    </edge>
    <edge source="n4" target="n1192">
      <data key="e_direction">unknown</data>
    </edge>
    <edge source="n4" target="n1193">
      <data key="e_direction">unknown</data>
    </edge>
    <edge source="n4" target="n1195">
      <data key="e_direction">unknown</data>
    </edge>
    <edge source="n4" target="n1197">
      <data key="e_direction">unknown</data>
    </edge>
    <edge source="n4" target="n1198">
      <data key="e_direction">unknown</data>
    </edge>
    <edge source="n4" target="n1199">
      <data key="e_direction">unknown</data>
    </edge>
    <edge source="n4" target="n1200">
      <data key="e_direction">unknown</data>
    </edge>
    <edge source="n4" target="n1201">
      <data key="e_direction">unknown</data>
    </edge>
    <edge source="n4" target="n1203">
      <data key="e_direction">unknown</data>
    </edge>
    <edge source="n4" target="n1204">
      <data key="e_direction">unknown</data>
    </edge>
    <edge source="n4" target="n1205">
      <data key="e_direction">unknown</data>
    </edge>
    <edge source="n4" target="n1206">
      <data key="e_direction">unknown</data>
    </edge>
    <edge source="n4" target="n1207">
      <data key="e_direction">unknown</data>
    </edge>
    <edge source="n4" target="n1210">
      <data key="e_direction">unknown</data>
    </edge>
    <edge source="n4" target="n1211">
      <data key="e_direction">unknown</data>
    </edge>
    <edge source="n4" target="n1213">
      <data key="e_direction">unknown</data>
    </edge>
    <edge source="n4" target="n1215">
      <data key="e_direction">unknown</data>
    </edge>
    <edge source="n4" target="n1216">
      <data key="e_direction">unknown</data>
    </edge>
    <edge source="n4" target="n1217">
      <data key="e_direction">unknown</data>
    </edge>
    <edge source="n4" target="n1219">
      <data key="e_direction">unknown</data>
    </edge>
    <edge source="n4" target="n1220">
      <data key="e_direction">unknown</data>
    </edge>
    <edge source="n4" target="n1228">
      <data key="e_direction">unknown</data>
    </edge>
    <edge source="n4" target="n1229">
      <data key="e_direction">unknown</data>
    </edge>
    <edge source="n4" target="n1230">
      <data key="e_direction">unknown</data>
    </edge>
    <edge source="n4" target="n1231">
      <data key="e_direction">unknown</data>
    </edge>
    <edge source="n4" target="n1233">
      <data key="e_direction">unknown</data>
    </edge>
    <edge source="n4" target="n1234">
      <data key="e_direction">unknown</data>
    </edge>
    <edge source="n4" target="n1236">
      <data key="e_direction">unknown</data>
    </edge>
    <edge source="n4" target="n1238">
      <data key="e_direction">unknown</data>
    </edge>
    <edge source="n4" target="n1239">
      <data key="e_direction">unknown</data>
    </edge>
    <edge source="n4" target="n1240">
      <data key="e_direction">unknown</data>
    </edge>
    <edge source="n4" target="n1241">
      <data key="e_direction">unknown</data>
    </edge>
    <edge source="n4" target="n1243">
      <data key="e_direction">unknown</data>
    </edge>
    <edge source="n4" target="n1245">
      <data key="e_direction">unknown</data>
    </edge>
    <edge source="n4" target="n1246">
      <data key="e_direction">unknown</data>
    </edge>
    <edge source="n4" target="n1247">
      <data key="e_direction">unknown</data>
    </edge>
    <edge source="n4" target="n1250">
      <data key="e_direction">unknown</data>
    </edge>
    <edge source="n4" target="n1252">
      <data key="e_direction">unknown</data>
    </edge>
    <edge source="n4" target="n1253">
      <data key="e_direction">unknown</data>
    </edge>
    <edge source="n4" target="n1255">
      <data key="e_direction">unknown</data>
    </edge>
    <edge source="n4" target="n1257">
      <data key="e_direction">unknown</data>
    </edge>
    <edge source="n4" target="n1262">
      <data key="e_direction">unknown</data>
    </edge>
    <edge source="n4" target="n1263">
      <data key="e_direction">unknown</data>
    </edge>
    <edge source="n4" target="n1265">
      <data key="e_direction">unknown</data>
    </edge>
    <edge source="n4" target="n1266">
      <data key="e_direction">unknown</data>
    </edge>
    <edge source="n4" target="n1267">
      <data key="e_direction">unknown</data>
    </edge>
    <edge source="n4" target="n1269">
      <data key="e_direction">unknown</data>
    </edge>
    <edge source="n4" target="n1270">
      <data key="e_direction">unknown</data>
    </edge>
    <edge source="n4" target="n1273">
      <data key="e_direction">unknown</data>
    </edge>
    <edge source="n4" target="n1274">
      <data key="e_direction">unknown</data>
    </edge>
    <edge source="n4" target="n1281">
      <data key="e_direction">unknown</data>
    </edge>
    <edge source="n4" target="n1285">
      <data key="e_direction">unknown</data>
    </edge>
    <edge source="n4" target="n1286">
      <data key="e_direction">unknown</data>
    </edge>
    <edge source="n4" target="n1287">
      <data key="e_direction">unknown</data>
    </edge>
    <edge source="n4" target="n1289">
      <data key="e_direction">unknown</data>
    </edge>
    <edge source="n4" target="n1292">
      <data key="e_direction">unknown</data>
    </edge>
    <edge source="n4" target="n1293">
      <data key="e_direction">unknown</data>
    </edge>
    <edge source="n4" target="n1294">
      <data key="e_direction">unknown</data>
    </edge>
    <edge source="n4" target="n1296">
      <data key="e_direction">unknown</data>
    </edge>
    <edge source="n4" target="n1297">
      <data key="e_direction">unknown</data>
    </edge>
    <edge source="n4" target="n1298">
      <data key="e_direction">unknown</data>
    </edge>
    <edge source="n4" target="n1300">
      <data key="e_direction">unknown</data>
    </edge>
    <edge source="n4" target="n1301">
      <data key="e_direction">unknown</data>
    </edge>
    <edge source="n4" target="n1302">
      <data key="e_direction">unknown</data>
    </edge>
    <edge source="n4" target="n1303">
      <data key="e_direction">unknown</data>
    </edge>
    <edge source="n4" target="n1304">
      <data key="e_direction">unknown</data>
    </edge>
    <edge source="n4" target="n1306">
      <data key="e_direction">unknown</data>
    </edge>
    <edge source="n4" target="n1310">
      <data key="e_direction">unknown</data>
    </edge>
    <edge source="n4" target="n1311">
      <data key="e_direction">unknown</data>
    </edge>
    <edge source="n5" target="n38">
      <data key="e_direction">unknown</data>
    </edge>
    <edge source="n5" target="n48">
      <data key="e_direction">unknown</data>
    </edge>
    <edge source="n5" target="n112">
      <data key="e_direction">unknown</data>
    </edge>
    <edge source="n5" target="n119">
      <data key="e_direction">unknown</data>
    </edge>
    <edge source="n5" target="n121">
      <data key="e_direction">unknown</data>
    </edge>
    <edge source="n5" target="n138">
      <data key="e_direction">unknown</data>
    </edge>
    <edge source="n5" target="n161">
      <data key="e_direction">unknown</data>
    </edge>
    <edge source="n5" target="n164">
      <data key="e_direction">unknown</data>
    </edge>
    <edge source="n5" target="n210">
      <data key="e_direction">unknown</data>
    </edge>
    <edge source="n5" target="n272">
      <data key="e_direction">unknown</data>
    </edge>
    <edge source="n5" target="n280">
      <data key="e_direction">unknown</data>
    </edge>
    <edge source="n5" target="n293">
      <data key="e_direction">unknown</data>
    </edge>
    <edge source="n5" target="n300">
      <data key="e_direction">unknown</data>
    </edge>
    <edge source="n5" target="n364">
      <data key="e_direction">unknown</data>
    </edge>
    <edge source="n5" target="n376">
      <data key="e_direction">unknown</data>
    </edge>
    <edge source="n5" target="n388">
      <data key="e_direction">unknown</data>
    </edge>
    <edge source="n5" target="n402">
      <data key="e_direction">unknown</data>
    </edge>
    <edge source="n5" target="n424">
      <data key="e_direction">unknown</data>
    </edge>
    <edge source="n5" target="n433">
      <data key="e_direction">unknown</data>
    </edge>
    <edge source="n5" target="n477">
      <data key="e_direction">unknown</data>
    </edge>
    <edge source="n5" target="n488">
      <data key="e_direction">unknown</data>
    </edge>
    <edge source="n5" target="n538">
      <data key="e_direction">unknown</data>
    </edge>
    <edge source="n5" target="n556">
      <data key="e_direction">unknown</data>
    </edge>
    <edge source="n5" target="n563">
      <data key="e_direction">unknown</data>
    </edge>
    <edge source="n5" target="n638">
      <data key="e_direction">unknown</data>
    </edge>
    <edge source="n5" target="n660">
      <data key="e_direction">unknown</data>
    </edge>
    <edge source="n5" target="n708">
      <data key="e_direction">unknown</data>
    </edge>
    <edge source="n5" target="n759">
      <data key="e_direction">unknown</data>
    </edge>
    <edge source="n5" target="n765">
      <data key="e_direction">unknown</data>
    </edge>
    <edge source="n5" target="n810">
      <data key="e_direction">unknown</data>
    </edge>
    <edge source="n5" target="n844">
      <data key="e_direction">unknown</data>
    </edge>
    <edge source="n5" target="n892">
      <data key="e_direction">unknown</data>
    </edge>
    <edge source="n5" target="n900">
      <data key="e_direction">unknown</data>
    </edge>
    <edge source="n5" target="n932">
      <data key="e_direction">unknown</data>
    </edge>
    <edge source="n5" target="n1011">
      <data key="e_direction">unknown</data>
    </edge>
    <edge source="n5" target="n1079">
      <data key="e_direction">unknown</data>
    </edge>
    <edge source="n5" target="n1111">
      <data key="e_direction">unknown</data>
    </edge>
    <edge source="n5" target="n1182">
      <data key="e_direction">unknown</data>
    </edge>
    <edge source="n5" target="n1209">
      <data key="e_direction">unknown</data>
    </edge>
    <edge source="n5" target="n1276">
      <data key="e_direction">unknown</data>
    </edge>
    <edge source="n6" target="n40">
      <data key="e_direction">unknown</data>
    </edge>
    <edge source="n6" target="n50">
      <data key="e_direction">unknown</data>
    </edge>
    <edge source="n6" target="n56">
      <data key="e_direction">unknown</data>
    </edge>
    <edge source="n6" target="n168">
      <data key="e_direction">unknown</data>
    </edge>
    <edge source="n6" target="n259">
      <data key="e_direction">unknown</data>
    </edge>
    <edge source="n6" target="n312">
      <data key="e_direction">unknown</data>
    </edge>
    <edge source="n6" target="n313">
      <data key="e_direction">unknown</data>
    </edge>
    <edge source="n6" target="n324">
      <data key="e_direction">unknown</data>
    </edge>
    <edge source="n6" target="n363">
      <data key="e_direction">unknown</data>
    </edge>
    <edge source="n6" target="n515">
      <data key="e_direction">unknown</data>
    </edge>
    <edge source="n6" target="n531">
      <data key="e_direction">unknown</data>
    </edge>
    <edge source="n6" target="n659">
      <data key="e_direction">unknown</data>
    </edge>
    <edge source="n6" target="n712">
      <data key="e_direction">unknown</data>
    </edge>
    <edge source="n6" target="n811">
      <data key="e_direction">unknown</data>
    </edge>
    <edge source="n6" target="n819">
      <data key="e_direction">unknown</data>
    </edge>
    <edge source="n6" target="n946">
      <data key="e_direction">unknown</data>
    </edge>
    <edge source="n6" target="n1015">
      <data key="e_direction">unknown</data>
    </edge>
    <edge source="n6" target="n1064">
      <data key="e_direction">unknown</data>
    </edge>
    <edge source="n6" target="n1104">
      <data key="e_direction">unknown</data>
    </edge>
    <edge source="n6" target="n1133">
      <data key="e_direction">unknown</data>
    </edge>
    <edge source="n6" target="n1135">
      <data key="e_direction">unknown</data>
    </edge>
    <edge source="n6" target="n1174">
      <data key="e_direction">unknown</data>
    </edge>
    <edge source="n6" target="n1208">
      <data key="e_direction">unknown</data>
    </edge>
    <edge source="n6" target="n1232">
      <data key="e_direction">unknown</data>
    </edge>
    <edge source="n6" target="n1242">
      <data key="e_direction">unknown</data>
    </edge>
    <edge source="n6" target="n1279">
      <data key="e_direction">unknown</data>
    </edge>
    <edge source="n6" target="n1307">
      <data key="e_direction">unknown</data>
    </edge>
    <edge source="n7" target="n42">
      <data key="e_direction">unknown</data>
    </edge>
    <edge source="n7" target="n43">
      <data key="e_direction">unknown</data>
    </edge>
    <edge source="n7" target="n86">
      <data key="e_direction">unknown</data>
    </edge>
    <edge source="n7" target="n153">
      <data key="e_direction">unknown</data>
    </edge>
    <edge source="n7" target="n183">
      <data key="e_direction">unknown</data>
    </edge>
    <edge source="n7" target="n245">
      <data key="e_direction">unknown</data>
    </edge>
    <edge source="n7" target="n297">
      <data key="e_direction">unknown</data>
    </edge>
    <edge source="n7" target="n346">
      <data key="e_direction">unknown</data>
    </edge>
    <edge source="n7" target="n382">
      <data key="e_direction">unknown</data>
    </edge>
    <edge source="n7" target="n452">
      <data key="e_direction">unknown</data>
    </edge>
    <edge source="n7" target="n468">
      <data key="e_direction">unknown</data>
    </edge>
    <edge source="n7" target="n485">
      <data key="e_direction">unknown</data>
    </edge>
    <edge source="n7" target="n557">
      <data key="e_direction">unknown</data>
    </edge>
    <edge source="n7" target="n582">
      <data key="e_direction">unknown</data>
    </edge>
    <edge source="n7" target="n584">
      <data key="e_direction">unknown</data>
    </edge>
    <edge source="n7" target="n611">
      <data key="e_direction">unknown</data>
    </edge>
    <edge source="n7" target="n619">
      <data key="e_direction">unknown</data>
    </edge>
    <edge source="n7" target="n620">
      <data key="e_direction">unknown</data>
    </edge>
    <edge source="n7" target="n632">
      <data key="e_direction">unknown</data>
    </edge>
    <edge source="n7" target="n648">
      <data key="e_direction">unknown</data>
    </edge>
    <edge source="n7" target="n660">
      <data key="e_direction">unknown</data>
    </edge>
    <edge source="n7" target="n664">
      <data key="e_direction">unknown</data>
    </edge>
    <edge source="n7" target="n677">
      <data key="e_direction">unknown</data>
    </edge>
    <edge source="n7" target="n693">
      <data key="e_direction">unknown</data>
    </edge>
    <edge source="n7" target="n710">
      <data key="e_direction">unknown</data>
    </edge>
    <edge source="n7" target="n784">
      <data key="e_direction">unknown</data>
    </edge>
    <edge source="n7" target="n785">
      <data key="e_direction">unknown</data>
    </edge>
    <edge source="n7" target="n786">
      <data key="e_direction">unknown</data>
    </edge>
    <edge source="n7" target="n787">
      <data key="e_direction">unknown</data>
    </edge>
    <edge source="n7" target="n788">
      <data key="e_direction">unknown</data>
    </edge>
    <edge source="n7" target="n789">
      <data key="e_direction">unknown</data>
    </edge>
    <edge source="n7" target="n844">
      <data key="e_direction">unknown</data>
    </edge>
    <edge source="n7" target="n857">
      <data key="e_direction">unknown</data>
    </edge>
    <edge source="n7" target="n878">
      <data key="e_direction">unknown</data>
    </edge>
    <edge source="n7" target="n978">
      <data key="e_direction">unknown</data>
    </edge>
    <edge source="n7" target="n982">
      <data key="e_direction">unknown</data>
    </edge>
    <edge source="n7" target="n1015">
      <data key="e_direction">unknown</data>
    </edge>
    <edge source="n7" target="n1157">
      <data key="e_direction">unknown</data>
    </edge>
    <edge source="n7" target="n1185">
      <data key="e_direction">unknown</data>
    </edge>
    <edge source="n7" target="n1251">
      <data key="e_direction">unknown</data>
    </edge>
    <edge source="n7" target="n1284">
      <data key="e_direction">unknown</data>
    </edge>
    <edge source="n8" target="n51">
      <data key="e_direction">unknown</data>
    </edge>
    <edge source="n8" target="n52">
      <data key="e_direction">unknown</data>
    </edge>
    <edge source="n8" target="n125">
      <data key="e_direction">unknown</data>
    </edge>
    <edge source="n8" target="n140">
      <data key="e_direction">unknown</data>
    </edge>
    <edge source="n8" target="n180">
      <data key="e_direction">unknown</data>
    </edge>
    <edge source="n8" target="n199">
      <data key="e_direction">unknown</data>
    </edge>
    <edge source="n8" target="n208">
      <data key="e_direction">unknown</data>
    </edge>
    <edge source="n8" target="n236">
      <data key="e_direction">unknown</data>
    </edge>
    <edge source="n8" target="n244">
      <data key="e_direction">unknown</data>
    </edge>
    <edge source="n8" target="n277">
      <data key="e_direction">unknown</data>
    </edge>
    <edge source="n8" target="n309">
      <data key="e_direction">unknown</data>
    </edge>
    <edge source="n8" target="n314">
      <data key="e_direction">unknown</data>
    </edge>
    <edge source="n8" target="n318">
      <data key="e_direction">unknown</data>
    </edge>
    <edge source="n8" target="n322">
      <data key="e_direction">unknown</data>
    </edge>
    <edge source="n8" target="n340">
      <data key="e_direction">unknown</data>
    </edge>
    <edge source="n8" target="n373">
      <data key="e_direction">unknown</data>
    </edge>
    <edge source="n8" target="n394">
      <data key="e_direction">unknown</data>
    </edge>
    <edge source="n8" target="n456">
      <data key="e_direction">unknown</data>
    </edge>
    <edge source="n8" target="n508">
      <data key="e_direction">unknown</data>
    </edge>
    <edge source="n8" target="n526">
      <data key="e_direction">unknown</data>
    </edge>
    <edge source="n8" target="n539">
      <data key="e_direction">unknown</data>
    </edge>
    <edge source="n8" target="n575">
      <data key="e_direction">unknown</data>
    </edge>
    <edge source="n8" target="n610">
      <data key="e_direction">unknown</data>
    </edge>
    <edge source="n8" target="n674">
      <data key="e_direction">unknown</data>
    </edge>
    <edge source="n8" target="n699">
      <data key="e_direction">unknown</data>
    </edge>
    <edge source="n8" target="n743">
      <data key="e_direction">unknown</data>
    </edge>
    <edge source="n8" target="n913">
      <data key="e_direction">unknown</data>
    </edge>
    <edge source="n8" target="n972">
      <data key="e_direction">unknown</data>
    </edge>
    <edge source="n8" target="n1018">
      <data key="e_direction">unknown</data>
    </edge>
    <edge source="n8" target="n1035">
      <data key="e_direction">unknown</data>
    </edge>
    <edge source="n8" target="n1057">
      <data key="e_direction">unknown</data>
    </edge>
    <edge source="n8" target="n1100">
      <data key="e_direction">unknown</data>
    </edge>
    <edge source="n8" target="n1202">
      <data key="e_direction">unknown</data>
    </edge>
    <edge source="n8" target="n1212">
      <data key="e_direction">unknown</data>
    </edge>
    <edge source="n8" target="n1227">
      <data key="e_direction">unknown</data>
    </edge>
    <edge source="n8" target="n1240">
      <data key="e_direction">unknown</data>
    </edge>
    <edge source="n8" target="n1244">
      <data key="e_direction">unknown</data>
    </edge>
    <edge source="n8" target="n1258">
      <data key="e_direction">unknown</data>
    </edge>
    <edge source="n8" target="n1271">
      <data key="e_direction">unknown</data>
    </edge>
    <edge source="n9" target="n60">
      <data key="e_direction">unknown</data>
    </edge>
    <edge source="n9" target="n73">
      <data key="e_direction">unknown</data>
    </edge>
    <edge source="n9" target="n104">
      <data key="e_direction">unknown</data>
    </edge>
    <edge source="n9" target="n174">
      <data key="e_direction">unknown</data>
    </edge>
    <edge source="n9" target="n193">
      <data key="e_direction">unknown</data>
    </edge>
    <edge source="n9" target="n204">
      <data key="e_direction">unknown</data>
    </edge>
    <edge source="n9" target="n329">
      <data key="e_direction">unknown</data>
    </edge>
    <edge source="n9" target="n371">
      <data key="e_direction">unknown</data>
    </edge>
    <edge source="n9" target="n416">
      <data key="e_direction">unknown</data>
    </edge>
    <edge source="n9" target="n461">
      <data key="e_direction">unknown</data>
    </edge>
    <edge source="n9" target="n462">
      <data key="e_direction">unknown</data>
    </edge>
    <edge source="n9" target="n466">
      <data key="e_direction">unknown</data>
    </edge>
    <edge source="n9" target="n503">
      <data key="e_direction">unknown</data>
    </edge>
    <edge source="n9" target="n505">
      <data key="e_direction">unknown</data>
    </edge>
    <edge source="n9" target="n512">
      <data key="e_direction">unknown</data>
    </edge>
    <edge source="n9" target="n581">
      <data key="e_direction">unknown</data>
    </edge>
    <edge source="n9" target="n603">
      <data key="e_direction">unknown</data>
    </edge>
    <edge source="n9" target="n618">
      <data key="e_direction">unknown</data>
    </edge>
    <edge source="n9" target="n634">
      <data key="e_direction">unknown</data>
    </edge>
    <edge source="n9" target="n668">
      <data key="e_direction">unknown</data>
    </edge>
    <edge source="n9" target="n697">
      <data key="e_direction">unknown</data>
    </edge>
    <edge source="n9" target="n773">
      <data key="e_direction">unknown</data>
    </edge>
    <edge source="n9" target="n800">
      <data key="e_direction">unknown</data>
    </edge>
    <edge source="n9" target="n979">
      <data key="e_direction">unknown</data>
    </edge>
    <edge source="n9" target="n980">
      <data key="e_direction">unknown</data>
    </edge>
    <edge source="n9" target="n996">
      <data key="e_direction">unknown</data>
    </edge>
    <edge source="n9" target="n1038">
      <data key="e_direction">unknown</data>
    </edge>
    <edge source="n9" target="n1146">
      <data key="e_direction">unknown</data>
    </edge>
    <edge source="n9" target="n1272">
      <data key="e_direction">unknown</data>
    </edge>
    <edge source="n10" target="n61">
      <data key="e_direction">unknown</data>
    </edge>
    <edge source="n10" target="n86">
      <data key="e_direction">unknown</data>
    </edge>
    <edge source="n10" target="n113">
      <data key="e_direction">unknown</data>
    </edge>
    <edge source="n10" target="n115">
      <data key="e_direction">unknown</data>
    </edge>
    <edge source="n10" target="n146">
      <data key="e_direction">unknown</data>
    </edge>
    <edge source="n10" target="n305">
      <data key="e_direction">unknown</data>
    </edge>
    <edge source="n10" target="n361">
      <data key="e_direction">unknown</data>
    </edge>
    <edge source="n10" target="n377">
      <data key="e_direction">unknown</data>
    </edge>
    <edge source="n10" target="n417">
      <data key="e_direction">unknown</data>
    </edge>
    <edge source="n10" target="n442">
      <data key="e_direction">unknown</data>
    </edge>
    <edge source="n10" target="n448">
      <data key="e_direction">unknown</data>
    </edge>
    <edge source="n10" target="n529">
      <data key="e_direction">unknown</data>
    </edge>
    <edge source="n10" target="n535">
      <data key="e_direction">unknown</data>
    </edge>
    <edge source="n10" target="n542">
      <data key="e_direction">unknown</data>
    </edge>
    <edge source="n10" target="n665">
      <data key="e_direction">unknown</data>
    </edge>
    <edge source="n10" target="n749">
      <data key="e_direction">unknown</data>
    </edge>
    <edge source="n10" target="n846">
      <data key="e_direction">unknown</data>
    </edge>
    <edge source="n10" target="n947">
      <data key="e_direction">unknown</data>
    </edge>
    <edge source="n10" target="n948">
      <data key="e_direction">unknown</data>
    </edge>
    <edge source="n10" target="n973">
      <data key="e_direction">unknown</data>
    </edge>
    <edge source="n10" target="n1012">
      <data key="e_direction">unknown</data>
    </edge>
    <edge source="n10" target="n1047">
      <data key="e_direction">unknown</data>
    </edge>
    <edge source="n10" target="n1084">
      <data key="e_direction">unknown</data>
    </edge>
    <edge source="n10" target="n1088">
      <data key="e_direction">unknown</data>
    </edge>
    <edge source="n10" target="n1168">
      <data key="e_direction">unknown</data>
    </edge>
    <edge source="n10" target="n1182">
      <data key="e_direction">unknown</data>
    </edge>
    <edge source="n10" target="n1235">
      <data key="e_direction">unknown</data>
    </edge>
    <edge source="n11" target="n61">
      <data key="e_direction">unknown</data>
    </edge>
    <edge source="n11" target="n86">
      <data key="e_direction">unknown</data>
    </edge>
    <edge source="n11" target="n113">
      <data key="e_direction">unknown</data>
    </edge>
    <edge source="n11" target="n115">
      <data key="e_direction">unknown</data>
    </edge>
    <edge source="n11" target="n145">
      <data key="e_direction">unknown</data>
    </edge>
    <edge source="n11" target="n146">
      <data key="e_direction">unknown</data>
    </edge>
    <edge source="n11" target="n305">
      <data key="e_direction">unknown</data>
    </edge>
    <edge source="n11" target="n377">
      <data key="e_direction">unknown</data>
    </edge>
    <edge source="n11" target="n417">
      <data key="e_direction">unknown</data>
    </edge>
    <edge source="n11" target="n442">
      <data key="e_direction">unknown</data>
    </edge>
    <edge source="n11" target="n448">
      <data key="e_direction">unknown</data>
    </edge>
    <edge source="n11" target="n529">
      <data key="e_direction">unknown</data>
    </edge>
    <edge source="n11" target="n535">
      <data key="e_direction">unknown</data>
    </edge>
    <edge source="n11" target="n749">
      <data key="e_direction">unknown</data>
    </edge>
    <edge source="n11" target="n750">
      <data key="e_direction">unknown</data>
    </edge>
    <edge source="n11" target="n816">
      <data key="e_direction">unknown</data>
    </edge>
    <edge source="n11" target="n827">
      <data key="e_direction">unknown</data>
    </edge>
    <edge source="n11" target="n846">
      <data key="e_direction">unknown</data>
    </edge>
    <edge source="n11" target="n947">
      <data key="e_direction">unknown</data>
    </edge>
    <edge source="n11" target="n948">
      <data key="e_direction">unknown</data>
    </edge>
    <edge source="n11" target="n973">
      <data key="e_direction">unknown</data>
    </edge>
    <edge source="n11" target="n1012">
      <data key="e_direction">unknown</data>
    </edge>
    <edge source="n11" target="n1047">
      <data key="e_direction">unknown</data>
    </edge>
    <edge source="n11" target="n1084">
      <data key="e_direction">unknown</data>
    </edge>
    <edge source="n11" target="n1088">
      <data key="e_direction">unknown</data>
    </edge>
    <edge source="n11" target="n1133">
      <data key="e_direction">unknown</data>
    </edge>
    <edge source="n11" target="n1208">
      <data key="e_direction">unknown</data>
    </edge>
    <edge source="n11" target="n1279">
      <data key="e_direction">unknown</data>
    </edge>
    <edge source="n12" target="n62">
      <data key="e_direction">unknown</data>
    </edge>
    <edge source="n12" target="n137">
      <data key="e_direction">unknown</data>
    </edge>
    <edge source="n12" target="n450">
      <data key="e_direction">unknown</data>
    </edge>
    <edge source="n12" target="n652">
      <data key="e_direction">unknown</data>
    </edge>
    <edge source="n13" target="n66">
      <data key="e_direction">unknown</data>
    </edge>
    <edge source="n13" target="n97">
      <data key="e_direction">unknown</data>
    </edge>
    <edge source="n13" target="n108">
      <data key="e_direction">unknown</data>
    </edge>
    <edge source="n13" target="n214">
      <data key="e_direction">unknown</data>
    </edge>
    <edge source="n13" target="n215">
      <data key="e_direction">unknown</data>
    </edge>
    <edge source="n13" target="n406">
      <data key="e_direction">unknown</data>
    </edge>
    <edge source="n13" target="n609">
      <data key="e_direction">unknown</data>
    </edge>
    <edge source="n13" target="n619">
      <data key="e_direction">unknown</data>
    </edge>
    <edge source="n13" target="n756">
      <data key="e_direction">unknown</data>
    </edge>
    <edge source="n13" target="n890">
      <data key="e_direction">unknown</data>
    </edge>
    <edge source="n13" target="n1046">
      <data key="e_direction">unknown</data>
    </edge>
    <edge source="n13" target="n1069">
      <data key="e_direction">unknown</data>
    </edge>
    <edge source="n13" target="n1191">
      <data key="e_direction">unknown</data>
    </edge>
    <edge source="n13" target="n1194">
      <data key="e_direction">unknown</data>
    </edge>
    <edge source="n13" target="n1248">
      <data key="e_direction">unknown</data>
    </edge>
    <edge source="n14" target="n67">
      <data key="e_direction">unknown</data>
    </edge>
    <edge source="n14" target="n78">
      <data key="e_direction">unknown</data>
    </edge>
    <edge source="n14" target="n82">
      <data key="e_direction">unknown</data>
    </edge>
    <edge source="n14" target="n122">
      <data key="e_direction">unknown</data>
    </edge>
    <edge source="n14" target="n160">
      <data key="e_direction">unknown</data>
    </edge>
    <edge source="n14" target="n189">
      <data key="e_direction">unknown</data>
    </edge>
    <edge source="n14" target="n234">
      <data key="e_direction">unknown</data>
    </edge>
    <edge source="n14" target="n277">
      <data key="e_direction">unknown</data>
    </edge>
    <edge source="n14" target="n287">
      <data key="e_direction">unknown</data>
    </edge>
    <edge source="n14" target="n320">
      <data key="e_direction">unknown</data>
    </edge>
    <edge source="n14" target="n352">
      <data key="e_direction">unknown</data>
    </edge>
    <edge source="n14" target="n438">
      <data key="e_direction">unknown</data>
    </edge>
    <edge source="n14" target="n463">
      <data key="e_direction">unknown</data>
    </edge>
    <edge source="n14" target="n484">
      <data key="e_direction">unknown</data>
    </edge>
    <edge source="n14" target="n536">
      <data key="e_direction">unknown</data>
    </edge>
    <edge source="n14" target="n608">
      <data key="e_direction">unknown</data>
    </edge>
    <edge source="n14" target="n912">
      <data key="e_direction">unknown</data>
    </edge>
    <edge source="n14" target="n1022">
      <data key="e_direction">unknown</data>
    </edge>
    <edge source="n14" target="n1082">
      <data key="e_direction">unknown</data>
    </edge>
    <edge source="n14" target="n1126">
      <data key="e_direction">unknown</data>
    </edge>
    <edge source="n14" target="n1135">
      <data key="e_direction">unknown</data>
    </edge>
    <edge source="n14" target="n1173">
      <data key="e_direction">unknown</data>
    </edge>
    <edge source="n14" target="n1252">
      <data key="e_direction">unknown</data>
    </edge>
    <edge source="n14" target="n1254">
      <data key="e_direction">unknown</data>
    </edge>
    <edge source="n15" target="n69">
      <data key="e_direction">unknown</data>
    </edge>
    <edge source="n15" target="n76">
      <data key="e_direction">unknown</data>
    </edge>
    <edge source="n15" target="n80">
      <data key="e_direction">unknown</data>
    </edge>
    <edge source="n15" target="n154">
      <data key="e_direction">unknown</data>
    </edge>
    <edge source="n15" target="n205">
      <data key="e_direction">unknown</data>
    </edge>
    <edge source="n15" target="n250">
      <data key="e_direction">unknown</data>
    </edge>
    <edge source="n15" target="n282">
      <data key="e_direction">unknown</data>
    </edge>
    <edge source="n15" target="n425">
      <data key="e_direction">unknown</data>
    </edge>
    <edge source="n15" target="n472">
      <data key="e_direction">unknown</data>
    </edge>
    <edge source="n15" target="n474">
      <data key="e_direction">unknown</data>
    </edge>
    <edge source="n15" target="n611">
      <data key="e_direction">unknown</data>
    </edge>
    <edge source="n15" target="n617">
      <data key="e_direction">unknown</data>
    </edge>
    <edge source="n15" target="n647">
      <data key="e_direction">unknown</data>
    </edge>
    <edge source="n15" target="n778">
      <data key="e_direction">unknown</data>
    </edge>
    <edge source="n15" target="n793">
      <data key="e_direction">unknown</data>
    </edge>
    <edge source="n15" target="n828">
      <data key="e_direction">unknown</data>
    </edge>
    <edge source="n15" target="n937">
      <data key="e_direction">unknown</data>
    </edge>
    <edge source="n15" target="n949">
      <data key="e_direction">unknown</data>
    </edge>
    <edge source="n15" target="n950">
      <data key="e_direction">unknown</data>
    </edge>
    <edge source="n15" target="n953">
      <data key="e_direction">unknown</data>
    </edge>
    <edge source="n15" target="n1051">
      <data key="e_direction">unknown</data>
    </edge>
    <edge source="n16" target="n70">
      <data key="e_direction">unknown</data>
    </edge>
    <edge source="n16" target="n201">
      <data key="e_direction">unknown</data>
    </edge>
    <edge source="n16" target="n230">
      <data key="e_direction">unknown</data>
    </edge>
    <edge source="n16" target="n235">
      <data key="e_direction">unknown</data>
    </edge>
    <edge source="n16" target="n252">
      <data key="e_direction">unknown</data>
    </edge>
    <edge source="n16" target="n404">
      <data key="e_direction">unknown</data>
    </edge>
    <edge source="n16" target="n604">
      <data key="e_direction">unknown</data>
    </edge>
    <edge source="n16" target="n791">
      <data key="e_direction">unknown</data>
    </edge>
    <edge source="n16" target="n883">
      <data key="e_direction">unknown</data>
    </edge>
    <edge source="n16" target="n927">
      <data key="e_direction">unknown</data>
    </edge>
    <edge source="n16" target="n957">
      <data key="e_direction">unknown</data>
    </edge>
    <edge source="n16" target="n1009">
      <data key="e_direction">unknown</data>
    </edge>
    <edge source="n16" target="n1056">
      <data key="e_direction">unknown</data>
    </edge>
    <edge source="n16" target="n1201">
      <data key="e_direction">unknown</data>
    </edge>
    <edge source="n16" target="n1249">
      <data key="e_direction">unknown</data>
    </edge>
    <edge source="n17" target="n71">
      <data key="e_direction">unknown</data>
    </edge>
    <edge source="n17" target="n131">
      <data key="e_direction">unknown</data>
    </edge>
    <edge source="n17" target="n268">
      <data key="e_direction">unknown</data>
    </edge>
    <edge source="n17" target="n391">
      <data key="e_direction">unknown</data>
    </edge>
    <edge source="n17" target="n426">
      <data key="e_direction">unknown</data>
    </edge>
    <edge source="n17" target="n524">
      <data key="e_direction">unknown</data>
    </edge>
    <edge source="n17" target="n590">
      <data key="e_direction">unknown</data>
    </edge>
    <edge source="n17" target="n615">
      <data key="e_direction">unknown</data>
    </edge>
    <edge source="n17" target="n677">
      <data key="e_direction">unknown</data>
    </edge>
    <edge source="n17" target="n706">
      <data key="e_direction">unknown</data>
    </edge>
    <edge source="n17" target="n733">
      <data key="e_direction">unknown</data>
    </edge>
    <edge source="n17" target="n863">
      <data key="e_direction">unknown</data>
    </edge>
    <edge source="n17" target="n924">
      <data key="e_direction">unknown</data>
    </edge>
    <edge source="n17" target="n925">
      <data key="e_direction">unknown</data>
    </edge>
    <edge source="n17" target="n1032">
      <data key="e_direction">unknown</data>
    </edge>
    <edge source="n17" target="n1134">
      <data key="e_direction">unknown</data>
    </edge>
    <edge source="n17" target="n1282">
      <data key="e_direction">unknown</data>
    </edge>
    <edge source="n17" target="n1308">
      <data key="e_direction">unknown</data>
    </edge>
    <edge source="n18" target="n76">
      <data key="e_direction">unknown</data>
    </edge>
    <edge source="n18" target="n80">
      <data key="e_direction">unknown</data>
    </edge>
    <edge source="n18" target="n154">
      <data key="e_direction">unknown</data>
    </edge>
    <edge source="n18" target="n205">
      <data key="e_direction">unknown</data>
    </edge>
    <edge source="n18" target="n250">
      <data key="e_direction">unknown</data>
    </edge>
    <edge source="n18" target="n282">
      <data key="e_direction">unknown</data>
    </edge>
    <edge source="n18" target="n425">
      <data key="e_direction">unknown</data>
    </edge>
    <edge source="n18" target="n472">
      <data key="e_direction">unknown</data>
    </edge>
    <edge source="n18" target="n474">
      <data key="e_direction">unknown</data>
    </edge>
    <edge source="n18" target="n611">
      <data key="e_direction">unknown</data>
    </edge>
    <edge source="n18" target="n617">
      <data key="e_direction">unknown</data>
    </edge>
    <edge source="n18" target="n647">
      <data key="e_direction">unknown</data>
    </edge>
    <edge source="n18" target="n778">
      <data key="e_direction">unknown</data>
    </edge>
    <edge source="n18" target="n828">
      <data key="e_direction">unknown</data>
    </edge>
    <edge source="n18" target="n949">
      <data key="e_direction">unknown</data>
    </edge>
    <edge source="n18" target="n950">
      <data key="e_direction">unknown</data>
    </edge>
    <edge source="n19" target="n76">
      <data key="e_direction">unknown</data>
    </edge>
    <edge source="n19" target="n80">
      <data key="e_direction">unknown</data>
    </edge>
    <edge source="n19" target="n124">
      <data key="e_direction">unknown</data>
    </edge>
    <edge source="n19" target="n154">
      <data key="e_direction">unknown</data>
    </edge>
    <edge source="n19" target="n205">
      <data key="e_direction">unknown</data>
    </edge>
    <edge source="n19" target="n250">
      <data key="e_direction">unknown</data>
    </edge>
    <edge source="n19" target="n282">
      <data key="e_direction">unknown</data>
    </edge>
    <edge source="n19" target="n425">
      <data key="e_direction">unknown</data>
    </edge>
    <edge source="n19" target="n472">
      <data key="e_direction">unknown</data>
    </edge>
    <edge source="n19" target="n474">
      <data key="e_direction">unknown</data>
    </edge>
    <edge source="n19" target="n511">
      <data key="e_direction">unknown</data>
    </edge>
    <edge source="n19" target="n611">
      <data key="e_direction">unknown</data>
    </edge>
    <edge source="n19" target="n617">
      <data key="e_direction">unknown</data>
    </edge>
    <edge source="n19" target="n647">
      <data key="e_direction">unknown</data>
    </edge>
    <edge source="n19" target="n778">
      <data key="e_direction">unknown</data>
    </edge>
    <edge source="n19" target="n828">
      <data key="e_direction">unknown</data>
    </edge>
    <edge source="n19" target="n862">
      <data key="e_direction">unknown</data>
    </edge>
    <edge source="n19" target="n937">
      <data key="e_direction">unknown</data>
    </edge>
    <edge source="n19" target="n949">
      <data key="e_direction">unknown</data>
    </edge>
    <edge source="n19" target="n950">
      <data key="e_direction">unknown</data>
    </edge>
    <edge source="n19" target="n1062">
      <data key="e_direction">unknown</data>
    </edge>
    <edge source="n19" target="n1067">
      <data key="e_direction">unknown</data>
    </edge>
    <edge source="n19" target="n1101">
      <data key="e_direction">unknown</data>
    </edge>
    <edge source="n20" target="n76">
      <data key="e_direction">unknown</data>
    </edge>
    <edge source="n20" target="n80">
      <data key="e_direction">unknown</data>
    </edge>
    <edge source="n20" target="n154">
      <data key="e_direction">unknown</data>
    </edge>
    <edge source="n20" target="n205">
      <data key="e_direction">unknown</data>
    </edge>
    <edge source="n20" target="n250">
      <data key="e_direction">unknown</data>
    </edge>
    <edge source="n20" target="n282">
      <data key="e_direction">unknown</data>
    </edge>
    <edge source="n20" target="n425">
      <data key="e_direction">unknown</data>
    </edge>
    <edge source="n20" target="n472">
      <data key="e_direction">unknown</data>
    </edge>
    <edge source="n20" target="n474">
      <data key="e_direction">unknown</data>
    </edge>
    <edge source="n20" target="n611">
      <data key="e_direction">unknown</data>
    </edge>
    <edge source="n20" target="n617">
      <data key="e_direction">unknown</data>
    </edge>
    <edge source="n20" target="n647">
      <data key="e_direction">unknown</data>
    </edge>
    <edge source="n20" target="n674">
      <data key="e_direction">unknown</data>
    </edge>
    <edge source="n20" target="n778">
      <data key="e_direction">unknown</data>
    </edge>
    <edge source="n20" target="n828">
      <data key="e_direction">unknown</data>
    </edge>
    <edge source="n20" target="n879">
      <data key="e_direction">unknown</data>
    </edge>
    <edge source="n20" target="n949">
      <data key="e_direction">unknown</data>
    </edge>
    <edge source="n20" target="n950">
      <data key="e_direction">unknown</data>
    </edge>
    <edge source="n21" target="n99">
      <data key="e_direction">unknown</data>
    </edge>
    <edge source="n21" target="n106">
      <data key="e_direction">unknown</data>
    </edge>
    <edge source="n21" target="n118">
      <data key="e_direction">unknown</data>
    </edge>
    <edge source="n21" target="n155">
      <data key="e_direction">unknown</data>
    </edge>
    <edge source="n21" target="n366">
      <data key="e_direction">unknown</data>
    </edge>
    <edge source="n21" target="n409">
      <data key="e_direction">unknown</data>
    </edge>
    <edge source="n21" target="n445">
      <data key="e_direction">unknown</data>
    </edge>
    <edge source="n21" target="n470">
      <data key="e_direction">unknown</data>
    </edge>
    <edge source="n21" target="n504">
      <data key="e_direction">unknown</data>
    </edge>
    <edge source="n21" target="n518">
      <data key="e_direction">unknown</data>
    </edge>
    <edge source="n21" target="n574">
      <data key="e_direction">unknown</data>
    </edge>
    <edge source="n21" target="n660">
      <data key="e_direction">unknown</data>
    </edge>
    <edge source="n21" target="n769">
      <data key="e_direction">unknown</data>
    </edge>
    <edge source="n21" target="n772">
      <data key="e_direction">unknown</data>
    </edge>
    <edge source="n21" target="n842">
      <data key="e_direction">unknown</data>
    </edge>
    <edge source="n21" target="n971">
      <data key="e_direction">unknown</data>
    </edge>
    <edge source="n21" target="n1221">
      <data key="e_direction">unknown</data>
    </edge>
    <edge source="n21" target="n1259">
      <data key="e_direction">unknown</data>
    </edge>
    <edge source="n22" target="n128">
      <data key="e_direction">unknown</data>
    </edge>
    <edge source="n22" target="n419">
      <data key="e_direction">unknown</data>
    </edge>
    <edge source="n22" target="n659">
      <data key="e_direction">unknown</data>
    </edge>
    <edge source="n22" target="n1026">
      <data key="e_direction">unknown</data>
    </edge>
    <edge source="n23" target="n134">
      <data key="e_direction">unknown</data>
    </edge>
    <edge source="n23" target="n195">
      <data key="e_direction">unknown</data>
    </edge>
    <edge source="n23" target="n233">
      <data key="e_direction">unknown</data>
    </edge>
    <edge source="n23" target="n331">
      <data key="e_direction">unknown</data>
    </edge>
    <edge source="n23" target="n380">
      <data key="e_direction">unknown</data>
    </edge>
    <edge source="n23" target="n397">
      <data key="e_direction">unknown</data>
    </edge>
    <edge source="n23" target="n613">
      <data key="e_direction">unknown</data>
    </edge>
    <edge source="n23" target="n729">
      <data key="e_direction">unknown</data>
    </edge>
    <edge source="n23" target="n803">
      <data key="e_direction">unknown</data>
    </edge>
    <edge source="n23" target="n874">
      <data key="e_direction">unknown</data>
    </edge>
    <edge source="n23" target="n897">
      <data key="e_direction">unknown</data>
    </edge>
    <edge source="n23" target="n904">
      <data key="e_direction">unknown</data>
    </edge>
    <edge source="n23" target="n921">
      <data key="e_direction">unknown</data>
    </edge>
    <edge source="n23" target="n976">
      <data key="e_direction">unknown</data>
    </edge>
    <edge source="n23" target="n1012">
      <data key="e_direction">unknown</data>
    </edge>
    <edge source="n23" target="n1043">
      <data key="e_direction">unknown</data>
    </edge>
    <edge source="n23" target="n1137">
      <data key="e_direction">unknown</data>
    </edge>
    <edge source="n23" target="n1180">
      <data key="e_direction">unknown</data>
    </edge>
    <edge source="n23" target="n1290">
      <data key="e_direction">unknown</data>
    </edge>
    <edge source="n24" target="n221">
      <data key="e_direction">unknown</data>
    </edge>
    <edge source="n24" target="n487">
      <data key="e_direction">unknown</data>
    </edge>
    <edge source="n24" target="n503">
      <data key="e_direction">unknown</data>
    </edge>
    <edge source="n24" target="n641">
      <data key="e_direction">unknown</data>
    </edge>
    <edge source="n25" target="n264">
      <data key="e_direction">unknown</data>
    </edge>
    <edge source="n25" target="n1092">
      <data key="e_direction">unknown</data>
    </edge>
    <edge source="n26" target="n288">
      <data key="e_direction">unknown</data>
    </edge>
    <edge source="n26" target="n384">
      <data key="e_direction">unknown</data>
    </edge>
    <edge source="n26" target="n439">
      <data key="e_direction">unknown</data>
    </edge>
    <edge source="n26" target="n471">
      <data key="e_direction">unknown</data>
    </edge>
    <edge source="n26" target="n472">
      <data key="e_direction">unknown</data>
    </edge>
    <edge source="n26" target="n473">
      <data key="e_direction">unknown</data>
    </edge>
    <edge source="n26" target="n474">
      <data key="e_direction">unknown</data>
    </edge>
    <edge source="n26" target="n475">
      <data key="e_direction">unknown</data>
    </edge>
    <edge source="n26" target="n476">
      <data key="e_direction">unknown</data>
    </edge>
    <edge source="n26" target="n775">
      <data key="e_direction">unknown</data>
    </edge>
    <edge source="n26" target="n1234">
      <data key="e_direction">unknown</data>
    </edge>
    <edge source="n27" target="n401">
      <data key="e_direction">unknown</data>
    </edge>
    <edge source="n27" target="n415">
      <data key="e_direction">unknown</data>
    </edge>
    <edge source="n27" target="n530">
      <data key="e_direction">unknown</data>
    </edge>
    <edge source="n27" target="n602">
      <data key="e_direction">unknown</data>
    </edge>
    <edge source="n27" target="n813">
      <data key="e_direction">unknown</data>
    </edge>
    <edge source="n27" target="n985">
      <data key="e_direction">unknown</data>
    </edge>
    <edge source="n27" target="n1006">
      <data key="e_direction">unknown</data>
    </edge>
    <edge source="n27" target="n1124">
      <data key="e_direction">unknown</data>
    </edge>
    <edge source="n28" target="n49">
      <data key="e_direction">unknown</data>
    </edge>
    <edge source="n28" target="n50">
      <data key="e_direction">unknown</data>
    </edge>
    <edge source="n28" target="n64">
      <data key="e_direction">unknown</data>
    </edge>
    <edge source="n28" target="n83">
      <data key="e_direction">unknown</data>
    </edge>
    <edge source="n28" target="n103">
      <data key="e_direction">unknown</data>
    </edge>
    <edge source="n28" target="n126">
      <data key="e_direction">unknown</data>
    </edge>
    <edge source="n28" target="n129">
      <data key="e_direction">unknown</data>
    </edge>
    <edge source="n28" target="n130">
      <data key="e_direction">unknown</data>
    </edge>
[truncated: 13,996 more chars]
