# Supplementary material for: Reciprocal Changes in miRNA Expression with Pigmentation and Decreased Proliferation Induced in Mouse B16F1 Melanoma Cells by l-Tyrosine and 5-Bromo-2′-Deoxyuridine
Source: Int J Mol Sci. 2021 Feb 5;22(4):1591. doi: 10.3390/ijms22041591 (PMC7914888; doi:10.3390/ijms22041591)
Supplement: Supplementary file 1 [file ijms-22-01591-s001.zip › Networks and Funtional enrichment KEGG/Network miRNAs-mRNAs_L-Tyr/mirnet_0.json]

{
 "mirnet": "multilist",
"mirtarget": "gene",
"organism": "mmu",
"nodes": [
 {
 "id": "mmu-mir-129-5p",
"size": 7.422304,
"molType": "miRNA",
"type": "square",
"seedArr": "seed",
"url": "MIMAT0000209",
"colorb": "#98F5FF",
"colorw": "#306EFF",
"x": 1717.312,
"y": 638.8244,
"attributes": {
 "expr": "*",
"expcolb": "#78ff4d",
"expcolw": "#269b00",
"degree":      350,
"between": 439594.7 
} 
},
{
 "id": "mmu-mir-101b-3p",
"size": 2.675498,
"molType": "miRNA",
"type": "square",
"seedArr": "seed",
"url": "MIMAT0000616",
"colorb": "#98F5FF",
"colorw": "#306EFF",
"x": 1635.117,
"y": 360.9174,
"attributes": {
 "expr": "*",
"expcolb": "#78ff4d",
"expcolw": "#269b00",
"degree":       22,
"between": 24113.89 
} 
},
{
 "id": "mmu-mir-339-5p",
"size": 5.818701,
"molType": "miRNA",
"type": "square",
"seedArr": "seed",
"url": "MIMAT0000584",
"colorb": "#98F5FF",
"colorw": "#306EFF",
"x": 1746.411,
"y": 276.5144,
"attributes": {
 "expr": "*",
"expcolb": "#78ff4d",
"expcolw": "#269b00",
"degree":      225,
"between": 299233.7 
} 
},
{
 "id": "mmu-mir-320-3p",
"size": 2.739925,
"molType": "miRNA",
"type": "square",
"seedArr": "seed",
"url": "MIMAT0000666",
"colorb": "#98F5FF",
"colorw": "#306EFF",
"x": 1892.575,
"y": 431.8093,
"attributes": {
 "expr": "*",
"expcolb": "#78ff4d",
"expcolw": "#269b00",
"degree":       26,
"between": 29753.14 
} 
},
{
 "id": "mmu-mir-149-5p",
"size":      8.4,
"molType": "miRNA",
"type": "square",
"seedArr": "seed",
"url": "MIMAT0000159",
"colorb": "#98F5FF",
"colorw": "#306EFF",
"x": 1659.878,
"y": 478.0255,
"attributes": {
 "expr": "*",
"expcolb": "#78ff4d",
"expcolw": "#269b00",
"degree":      423,
"between":   525171 
} 
},
{
 "id": "mmu-mir-211-5p",
"size": 2.933167,
"molType": "miRNA",
"type": "square",
"seedArr": "seed",
"url": "MIMAT0000668",
"colorb": "#98F5FF",
"colorw": "#306EFF",
"x": 1876.248,
"y": 394.1235,
"attributes": {
 "expr": "*",
"expcolb": "#78ff4d",
"expcolw": "#269b00",
"degree":       40,
"between":  46667.3 
} 
},
{
 "id": "mmu-mir-27b-3p",
"size": 2.732825,
"molType": "miRNA",
"type": "square",
"seedArr": "seed",
"url": "MIMAT0000126",
"colorb": "#98F5FF",
"colorw": "#306EFF",
"x": 1648.851,
"y": 318.0607,
"attributes": {
 "expr": "*",
"expcolb": "#78ff4d",
"expcolw": "#269b00",
"degree":       27,
"between": 29131.72 
} 
},
{
 "id": "mmu-mir-29a-3p",
"size":  2.96558,
"molType": "miRNA",
"type": "square",
"seedArr": "seed",
"url": "MIMAT0000535",
"colorb": "#98F5FF",
"colorw": "#306EFF",
"x": 1764.894,
"y": 381.3759,
"attributes": {
 "expr": "*",
"expcolb": "#78ff4d",
"expcolw": "#269b00",
"degree":       41,
"between": 49504.36 
} 
},
{
 "id": "mmu-mir-30d-5p",
"size": 2.866682,
"molType": "miRNA",
"type": "square",
"seedArr": "seed",
"url": "MIMAT0000515",
"colorb": "#98F5FF",
"colorw": "#306EFF",
"x": 1847.485,
"y": 521.5216,
"attributes": {
 "expr": "*",
"expcolb": "#78ff4d",
"expcolw": "#269b00",
"degree":       39,
"between": 40847.98 
} 
},
{
 "id": "mmu-mir-148b-3p",
"size": 2.805238,
"molType": "miRNA",
"type": "square",
"seedArr": "seed",
"url": "MIMAT0000580",
"colorb": "#98F5FF",
"colorw": "#306EFF",
"x": 1665.849,
"y": 636.1666,
"attributes": {
 "expr": "*",
"expcolb": "#78ff4d",
"expcolw": "#269b00",
"degree":       29,
"between": 35469.86 
} 
},
{
 "id": "mmu-mir-23a-3p",
"size":  2.62598,
"molType": "miRNA",
"type": "square",
"seedArr": "seed",
"url": "MIMAT0000532",
"colorb": "#98F5FF",
"colorw": "#306EFF",
"x":  1815.94,
"y":  248.179,
"attributes": {
 "expr": "*",
"expcolb": "#78ff4d",
"expcolw": "#269b00",
"degree":       27,
"between": 19779.72 
} 
},
{
 "id": "mmu-mir-23b-3p",
"size": 2.613508,
"molType": "miRNA",
"type": "square",
"seedArr": "seed",
"url": "MIMAT0000125",
"colorb": "#98F5FF",
"colorw": "#306EFF",
"x": 1798.135,
"y": 251.7325,
"attributes": {
 "expr": "*",
"expcolb": "#78ff4d",
"expcolw": "#269b00",
"degree":       28,
"between": 18688.02 
} 
},
{
 "id": "mmu-mir-1249-3p",
"size": 2.417696,
"molType": "miRNA",
"type": "square",
"seedArr": "seed",
"url": "MIMAT0010560",
"colorb": "#98F5FF",
"colorw": "#306EFF",
"x": 1782.066,
"y": 411.6981,
"attributes": {
 "expr": "*",
"expcolb": "#78ff4d",
"expcolw": "#269b00",
"degree":        4,
"between": 1548.879 
} 
},
{
 "id": "mmu-mir-361-5p",
"size":  2.56808,
"molType": "miRNA",
"type": "square",
"seedArr": "seed",
"url": "MIMAT0000704",
"colorb": "#98F5FF",
"colorw": "#306EFF",
"x":  1584.37,
"y": 530.6441,
"attributes": {
 "expr": "*",
"expcolb": "#78ff4d",
"expcolw": "#269b00",
"degree":       15,
"between": 14711.79 
} 
},
{
 "id": "mmu-mir-93-5p",
"size": 2.725539,
"molType": "miRNA",
"type": "square",
"seedArr": "seed",
"url": "MIMAT0000540",
"colorb": "#98F5FF",
"colorw": "#306EFF",
"x": 1948.307,
"y": 422.1258,
"attributes": {
 "expr": "*",
"expcolb": "#78ff4d",
"expcolw": "#269b00",
"degree":       24,
"between":  28493.9 
} 
},
{
 "id": "mmu-let-7c-5p",
"size": 2.516302,
"molType": "miRNA",
"type": "square",
"seedArr": "seed",
"url": "MIMAT0000523",
"colorb": "#98F5FF",
"colorw": "#306EFF",
"x": 1620.159,
"y": 186.1517,
"attributes": {
 "expr": "*",
"expcolb": "#78ff4d",
"expcolw": "#269b00",
"degree":       21,
"between": 10179.74 
} 
},
{
 "id": "mmu-mir-103-3p",
"size": 2.578824,
"molType": "miRNA",
"type": "square",
"seedArr": "seed",
"url": "MIMAT0000546",
"colorb": "#98F5FF",
"colorw": "#306EFF",
"x": 1604.136,
"y": 541.0337,
"attributes": {
 "expr": "*",
"expcolb": "#78ff4d",
"expcolw": "#269b00",
"degree":       15,
"between":  15652.2 
} 
},
{
 "id": "mmu-mir-31-5p",
"size": 2.626289,
"molType": "miRNA",
"type": "square",
"seedArr": "seed",
"url": "MIMAT0000538",
"colorb": "#98F5FF",
"colorw": "#306EFF",
"x": 1567.005,
"y": 678.1049,
"attributes": {
 "expr": "*",
"expcolb": "#78ff4d",
"expcolw": "#269b00",
"degree":       18,
"between": 19806.73 
} 
},
{
 "id": "mmu-let-7g-5p",
"size":   2.4442,
"molType": "miRNA",
"type": "square",
"seedArr": "seed",
"url": "MIMAT0000121",
"colorb": "#98F5FF",
"colorw": "#306EFF",
"x":   1635.8,
"y": 191.5121,
"attributes": {
 "expr": "*",
"expcolb": "#78ff4d",
"expcolw": "#269b00",
"degree":       16,
"between": 3868.744 
} 
},
{
 "id": "mmu-let-7a-5p",
"size": 2.548303,
"molType": "miRNA",
"type": "square",
"seedArr": "seed",
"url": "MIMAT0000521",
"colorb": "#98F5FF",
"colorw": "#306EFF",
"x": 1642.528,
"y": 162.0112,
"attributes": {
 "expr": "*",
"expcolb": "#78ff4d",
"expcolw": "#269b00",
"degree":       23,
"between": 12980.74 
} 
},
{
 "id": "mmu-let-7d-5p",
"size": 2.477922,
"molType": "miRNA",
"type": "square",
"seedArr": "seed",
"url": "MIMAT0000383",
"colorb": "#98F5FF",
"colorw": "#306EFF",
"x": 1648.227,
"y": 207.1355,
"attributes": {
 "expr": "*",
"expcolb": "#78ff4d",
"expcolw": "#269b00",
"degree":       18,
"between": 6820.387 
} 
},
{
 "id": "mmu-mir-328-3p",
"size": 2.655591,
"molType": "miRNA",
"type": "square",
"seedArr": "seed",
"url": "MIMAT0000565",
"colorb": "#98F5FF",
"colorw": "#306EFF",
"x": 1723.599,
"y": 792.2361,
"attributes": {
 "expr": "*",
"expcolb": "#78ff4d",
"expcolw": "#269b00",
"degree":       18,
"between": 22371.53 
} 
},
{
 "id": "mmu-mir-872-5p",
"size": 2.448121,
"molType": "miRNA",
"type": "square",
"seedArr": "seed",
"url": "MIMAT0004934",
"colorb": "#98F5FF",
"colorw": "#306EFF",
"x": 1728.604,
"y": 368.7111,
"attributes": {
 "expr": "*",
"expcolb": "#78ff4d",
"expcolw": "#269b00",
"degree":        4,
"between":     4212 
} 
},
{
 "id": "mmu-mir-143-3p",
"size": 2.619496,
"molType": "miRNA",
"type": "square",
"seedArr": "seed",
"url": "MIMAT0000247",
"colorb": "#98F5FF",
"colorw": "#306EFF",
"x": 1669.429,
"y": 350.2844,
"attributes": {
 "expr": "*",
"expcolb": "#78ff4d",
"expcolw": "#269b00",
"degree":       19,
"between": 19212.18 
} 
},
{
 "id": "mmu-mir-99b-5p",
"size": 2.441872,
"molType": "miRNA",
"type": "square",
"seedArr": "seed",
"url": "MIMAT0000132",
"colorb": "#98F5FF",
"colorw": "#306EFF",
"x": 1559.819,
"y": 536.7496,
"attributes": {
 "expr": "*",
"expcolb": "#78ff4d",
"expcolw": "#269b00",
"degree":        4,
"between": 3664.967 
} 
},
{
 "id": "mmu-mir-423-3p",
"size": 2.416052,
"molType": "miRNA",
"type": "square",
"seedArr": "seed",
"url": "MIMAT0003454",
"colorb": "#98F5FF",
"colorw": "#306EFF",
"x": 1557.815,
"y": 229.0732,
"attributes": {
 "expr": "*",
"expcolb": "#78ff4d",
"expcolw": "#269b00",
"degree":        2,
"between":     1405 
} 
},
{
 "id": "mmu-mir-151-3p",
"size": 2.533708,
"molType": "miRNA",
"type": "square",
"seedArr": "seed",
"url": "MIMAT0000161",
"colorb": "#98F5FF",
"colorw": "#306EFF",
"x": 1601.288,
"y": 316.4593,
"attributes": {
 "expr": "*",
"expcolb": "#78ff4d",
"expcolw": "#269b00",
"degree":       11,
"between": 11703.25 
} 
},
{
 "id": "mmu-mir-151-5p",
"size": 2.448179,
"molType": "miRNA",
"type": "square",
"seedArr": "seed",
"url": "MIMAT0004536",
"colorb": "#98F5FF",
"colorw": "#306EFF",
"x":  1645.61,
"y": 246.5903,
"attributes": {
 "expr": "*",
"expcolb": "#78ff4d",
"expcolw": "#269b00",
"degree":        8,
"between":     4217 
} 
},
{
 "id": "mmu-mir-129-2-3p",
"size": 4.159638,
"molType": "miRNA",
"type": "square",
"seedArr": "seed",
"url": "MIMAT0000544",
"colorb": "#98F5FF",
"colorw": "#306EFF",
"x": 1797.633,
"y":  476.741,
"attributes": {
 "expr": null,
"expcolb": "#d3d3d3",
"expcolw": "#c6c6c6",
"degree":      154,
"between": 154018.5 
} 
},
{
 "id": "Pou2f2",
"size":        2,
"molType": "Gene",
"type": "circle",
"seedArr": "notSeed",
"url": "18987",
"colorb": "#ff4500",
"colorw": "#ff4500",
"x": 1828.571,
"y": 618.1431,
"attributes": {
 "expr": null,
"expcolb": "#d3d3d3",
"expcolw": "#c6c6c6",
"degree":        1,
"between":        0 
} 
},
{
 "id": "Chml",
"size":        2,
"molType": "Gene",
"type": "circle",
"seedArr": "notSeed",
"url": "12663",
"colorb": "#ff4500",
"colorw": "#ff4500",
"x": 1615.083,
"y": 329.0883,
"attributes": {
 "expr": null,
"expcolb": "#d3d3d3",
"expcolw": "#c6c6c6",
"degree":        1,
"between":        0 
} 
},
{
 "id": "Gng2",
"size":        2,
"molType": "Gene",
"type": "circle",
"seedArr": "notSeed",
"url": "14702",
"colorb": "#ff4500",
"colorw": "#ff4500",
"x": 1646.998,
"y": 259.1225,
"attributes": {
 "expr": null,
"expcolb": "#d3d3d3",
"expcolw": "#c6c6c6",
"degree":        1,
"between":        0 
} 
},
{
 "id": "Fosl2",
"size":        2,
"molType": "Gene",
"type": "circle",
"seedArr": "notSeed",
"url": "14284",
"colorb": "#ff4500",
"colorw": "#ff4500",
"x": 1912.895,
"y": 404.1185,
"attributes": {
 "expr": null,
"expcolb": "#d3d3d3",
"expcolw": "#c6c6c6",
"degree":        1,
"between":        0 
} 
},
{
 "id": "Cdk7",
"size":        2,
"molType": "Gene",
"type": "circle",
"seedArr": "notSeed",
"url": "12572",
"colorb": "#ff4500",
"colorw": "#ff4500",
"x":   1680.1,
"y": 254.5702,
"attributes": {
 "expr": null,
"expcolb": "#d3d3d3",
"expcolw": "#c6c6c6",
"degree":        1,
"between":        0 
} 
},
{
 "id": "Zfp354a",
"size":        2,
"molType": "Gene",
"type": "circle",
"seedArr": "notSeed",
"url": "21408",
"colorb": "#ff4500",
"colorw": "#ff4500",
"x": 1723.555,
"y": 254.9045,
"attributes": {
 "expr": null,
"expcolb": "#d3d3d3",
"expcolw": "#c6c6c6",
"degree":        1,
"between":        0 
} 
},
{
 "id": "Mcm5",
"size":        2,
"molType": "Gene",
"type": "circle",
"seedArr": "notSeed",
"url": "17218",
"colorb": "#ff4500",
"colorw": "#ff4500",
"x": 1708.133,
"y": 241.4752,
"attributes": {
 "expr": null,
"expcolb": "#d3d3d3",
"expcolw": "#c6c6c6",
"degree":        1,
"between":        0 
} 
},
{
 "id": "Adsl",
"size":        2,
"molType": "Gene",
"type": "circle",
"seedArr": "notSeed",
"url": "11564",
"colorb": "#ff4500",
"colorw": "#ff4500",
"x": 1676.743,
"y": 444.4615,
"attributes": {
 "expr": null,
"expcolb": "#d3d3d3",
"expcolw": "#c6c6c6",
"degree":        1,
"between":        0 
} 
},
{
 "id": "Irg1",
"size":        2,
"molType": "Gene",
"type": "circle",
"seedArr": "notSeed",
"url": "16365",
"colorb": "#ff4500",
"colorw": "#ff4500",
"x": 1614.271,
"y": 709.7434,
"attributes": {
 "expr": null,
"expcolb": "#d3d3d3",
"expcolw": "#c6c6c6",
"degree":        1,
"between":        0 
} 
},
{
 "id": "Fgl2",
"size":        2,
"molType": "Gene",
"type": "circle",
"seedArr": "notSeed",
"url": "14190",
"colorb": "#ff4500",
"colorw": "#ff4500",
"x": 1813.822,
"y": 364.9595,
"attributes": {
 "expr": null,
"expcolb": "#d3d3d3",
"expcolw": "#c6c6c6",
"degree":        1,
"between":        0 
} 
},
{
 "id": "Pms2",
"size":        2,
"molType": "Gene",
"type": "circle",
"seedArr": "notSeed",
"url": "18861",
"colorb": "#ff4500",
"colorw": "#ff4500",
"x": 1729.943,
"y": 661.7018,
"attributes": {
 "expr": null,
"expcolb": "#d3d3d3",
"expcolw": "#c6c6c6",
"degree":        1,
"between":        0 
} 
},
{
 "id": "Ccl9",
"size": 2.024652,
"molType": "Gene",
"type": "circle",
"seedArr": "notSeed",
"url": "20308",
"colorb": "#ff4500",
"colorw": "#ff4500",
"x": 1733.231,
"y": 304.3696,
"attributes": {
 "expr": null,
"expcolb": "#d3d3d3",
"expcolw": "#c6c6c6",
"degree":        2,
"between": 2157.751 
} 
},
{
 "id": "Dst",
"size":        2,
"molType": "Gene",
"type": "circle",
"seedArr": "notSeed",
"url": "13518",
"colorb": "#ff4500",
"colorw": "#ff4500",
"x": 1770.401,
"y": 691.4882,
"attributes": {
 "expr": null,
"expcolb": "#d3d3d3",
"expcolw": "#c6c6c6",
"degree":        1,
"between":        0 
} 
},
{
 "id": "Col4a4",
"size":        2,
"molType": "Gene",
"type": "circle",
"seedArr": "notSeed",
"url": "12829",
"colorb": "#ff4500",
"colorw": "#ff4500",
"x":  1758.96,
"y": 283.0049,
"attributes": {
 "expr": null,
"expcolb": "#d3d3d3",
"expcolw": "#c6c6c6",
"degree":        1,
"between":        0 
} 
},
{
 "id": "Col4a3",
"size":        2,
"molType": "Gene",
"type": "circle",
"seedArr": "notSeed",
"url": "12828",
"colorb": "#ff4500",
"colorw": "#ff4500",
"x": 1752.717,
"y": 343.0288,
"attributes": {
 "expr": null,
"expcolb": "#d3d3d3",
"expcolw": "#c6c6c6",
"degree":        1,
"between":        0 
} 
},
{
 "id": "Ppara",
"size":        2,
"molType": "Gene",
"type": "circle",
"seedArr": "notSeed",
"url": "19013",
"colorb": "#ff4500",
"colorw": "#ff4500",
"x": 1743.767,
"y": 689.2699,
"attributes": {
 "expr": null,
"expcolb": "#d3d3d3",
"expcolw": "#c6c6c6",
"degree":        1,
"between":        0 
} 
},
{
 "id": "Itga9",
"size":  2.07854,
"molType": "Gene",
"type": "circle",
"seedArr": "notSeed",
"url": "104099",
"colorb": "#ff4500",
"colorw": "#ff4500",
"x": 1807.438,
"y": 531.1633,
"attributes": {
 "expr": null,
"expcolb": "#d3d3d3",
"expcolw": "#c6c6c6",
"degree":        2,
"between": 6874.457 
} 
},
{
 "id": "Runx1t1",
"size":        2,
"molType": "Gene",
"type": "circle",
"seedArr": "notSeed",
"url": "12395",
"colorb": "#ff4500",
"colorw": "#ff4500",
"x": 1677.883,
"y": 753.0581,
"attributes": {
 "expr": null,
"expcolb": "#d3d3d3",
"expcolw": "#c6c6c6",
"degree":        1,
"between":        0 
} 
},
{
 "id": "Gpx5",
"size":        2,
"molType": "Gene",
"type": "circle",
"seedArr": "notSeed",
"url": "14780",
"colorb": "#ff4500",
"colorw": "#ff4500",
"x":  1652.35,
"y": 746.0424,
"attributes": {
 "expr": null,
"expcolb": "#d3d3d3",
"expcolw": "#c6c6c6",
"degree":        1,
"between":        0 
} 
},
{
 "id": "Ubp1",
"size":        2,
"molType": "Gene",
"type": "circle",
"seedArr": "notSeed",
"url": "22221",
"colorb": "#ff4500",
"colorw": "#ff4500",
"x":  1928.65,
"y":  402.194,
"attributes": {
 "expr": null,
"expcolb": "#d3d3d3",
"expcolw": "#c6c6c6",
"degree":        1,
"between":        0 
} 
},
{
 "id": "Mob4",
"size":  2.01225,
"molType": "Gene",
"type": "circle",
"seedArr": "notSeed",
"url": "19070",
"colorb": "#ff4500",
"colorw": "#ff4500",
"x":  1745.61,
"y": 585.3555,
"attributes": {
 "expr": null,
"expcolb": "#d3d3d3",
"expcolw": "#c6c6c6",
"degree":        2,
"between": 1072.212 
} 
},
{
 "id": "Cxcr2",
"size": 2.033401,
"molType": "Gene",
"type": "circle",
"seedArr": "notSeed",
"url": "12765",
"colorb": "#ff4500",
"colorw": "#ff4500",
"x": 1749.463,
"y": 373.7029,
"attributes": {
 "expr": null,
"expcolb": "#d3d3d3",
"expcolw": "#c6c6c6",
"degree":        2,
"between": 2923.498 
} 
},
{
 "id": "Il18r1",
"size":        2,
"molType": "Gene",
"type": "circle",
"seedArr": "notSeed",
"url": "16182",
"colorb": "#ff4500",
"colorw": "#ff4500",
"x": 1847.354,
"y": 584.7993,
"attributes": {
 "expr": null,
"expcolb": "#d3d3d3",
"expcolw": "#c6c6c6",
"degree":        1,
"between":        0 
} 
},
{
 "id": "Six4",
"size":        2,
"molType": "Gene",
"type": "circle",
"seedArr": "notSeed",
"url": "20474",
"colorb": "#ff4500",
"colorw": "#ff4500",
"x": 1872.597,
"y": 540.4565,
"attributes": {
 "expr": null,
"expcolb": "#d3d3d3",
"expcolw": "#c6c6c6",
"degree":        1,
"between":        0 
} 
},
{
 "id": "Sco1",
"size":        2,
"molType": "Gene",
"type": "circle",
"seedArr": "notSeed",
"url": "52892",
"colorb": "#ff4500",
"colorw": "#ff4500",
"x": 1680.665,
"y": 625.5625,
"attributes": {
 "expr": null,
"expcolb": "#d3d3d3",
"expcolw": "#c6c6c6",
"degree":        1,
"between":        0 
} 
},
{
 "id": "Ppih",
"size": 2.096685,
"molType": "Gene",
"type": "circle",
"seedArr": "notSeed",
"url": "66101",
"colorb": "#ff4500",
"colorw": "#ff4500",
"x": 1754.033,
"y": 453.8234,
"attributes": {
 "expr": null,
"expcolb": "#d3d3d3",
"expcolw": "#c6c6c6",
"degree":        2,
"between": 8462.699 
} 
},
{
 "id": "Rfx3",
"size":        2,
"molType": "Gene",
"type": "circle",
"seedArr": "notSeed",
"url": "19726",
"colorb": "#ff4500",
"colorw": "#ff4500",
"x": 1760.674,
"y": 723.3934,
"attributes": {
 "expr": null,
"expcolb": "#d3d3d3",
"expcolw": "#c6c6c6",
"degree":        1,
"between":        0 
} 
},
{
 "id": "Neurod6",
"size":        2,
"molType": "Gene",
"type": "circle",
"seedArr": "notSeed",
"url": "11922",
"colorb": "#ff4500",
"colorw": "#ff4500",
"x":  1581.69,
"y": 265.8658,
"attributes": {
 "expr": null,
"expcolb": "#d3d3d3",
"expcolw": "#c6c6c6",
"degree":        1,
"between":        0 
} 
},
{
 "id": "Tmpo",
"size":        2,
"molType": "Gene",
"type": "circle",
"seedArr": "notSeed",
"url": "21917",
"colorb": "#ff4500",
"colorw": "#ff4500",
"x": 1647.238,
"y": 730.4491,
"attributes": {
 "expr": null,
"expcolb": "#d3d3d3",
"expcolw": "#c6c6c6",
"degree":        1,
"between":        0 
} 
},
{
 "id": "Zic4",
"size":        2,
"molType": "Gene",
"type": "circle",
"seedArr": "notSeed",
"url": "22774",
"colorb": "#ff4500",
"colorw": "#ff4500",
"x": 1740.365,
"y": 714.3582,
"attributes": {
 "expr": null,
"expcolb": "#d3d3d3",
"expcolw": "#c6c6c6",
"degree":        1,
"between":        0 
} 
},
{
 "id": "Cpd",
"size":        2,
"molType": "Gene",
"type": "circle",
"seedArr": "notSeed",
"url": "12874",
"colorb": "#ff4500",
"colorw": "#ff4500",
"x": 1964.237,
"y": 411.4256,
"attributes": {
 "expr": null,
"expcolb": "#d3d3d3",
"expcolw": "#c6c6c6",
"degree":        1,
"between":        0 
} 
},
{
 "id": "Stxbp2",
"size":        2,
"molType": "Gene",
"type": "circle",
"seedArr": "notSeed",
"url": "20911",
"colorb": "#ff4500",
"colorw": "#ff4500",
"x": 1572.356,
"y": 661.7608,
"attributes": {
 "expr": null,
"expcolb": "#d3d3d3",
"expcolw": "#c6c6c6",
"degree":        1,
"between":        0 
} 
},
{
 "id": "Il17ra",
"size": 2.000152,
"molType": "Gene",
"type": "circle",
"seedArr": "notSeed",
"url": "16172",
"colorb": "#ff4500",
"colorw": "#ff4500",
"x": 1839.534,
"y": 184.0913,
"attributes": {
 "expr": null,
"expcolb": "#d3d3d3",
"expcolw": "#c6c6c6",
"degree":        2,
"between": 13.33359 
} 
},
{
 "id": "Tnfsf10",
"size":        2,
"molType": "Gene",
"type": "circle",
"seedArr": "notSeed",
"url": "22035",
"colorb": "#ff4500",
"colorw": "#ff4500",
"x": 1855.566,
"y": 361.8482,
"attributes": {
 "expr": null,
"expcolb": "#d3d3d3",
"expcolw": "#c6c6c6",
"degree":        1,
"between":        0 
} 
},
{
 "id": "Ereg",
"size":        2,
"molType": "Gene",
"type": "circle",
"seedArr": "notSeed",
"url": "13874",
"colorb": "#ff4500",
"colorw": "#ff4500",
"x": 1760.293,
"y": 304.7264,
"attributes": {
 "expr": null,
"expcolb": "#d3d3d3",
"expcolw": "#c6c6c6",
"degree":        1,
"between":        0 
} 
},
{
 "id": "Il11",
"size":  2.01225,
"molType": "Gene",
"type": "circle",
"seedArr": "notSeed",
"url": "16156",
"colorb": "#ff4500",
"colorw": "#ff4500",
"x": 1737.264,
"y": 538.4887,
"attributes": {
 "expr": null,
"expcolb": "#d3d3d3",
"expcolw": "#c6c6c6",
"degree":        2,
"between": 1072.212 
} 
},
{
 "id": "Kif3a",
"size":        2,
"molType": "Gene",
"type": "circle",
"seedArr": "notSeed",
"url": "16568",
"colorb": "#ff4500",
"colorw": "#ff4500",
"x": 1779.208,
"y": 270.1879,
"attributes": {
 "expr": null,
"expcolb": "#d3d3d3",
"expcolw": "#c6c6c6",
"degree":        1,
"between":        0 
} 
},
{
 "id": "Tfam",
"size": 2.020634,
"molType": "Gene",
"type": "circle",
"seedArr": "notSeed",
"url": "21780",
"colorb": "#ff4500",
"colorw": "#ff4500",
"x": 1632.848,
"y":  369.549,
"attributes": {
 "expr": null,
"expcolb": "#d3d3d3",
"expcolw": "#c6c6c6",
"degree":        2,
"between": 1806.056 
} 
},
{
 "id": "Sqstm1",
"size":        2,
"molType": "Gene",
"type": "circle",
"seedArr": "notSeed",
"url": "18412",
"colorb": "#ff4500",
"colorw": "#ff4500",
"x": 2011.674,
"y": 389.9238,
"attributes": {
 "expr": null,
"expcolb": "#d3d3d3",
"expcolw": "#c6c6c6",
"degree":        1,
"between":        0 
} 
},
{
 "id": "Tfb2m",
"size":        2,
"molType": "Gene",
"type": "circle",
"seedArr": "notSeed",
"url": "15278",
"colorb": "#ff4500",
"colorw": "#ff4500",
"x": 1716.179,
"y": 620.1093,
"attributes": {
 "expr": null,
"expcolb": "#d3d3d3",
"expcolw": "#c6c6c6",
"degree":        1,
"between":        0 
} 
},
{
 "id": "EZH2",
"size":        2,
"molType": "Gene",
"type": "circle",
"seedArr": "notSeed",
"url": "14056",
"colorb": "#ff4500",
"colorw": "#ff4500",
"x": 1563.162,
"y":   193.94,
"attributes": {
 "expr": null,
"expcolb": "#d3d3d3",
"expcolw": "#c6c6c6",
"degree":        1,
"between":        0 
} 
},
{
 "id": "Klc1",
"size":        2,
"molType": "Gene",
"type": "circle",
"seedArr": "notSeed",
"url": "16593",
"colorb": "#ff4500",
"colorw": "#ff4500",
"x": 1569.243,
"y": 589.9225,
"attributes": {
 "expr": null,
"expcolb": "#d3d3d3",
"expcolw": "#c6c6c6",
"degree":        1,
"between":        0 
} 
},
{
 "id": "Myd88",
"size":        2,
"molType": "Gene",
"type": "circle",
"seedArr": "notSeed",
"url": "17874",
"colorb": "#ff4500",
"colorw": "#ff4500",
"x": 1542.954,
"y": 723.8758,
"attributes": {
 "expr": null,
"expcolb": "#d3d3d3",
"expcolw": "#c6c6c6",
"degree":        1,
"between":        0 
} 
},
{
 "id": "Polr1b",
"size":        2,
"molType": "Gene",
"type": "circle",
"seedArr": "notSeed",
"url": "20017",
"colorb": "#ff4500",
"colorw": "#ff4500",
"x": 1831.542,
"y": 208.3345,
"attributes": {
 "expr": null,
"expcolb": "#d3d3d3",
"expcolw": "#c6c6c6",
"degree":        1,
"between":        0 
} 
},
{
 "id": "Ccna2",
"size":        2,
"molType": "Gene",
"type": "circle",
"seedArr": "notSeed",
"url": "12428",
"colorb": "#ff4500",
"colorw": "#ff4500",
"x": 1750.693,
"y": 605.0566,
"attributes": {
 "expr": null,
"expcolb": "#d3d3d3",
"expcolw": "#c6c6c6",
"degree":        1,
"between":        0 
} 
},
{
 "id": "Hars",
"size":        2,
"molType": "Gene",
"type": "circle",
"seedArr": "notSeed",
"url": "15115",
"colorb": "#ff4500",
"colorw": "#ff4500",
"x": 1753.375,
"y": 612.7985,
"attributes": {
 "expr": null,
"expcolb": "#d3d3d3",
"expcolw": "#c6c6c6",
"degree":        1,
"between":        0 
} 
},
{
 "id": "Apbb2",
"size":        2,
"molType": "Gene",
"type": "circle",
"seedArr": "notSeed",
"url": "11787",
"colorb": "#ff4500",
"colorw": "#ff4500",
"x": 1716.124,
"y": 646.9339,
"attributes": {
 "expr": null,
"expcolb": "#d3d3d3",
"expcolw": "#c6c6c6",
"degree":        1,
"between":        0 
} 
},
{
 "id": "Meis2",
"size": 2.000274,
"molType": "Gene",
"type": "circle",
"seedArr": "notSeed",
"url": "17536",
"colorb": "#ff4500",
"colorw": "#ff4500",
"x": 1622.461,
"y": 156.4236,
"attributes": {
 "expr": null,
"expcolb": "#d3d3d3",
"expcolw": "#c6c6c6",
"degree":        4,
"between": 24.00315 
} 
},
{
 "id": "Etv6",
"size":        2,
"molType": "Gene",
"type": "circle",
"seedArr": "notSeed",
"url": "14011",
"colorb": "#ff4500",
"colorw": "#ff4500",
"x": 1784.983,
"y": 228.9986,
"attributes": {
 "expr": null,
"expcolb": "#d3d3d3",
"expcolw": "#c6c6c6",
"degree":        1,
"between":        0 
} 
},
{
 "id": "Il10rb",
"size":        2,
"molType": "Gene",
"type": "circle",
"seedArr": "notSeed",
"url": "16155",
"colorb": "#ff4500",
"colorw": "#ff4500",
"x": 2012.264,
"y": 439.4619,
"attributes": {
 "expr": null,
"expcolb": "#d3d3d3",
"expcolw": "#c6c6c6",
"degree":        1,
"between":        0 
} 
},
{
 "id": "Sf1",
"size":        2,
"molType": "Gene",
"type": "circle",
"seedArr": "notSeed",
"url": "22668",
"colorb": "#ff4500",
"colorw": "#ff4500",
"x": 1922.215,
"y": 390.2173,
"attributes": {
 "expr": null,
"expcolb": "#d3d3d3",
"expcolw": "#c6c6c6",
"degree":        1,
"between":        0 
} 
},
{
 "id": "Nup214",
"size": 2.000274,
"molType": "Gene",
"type": "circle",
"seedArr": "notSeed",
"url": "227720",
"colorb": "#ff4500",
"colorw": "#ff4500",
"x": 1649.107,
"y": 147.2286,
"attributes": {
 "expr": null,
"expcolb": "#d3d3d3",
"expcolw": "#c6c6c6",
"degree":        4,
"between": 24.00315 
} 
},
{
 "id": "Tectb",
"size":        2,
"molType": "Gene",
"type": "circle",
"seedArr": "notSeed",
"url": "21684",
"colorb": "#ff4500",
"colorw": "#ff4500",
"x": 1698.817,
"y": 659.1165,
"attributes": {
 "expr": null,
"expcolb": "#d3d3d3",
"expcolw": "#c6c6c6",
"degree":        1,
"between":        0 
} 
},
{
 "id": "Morf4l1",
"size":        2,
"molType": "Gene",
"type": "circle",
"seedArr": "notSeed",
"url": "21761",
"colorb": "#ff4500",
"colorw": "#ff4500",
"x": 2026.189,
"y": 456.1841,
"attributes": {
 "expr": null,
"expcolb": "#d3d3d3",
"expcolw": "#c6c6c6",
"degree":        1,
"between":        0 
} 
},
{
 "id": "Kif11",
"size":  2.01225,
"molType": "Gene",
"type": "circle",
"seedArr": "notSeed",
"url": "16551",
"colorb": "#ff4500",
"colorw": "#ff4500",
"x": 1754.959,
"y": 571.2809,
"attributes": {
 "expr": null,
"expcolb": "#d3d3d3",
"expcolw": "#c6c6c6",
"degree":        2,
"between": 1072.212 
} 
},
{
 "id": "Gse1",
"size":        2,
"molType": "Gene",
"type": "circle",
"seedArr": "notSeed",
"url": "382034",
"colorb": "#ff4500",
"colorw": "#ff4500",
"x": 1544.064,
"y":  366.214,
"attributes": {
 "expr": null,
"expcolb": "#d3d3d3",
"expcolw": "#c6c6c6",
"degree":        1,
"between":        0 
} 
},
{
 "id": "Rbm34",
"size":        2,
"molType": "Gene",
"type": "circle",
"seedArr": "notSeed",
"url": "52202",
"colorb": "#ff4500",
"colorw": "#ff4500",
"x": 1799.579,
"y": 317.5328,
"attributes": {
 "expr": null,
"expcolb": "#d3d3d3",
"expcolw": "#c6c6c6",
"degree":        1,
"between":        0 
} 
},
{
 "id": "Fam126b",
"size": 2.123267,
"molType": "Gene",
"type": "circle",
"seedArr": "notSeed",
"url": "213056",
"colorb": "#ff4500",
"colorw": "#ff4500",
"x":  1771.75,
"y": 405.5641,
"attributes": {
 "expr": null,
"expcolb": "#d3d3d3",
"expcolw": "#c6c6c6",
"degree":        4,
"between": 10789.36 
} 
},
{
 "id": "Clpb",
"size":        2,
"molType": "Gene",
"type": "circle",
"seedArr": "notSeed",
"url": "20480",
"colorb": "#ff4500",
"colorw": "#ff4500",
"x": 1697.018,
"y": 766.4651,
"attributes": {
 "expr": null,
"expcolb": "#d3d3d3",
"expcolw": "#c6c6c6",
"degree":        1,
"between":        0 
} 
},
{
 "id": "Per2",
"size":        2,
"molType": "Gene",
"type": "circle",
"seedArr": "notSeed",
"url": "18627",
"colorb": "#ff4500",
"colorw": "#ff4500",
"x": 1759.742,
"y": 527.8876,
"attributes": {
 "expr": null,
"expcolb": "#d3d3d3",
"expcolw": "#c6c6c6",
"degree":        1,
"between":        0 
} 
},
{
 "id": "Cdk8",
"size":        2,
"molType": "Gene",
"type": "circle",
"seedArr": "notSeed",
"url": "264064",
"colorb": "#ff4500",
"colorw": "#ff4500",
"x": 1816.189,
"y": 230.9862,
"attributes": {
 "expr": null,
"expcolb": "#d3d3d3",
"expcolw": "#c6c6c6",
"degree":        1,
"between":        0 
} 
},
{
 "id": "Casz1",
"size":        2,
"molType": "Gene",
"type": "circle",
"seedArr": "notSeed",
"url": "69743",
"colorb": "#ff4500",
"colorw": "#ff4500",
"x": 1695.659,
"y": 704.0436,
"attributes": {
 "expr": null,
"expcolb": "#d3d3d3",
"expcolw": "#c6c6c6",
"degree":        1,
"between":        0 
} 
},
{
 "id": "Angel2",
"size":        2,
"molType": "Gene",
"type": "circle",
"seedArr": "notSeed",
"url": "52477",
"colorb": "#ff4500",
"colorw": "#ff4500",
"x": 1619.249,
"y": 685.9498,
"attributes": {
 "expr": null,
"expcolb": "#d3d3d3",
"expcolw": "#c6c6c6",
"degree":        1,
"between":        0 
} 
},
{
 "id": "D16Ertd472e",
"size":        2,
"molType": "Gene",
"type": "circle",
"seedArr": "notSeed",
"url": "67102",
"colorb": "#ff4500",
"colorw": "#ff4500",
"x": 1729.314,
"y": 621.8836,
"attributes": {
 "expr": null,
"expcolb": "#d3d3d3",
"expcolw": "#c6c6c6",
"degree":        1,
"between":        0 
} 
},
{
 "id": "Ctdspl2",
"size":        2,
"molType": "Gene",
"type": "circle",
"seedArr": "notSeed",
"url": "329506",
"colorb": "#ff4500",
"colorw": "#ff4500",
"x": 1829.565,
"y": 697.2523,
"attributes": {
 "expr": null,
"expcolb": "#d3d3d3",
"expcolw": "#c6c6c6",
"degree":        1,
"between":        0 
} 
},
{
 "id": "Tnpo3",
"size":        2,
"molType": "Gene",
"type": "circle",
"seedArr": "notSeed",
"url": "320938",
"colorb": "#ff4500",
"colorw": "#ff4500",
"x": 1712.246,
"y": 684.5666,
"attributes": {
 "expr": null,
"expcolb": "#d3d3d3",
"expcolw": "#c6c6c6",
"degree":        1,
"between":        0 
} 
},
{
 "id": "Pknox1",
"size":        2,
"molType": "Gene",
"type": "circle",
"seedArr": "notSeed",
"url": "18771",
"colorb": "#ff4500",
"colorw": "#ff4500",
"x": 1669.432,
"y": 656.5423,
"attributes": {
 "expr": null,
"expcolb": "#d3d3d3",
"expcolw": "#c6c6c6",
"degree":        1,
"between":        0 
} 
},
{
 "id": "Tex9",
"size":        2,
"molType": "Gene",
"type": "circle",
"seedArr": "notSeed",
"url": "21778",
"colorb": "#ff4500",
"colorw": "#ff4500",
"x": 1685.039,
"y": 302.2606,
"attributes": {
 "expr": null,
"expcolb": "#d3d3d3",
"expcolw": "#c6c6c6",
"degree":        1,
"between":        0 
} 
},
{
 "id": "Ctbp2",
"size":  2.03462,
"molType": "Gene",
"type": "circle",
"seedArr": "notSeed",
"url": "13017",
"colorb": "#ff4500",
"colorw": "#ff4500",
"x": 1621.463,
"y": 611.6742,
"attributes": {
 "expr": null,
"expcolb": "#d3d3d3",
"expcolw": "#c6c6c6",
"degree":        2,
"between": 3030.271 
} 
},
{
 "id": "Pik3c2a",
"size":        2,
"molType": "Gene",
"type": "circle",
"seedArr": "notSeed",
"url": "18704",
"colorb": "#ff4500",
"colorw": "#ff4500",
"x": 1749.436,
"y": 674.9503,
"attributes": {
 "expr": null,
"expcolb": "#d3d3d3",
"expcolw": "#c6c6c6",
"degree":        1,
"between":        0 
} 
},
{
 "id": "Rad51d",
"size":        2,
"molType": "Gene",
"type": "circle",
"seedArr": "notSeed",
"url": "19364",
"colorb": "#ff4500",
"colorw": "#ff4500",
"x": 1766.339,
"y": 817.8996,
"attributes": {
 "expr": null,
"expcolb": "#d3d3d3",
"expcolw": "#c6c6c6",
"degree":        1,
"between":        0 
} 
},
{
 "id": "Ncoa1",
"size":        2,
"molType": "Gene",
"type": "circle",
"seedArr": "notSeed",
"url": "19210",
"colorb": "#ff4500",
"colorw": "#ff4500",
"x": 1822.331,
"y": 646.2104,
"attributes": {
 "expr": null,
"expcolb": "#d3d3d3",
"expcolw": "#c6c6c6",
"degree":        1,
"between":        0 
} 
},
{
 "id": "Ptp4a3",
"size":        2,
"molType": "Gene",
"type": "circle",
"seedArr": "notSeed",
"url": "19245",
"colorb": "#ff4500",
"colorw": "#ff4500",
"x": 1575.942,
"y": 329.9548,
"attributes": {
 "expr": null,
"expcolb": "#d3d3d3",
"expcolw": "#c6c6c6",
"degree":        1,
"between":        0 
} 
},
{
 "id": "Sp3",
"size":        2,
"molType": "Gene",
"type": "circle",
"seedArr": "notSeed",
"url": "52389",
"colorb": "#ff4500",
"colorw": "#ff4500",
"x": 1629.275,
"y": 707.7443,
"attributes": {
 "expr": null,
"expcolb": "#d3d3d3",
"expcolw": "#c6c6c6",
"degree":        1,
"between":        0 
} 
},
{
 "id": "Mettl2",
"size": 2.119586,
"molType": "Gene",
"type": "circle",
"seedArr": "notSeed",
"url": "52686",
"colorb": "#ff4500",
"colorw": "#ff4500",
"x": 1723.102,
"y": 551.1327,
"attributes": {
 "expr": null,
"expcolb": "#d3d3d3",
"expcolw": "#c6c6c6",
"degree":        3,
"between": 10467.15 
} 
},
{
 "id": "Naip5",
"size":        2,
"molType": "Gene",
"type": "circle",
"seedArr": "notSeed",
"url": "17951",
"colorb": "#ff4500",
"colorw": "#ff4500",
"x": 1737.886,
"y": 605.6156,
"attributes": {
 "expr": null,
"expcolb": "#d3d3d3",
"expcolw": "#c6c6c6",
"degree":        1,
"between":        0 
} 
},
{
 "id": "Foxq1",
"size":        2,
"molType": "Gene",
"type": "circle",
"seedArr": "notSeed",
"url": "15220",
"colorb": "#ff4500",
"colorw": "#ff4500",
"x": 1679.849,
"y": 614.7144,
"attributes": {
 "expr": null,
"expcolb": "#d3d3d3",
"expcolw": "#c6c6c6",
"degree":        1,
"between":        0 
} 
},
{
 "id": "Dhx8",
"size":        2,
"molType": "Gene",
"type": "circle",
"seedArr": "notSeed",
"url": "217207",
"colorb": "#ff4500",
"colorw": "#ff4500",
"x": 1719.464,
"y": 845.9477,
"attributes": {
 "expr": null,
"expcolb": "#d3d3d3",
"expcolw": "#c6c6c6",
"degree":        1,
"between":        0 
} 
},
{
 "id": "Kcnj15",
"size":        2,
"molType": "Gene",
"type": "circle",
"seedArr": "notSeed",
"url": "16516",
"colorb": "#ff4500",
"colorw": "#ff4500",
"x": 1623.398,
"y": 698.2317,
"attributes": {
 "expr": null,
"expcolb": "#d3d3d3",
"expcolw": "#c6c6c6",
"degree":        1,
"between":        0 
} 
},
{
 "id": "Tagln2",
"size":        2,
"molType": "Gene",
"type": "circle",
"seedArr": "notSeed",
"url": "20743",
"colorb": "#ff4500",
"colorw": "#ff4500",
"x": 1511.899,
"y": 517.2298,
"attributes": {
 "expr": null,
"expcolb": "#d3d3d3",
"expcolw": "#c6c6c6",
"degree":        1,
"between":        0 
} 
},
{
 "id": "Aqp7",
"size":        2,
"molType": "Gene",
"type": "circle",
"seedArr": "notSeed",
"url": "11832",
"colorb": "#ff4500",
"colorw": "#ff4500",
"x": 1835.406,
"y": 245.0806,
"attributes": {
 "expr": null,
"expcolb": "#d3d3d3",
"expcolw": "#c6c6c6",
"degree":        1,
"between":        0 
} 
},
{
 "id": "Rad1",
"size":        2,
"molType": "Gene",
"type": "circle",
"seedArr": "notSeed",
"url": "19355",
"colorb": "#ff4500",
"colorw": "#ff4500",
"x": 1716.294,
"y": 306.2007,
"attributes": {
 "expr": null,
"expcolb": "#d3d3d3",
"expcolw": "#c6c6c6",
"degree":        1,
"between":        0 
} 
},
{
 "id": "Dnase2a",
"size":        2,
"molType": "Gene",
"type": "circle",
"seedArr": "notSeed",
"url": "13423",
"colorb": "#ff4500",
"colorw": "#ff4500",
"x": 1699.607,
"y": 246.4373,
"attributes": {
 "expr": null,
"expcolb": "#d3d3d3",
"expcolw": "#c6c6c6",
"degree":        1,
"between":        0 
} 
},
{
 "id": "Mrpl41",
"size":        2,
"molType": "Gene",
"type": "circle",
"seedArr": "notSeed",
"url": "17141",
"colorb": "#ff4500",
"colorw": "#ff4500",
"x":  1815.84,
"y": 333.3147,
"attributes": {
 "expr": null,
"expcolb": "#d3d3d3",
"expcolw": "#c6c6c6",
"degree":        1,
"between":        0 
} 
},
{
 "id": "Magea5",
"size": 2.000152,
"molType": "Gene",
"type": "circle",
"seedArr": "notSeed",
"url": null,
"colorb": "#ff4500",
"colorw": "#ff4500",
"x":  1805.71,
"y": 220.0882,
"attributes": {
 "expr": null,
"expcolb": "#d3d3d3",
"expcolw": "#c6c6c6",
"degree":        2,
"between": 13.33359 
} 
},
{
 "id": "Grap2",
"size":        2,
"molType": "Gene",
"type": "circle",
"seedArr": "notSeed",
"url": "17444",
"colorb": "#ff4500",
"colorw": "#ff4500",
"x": 1774.219,
"y": 163.5581,
"attributes": {
 "expr": null,
"expcolb": "#d3d3d3",
"expcolw": "#c6c6c6",
"degree":        1,
"between":        0 
} 
},
{
 "id": "Mbd4",
"size": 2.087789,
"molType": "Gene",
"type": "circle",
"seedArr": "notSeed",
"url": "17193",
"colorb": "#ff4500",
"colorw": "#ff4500",
"x": 1796.034,
"y": 197.8112,
"attributes": {
 "expr": null,
"expcolb": "#d3d3d3",
"expcolw": "#c6c6c6",
"degree":        3,
"between": 7684.007 
} 
},
{
 "id": "Rfxank",
"size":        2,
"molType": "Gene",
"type": "circle",
"seedArr": "notSeed",
"url": "19727",
"colorb": "#ff4500",
"colorw": "#ff4500",
"x":  1700.93,
"y": 190.6013,
"attributes": {
 "expr": null,
"expcolb": "#d3d3d3",
"expcolw": "#c6c6c6",
"degree":        1,
"between":        0 
} 
},
{
 "id": "Lats1",
"size":        2,
"molType": "Gene",
"type": "circle",
"seedArr": "notSeed",
"url": "16798",
"colorb": "#ff4500",
"colorw": "#ff4500",
"x": 1749.646,
"y": 216.8838,
"attributes": {
 "expr": null,
"expcolb": "#d3d3d3",
"expcolw": "#c6c6c6",
"degree":        1,
"between":        0 
} 
},
{
 "id": "Lig4",
"size": 2.118513,
"molType": "Gene",
"type": "circle",
"seedArr": "notSeed",
"url": "319583",
"colorb": "#ff4500",
"colorw": "#ff4500",
"x": 1712.093,
"y":  719.985,
"attributes": {
 "expr": null,
"expcolb": "#d3d3d3",
"expcolw": "#c6c6c6",
"degree":        2,
"between": 10373.29 
} 
},
{
 "id": "Rs1",
"size":        2,
"molType": "Gene",
"type": "circle",
"seedArr": "notSeed",
"url": "20147",
"colorb": "#ff4500",
"colorw": "#ff4500",
"x": 1937.286,
"y": 347.5232,
"attributes": {
 "expr": null,
"expcolb": "#d3d3d3",
"expcolw": "#c6c6c6",
"degree":        1,
"between":        0 
} 
},
{
 "id": "Slc6a20b",
"size":        2,
"molType": "Gene",
"type": "circle",
"seedArr": "notSeed",
"url": "22599",
"colorb": "#ff4500",
"colorw": "#ff4500",
"x": 1682.282,
"y": 217.8789,
"attributes": {
 "expr": null,
"expcolb": "#d3d3d3",
"expcolw": "#c6c6c6",
"degree":        1,
"between":        0 
} 
},
{
 "id": "Irs4",
"size":        2,
"molType": "Gene",
"type": "circle",
"seedArr": "notSeed",
"url": "16370",
"colorb": "#ff4500",
"colorw": "#ff4500",
"x": 1875.366,
"y": 377.1555,
"attributes": {
 "expr": null,
"expcolb": "#d3d3d3",
"expcolw": "#c6c6c6",
"degree":        1,
"between":        0 
} 
},
{
 "id": "Pcdh10",
"size":        2,
"molType": "Gene",
"type": "circle",
"seedArr": "notSeed",
"url": "18526",
"colorb": "#ff4500",
"colorw": "#ff4500",
"x": 1990.904,
"y": 385.4841,
"attributes": {
 "expr": null,
"expcolb": "#d3d3d3",
"expcolw": "#c6c6c6",
"degree":        1,
"between":        0 
} 
},
{
 "id": "Mthfd2",
"size":        2,
"molType": "Gene",
"type": "circle",
"seedArr": "notSeed",
"url": "17768",
"colorb": "#ff4500",
"colorw": "#ff4500",
"x": 1643.048,
"y": 692.9715,
"attributes": {
 "expr": null,
"expcolb": "#d3d3d3",
"expcolw": "#c6c6c6",
"degree":        1,
"between":        0 
} 
},
{
 "id": "ACVR1B",
"size":        2,
"molType": "Gene",
"type": "circle",
"seedArr": "notSeed",
"url": "13610",
"colorb": "#ff4500",
"colorw": "#ff4500",
"x": 1646.827,
"y": 93.05922,
"attributes": {
 "expr": null,
"expcolb": "#d3d3d3",
"expcolw": "#c6c6c6",
"degree":        1,
"between":        0 
} 
},
{
 "id": "Csf1",
"size": 2.031779,
"molType": "Gene",
"type": "circle",
"seedArr": "notSeed",
"url": "12977",
"colorb": "#ff4500",
"colorw": "#ff4500",
"x": 1779.362,
"y": 601.4436,
"attributes": {
 "expr": null,
"expcolb": "#d3d3d3",
"expcolw": "#c6c6c6",
"degree":        2,
"between": 2781.526 
} 
},
{
 "id": "Agtrap",
"size": 2.157004,
"molType": "Gene",
"type": "circle",
"seedArr": "notSeed",
"url": "11610",
"colorb": "#ff4500",
"colorw": "#ff4500",
"x": 1726.422,
"y": 456.8659,
"attributes": {
 "expr": null,
"expcolb": "#d3d3d3",
"expcolw": "#c6c6c6",
"degree":        3,
"between": 13742.35 
} 
},
{
 "id": "Tnfrsf10b",
"size":        2,
"molType": "Gene",
"type": "circle",
"seedArr": "notSeed",
"url": "21933",
"colorb": "#ff4500",
"colorw": "#ff4500",
"x": 1780.081,
"y": 188.6312,
"attributes": {
 "expr": null,
"expcolb": "#d3d3d3",
"expcolw": "#c6c6c6",
"degree":        1,
"between":        0 
} 
},
{
 "id": "St6galnac3",
"size":        2,
"molType": "Gene",
"type": "circle",
"seedArr": "notSeed",
"url": "20447",
"colorb": "#ff4500",
"colorw": "#ff4500",
"x": 1749.272,
"y": 420.2293,
"attributes": {
 "expr": null,
"expcolb": "#d3d3d3",
"expcolw": "#c6c6c6",
"degree":        1,
"between":        0 
} 
},
{
 "id": "Slc23a1",
"size":  2.01225,
"molType": "Gene",
"type": "circle",
"seedArr": "notSeed",
"url": "20522",
"colorb": "#ff4500",
"colorw": "#ff4500",
"x": 1836.328,
"y": 557.8546,
"attributes": {
 "expr": null,
"expcolb": "#d3d3d3",
"expcolw": "#c6c6c6",
"degree":        2,
"between": 1072.212 
} 
},
{
 "id": "B4galnt2",
"size": 2.048069,
"molType": "Gene",
"type": "circle",
"seedArr": "notSeed",
"url": "14422",
"colorb": "#ff4500",
"colorw": "#ff4500",
"x": 1749.282,
"y": 364.7511,
"attributes": {
 "expr": null,
"expcolb": "#d3d3d3",
"expcolw": "#c6c6c6",
"degree":        2,
"between": 4207.434 
} 
},
{
 "id": "Ikzf1",
"size": 2.041117,
"molType": "Gene",
"type": "circle",
"seedArr": "notSeed",
"url": "22778",
"colorb": "#ff4500",
"colorw": "#ff4500",
"x": 1637.184,
"y": 667.9364,
"attributes": {
 "expr": null,
"expcolb": "#d3d3d3",
"expcolw": "#c6c6c6",
"degree":        2,
"between": 3598.875 
} 
},
{
 "id": "Timm17b",
"size":  2.01225,
"molType": "Gene",
"type": "circle",
"seedArr": "notSeed",
"url": "21855",
"colorb": "#ff4500",
"colorw": "#ff4500",
"x": 1800.885,
"y":  545.567,
"attributes": {
 "expr": null,
"expcolb": "#d3d3d3",
"expcolw": "#c6c6c6",
"degree":        2,
"between": 1072.212 
} 
},
{
 "id": "Pacsin1",
"size":        2,
"molType": "Gene",
"type": "circle",
"seedArr": "notSeed",
"url": "23965",
"colorb": "#ff4500",
"colorw": "#ff4500",
"x": 1600.512,
"y": 635.0577,
"attributes": {
 "expr": null,
"expcolb": "#d3d3d3",
"expcolw": "#c6c6c6",
"degree":        1,
"between":        0 
} 
},
{
 "id": "Mapk8",
"size":        2,
"molType": "Gene",
"type": "circle",
"seedArr": "notSeed",
"url": "26404",
"colorb": "#ff4500",
"colorw": "#ff4500",
"x":  1615.07,
"y": 281.1973,
"attributes": {
 "expr": null,
"expcolb": "#d3d3d3",
"expcolw": "#c6c6c6",
"degree":        1,
"between":        0 
} 
},
{
 "id": "Btd",
"size":        2,
"molType": "Gene",
"type": "circle",
"seedArr": "notSeed",
"url": "26390",
"colorb": "#ff4500",
"colorw": "#ff4500",
"x": 1666.491,
"y": 408.3448,
"attributes": {
 "expr": null,
"expcolb": "#d3d3d3",
"expcolw": "#c6c6c6",
"degree":        1,
"between":        0 
} 
},
{
 "id": "Decr2",
"size":        2,
"molType": "Gene",
"type": "circle",
"seedArr": "notSeed",
"url": "26378",
"colorb": "#ff4500",
"colorw": "#ff4500",
"x": 1696.988,
"y": 254.7629,
"attributes": {
 "expr": null,
"expcolb": "#d3d3d3",
"expcolw": "#c6c6c6",
"degree":        1,
"between":        0 
} 
},
{
 "id": "Foxl1",
"size": 2.007702,
"molType": "Gene",
"type": "circle",
"seedArr": "notSeed",
"url": "14241",
"colorb": "#ff4500",
"colorw": "#ff4500",
"x": 1762.608,
"y": 327.8906,
"attributes": {
 "expr": null,
"expcolb": "#d3d3d3",
"expcolw": "#c6c6c6",
"degree":        2,
"between": 674.1068 
} 
},
{
 "id": "Foxf2",
"size":        2,
"molType": "Gene",
"type": "circle",
"seedArr": "notSeed",
"url": "14238",
"colorb": "#ff4500",
"colorw": "#ff4500",
"x": 1836.794,
"y":  360.845,
"attributes": {
 "expr": null,
"expcolb": "#d3d3d3",
"expcolw": "#c6c6c6",
"degree":        1,
"between":        0 
} 
},
{
 "id": "Ern2",
"size":        2,
"molType": "Gene",
"type": "circle",
"seedArr": "notSeed",
"url": "26918",
"colorb": "#ff4500",
"colorw": "#ff4500",
"x": 1724.221,
"y":  641.056,
"attributes": {
 "expr": null,
"expcolb": "#d3d3d3",
"expcolw": "#c6c6c6",
"degree":        1,
"between":        0 
} 
},
{
 "id": "Ing1",
"size":        2,
"molType": "Gene",
"type": "circle",
"seedArr": "notSeed",
"url": "27028",
"colorb": "#ff4500",
"colorw": "#ff4500",
"x": 1859.963,
"y": 572.1105,
"attributes": {
 "expr": null,
"expcolb": "#d3d3d3",
"expcolw": "#c6c6c6",
"degree":        1,
"between":        0 
} 
},
{
 "id": "Slamf1",
"size":        2,
"molType": "Gene",
"type": "circle",
"seedArr": "notSeed",
"url": "27218",
"colorb": "#ff4500",
"colorw": "#ff4500",
"x": 1776.596,
"y": 739.2839,
"attributes": {
 "expr": null,
"expcolb": "#d3d3d3",
"expcolw": "#c6c6c6",
"degree":        1,
"between":        0 
} 
},
{
 "id": "Mrpl17",
"size":        2,
"molType": "Gene",
"type": "circle",
"seedArr": "notSeed",
"url": "27397",
"colorb": "#ff4500",
"colorw": "#ff4500",
"x": 1702.789,
"y": 752.1728,
"attributes": {
 "expr": null,
"expcolb": "#d3d3d3",
"expcolw": "#c6c6c6",
"degree":        1,
"between":        0 
} 
},
{
 "id": "Slco3a1",
"size":        2,
"molType": "Gene",
"type": "circle",
"seedArr": "notSeed",
"url": "216134",
"colorb": "#ff4500",
"colorw": "#ff4500",
"x":   1659.9,
"y": 645.7377,
"attributes": {
 "expr": null,
"expcolb": "#d3d3d3",
"expcolw": "#c6c6c6",
"degree":        1,
"between":        0 
} 
},
{
 "id": "Abt1",
"size":        2,
"molType": "Gene",
"type": "circle",
"seedArr": "notSeed",
"url": "329504",
"colorb": "#ff4500",
"colorw": "#ff4500",
"x": 1688.032,
"y": 201.9472,
"attributes": {
 "expr": null,
"expcolb": "#d3d3d3",
"expcolw": "#c6c6c6",
"degree":        1,
"between":        0 
} 
},
{
 "id": "Nox4",
"size":        2,
"molType": "Gene",
"type": "circle",
"seedArr": "notSeed",
"url": "50758",
"colorb": "#ff4500",
"colorw": "#ff4500",
"x": 1870.464,
"y": 203.7341,
"attributes": {
 "expr": null,
"expcolb": "#d3d3d3",
"expcolw": "#c6c6c6",
"degree":        1,
"between":        0 
} 
},
{
 "id": "Fbxl17",
"size": 2.000152,
"molType": "Gene",
"type": "circle",
"seedArr": "notSeed",
"url": null,
"colorb": "#ff4500",
"colorw": "#ff4500",
"x": 1853.464,
"y": 193.7354,
"attributes": {
 "expr": null,
"expcolb": "#d3d3d3",
"expcolw": "#c6c6c6",
"degree":        2,
"between": 13.33359 
} 
},
{
 "id": "Hs6st2",
"size":        2,
"molType": "Gene",
"type": "circle",
"seedArr": "notSeed",
"url": "50786",
"colorb": "#ff4500",
"colorw": "#ff4500",
"x": 1749.657,
"y": 644.5488,
"attributes": {
 "expr": null,
"expcolb": "#d3d3d3",
"expcolw": "#c6c6c6",
"degree":        1,
"between":        0 
} 
},
{
 "id": "Grb14",
"size":        2,
"molType": "Gene",
"type": "circle",
"seedArr": "notSeed",
"url": "50915",
"colorb": "#ff4500",
"colorw": "#ff4500",
"x": 1709.785,
"y": 604.4052,
"attributes": {
 "expr": null,
"expcolb": "#d3d3d3",
"expcolw": "#c6c6c6",
"degree":        1,
"between":        0 
} 
},
{
 "id": "Isg15",
"size":        2,
"molType": "Gene",
"type": "circle",
"seedArr": "notSeed",
"url": "100038882",
"colorb": "#ff4500",
"colorw": "#ff4500",
"x":  1675.85,
"y":  658.327,
"attributes": {
 "expr": null,
"expcolb": "#d3d3d3",
"expcolw": "#c6c6c6",
"degree":        1,
"between":        0 
} 
},
{
 "id": "Slc7a10",
"size":        2,
"molType": "Gene",
"type": "circle",
"seedArr": "notSeed",
"url": "53896",
"colorb": "#ff4500",
"colorw": "#ff4500",
"x": 1762.343,
"y": 632.5086,
"attributes": {
 "expr": null,
"expcolb": "#d3d3d3",
"expcolw": "#c6c6c6",
"degree":        1,
"between":        0 
} 
},
{
 "id": "Srrm1",
"size":        2,
"molType": "Gene",
"type": "circle",
"seedArr": "notSeed",
"url": null,
"colorb": "#ff4500",
"colorw": "#ff4500",
"x": 1614.787,
"y":  662.875,
"attributes": {
 "expr": null,
"expcolb": "#d3d3d3",
"expcolw": "#c6c6c6",
"degree":        1,
"between":        0 
} 
},
{
 "id": "Ramp1",
"size":        2,
"molType": "Gene",
"type": "circle",
"seedArr": "notSeed",
"url": "53414",
"colorb": "#ff4500",
"colorw": "#ff4500",
"x": 1761.411,
"y": 265.7271,
"attributes": {
 "expr": null,
"expcolb": "#d3d3d3",
"expcolw": "#c6c6c6",
"degree":        1,
"between":        0 
} 
},
{
 "id": "Hif3a",
"size":        2,
"molType": "Gene",
"type": "circle",
"seedArr": "notSeed",
"url": "53417",
"colorb": "#ff4500",
"colorw": "#ff4500",
"x": 1755.391,
"y": 352.5899,
"attributes": {
 "expr": null,
"expcolb": "#d3d3d3",
"expcolw": "#c6c6c6",
"degree":        1,
"between":        0 
} 
},
{
 "id": "Cts8",
"size": 2.109256,
"molType": "Gene",
"type": "circle",
"seedArr": "notSeed",
"url": "56094",
"colorb": "#ff4500",
"colorw": "#ff4500",
"x": 1663.026,
"y": 194.3898,
"attributes": {
 "expr": null,
"expcolb": "#d3d3d3",
"expcolw": "#c6c6c6",
"degree":        5,
"between": 9563.047 
} 
},
{
 "id": "Bace2",
"size":        2,
"molType": "Gene",
"type": "circle",
"seedArr": "notSeed",
"url": "56187",
"colorb": "#ff4500",
"colorw": "#ff4500",
"x": 1778.708,
"y": 797.2802,
"attributes": {
 "expr": null,
"expcolb": "#d3d3d3",
"expcolw": "#c6c6c6",
"degree":        1,
"between":        0 
} 
},
{
 "id": "Plek",
"size":        2,
"molType": "Gene",
"type": "circle",
"seedArr": "notSeed",
"url": "56193",
"colorb": "#ff4500",
"colorw": "#ff4500",
"x": 1721.574,
"y": 287.9535,
"attributes": {
 "expr": null,
"expcolb": "#d3d3d3",
"expcolw": "#c6c6c6",
"degree":        1,
"between":        0 
} 
},
{
 "id": "Slc15a1",
"size":        2,
"molType": "Gene",
"type": "circle",
"seedArr": "notSeed",
"url": "56637",
"colorb": "#ff4500",
"colorw": "#ff4500",
"x": 1819.157,
"y": 281.0612,
"attributes": {
 "expr": null,
"expcolb": "#d3d3d3",
"expcolw": "#c6c6c6",
"degree":        1,
"between":        0 
} 
},
{
 "id": "Tpm3",
"size":        2,
"molType": "Gene",
"type": "circle",
"seedArr": "notSeed",
"url": "59069",
"colorb": "#ff4500",
"colorw": "#ff4500",
"x": 1795.505,
"y": 750.0562,
"attributes": {
 "expr": null,
"expcolb": "#d3d3d3",
"expcolw": "#c6c6c6",
"degree":        1,
"between":        0 
} 
},
{
 "id": "Stx8",
"size":        2,
"molType": "Gene",
"type": "circle",
"seedArr": "notSeed",
"url": "55943",
"colorb": "#ff4500",
"colorw": "#ff4500",
"x": 1757.856,
"y": 709.6919,
"attributes": {
 "expr": null,
"expcolb": "#d3d3d3",
"expcolw": "#c6c6c6",
"degree":        1,
"between":        0 
} 
},
{
 "id": "Larp1",
"size":        2,
"molType": "Gene",
"type": "circle",
"seedArr": "notSeed",
"url": null,
"colorb": "#ff4500",
"colorw": "#ff4500",
"x": 2009.968,
"y": 369.2421,
"attributes": {
 "expr": null,
"expcolb": "#d3d3d3",
"expcolw": "#c6c6c6",
"degree":        1,
"between":        0 
} 
},
{
 "id": "Midn",
"size":        2,
"molType": "Gene",
"type": "circle",
"seedArr": "notSeed",
"url": "59090",
"colorb": "#ff4500",
"colorw": "#ff4500",
"x": 1957.303,
"y": 349.0165,
"attributes": {
 "expr": null,
"expcolb": "#d3d3d3",
"expcolw": "#c6c6c6",
"degree":        1,
"between":        0 
} 
},
{
 "id": "Igf2bp3",
"size":        2,
"molType": "Gene",
"type": "circle",
"seedArr": "notSeed",
"url": "140488",
"colorb": "#ff4500",
"colorw": "#ff4500",
"x": 1928.508,
"y": 360.8164,
"attributes": {
 "expr": null,
"expcolb": "#d3d3d3",
"expcolw": "#c6c6c6",
"degree":        1,
"between":        0 
} 
},
{
 "id": "Paxip1",
"size":        2,
"molType": "Gene",
"type": "circle",
"seedArr": "notSeed",
"url": "55982",
"colorb": "#ff4500",
"colorw": "#ff4500",
"x": 1732.705,
"y": 290.0219,
"attributes": {
 "expr": null,
"expcolb": "#d3d3d3",
"expcolw": "#c6c6c6",
"degree":        1,
"between":        0 
} 
},
{
 "id": "Il21",
"size":        2,
"molType": "Gene",
"type": "circle",
"seedArr": "notSeed",
"url": "60505",
"colorb": "#ff4500",
"colorw": "#ff4500",
"x": 1873.396,
"y": 319.3482,
"attributes": {
 "expr": null,
"expcolb": "#d3d3d3",
"expcolw": "#c6c6c6",
"degree":        1,
"between":        0 
} 
},
{
 "id": "Rad18",
"size":        2,
"molType": "Gene",
"type": "circle",
"seedArr": "notSeed",
"url": "58186",
"colorb": "#ff4500",
"colorw": "#ff4500",
"x": 1783.366,
"y": 657.5922,
"attributes": {
 "expr": null,
"expcolb": "#d3d3d3",
"expcolw": "#c6c6c6",
"degree":        1,
"between":        0 
} 
},
{
 "id": "Trim39",
"size":        2,
"molType": "Gene",
"type": "circle",
"seedArr": "notSeed",
"url": "56811",
"colorb": "#ff4500",
"colorw": "#ff4500",
"x": 1748.234,
"y": 741.7453,
"attributes": {
 "expr": null,
"expcolb": "#d3d3d3",
"expcolw": "#c6c6c6",
"degree":        1,
"between":        0 
} 
},
{
 "id": "Parp3",
"size":        2,
"molType": "Gene",
"type": "circle",
"seedArr": "notSeed",
"url": "252903",
"colorb": "#ff4500",
"colorw": "#ff4500",
"x": 1724.655,
"y":   757.77,
"attributes": {
 "expr": null,
"expcolb": "#d3d3d3",
"expcolw": "#c6c6c6",
"degree":        1,
"between":        0 
} 
},
{
 "id": "Jph1",
"size":        2,
"molType": "Gene",
"type": "circle",
"seedArr": "notSeed",
"url": "57339",
"colorb": "#ff4500",
"colorw": "#ff4500",
"x": 1601.088,
"y":  252.606,
"attributes": {
 "expr": null,
"expcolb": "#d3d3d3",
"expcolw": "#c6c6c6",
"degree":        1,
"between":        0 
} 
},
{
 "id": "Bet1l",
"size":        2,
"molType": "Gene",
"type": "circle",
"seedArr": "notSeed",
"url": "60365",
"colorb": "#ff4500",
"colorw": "#ff4500",
"x": 1810.624,
"y": 681.8455,
"attributes": {
 "expr": null,
"expcolb": "#d3d3d3",
"expcolw": "#c6c6c6",
"degree":        1,
"between":        0 
} 
},
{
 "id": "Rbm8a",
"size":        2,
"molType": "Gene",
"type": "circle",
"seedArr": "notSeed",
"url": null,
"colorb": "#ff4500",
"colorw": "#ff4500",
"x": 1821.144,
"y": 269.9112,
"attributes": {
 "expr": null,
"expcolb": "#d3d3d3",
"expcolw": "#c6c6c6",
"degree":        1,
"between":        0 
} 
},
{
 "id": "Tspan13",
"size":        2,
"molType": "Gene",
"type": "circle",
"seedArr": "notSeed",
"url": "66109",
"colorb": "#ff4500",
"colorw": "#ff4500",
"x": 1676.591,
"y":  265.679,
"attributes": {
 "expr": null,
"expcolb": "#d3d3d3",
"expcolw": "#c6c6c6",
"degree":        1,
"between":        0 
} 
},
{
 "id": "Nip7",
"size":        2,
"molType": "Gene",
"type": "circle",
"seedArr": "notSeed",
"url": "66164",
"colorb": "#ff4500",
"colorw": "#ff4500",
"x": 1839.824,
"y": 257.5506,
"attributes": {
 "expr": null,
"expcolb": "#d3d3d3",
"expcolw": "#c6c6c6",
"degree":        1,
"between":        0 
} 
},
{
 "id": "Nosip",
"size":        2,
"molType": "Gene",
"type": "circle",
"seedArr": "notSeed",
"url": "66394",
"colorb": "#ff4500",
"colorw": "#ff4500",
"x": 1688.458,
"y": 261.5568,
"attributes": {
 "expr": null,
"expcolb": "#d3d3d3",
"expcolw": "#c6c6c6",
"degree":        1,
"between":        0 
} 
},
{
 "id": "Mrpl51",
"size":        2,
"molType": "Gene",
"type": "circle",
"seedArr": "notSeed",
"url": "66493",
"colorb": "#ff4500",
"colorw": "#ff4500",
"x": 1580.386,
"y": 675.2212,
"attributes": {
 "expr": null,
"expcolb": "#d3d3d3",
"expcolw": "#c6c6c6",
"degree":        1,
"between":        0 
} 
},
{
 "id": "Pgpep1",
"size":        2,
"molType": "Gene",
"type": "circle",
"seedArr": "notSeed",
"url": "66526",
"colorb": "#ff4500",
"colorw": "#ff4500",
"x": 1787.649,
"y": 167.1019,
"attributes": {
 "expr": null,
"expcolb": "#d3d3d3",
"expcolw": "#c6c6c6",
"degree":        1,
"between":        0 
} 
},
{
 "id": "Sppl2a",
"size":        2,
"molType": "Gene",
"type": "circle",
"seedArr": "notSeed",
"url": "66552",
"colorb": "#ff4500",
"colorw": "#ff4500",
"x":  1629.57,
"y": 456.3525,
"attributes": {
 "expr": null,
"expcolb": "#d3d3d3",
"expcolw": "#c6c6c6",
"degree":        1,
"between":        0 
} 
},
{
 "id": "Atpbd4",
"size":  2.01225,
"molType": "Gene",
"type": "circle",
"seedArr": "notSeed",
"url": "66632",
"colorb": "#ff4500",
"colorw": "#ff4500",
"x":  1793.71,
"y": 592.3018,
"attributes": {
 "expr": null,
"expcolb": "#d3d3d3",
"expcolw": "#c6c6c6",
"degree":        2,
"between": 1072.212 
} 
},
{
 "id": "Sorcs3",
"size":        2,
"molType": "Gene",
"type": "circle",
"seedArr": "notSeed",
"url": "66673",
"colorb": "#ff4500",
"colorw": "#ff4500",
"x": 1810.431,
"y": 737.3676,
"attributes": {
 "expr": null,
"expcolb": "#d3d3d3",
"expcolw": "#c6c6c6",
"degree":        1,
"between":        0 
} 
},
{
 "id": "Atg10",
"size":        2,
"molType": "Gene",
"type": "circle",
"seedArr": "notSeed",
"url": "66795",
"colorb": "#ff4500",
"colorw": "#ff4500",
"x": 1688.154,
"y": 678.4463,
"attributes": {
 "expr": null,
"expcolb": "#d3d3d3",
"expcolw": "#c6c6c6",
"degree":        1,
"between":        0 
} 
},
{
 "id": "Trp53rk",
"size":        2,
"molType": "Gene",
"type": "circle",
"seedArr": "notSeed",
"url": "76367",
"colorb": "#ff4500",
"colorw": "#ff4500",
"x": 1875.349,
"y": 519.6908,
"attributes": {
 "expr": null,
"expcolb": "#d3d3d3",
"expcolw": "#c6c6c6",
"degree":        1,
"between":        0 
} 
},
{
 "id": "Ppp1r2",
"size":        2,
"molType": "Gene",
"type": "circle",
"seedArr": "notSeed",
"url": "66849",
"colorb": "#ff4500",
"colorw": "#ff4500",
"x": 1611.437,
"y":  552.565,
"attributes": {
 "expr": null,
"expcolb": "#d3d3d3",
"expcolw": "#c6c6c6",
"degree":        1,
"between":        0 
} 
},
{
 "id": "Tcf25",
"size":        2,
"molType": "Gene",
"type": "circle",
"seedArr": "notSeed",
"url": "66855",
"colorb": "#ff4500",
"colorw": "#ff4500",
"x": 1838.849,
"y": 315.5762,
"attributes": {
 "expr": null,
"expcolb": "#d3d3d3",
"expcolw": "#c6c6c6",
"degree":        1,
"between":        0 
} 
},
{
 "id": "Cisd2",
"size":        2,
"molType": "Gene",
"type": "circle",
"seedArr": "notSeed",
"url": "67006",
"colorb": "#ff4500",
"colorw": "#ff4500",
"x": 1744.077,
"y": 316.3938,
"attributes": {
 "expr": null,
"expcolb": "#d3d3d3",
"expcolw": "#c6c6c6",
"degree":        1,
"between":        0 
} 
},
{
 "id": "Ttc23",
"size":        2,
"molType": "Gene",
"type": "circle",
"seedArr": "notSeed",
"url": "67009",
"colorb": "#ff4500",
"colorw": "#ff4500",
"x": 1757.505,
"y": 228.5291,
"attributes": {
 "expr": null,
"expcolb": "#d3d3d3",
"expcolw": "#c6c6c6",
"degree":        1,
"between":        0 
} 
},
{
 "id": "Mmachc",
"size":        2,
"molType": "Gene",
"type": "circle",
"seedArr": "notSeed",
"url": "67096",
"colorb": "#ff4500",
"colorw": "#ff4500",
"x": 1703.768,
"y": 328.5418,
"attributes": {
 "expr": null,
"expcolb": "#d3d3d3",
"expcolw": "#c6c6c6",
"degree":        1,
"between":        0 
} 
},
{
 "id": "Yipf5",
"size":        2,
"molType": "Gene",
"type": "circle",
"seedArr": "notSeed",
"url": "67201",
"colorb": "#ff4500",
"colorw": "#ff4500",
"x": 1740.329,
"y": 632.0245,
"attributes": {
 "expr": null,
"expcolb": "#d3d3d3",
"expcolw": "#c6c6c6",
"degree":        1,
"between":        0 
} 
},
{
 "id": "Med18",
"size":        2,
"molType": "Gene",
"type": "circle",
"seedArr": "notSeed",
"url": "67219",
"colorb": "#ff4500",
"colorw": "#ff4500",
"x":   1714.8,
"y": 329.8468,
"attributes": {
 "expr": null,
"expcolb": "#d3d3d3",
"expcolw": "#c6c6c6",
"degree":        1,
"between":        0 
} 
},
{
 "id": "Mfn1",
"size":        2,
"molType": "Gene",
"type": "circle",
"seedArr": "notSeed",
"url": "77574",
"colorb": "#ff4500",
"colorw": "#ff4500",
"x": 1831.402,
"y": 266.5489,
"attributes": {
 "expr": null,
"expcolb": "#d3d3d3",
"expcolw": "#c6c6c6",
"degree":        1,
"between":        0 
} 
},
{
 "id": "Fgfr1op2",
"size":        2,
"molType": "Gene",
"type": "circle",
"seedArr": "notSeed",
"url": "67532",
"colorb": "#ff4500",
"colorw": "#ff4500",
"x": 2000.977,
"y":  403.795,
"attributes": {
 "expr": null,
"expcolb": "#d3d3d3",
"expcolw": "#c6c6c6",
"degree":        1,
"between":        0 
} 
},
{
 "id": "Mfap1a",
"size":        2,
"molType": "Gene",
"type": "circle",
"seedArr": "notSeed",
"url": null,
"colorb": "#ff4500",
"colorw": "#ff4500",
"x": 1735.833,
"y": 216.4451,
"attributes": {
 "expr": null,
"expcolb": "#d3d3d3",
"expcolw": "#c6c6c6",
"degree":        1,
"between":        0 
} 
},
{
 "id": "Rspry1",
"size":        2,
"molType": "Gene",
"type": "circle",
"seedArr": "notSeed",
"url": "59052",
"colorb": "#ff4500",
"colorw": "#ff4500",
"x": 1779.306,
"y": 675.4161,
"attributes": {
 "expr": null,
"expcolb": "#d3d3d3",
"expcolw": "#c6c6c6",
"degree":        1,
"between":        0 
} 
},
{
 "id": "Spc24",
"size":  2.01225,
"molType": "Gene",
"type": "circle",
"seedArr": "notSeed",
"url": "67629",
"colorb": "#ff4500",
"colorw": "#ff4500",
"x": 1786.026,
"y": 587.8574,
"attributes": {
 "expr": null,
"expcolb": "#d3d3d3",
"expcolw": "#c6c6c6",
"degree":        2,
"between": 1072.212 
} 
},
{
 "id": "N6amt1",
"size":        2,
"molType": "Gene",
"type": "circle",
"seedArr": "notSeed",
"url": "67768",
"colorb": "#ff4500",
"colorw": "#ff4500",
"x": 1649.709,
"y": 638.3326,
"attributes": {
 "expr": null,
"expcolb": "#d3d3d3",
"expcolw": "#c6c6c6",
"degree":        1,
"between":        0 
} 
},
{
 "id": "Jkamp",
"size":        2,
"molType": "Gene",
"type": "circle",
"seedArr": "notSeed",
"url": "104771",
"colorb": "#ff4500",
"colorw": "#ff4500",
"x": 1724.293,
"y": 669.4743,
"attributes": {
 "expr": null,
"expcolb": "#d3d3d3",
"expcolw": "#c6c6c6",
"degree":        1,
"between":        0 
} 
},
{
 "id": "Mar-05",
"size":        2,
"molType": "Gene",
"type": "circle",
"seedArr": "notSeed",
"url": "69104",
"colorb": "#ff4500",
"colorw": "#ff4500",
"x": 1699.302,
"y":  278.941,
"attributes": {
 "expr": null,
"expcolb": "#d3d3d3",
"expcolw": "#c6c6c6",
"degree":        1,
"between":        0 
} 
},
{
 "id": "Ooep",
"size":        2,
"molType": "Gene",
"type": "circle",
"seedArr": "notSeed",
"url": "67968",
"colorb": "#ff4500",
"colorw": "#ff4500",
"x": 1818.131,
"y": 306.8088,
"attributes": {
 "expr": null,
"expcolb": "#d3d3d3",
"expcolw": "#c6c6c6",
"degree":        1,
"between":        0 
} 
},
{
 "id": "Ubxn2b",
"size":        2,
"molType": "Gene",
"type": "circle",
"seedArr": "notSeed",
"url": "68053",
"colorb": "#ff4500",
"colorw": "#ff4500",
"x": 1763.973,
"y": 614.8941,
"attributes": {
 "expr": null,
"expcolb": "#d3d3d3",
"expcolw": "#c6c6c6",
"degree":        1,
"between":        0 
} 
},
{
 "id": "Tox4",
"size":        2,
"molType": "Gene",
"type": "circle",
"seedArr": "notSeed",
"url": "268741",
"colorb": "#ff4500",
"colorw": "#ff4500",
"x": 1742.344,
"y": 294.2853,
"attributes": {
 "expr": null,
"expcolb": "#d3d3d3",
"expcolw": "#c6c6c6",
"degree":        1,
"between":        0 
} 
},
{
 "id": "Dpy19l1",
"size": 2.031779,
"molType": "Gene",
"type": "circle",
"seedArr": "notSeed",
"url": "244745",
"colorb": "#ff4500",
"colorw": "#ff4500",
"x": 1814.114,
"y": 601.7759,
"attributes": {
 "expr": null,
"expcolb": "#d3d3d3",
"expcolw": "#c6c6c6",
"degree":        2,
"between": 2781.526 
} 
},
{
 "id": "Ccdc167",
"size":  2.01225,
"molType": "Gene",
"type": "circle",
"seedArr": "notSeed",
"url": "68597",
"colorb": "#ff4500",
"colorw": "#ff4500",
"x": 1809.674,
"y": 559.7684,
"attributes": {
 "expr": null,
"expcolb": "#d3d3d3",
"expcolw": "#c6c6c6",
"degree":        2,
"between": 1072.212 
} 
},
{
 "id": "Angel1",
"size":        2,
"molType": "Gene",
"type": "circle",
"seedArr": "notSeed",
"url": "68760",
"colorb": "#ff4500",
"colorw": "#ff4500",
"x": 1535.696,
"y": 603.0035,
"attributes": {
 "expr": null,
"expcolb": "#d3d3d3",
"expcolw": "#c6c6c6",
"degree":        1,
"between":        0 
} 
},
{
 "id": "Lrrn4cl",
"size":        2,
"molType": "Gene",
"type": "circle",
"seedArr": "notSeed",
"url": "68852",
"colorb": "#ff4500",
"colorw": "#ff4500",
"x":  1663.26,
"y": 255.0448,
"attributes": {
 "expr": null,
"expcolb": "#d3d3d3",
"expcolw": "#c6c6c6",
"degree":        1,
"between":        0 
} 
},
{
 "id": "Oscp1",
"size":        2,
"molType": "Gene",
"type": "circle",
"seedArr": "notSeed",
"url": "230751",
"colorb": "#ff4500",
"colorw": "#ff4500",
"x":   1759.8,
"y": 179.7421,
"attributes": {
 "expr": null,
"expcolb": "#d3d3d3",
"expcolw": "#c6c6c6",
"degree":        1,
"between":        0 
} 
},
{
 "id": "Ociad2",
"size":        2,
"molType": "Gene",
"type": "circle",
"seedArr": "notSeed",
"url": "433904",
"colorb": "#ff4500",
"colorw": "#ff4500",
"x": 1573.487,
"y": 637.1388,
"attributes": {
 "expr": null,
"expcolb": "#d3d3d3",
"expcolw": "#c6c6c6",
"degree":        1,
"between":        0 
} 
},
{
 "id": "Armc2",
"size": 2.000274,
"molType": "Gene",
"type": "circle",
"seedArr": "notSeed",
"url": "213402",
"colorb": "#ff4500",
"colorw": "#ff4500",
"x": 1629.192,
"y": 142.2864,
"attributes": {
 "expr": null,
"expcolb": "#d3d3d3",
"expcolw": "#c6c6c6",
"degree":        4,
"between": 24.00315 
} 
},
{
 "id": "Glrx2",
"size":  2.01225,
"molType": "Gene",
"type": "circle",
"seedArr": "notSeed",
"url": "69367",
"colorb": "#ff4500",
"colorw": "#ff4500",
"x": 1758.653,
"y": 590.6882,
"attributes": {
 "expr": null,
"expcolb": "#d3d3d3",
"expcolw": "#c6c6c6",
"degree":        2,
"between": 1072.212 
} 
},
{
 "id": "Smco1",
"size":        2,
"molType": "Gene",
"type": "circle",
"seedArr": "notSeed",
"url": "69576",
"colorb": "#ff4500",
"colorw": "#ff4500",
"x": 1784.485,
"y": 241.1843,
"attributes": {
 "expr": null,
"expcolb": "#d3d3d3",
"expcolw": "#c6c6c6",
"degree":        1,
"between":        0 
} 
},
{
 "id": "Ptrhd1",
"size":        2,
"molType": "Gene",
"type": "circle",
"seedArr": "notSeed",
"url": "69709",
"colorb": "#ff4500",
"colorw": "#ff4500",
"x": 1921.244,
"y": 520.8839,
"attributes": {
 "expr": null,
"expcolb": "#d3d3d3",
"expcolw": "#c6c6c6",
"degree":        1,
"between":        0 
} 
},
{
 "id": "Nkiras1",
"size":        2,
"molType": "Gene",
"type": "circle",
"seedArr": "notSeed",
"url": "69721",
"colorb": "#ff4500",
"colorw": "#ff4500",
"x": 1680.497,
"y": 231.9351,
"attributes": {
 "expr": null,
"expcolb": "#d3d3d3",
"expcolw": "#c6c6c6",
"degree":        1,
"between":        0 
} 
},
{
 "id": "Ttl",
"size":        2,
"molType": "Gene",
"type": "circle",
"seedArr": "notSeed",
"url": "69740",
"colorb": "#ff4500",
"colorw": "#ff4500",
"x": 1923.814,
"y": 442.0149,
"attributes": {
 "expr": null,
"expcolb": "#d3d3d3",
"expcolw": "#c6c6c6",
"degree":        1,
"between":        0 
} 
},
{
 "id": "Ms4a6b",
"size":        2,
"molType": "Gene",
"type": "circle",
"seedArr": "notSeed",
"url": "69774",
"colorb": "#ff4500",
"colorw": "#ff4500",
"x": 1687.149,
"y": 633.3832,
"attributes": {
 "expr": null,
"expcolb": "#d3d3d3",
"expcolw": "#c6c6c6",
"degree":        1,
"between":        0 
} 
},
{
 "id": "Pphln1",
"size":        2,
"molType": "Gene",
"type": "circle",
"seedArr": "notSeed",
"url": "223828",
"colorb": "#ff4500",
"colorw": "#ff4500",
"x": 1720.204,
"y": 701.1687,
"attributes": {
 "expr": null,
"expcolb": "#d3d3d3",
"expcolw": "#c6c6c6",
"degree":        1,
"between":        0 
} 
},
{
 "id": "Mfsd11",
"size": 2.048069,
"molType": "Gene",
"type": "circle",
"seedArr": "notSeed",
"url": "69900",
"colorb": "#ff4500",
"colorw": "#ff4500",
"x": 1739.925,
"y":   360.49,
"attributes": {
 "expr": null,
"expcolb": "#d3d3d3",
"expcolw": "#c6c6c6",
"degree":        2,
"between": 4207.434 
} 
},
{
 "id": "Tspan18",
"size":        2,
"molType": "Gene",
"type": "circle",
"seedArr": "notSeed",
"url": "241556",
"colorb": "#ff4500",
"colorw": "#ff4500",
"x":  1548.85,
"y": 610.4123,
"attributes": {
 "expr": null,
"expcolb": "#d3d3d3",
"expcolw": "#c6c6c6",
"degree":        1,
"between":        0 
} 
},
{
 "id": "Nol7",
"size":        2,
"molType": "Gene",
"type": "circle",
"seedArr": "notSeed",
"url": "70144",
"colorb": "#ff4500",
"colorw": "#ff4500",
"x": 1508.075,
"y": 575.8534,
"attributes": {
 "expr": null,
"expcolb": "#d3d3d3",
"expcolw": "#c6c6c6",
"degree":        1,
"between":        0 
} 
},
{
 "id": "Arl16",
"size":        2,
"molType": "Gene",
"type": "circle",
"seedArr": "notSeed",
"url": "70317",
"colorb": "#ff4500",
"colorw": "#ff4500",
"x":  1710.39,
"y": 694.9083,
"attributes": {
 "expr": null,
"expcolb": "#d3d3d3",
"expcolw": "#c6c6c6",
"degree":        1,
"between":        0 
} 
},
{
 "id": "Cd3eap",
"size":  2.01225,
"molType": "Gene",
"type": "circle",
"seedArr": "notSeed",
"url": "70350",
"colorb": "#ff4500",
"colorw": "#ff4500",
"x":  1808.27,
"y": 570.8827,
"attributes": {
 "expr": null,
"expcolb": "#d3d3d3",
"expcolw": "#c6c6c6",
"degree":        2,
"between": 1072.212 
} 
},
{
 "id": "Gtpbp3",
"size":        2,
"molType": "Gene",
"type": "circle",
"seedArr": "notSeed",
"url": "102642476",
"colorb": "#ff4500",
"colorw": "#ff4500",
"x": 1690.386,
"y": 213.5025,
"attributes": {
 "expr": null,
"expcolb": "#d3d3d3",
"expcolw": "#c6c6c6",
"degree":        1,
"between":        0 
} 
},
{
 "id": "Cox10",
"size":        2,
"molType": "Gene",
"type": "circle",
"seedArr": "notSeed",
"url": "70387",
"colorb": "#ff4500",
"colorw": "#ff4500",
"x": 1722.682,
"y": 709.7819,
"attributes": {
 "expr": null,
"expcolb": "#d3d3d3",
"expcolw": "#c6c6c6",
"degree":        1,
"between":        0 
} 
},
{
 "id": "Rprd1b",
"size":        2,
"molType": "Gene",
"type": "circle",
"seedArr": "notSeed",
"url": "70484",
"colorb": "#ff4500",
"colorw": "#ff4500",
"x": 1664.187,
"y": 675.1704,
"attributes": {
 "expr": null,
"expcolb": "#d3d3d3",
"expcolw": "#c6c6c6",
"degree":        1,
"between":        0 
} 
},
{
 "id": "Slc35d2",
"size":        2,
"molType": "Gene",
"type": "circle",
"seedArr": "notSeed",
"url": null,
"colorb": "#ff4500",
"colorw": "#ff4500",
"x": 1502.364,
"y":  479.748,
"attributes": {
 "expr": null,
"expcolb": "#d3d3d3",
"expcolw": "#c6c6c6",
"degree":        1,
"between":        0 
} 
},
{
 "id": "Ecd",
"size": 2.043201,
"molType": "Gene",
"type": "circle",
"seedArr": "notSeed",
"url": "70601",
"colorb": "#ff4500",
"colorw": "#ff4500",
"x": 1770.942,
"y": 460.7267,
"attributes": {
 "expr": null,
"expcolb": "#d3d3d3",
"expcolw": "#c6c6c6",
"degree":        2,
"between": 3781.331 
} 
},
{
 "id": "Zfp398",
"size":        2,
"molType": "Gene",
"type": "circle",
"seedArr": "notSeed",
"url": "70620",
"colorb": "#ff4500",
"colorw": "#ff4500",
"x": 1700.722,
"y": 287.5421,
"attributes": {
 "expr": null,
"expcolb": "#d3d3d3",
"expcolw": "#c6c6c6",
"degree":        1,
"between":        0 
} 
},
{
 "id": "Ube2v2",
"size":        2,
"molType": "Gene",
"type": "circle",
"seedArr": "notSeed",
"url": null,
"colorb": "#ff4500",
"colorw": "#ff4500",
"x": 1756.878,
"y": 240.4414,
"attributes": {
 "expr": null,
"expcolb": "#d3d3d3",
"expcolw": "#c6c6c6",
"degree":        1,
"between":        0 
} 
},
{
 "id": "Prdm16",
"size":        2,
"molType": "Gene",
"type": "circle",
"seedArr": "notSeed",
"url": "70675",
"colorb": "#ff4500",
"colorw": "#ff4500",
"x": 1603.572,
"y": 652.0887,
"attributes": {
 "expr": null,
"expcolb": "#d3d3d3",
"expcolw": "#c6c6c6",
"degree":        1,
"between":        0 
} 
},
{
 "id": "Kdsr",
"size":        2,
"molType": "Gene",
"type": "circle",
"seedArr": "notSeed",
"url": "70750",
"colorb": "#ff4500",
"colorw": "#ff4500",
"x": 1707.509,
"y": 732.9237,
"attributes": {
 "expr": null,
"expcolb": "#d3d3d3",
"expcolw": "#c6c6c6",
"degree":        1,
"between":        0 
} 
},
{
 "id": "Ston2",
"size":        2,
"molType": "Gene",
"type": "circle",
"seedArr": "notSeed",
"url": "108800",
"colorb": "#ff4500",
"colorw": "#ff4500",
"x": 1654.186,
"y": 291.8701,
"attributes": {
 "expr": null,
"expcolb": "#d3d3d3",
"expcolw": "#c6c6c6",
"degree":        1,
"between":        0 
} 
},
{
 "id": "Arhgap19",
"size":        2,
"molType": "Gene",
"type": "circle",
"seedArr": "notSeed",
"url": "109242",
"colorb": "#ff4500",
"colorw": "#ff4500",
"x": 1748.839,
"y": 237.2506,
"attributes": {
 "expr": null,
"expcolb": "#d3d3d3",
"expcolw": "#c6c6c6",
"degree":        1,
"between":        0 
} 
},
{
 "id": "Kif24",
"size":        2,
"molType": "Gene",
"type": "circle",
"seedArr": "notSeed",
"url": null,
"colorb": "#ff4500",
"colorw": "#ff4500",
"x":   1753.9,
"y": 255.7648,
"attributes": {
 "expr": null,
"expcolb": "#d3d3d3",
"expcolw": "#c6c6c6",
"degree":        1,
"between":        0 
} 
},
{
 "id": "Oxsm",
"size":        2,
"molType": "Gene",
"type": "circle",
"seedArr": "notSeed",
"url": "71147",
"colorb": "#ff4500",
"colorw": "#ff4500",
"x": 1569.555,
"y": 600.4231,
"attributes": {
 "expr": null,
"expcolb": "#d3d3d3",
"expcolw": "#c6c6c6",
"degree":        1,
"between":        0 
} 
},
{
 "id": "Epg5",
"size":  2.01225,
"molType": "Gene",
"type": "circle",
"seedArr": "notSeed",
"url": "71436",
"colorb": "#ff4500",
"colorw": "#ff4500",
"x": 1807.084,
"y": 581.4906,
"attributes": {
 "expr": null,
"expcolb": "#d3d3d3",
"expcolw": "#c6c6c6",
"degree":        2,
"between": 1072.212 
} 
},
{
 "id": "Zfp935",
"size":        2,
"molType": "Gene",
"type": "circle",
"seedArr": "notSeed",
"url": "102640165",
"colorb": "#ff4500",
"colorw": "#ff4500",
"x": 1652.334,
"y": 694.9917,
"attributes": {
 "expr": null,
"expcolb": "#d3d3d3",
"expcolw": "#c6c6c6",
"degree":        1,
"between":        0 
} 
},
{
 "id": "Gas2l3",
"size":        2,
"molType": "Gene",
"type": "circle",
"seedArr": "notSeed",
"url": "237436",
"colorb": "#ff4500",
"colorw": "#ff4500",
"x": 1595.771,
"y": 348.7776,
"attributes": {
 "expr": null,
"expcolb": "#d3d3d3",
"expcolw": "#c6c6c6",
"degree":        1,
"between":        0 
} 
},
{
 "id": "Pdp2",
"size":        2,
"molType": "Gene",
"type": "circle",
"seedArr": "notSeed",
"url": "328329",
"colorb": "#ff4500",
"colorw": "#ff4500",
"x": 1973.055,
"y": 494.2773,
"attributes": {
 "expr": null,
"expcolb": "#d3d3d3",
"expcolw": "#c6c6c6",
"degree":        1,
"between":        0 
} 
},
{
 "id": "Dhdh",
"size":        2,
"molType": "Gene",
"type": "circle",
"seedArr": "notSeed",
"url": "71755",
"colorb": "#ff4500",
"colorw": "#ff4500",
"x": 1675.168,
"y": 599.1538,
"attributes": {
 "expr": null,
"expcolb": "#d3d3d3",
"expcolw": "#c6c6c6",
"degree":        1,
"between":        0 
} 
},
{
 "id": "Ints12",
"size":        2,
"molType": "Gene",
"type": "circle",
"seedArr": "notSeed",
"url": "71793",
"colorb": "#ff4500",
"colorw": "#ff4500",
"x": 1853.803,
"y": 495.9795,
"attributes": {
 "expr": null,
"expcolb": "#d3d3d3",
"expcolw": "#c6c6c6",
"degree":        1,
"between":        0 
} 
},
{
 "id": "Tmem50a",
"size":        2,
"molType": "Gene",
"type": "circle",
"seedArr": "notSeed",
"url": "71817",
"colorb": "#ff4500",
"colorw": "#ff4500",
"x": 1661.481,
"y": 623.9254,
"attributes": {
 "expr": null,
"expcolb": "#d3d3d3",
"expcolw": "#c6c6c6",
"degree":        1,
"between":        0 
} 
},
{
 "id": "Tmem236",
"size":        2,
"molType": "Gene",
"type": "circle",
"seedArr": "notSeed",
"url": "625286",
"colorb": "#ff4500",
"colorw": "#ff4500",
"x": 1966.162,
"y": 370.3132,
"attributes": {
 "expr": null,
"expcolb": "#d3d3d3",
"expcolw": "#c6c6c6",
"degree":        1,
"between":        0 
} 
},
{
 "id": "Amer2",
"size":        2,
"molType": "Gene",
"type": "circle",
"seedArr": "notSeed",
"url": "72129",
"colorb": "#ff4500",
"colorw": "#ff4500",
"x": 1600.969,
"y": 711.9858,
"attributes": {
 "expr": null,
"expcolb": "#d3d3d3",
"expcolw": "#c6c6c6",
"degree":        1,
"between":        0 
} 
},
{
 "id": "Pex13",
"size":        2,
"molType": "Gene",
"type": "circle",
"seedArr": "notSeed",
"url": null,
"colorb": "#ff4500",
"colorw": "#ff4500",
"x": 1824.393,
"y": 332.6901,
"attributes": {
 "expr": null,
"expcolb": "#d3d3d3",
"expcolw": "#c6c6c6",
"degree":        1,
"between":        0 
} 
},
{
 "id": "Slc37a3",
"size":        2,
"molType": "Gene",
"type": "circle",
"seedArr": "notSeed",
"url": "72154",
"colorb": "#ff4500",
"colorw": "#ff4500",
"x": 1592.875,
"y": 366.6892,
"attributes": {
 "expr": null,
"expcolb": "#d3d3d3",
"expcolw": "#c6c6c6",
"degree":        1,
"between":        0 
} 
},
{
 "id": "Lrrc8e",
"size":        2,
"molType": "Gene",
"type": "circle",
"seedArr": "notSeed",
"url": "72267",
"colorb": "#ff4500",
"colorw": "#ff4500",
"x": 1731.489,
"y": 644.6495,
"attributes": {
 "expr": null,
"expcolb": "#d3d3d3",
"expcolw": "#c6c6c6",
"degree":        1,
"between":        0 
} 
},
{
 "id": "Lsm11",
"size":        2,
"molType": "Gene",
"type": "circle",
"seedArr": "notSeed",
"url": "72290",
"colorb": "#ff4500",
"colorw": "#ff4500",
"x":  1775.78,
"y": 611.9523,
"attributes": {
 "expr": null,
"expcolb": "#d3d3d3",
"expcolw": "#c6c6c6",
"degree":        1,
"between":        0 
} 
},
{
 "id": "Wdr89",
"size":        2,
"molType": "Gene",
"type": "circle",
"seedArr": "notSeed",
"url": "72338",
"colorb": "#ff4500",
"colorw": "#ff4500",
"x":  1909.56,
"y": 498.0204,
"attributes": {
 "expr": null,
"expcolb": "#d3d3d3",
"expcolw": "#c6c6c6",
"degree":        1,
"between":        0 
} 
},
{
 "id": "Prr5l",
"size":        2,
"molType": "Gene",
"type": "circle",
"seedArr": "notSeed",
"url": "72454",
"colorb": "#ff4500",
"colorw": "#ff4500",
"x": 1832.738,
"y":  330.597,
"attributes": {
 "expr": null,
"expcolb": "#d3d3d3",
"expcolw": "#c6c6c6",
"degree":        1,
"between":        0 
} 
},
{
 "id": "Ccdc71",
"size":        2,
"molType": "Gene",
"type": "circle",
"seedArr": "notSeed",
"url": null,
"colorb": "#ff4500",
"colorw": "#ff4500",
"x": 1800.156,
"y": 609.2605,
"attributes": {
 "expr": null,
"expcolb": "#d3d3d3",
"expcolw": "#c6c6c6",
"degree":        1,
"between":        0 
} 
},
{
 "id": "Zfp131",
"size":        2,
"molType": "Gene",
"type": "circle",
"seedArr": "notSeed",
"url": "72465",
"colorb": "#ff4500",
"colorw": "#ff4500",
"x": 1594.285,
"y": 598.3509,
"attributes": {
 "expr": null,
"expcolb": "#d3d3d3",
"expcolw": "#c6c6c6",
"degree":        1,
"between":        0 
} 
},
{
 "id": "Ssbp3",
"size":        2,
"molType": "Gene",
"type": "circle",
"seedArr": "notSeed",
"url": "72486",
"colorb": "#ff4500",
"colorw": "#ff4500",
"x": 1690.523,
"y": 753.4617,
"attributes": {
 "expr": null,
"expcolb": "#d3d3d3",
"expcolw": "#c6c6c6",
"degree":        1,
"between":        0 
} 
},
{
 "id": "Car10",
"size":        2,
"molType": "Gene",
"type": "circle",
"seedArr": "notSeed",
"url": "72605",
"colorb": "#ff4500",
"colorw": "#ff4500",
"x": 1582.534,
"y": 313.4258,
"attributes": {
 "expr": null,
"expcolb": "#d3d3d3",
"expcolw": "#c6c6c6",
"degree":        1,
"between":        0 
} 
},
{
 "id": "Lins",
"size": 2.000274,
"molType": "Gene",
"type": "circle",
"seedArr": "notSeed",
"url": "72635",
"colorb": "#ff4500",
"colorw": "#ff4500",
"x": 1606.826,
"y": 171.7411,
"attributes": {
 "expr": null,
"expcolb": "#d3d3d3",
"expcolw": "#c6c6c6",
"degree":        4,
"between": 24.00315 
} 
},
{
 "id": "Veph1",
"size":  2.01225,
"molType": "Gene",
"type": "circle",
"seedArr": "notSeed",
"url": "72789",
"colorb": "#ff4500",
"colorw": "#ff4500",
"x": 1797.884,
"y":  564.762,
"attributes": {
 "expr": null,
"expcolb": "#d3d3d3",
"expcolw": "#c6c6c6",
"degree":        2,
"between": 1072.212 
} 
},
{
 "id": "Cox15",
"size":        2,
"molType": "Gene",
"type": "circle",
"seedArr": "notSeed",
"url": "226139",
"colorb": "#ff4500",
"colorw": "#ff4500",
"x": 1555.436,
"y": 587.2357,
"attributes": {
 "expr": null,
"expcolb": "#d3d3d3",
"expcolw": "#c6c6c6",
"degree":        1,
"between":        0 
} 
},
{
 "id": "Kremen2",
"size":        2,
"molType": "Gene",
"type": "circle",
"seedArr": "notSeed",
"url": "73016",
"colorb": "#ff4500",
"colorw": "#ff4500",
"x": 1704.125,
"y": 714.7195,
"attributes": {
 "expr": null,
"expcolb": "#d3d3d3",
"expcolw": "#c6c6c6",
"degree":        1,
"between":        0 
} 
},
{
 "id": "Slc25a42",
"size":        2,
"molType": "Gene",
"type": "circle",
"seedArr": "notSeed",
"url": "73095",
"colorb": "#ff4500",
"colorw": "#ff4500",
"x": 1748.263,
"y": 157.6128,
"attributes": {
 "expr": null,
"expcolb": "#d3d3d3",
"expcolw": "#c6c6c6",
"degree":        1,
"between":        0 
} 
},
{
 "id": "Ptchd4",
"size":        2,
"molType": "Gene",
"type": "circle",
"seedArr": "notSeed",
"url": "627626",
"colorb": "#ff4500",
"colorw": "#ff4500",
"x": 1713.877,
"y": 629.5164,
"attributes": {
 "expr": null,
"expcolb": "#d3d3d3",
"expcolw": "#c6c6c6",
"degree":        1,
"between":        0 
} 
},
{
 "id": "Zbtb8a",
"size":        2,
"molType": "Gene",
"type": "circle",
"seedArr": "notSeed",
"url": "73680",
"colorb": "#ff4500",
"colorw": "#ff4500",
"x": 1744.318,
"y": 226.3953,
"attributes": {
 "expr": null,
"expcolb": "#d3d3d3",
"expcolw": "#c6c6c6",
"degree":        1,
"between":        0 
} 
},
{
 "id": "Klk9",
"size":        2,
"molType": "Gene",
"type": "circle",
"seedArr": "notSeed",
"url": "73902",
"colorb": "#ff4500",
"colorw": "#ff4500",
"x":  1781.08,
"y": 685.5373,
"attributes": {
 "expr": null,
"expcolb": "#d3d3d3",
"expcolw": "#c6c6c6",
"degree":        1,
"between":        0 
} 
},
{
 "id": "Psmb11",
"size": 2.048069,
"molType": "Gene",
"type": "circle",
"seedArr": "notSeed",
"url": null,
"colorb": "#ff4500",
"colorw": "#ff4500",
"x": 1775.771,
"y":  362.187,
"attributes": {
 "expr": null,
"expcolb": "#d3d3d3",
"expcolw": "#c6c6c6",
"degree":        2,
"between": 4207.434 
} 
},
{
 "id": "Zfp329",
"size": 2.155484,
"molType": "Gene",
"type": "circle",
"seedArr": "notSeed",
"url": "67230",
"colorb": "#ff4500",
"colorw": "#ff4500",
"x": 1672.866,
"y": 467.7284,
"attributes": {
 "expr": null,
"expcolb": "#d3d3d3",
"expcolw": "#c6c6c6",
"degree":        3,
"between": 13609.29 
} 
},
{
 "id": "Dcaf6",
"size":        2,
"molType": "Gene",
"type": "circle",
"seedArr": "notSeed",
"url": "74106",
"colorb": "#ff4500",
"colorw": "#ff4500",
"x": 1686.835,
"y": 705.7139,
"attributes": {
 "expr": null,
"expcolb": "#d3d3d3",
"expcolw": "#c6c6c6",
"degree":        1,
"between":        0 
} 
},
{
 "id": "Zfp263",
"size":        2,
"molType": "Gene",
"type": "circle",
"seedArr": "notSeed",
"url": "74120",
"colorb": "#ff4500",
"colorw": "#ff4500",
"x": 1680.409,
"y": 646.9205,
"attributes": {
 "expr": null,
"expcolb": "#d3d3d3",
"expcolw": "#c6c6c6",
"degree":        1,
"between":        0 
} 
},
{
 "id": "Nuak2",
"size":        2,
"molType": "Gene",
"type": "circle",
"seedArr": "notSeed",
"url": "74143",
"colorb": "#ff4500",
"colorw": "#ff4500",
"x":  1736.54,
"y": 614.8064,
"attributes": {
 "expr": null,
"expcolb": "#d3d3d3",
"expcolw": "#c6c6c6",
"degree":        1,
"between":        0 
} 
},
{
 "id": "Cep97",
"size": 2.096685,
"molType": "Gene",
"type": "circle",
"seedArr": "notSeed",
"url": "74201",
"colorb": "#ff4500",
"colorw": "#ff4500",
"x": 1699.796,
"y": 459.9358,
"attributes": {
 "expr": null,
"expcolb": "#d3d3d3",
"expcolw": "#c6c6c6",
"degree":        2,
"between": 8462.699 
} 
},
{
 "id": "Tmem110",
"size":        2,
"molType": "Gene",
"type": "circle",
"seedArr": "notSeed",
"url": "74252",
"colorb": "#ff4500",
"colorw": "#ff4500",
"x": 1520.104,
"y": 237.9293,
"attributes": {
 "expr": null,
"expcolb": "#d3d3d3",
"expcolw": "#c6c6c6",
"degree":        1,
"between":        0 
} 
},
{
 "id": "Sgms2",
"size":        2,
"molType": "Gene",
"type": "circle",
"seedArr": "notSeed",
"url": "74442",
"colorb": "#ff4500",
"colorw": "#ff4500",
"x": 1773.069,
"y": 261.8834,
"attributes": {
 "expr": null,
"expcolb": "#d3d3d3",
"expcolw": "#c6c6c6",
"degree":        1,
"between":        0 
} 
},
{
 "id": "D14Abb1e",
"size":        2,
"molType": "Gene",
"type": "circle",
"seedArr": "notSeed",
"url": "218850",
"colorb": "#ff4500",
"colorw": "#ff4500",
"x": 1802.721,
"y": 232.4938,
"attributes": {
 "expr": null,
"expcolb": "#d3d3d3",
"expcolw": "#c6c6c6",
"degree":        1,
"between":        0 
} 
},
{
 "id": "Ccdc11",
"size":        2,
"molType": "Gene",
"type": "circle",
"seedArr": "notSeed",
"url": "74470",
"colorb": "#ff4500",
"colorw": "#ff4500",
"x": 1834.799,
"y": 660.6121,
"attributes": {
 "expr": null,
"expcolb": "#d3d3d3",
"expcolw": "#c6c6c6",
"degree":        1,
"between":        0 
} 
},
{
 "id": "Cep72",
"size":        2,
"molType": "Gene",
"type": "circle",
"seedArr": "notSeed",
"url": null,
"colorb": "#ff4500",
"colorw": "#ff4500",
"x": 1517.136,
"y":  733.025,
"attributes": {
 "expr": null,
"expcolb": "#d3d3d3",
"expcolw": "#c6c6c6",
"degree":        1,
"between":        0 
} 
},
{
 "id": "Zfp871",
"size":        2,
"molType": "Gene",
"type": "circle",
"seedArr": "notSeed",
"url": "208292",
"colorb": "#ff4500",
"colorw": "#ff4500",
"x": 1582.623,
"y": 627.1179,
"attributes": {
 "expr": null,
"expcolb": "#d3d3d3",
"expcolw": "#c6c6c6",
"degree":        1,
"between":        0 
} 
},
{
 "id": "Mau2",
"size":  2.01225,
"molType": "Gene",
"type": "circle",
"seedArr": "notSeed",
"url": "74549",
"colorb": "#ff4500",
"colorw": "#ff4500",
"x": 1721.117,
"y":  566.197,
"attributes": {
 "expr": null,
"expcolb": "#d3d3d3",
"expcolw": "#c6c6c6",
"degree":        2,
"between": 1072.212 
} 
},
{
 "id": "Timmdc1",
"size":        2,
"molType": "Gene",
"type": "circle",
"seedArr": "notSeed",
"url": "76916",
"colorb": "#ff4500",
"colorw": "#ff4500",
"x": 1783.656,
"y": 250.1146,
"attributes": {
 "expr": null,
"expcolb": "#d3d3d3",
"expcolw": "#c6c6c6",
"degree":        1,
"between":        0 
} 
},
{
 "id": "Atp6v1e2",
"size":        2,
"molType": "Gene",
"type": "circle",
"seedArr": "notSeed",
"url": "74915",
"colorb": "#ff4500",
"colorw": "#ff4500",
"x": 1929.351,
"y": 334.3914,
"attributes": {
 "expr": null,
"expcolb": "#d3d3d3",
"expcolw": "#c6c6c6",
"degree":        1,
"between":        0 
} 
},
{
 "id": "Prkd3",
"size":        2,
"molType": "Gene",
"type": "circle",
"seedArr": "notSeed",
"url": "75292",
"colorb": "#ff4500",
"colorw": "#ff4500",
"x":  1715.73,
"y": 675.4243,
"attributes": {
 "expr": null,
"expcolb": "#d3d3d3",
"expcolw": "#c6c6c6",
"degree":        1,
"between":        0 
} 
},
{
 "id": "Ing5",
"size":        2,
"molType": "Gene",
"type": "circle",
"seedArr": "notSeed",
"url": "66262",
"colorb": "#ff4500",
"colorw": "#ff4500",
"x": 1634.496,
"y": 732.7398,
"attributes": {
 "expr": null,
"expcolb": "#d3d3d3",
"expcolw": "#c6c6c6",
"degree":        1,
"between":        0 
} 
},
{
 "id": "Zfp933",
"size":  2.01225,
"molType": "Gene",
"type": "circle",
"seedArr": "notSeed",
"url": "242747",
"colorb": "#ff4500",
"colorw": "#ff4500",
"x": 1766.914,
"y": 558.0137,
"attributes": {
 "expr": null,
"expcolb": "#d3d3d3",
"expcolw": "#c6c6c6",
"degree":        2,
"between": 1072.212 
} 
},
{
 "id": "Krt24",
"size":        2,
"molType": "Gene",
"type": "circle",
"seedArr": "notSeed",
"url": "75717",
"colorb": "#ff4500",
"colorw": "#ff4500",
"x": 1750.053,
"y": 753.0657,
"attributes": {
 "expr": null,
"expcolb": "#d3d3d3",
"expcolw": "#c6c6c6",
"degree":        1,
"between":        0 
} 
},
{
 "id": "Fam227a",
"size": 2.131108,
"molType": "Gene",
"type": "circle",
"seedArr": "notSeed",
"url": "75729",
"colorb": "#ff4500",
"colorw": "#ff4500",
"x": 1844.403,
"y": 386.9871,
"attributes": {
 "expr": null,
"expcolb": "#d3d3d3",
"expcolw": "#c6c6c6",
"degree":        3,
"between": 11475.65 
} 
},
{
 "id": "Mpp7",
"size":        2,
"molType": "Gene",
"type": "circle",
"seedArr": "notSeed",
"url": "75739",
"colorb": "#ff4500",
"colorw": "#ff4500",
"x": 1573.394,
"y": 554.7141,
"attributes": {
 "expr": null,
"expcolb": "#d3d3d3",
"expcolw": "#c6c6c6",
"degree":        1,
"between":        0 
} 
},
{
 "id": "Cdyl2",
"size":        2,
"molType": "Gene",
"type": "circle",
"seedArr": "notSeed",
"url": "75805",
"colorb": "#ff4500",
"colorw": "#ff4500",
"x": 1790.611,
"y": 654.2563,
"attributes": {
 "expr": null,
"expcolb": "#d3d3d3",
"expcolw": "#c6c6c6",
"degree":        1,
"between":        0 
} 
},
{
 "id": "Samd7",
"size":        2,
"molType": "Gene",
"type": "circle",
"seedArr": "notSeed",
"url": "75953",
"colorb": "#ff4500",
"colorw": "#ff4500",
"x": 1902.799,
"y": 378.3438,
"attributes": {
 "expr": null,
"expcolb": "#d3d3d3",
"expcolw": "#c6c6c6",
"degree":        1,
"between":        0 
} 
},
{
 "id": "Jakmip1",
"size":        2,
"molType": "Gene",
"type": "circle",
"seedArr": "notSeed",
"url": "109032",
"colorb": "#ff4500",
"colorw": "#ff4500",
"x": 1693.746,
"y":  650.622,
"attributes": {
 "expr": null,
"expcolb": "#d3d3d3",
"expcolw": "#c6c6c6",
"degree":        1,
"between":        0 
} 
},
{
 "id": "Zfp444",
"size": 2.000274,
"molType": "Gene",
"type": "circle",
"seedArr": "notSeed",
"url": "72667",
"colorb": "#ff4500",
"colorw": "#ff4500",
"x": 1597.831,
"y": 178.8523,
"attributes": {
 "expr": null,
"expcolb": "#d3d3d3",
"expcolw": "#c6c6c6",
"degree":        4,
"between": 24.00315 
} 
},
{
 "id": "Pcnp",
"size":        2,
"molType": "Gene",
"type": "circle",
"seedArr": "notSeed",
"url": "76306",
"colorb": "#ff4500",
"colorw": "#ff4500",
"x": 1837.447,
"y": 642.6389,
"attributes": {
 "expr": null,
"expcolb": "#d3d3d3",
"expcolw": "#c6c6c6",
"degree":        1,
"between":        0 
} 
},
{
 "id": "Exosc4",
"size":        2,
"molType": "Gene",
"type": "circle",
"seedArr": "notSeed",
"url": "76338",
"colorb": "#ff4500",
"colorw": "#ff4500",
"x": 1806.005,
"y": 281.7627,
"attributes": {
 "expr": null,
"expcolb": "#d3d3d3",
"expcolw": "#c6c6c6",
"degree":        1,
"between":        0 
} 
},
{
 "id": "Kdelc2",
"size":        2,
"molType": "Gene",
"type": "circle",
"seedArr": "notSeed",
"url": "384281",
"colorb": "#ff4500",
"colorw": "#ff4500",
"x": 1817.427,
"y": 217.6887,
"attributes": {
 "expr": null,
"expcolb": "#d3d3d3",
"expcolw": "#c6c6c6",
"degree":        1,
"between":        0 
} 
},
{
 "id": "Mzt1",
"size":        2,
"molType": "Gene",
"type": "circle",
"seedArr": "notSeed",
"url": "76789",
"colorb": "#ff4500",
"colorw": "#ff4500",
"x": 1679.415,
"y": 191.0278,
"attributes": {
 "expr": null,
"expcolb": "#d3d3d3",
"expcolw": "#c6c6c6",
"degree":        1,
"between":        0 
} 
},
{
 "id": "Ago4",
"size":        2,
"molType": "Gene",
"type": "circle",
"seedArr": "notSeed",
"url": "76850",
"colorb": "#ff4500",
"colorw": "#ff4500",
"x": 1988.082,
"y": 352.4631,
"attributes": {
 "expr": null,
"expcolb": "#d3d3d3",
"expcolw": "#c6c6c6",
"degree":        1,
"between":        0 
} 
},
{
 "id": "Mup10",
"size":        2,
"molType": "Gene",
"type": "circle",
"seedArr": "notSeed",
"url": "76959",
"colorb": "#ff4500",
"colorw": "#ff4500",
"x": 1548.418,
"y":  262.609,
"attributes": {
 "expr": null,
"expcolb": "#d3d3d3",
"expcolw": "#c6c6c6",
"degree":        1,
"between":        0 
} 
},
{
 "id": "Agl",
"size": 2.096685,
"molType": "Gene",
"type": "circle",
"seedArr": "notSeed",
"url": "77559",
"colorb": "#ff4500",
"colorw": "#ff4500",
"x": 1711.888,
"y": 444.4647,
"attributes": {
 "expr": null,
"expcolb": "#d3d3d3",
"expcolw": "#c6c6c6",
"degree":        2,
"between": 8462.699 
} 
},
{
 "id": "Fam178a",
"size":        2,
"molType": "Gene",
"type": "circle",
"seedArr": "notSeed",
"url": "226151",
"colorb": "#ff4500",
"colorw": "#ff4500",
"x": 1753.022,
"y": 769.8377,
"attributes": {
 "expr": null,
"expcolb": "#d3d3d3",
"expcolw": "#c6c6c6",
"degree":        1,
"between":        0 
} 
},
{
 "id": "Ddo",
"size":        2,
"molType": "Gene",
"type": "circle",
"seedArr": "notSeed",
"url": "78287",
"colorb": "#ff4500",
"colorw": "#ff4500",
"x": 1865.508,
"y": 262.2542,
"attributes": {
 "expr": null,
"expcolb": "#d3d3d3",
"expcolw": "#c6c6c6",
"degree":        1,
"between":        0 
} 
},
{
 "id": "Fam219b",
"size":        2,
"molType": "Gene",
"type": "circle",
"seedArr": "notSeed",
"url": "78323",
"colorb": "#ff4500",
"colorw": "#ff4500",
"x": 1718.456,
"y": 201.0195,
"attributes": {
 "expr": null,
"expcolb": "#d3d3d3",
"expcolw": "#c6c6c6",
"degree":        1,
"between":        0 
} 
},
{
 "id": "Pgm5",
"size":        2,
"molType": "Gene",
"type": "circle",
"seedArr": "notSeed",
"url": "226041",
"colorb": "#ff4500",
"colorw": "#ff4500",
"x": 1953.411,
"y": 332.4259,
"attributes": {
 "expr": null,
"expcolb": "#d3d3d3",
"expcolw": "#c6c6c6",
"degree":        1,
"between":        0 
} 
},
{
 "id": "Mar-02",
"size":        2,
"molType": "Gene",
"type": "circle",
"seedArr": "notSeed",
"url": "224703",
"colorb": "#ff4500",
"colorw": "#ff4500",
"x": 1769.296,
"y": 200.6145,
"attributes": {
 "expr": null,
"expcolb": "#d3d3d3",
"expcolw": "#c6c6c6",
"degree":        1,
"between":        0 
} 
},
{
 "id": "Ndor1",
"size":  2.01225,
"molType": "Gene",
"type": "circle",
"seedArr": "notSeed",
"url": "78797",
"colorb": "#ff4500",
"colorw": "#ff4500",
"x": 1818.242,
"y": 567.9204,
"attributes": {
 "expr": null,
"expcolb": "#d3d3d3",
"expcolw": "#c6c6c6",
"degree":        2,
"between": 1072.212 
} 
},
{
 "id": "Zdhhc3",
"size": 2.109495,
"molType": "Gene",
"type": "circle",
"seedArr": "notSeed",
"url": "69035",
"colorb": "#ff4500",
"colorw": "#ff4500",
"x": 1685.133,
"y": 360.3198,
"attributes": {
 "expr": null,
"expcolb": "#d3d3d3",
"expcolw": "#c6c6c6",
"degree":        2,
"between": 9583.923 
} 
},
{
 "id": "Pigt",
"size":        2,
"molType": "Gene",
"type": "circle",
"seedArr": "notSeed",
"url": "78935",
"colorb": "#ff4500",
"colorw": "#ff4500",
"x": 1693.535,
"y": 328.8979,
"attributes": {
 "expr": null,
"expcolb": "#d3d3d3",
"expcolw": "#c6c6c6",
"degree":        1,
"between":        0 
} 
},
{
 "id": "Mrpl19",
"size":  2.01225,
"molType": "Gene",
"type": "circle",
"seedArr": "notSeed",
"url": "56284",
"colorb": "#ff4500",
"colorw": "#ff4500",
"x": 1762.207,
"y": 566.6244,
"attributes": {
 "expr": null,
"expcolb": "#d3d3d3",
"expcolw": "#c6c6c6",
"degree":        2,
"between": 1072.212 
} 
},
{
 "id": "P2ry4",
"size":        2,
"molType": "Gene",
"type": "circle",
"seedArr": "notSeed",
"url": "57385",
"colorb": "#ff4500",
"colorw": "#ff4500",
"x": 1737.384,
"y": 269.8267,
"attributes": {
 "expr": null,
"expcolb": "#d3d3d3",
"expcolw": "#c6c6c6",
"degree":        1,
"between":        0 
} 
},
{
 "id": "Bcmo1",
"size":        2,
"molType": "Gene",
"type": "circle",
"seedArr": "notSeed",
"url": "63857",
"colorb": "#ff4500",
"colorw": "#ff4500",
"x": 1940.253,
"y": 386.6359,
"attributes": {
 "expr": null,
"expcolb": "#d3d3d3",
"expcolw": "#c6c6c6",
"degree":        1,
"between":        0 
} 
},
{
 "id": "Dusp10",
"size":        2,
"molType": "Gene",
"type": "circle",
"seedArr": "notSeed",
"url": "56349",
"colorb": "#ff4500",
"colorw": "#ff4500",
"x": 1746.841,
"y": 664.8374,
"attributes": {
 "expr": null,
"expcolb": "#d3d3d3",
"expcolw": "#c6c6c6",
"degree":        1,
"between":        0 
} 
},
{
 "id": "Trio",
"size":        2,
"molType": "Gene",
"type": "circle",
"seedArr": "notSeed",
"url": "64144",
"colorb": "#ff4500",
"colorw": "#ff4500",
"x": 1796.232,
"y": 694.5369,
"attributes": {
 "expr": null,
"expcolb": "#d3d3d3",
"expcolw": "#c6c6c6",
"degree":        1,
"between":        0 
} 
},
{
 "id": "Zbtb21",
"size":        2,
"molType": "Gene",
"type": "circle",
"seedArr": "notSeed",
"url": "114565",
"colorb": "#ff4500",
"colorw": "#ff4500",
"x": 1667.109,
"y": 645.0471,
"attributes": {
 "expr": null,
"expcolb": "#d3d3d3",
"expcolw": "#c6c6c6",
"degree":        1,
"between":        0 
} 
},
{
 "id": "Xrcc2",
"size":        2,
"molType": "Gene",
"type": "circle",
"seedArr": "notSeed",
"url": "57434",
"colorb": "#ff4500",
"colorw": "#ff4500",
"x": 1788.846,
"y": 284.2748,
"attributes": {
 "expr": null,
"expcolb": "#d3d3d3",
"expcolw": "#c6c6c6",
"degree":        1,
"between":        0 
} 
},
{
 "id": "Ms4a4c",
"size": 2.000152,
"molType": "Gene",
"type": "circle",
"seedArr": "notSeed",
"url": "64380",
"colorb": "#ff4500",
"colorw": "#ff4500",
"x": 1822.472,
"y": 184.8964,
"attributes": {
 "expr": null,
"expcolb": "#d3d3d3",
"expcolw": "#c6c6c6",
"degree":        2,
"between": 13.33359 
} 
},
{
 "id": "Afg3l1",
"size":  2.01225,
"molType": "Gene",
"type": "circle",
"seedArr": "notSeed",
"url": "114896",
"colorb": "#ff4500",
"colorw": "#ff4500",
"x": 1771.402,
"y": 569.9216,
"attributes": {
 "expr": null,
"expcolb": "#d3d3d3",
"expcolw": "#c6c6c6",
"degree":        2,
"between": 1072.212 
} 
},
{
 "id": "Akap8",
"size":        2,
"molType": "Gene",
"type": "circle",
"seedArr": "notSeed",
"url": "57749",
"colorb": "#ff4500",
"colorw": "#ff4500",
"x": 1824.786,
"y": 254.2666,
"attributes": {
 "expr": null,
"expcolb": "#d3d3d3",
"expcolw": "#c6c6c6",
"degree":        1,
"between":        0 
} 
},
{
 "id": "Ptges3",
"size":        2,
"molType": "Gene",
"type": "circle",
"seedArr": "notSeed",
"url": "65019",
"colorb": "#ff4500",
"colorw": "#ff4500",
"x": 1774.432,
"y": 623.8027,
"attributes": {
 "expr": null,
"expcolb": "#d3d3d3",
"expcolw": "#c6c6c6",
"degree":        1,
"between":        0 
} 
},
{
 "id": "Lpar3",
"size":        2,
"molType": "Gene",
"type": "circle",
"seedArr": "notSeed",
"url": "65086",
"colorb": "#ff4500",
"colorw": "#ff4500",
"x":  1926.17,
"y": 505.3362,
"attributes": {
 "expr": null,
"expcolb": "#d3d3d3",
"expcolw": "#c6c6c6",
"degree":        1,
"between":        0 
} 
},
{
 "id": "Bean1",
"size":        2,
"molType": "Gene",
"type": "circle",
"seedArr": "notSeed",
"url": "65112",
"colorb": "#ff4500",
"colorw": "#ff4500",
"x": 1733.314,
"y": 739.6992,
"attributes": {
 "expr": null,
"expcolb": "#d3d3d3",
"expcolw": "#c6c6c6",
"degree":        1,
"between":        0 
} 
},
{
 "id": "Pmepa1",
"size":        2,
"molType": "Gene",
"type": "circle",
"seedArr": "notSeed",
"url": null,
"colorb": "#ff4500",
"colorw": "#ff4500",
"x": 1728.516,
"y":  719.885,
"attributes": {
 "expr": null,
"expcolb": "#d3d3d3",
"expcolw": "#c6c6c6",
"degree":        1,
"between":        0 
} 
},
{
 "id": "Ranbp17",
"size":        2,
"molType": "Gene",
"type": "circle",
"seedArr": "notSeed",
"url": "66011",
"colorb": "#ff4500",
"colorw": "#ff4500",
"x": 1685.564,
"y": 341.9405,
"attributes": {
 "expr": null,
"expcolb": "#d3d3d3",
"expcolw": "#c6c6c6",
"degree":        1,
"between":        0 
} 
},
{
 "id": "Trem1",
"size":        2,
"molType": "Gene",
"type": "circle",
"seedArr": "notSeed",
"url": "58217",
"colorb": "#ff4500",
"colorw": "#ff4500",
"x":  1564.65,
"y": 320.7624,
"attributes": {
 "expr": null,
"expcolb": "#d3d3d3",
"expcolw": "#c6c6c6",
"degree":        1,
"between":        0 
} 
},
{
 "id": "Rrad",
"size":        2,
"molType": "Gene",
"type": "circle",
"seedArr": "notSeed",
"url": "56437",
"colorb": "#ff4500",
"colorw": "#ff4500",
"x": 1860.394,
"y": 609.1918,
"attributes": {
 "expr": null,
"expcolb": "#d3d3d3",
"expcolw": "#c6c6c6",
"degree":        1,
"between":        0 
} 
},
{
 "id": "Edaradd",
"size":        2,
"molType": "Gene",
"type": "circle",
"seedArr": "notSeed",
"url": "79221",
"colorb": "#ff4500",
"colorw": "#ff4500",
"x": 1660.549,
"y": 760.4777,
"attributes": {
 "expr": null,
"expcolb": "#d3d3d3",
"expcolw": "#c6c6c6",
"degree":        1,
"between":        0 
} 
},
{
 "id": "Rhoj",
"size":        2,
"molType": "Gene",
"type": "circle",
"seedArr": "notSeed",
"url": "80860",
"colorb": "#ff4500",
"colorw": "#ff4500",
"x": 1685.827,
"y": 717.3617,
"attributes": {
 "expr": null,
"expcolb": "#d3d3d3",
"expcolw": "#c6c6c6",
"degree":        1,
"between":        0 
} 
},
{
 "id": "Jdp2",
"size":        2,
"molType": "Gene",
"type": "circle",
"seedArr": "notSeed",
"url": "77945",
"colorb": "#ff4500",
"colorw": "#ff4500",
"x": 1825.729,
"y": 628.2614,
"attributes": {
 "expr": null,
"expcolb": "#d3d3d3",
"expcolw": "#c6c6c6",
"degree":        1,
"between":        0 
} 
},
{
 "id": "Mgea5",
"size":        2,
"molType": "Gene",
"type": "circle",
"seedArr": "notSeed",
"url": "76055",
"colorb": "#ff4500",
"colorw": "#ff4500",
"x": 1890.255,
"y": 520.8568,
"attributes": {
 "expr": null,
"expcolb": "#d3d3d3",
"expcolw": "#c6c6c6",
"degree":        1,
"between":        0 
} 
},
{
 "id": "Siglece",
"size":        2,
"molType": "Gene",
"type": "circle",
"seedArr": "notSeed",
"url": "83382",
"colorb": "#ff4500",
"colorw": "#ff4500",
"x": 1782.567,
"y": 299.4115,
"attributes": {
 "expr": null,
"expcolb": "#d3d3d3",
"expcolw": "#c6c6c6",
"degree":        1,
"between":        0 
} 
},
{
 "id": "Nedd4l",
"size":        2,
"molType": "Gene",
"type": "circle",
"seedArr": "notSeed",
"url": "83814",
"colorb": "#ff4500",
"colorw": "#ff4500",
"x": 2006.557,
"y": 422.3128,
"attributes": {
 "expr": null,
"expcolb": "#d3d3d3",
"expcolw": "#c6c6c6",
"degree":        1,
"between":        0 
} 
},
{
 "id": "Tcf23",
"size":        2,
"molType": "Gene",
"type": "circle",
"seedArr": "notSeed",
"url": "93842",
"colorb": "#ff4500",
"colorw": "#ff4500",
"x": 1677.828,
"y": 671.9995,
"attributes": {
 "expr": null,
"expcolb": "#d3d3d3",
"expcolw": "#c6c6c6",
"degree":        1,
"between":        0 
} 
},
{
 "id": "Narg2",
"size":        2,
"molType": "Gene",
"type": "circle",
"seedArr": "notSeed",
"url": "93697",
"colorb": "#ff4500",
"colorw": "#ff4500",
"x": 1846.392,
"y": 568.4128,
"attributes": {
 "expr": null,
"expcolb": "#d3d3d3",
"expcolw": "#c6c6c6",
"degree":        1,
"between":        0 
} 
},
{
 "id": "Dqx1",
"size":        2,
"molType": "Gene",
"type": "circle",
"seedArr": "notSeed",
"url": "93838",
"colorb": "#ff4500",
"colorw": "#ff4500",
"x": 1737.325,
"y":  249.843,
"attributes": {
 "expr": null,
"expcolb": "#d3d3d3",
"expcolw": "#c6c6c6",
"degree":        1,
"between":        0 
} 
},
{
 "id": "Pcdhb5",
"size":        2,
"molType": "Gene",
"type": "circle",
"seedArr": "notSeed",
"url": "93876",
"colorb": "#ff4500",
"colorw": "#ff4500",
"x": 1586.065,
"y": 254.0671,
"attributes": {
 "expr": null,
"expcolb": "#d3d3d3",
"expcolw": "#c6c6c6",
"degree":        1,
"between":        0 
} 
},
{
 "id": "Fkbp6",
"size":        2,
"molType": "Gene",
"type": "circle",
"seedArr": "notSeed",
"url": "94244",
"colorb": "#ff4500",
"colorw": "#ff4500",
"x": 1709.877,
"y": 744.5854,
"attributes": {
 "expr": null,
"expcolb": "#d3d3d3",
"expcolw": "#c6c6c6",
"degree":        1,
"between":        0 
} 
},
{
 "id": "Diexf",
"size":        2,
"molType": "Gene",
"type": "circle",
"seedArr": "notSeed",
"url": "212439",
"colorb": "#ff4500",
"colorw": "#ff4500",
"x": 1741.439,
"y": 596.6644,
"attributes": {
 "expr": null,
"expcolb": "#d3d3d3",
"expcolw": "#c6c6c6",
"degree":        1,
"between":        0 
} 
},
{
 "id": "Dlgap4",
"size":        2,
"molType": "Gene",
"type": "circle",
"seedArr": "notSeed",
"url": "99151",
"colorb": "#ff4500",
"colorw": "#ff4500",
"x": 1608.764,
"y": 673.8167,
"attributes": {
 "expr": null,
"expcolb": "#d3d3d3",
"expcolw": "#c6c6c6",
"degree":        1,
"between":        0 
} 
},
{
 "id": "Cercam",
"size":        2,
"molType": "Gene",
"type": "circle",
"seedArr": "notSeed",
"url": null,
"colorb": "#ff4500",
"colorw": "#ff4500",
"x": 1674.981,
"y": 287.9255,
"attributes": {
 "expr": null,
"expcolb": "#d3d3d3",
"expcolw": "#c6c6c6",
"degree":        1,
"between":        0 
} 
},
{
 "id": "Clca2",
"size":        2,
"molType": "Gene",
"type": "circle",
"seedArr": "notSeed",
"url": "229933",
"colorb": "#ff4500",
"colorw": "#ff4500",
"x": 1698.854,
"y": 629.3541,
"attributes": {
 "expr": null,
"expcolb": "#d3d3d3",
"expcolw": "#c6c6c6",
"degree":        1,
"between":        0 
} 
},
{
 "id": "Isg20l2",
"size":        2,
"molType": "Gene",
"type": "circle",
"seedArr": "notSeed",
"url": "229504",
"colorb": "#ff4500",
"colorw": "#ff4500",
"x": 1785.256,
"y": 328.0058,
"attributes": {
 "expr": null,
"expcolb": "#d3d3d3",
"expcolw": "#c6c6c6",
"degree":        1,
"between":        0 
} 
},
{
 "id": "Acnat1",
"size":        2,
"molType": "Gene",
"type": "circle",
"seedArr": "notSeed",
"url": "100061",
"colorb": "#ff4500",
"colorw": "#ff4500",
"x": 1688.026,
"y": 285.1276,
"attributes": {
 "expr": null,
"expcolb": "#d3d3d3",
"expcolw": "#c6c6c6",
"degree":        1,
"between":        0 
} 
},
{
 "id": "Mob3c",
"size":  2.01225,
"molType": "Gene",
"type": "circle",
"seedArr": "notSeed",
"url": "212632",
"colorb": "#ff4500",
"colorw": "#ff4500",
"x": 1776.696,
"y": 552.2865,
"attributes": {
 "expr": null,
"expcolb": "#d3d3d3",
"expcolw": "#c6c6c6",
"degree":        2,
"between": 1072.212 
} 
},
{
 "id": "Spred3",
"size":        2,
"molType": "Gene",
"type": "circle",
"seedArr": "notSeed",
"url": "101809",
"colorb": "#ff4500",
"colorw": "#ff4500",
"x": 1639.968,
"y": 535.0853,
"attributes": {
 "expr": null,
"expcolb": "#d3d3d3",
"expcolw": "#c6c6c6",
"degree":        1,
"between":        0 
} 
},
{
 "id": "Lars2",
"size":        2,
"molType": "Gene",
"type": "circle",
"seedArr": "notSeed",
"url": "102436",
"colorb": "#ff4500",
"colorw": "#ff4500",
"x": 1716.354,
"y": 178.9764,
"attributes": {
 "expr": null,
"expcolb": "#d3d3d3",
"expcolw": "#c6c6c6",
"degree":        1,
"between":        0 
} 
},
{
 "id": "AI597468",
"size":        2,
"molType": "Gene",
"type": "circle",
"seedArr": "notSeed",
"url": "103266",
"colorb": "#ff4500",
"colorw": "#ff4500",
"x": 1706.096,
"y": 179.1734,
"attributes": {
 "expr": null,
"expcolb": "#d3d3d3",
"expcolw": "#c6c6c6",
"degree":        1,
"between":        0 
} 
},
{
 "id": "Fam211b",
"size":        2,
"molType": "Gene",
"type": "circle",
"seedArr": "notSeed",
"url": "192734",
"colorb": "#ff4500",
"colorw": "#ff4500",
"x": 1743.623,
"y": 700.4172,
"attributes": {
 "expr": null,
"expcolb": "#d3d3d3",
"expcolw": "#c6c6c6",
"degree":        1,
"between":        0 
} 
},
{
 "id": "Enpp3",
"size":        2,
"molType": "Gene",
"type": "circle",
"seedArr": "notSeed",
"url": "103573",
"colorb": "#ff4500",
"colorw": "#ff4500",
"x":   1673.6,
"y": 775.4077,
"attributes": {
 "expr": null,
"expcolb": "#d3d3d3",
"expcolw": "#c6c6c6",
"degree":        1,
"between":        0 
} 
},
{
 "id": "Tns4",
"size":        2,
"molType": "Gene",
"type": "circle",
"seedArr": "notSeed",
"url": "217169",
"colorb": "#ff4500",
"colorw": "#ff4500",
"x": 1599.623,
"y": 451.9695,
"attributes": {
 "expr": null,
"expcolb": "#d3d3d3",
"expcolw": "#c6c6c6",
"degree":        1,
"between":        0 
} 
},
{
 "id": "Slc16a6",
"size":        2,
"molType": "Gene",
"type": "circle",
"seedArr": "notSeed",
"url": "97761",
"colorb": "#ff4500",
"colorw": "#ff4500",
"x": 1744.668,
"y": 618.5518,
"attributes": {
 "expr": null,
"expcolb": "#d3d3d3",
"expcolw": "#c6c6c6",
"degree":        1,
"between":        0 
} 
},
{
 "id": "Cep170b",
"size":        2,
"molType": "Gene",
"type": "circle",
"seedArr": "notSeed",
"url": "217882",
"colorb": "#ff4500",
"colorw": "#ff4500",
"x": 1916.731,
"y": 563.6514,
"attributes": {
 "expr": null,
"expcolb": "#d3d3d3",
"expcolw": "#c6c6c6",
"degree":        1,
"between":        0 
} 
},
{
 "id": "Utp15",
"size":        2,
"molType": "Gene",
"type": "circle",
"seedArr": "notSeed",
"url": "105372",
"colorb": "#ff4500",
"colorw": "#ff4500",
"x": 1815.378,
"y": 258.8295,
"attributes": {
 "expr": null,
"expcolb": "#d3d3d3",
"expcolw": "#c6c6c6",
"degree":        1,
"between":        0 
} 
},
{
 "id": "Fam160b1",
"size":        2,
"molType": "Gene",
"type": "circle",
"seedArr": "notSeed",
"url": "240514",
"colorb": "#ff4500",
"colorw": "#ff4500",
"x": 1656.534,
"y": 684.0039,
"attributes": {
 "expr": null,
"expcolb": "#d3d3d3",
"expcolw": "#c6c6c6",
"degree":        1,
"between":        0 
} 
},
{
 "id": "Man2a2",
"size":        2,
"molType": "Gene",
"type": "circle",
"seedArr": "notSeed",
"url": "140481",
"colorb": "#ff4500",
"colorw": "#ff4500",
"x": 1851.551,
"y": 262.0107,
"attributes": {
 "expr": null,
"expcolb": "#d3d3d3",
"expcolw": "#c6c6c6",
"degree":        1,
"between":        0 
} 
},
{
 "id": "Pnpla3",
"size":        2,
"molType": "Gene",
"type": "circle",
"seedArr": "notSeed",
"url": "116939",
"colorb": "#ff4500",
"colorw": "#ff4500",
"x": 1764.077,
"y": 210.3059,
"attributes": {
 "expr": null,
"expcolb": "#d3d3d3",
"expcolw": "#c6c6c6",
"degree":        1,
"between":        0 
} 
},
{
 "id": "Tirap",
"size":  2.01225,
"molType": "Gene",
"type": "circle",
"seedArr": "notSeed",
"url": "117149",
"colorb": "#ff4500",
"colorw": "#ff4500",
"x":  1759.51,
"y": 554.9912,
"attributes": {
 "expr": null,
"expcolb": "#d3d3d3",
"expcolw": "#c6c6c6",
"degree":        2,
"between": 1072.212 
} 
},
{
 "id": "Col4a6",
"size":        2,
"molType": "Gene",
"type": "circle",
"seedArr": "notSeed",
"url": "71263",
"colorb": "#ff4500",
"colorw": "#ff4500",
"x": 1785.158,
"y": 346.8032,
"attributes": {
 "expr": null,
"expcolb": "#d3d3d3",
"expcolw": "#c6c6c6",
"degree":        1,
"between":        0 
} 
},
{
 "id": "Elmo2",
"size":        2,
"molType": "Gene",
"type": "circle",
"seedArr": "notSeed",
"url": "170736",
"colorb": "#ff4500",
"colorw": "#ff4500",
"x": 1786.441,
"y": 259.5029,
"attributes": {
 "expr": null,
"expcolb": "#d3d3d3",
"expcolw": "#c6c6c6",
"degree":        1,
"between":        0 
} 
},
{
 "id": "Cspg4",
"size":        2,
"molType": "Gene",
"type": "circle",
"seedArr": "notSeed",
"url": "121021",
"colorb": "#ff4500",
"colorw": "#ff4500",
"x": 1733.082,
"y": 677.2482,
"attributes": {
 "expr": null,
"expcolb": "#d3d3d3",
"expcolw": "#c6c6c6",
"degree":        1,
"between":        0 
} 
},
{
 "id": "Ube2j2",
"size":        2,
"molType": "Gene",
"type": "circle",
"seedArr": "notSeed",
"url": "235611",
"colorb": "#ff4500",
"colorw": "#ff4500",
"x": 1746.898,
"y": 180.3079,
"attributes": {
 "expr": null,
"expcolb": "#d3d3d3",
"expcolw": "#c6c6c6",
"degree":        1,
"between":        0 
} 
},
{
 "id": "Slc7a12",
"size":        2,
"molType": "Gene",
"type": "circle",
"seedArr": "notSeed",
"url": "140918",
"colorb": "#ff4500",
"colorw": "#ff4500",
"x": 1642.894,
"y": 653.8453,
"attributes": {
 "expr": null,
"expcolb": "#d3d3d3",
"expcolw": "#c6c6c6",
"degree":        1,
"between":        0 
} 
},
{
 "id": "Med16",
"size":  2.01225,
"molType": "Gene",
"type": "circle",
"seedArr": "notSeed",
"url": "216154",
"colorb": "#ff4500",
"colorw": "#ff4500",
"x": 1769.388,
"y": 591.8085,
"attributes": {
 "expr": null,
"expcolb": "#d3d3d3",
"expcolw": "#c6c6c6",
"degree":        2,
"between": 1072.212 
} 
},
{
 "id": "Ppp1r3b",
"size":        2,
"molType": "Gene",
"type": "circle",
"seedArr": "notSeed",
"url": "192654",
"colorb": "#ff4500",
"colorw": "#ff4500",
"x": 1991.757,
"y": 464.1354,
"attributes": {
 "expr": null,
"expcolb": "#d3d3d3",
"expcolw": "#c6c6c6",
"degree":        1,
"between":        0 
} 
},
{
 "id": "Rhbdl3",
"size":        2,
"molType": "Gene",
"type": "circle",
"seedArr": "notSeed",
"url": "246104",
"colorb": "#ff4500",
"colorw": "#ff4500",
"x": 1758.877,
"y":  193.395,
"attributes": {
 "expr": null,
"expcolb": "#d3d3d3",
"expcolw": "#c6c6c6",
"degree":        1,
"between":        0 
} 
},
{
 "id": "Fktn",
"size":        2,
"molType": "Gene",
"type": "circle",
"seedArr": "notSeed",
"url": "246179",
"colorb": "#ff4500",
"colorw": "#ff4500",
"x": 1605.762,
"y": 477.1385,
"attributes": {
 "expr": null,
"expcolb": "#d3d3d3",
"expcolw": "#c6c6c6",
"degree":        1,
"between":        0 
} 
},
{
 "id": "Slc24a6",
"size":        2,
"molType": "Gene",
"type": "circle",
"seedArr": "notSeed",
"url": "170756",
"colorb": "#ff4500",
"colorw": "#ff4500",
"x": 1714.159,
"y": 216.6861,
"attributes": {
 "expr": null,
"expcolb": "#d3d3d3",
"expcolw": "#c6c6c6",
"degree":        1,
"between":        0 
} 
},
{
 "id": "Prokr2",
"size":        2,
"molType": "Gene",
"type": "circle",
"seedArr": "notSeed",
"url": "241915",
"colorb": "#ff4500",
"colorw": "#ff4500",
"x": 1749.171,
"y": 654.8988,
"attributes": {
 "expr": null,
"expcolb": "#d3d3d3",
"expcolw": "#c6c6c6",
"degree":        1,
"between":        0 
} 
},
{
 "id": "Acer1",
"size":        2,
"molType": "Gene",
"type": "circle",
"seedArr": "notSeed",
"url": "171168",
"colorb": "#ff4500",
"colorw": "#ff4500",
"x": 1700.997,
"y": 221.6346,
"attributes": {
 "expr": null,
"expcolb": "#d3d3d3",
"expcolw": "#c6c6c6",
"degree":        1,
"between":        0 
} 
},
{
 "id": "Cytip",
"size":        2,
"molType": "Gene",
"type": "circle",
"seedArr": "notSeed",
"url": "227929",
"colorb": "#ff4500",
"colorw": "#ff4500",
"x":  1704.54,
"y": 650.1617,
"attributes": {
 "expr": null,
"expcolb": "#d3d3d3",
"expcolw": "#c6c6c6",
"degree":        1,
"between":        0 
} 
},
{
 "id": "Rbm47",
"size":        2,
"molType": "Gene",
"type": "circle",
"seedArr": "notSeed",
"url": "245945",
"colorb": "#ff4500",
"colorw": "#ff4500",
"x": 1757.623,
"y": 673.9197,
"attributes": {
 "expr": null,
"expcolb": "#d3d3d3",
"expcolw": "#c6c6c6",
"degree":        1,
"between":        0 
} 
},
{
 "id": "Pycr1",
"size":        2,
"molType": "Gene",
"type": "circle",
"seedArr": "notSeed",
"url": "209027",
"colorb": "#ff4500",
"colorw": "#ff4500",
"x": 1732.032,
"y": 161.6949,
"attributes": {
 "expr": null,
"expcolb": "#d3d3d3",
"expcolw": "#c6c6c6",
"degree":        1,
"between":        0 
} 
},
{
 "id": "Mtss1",
"size":        2,
"molType": "Gene",
"type": "circle",
"seedArr": "notSeed",
"url": "211429",
"colorb": "#ff4500",
"colorw": "#ff4500",
"x": 1875.841,
"y": 186.2488,
"attributes": {
 "expr": null,
"expcolb": "#d3d3d3",
"expcolw": "#c6c6c6",
"degree":        1,
"between":        0 
} 
},
{
 "id": "Dhrs7b",
"size":        2,
"molType": "Gene",
"type": "circle",
"seedArr": "notSeed",
"url": "216820",
"colorb": "#ff4500",
"colorw": "#ff4500",
"x": 1772.025,
"y": 150.8231,
"attributes": {
 "expr": null,
"expcolb": "#d3d3d3",
"expcolw": "#c6c6c6",
"degree":        1,
"between":        0 
} 
},
{
 "id": "Rprd1a",
"size":        2,
"molType": "Gene",
"type": "circle",
"seedArr": "notSeed",
"url": "225283",
"colorb": "#ff4500",
"colorw": "#ff4500",
"x": 1668.425,
"y": 246.2557,
"attributes": {
 "expr": null,
"expcolb": "#d3d3d3",
"expcolw": "#c6c6c6",
"degree":        1,
"between":        0 
} 
},
{
 "id": "Exosc2",
"size":        2,
"molType": "Gene",
"type": "circle",
"seedArr": "notSeed",
"url": "227800",
"colorb": "#ff4500",
"colorw": "#ff4500",
"x": 1884.007,
"y": 326.6818,
"attributes": {
 "expr": null,
"expcolb": "#d3d3d3",
"expcolw": "#c6c6c6",
"degree":        1,
"between":        0 
} 
},
{
 "id": "Pdik1l",
"size":        2,
"molType": "Gene",
"type": "circle",
"seedArr": "notSeed",
"url": "232855",
"colorb": "#ff4500",
"colorw": "#ff4500",
"x": 1796.121,
"y": 709.3776,
"attributes": {
 "expr": null,
"expcolb": "#d3d3d3",
"expcolw": "#c6c6c6",
"degree":        1,
"between":        0 
} 
},
{
 "id": "Ms4a6c",
"size":        2,
"molType": "Gene",
"type": "circle",
"seedArr": "notSeed",
"url": "73656",
"colorb": "#ff4500",
"colorw": "#ff4500",
"x": 1765.558,
"y": 842.8912,
"attributes": {
 "expr": null,
"expcolb": "#d3d3d3",
"expcolw": "#c6c6c6",
"degree":        1,
"between":        0 
} 
},
{
 "id": "Zbtb8b",
"size": 2.048069,
"molType": "Gene",
"type": "circle",
"seedArr": "notSeed",
"url": "215627",
"colorb": "#ff4500",
"colorw": "#ff4500",
"x": 1785.285,
"y": 361.9498,
"attributes": {
 "expr": null,
"expcolb": "#d3d3d3",
"expcolw": "#c6c6c6",
"degree":        2,
"between": 4207.434 
} 
},
{
 "id": "Dclre1c",
"size":        2,
"molType": "Gene",
"type": "circle",
"seedArr": "notSeed",
"url": "227525",
"colorb": "#ff4500",
"colorw": "#ff4500",
"x": 1802.029,
"y": 190.2801,
"attributes": {
 "expr": null,
"expcolb": "#d3d3d3",
"expcolw": "#c6c6c6",
"degree":        1,
"between":        0 
} 
},
{
 "id": "Rcor3",
"size":        2,
"molType": "Gene",
"type": "circle",
"seedArr": "notSeed",
"url": "240067",
"colorb": "#ff4500",
"colorw": "#ff4500",
"x":  1640.26,
"y": 333.3225,
"attributes": {
 "expr": null,
"expcolb": "#d3d3d3",
"expcolw": "#c6c6c6",
"degree":        1,
"between":        0 
} 
},
{
 "id": "C5ar2",
"size":        2,
"molType": "Gene",
"type": "circle",
"seedArr": "notSeed",
"url": "319430",
"colorb": "#ff4500",
"colorw": "#ff4500",
"x": 1692.876,
"y": 238.7625,
"attributes": {
 "expr": null,
"expcolb": "#d3d3d3",
"expcolw": "#c6c6c6",
"degree":        1,
"between":        0 
} 
},
{
 "id": "Gpr157",
"size":        2,
"molType": "Gene",
"type": "circle",
"seedArr": "notSeed",
"url": "269604",
"colorb": "#ff4500",
"colorw": "#ff4500",
"x": 1728.699,
"y":  632.741,
"attributes": {
 "expr": null,
"expcolb": "#d3d3d3",
"expcolw": "#c6c6c6",
"degree":        1,
"between":        0 
} 
},
{
 "id": "Syt15",
"size":        2,
"molType": "Gene",
"type": "circle",
"seedArr": "notSeed",
"url": "319508",
"colorb": "#ff4500",
"colorw": "#ff4500",
"x": 1793.681,
"y": 214.2076,
"attributes": {
 "expr": null,
"expcolb": "#d3d3d3",
"expcolw": "#c6c6c6",
"degree":        1,
"between":        0 
} 
},
{
 "id": "Zfp446",
"size": 2.028767,
"molType": "Gene",
"type": "circle",
"seedArr": "notSeed",
"url": "269870",
"colorb": "#ff4500",
"colorw": "#ff4500",
"x": 1806.502,
"y": 395.2955,
"attributes": {
 "expr": null,
"expcolb": "#d3d3d3",
"expcolw": "#c6c6c6",
"degree":        2,
"between": 2517.892 
} 
},
{
 "id": "Mb21d1",
"size":        2,
"molType": "Gene",
"type": "circle",
"seedArr": "notSeed",
"url": "319554",
"colorb": "#ff4500",
"colorw": "#ff4500",
"x": 1657.387,
"y":  722.885,
"attributes": {
 "expr": null,
"expcolb": "#d3d3d3",
"expcolw": "#c6c6c6",
"degree":        1,
"between":        0 
} 
},
{
 "id": "Zmat1",
"size":        2,
"molType": "Gene",
"type": "circle",
"seedArr": "notSeed",
"url": "215693",
"colorb": "#ff4500",
"colorw": "#ff4500",
"x": 1629.426,
"y": 640.4673,
"attributes": {
 "expr": null,
"expcolb": "#d3d3d3",
"expcolw": "#c6c6c6",
"degree":        1,
"between":        0 
} 
},
{
 "id": "Itpripl2",
"size":        2,
"molType": "Gene",
"type": "circle",
"seedArr": "notSeed",
"url": "319622",
"colorb": "#ff4500",
"colorw": "#ff4500",
"x": 1956.674,
"y":   381.31,
"attributes": {
 "expr": null,
"expcolb": "#d3d3d3",
"expcolw": "#c6c6c6",
"degree":        1,
"between":        0 
} 
},
{
 "id": "Tmem241",
"size": 2.000152,
"molType": "Gene",
"type": "circle",
"seedArr": "notSeed",
"url": "338363",
"colorb": "#ff4500",
"colorw": "#ff4500",
"x": 1861.664,
"y": 228.0339,
"attributes": {
 "expr": null,
"expcolb": "#d3d3d3",
"expcolw": "#c6c6c6",
"degree":        2,
"between": 13.33359 
} 
},
{
 "id": "Fsd1l",
"size":        2,
"molType": "Gene",
"type": "circle",
"seedArr": "notSeed",
"url": "319636",
"colorb": "#ff4500",
"colorw": "#ff4500",
"x": 1646.274,
"y": 759.2092,
"attributes": {
 "expr": null,
"expcolb": "#d3d3d3",
"expcolw": "#c6c6c6",
"degree":        1,
"between":        0 
} 
},
{
 "id": "Tspyl5",
"size":        2,
"molType": "Gene",
"type": "circle",
"seedArr": "notSeed",
"url": "242506",
"colorb": "#ff4500",
"colorw": "#ff4500",
"x": 1641.699,
"y": 676.8918,
"attributes": {
 "expr": null,
"expcolb": "#d3d3d3",
"expcolw": "#c6c6c6",
"degree":        1,
"between":        0 
} 
},
{
 "id": "Myo5c",
"size":        2,
"molType": "Gene",
"type": "circle",
"seedArr": "notSeed",
"url": "226539",
"colorb": "#ff4500",
"colorw": "#ff4500",
"x": 1610.826,
"y": 270.1415,
"attributes": {
 "expr": null,
"expcolb": "#d3d3d3",
"expcolw": "#c6c6c6",
"degree":        1,
"between":        0 
} 
},
{
 "id": "Dars2",
"size":        2,
"molType": "Gene",
"type": "circle",
"seedArr": "notSeed",
"url": "105242496",
"colorb": "#ff4500",
"colorw": "#ff4500",
"x": 1678.622,
"y": 326.1004,
"attributes": {
 "expr": null,
"expcolb": "#d3d3d3",
"expcolw": "#c6c6c6",
"degree":        1,
"between":        0 
} 
},
{
 "id": "Lactb2",
"size":        2,
"molType": "Gene",
"type": "circle",
"seedArr": "notSeed",
"url": "223658",
"colorb": "#ff4500",
"colorw": "#ff4500",
"x": 1847.104,
"y": 349.4864,
"attributes": {
 "expr": null,
"expcolb": "#d3d3d3",
"expcolw": "#c6c6c6",
"degree":        1,
"between":        0 
} 
},
{
 "id": "Mroh1",
"size":        2,
"molType": "Gene",
"type": "circle",
"seedArr": "notSeed",
"url": null,
"colorb": "#ff4500",
"colorw": "#ff4500",
"x": 1754.408,
"y": 209.2711,
"attributes": {
 "expr": null,
"expcolb": "#d3d3d3",
"expcolw": "#c6c6c6",
"degree":        1,
"between":        0 
} 
},
{
 "id": "Lrrc4c",
"size": 2.046669,
"molType": "Gene",
"type": "circle",
"seedArr": "notSeed",
"url": "241568",
"colorb": "#ff4500",
"colorw": "#ff4500",
"x": 1652.952,
"y": 473.2195,
"attributes": {
 "expr": null,
"expcolb": "#d3d3d3",
"expcolw": "#c6c6c6",
"degree":        2,
"between": 4084.859 
} 
},
{
 "id": "Ammecr1l",
"size":        2,
"molType": "Gene",
"type": "circle",
"seedArr": "notSeed",
"url": "225339",
"colorb": "#ff4500",
"colorw": "#ff4500",
"x": 1651.701,
"y": 598.5957,
"attributes": {
 "expr": null,
"expcolb": "#d3d3d3",
"expcolw": "#c6c6c6",
"degree":        1,
"between":        0 
} 
},
{
 "id": "Smtnl2",
"size":        2,
"molType": "Gene",
"type": "circle",
"seedArr": "notSeed",
"url": "276829",
"colorb": "#ff4500",
"colorw": "#ff4500",
"x": 1683.708,
"y": 290.9065,
"attributes": {
 "expr": null,
"expcolb": "#d3d3d3",
"expcolw": "#c6c6c6",
"degree":        1,
"between":        0 
} 
},
{
 "id": "Uhrf1bp1l",
"size":        2,
"molType": "Gene",
"type": "circle",
"seedArr": "notSeed",
"url": "75089",
"colorb": "#ff4500",
"colorw": "#ff4500",
"x": 1633.336,
"y": 652.1095,
"attributes": {
 "expr": null,
"expcolb": "#d3d3d3",
"expcolw": "#c6c6c6",
"degree":        1,
"between":        0 
} 
},
{
 "id": "Tmcc3",
"size": 2.043744,
"molType": "Gene",
"type": "circle",
"seedArr": "notSeed",
"url": "319888",
"colorb": "#ff4500",
"colorw": "#ff4500",
"x": 1816.025,
"y": 520.1146,
"attributes": {
 "expr": null,
"expcolb": "#d3d3d3",
"expcolw": "#c6c6c6",
"degree":        2,
"between": 3828.883 
} 
},
{
 "id": "Oacyl",
"size":        2,
"molType": "Gene",
"type": "circle",
"seedArr": "notSeed",
"url": null,
"colorb": "#ff4500",
"colorw": "#ff4500",
"x": 1703.543,
"y": 640.7308,
"attributes": {
 "expr": null,
"expcolb": "#d3d3d3",
"expcolw": "#c6c6c6",
"degree":        1,
"between":        0 
} 
},
{
 "id": "Fam161b",
"size":        2,
"molType": "Gene",
"type": "circle",
"seedArr": "notSeed",
"url": "214855",
"colorb": "#ff4500",
"colorw": "#ff4500",
"x": 1679.375,
"y": 698.7698,
"attributes": {
 "expr": null,
"expcolb": "#d3d3d3",
"expcolw": "#c6c6c6",
"degree":        1,
"between":        0 
} 
},
{
 "id": "Ttll1",
"size":        2,
"molType": "Gene",
"type": "circle",
"seedArr": "notSeed",
"url": "319953",
"colorb": "#ff4500",
"colorw": "#ff4500",
"x": 1534.184,
"y": 652.6141,
"attributes": {
 "expr": null,
"expcolb": "#d3d3d3",
"expcolw": "#c6c6c6",
"degree":        1,
"between":        0 
} 
},
{
 "id": "Nyap2",
"size":        2,
"molType": "Gene",
"type": "circle",
"seedArr": "notSeed",
"url": "269702",
"colorb": "#ff4500",
"colorw": "#ff4500",
"x": 1798.599,
"y": 684.5308,
"attributes": {
 "expr": null,
"expcolb": "#d3d3d3",
"expcolw": "#c6c6c6",
"degree":        1,
"between":        0 
} 
},
{
 "id": "Jhdm1d",
"size":        2,
"molType": "Gene",
"type": "circle",
"seedArr": "notSeed",
"url": "217303",
"colorb": "#ff4500",
"colorw": "#ff4500",
"x": 1651.036,
"y": 646.7837,
"attributes": {
 "expr": null,
"expcolb": "#d3d3d3",
"expcolw": "#c6c6c6",
"degree":        1,
"between":        0 
} 
},
{
 "id": "Cd300a",
"size": 2.038456,
"molType": "Gene",
"type": "circle",
"seedArr": "notSeed",
"url": null,
"colorb": "#ff4500",
"colorw": "#ff4500",
"x": 1814.238,
"y": 508.8885,
"attributes": {
 "expr": null,
"expcolb": "#d3d3d3",
"expcolw": "#c6c6c6",
"degree":        2,
"between": 3366.011 
} 
},
{
 "id": "Gdpgp1",
"size":        2,
"molType": "Gene",
"type": "circle",
"seedArr": "notSeed",
"url": "269952",
"colorb": "#ff4500",
"colorw": "#ff4500",
"x": 1656.211,
"y": 308.3811,
"attributes": {
 "expr": null,
"expcolb": "#d3d3d3",
"expcolw": "#c6c6c6",
"degree":        1,
"between":        0 
} 
},
{
 "id": "Plekhm3",
"size":        2,
"molType": "Gene",
"type": "circle",
"seedArr": "notSeed",
"url": "193003",
"colorb": "#ff4500",
"colorw": "#ff4500",
"x": 1742.311,
"y": 762.7787,
"attributes": {
 "expr": null,
"expcolb": "#d3d3d3",
"expcolw": "#c6c6c6",
"degree":        1,
"between":        0 
} 
},
{
 "id": "Rreb1",
"size":        2,
"molType": "Gene",
"type": "circle",
"seedArr": "notSeed",
"url": "171286",
"colorb": "#ff4500",
"colorw": "#ff4500",
"x": 1643.743,
"y": 271.0771,
"attributes": {
 "expr": null,
"expcolb": "#d3d3d3",
"expcolw": "#c6c6c6",
"degree":        1,
"between":        0 
} 
},
{
 "id": "Rnf152",
"size":        2,
"molType": "Gene",
"type": "circle",
"seedArr": "notSeed",
"url": "320311",
"colorb": "#ff4500",
"colorw": "#ff4500",
"x": 1799.506,
"y": 628.3148,
"attributes": {
 "expr": null,
"expcolb": "#d3d3d3",
"expcolw": "#c6c6c6",
"degree":        1,
"between":        0 
} 
},
{
 "id": "Zfp799",
"size":        2,
"molType": "Gene",
"type": "circle",
"seedArr": "notSeed",
"url": "240064",
"colorb": "#ff4500",
"colorw": "#ff4500",
"x": 1860.315,
"y": 284.5911,
"attributes": {
 "expr": null,
"expcolb": "#d3d3d3",
"expcolw": "#c6c6c6",
"degree":        1,
"between":        0 
} 
},
{
 "id": "Mmp25",
"size":        2,
"molType": "Gene",
"type": "circle",
"seedArr": "notSeed",
"url": "240047",
"colorb": "#ff4500",
"colorw": "#ff4500",
"x":  1789.08,
"y":  273.863,
"attributes": {
 "expr": null,
"expcolb": "#d3d3d3",
"expcolw": "#c6c6c6",
"degree":        1,
"between":        0 
} 
},
{
 "id": "Rinl",
"size": 2.012778,
"molType": "Gene",
"type": "circle",
"seedArr": "notSeed",
"url": "320435",
"colorb": "#ff4500",
"colorw": "#ff4500",
"x": 1698.817,
"y": 265.7802,
"attributes": {
 "expr": null,
"expcolb": "#d3d3d3",
"expcolw": "#c6c6c6",
"degree":        2,
"between":   1118.4 
} 
},
{
 "id": "Arhgap11a",
"size":        2,
"molType": "Gene",
"type": "circle",
"seedArr": "notSeed",
"url": "228482",
"colorb": "#ff4500",
"colorw": "#ff4500",
"x": 1940.872,
"y": 440.1494,
"attributes": {
 "expr": null,
"expcolb": "#d3d3d3",
"expcolw": "#c6c6c6",
"degree":        1,
"between":        0 
} 
},
{
 "id": "Ptchd2",
"size":        2,
"molType": "Gene",
"type": "circle",
"seedArr": "notSeed",
"url": "242748",
"colorb": "#ff4500",
"colorw": "#ff4500",
"x": 1655.847,
"y": 233.8788,
"attributes": {
 "expr": null,
"expcolb": "#d3d3d3",
"expcolw": "#c6c6c6",
"degree":        1,
"between":        0 
} 
},
{
 "id": "Mbtps2",
"size":        2,
"molType": "Gene",
"type": "circle",
"seedArr": "notSeed",
"url": "270669",
"colorb": "#ff4500",
"colorw": "#ff4500",
"x":  1532.41,
"y": 555.3316,
"attributes": {
 "expr": null,
"expcolb": "#d3d3d3",
"expcolw": "#c6c6c6",
"degree":        1,
"between":        0 
} 
},
{
 "id": "Mapkap1",
"size":        2,
"molType": "Gene",
"type": "circle",
"seedArr": "notSeed",
"url": "227743",
"colorb": "#ff4500",
"colorw": "#ff4500",
"x": 1689.454,
"y": 530.9682,
"attributes": {
 "expr": null,
"expcolb": "#d3d3d3",
"expcolw": "#c6c6c6",
"degree":        1,
"between":        0 
} 
},
{
 "id": "Endov",
"size":        2,
"molType": "Gene",
"type": "circle",
"seedArr": "notSeed",
"url": "338371",
"colorb": "#ff4500",
"colorw": "#ff4500",
"x": 1583.243,
"y": 608.7853,
"attributes": {
 "expr": null,
"expcolb": "#d3d3d3",
"expcolw": "#c6c6c6",
"degree":        1,
"between":        0 
} 
},
{
 "id": "Zfp780b",
"size":        2,
"molType": "Gene",
"type": "circle",
"seedArr": "notSeed",
"url": "320802",
"colorb": "#ff4500",
"colorw": "#ff4500",
"x": 1710.477,
"y": 209.6966,
"attributes": {
 "expr": null,
"expcolb": "#d3d3d3",
"expcolw": "#c6c6c6",
"degree":        1,
"between":        0 
} 
},
{
 "id": "Ifitm10",
"size":        2,
"molType": "Gene",
"type": "circle",
"seedArr": "notSeed",
"url": null,
"colorb": "#ff4500",
"colorw": "#ff4500",
"x": 1769.568,
"y": 699.9695,
"attributes": {
 "expr": null,
"expcolb": "#d3d3d3",
"expcolw": "#c6c6c6",
"degree":        1,
"between":        0 
} 
},
{
 "id": "Nkain3",
"size":        2,
"molType": "Gene",
"type": "circle",
"seedArr": "notSeed",
"url": "225791",
"colorb": "#ff4500",
"colorw": "#ff4500",
"x": 1666.336,
"y":  844.233,
"attributes": {
 "expr": null,
"expcolb": "#d3d3d3",
"expcolw": "#c6c6c6",
"degree":        1,
"between":        0 
} 
},
{
 "id": "Zadh2",
"size":        2,
"molType": "Gene",
"type": "circle",
"seedArr": "notSeed",
"url": "211329",
"colorb": "#ff4500",
"colorw": "#ff4500",
"x":  1630.27,
"y": 668.9096,
"attributes": {
 "expr": null,
"expcolb": "#d3d3d3",
"expcolw": "#c6c6c6",
"degree":        1,
"between":        0 
} 
},
{
 "id": "Rnd1",
"size":        2,
"molType": "Gene",
"type": "circle",
"seedArr": "notSeed",
"url": "223881",
"colorb": "#ff4500",
"colorw": "#ff4500",
"x":  1734.77,
"y": 181.4816,
"attributes": {
 "expr": null,
"expcolb": "#d3d3d3",
"expcolw": "#c6c6c6",
"degree":        1,
"between":        0 
} 
},
{
 "id": "Fam65b",
"size":        2,
"molType": "Gene",
"type": "circle",
"seedArr": "notSeed",
"url": "193385",
"colorb": "#ff4500",
"colorw": "#ff4500",
"x": 1710.243,
"y": 296.4029,
"attributes": {
 "expr": null,
"expcolb": "#d3d3d3",
"expcolw": "#c6c6c6",
"degree":        1,
"between":        0 
} 
},
{
 "id": "Gjd4",
"size":        2,
"molType": "Gene",
"type": "circle",
"seedArr": "notSeed",
"url": "209584",
"colorb": "#ff4500",
"colorw": "#ff4500",
"x": 1675.767,
"y": 708.5873,
"attributes": {
 "expr": null,
"expcolb": "#d3d3d3",
"expcolw": "#c6c6c6",
"degree":        1,
"between":        0 
} 
},
{
 "id": "Senp1",
"size":        2,
"molType": "Gene",
"type": "circle",
"seedArr": "notSeed",
"url": "223870",
"colorb": "#ff4500",
"colorw": "#ff4500",
"x": 1731.569,
"y": 227.0211,
"attributes": {
 "expr": null,
"expcolb": "#d3d3d3",
"expcolw": "#c6c6c6",
"degree":        1,
"between":        0 
} 
},
{
 "id": "Efcab4a",
"size": 2.012778,
"molType": "Gene",
"type": "circle",
"seedArr": "notSeed",
"url": "213573",
"colorb": "#ff4500",
"colorw": "#ff4500",
"x": 1662.403,
"y": 280.2106,
"attributes": {
 "expr": null,
"expcolb": "#d3d3d3",
"expcolw": "#c6c6c6",
"degree":        2,
"between":   1118.4 
} 
},
{
 "id": "Scml4",
"size":        2,
"molType": "Gene",
"type": "circle",
"seedArr": "notSeed",
"url": "268297",
"colorb": "#ff4500",
"colorw": "#ff4500",
"x": 1639.649,
"y": 623.9343,
"attributes": {
 "expr": null,
"expcolb": "#d3d3d3",
"expcolw": "#c6c6c6",
"degree":        1,
"between":        0 
} 
},
{
 "id": "Itpk1",
"size": 2.000152,
"molType": "Gene",
"type": "circle",
"seedArr": "notSeed",
"url": "217837",
"colorb": "#ff4500",
"colorw": "#ff4500",
"x": 1857.039,
"y": 211.5675,
"attributes": {
 "expr": null,
"expcolb": "#d3d3d3",
"expcolw": "#c6c6c6",
"degree":        2,
"between": 13.33359 
} 
},
{
 "id": "Car9",
"size":        2,
"molType": "Gene",
"type": "circle",
"seedArr": "notSeed",
"url": "230099",
"colorb": "#ff4500",
"colorw": "#ff4500",
"x": 1805.843,
"y": 211.3941,
"attributes": {
 "expr": null,
"expcolb": "#d3d3d3",
"expcolw": "#c6c6c6",
"degree":        1,
"between":        0 
} 
},
{
 "id": "Als2cl",
"size":        2,
"molType": "Gene",
"type": "circle",
"seedArr": "notSeed",
"url": "235633",
"colorb": "#ff4500",
"colorw": "#ff4500",
"x": 1818.905,
"y": 390.3025,
"attributes": {
 "expr": null,
"expcolb": "#d3d3d3",
"expcolw": "#c6c6c6",
"degree":        1,
"between":        0 
} 
},
{
 "id": "Rbm11",
"size":        2,
"molType": "Gene",
"type": "circle",
"seedArr": "notSeed",
"url": "224344",
"colorb": "#ff4500",
"colorw": "#ff4500",
"x": 1853.152,
"y": 297.4842,
"attributes": {
 "expr": null,
"expcolb": "#d3d3d3",
"expcolw": "#c6c6c6",
"degree":        1,
"between":        0 
} 
},
{
 "id": "BC030476",
"size": 2.043201,
"molType": "Gene",
"type": "circle",
"seedArr": "notSeed",
"url": "239368",
"colorb": "#ff4500",
"colorw": "#ff4500",
"x":  1715.41,
"y": 477.6074,
"attributes": {
 "expr": null,
"expcolb": "#d3d3d3",
"expcolw": "#c6c6c6",
"degree":        2,
"between": 3781.331 
} 
},
{
 "id": "Hist1h2ac",
"size":        2,
"molType": "Gene",
"type": "circle",
"seedArr": "notSeed",
"url": "15077",
"colorb": "#ff4500",
"colorw": "#ff4500",
"x": 1745.757,
"y": 326.2107,
"attributes": {
 "expr": null,
"expcolb": "#d3d3d3",
"expcolw": "#c6c6c6",
"degree":        1,
"between":        0 
} 
},
{
 "id": "Vsig10",
"size":        2,
"molType": "Gene",
"type": "circle",
"seedArr": "notSeed",
"url": "231668",
"colorb": "#ff4500",
"colorw": "#ff4500",
"x": 1724.494,
"y": 172.3713,
"attributes": {
 "expr": null,
"expcolb": "#d3d3d3",
"expcolw": "#c6c6c6",
"degree":        1,
"between":        0 
} 
},
{
 "id": "Afmid",
"size":        2,
"molType": "Gene",
"type": "circle",
"seedArr": "notSeed",
"url": "216858",
"colorb": "#ff4500",
"colorw": "#ff4500",
"x": 1932.265,
"y": 372.9669,
"attributes": {
 "expr": null,
"expcolb": "#d3d3d3",
"expcolw": "#c6c6c6",
"degree":        1,
"between":        0 
} 
},
{
 "id": "Tnfrsf26",
"size": 2.000274,
"molType": "Gene",
"type": "circle",
"seedArr": "notSeed",
"url": "244237",
"colorb": "#ff4500",
"colorw": "#ff4500",
"x": 1650.535,
"y": 176.1855,
"attributes": {
 "expr": null,
"expcolb": "#d3d3d3",
"expcolw": "#c6c6c6",
"degree":        4,
"between": 24.00315 
} 
},
{
 "id": "Tbc1d2",
"size":        2,
"molType": "Gene",
"type": "circle",
"seedArr": "notSeed",
"url": "381605",
"colorb": "#ff4500",
"colorw": "#ff4500",
"x": 1505.662,
"y": 670.8822,
"attributes": {
 "expr": null,
"expcolb": "#d3d3d3",
"expcolw": "#c6c6c6",
"degree":        1,
"between":        0 
} 
},
{
 "id": "Cybrd1",
"size":        2,
"molType": "Gene",
"type": "circle",
"seedArr": "notSeed",
"url": "73649",
"colorb": "#ff4500",
"colorw": "#ff4500",
"x":  1758.85,
"y":  155.202,
"attributes": {
 "expr": null,
"expcolb": "#d3d3d3",
"expcolw": "#c6c6c6",
"degree":        1,
"between":        0 
} 
},
{
 "id": "Ybey",
"size":  2.01225,
"molType": "Gene",
"type": "circle",
"seedArr": "notSeed",
"url": "216119",
"colorb": "#ff4500",
"colorw": "#ff4500",
"x":  1812.88,
"y": 587.1523,
"attributes": {
 "expr": null,
"expcolb": "#d3d3d3",
"expcolw": "#c6c6c6",
"degree":        2,
"between": 1072.212 
} 
},
{
 "id": "Nanos1",
"size":        2,
"molType": "Gene",
"type": "circle",
"seedArr": "notSeed",
"url": "76199",
"colorb": "#ff4500",
"colorw": "#ff4500",
"x": 1710.649,
"y": 706.0179,
"attributes": {
 "expr": null,
"expcolb": "#d3d3d3",
"expcolw": "#c6c6c6",
"degree":        1,
"between":        0 
} 
},
{
 "id": "BC003965",
"size": 2.064135,
"molType": "Gene",
"type": "circle",
"seedArr": "notSeed",
"url": "214489",
"colorb": "#ff4500",
"colorw": "#ff4500",
"x":  1661.43,
"y": 589.5719,
"attributes": {
 "expr": null,
"expcolb": "#d3d3d3",
"expcolw": "#c6c6c6",
"degree":        2,
"between": 5613.608 
} 
},
{
 "id": "BC026590",
"size": 2.043201,
"molType": "Gene",
"type": "circle",
"seedArr": "notSeed",
"url": "230234",
"colorb": "#ff4500",
"colorw": "#ff4500",
"x": 1706.787,
"y": 470.0543,
"attributes": {
 "expr": null,
"expcolb": "#d3d3d3",
"expcolw": "#c6c6c6",
"degree":        2,
"between": 3781.331 
} 
},
{
 "id": "Bloc1s3",
"size":        2,
"molType": "Gene",
"type": "circle",
"seedArr": "notSeed",
"url": "233805",
"colorb": "#ff4500",
"colorw": "#ff4500",
"x": 1688.358,
"y": 170.7613,
"attributes": {
 "expr": null,
"expcolb": "#d3d3d3",
"expcolw": "#c6c6c6",
"degree":        1,
"between":        0 
} 
},
{
 "id": "Zfp229",
"size":        2,
"molType": "Gene",
"type": "circle",
"seedArr": "notSeed",
"url": "381067",
"colorb": "#ff4500",
"colorw": "#ff4500",
"x": 1913.422,
"y": 347.4118,
"attributes": {
 "expr": null,
"expcolb": "#d3d3d3",
"expcolw": "#c6c6c6",
"degree":        1,
"between":        0 
} 
},
{
 "id": "Pak6",
"size":        2,
"molType": "Gene",
"type": "circle",
"seedArr": "notSeed",
"url": "214230",
"colorb": "#ff4500",
"colorw": "#ff4500",
"x": 1680.433,
"y": 685.0541,
"attributes": {
 "expr": null,
"expcolb": "#d3d3d3",
"expcolw": "#c6c6c6",
"degree":        1,
"between":        0 
} 
},
{
 "id": "Hapln4",
"size":        2,
"molType": "Gene",
"type": "circle",
"seedArr": "notSeed",
"url": "330790",
"colorb": "#ff4500",
"colorw": "#ff4500",
"x": 1665.134,
"y": 223.5921,
"attributes": {
 "expr": null,
"expcolb": "#d3d3d3",
"expcolw": "#c6c6c6",
"degree":        1,
"between":        0 
} 
},
{
 "id": "Tigd3",
"size":        2,
"molType": "Gene",
"type": "circle",
"seedArr": "notSeed",
"url": "333193",
"colorb": "#ff4500",
"colorw": "#ff4500",
"x": 1650.586,
"y": 281.2573,
"attributes": {
 "expr": null,
"expcolb": "#d3d3d3",
"expcolw": "#c6c6c6",
"degree":        1,
"between":        0 
} 
},
{
 "id": "Klhl41",
"size":        2,
"molType": "Gene",
"type": "circle",
"seedArr": "notSeed",
"url": "228003",
"colorb": "#ff4500",
"colorw": "#ff4500",
"x": 1813.007,
"y": 318.7726,
"attributes": {
 "expr": null,
"expcolb": "#d3d3d3",
"expcolw": "#c6c6c6",
"degree":        1,
"between":        0 
} 
},
{
 "id": "Mctp2",
"size":        2,
"molType": "Gene",
"type": "circle",
"seedArr": "notSeed",
"url": "244698",
"colorb": "#ff4500",
"colorw": "#ff4500",
"x": 1958.067,
"y": 479.2092,
"attributes": {
 "expr": null,
"expcolb": "#d3d3d3",
"expcolw": "#c6c6c6",
"degree":        1,
"between":        0 
} 
},
{
 "id": "Rmi2",
"size": 2.086945,
"molType": "Gene",
"type": "circle",
"seedArr": "notSeed",
"url": "223970",
"colorb": "#ff4500",
"colorw": "#ff4500",
"x":  1718.26,
"y": 354.0034,
"attributes": {
 "expr": null,
"expcolb": "#d3d3d3",
"expcolw": "#c6c6c6",
"degree":        3,
"between": 7610.203 
} 
},
{
 "id": "Ccdc32",
"size":        2,
"molType": "Gene",
"type": "circle",
"seedArr": "notSeed",
"url": "269037",
"colorb": "#ff4500",
"colorw": "#ff4500",
"x": 1606.918,
"y":  690.081,
"attributes": {
 "expr": null,
"expcolb": "#d3d3d3",
"expcolw": "#c6c6c6",
"degree":        1,
"between":        0 
} 
},
{
 "id": "Ccdc121",
"size":        2,
"molType": "Gene",
"type": "circle",
"seedArr": "notSeed",
"url": "403180",
"colorb": "#ff4500",
"colorw": "#ff4500",
"x": 1937.739,
"y": 485.9921,
"attributes": {
 "expr": null,
"expcolb": "#d3d3d3",
"expcolw": "#c6c6c6",
"degree":        1,
"between":        0 
} 
},
{
 "id": "Rbm44",
"size": 2.000152,
"molType": "Gene",
"type": "circle",
"seedArr": "notSeed",
"url": "330267",
"colorb": "#ff4500",
"colorw": "#ff4500",
"x": 1879.488,
"y": 241.8065,
"attributes": {
 "expr": null,
"expcolb": "#d3d3d3",
"expcolw": "#c6c6c6",
"degree":        2,
"between": 13.33359 
} 
},
{
 "id": "Hjurp",
"size":        2,
"molType": "Gene",
"type": "circle",
"seedArr": "notSeed",
"url": "381280",
"colorb": "#ff4500",
"colorw": "#ff4500",
"x": 1619.659,
"y": 734.4697,
"attributes": {
 "expr": null,
"expcolb": "#d3d3d3",
"expcolw": "#c6c6c6",
"degree":        1,
"between":        0 
} 
},
{
 "id": "Nsl1",
"size":        2,
"molType": "Gene",
"type": "circle",
"seedArr": "notSeed",
"url": "381318",
"colorb": "#ff4500",
"colorw": "#ff4500",
"x": 1831.469,
"y": 282.7331,
"attributes": {
 "expr": null,
"expcolb": "#d3d3d3",
"expcolw": "#c6c6c6",
"degree":        1,
"between":        0 
} 
},
{
 "id": "Aim2",
"size":        2,
"molType": "Gene",
"type": "circle",
"seedArr": "notSeed",
"url": "383619",
"colorb": "#ff4500",
"colorw": "#ff4500",
"x": 1734.339,
"y": 871.8581,
"attributes": {
 "expr": null,
"expcolb": "#d3d3d3",
"expcolw": "#c6c6c6",
"degree":        1,
"between":        0 
} 
},
{
 "id": "Triml1",
"size":        2,
"molType": "Gene",
"type": "circle",
"seedArr": "notSeed",
"url": "237761",
"colorb": "#ff4500",
"colorw": "#ff4500",
"x": 1640.767,
"y": 743.9657,
"attributes": {
 "expr": null,
"expcolb": "#d3d3d3",
"expcolw": "#c6c6c6",
"degree":        1,
"between":        0 
} 
},
{
 "id": "Dhx37",
"size":        2,
"molType": "Gene",
"type": "circle",
"seedArr": "notSeed",
"url": "208144",
"colorb": "#ff4500",
"colorw": "#ff4500",
"x": 1837.409,
"y": 222.6075,
"attributes": {
 "expr": null,
"expcolb": "#d3d3d3",
"expcolw": "#c6c6c6",
"degree":        1,
"between":        0 
} 
},
{
 "id": "Fam160b2",
"size": 2.000152,
"molType": "Gene",
"type": "circle",
"seedArr": "notSeed",
"url": "239170",
"colorb": "#ff4500",
"colorw": "#ff4500",
"x": 1866.563,
"y": 246.0981,
"attributes": {
 "expr": null,
"expcolb": "#d3d3d3",
"expcolw": "#c6c6c6",
"degree":        2,
"between": 13.33359 
} 
},
{
 "id": "Ecm2",
"size":        2,
"molType": "Gene",
"type": "circle",
"seedArr": "notSeed",
"url": "407800",
"colorb": "#ff4500",
"colorw": "#ff4500",
"x": 1723.116,
"y": 189.6007,
"attributes": {
 "expr": null,
"expcolb": "#d3d3d3",
"expcolw": "#c6c6c6",
"degree":        1,
"between":        0 
} 
},
{
 "id": "Zfp941",
"size":  2.01295,
"molType": "Gene",
"type": "circle",
"seedArr": "notSeed",
"url": "407812",
"colorb": "#ff4500",
"colorw": "#ff4500",
"x": 1727.376,
"y": 400.0817,
"attributes": {
 "expr": null,
"expcolb": "#d3d3d3",
"expcolw": "#c6c6c6",
"degree":        2,
"between": 1133.518 
} 
},
{
 "id": "Tstd2",
"size":        2,
"molType": "Gene",
"type": "circle",
"seedArr": "notSeed",
"url": "237926",
"colorb": "#ff4500",
"colorw": "#ff4500",
"x": 1840.127,
"y": 274.2528,
"attributes": {
 "expr": null,
"expcolb": "#d3d3d3",
"expcolw": "#c6c6c6",
"degree":        1,
"between":        0 
} 
},
{
 "id": "Rsad1",
"size":  2.04394,
"molType": "Gene",
"type": "circle",
"seedArr": "notSeed",
"url": null,
"colorb": "#ff4500",
"colorw": "#ff4500",
"x": 1755.108,
"y": 402.6175,
"attributes": {
 "expr": null,
"expcolb": "#d3d3d3",
"expcolw": "#c6c6c6",
"degree":        2,
"between": 3845.998 
} 
},
{
 "id": "Slc17a8",
"size":  2.01225,
"molType": "Gene",
"type": "circle",
"seedArr": "notSeed",
"url": "216227",
"colorb": "#ff4500",
"colorw": "#ff4500",
"x": 1778.524,
"y": 544.2819,
"attributes": {
 "expr": null,
"expcolb": "#d3d3d3",
"expcolw": "#c6c6c6",
"degree":        2,
"between": 1072.212 
} 
},
{
 "id": "Klhl31",
"size":        2,
"molType": "Gene",
"type": "circle",
"seedArr": "notSeed",
"url": "244923",
"colorb": "#ff4500",
"colorw": "#ff4500",
"x": 1697.372,
"y": 669.0389,
"attributes": {
 "expr": null,
"expcolb": "#d3d3d3",
"expcolw": "#c6c6c6",
"degree":        1,
"between":        0 
} 
},
{
 "id": "Synb",
"size":        2,
"molType": "Gene",
"type": "circle",
"seedArr": "notSeed",
"url": "239167",
"colorb": "#ff4500",
"colorw": "#ff4500",
"x": 1895.657,
"y": 359.6112,
"attributes": {
 "expr": null,
"expcolb": "#d3d3d3",
"expcolw": "#c6c6c6",
"degree":        1,
"between":        0 
} 
},
{
 "id": "Zfp711",
"size":        2,
"molType": "Gene",
"type": "circle",
"seedArr": "notSeed",
"url": "232035",
"colorb": "#ff4500",
"colorw": "#ff4500",
"x": 1927.382,
"y": 535.9056,
"attributes": {
 "expr": null,
"expcolb": "#d3d3d3",
"expcolw": "#c6c6c6",
"degree":        1,
"between":        0 
} 
},
{
 "id": "Mkl2",
"size":        2,
"molType": "Gene",
"type": "circle",
"seedArr": "notSeed",
"url": "239719",
"colorb": "#ff4500",
"colorw": "#ff4500",
"x": 1664.407,
"y": 206.6703,
"attributes": {
 "expr": null,
"expcolb": "#d3d3d3",
"expcolw": "#c6c6c6",
"degree":        1,
"between":        0 
} 
},
{
 "id": "Cbx6",
"size":        2,
"molType": "Gene",
"type": "circle",
"seedArr": "notSeed",
"url": "70997",
"colorb": "#ff4500",
"colorw": "#ff4500",
"x":  1691.72,
"y": 642.0148,
"attributes": {
 "expr": null,
"expcolb": "#d3d3d3",
"expcolw": "#c6c6c6",
"degree":        1,
"between":        0 
} 
},
{
 "id": "Mdc1",
"size":        2,
"molType": "Gene",
"type": "circle",
"seedArr": "notSeed",
"url": "240087",
"colorb": "#ff4500",
"colorw": "#ff4500",
"x": 1812.065,
"y": 295.4017,
"attributes": {
 "expr": null,
"expcolb": "#d3d3d3",
"expcolw": "#c6c6c6",
"degree":        1,
"between":        0 
} 
},
{
 "id": "Xkrx",
"size":        2,
"molType": "Gene",
"type": "circle",
"seedArr": "notSeed",
"url": "331524",
"colorb": "#ff4500",
"colorw": "#ff4500",
"x": 1721.828,
"y": 240.9409,
"attributes": {
 "expr": null,
"expcolb": "#d3d3d3",
"expcolw": "#c6c6c6",
"degree":        1,
"between":        0 
} 
},
{
 "id": "Zfp607",
"size":        2,
"molType": "Gene",
"type": "circle",
"seedArr": "notSeed",
"url": null,
"colorb": "#ff4500",
"colorw": "#ff4500",
"x": 1763.015,
"y": 640.2994,
"attributes": {
 "expr": null,
"expcolb": "#d3d3d3",
"expcolw": "#c6c6c6",
"degree":        1,
"between":        0 
} 
},
{
 "id": "Ms4a15",
"size":        2,
"molType": "Gene",
"type": "circle",
"seedArr": "notSeed",
"url": "545279",
"colorb": "#ff4500",
"colorw": "#ff4500",
"x": 1688.097,
"y": 620.6506,
"attributes": {
 "expr": null,
"expcolb": "#d3d3d3",
"expcolw": "#c6c6c6",
"degree":        1,
"between":        0 
} 
},
{
 "id": "Neurl1b",
"size":        2,
"molType": "Gene",
"type": "circle",
"seedArr": "notSeed",
"url": "240055",
"colorb": "#ff4500",
"colorw": "#ff4500",
"x": 2028.904,
"y": 401.4728,
"attributes": {
 "expr": null,
"expcolb": "#d3d3d3",
"expcolw": "#c6c6c6",
"degree":        1,
"between":        0 
} 
},
{
 "id": "Gm5494",
"size":        2,
"molType": "Gene",
"type": "circle",
"seedArr": "notSeed",
"url": "433107",
"colorb": "#ff4500",
"colorw": "#ff4500",
"x": 1609.473,
"y": 619.1856,
"attributes": {
 "expr": null,
"expcolb": "#d3d3d3",
"expcolw": "#c6c6c6",
"degree":        1,
"between":        0 
} 
},
{
 "id": "Bend4",
"size":        2,
"molType": "Gene",
"type": "circle",
"seedArr": "notSeed",
"url": "666938",
"colorb": "#ff4500",
"colorw": "#ff4500",
"x": 1626.339,
"y": 281.7742,
"attributes": {
 "expr": null,
"expcolb": "#d3d3d3",
"expcolw": "#c6c6c6",
"degree":        1,
"between":        0 
} 
},
{
 "id": "Trim43b",
"size":        2,
"molType": "Gene",
"type": "circle",
"seedArr": "notSeed",
"url": "666747",
"colorb": "#ff4500",
"colorw": "#ff4500",
"x": 1581.669,
"y": 645.6498,
"attributes": {
 "expr": null,
"expcolb": "#d3d3d3",
"expcolw": "#c6c6c6",
"degree":        1,
"between":        0 
} 
},
{
 "id": "Trabd2b",
"size":        2,
"molType": "Gene",
"type": "circle",
"seedArr": "notSeed",
"url": "623781",
"colorb": "#ff4500",
"colorw": "#ff4500",
"x": 1670.324,
"y": 622.3521,
"attributes": {
 "expr": null,
"expcolb": "#d3d3d3",
"expcolw": "#c6c6c6",
"degree":        1,
"between":        0 
} 
},
{
 "id": "Gm14137",
"size":        2,
"molType": "Gene",
"type": "circle",
"seedArr": "notSeed",
"url": null,
"colorb": "#ff4500",
"colorw": "#ff4500",
"x": 1796.202,
"y": 336.4364,
"attributes": {
 "expr": null,
"expcolb": "#d3d3d3",
"expcolw": "#c6c6c6",
"degree":        1,
"between":        0 
} 
},
{
 "id": "Zfp345",
"size":        2,
"molType": "Gene",
"type": "circle",
"seedArr": "notSeed",
"url": "628308",
"colorb": "#ff4500",
"colorw": "#ff4500",
"x": 1673.974,
"y": 320.1214,
"attributes": {
 "expr": null,
"expcolb": "#d3d3d3",
"expcolw": "#c6c6c6",
"degree":        1,
"between":        0 
} 
},
{
 "id": "Gm14420",
"size":        2,
"molType": "Gene",
"type": "circle",
"seedArr": "notSeed",
"url": null,
"colorb": "#ff4500",
"colorw": "#ff4500",
"x": 1739.381,
"y": 848.3588,
"attributes": {
 "expr": null,
"expcolb": "#d3d3d3",
"expcolw": "#c6c6c6",
"degree":        1,
"between":        0 
} 
},
{
 "id": "Mup14",
"size":        2,
"molType": "Gene",
"type": "circle",
"seedArr": "notSeed",
"url": "100039116",
"colorb": "#ff4500",
"colorw": "#ff4500",
"x": 1586.282,
"y": 276.0611,
"attributes": {
 "expr": null,
"expcolb": "#d3d3d3",
"expcolw": "#c6c6c6",
"degree":        1,
"between":        0 
} 
},
{
 "id": "Mup17",
"size": 2.010157,
"molType": "Gene",
"type": "circle",
"seedArr": "notSeed",
"url": "100039089",
"colorb": "#ff4500",
"colorw": "#ff4500",
"x":  1605.82,
"y": 221.6937,
"attributes": {
 "expr": null,
"expcolb": "#d3d3d3",
"expcolw": "#c6c6c6",
"degree":        5,
"between": 889.0552 
} 
},
{
 "id": "Mup19",
"size":        2,
"molType": "Gene",
"type": "circle",
"seedArr": "notSeed",
"url": "100189605",
"colorb": "#ff4500",
"colorw": "#ff4500",
"x": 1532.737,
"y": 307.7072,
"attributes": {
 "expr": null,
"expcolb": "#d3d3d3",
"expcolw": "#c6c6c6",
"degree":        1,
"between":        0 
} 
},
{
 "id": "Mup11",
"size": 2.010157,
"molType": "Gene",
"type": "circle",
"seedArr": "notSeed",
"url": "100039028",
"colorb": "#ff4500",
"colorw": "#ff4500",
"x": 1610.241,
"y": 210.6755,
"attributes": {
 "expr": null,
"expcolb": "#d3d3d3",
"expcolw": "#c6c6c6",
"degree":        5,
"between": 889.0552 
} 
},
{
 "id": "Mup12",
"size":        2,
"molType": "Gene",
"type": "circle",
"seedArr": "notSeed",
"url": "100039054",
"colorb": "#ff4500",
"colorw": "#ff4500",
"x": 1613.052,
"y": 252.4155,
"attributes": {
 "expr": null,
"expcolb": "#d3d3d3",
"expcolw": "#c6c6c6",
"degree":        1,
"between":        0 
} 
},
{
 "id": "Mup15",
"size":        2,
"molType": "Gene",
"type": "circle",
"seedArr": "notSeed",
"url": "100039150",
"colorb": "#ff4500",
"colorw": "#ff4500",
"x": 1534.611,
"y": 290.5753,
"attributes": {
 "expr": null,
"expcolb": "#d3d3d3",
"expcolw": "#c6c6c6",
"degree":        1,
"between":        0 
} 
},
{
 "id": "Gm20172",
"size":        2,
"molType": "Gene",
"type": "circle",
"seedArr": "notSeed",
"url": null,
"colorb": "#ff4500",
"colorw": "#ff4500",
"x": 1899.975,
"y": 333.3631,
"attributes": {
 "expr": null,
"expcolb": "#d3d3d3",
"expcolw": "#c6c6c6",
"degree":        1,
"between":        0 
} 
},
{
 "id": "Tmppe",
"size":  2.01225,
"molType": "Gene",
"type": "circle",
"seedArr": "notSeed",
"url": "100504715",
"colorb": "#ff4500",
"colorw": "#ff4500",
"x": 1786.953,
"y": 556.0208,
"attributes": {
 "expr": null,
"expcolb": "#d3d3d3",
"expcolw": "#c6c6c6",
"degree":        2,
"between": 1072.212 
} 
},
{
 "id": "Aco1",
"size":        2,
"molType": "Gene",
"type": "circle",
"seedArr": "notSeed",
"url": "11428",
"colorb": "#ff4500",
"colorw": "#ff4500",
"x": 1777.544,
"y": 286.7953,
"attributes": {
 "expr": null,
"expcolb": "#d3d3d3",
"expcolw": "#c6c6c6",
"degree":        1,
"between":        0 
} 
},
{
 "id": "Adra2b",
"size":        2,
"molType": "Gene",
"type": "circle",
"seedArr": "notSeed",
"url": "11552",
"colorb": "#ff4500",
"colorw": "#ff4500",
"x": 1773.292,
"y": 235.3441,
"attributes": {
 "expr": null,
"expcolb": "#d3d3d3",
"expcolw": "#c6c6c6",
"degree":        1,
"between":        0 
} 
},
{
 "id": "Adrb1",
"size":        2,
"molType": "Gene",
"type": "circle",
"seedArr": "notSeed",
"url": "320129",
"colorb": "#ff4500",
"colorw": "#ff4500",
"x": 1671.839,
"y":  716.476,
"attributes": {
 "expr": null,
"expcolb": "#d3d3d3",
"expcolw": "#c6c6c6",
"degree":        1,
"between":        0 
} 
},
{
 "id": "Btg1",
"size":        2,
"molType": "Gene",
"type": "circle",
"seedArr": "notSeed",
"url": "12226",
"colorb": "#ff4500",
"colorw": "#ff4500",
"x": 1746.455,
"y": 729.1232,
"attributes": {
 "expr": null,
"expcolb": "#d3d3d3",
"expcolw": "#c6c6c6",
"degree":        1,
"between":        0 
} 
},
{
 "id": "Car8",
"size": 2.096685,
"molType": "Gene",
"type": "circle",
"seedArr": "notSeed",
"url": "12319",
"colorb": "#ff4500",
"colorw": "#ff4500",
"x": 1718.951,
"y": 454.3929,
"attributes": {
 "expr": null,
"expcolb": "#d3d3d3",
"expcolw": "#c6c6c6",
"degree":        2,
"between": 8462.699 
} 
},
{
 "id": "Cd28",
"size":        2,
"molType": "Gene",
"type": "circle",
"seedArr": "notSeed",
"url": "12487",
"colorb": "#ff4500",
"colorw": "#ff4500",
"x": 1994.689,
"y": 436.1161,
"attributes": {
 "expr": null,
"expcolb": "#d3d3d3",
"expcolw": "#c6c6c6",
"degree":        1,
"between":        0 
} 
},
{
 "id": "Col4a5",
"size":        2,
"molType": "Gene",
"type": "circle",
"seedArr": "notSeed",
"url": "12830",
"colorb": "#ff4500",
"colorw": "#ff4500",
"x": 1816.214,
"y": 355.7812,
"attributes": {
 "expr": null,
"expcolb": "#d3d3d3",
"expcolw": "#c6c6c6",
"degree":        1,
"between":        0 
} 
},
{
 "id": "Col8a1",
"size":        2,
"molType": "Gene",
"type": "circle",
"seedArr": "notSeed",
"url": "12837",
"colorb": "#ff4500",
"colorw": "#ff4500",
"x": 1640.351,
"y": 614.9802,
"attributes": {
 "expr": null,
"expcolb": "#d3d3d3",
"expcolw": "#c6c6c6",
"degree":        1,
"between":        0 
} 
},
{
 "id": "Comp",
"size":        2,
"molType": "Gene",
"type": "circle",
"seedArr": "notSeed",
"url": "12845",
"colorb": "#ff4500",
"colorw": "#ff4500",
"x": 1494.141,
"y": 508.8879,
"attributes": {
 "expr": null,
"expcolb": "#d3d3d3",
"expcolw": "#c6c6c6",
"degree":        1,
"between":        0 
} 
},
{
 "id": "Comt",
"size": 2.053592,
"molType": "Gene",
"type": "circle",
"seedArr": "notSeed",
"url": "12846",
"colorb": "#ff4500",
"colorw": "#ff4500",
"x": 1855.274,
"y": 423.5054,
"attributes": {
 "expr": null,
"expcolb": "#d3d3d3",
"expcolw": "#c6c6c6",
"degree":        2,
"between":  4690.85 
} 
},
{
 "id": "Cp",
"size":        2,
"molType": "Gene",
"type": "circle",
"seedArr": "notSeed",
"url": "12902",
"colorb": "#ff4500",
"colorw": "#ff4500",
"x": 1689.188,
"y": 689.1954,
"attributes": {
 "expr": null,
"expcolb": "#d3d3d3",
"expcolw": "#c6c6c6",
"degree":        1,
"between":        0 
} 
},
{
 "id": "Cr2",
"size":        2,
"molType": "Gene",
"type": "circle",
"seedArr": "notSeed",
"url": "12944",
"colorb": "#ff4500",
"colorw": "#ff4500",
"x": 1738.146,
"y": 731.2426,
"attributes": {
 "expr": null,
"expcolb": "#d3d3d3",
"expcolw": "#c6c6c6",
"degree":        1,
"between":        0 
} 
},
{
 "id": "Cybb",
"size":        2,
"molType": "Gene",
"type": "circle",
"seedArr": "notSeed",
"url": "13063",
"colorb": "#ff4500",
"colorw": "#ff4500",
"x": 1724.444,
"y": 609.7679,
"attributes": {
 "expr": null,
"expcolb": "#d3d3d3",
"expcolw": "#c6c6c6",
"degree":        1,
"between":        0 
} 
},
{
 "id": "Cyp1a2",
"size":        2,
"molType": "Gene",
"type": "circle",
"seedArr": "notSeed",
"url": "13106",
"colorb": "#ff4500",
"colorw": "#ff4500",
"x": 1935.114,
"y": 430.6342,
"attributes": {
 "expr": null,
"expcolb": "#d3d3d3",
"expcolw": "#c6c6c6",
"degree":        1,
"between":        0 
} 
},
{
 "id": "Mapre1",
"size": 2.044589,
"molType": "Gene",
"type": "circle",
"seedArr": "notSeed",
"url": "13589",
"colorb": "#ff4500",
"colorw": "#ff4500",
"x": 1747.877,
"y": 389.7172,
"attributes": {
 "expr": null,
"expcolb": "#d3d3d3",
"expcolw": "#c6c6c6",
"degree":        2,
"between": 3902.845 
} 
},
{
 "id": "Spib",
"size":        2,
"molType": "Gene",
"type": "circle",
"seedArr": "notSeed",
"url": "272382",
"colorb": "#ff4500",
"colorw": "#ff4500",
"x": 1776.467,
"y": 317.2484,
"attributes": {
 "expr": null,
"expcolb": "#d3d3d3",
"expcolw": "#c6c6c6",
"degree":        1,
"between":        0 
} 
},
{
 "id": "Npm3",
"size":        2,
"molType": "Gene",
"type": "circle",
"seedArr": "notSeed",
"url": "20725",
"colorb": "#ff4500",
"colorw": "#ff4500",
"x": 1818.279,
"y": 714.1862,
"attributes": {
 "expr": null,
"expcolb": "#d3d3d3",
"expcolw": "#c6c6c6",
"degree":        1,
"between":        0 
} 
},
{
 "id": "Epb4.2",
"size":        2,
"molType": "Gene",
"type": "circle",
"seedArr": "notSeed",
"url": "13828",
"colorb": "#ff4500",
"colorw": "#ff4500",
"x": 1793.641,
"y": 234.6669,
"attributes": {
 "expr": null,
"expcolb": "#d3d3d3",
"expcolw": "#c6c6c6",
"degree":        1,
"between":        0 
} 
},
{
 "id": "Gaa",
"size":        2,
"molType": "Gene",
"type": "circle",
"seedArr": "notSeed",
"url": "14395",
"colorb": "#ff4500",
"colorw": "#ff4500",
"x":  1721.34,
"y": 341.3575,
"attributes": {
 "expr": null,
"expcolb": "#d3d3d3",
"expcolw": "#c6c6c6",
"degree":        1,
"between":        0 
} 
},
{
 "id": "Gata1",
"size":        2,
"molType": "Gene",
"type": "circle",
"seedArr": "notSeed",
"url": "14460",
"colorb": "#ff4500",
"colorw": "#ff4500",
"x": 1735.892,
"y": 205.8814,
"attributes": {
 "expr": null,
"expcolb": "#d3d3d3",
"expcolw": "#c6c6c6",
"degree":        1,
"between":        0 
} 
},
{
 "id": "Gdf3",
"size":        2,
"molType": "Gene",
"type": "circle",
"seedArr": "notSeed",
"url": "14583",
"colorb": "#ff4500",
"colorw": "#ff4500",
"x": 1687.907,
"y": 667.6474,
"attributes": {
 "expr": null,
"expcolb": "#d3d3d3",
"expcolw": "#c6c6c6",
"degree":        1,
"between":        0 
} 
},
{
 "id": "Gfpt1",
"size":        2,
"molType": "Gene",
"type": "circle",
"seedArr": "notSeed",
"url": null,
"colorb": "#ff4500",
"colorw": "#ff4500",
"x": 1807.464,
"y": 201.6525,
"attributes": {
 "expr": null,
"expcolb": "#d3d3d3",
"expcolw": "#c6c6c6",
"degree":        1,
"between":        0 
} 
},
{
 "id": "Slc2a4",
"size":        2,
"molType": "Gene",
"type": "circle",
"seedArr": "notSeed",
"url": "20528",
"colorb": "#ff4500",
"colorw": "#ff4500",
"x":  1732.34,
"y": 195.0411,
"attributes": {
 "expr": null,
"expcolb": "#d3d3d3",
"expcolw": "#c6c6c6",
"degree":        1,
"between":        0 
} 
},
{
 "id": "Gnaz",
"size":        2,
"molType": "Gene",
"type": "circle",
"seedArr": "notSeed",
"url": "14751",
"colorb": "#ff4500",
"colorw": "#ff4500",
"x": 1682.403,
"y":  736.195,
"attributes": {
 "expr": null,
"expcolb": "#d3d3d3",
"expcolw": "#c6c6c6",
"degree":        1,
"between":        0 
} 
},
{
 "id": "Grik3",
"size": 2.002289,
"molType": "Gene",
"type": "circle",
"seedArr": "notSeed",
"url": "14807",
"colorb": "#ff4500",
"colorw": "#ff4500",
"x": 1627.686,
"y":  587.594,
"attributes": {
 "expr": null,
"expcolb": "#d3d3d3",
"expcolw": "#c6c6c6",
"degree":        2,
"between": 200.3284 
} 
},
{
 "id": "H2-Q4",
"size":        2,
"molType": "Gene",
"type": "circle",
"seedArr": "notSeed",
"url": "15015",
"colorb": "#ff4500",
"colorw": "#ff4500",
"x": 1659.829,
"y": 801.0205,
"attributes": {
 "expr": null,
"expcolb": "#d3d3d3",
"expcolw": "#c6c6c6",
"degree":        1,
"between":        0 
} 
},
{
 "id": "H2-T23",
"size":        2,
"molType": "Gene",
"type": "circle",
"seedArr": "notSeed",
"url": "15040",
"colorb": "#ff4500",
"colorw": "#ff4500",
"x": 1630.773,
"y": 719.8634,
"attributes": {
 "expr": null,
"expcolb": "#d3d3d3",
"expcolw": "#c6c6c6",
"degree":        1,
"between":        0 
} 
},
{
 "id": "Hao1",
"size":        2,
"molType": "Gene",
"type": "circle",
"seedArr": "notSeed",
"url": "15112",
"colorb": "#ff4500",
"colorw": "#ff4500",
"x": 1669.962,
"y": 681.2135,
"attributes": {
 "expr": null,
"expcolb": "#d3d3d3",
"expcolw": "#c6c6c6",
"degree":        1,
"between":        0 
} 
},
{
 "id": "Hoxb1",
"size":        2,
"molType": "Gene",
"type": "circle",
"seedArr": "notSeed",
"url": "15410",
"colorb": "#ff4500",
"colorw": "#ff4500",
"x": 1758.884,
"y": 623.7583,
"attributes": {
 "expr": null,
"expcolb": "#d3d3d3",
"expcolw": "#c6c6c6",
"degree":        1,
"between":        0 
} 
},
{
 "id": "Hoxb3",
"size": 2.031779,
"molType": "Gene",
"type": "circle",
"seedArr": "notSeed",
"url": null,
"colorb": "#ff4500",
"colorw": "#ff4500",
"x": 1826.352,
"y": 589.5483,
"attributes": {
 "expr": null,
"expcolb": "#d3d3d3",
"expcolw": "#c6c6c6",
"degree":        2,
"between": 2781.526 
} 
},
{
 "id": "Hoxc10",
"size":        2,
"molType": "Gene",
"type": "circle",
"seedArr": "notSeed",
"url": "15423",
"colorb": "#ff4500",
"colorw": "#ff4500",
"x":  1724.91,
"y": 681.2988,
"attributes": {
 "expr": null,
"expcolb": "#d3d3d3",
"expcolw": "#c6c6c6",
"degree":        1,
"between":        0 
} 
},
{
 "id": "Il5ra",
"size":        2,
"molType": "Gene",
"type": "circle",
"seedArr": "notSeed",
"url": "16192",
"colorb": "#ff4500",
"colorw": "#ff4500",
"x": 1698.161,
"y":  396.095,
"attributes": {
 "expr": null,
"expcolb": "#d3d3d3",
"expcolw": "#c6c6c6",
"degree":        1,
"between":        0 
} 
},
{
 "id": "IL6",
"size":        2,
"molType": "Gene",
"type": "circle",
"seedArr": "notSeed",
"url": "16362",
"colorb": "#ff4500",
"colorw": "#ff4500",
"x": 1614.659,
"y": 107.2941,
"attributes": {
 "expr": null,
"expcolb": "#d3d3d3",
"expcolw": "#c6c6c6",
"degree":        1,
"between":        0 
} 
},
{
 "id": "Itgb3",
"size":        2,
"molType": "Gene",
"type": "circle",
"seedArr": "notSeed",
"url": "16416",
"colorb": "#ff4500",
"colorw": "#ff4500",
"x": 1594.078,
"y": 624.5557,
"attributes": {
 "expr": null,
"expcolb": "#d3d3d3",
"expcolw": "#c6c6c6",
"degree":        1,
"between":        0 
} 
},
{
 "id": "Itgb4",
"size":        2,
"molType": "Gene",
"type": "circle",
"seedArr": "notSeed",
"url": "192897",
"colorb": "#ff4500",
"colorw": "#ff4500",
"x": 1650.266,
"y":  674.793,
"attributes": {
 "expr": null,
"expcolb": "#d3d3d3",
"expcolw": "#c6c6c6",
"degree":        1,
"between":        0 
} 
},
{
 "id": "Itgb6",
"size":        2,
"molType": "Gene",
"type": "circle",
"seedArr": "notSeed",
"url": "16423",
"colorb": "#ff4500",
"colorw": "#ff4500",
"x": 1811.621,
"y": 618.7078,
"attributes": {
 "expr": null,
"expcolb": "#d3d3d3",
"expcolw": "#c6c6c6",
"degree":        1,
"between":        0 
} 
},
{
 "id": "Lifr",
"size":        2,
"molType": "Gene",
"type": "circle",
"seedArr": "notSeed",
"url": "16880",
"colorb": "#ff4500",
"colorw": "#ff4500",
"x": 1682.025,
"y": 273.5166,
"attributes": {
 "expr": null,
"expcolb": "#d3d3d3",
"expcolw": "#c6c6c6",
"degree":        1,
"between":        0 
} 
},
{
 "id": "Lmna",
"size":        2,
"molType": "Gene",
"type": "circle",
"seedArr": "notSeed",
"url": "21898",
"colorb": "#ff4500",
"colorw": "#ff4500",
"x": 1644.714,
"y": 719.7716,
"attributes": {
 "expr": null,
"expcolb": "#d3d3d3",
"expcolw": "#c6c6c6",
"degree":        1,
"between":        0 
} 
},
{
 "id": "Mak",
"size":        2,
"molType": "Gene",
"type": "circle",
"seedArr": "notSeed",
"url": "17161",
"colorb": "#ff4500",
"colorw": "#ff4500",
"x": 1649.736,
"y": 616.0769,
"attributes": {
 "expr": null,
"expcolb": "#d3d3d3",
"expcolw": "#c6c6c6",
"degree":        1,
"between":        0 
} 
},
{
 "id": "Maoa",
"size":        2,
"molType": "Gene",
"type": "circle",
"seedArr": "notSeed",
"url": null,
"colorb": "#ff4500",
"colorw": "#ff4500",
"x": 1746.102,
"y": 803.0273,
"attributes": {
 "expr": null,
"expcolb": "#d3d3d3",
"expcolw": "#c6c6c6",
"degree":        1,
"between":        0 
} 
},
{
 "id": "Mcc",
"size":        2,
"molType": "Gene",
"type": "circle",
"seedArr": "notSeed",
"url": "328949",
"colorb": "#ff4500",
"colorw": "#ff4500",
"x": 1810.915,
"y": 173.8667,
"attributes": {
 "expr": null,
"expcolb": "#d3d3d3",
"expcolw": "#c6c6c6",
"degree":        1,
"between":        0 
} 
},
{
 "id": "Ncl",
"size":  2.01225,
"molType": "Gene",
"type": "circle",
"seedArr": "notSeed",
"url": "17975",
"colorb": "#ff4500",
"colorw": "#ff4500",
"x": 1755.465,
"y": 581.2886,
"attributes": {
 "expr": null,
"expcolb": "#d3d3d3",
"expcolw": "#c6c6c6",
"degree":        2,
"between": 1072.212 
} 
},
{
 "id": "Nos3",
"size":        2,
"molType": "Gene",
"type": "circle",
"seedArr": "notSeed",
"url": "18127",
"colorb": "#ff4500",
"colorw": "#ff4500",
"x": 1662.073,
"y": 692.5692,
"attributes": {
 "expr": null,
"expcolb": "#d3d3d3",
"expcolw": "#c6c6c6",
"degree":        1,
"between":        0 
} 
},
{
 "id": "Osbp",
"size":        2,
"molType": "Gene",
"type": "circle",
"seedArr": "notSeed",
"url": "76303",
"colorb": "#ff4500",
"colorw": "#ff4500",
"x": 1651.975,
"y": 608.4068,
"attributes": {
 "expr": null,
"expcolb": "#d3d3d3",
"expcolw": "#c6c6c6",
"degree":        1,
"between":        0 
} 
},
{
 "id": "Pax2",
"size":        2,
"molType": "Gene",
"type": "circle",
"seedArr": "notSeed",
"url": "18505",
"colorb": "#ff4500",
"colorw": "#ff4500",
"x": 1779.496,
"y":  633.156,
"attributes": {
 "expr": null,
"expcolb": "#d3d3d3",
"expcolw": "#c6c6c6",
"degree":        1,
"between":        0 
} 
},
{
 "id": "Pdgfb",
"size":        2,
"molType": "Gene",
"type": "circle",
"seedArr": "notSeed",
"url": "18591",
"colorb": "#ff4500",
"colorw": "#ff4500",
"x": 1558.544,
"y": 699.5023,
"attributes": {
 "expr": null,
"expcolb": "#d3d3d3",
"expcolw": "#c6c6c6",
"degree":        1,
"between":        0 
} 
},
{
 "id": "Prf1",
"size":        2,
"molType": "Gene",
"type": "circle",
"seedArr": "notSeed",
"url": "18646",
"colorb": "#ff4500",
"colorw": "#ff4500",
"x": 1715.798,
"y": 609.9301,
"attributes": {
 "expr": null,
"expcolb": "#d3d3d3",
"expcolw": "#c6c6c6",
"degree":        1,
"between":        0 
} 
},
{
 "id": "Serpine1",
"size": 2.015894,
"molType": "Gene",
"type": "circle",
"seedArr": "notSeed",
"url": "18787",
"colorb": "#ff4500",
"colorw": "#ff4500",
"x": 1910.872,
"y": 478.7553,
"attributes": {
 "expr": null,
"expcolb": "#d3d3d3",
"expcolw": "#c6c6c6",
"degree":        2,
"between": 1391.212 
} 
},
{
 "id": "Ctsa",
"size":        2,
"molType": "Gene",
"type": "circle",
"seedArr": "notSeed",
"url": "19025",
"colorb": "#ff4500",
"colorw": "#ff4500",
"x": 1710.954,
"y": 193.9535,
"attributes": {
 "expr": null,
"expcolb": "#d3d3d3",
"expcolw": "#c6c6c6",
"degree":        1,
"between":        0 
} 
},
{
 "id": "Ptpn2",
"size":        2,
"molType": "Gene",
"type": "circle",
"seedArr": "notSeed",
"url": "19255",
"colorb": "#ff4500",
"colorw": "#ff4500",
"x": 1767.056,
"y": 242.4691,
"attributes": {
 "expr": null,
"expcolb": "#d3d3d3",
"expcolw": "#c6c6c6",
"degree":        1,
"between":        0 
} 
},
{
 "id": "Ptpre",
"size": 2.000152,
"molType": "Gene",
"type": "circle",
"seedArr": "notSeed",
"url": "19267",
"colorb": "#ff4500",
"colorw": "#ff4500",
"x": 1826.405,
"y": 168.9814,
"attributes": {
 "expr": null,
"expcolb": "#d3d3d3",
"expcolw": "#c6c6c6",
"degree":        2,
"between": 13.33359 
} 
},
{
 "id": "Rac2",
"size": 2.012778,
"molType": "Gene",
"type": "circle",
"seedArr": "notSeed",
"url": "19354",
"colorb": "#ff4500",
"colorw": "#ff4500",
"x": 1722.998,
"y": 300.7056,
"attributes": {
 "expr": null,
"expcolb": "#d3d3d3",
"expcolw": "#c6c6c6",
"degree":        2,
"between":   1118.4 
} 
},
{
 "id": "Ret",
"size":        2,
"molType": "Gene",
"type": "circle",
"seedArr": "notSeed",
"url": "19713",
"colorb": "#ff4500",
"colorw": "#ff4500",
"x": 1555.145,
"y": 340.9662,
"attributes": {
 "expr": null,
"expcolb": "#d3d3d3",
"expcolw": "#c6c6c6",
"degree":        1,
"between":        0 
} 
},
{
 "id": "Trim27",
"size":        2,
"molType": "Gene",
"type": "circle",
"seedArr": "notSeed",
"url": "19720",
"colorb": "#ff4500",
"colorw": "#ff4500",
"x": 1804.911,
"y": 241.8838,
"attributes": {
 "expr": null,
"expcolb": "#d3d3d3",
"expcolw": "#c6c6c6",
"degree":        1,
"between":        0 
} 
},
{
 "id": "Sox7",
"size":        2,
"molType": "Gene",
"type": "circle",
"seedArr": "notSeed",
"url": "20680",
"colorb": "#ff4500",
"colorw": "#ff4500",
"x": 1746.583,
"y": 201.9478,
"attributes": {
 "expr": null,
"expcolb": "#d3d3d3",
"expcolw": "#c6c6c6",
"degree":        1,
"between":        0 
} 
},
{
 "id": "Il1rl1",
"size":        2,
"molType": "Gene",
"type": "circle",
"seedArr": "notSeed",
"url": "17082",
"colorb": "#ff4500",
"colorw": "#ff4500",
"x": 1690.429,
"y": 226.2099,
"attributes": {
 "expr": null,
"expcolb": "#d3d3d3",
"expcolw": "#c6c6c6",
"degree":        1,
"between":        0 
} 
},
{
 "id": "Tgfb2",
"size": 2.000152,
"molType": "Gene",
"type": "circle",
"seedArr": "notSeed",
"url": "21808",
"colorb": "#ff4500",
"colorw": "#ff4500",
"x": 1838.902,
"y": 196.3803,
"attributes": {
 "expr": null,
"expcolb": "#d3d3d3",
"expcolw": "#c6c6c6",
"degree":        2,
"between": 13.33359 
} 
},
{
 "id": "Timp2",
"size":        2,
"molType": "Gene",
"type": "circle",
"seedArr": "notSeed",
"url": "21858",
"colorb": "#ff4500",
"colorw": "#ff4500",
"x": 1966.228,
"y": 436.8419,
"attributes": {
 "expr": null,
"expcolb": "#d3d3d3",
"expcolw": "#c6c6c6",
"degree":        1,
"between":        0 
} 
},
{
 "id": "Cdh4",
"size":        2,
"molType": "Gene",
"type": "circle",
"seedArr": "notSeed",
"url": "53817",
"colorb": "#ff4500",
"colorw": "#ff4500",
"x":   1751.1,
"y": 705.8749,
"attributes": {
 "expr": null,
"expcolb": "#d3d3d3",
"expcolw": "#c6c6c6",
"degree":        1,
"between":        0 
} 
},
{
 "id": "St3gal2",
"size":        2,
"molType": "Gene",
"type": "circle",
"seedArr": "notSeed",
"url": "20444",
"colorb": "#ff4500",
"colorw": "#ff4500",
"x": 1877.189,
"y": 341.4318,
"attributes": {
 "expr": null,
"expcolb": "#d3d3d3",
"expcolw": "#c6c6c6",
"degree":        1,
"between":        0 
} 
},
{
 "id": "Pigh",
"size":        2,
"molType": "Gene",
"type": "circle",
"seedArr": "notSeed",
"url": "13512",
"colorb": "#ff4500",
"colorw": "#ff4500",
"x":     1876,
"y": 557.3051,
"attributes": {
 "expr": null,
"expcolb": "#d3d3d3",
"expcolw": "#c6c6c6",
"degree":        1,
"between":        0 
} 
},
{
 "id": "Prdx1",
"size":        2,
"molType": "Gene",
"type": "circle",
"seedArr": "notSeed",
"url": "18477",
"colorb": "#ff4500",
"colorw": "#ff4500",
"x": 1722.598,
"y": 324.6403,
"attributes": {
 "expr": null,
"expcolb": "#d3d3d3",
"expcolw": "#c6c6c6",
"degree":        1,
"between":        0 
} 
},
{
 "id": "Ptk6",
"size":        2,
"molType": "Gene",
"type": "circle",
"seedArr": "notSeed",
"url": "20459",
"colorb": "#ff4500",
"colorw": "#ff4500",
"x": 1714.097,
"y": 230.6397,
"attributes": {
 "expr": null,
"expcolb": "#d3d3d3",
"expcolw": "#c6c6c6",
"degree":        1,
"between":        0 
} 
},
{
 "id": "Bax",
"size":        2,
"molType": "Gene",
"type": "circle",
"seedArr": "notSeed",
"url": "20592",
"colorb": "#ff4500",
"colorw": "#ff4500",
"x":  1825.94,
"y": 146.5336,
"attributes": {
 "expr": null,
"expcolb": "#d3d3d3",
"expcolw": "#c6c6c6",
"degree":        1,
"between":        0 
} 
},
{
 "id": "Slc1a3",
"size":        2,
"molType": "Gene",
"type": "circle",
"seedArr": "notSeed",
"url": "17135",
"colorb": "#ff4500",
"colorw": "#ff4500",
"x":  1608.51,
"y": 699.3238,
"attributes": {
 "expr": null,
"expcolb": "#d3d3d3",
"expcolw": "#c6c6c6",
"degree":        1,
"between":        0 
} 
},
{
 "id": "1190002N15Rik",
"size":        2,
"molType": "Gene",
"type": "circle",
"seedArr": "notSeed",
"url": "68861",
"colorb": "#ff4500",
"colorw": "#ff4500",
"x": 1707.524,
"y": 463.0863,
"attributes": {
 "expr": null,
"expcolb": "#d3d3d3",
"expcolw": "#c6c6c6",
"degree":        1,
"between":        0 
} 
},
{
 "id": "1200014J11Rik",
"size":        2,
"molType": "Gene",
"type": "circle",
"seedArr": "notSeed",
"url": "66874",
"colorb": "#ff4500",
"colorw": "#ff4500",
"x":  1673.98,
"y": 762.8932,
"attributes": {
 "expr": null,
"expcolb": "#d3d3d3",
"expcolw": "#c6c6c6",
"degree":        1,
"between":        0 
} 
},
{
 "id": "1600029D21Rik",
"size":        2,
"molType": "Gene",
"type": "circle",
"seedArr": "notSeed",
"url": "76509",
"colorb": "#ff4500",
"colorw": "#ff4500",
"x": 1787.592,
"y": 610.1847,
"attributes": {
 "expr": null,
"expcolb": "#d3d3d3",
"expcolw": "#c6c6c6",
"degree":        1,
"between":        0 
} 
},
{
 "id": "1810041L15Rik",
"size":        2,
"molType": "Gene",
"type": "circle",
"seedArr": "notSeed",
"url": "72301",
"colorb": "#ff4500",
"colorw": "#ff4500",
"x": 1676.746,
"y": 725.9264,
"attributes": {
 "expr": null,
"expcolb": "#d3d3d3",
"expcolw": "#c6c6c6",
"degree":        1,
"between":        0 
} 
},
{
 "id": "2010012O05Rik",
"size": 2.064135,
"molType": "Gene",
"type": "circle",
"seedArr": "notSeed",
"url": "66439",
"colorb": "#ff4500",
"colorw": "#ff4500",
"x":  1714.53,
"y": 555.7199,
"attributes": {
 "expr": null,
"expcolb": "#d3d3d3",
"expcolw": "#c6c6c6",
"degree":        2,
"between": 5613.608 
} 
},
{
 "id": "2010315B03Rik",
"size":        2,
"molType": "Gene",
"type": "circle",
"seedArr": "notSeed",
"url": "630836",
"colorb": "#ff4500",
"colorw": "#ff4500",
"x": 1694.036,
"y": 312.1839,
"attributes": {
 "expr": null,
"expcolb": "#d3d3d3",
"expcolw": "#c6c6c6",
"degree":        1,
"between":        0 
} 
},
{
 "id": "2510039O18Rik",
"size":        2,
"molType": "Gene",
"type": "circle",
"seedArr": "notSeed",
"url": "77034",
"colorb": "#ff4500",
"colorw": "#ff4500",
"x": 1556.362,
"y": 508.3359,
"attributes": {
 "expr": null,
"expcolb": "#d3d3d3",
"expcolw": "#c6c6c6",
"degree":        1,
"between":        0 
} 
},
{
 "id": "2510049J12Rik",
"size":        2,
"molType": "Gene",
"type": "circle",
"seedArr": "notSeed",
"url": "70291",
"colorb": "#ff4500",
"colorw": "#ff4500",
"x": 1611.269,
"y": 629.8606,
"attributes": {
 "expr": null,
"expcolb": "#d3d3d3",
"expcolw": "#c6c6c6",
"degree":        1,
"between":        0 
} 
},
{
 "id": "2700089E24Rik",
"size":        2,
"molType": "Gene",
"type": "circle",
"seedArr": "notSeed",
"url": "381820",
"colorb": "#ff4500",
"colorw": "#ff4500",
"x": 1624.389,
"y": 553.8388,
"attributes": {
 "expr": null,
"expcolb": "#d3d3d3",
"expcolw": "#c6c6c6",
"degree":        1,
"between":        0 
} 
},
{
 "id": "2810006K23Rik",
"size":        2,
"molType": "Gene",
"type": "circle",
"seedArr": "notSeed",
"url": "72650",
"colorb": "#ff4500",
"colorw": "#ff4500",
"x": 1772.458,
"y": 213.4453,
"attributes": {
 "expr": null,
"expcolb": "#d3d3d3",
"expcolw": "#c6c6c6",
"degree":        1,
"between":        0 
} 
},
{
 "id": "2810474O19Rik",
"size":        2,
"molType": "Gene",
"type": "circle",
"seedArr": "notSeed",
"url": "67246",
"colorb": "#ff4500",
"colorw": "#ff4500",
"x": 1700.178,
"y": 206.9805,
"attributes": {
 "expr": null,
"expcolb": "#d3d3d3",
"expcolw": "#c6c6c6",
"degree":        1,
"between":        0 
} 
},
{
 "id": "2900026A02Rik",
"size":        2,
"molType": "Gene",
"type": "circle",
"seedArr": "notSeed",
"url": "243219",
"colorb": "#ff4500",
"colorw": "#ff4500",
"x": 1649.907,
"y": 452.8806,
"attributes": {
 "expr": null,
"expcolb": "#d3d3d3",
"expcolw": "#c6c6c6",
"degree":        1,
"between":        0 
} 
},
{
 "id": "4921509C19Rik",
"size":        2,
"molType": "Gene",
"type": "circle",
"seedArr": "notSeed",
"url": "381393",
"colorb": "#ff4500",
"colorw": "#ff4500",
"x": 1922.597,
"y": 415.2183,
"attributes": {
 "expr": null,
"expcolb": "#d3d3d3",
"expcolw": "#c6c6c6",
"degree":        1,
"between":        0 
} 
},
{
 "id": "4921536K21Rik",
"size":        2,
"molType": "Gene",
"type": "circle",
"seedArr": "notSeed",
"url": "67430",
"colorb": "#ff4500",
"colorw": "#ff4500",
"x": 1832.413,
"y": 349.3409,
"attributes": {
 "expr": null,
"expcolb": "#d3d3d3",
"expcolw": "#c6c6c6",
"degree":        1,
"between":        0 
} 
},
{
 "id": "4930430F08Rik",
"size":        2,
"molType": "Gene",
"type": "circle",
"seedArr": "notSeed",
"url": "68281",
"colorb": "#ff4500",
"colorw": "#ff4500",
"x": 1794.804,
"y": 733.1823,
"attributes": {
 "expr": null,
"expcolb": "#d3d3d3",
"expcolw": "#c6c6c6",
"degree":        1,
"between":        0 
} 
},
{
 "id": "4930519G04Rik",
"size":        2,
"molType": "Gene",
"type": "circle",
"seedArr": "notSeed",
"url": "67593",
"colorb": "#ff4500",
"colorw": "#ff4500",
"x": 1768.056,
"y": 172.5781,
"attributes": {
 "expr": null,
"expcolb": "#d3d3d3",
"expcolw": "#c6c6c6",
"degree":        1,
"between":        0 
} 
},
{
 "id": "4930539E08Rik",
"size":        2,
"molType": "Gene",
"type": "circle",
"seedArr": "notSeed",
"url": "207819",
"colorb": "#ff4500",
"colorw": "#ff4500",
"x": 1654.961,
"y":  300.781,
"attributes": {
 "expr": null,
"expcolb": "#d3d3d3",
"expcolw": "#c6c6c6",
"degree":        1,
"between":        0 
} 
},
{
 "id": "4931406P16Rik",
"size":        2,
"molType": "Gene",
"type": "circle",
"seedArr": "notSeed",
"url": "233103",
"colorb": "#ff4500",
"colorw": "#ff4500",
"x": 1795.833,
"y": 674.5047,
"attributes": {
 "expr": null,
"expcolb": "#d3d3d3",
"expcolw": "#c6c6c6",
"degree":        1,
"between":        0 
} 
},
{
 "id": "4933426M11Rik",
"size":        2,
"molType": "Gene",
"type": "circle",
"seedArr": "notSeed",
"url": "217684",
"colorb": "#ff4500",
"colorw": "#ff4500",
"x": 1707.148,
"y": 547.6478,
"attributes": {
 "expr": null,
"expcolb": "#d3d3d3",
"expcolw": "#c6c6c6",
"degree":        1,
"between":        0 
} 
},
{
 "id": "5730409E04Rik",
"size":        2,
"molType": "Gene",
"type": "circle",
"seedArr": "notSeed",
"url": "230757",
"colorb": "#ff4500",
"colorw": "#ff4500",
"x": 1896.848,
"y": 313.0996,
"attributes": {
 "expr": null,
"expcolb": "#d3d3d3",
"expcolw": "#c6c6c6",
"degree":        1,
"between":        0 
} 
},
{
 "id": "5730455P16Rik",
"size":  2.01225,
"molType": "Gene",
"type": "circle",
"seedArr": "notSeed",
"url": "70591",
"colorb": "#ff4500",
"colorw": "#ff4500",
"x": 1751.417,
"y":  544.359,
"attributes": {
 "expr": null,
"expcolb": "#d3d3d3",
"expcolw": "#c6c6c6",
"degree":        2,
"between": 1072.212 
} 
},
{
 "id": "6030458C11Rik",
"size": 2.109495,
"molType": "Gene",
"type": "circle",
"seedArr": "notSeed",
"url": "77877",
"colorb": "#ff4500",
"colorw": "#ff4500",
"x": 1730.807,
"y": 385.5488,
"attributes": {
 "expr": null,
"expcolb": "#d3d3d3",
"expcolw": "#c6c6c6",
"degree":        2,
"between": 9583.923 
} 
},
{
 "id": "8430419L09Rik",
"size":        2,
"molType": "Gene",
"type": "circle",
"seedArr": "notSeed",
"url": "74525",
"colorb": "#ff4500",
"colorw": "#ff4500",
"x": 1758.203,
"y": 462.8409,
"attributes": {
 "expr": null,
"expcolb": "#d3d3d3",
"expcolw": "#c6c6c6",
"degree":        1,
"between":        0 
} 
},
{
 "id": "9330159F19Rik",
"size":        2,
"molType": "Gene",
"type": "circle",
"seedArr": "notSeed",
"url": "212448",
"colorb": "#ff4500",
"colorw": "#ff4500",
"x": 1785.739,
"y": 179.5148,
"attributes": {
 "expr": null,
"expcolb": "#d3d3d3",
"expcolw": "#c6c6c6",
"degree":        1,
"between":        0 
} 
},
{
 "id": "A530054K11Rik",
"size":        2,
"molType": "Gene",
"type": "circle",
"seedArr": "notSeed",
"url": "212281",
"colorb": "#ff4500",
"colorw": "#ff4500",
"x": 1751.583,
"y": 265.1454,
"attributes": {
 "expr": null,
"expcolb": "#d3d3d3",
"expcolw": "#c6c6c6",
"degree":        1,
"between":        0 
} 
},
{
 "id": "A830018L16Rik",
"size":        2,
"molType": "Gene",
"type": "circle",
"seedArr": "notSeed",
"url": "320492",
"colorb": "#ff4500",
"colorw": "#ff4500",
"x": 1667.705,
"y": 725.7798,
"attributes": {
 "expr": null,
"expcolb": "#d3d3d3",
"expcolw": "#c6c6c6",
"degree":        1,
"between":        0 
} 
},
{
 "id": "Aagab",
"size":        2,
"molType": "Gene",
"type": "circle",
"seedArr": "notSeed",
"url": "66939",
"colorb": "#ff4500",
"colorw": "#ff4500",
"x": 1650.091,
"y": 563.0782,
"attributes": {
 "expr": null,
"expcolb": "#d3d3d3",
"expcolw": "#c6c6c6",
"degree":        1,
"between":        0 
} 
},
{
 "id": "Cpox",
"size": 2.119586,
"molType": "Gene",
"type": "circle",
"seedArr": "notSeed",
"url": "12892",
"colorb": "#ff4500",
"colorw": "#ff4500",
"x": 1732.794,
"y": 549.9415,
"attributes": {
 "expr": null,
"expcolb": "#d3d3d3",
"expcolw": "#c6c6c6",
"degree":        3,
"between": 10467.15 
} 
},
{
 "id": "Abcc9",
"size":        2,
"molType": "Gene",
"type": "circle",
"seedArr": "notSeed",
"url": "20928",
"colorb": "#ff4500",
"colorw": "#ff4500",
"x": 1670.998,
"y": 310.6997,
"attributes": {
 "expr": null,
"expcolb": "#d3d3d3",
"expcolw": "#c6c6c6",
"degree":        1,
"between":        0 
} 
},
{
 "id": "Ablim1",
"size":        2,
"molType": "Gene",
"type": "circle",
"seedArr": "notSeed",
"url": "226251",
"colorb": "#ff4500",
"colorw": "#ff4500",
"x": 1527.847,
"y": 453.8318,
"attributes": {
 "expr": null,
"expcolb": "#d3d3d3",
"expcolw": "#c6c6c6",
"degree":        1,
"between":        0 
} 
},
{
 "id": "Grk4",
"size":        2,
"molType": "Gene",
"type": "circle",
"seedArr": "notSeed",
"url": "14772",
"colorb": "#ff4500",
"colorw": "#ff4500",
"x":  1678.52,
"y": 829.9608,
"attributes": {
 "expr": null,
"expcolb": "#d3d3d3",
"expcolw": "#c6c6c6",
"degree":        1,
"between":        0 
} 
},
{
 "id": "Gskip",
"size":        2,
"molType": "Gene",
"type": "circle",
"seedArr": "notSeed",
"url": "66787",
"colorb": "#ff4500",
"colorw": "#ff4500",
"x": 1863.743,
"y":  592.058,
"attributes": {
 "expr": null,
"expcolb": "#d3d3d3",
"expcolw": "#c6c6c6",
"degree":        1,
"between":        0 
} 
},
{
 "id": "Csnk1a1",
"size":        2,
"molType": "Gene",
"type": "circle",
"seedArr": "notSeed",
"url": "93687",
"colorb": "#ff4500",
"colorw": "#ff4500",
"x": 1704.516,
"y": 584.2031,
"attributes": {
 "expr": null,
"expcolb": "#d3d3d3",
"expcolw": "#c6c6c6",
"degree":        1,
"between":        0 
} 
},
{
 "id": "Csnk1g1",
"size":        2,
"molType": "Gene",
"type": "circle",
"seedArr": "notSeed",
"url": "214897",
"colorb": "#ff4500",
"colorw": "#ff4500",
"x": 1618.515,
"y": 624.7486,
"attributes": {
 "expr": null,
"expcolb": "#d3d3d3",
"expcolw": "#c6c6c6",
"degree":        1,
"between":        0 
} 
},
{
 "id": "Acot11",
"size":        2,
"molType": "Gene",
"type": "circle",
"seedArr": "notSeed",
"url": "329910",
"colorb": "#ff4500",
"colorw": "#ff4500",
"x": 1598.575,
"y": 469.3372,
"attributes": {
 "expr": null,
"expcolb": "#d3d3d3",
"expcolw": "#c6c6c6",
"degree":        1,
"between":        0 
} 
},
{
 "id": "Acot2",
"size":        2,
"molType": "Gene",
"type": "circle",
"seedArr": "notSeed",
"url": "171210",
"colorb": "#ff4500",
"colorw": "#ff4500",
"x": 1620.276,
"y": 675.1026,
"attributes": {
 "expr": null,
"expcolb": "#d3d3d3",
"expcolw": "#c6c6c6",
"degree":        1,
"between":        0 
} 
},
{
 "id": "Acvr1b",
"size":        2,
"molType": "Gene",
"type": "circle",
"seedArr": "notSeed",
"url": "11479",
"colorb": "#ff4500",
"colorw": "#ff4500",
"x": 1653.849,
"y": 540.2352,
"attributes": {
 "expr": null,
"expcolb": "#d3d3d3",
"expcolw": "#c6c6c6",
"degree":        1,
"between":        0 
} 
},
{
 "id": "Adam19",
"size":        2,
"molType": "Gene",
"type": "circle",
"seedArr": "notSeed",
"url": "11492",
"colorb": "#ff4500",
"colorw": "#ff4500",
"x": 1639.231,
"y": 595.7141,
"attributes": {
 "expr": null,
"expcolb": "#d3d3d3",
"expcolw": "#c6c6c6",
"degree":        1,
"between":        0 
} 
},
{
 "id": "Hdac4",
"size":        2,
"molType": "Gene",
"type": "circle",
"seedArr": "notSeed",
"url": "208727",
"colorb": "#ff4500",
"colorw": "#ff4500",
"x": 1861.858,
"y": 347.2723,
"attributes": {
 "expr": null,
"expcolb": "#d3d3d3",
"expcolw": "#c6c6c6",
"degree":        1,
"between":        0 
} 
},
{
 "id": "Adamts16",
"size":        2,
"molType": "Gene",
"type": "circle",
"seedArr": "notSeed",
"url": "271127",
"colorb": "#ff4500",
"colorw": "#ff4500",
"x": 1656.782,
"y": 437.2075,
"attributes": {
 "expr": null,
"expcolb": "#d3d3d3",
"expcolw": "#c6c6c6",
"degree":        1,
"between":        0 
} 
},
{
 "id": "Cx3cl1",
"size":        2,
"molType": "Gene",
"type": "circle",
"seedArr": "notSeed",
"url": "20312",
"colorb": "#ff4500",
"colorw": "#ff4500",
"x":  1866.59,
"y":  363.543,
"attributes": {
 "expr": null,
"expcolb": "#d3d3d3",
"expcolw": "#c6c6c6",
"degree":        1,
"between":        0 
} 
},
{
 "id": "Cxadr",
"size":        2,
"molType": "Gene",
"type": "circle",
"seedArr": "notSeed",
"url": "13052",
"colorb": "#ff4500",
"colorw": "#ff4500",
"x":  1610.97,
"y": 421.6918,
"attributes": {
 "expr": null,
"expcolb": "#d3d3d3",
"expcolw": "#c6c6c6",
"degree":        1,
"between":        0 
} 
},
{
 "id": "Adar",
"size":        2,
"molType": "Gene",
"type": "circle",
"seedArr": "notSeed",
"url": "56417",
"colorb": "#ff4500",
"colorw": "#ff4500",
"x": 1737.359,
"y": 420.0705,
"attributes": {
 "expr": null,
"expcolb": "#d3d3d3",
"expcolw": "#c6c6c6",
"degree":        1,
"between":        0 
} 
},
{
 "id": "Adck4",
"size":        2,
"molType": "Gene",
"type": "circle",
"seedArr": "notSeed",
"url": "76889",
"colorb": "#ff4500",
"colorw": "#ff4500",
"x": 1544.734,
"y": 495.0278,
"attributes": {
 "expr": null,
"expcolb": "#d3d3d3",
"expcolw": "#c6c6c6",
"degree":        1,
"between":        0 
} 
},
{
 "id": "Adcy1",
"size":        2,
"molType": "Gene",
"type": "circle",
"seedArr": "notSeed",
"url": "432530",
"colorb": "#ff4500",
"colorw": "#ff4500",
"x": 1721.766,
"y": 418.9688,
"attributes": {
 "expr": null,
"expcolb": "#d3d3d3",
"expcolw": "#c6c6c6",
"degree":        1,
"between":        0 
} 
},
{
 "id": "Add3",
"size":        2,
"molType": "Gene",
"type": "circle",
"seedArr": "notSeed",
"url": "27360",
"colorb": "#ff4500",
"colorw": "#ff4500",
"x": 1624.223,
"y": 425.3117,
"attributes": {
 "expr": null,
"expcolb": "#d3d3d3",
"expcolw": "#c6c6c6",
"degree":        1,
"between":        0 
} 
},
{
 "id": "Hif1a",
"size": 2.112545,
"molType": "Gene",
"type": "circle",
"seedArr": "notSeed",
"url": "15251",
"colorb": "#ff4500",
"colorw": "#ff4500",
"x": 1646.111,
"y": 554.7318,
"attributes": {
 "expr": null,
"expcolb": "#d3d3d3",
"expcolw": "#c6c6c6",
"degree":        3,
"between": 9850.934 
} 
},
{
 "id": "Scamp5",
"size":        2,
"molType": "Gene",
"type": "circle",
"seedArr": "notSeed",
"url": "56807",
"colorb": "#ff4500",
"colorw": "#ff4500",
"x": 1731.635,
"y": 486.9028,
"attributes": {
 "expr": null,
"expcolb": "#d3d3d3",
"expcolw": "#c6c6c6",
"degree":        1,
"between":        0 
} 
},
{
 "id": "Hip1",
"size":        2,
"molType": "Gene",
"type": "circle",
"seedArr": "notSeed",
"url": "215114",
"colorb": "#ff4500",
"colorw": "#ff4500",
"x": 1641.094,
"y": 446.4552,
"attributes": {
 "expr": null,
"expcolb": "#d3d3d3",
"expcolw": "#c6c6c6",
"degree":        1,
"between":        0 
} 
},
{
 "id": "D630003M21Rik",
"size":        2,
"molType": "Gene",
"type": "circle",
"seedArr": "notSeed",
"url": "228846",
"colorb": "#ff4500",
"colorw": "#ff4500",
"x": 1714.465,
"y": 758.6544,
"attributes": {
 "expr": null,
"expcolb": "#d3d3d3",
"expcolw": "#c6c6c6",
"degree":        1,
"between":        0 
} 
},
{
 "id": "Ago1",
"size":        2,
"molType": "Gene",
"type": "circle",
"seedArr": "notSeed",
"url": "236511",
"colorb": "#ff4500",
"colorw": "#ff4500",
"x": 1591.721,
"y": 433.2908,
"attributes": {
 "expr": null,
"expcolb": "#d3d3d3",
"expcolw": "#c6c6c6",
"degree":        1,
"between":        0 
} 
},
{
 "id": "Ahcyl1",
"size":        2,
"molType": "Gene",
"type": "circle",
"seedArr": "notSeed",
"url": "229709",
"colorb": "#ff4500",
"colorw": "#ff4500",
"x": 1706.681,
"y": 397.8855,
"attributes": {
 "expr": null,
"expcolb": "#d3d3d3",
"expcolw": "#c6c6c6",
"degree":        1,
"between":        0 
} 
},
{
 "id": "Dapk1",
"size":        2,
"molType": "Gene",
"type": "circle",
"seedArr": "notSeed",
"url": "69635",
"colorb": "#ff4500",
"colorw": "#ff4500",
"x": 1808.806,
"y": 703.7695,
"attributes": {
 "expr": null,
"expcolb": "#d3d3d3",
"expcolw": "#c6c6c6",
"degree":        1,
"between":        0 
} 
},
{
 "id": "Daxx",
"size":        2,
"molType": "Gene",
"type": "circle",
"seedArr": "notSeed",
"url": "13163",
"colorb": "#ff4500",
"colorw": "#ff4500",
"x": 1804.624,
"y": 722.1692,
"attributes": {
 "expr": null,
"expcolb": "#d3d3d3",
"expcolw": "#c6c6c6",
"degree":        1,
"between":        0 
} 
},
{
 "id": "Dazap2",
"size":        2,
"molType": "Gene",
"type": "circle",
"seedArr": "notSeed",
"url": "23994",
"colorb": "#ff4500",
"colorw": "#ff4500",
"x": 1607.381,
"y": 374.6659,
"attributes": {
 "expr": null,
"expcolb": "#d3d3d3",
"expcolw": "#c6c6c6",
"degree":        1,
"between":        0 
} 
},
{
 "id": "Aicda",
"size":        2,
"molType": "Gene",
"type": "circle",
"seedArr": "notSeed",
"url": "11628",
"colorb": "#ff4500",
"colorw": "#ff4500",
"x": 1673.485,
"y": 399.3477,
"attributes": {
 "expr": null,
"expcolb": "#d3d3d3",
"expcolw": "#c6c6c6",
"degree":        1,
"between":        0 
} 
},
{
 "id": "Ttyh3",
"size":        2,
"molType": "Gene",
"type": "circle",
"seedArr": "notSeed",
"url": "78339",
"colorb": "#ff4500",
"colorw": "#ff4500",
"x": 1605.032,
"y": 464.0015,
"attributes": {
 "expr": null,
"expcolb": "#d3d3d3",
"expcolw": "#c6c6c6",
"degree":        1,
"between":        0 
} 
},
{
 "id": "Ajuba",
"size":        2,
"molType": "Gene",
"type": "circle",
"seedArr": "notSeed",
"url": "16475",
"colorb": "#ff4500",
"colorw": "#ff4500",
"x":  1806.96,
"y": 270.2148,
"attributes": {
 "expr": null,
"expcolb": "#d3d3d3",
"expcolw": "#c6c6c6",
"degree":        1,
"between":        0 
} 
},
{
 "id": "AK010878",
"size":        2,
"molType": "Gene",
"type": "circle",
"seedArr": "notSeed",
"url": "100233175",
"colorb": "#ff4500",
"colorw": "#ff4500",
"x": 1666.057,
"y": 272.5963,
"attributes": {
 "expr": null,
"expcolb": "#d3d3d3",
"expcolw": "#c6c6c6",
"degree":        1,
"between":        0 
} 
},
{
 "id": "Hpca",
"size":        2,
"molType": "Gene",
"type": "circle",
"seedArr": "notSeed",
"url": "15444",
"colorb": "#ff4500",
"colorw": "#ff4500",
"x": 1565.277,
"y": 642.2675,
"attributes": {
 "expr": null,
"expcolb": "#d3d3d3",
"expcolw": "#c6c6c6",
"degree":        1,
"between":        0 
} 
},
{
 "id": "Ddx19b",
"size": 2.024273,
"molType": "Gene",
"type": "circle",
"seedArr": "notSeed",
"url": "234733",
"colorb": "#ff4500",
"colorw": "#ff4500",
"x": 1681.515,
"y": 400.3451,
"attributes": {
 "expr": null,
"expcolb": "#d3d3d3",
"expcolw": "#c6c6c6",
"degree":        2,
"between": 2124.592 
} 
},
{
 "id": "Akt1",
"size":        2,
"molType": "Gene",
"type": "circle",
"seedArr": "notSeed",
"url": "11651",
"colorb": "#ff4500",
"colorw": "#ff4500",
"x": 1553.988,
"y": 522.8276,
"attributes": {
 "expr": null,
"expcolb": "#d3d3d3",
"expcolw": "#c6c6c6",
"degree":        1,
"between":        0 
} 
},
{
 "id": "Aldh9a1",
"size":        2,
"molType": "Gene",
"type": "circle",
"seedArr": "notSeed",
"url": "56752",
"colorb": "#ff4500",
"colorw": "#ff4500",
"x": 1649.138,
"y":  499.364,
"attributes": {
 "expr": null,
"expcolb": "#d3d3d3",
"expcolw": "#c6c6c6",
"degree":        1,
"between":        0 
} 
},
{
 "id": "Aldoc",
"size":        2,
"molType": "Gene",
"type": "circle",
"seedArr": "notSeed",
"url": "11676",
"colorb": "#ff4500",
"colorw": "#ff4500",
"x": 1765.564,
"y":   437.75,
"attributes": {
 "expr": null,
"expcolb": "#d3d3d3",
"expcolw": "#c6c6c6",
"degree":        1,
"between":        0 
} 
},
{
 "id": "Id1",
"size":        2,
"molType": "Gene",
"type": "circle",
"seedArr": "notSeed",
"url": "15901",
"colorb": "#ff4500",
"colorw": "#ff4500",
"x": 1967.711,
"y": 462.2727,
"attributes": {
 "expr": null,
"expcolb": "#d3d3d3",
"expcolw": "#c6c6c6",
"degree":        1,
"between":        0 
} 
},
{
 "id": "Nr5a2",
"size":        2,
"molType": "Gene",
"type": "circle",
"seedArr": "notSeed",
"url": "26424",
"colorb": "#ff4500",
"colorw": "#ff4500",
"x": 1523.405,
"y": 608.2071,
"attributes": {
 "expr": null,
"expcolb": "#d3d3d3",
"expcolw": "#c6c6c6",
"degree":        1,
"between":        0 
} 
},
{
 "id": "Amer1",
"size": 2.031779,
"molType": "Gene",
"type": "circle",
"seedArr": "notSeed",
"url": "72345",
"colorb": "#ff4500",
"colorw": "#ff4500",
"x": 1827.835,
"y": 601.8376,
"attributes": {
 "expr": null,
"expcolb": "#d3d3d3",
"expcolw": "#c6c6c6",
"degree":        2,
"between": 2781.526 
} 
},
{
 "id": "Ifnar1",
"size": 2.213439,
"molType": "Gene",
"type": "circle",
"seedArr": "notSeed",
"url": "15975",
"colorb": "#ff4500",
"colorw": "#ff4500",
"x": 1682.523,
"y": 246.2659,
"attributes": {
 "expr": null,
"expcolb": "#d3d3d3",
"expcolw": "#c6c6c6",
"degree":        6,
"between": 18681.99 
} 
},
{
 "id": "Ank2",
"size":        2,
"molType": "Gene",
"type": "circle",
"seedArr": "notSeed",
"url": "109676",
"colorb": "#ff4500",
"colorw": "#ff4500",
"x":  1700.14,
"y": 432.9107,
"attributes": {
 "expr": null,
"expcolb": "#d3d3d3",
"expcolw": "#c6c6c6",
"degree":        1,
"between":        0 
} 
},
{
 "id": "Igfbp5",
"size": 2.028755,
"molType": "Gene",
"type": "circle",
"seedArr": "notSeed",
"url": "16011",
"colorb": "#ff4500",
"colorw": "#ff4500",
"x": 1691.924,
"y": 379.7306,
"attributes": {
 "expr": null,
"expcolb": "#d3d3d3",
"expcolw": "#c6c6c6",
"degree":        2,
"between": 2516.899 
} 
},
{
 "id": "Antxr1",
"size":        2,
"molType": "Gene",
"type": "circle",
"seedArr": "notSeed",
"url": "69538",
"colorb": "#ff4500",
"colorw": "#ff4500",
"x": 1709.533,
"y": 514.7799,
"attributes": {
 "expr": null,
"expcolb": "#d3d3d3",
"expcolw": "#c6c6c6",
"degree":        1,
"between":        0 
} 
},
{
 "id": "Dmd",
"size":        2,
"molType": "Gene",
"type": "circle",
"seedArr": "notSeed",
"url": "13405",
"colorb": "#ff4500",
"colorw": "#ff4500",
"x": 1521.519,
"y": 700.9526,
"attributes": {
 "expr": null,
"expcolb": "#d3d3d3",
"expcolw": "#c6c6c6",
"degree":        1,
"between":        0 
} 
},
{
 "id": "Apba2",
"size":        2,
"molType": "Gene",
"type": "circle",
"seedArr": "notSeed",
"url": "11784",
"colorb": "#ff4500",
"colorw": "#ff4500",
"x": 1613.166,
"y":  645.494,
"attributes": {
 "expr": null,
"expcolb": "#d3d3d3",
"expcolw": "#c6c6c6",
"degree":        1,
"between":        0 
} 
},
{
 "id": "Apc2",
"size": 2.000274,
"molType": "Gene",
"type": "circle",
"seedArr": "notSeed",
"url": "23805",
"colorb": "#ff4500",
"colorw": "#ff4500",
"x": 1606.195,
"y": 157.0602,
"attributes": {
 "expr": null,
"expcolb": "#d3d3d3",
"expcolw": "#c6c6c6",
"degree":        4,
"between": 24.00315 
} 
},
{
 "id": "Dnmt1",
"size":        2,
"molType": "Gene",
"type": "circle",
"seedArr": "notSeed",
"url": "13433",
"colorb": "#ff4500",
"colorw": "#ff4500",
"x": 1784.203,
"y": 639.9109,
"attributes": {
 "expr": null,
"expcolb": "#d3d3d3",
"expcolw": "#c6c6c6",
"degree":        1,
"between":        0 
} 
},
{
 "id": "Dnmt3a",
"size": 2.007384,
"molType": "Gene",
"type": "circle",
"seedArr": "notSeed",
"url": "13435",
"colorb": "#ff4500",
"colorw": "#ff4500",
"x": 1663.718,
"y": 433.5302,
"attributes": {
 "expr": null,
"expcolb": "#d3d3d3",
"expcolw": "#c6c6c6",
"degree":        2,
"between":  646.296 
} 
},
{
 "id": "Dnmt3b",
"size":        2,
"molType": "Gene",
"type": "circle",
"seedArr": "notSeed",
"url": "13436",
"colorb": "#ff4500",
"colorw": "#ff4500",
"x": 1735.568,
"y": 327.5214,
"attributes": {
 "expr": null,
"expcolb": "#d3d3d3",
"expcolw": "#c6c6c6",
"degree":        1,
"between":        0 
} 
},
{
 "id": "Dok1",
"size":        2,
"molType": "Gene",
"type": "circle",
"seedArr": "notSeed",
"url": "13448",
"colorb": "#ff4500",
"colorw": "#ff4500",
"x": 1621.665,
"y": 490.7198,
"attributes": {
 "expr": null,
"expcolb": "#d3d3d3",
"expcolw": "#c6c6c6",
"degree":        1,
"between":        0 
} 
},
{
 "id": "Arc",
"size":        2,
"molType": "Gene",
"type": "circle",
"seedArr": "notSeed",
"url": "11838",
"colorb": "#ff4500",
"colorw": "#ff4500",
"x": 1668.441,
"y": 389.1759,
"attributes": {
 "expr": null,
"expcolb": "#d3d3d3",
"expcolw": "#c6c6c6",
"degree":        1,
"between":        0 
} 
},
{
 "id": "Arhgef10",
"size":        2,
"molType": "Gene",
"type": "circle",
"seedArr": "notSeed",
"url": "234094",
"colorb": "#ff4500",
"colorw": "#ff4500",
"x": 1633.882,
"y": 479.0253,
"attributes": {
 "expr": null,
"expcolb": "#d3d3d3",
"expcolw": "#c6c6c6",
"degree":        1,
"between":        0 
} 
},
{
 "id": "Dtna",
"size":        2,
"molType": "Gene",
"type": "circle",
"seedArr": "notSeed",
"url": "13527",
"colorb": "#ff4500",
"colorw": "#ff4500",
"x": 1668.835,
"y": 668.0643,
"attributes": {
 "expr": null,
"expcolb": "#d3d3d3",
"expcolw": "#c6c6c6",
"degree":        1,
"between":        0 
} 
},
{
 "id": "Dusp16",
"size":        2,
"molType": "Gene",
"type": "circle",
"seedArr": "notSeed",
"url": "70686",
"colorb": "#ff4500",
"colorw": "#ff4500",
"x": 1673.856,
"y": 535.7598,
"attributes": {
 "expr": null,
"expcolb": "#d3d3d3",
"expcolw": "#c6c6c6",
"degree":        1,
"between":        0 
} 
},
{
 "id": "Arhgef9",
"size":        2,
"molType": "Gene",
"type": "circle",
"seedArr": "notSeed",
"url": "236915",
"colorb": "#ff4500",
"colorw": "#ff4500",
"x": 1769.444,
"y": 671.8069,
"attributes": {
 "expr": null,
"expcolb": "#d3d3d3",
"expcolw": "#c6c6c6",
"degree":        1,
"between":        0 
} 
},
{
 "id": "Arid3a",
"size":        2,
"molType": "Gene",
"type": "circle",
"seedArr": "notSeed",
"url": "13496",
"colorb": "#ff4500",
"colorw": "#ff4500",
"x": 1624.499,
"y": 604.7905,
"attributes": {
 "expr": null,
"expcolb": "#d3d3d3",
"expcolw": "#c6c6c6",
"degree":        1,
"between":        0 
} 
},
{
 "id": "Arid4b",
"size":        2,
"molType": "Gene",
"type": "circle",
"seedArr": "notSeed",
"url": "94246",
"colorb": "#ff4500",
"colorw": "#ff4500",
"x": 1630.625,
"y": 413.5426,
"attributes": {
 "expr": null,
"expcolb": "#d3d3d3",
"expcolw": "#c6c6c6",
"degree":        1,
"between":        0 
} 
},
{
 "id": "Dusp8",
"size":        2,
"molType": "Gene",
"type": "circle",
"seedArr": "notSeed",
"url": "18218",
"colorb": "#ff4500",
"colorw": "#ff4500",
"x": 1819.865,
"y": 674.6747,
"attributes": {
 "expr": null,
"expcolb": "#d3d3d3",
"expcolw": "#c6c6c6",
"degree":        1,
"between":        0 
} 
},
{
 "id": "Arl5a",
"size":        2,
"molType": "Gene",
"type": "circle",
"seedArr": "notSeed",
"url": "75423",
"colorb": "#ff4500",
"colorw": "#ff4500",
"x": 1614.673,
"y": 472.5239,
"attributes": {
 "expr": null,
"expcolb": "#d3d3d3",
"expcolw": "#c6c6c6",
"degree":        1,
"between":        0 
} 
},
{
 "id": "E2f1",
"size":        2,
"molType": "Gene",
"type": "circle",
"seedArr": "notSeed",
"url": "13555",
"colorb": "#ff4500",
"colorw": "#ff4500",
"x": 1893.936,
"y": 412.5565,
"attributes": {
 "expr": null,
"expcolb": "#d3d3d3",
"expcolw": "#c6c6c6",
"degree":        1,
"between":        0 
} 
},
{
 "id": "Arpc3",
"size":        2,
"molType": "Gene",
"type": "circle",
"seedArr": "notSeed",
"url": "56378",
"colorb": "#ff4500",
"colorw": "#ff4500",
"x":  1754.78,
"y": 322.9392,
"attributes": {
 "expr": null,
"expcolb": "#d3d3d3",
"expcolw": "#c6c6c6",
"degree":        1,
"between":        0 
} 
},
{
 "id": "Arpc4",
"size":        2,
"molType": "Gene",
"type": "circle",
"seedArr": "notSeed",
"url": "68089",
"colorb": "#ff4500",
"colorw": "#ff4500",
"x": 1807.185,
"y": 644.4303,
"attributes": {
 "expr": null,
"expcolb": "#d3d3d3",
"expcolw": "#c6c6c6",
"degree":        1,
"between":        0 
} 
},
{
 "id": "Arrdc3",
"size":        2,
"molType": "Gene",
"type": "circle",
"seedArr": "notSeed",
"url": "105171",
"colorb": "#ff4500",
"colorw": "#ff4500",
"x": 1615.149,
"y": 636.9415,
"attributes": {
 "expr": null,
"expcolb": "#d3d3d3",
"expcolw": "#c6c6c6",
"degree":        1,
"between":        0 
} 
},
{
 "id": "Papola",
"size":        2,
"molType": "Gene",
"type": "circle",
"seedArr": "notSeed",
"url": "18789",
"colorb": "#ff4500",
"colorw": "#ff4500",
"x": 1740.284,
"y": 481.4553,
"attributes": {
 "expr": null,
"expcolb": "#d3d3d3",
"expcolw": "#c6c6c6",
"degree":        1,
"between":        0 
} 
},
{
 "id": "Itsn1",
"size":        2,
"molType": "Gene",
"type": "circle",
"seedArr": "notSeed",
"url": "16443",
"colorb": "#ff4500",
"colorw": "#ff4500",
"x": 1567.292,
"y": 454.3925,
"attributes": {
 "expr": null,
"expcolb": "#d3d3d3",
"expcolw": "#c6c6c6",
"degree":        1,
"between":        0 
} 
},
{
 "id": "Efcab14",
"size":        2,
"molType": "Gene",
"type": "circle",
"seedArr": "notSeed",
"url": "230648",
"colorb": "#ff4500",
"colorw": "#ff4500",
"x": 1712.545,
"y": 419.9215,
"attributes": {
 "expr": null,
"expcolb": "#d3d3d3",
"expcolw": "#c6c6c6",
"degree":        1,
"between":        0 
} 
},
{
 "id": "Ash1l",
"size":        2,
"molType": "Gene",
"type": "circle",
"seedArr": "notSeed",
"url": "192195",
"colorb": "#ff4500",
"colorw": "#ff4500",
"x": 1887.995,
"y": 374.4982,
"attributes": {
 "expr": null,
"expcolb": "#d3d3d3",
"expcolw": "#c6c6c6",
"degree":        1,
"between":        0 
} 
},
{
 "id": "Asph",
"size":        2,
"molType": "Gene",
"type": "circle",
"seedArr": "notSeed",
"url": "65973",
"colorb": "#ff4500",
"colorw": "#ff4500",
"x": 1653.334,
"y": 711.2546,
"attributes": {
 "expr": null,
"expcolb": "#d3d3d3",
"expcolw": "#c6c6c6",
"degree":        1,
"between":        0 
} 
},
{
 "id": "Astn1",
"size":        2,
"molType": "Gene",
"type": "circle",
"seedArr": "notSeed",
"url": "11899",
"colorb": "#ff4500",
"colorw": "#ff4500",
"x": 1647.164,
"y": 438.8192,
"attributes": {
 "expr": null,
"expcolb": "#d3d3d3",
"expcolw": "#c6c6c6",
"degree":        1,
"between":        0 
} 
},
{
 "id": "Asxl2",
"size": 2.120939,
"molType": "Gene",
"type": "circle",
"seedArr": "notSeed",
"url": "75302",
"colorb": "#ff4500",
"colorw": "#ff4500",
"x": 1649.174,
"y": 582.5817,
"attributes": {
 "expr": null,
"expcolb": "#d3d3d3",
"expcolw": "#c6c6c6",
"degree":        3,
"between": 10585.58 
} 
},
{
 "id": "Atad2",
"size":        2,
"molType": "Gene",
"type": "circle",
"seedArr": "notSeed",
"url": "70472",
"colorb": "#ff4500",
"colorw": "#ff4500",
"x": 1539.659,
"y": 456.9265,
"attributes": {
 "expr": null,
"expcolb": "#d3d3d3",
"expcolw": "#c6c6c6",
"degree":        1,
"between":        0 
} 
},
{
 "id": "Atad3a",
"size":        2,
"molType": "Gene",
"type": "circle",
"seedArr": "notSeed",
"url": "108888",
"colorb": "#ff4500",
"colorw": "#ff4500",
"x": 1709.174,
"y": 522.9982,
"attributes": {
 "expr": null,
"expcolb": "#d3d3d3",
"expcolw": "#c6c6c6",
"degree":        1,
"between":        0 
} 
},
{
 "id": "Atg5",
"size":        2,
"molType": "Gene",
"type": "circle",
"seedArr": "notSeed",
"url": "11793",
"colorb": "#ff4500",
"colorw": "#ff4500",
"x":  1663.42,
"y": 362.1374,
"attributes": {
 "expr": null,
"expcolb": "#d3d3d3",
"expcolw": "#c6c6c6",
"degree":        1,
"between":        0 
} 
},
{
 "id": "Kcnc3",
"size":        2,
"molType": "Gene",
"type": "circle",
"seedArr": "notSeed",
"url": "16504",
"colorb": "#ff4500",
"colorw": "#ff4500",
"x": 1749.044,
"y": 718.2395,
"attributes": {
 "expr": null,
"expcolb": "#d3d3d3",
"expcolw": "#c6c6c6",
"degree":        1,
"between":        0 
} 
},
{
 "id": "Atp2a2",
"size":        2,
"molType": "Gene",
"type": "circle",
"seedArr": "notSeed",
"url": "11938",
"colorb": "#ff4500",
"colorw": "#ff4500",
"x": 1651.092,
"y": 398.6427,
"attributes": {
 "expr": null,
"expcolb": "#d3d3d3",
"expcolw": "#c6c6c6",
"degree":        1,
"between":        0 
} 
},
{
 "id": "Atp2b2",
"size": 2.000274,
"molType": "Gene",
"type": "circle",
"seedArr": "notSeed",
"url": "11941",
"colorb": "#ff4500",
"colorw": "#ff4500",
"x": 1656.798,
"y": 159.6005,
"attributes": {
 "expr": null,
"expcolb": "#d3d3d3",
"expcolw": "#c6c6c6",
"degree":        4,
"between": 24.00315 
} 
},
{
 "id": "Eln",
"size":        2,
"molType": "Gene",
"type": "circle",
"seedArr": "notSeed",
"url": "13717",
"colorb": "#ff4500",
"colorw": "#ff4500",
"x": 1770.574,
"y":  277.994,
"attributes": {
 "expr": null,
"expcolb": "#d3d3d3",
"expcolw": "#c6c6c6",
"degree":        1,
"between":        0 
} 
},
{
 "id": "Atrn",
"size":        2,
"molType": "Gene",
"type": "circle",
"seedArr": "notSeed",
"url": "11990",
"colorb": "#ff4500",
"colorw": "#ff4500",
"x": 1703.334,
"y": 480.7399,
"attributes": {
 "expr": null,
"expcolb": "#d3d3d3",
"expcolw": "#c6c6c6",
"degree":        1,
"between":        0 
} 
},
{
 "id": "Atxn1",
"size": 2.062595,
"molType": "Gene",
"type": "circle",
"seedArr": "notSeed",
"url": "20238",
"colorb": "#ff4500",
"colorw": "#ff4500",
"x": 1668.749,
"y": 498.7013,
"attributes": {
 "expr": null,
"expcolb": "#d3d3d3",
"expcolw": "#c6c6c6",
"degree":        2,
"between": 5478.848 
} 
},
{
 "id": "Atxn3",
"size":        2,
"molType": "Gene",
"type": "circle",
"seedArr": "notSeed",
"url": "110616",
"colorb": "#ff4500",
"colorw": "#ff4500",
"x": 1658.524,
"y": 659.0531,
"attributes": {
 "expr": null,
"expcolb": "#d3d3d3",
"expcolw": "#c6c6c6",
"degree":        1,
"between":        0 
} 
},
{
 "id": "Auts2",
"size": 2.012993,
"molType": "Gene",
"type": "circle",
"seedArr": "notSeed",
"url": "319974",
"colorb": "#ff4500",
"colorw": "#ff4500",
"x": 1750.961,
"y": 525.0423,
"attributes": {
 "expr": null,
"expcolb": "#d3d3d3",
"expcolw": "#c6c6c6",
"degree":        2,
"between": 1137.254 
} 
},
{
 "id": "Axl",
"size":        2,
"molType": "Gene",
"type": "circle",
"seedArr": "notSeed",
"url": "26362",
"colorb": "#ff4500",
"colorw": "#ff4500",
"x": 1633.081,
"y":  486.091,
"attributes": {
 "expr": null,
"expcolb": "#d3d3d3",
"expcolw": "#c6c6c6",
"degree":        1,
"between":        0 
} 
},
{
 "id": "B3galt1",
"size":        2,
"molType": "Gene",
"type": "circle",
"seedArr": "notSeed",
"url": "26877",
"colorb": "#ff4500",
"colorw": "#ff4500",
"x": 1688.642,
"y": 604.6792,
"attributes": {
 "expr": null,
"expcolb": "#d3d3d3",
"expcolw": "#c6c6c6",
"degree":        1,
"between":        0 
} 
},
{
 "id": "B3galt5",
"size":        2,
"molType": "Gene",
"type": "circle",
"seedArr": "notSeed",
"url": "93961",
"colorb": "#ff4500",
"colorw": "#ff4500",
"x":  1658.37,
"y":  499.948,
"attributes": {
 "expr": null,
"expcolb": "#d3d3d3",
"expcolw": "#c6c6c6",
"degree":        1,
"between":        0 
} 
},
{
 "id": "Epb4.1l1",
"size":        2,
"molType": "Gene",
"type": "circle",
"seedArr": "notSeed",
"url": "13821",
"colorb": "#ff4500",
"colorw": "#ff4500",
"x": 1663.862,
"y": 511.5597,
"attributes": {
 "expr": null,
"expcolb": "#d3d3d3",
"expcolw": "#c6c6c6",
"degree":        1,
"between":        0 
} 
},
{
 "id": "Epb4.1l5",
"size":        2,
"molType": "Gene",
"type": "circle",
"seedArr": "notSeed",
"url": "226352",
"colorb": "#ff4500",
"colorw": "#ff4500",
"x": 1685.981,
"y": 657.2496,
"attributes": {
 "expr": null,
"expcolb": "#d3d3d3",
"expcolw": "#c6c6c6",
"degree":        1,
"between":        0 
} 
},
{
 "id": "B3gnt5",
"size":        2,
"molType": "Gene",
"type": "circle",
"seedArr": "notSeed",
"url": "108105",
"colorb": "#ff4500",
"colorw": "#ff4500",
"x": 1603.058,
"y": 342.6778,
"attributes": {
 "expr": null,
"expcolb": "#d3d3d3",
"expcolw": "#c6c6c6",
"degree":        1,
"between":        0 
} 
},
{
 "id": "Epha4",
"size": 2.170929,
"molType": "Gene",
"type": "circle",
"seedArr": "notSeed",
"url": "13838",
"colorb": "#ff4500",
"colorw": "#ff4500",
"x": 1647.104,
"y": 375.2146,
"attributes": {
 "expr": null,
"expcolb": "#d3d3d3",
"expcolw": "#c6c6c6",
"degree":        3,
"between": 14961.16 
} 
},
{
 "id": "Bace1",
"size": 2.238186,
"molType": "Gene",
"type": "circle",
"seedArr": "notSeed",
"url": "23821",
"colorb": "#ff4500",
"colorw": "#ff4500",
"x": 1779.755,
"y": 560.8895,
"attributes": {
 "expr": null,
"expcolb": "#d3d3d3",
"expcolw": "#c6c6c6",
"degree":        4,
"between":  20848.1 
} 
},
{
 "id": "Bach1",
"size":        2,
"molType": "Gene",
"type": "circle",
"seedArr": "notSeed",
"url": "12013",
"colorb": "#ff4500",
"colorw": "#ff4500",
"x": 1584.031,
"y":  556.339,
"attributes": {
 "expr": null,
"expcolb": "#d3d3d3",
"expcolw": "#c6c6c6",
"degree":        1,
"between":        0 
} 
},
{
 "id": "Bach2",
"size": 2.096685,
"molType": "Gene",
"type": "circle",
"seedArr": "notSeed",
"url": "12014",
"colorb": "#ff4500",
"colorw": "#ff4500",
"x": 1739.482,
"y": 444.5522,
"attributes": {
 "expr": null,
"expcolb": "#d3d3d3",
"expcolw": "#c6c6c6",
"degree":        2,
"between": 8462.699 
} 
},
{
 "id": "Bahcc1",
"size":        2,
"molType": "Gene",
"type": "circle",
"seedArr": "notSeed",
"url": "268515",
"colorb": "#ff4500",
"colorw": "#ff4500",
"x": 1540.802,
"y": 486.7971,
"attributes": {
 "expr": null,
"expcolb": "#d3d3d3",
"expcolw": "#c6c6c6",
"degree":        1,
"between":        0 
} 
},
{
 "id": "Eps15",
"size":        2,
"molType": "Gene",
"type": "circle",
"seedArr": "notSeed",
"url": "13858",
"colorb": "#ff4500",
"colorw": "#ff4500",
"x": 1805.951,
"y": 345.6265,
"attributes": {
 "expr": null,
"expcolb": "#d3d3d3",
"expcolw": "#c6c6c6",
"degree":        1,
"between":        0 
} 
},
{
 "id": "Bbc3",
"size":        2,
"molType": "Gene",
"type": "circle",
"seedArr": "notSeed",
"url": "170770",
"colorb": "#ff4500",
"colorw": "#ff4500",
"x": 1896.278,
"y":  261.793,
"attributes": {
 "expr": null,
"expcolb": "#d3d3d3",
"expcolw": "#c6c6c6",
"degree":        1,
"between":        0 
} 
},
{
 "id": "BC003331",
"size":        2,
"molType": "Gene",
"type": "circle",
"seedArr": "notSeed",
"url": "226499",
"colorb": "#ff4500",
"colorw": "#ff4500",
"x": 1766.122,
"y": 656.2383,
"attributes": {
 "expr": null,
"expcolb": "#d3d3d3",
"expcolw": "#c6c6c6",
"degree":        1,
"between":        0 
} 
},
{
 "id": "Knop1",
"size":        2,
"molType": "Gene",
"type": "circle",
"seedArr": "notSeed",
"url": "66356",
"colorb": "#ff4500",
"colorw": "#ff4500",
"x": 1733.988,
"y": 237.8235,
"attributes": {
 "expr": null,
"expcolb": "#d3d3d3",
"expcolw": "#c6c6c6",
"degree":        1,
"between":        0 
} 
},
{
 "id": "Ets1",
"size":        2,
"molType": "Gene",
"type": "circle",
"seedArr": "notSeed",
"url": "23871",
"colorb": "#ff4500",
"colorw": "#ff4500",
"x": 1781.018,
"y": 623.7957,
"attributes": {
 "expr": null,
"expcolb": "#d3d3d3",
"expcolw": "#c6c6c6",
"degree":        1,
"between":        0 
} 
},
{
 "id": "Ets2",
"size":        2,
"molType": "Gene",
"type": "circle",
"seedArr": "notSeed",
"url": "23872",
"colorb": "#ff4500",
"colorw": "#ff4500",
"x": 1907.003,
"y": 416.3534,
"attributes": {
 "expr": null,
"expcolb": "#d3d3d3",
"expcolw": "#c6c6c6",
"degree":        1,
"between":        0 
} 
},
{
 "id": "BC034090",
"size":        2,
"molType": "Gene",
"type": "circle",
"seedArr": "notSeed",
"url": "207792",
"colorb": "#ff4500",
"colorw": "#ff4500",
"x": 1771.305,
"y": 444.9826,
"attributes": {
 "expr": null,
"expcolb": "#d3d3d3",
"expcolw": "#c6c6c6",
"degree":        1,
"between":        0 
} 
},
{
 "id": "Bcas3",
"size":        2,
"molType": "Gene",
"type": "circle",
"seedArr": "notSeed",
"url": "192197",
"colorb": "#ff4500",
"colorw": "#ff4500",
"x": 1770.608,
"y":   468.24,
"attributes": {
 "expr": null,
"expcolb": "#d3d3d3",
"expcolw": "#c6c6c6",
"degree":        1,
"between":        0 
} 
},
{
 "id": "Bcl11b",
"size":        2,
"molType": "Gene",
"type": "circle",
"seedArr": "notSeed",
"url": "58208",
"colorb": "#ff4500",
"colorw": "#ff4500",
"x": 1719.327,
"y": 734.2279,
"attributes": {
 "expr": null,
"expcolb": "#d3d3d3",
"expcolw": "#c6c6c6",
"degree":        1,
"between":        0 
} 
},
{
 "id": "Fabp7",
"size":        2,
"molType": "Gene",
"type": "circle",
"seedArr": "notSeed",
"url": "12140",
"colorb": "#ff4500",
"colorw": "#ff4500",
"x":  1639.95,
"y": 424.6918,
"attributes": {
 "expr": null,
"expcolb": "#d3d3d3",
"expcolw": "#c6c6c6",
"degree":        1,
"between":        0 
} 
},
{
 "id": "Bdnf",
"size": 2.018381,
"molType": "Gene",
"type": "circle",
"seedArr": "notSeed",
"url": "12064",
"colorb": "#ff4500",
"colorw": "#ff4500",
"x": 1763.132,
"y": 356.2297,
"attributes": {
 "expr": null,
"expcolb": "#d3d3d3",
"expcolw": "#c6c6c6",
"degree":        2,
"between": 1608.897 
} 
},
{
 "id": "Fam102a",
"size":        2,
"molType": "Gene",
"type": "circle",
"seedArr": "notSeed",
"url": "98952",
"colorb": "#ff4500",
"colorw": "#ff4500",
"x": 1679.106,
"y": 388.5086,
"attributes": {
 "expr": null,
"expcolb": "#d3d3d3",
"expcolw": "#c6c6c6",
"degree":        1,
"between":        0 
} 
},
{
 "id": "Fam102b",
"size":        2,
"molType": "Gene",
"type": "circle",
"seedArr": "notSeed",
"url": "329739",
"colorb": "#ff4500",
"colorw": "#ff4500",
"x": 1719.388,
"y": 392.4069,
"attributes": {
 "expr": null,
"expcolb": "#d3d3d3",
"expcolw": "#c6c6c6",
"degree":        1,
"between":        0 
} 
},
{
 "id": "Bicd1",
"size": 2.081498,
"molType": "Gene",
"type": "circle",
"seedArr": "notSeed",
"url": "12121",
"colorb": "#ff4500",
"colorw": "#ff4500",
"x": 1669.558,
"y": 551.3163,
"attributes": {
 "expr": null,
"expcolb": "#d3d3d3",
"expcolw": "#c6c6c6",
"degree":        3,
"between": 7133.379 
} 
},
{
 "id": "Bicd2",
"size": 2.059676,
"molType": "Gene",
"type": "circle",
"seedArr": "notSeed",
"url": "76895",
"colorb": "#ff4500",
"colorw": "#ff4500",
"x":  1791.54,
"y": 507.7782,
"attributes": {
 "expr": null,
"expcolb": "#d3d3d3",
"expcolw": "#c6c6c6",
"degree":        2,
"between": 5223.339 
} 
},
{
 "id": "Fam118a",
"size":        2,
"molType": "Gene",
"type": "circle",
"seedArr": "notSeed",
"url": "73225",
"colorb": "#ff4500",
"colorw": "#ff4500",
"x": 1767.173,
"y": 287.2114,
"attributes": {
 "expr": null,
"expcolb": "#d3d3d3",
"expcolw": "#c6c6c6",
"degree":        1,
"between":        0 
} 
},
{
 "id": "Bmp2",
"size":        2,
"molType": "Gene",
"type": "circle",
"seedArr": "notSeed",
"url": "12156",
"colorb": "#ff4500",
"colorw": "#ff4500",
"x": 1794.781,
"y": 619.4627,
"attributes": {
 "expr": null,
"expcolb": "#d3d3d3",
"expcolw": "#c6c6c6",
"degree":        1,
"between":        0 
} 
},
{
 "id": "Bpnt1",
"size":        2,
"molType": "Gene",
"type": "circle",
"seedArr": "notSeed",
"url": "23827",
"colorb": "#ff4500",
"colorw": "#ff4500",
"x": 1824.499,
"y": 294.7456,
"attributes": {
 "expr": null,
"expcolb": "#d3d3d3",
"expcolw": "#c6c6c6",
"degree":        1,
"between":        0 
} 
},
{
 "id": "Bptf",
"size":        2,
"molType": "Gene",
"type": "circle",
"seedArr": "notSeed",
"url": "207165",
"colorb": "#ff4500",
"colorw": "#ff4500",
"x": 1639.683,
"y": 527.1644,
"attributes": {
 "expr": null,
"expcolb": "#d3d3d3",
"expcolw": "#c6c6c6",
"degree":        1,
"between":        0 
} 
},
{
 "id": "Braf",
"size":        2,
"molType": "Gene",
"type": "circle",
"seedArr": "notSeed",
"url": "109880",
"colorb": "#ff4500",
"colorw": "#ff4500",
"x": 1753.764,
"y": 534.6041,
"attributes": {
 "expr": null,
"expcolb": "#d3d3d3",
"expcolw": "#c6c6c6",
"degree":        1,
"between":        0 
} 
},
{
 "id": "Brap",
"size":        2,
"molType": "Gene",
"type": "circle",
"seedArr": "notSeed",
"url": "72399",
"colorb": "#ff4500",
"colorw": "#ff4500",
"x": 1717.466,
"y": 467.0696,
"attributes": {
 "expr": null,
"expcolb": "#d3d3d3",
"expcolw": "#c6c6c6",
"degree":        1,
"between":        0 
} 
},
{
 "id": "Brd4",
"size":        2,
"molType": "Gene",
"type": "circle",
"seedArr": "notSeed",
"url": "57261",
"colorb": "#ff4500",
"colorw": "#ff4500",
"x": 1710.512,
"y": 656.9825,
"attributes": {
 "expr": null,
"expcolb": "#d3d3d3",
"expcolw": "#c6c6c6",
"degree":        1,
"between":        0 
} 
},
{
 "id": "Bsdc1",
"size":        2,
"molType": "Gene",
"type": "circle",
"seedArr": "notSeed",
"url": "100383",
"colorb": "#ff4500",
"colorw": "#ff4500",
"x": 1603.745,
"y": 521.2518,
"attributes": {
 "expr": null,
"expcolb": "#d3d3d3",
"expcolw": "#c6c6c6",
"degree":        1,
"between":        0 
} 
},
{
 "id": "Bsn",
"size":        2,
"molType": "Gene",
"type": "circle",
"seedArr": "notSeed",
"url": "12217",
"colorb": "#ff4500",
"colorw": "#ff4500",
"x": 1624.791,
"y": 295.3338,
"attributes": {
 "expr": null,
"expcolb": "#d3d3d3",
"expcolw": "#c6c6c6",
"degree":        1,
"between":        0 
} 
},
{
 "id": "Btbd19",
"size":        2,
"molType": "Gene",
"type": "circle",
"seedArr": "notSeed",
"url": null,
"colorb": "#ff4500",
"colorw": "#ff4500",
"x": 1741.958,
"y": 536.5314,
"attributes": {
 "expr": null,
"expcolb": "#d3d3d3",
"expcolw": "#c6c6c6",
"degree":        1,
"between":        0 
} 
},
{
 "id": "Fam219a",
"size":        2,
"molType": "Gene",
"type": "circle",
"seedArr": "notSeed",
"url": "71901",
"colorb": "#ff4500",
"colorw": "#ff4500",
"x": 1561.702,
"y": 555.2422,
"attributes": {
 "expr": null,
"expcolb": "#d3d3d3",
"expcolw": "#c6c6c6",
"degree":        1,
"between":        0 
} 
},
{
 "id": "C230081A13Rik",
"size":        2,
"molType": "Gene",
"type": "circle",
"seedArr": "notSeed",
"url": "244895",
"colorb": "#ff4500",
"colorw": "#ff4500",
"x": 1597.335,
"y": 674.5944,
"attributes": {
 "expr": null,
"expcolb": "#d3d3d3",
"expcolw": "#c6c6c6",
"degree":        1,
"between":        0 
} 
},
{
 "id": "Lpp",
"size": 2.096685,
"molType": "Gene",
"type": "circle",
"seedArr": "notSeed",
"url": "210126",
"colorb": "#ff4500",
"colorw": "#ff4500",
"x": 1742.953,
"y": 466.0922,
"attributes": {
 "expr": null,
"expcolb": "#d3d3d3",
"expcolw": "#c6c6c6",
"degree":        2,
"between": 8462.699 
} 
},
{
 "id": "Cadm2",
"size": 2.064135,
"molType": "Gene",
"type": "circle",
"seedArr": "notSeed",
"url": "239857",
"colorb": "#ff4500",
"colorw": "#ff4500",
"x": 1614.405,
"y": 581.6858,
"attributes": {
 "expr": null,
"expcolb": "#d3d3d3",
"expcolw": "#c6c6c6",
"degree":        2,
"between": 5613.608 
} 
},
{
 "id": "Fbn1",
"size":        2,
"molType": "Gene",
"type": "circle",
"seedArr": "notSeed",
"url": "14118",
"colorb": "#ff4500",
"colorw": "#ff4500",
"x": 1843.983,
"y": 335.1738,
"attributes": {
 "expr": null,
"expcolb": "#d3d3d3",
"expcolw": "#c6c6c6",
"degree":        1,
"between":        0 
} 
},
{
 "id": "Caln1",
"size":        2,
"molType": "Gene",
"type": "circle",
"seedArr": "notSeed",
"url": "140904",
"colorb": "#ff4500",
"colorw": "#ff4500",
"x": 1630.223,
"y": 534.3442,
"attributes": {
 "expr": null,
"expcolb": "#d3d3d3",
"expcolw": "#c6c6c6",
"degree":        1,
"between":        0 
} 
},
{
 "id": "Calr",
"size":        2,
"molType": "Gene",
"type": "circle",
"seedArr": "notSeed",
"url": "12317",
"colorb": "#ff4500",
"colorw": "#ff4500",
"x": 1598.396,
"y": 486.5204,
"attributes": {
 "expr": null,
"expcolb": "#d3d3d3",
"expcolw": "#c6c6c6",
"degree":        1,
"between":        0 
} 
},
{
 "id": "Camk1g",
"size":        2,
"molType": "Gene",
"type": "circle",
"seedArr": "notSeed",
"url": "215303",
"colorb": "#ff4500",
"colorw": "#ff4500",
"x": 1622.677,
"y": 452.1948,
"attributes": {
 "expr": null,
"expcolb": "#d3d3d3",
"expcolw": "#c6c6c6",
"degree":        1,
"between":        0 
} 
},
{
 "id": "Camk2a",
"size":        2,
"molType": "Gene",
"type": "circle",
"seedArr": "notSeed",
"url": "12322",
"colorb": "#ff4500",
"colorw": "#ff4500",
"x": 1637.546,
"y": 631.2007,
"attributes": {
 "expr": null,
"expcolb": "#d3d3d3",
"expcolw": "#c6c6c6",
"degree":        1,
"between":        0 
} 
},
{
 "id": "Camk2g",
"size":        2,
"molType": "Gene",
"type": "circle",
"seedArr": "notSeed",
"url": "12325",
"colorb": "#ff4500",
"colorw": "#ff4500",
"x": 1649.581,
"y": 546.2073,
"attributes": {
 "expr": null,
"expcolb": "#d3d3d3",
"expcolw": "#c6c6c6",
"degree":        1,
"between":        0 
} 
},
{
 "id": "Camk4",
"size":        2,
"molType": "Gene",
"type": "circle",
"seedArr": "notSeed",
"url": "12326",
"colorb": "#ff4500",
"colorw": "#ff4500",
"x": 1857.972,
"y": 552.0716,
"attributes": {
 "expr": null,
"expcolb": "#d3d3d3",
"expcolw": "#c6c6c6",
"degree":        1,
"between":        0 
} 
},
{
 "id": "Camkk2",
"size":        2,
"molType": "Gene",
"type": "circle",
"seedArr": "notSeed",
"url": "207565",
"colorb": "#ff4500",
"colorw": "#ff4500",
"x": 1761.047,
"y": 664.3095,
"attributes": {
 "expr": null,
"expcolb": "#d3d3d3",
"expcolw": "#c6c6c6",
"degree":        1,
"between":        0 
} 
},
{
 "id": "Camta1",
"size": 2.064135,
"molType": "Gene",
"type": "circle",
"seedArr": "notSeed",
"url": "100072",
"colorb": "#ff4500",
"colorw": "#ff4500",
"x": 1693.245,
"y": 588.5519,
"attributes": {
 "expr": null,
"expcolb": "#d3d3d3",
"expcolw": "#c6c6c6",
"degree":        2,
"between": 5613.608 
} 
},
{
 "id": "Cant1",
"size":        2,
"molType": "Gene",
"type": "circle",
"seedArr": "notSeed",
"url": "76025",
"colorb": "#ff4500",
"colorw": "#ff4500",
"x": 1661.435,
"y": 399.6249,
"attributes": {
 "expr": null,
"expcolb": "#d3d3d3",
"expcolw": "#c6c6c6",
"degree":        1,
"between":        0 
} 
},
{
 "id": "Capns1",
"size":        2,
"molType": "Gene",
"type": "circle",
"seedArr": "notSeed",
"url": "12336",
"colorb": "#ff4500",
"colorw": "#ff4500",
"x": 1669.217,
"y": 518.9215,
"attributes": {
 "expr": null,
"expcolb": "#d3d3d3",
"expcolw": "#c6c6c6",
"degree":        1,
"between":        0 
} 
},
{
 "id": "Luc7l3",
"size":        2,
"molType": "Gene",
"type": "circle",
"seedArr": "notSeed",
"url": "67684",
"colorb": "#ff4500",
"colorw": "#ff4500",
"x": 1599.915,
"y": 386.6324,
"attributes": {
 "expr": null,
"expcolb": "#d3d3d3",
"expcolw": "#c6c6c6",
"degree":        1,
"between":        0 
} 
},
{
 "id": "Zfyve27",
"size": 2.043201,
"molType": "Gene",
"type": "circle",
"seedArr": "notSeed",
"url": "319740",
"colorb": "#ff4500",
"colorw": "#ff4500",
"x": 1701.488,
"y": 509.7289,
"attributes": {
 "expr": null,
"expcolb": "#d3d3d3",
"expcolw": "#c6c6c6",
"degree":        2,
"between": 3781.331 
} 
},
{
 "id": "Fgf10",
"size":        2,
"molType": "Gene",
"type": "circle",
"seedArr": "notSeed",
"url": "14165",
"colorb": "#ff4500",
"colorw": "#ff4500",
"x": 1574.223,
"y": 725.6635,
"attributes": {
 "expr": null,
"expcolb": "#d3d3d3",
"expcolw": "#c6c6c6",
"degree":        1,
"between":        0 
} 
},
{
 "id": "Macrod2",
"size":        2,
"molType": "Gene",
"type": "circle",
"seedArr": "notSeed",
"url": "72899",
"colorb": "#ff4500",
"colorw": "#ff4500",
"x": 1685.411,
"y": 496.9603,
"attributes": {
 "expr": null,
"expcolb": "#d3d3d3",
"expcolw": "#c6c6c6",
"degree":        1,
"between":        0 
} 
},
{
 "id": "Prkcz",
"size":        2,
"molType": "Gene",
"type": "circle",
"seedArr": "notSeed",
"url": "18762",
"colorb": "#ff4500",
"colorw": "#ff4500",
"x":  1882.49,
"y": 305.6095,
"attributes": {
 "expr": null,
"expcolb": "#d3d3d3",
"expcolw": "#c6c6c6",
"degree":        1,
"between":        0 
} 
},
{
 "id": "Stxbp5",
"size":        2,
"molType": "Gene",
"type": "circle",
"seedArr": "notSeed",
"url": "78808",
"colorb": "#ff4500",
"colorw": "#ff4500",
"x": 1702.784,
"y": 677.5643,
"attributes": {
 "expr": null,
"expcolb": "#d3d3d3",
"expcolw": "#c6c6c6",
"degree":        1,
"between":        0 
} 
},
{
 "id": "Cav2",
"size":        2,
"molType": "Gene",
"type": "circle",
"seedArr": "notSeed",
"url": "12390",
"colorb": "#ff4500",
"colorw": "#ff4500",
"x": 1741.031,
"y": 428.5077,
"attributes": {
 "expr": null,
"expcolb": "#d3d3d3",
"expcolw": "#c6c6c6",
"degree":        1,
"between":        0 
} 
},
{
 "id": "Cbfa2t2",
"size":        2,
"molType": "Gene",
"type": "circle",
"seedArr": "notSeed",
"url": "12396",
"colorb": "#ff4500",
"colorw": "#ff4500",
"x":   1796.9,
"y": 270.3129,
"attributes": {
 "expr": null,
"expcolb": "#d3d3d3",
"expcolw": "#c6c6c6",
"degree":        1,
"between":        0 
} 
},
{
 "id": "Cblb",
"size":        2,
"molType": "Gene",
"type": "circle",
"seedArr": "notSeed",
"url": "208650",
"colorb": "#ff4500",
"colorw": "#ff4500",
"x": 1563.483,
"y":  277.392,
"attributes": {
 "expr": null,
"expcolb": "#d3d3d3",
"expcolw": "#c6c6c6",
"degree":        1,
"between":        0 
} 
},
{
 "id": "Cbln1",
"size":        2,
"molType": "Gene",
"type": "circle",
"seedArr": "notSeed",
"url": "12404",
"colorb": "#ff4500",
"colorw": "#ff4500",
"x": 1655.751,
"y": 447.4299,
"attributes": {
 "expr": null,
"expcolb": "#d3d3d3",
"expcolw": "#c6c6c6",
"degree":        1,
"between":        0 
} 
},
{
 "id": "Cbln3",
"size":        2,
"molType": "Gene",
"type": "circle",
"seedArr": "notSeed",
"url": "56410",
"colorb": "#ff4500",
"colorw": "#ff4500",
"x": 1765.363,
"y": 314.6934,
"attributes": {
 "expr": null,
"expcolb": "#d3d3d3",
"expcolw": "#c6c6c6",
"degree":        1,
"between":        0 
} 
},
{
 "id": "Cbx1",
"size":        2,
"molType": "Gene",
"type": "circle",
"seedArr": "notSeed",
"url": "12412",
"colorb": "#ff4500",
"colorw": "#ff4500",
"x": 1689.721,
"y": 405.5041,
"attributes": {
 "expr": null,
"expcolb": "#d3d3d3",
"expcolw": "#c6c6c6",
"degree":        1,
"between":        0 
} 
},
{
 "id": "Cbx5",
"size":        2,
"molType": "Gene",
"type": "circle",
"seedArr": "notSeed",
"url": "12419",
"colorb": "#ff4500",
"colorw": "#ff4500",
"x": 1736.034,
"y": 464.6178,
"attributes": {
 "expr": null,
"expcolb": "#d3d3d3",
"expcolw": "#c6c6c6",
"degree":        1,
"between":        0 
} 
},
{
 "id": "Ccdc127",
"size":        2,
"molType": "Gene",
"type": "circle",
"seedArr": "notSeed",
"url": "67433",
"colorb": "#ff4500",
"colorw": "#ff4500",
"x": 1823.112,
"y": 240.9224,
"attributes": {
 "expr": null,
"expcolb": "#d3d3d3",
"expcolw": "#c6c6c6",
"degree":        1,
"between":        0 
} 
},
{
 "id": "Fndc3b",
"size":        2,
"molType": "Gene",
"type": "circle",
"seedArr": "notSeed",
"url": "72007",
"colorb": "#ff4500",
"colorw": "#ff4500",
"x":  1812.99,
"y": 635.2274,
"attributes": {
 "expr": null,
"expcolb": "#d3d3d3",
"expcolw": "#c6c6c6",
"degree":        1,
"between":        0 
} 
},
{
 "id": "Map3k14",
"size":        2,
"molType": "Gene",
"type": "circle",
"seedArr": "notSeed",
"url": "53859",
"colorb": "#ff4500",
"colorw": "#ff4500",
"x": 1629.447,
"y": 522.6133,
"attributes": {
 "expr": null,
"expcolb": "#d3d3d3",
"expcolw": "#c6c6c6",
"degree":        1,
"between":        0 
} 
},
{
 "id": "Fnip1",
"size":        2,
"molType": "Gene",
"type": "circle",
"seedArr": "notSeed",
"url": "216742",
"colorb": "#ff4500",
"colorw": "#ff4500",
"x": 1797.137,
"y": 643.2692,
"attributes": {
 "expr": null,
"expcolb": "#d3d3d3",
"expcolw": "#c6c6c6",
"degree":        1,
"between":        0 
} 
},
{
 "id": "Ccdc43",
"size":        2,
"molType": "Gene",
"type": "circle",
"seedArr": "notSeed",
"url": "52715",
"colorb": "#ff4500",
"colorw": "#ff4500",
"x": 1564.644,
"y": 410.0601,
"attributes": {
 "expr": null,
"expcolb": "#d3d3d3",
"expcolw": "#c6c6c6",
"degree":        1,
"between":        0 
} 
},
{
 "id": "Foxn3",
"size":        2,
"molType": "Gene",
"type": "circle",
"seedArr": "notSeed",
"url": "71375",
"colorb": "#ff4500",
"colorw": "#ff4500",
"x": 1688.652,
"y": 396.1169,
"attributes": {
 "expr": null,
"expcolb": "#d3d3d3",
"expcolw": "#c6c6c6",
"degree":        1,
"between":        0 
} 
},
{
 "id": "Ccnd1",
"size":        2,
"molType": "Gene",
"type": "circle",
"seedArr": "notSeed",
"url": "12443",
"colorb": "#ff4500",
"colorw": "#ff4500",
"x": 1663.947,
"y": 745.6296,
"attributes": {
 "expr": null,
"expcolb": "#d3d3d3",
"expcolw": "#c6c6c6",
"degree":        1,
"between":        0 
} 
},
{
 "id": "Frem2",
"size":        2,
"molType": "Gene",
"type": "circle",
"seedArr": "notSeed",
"url": "242022",
"colorb": "#ff4500",
"colorw": "#ff4500",
"x": 1621.402,
"y": 500.1041,
"attributes": {
 "expr": null,
"expcolb": "#d3d3d3",
"expcolw": "#c6c6c6",
"degree":        1,
"between":        0 
} 
},
{
 "id": "Ptgfrn",
"size":        2,
"molType": "Gene",
"type": "circle",
"seedArr": "notSeed",
"url": "19221",
"colorb": "#ff4500",
"colorw": "#ff4500",
"x": 1709.617,
"y": 577.1829,
"attributes": {
 "expr": null,
"expcolb": "#d3d3d3",
"expcolw": "#c6c6c6",
"degree":        1,
"between":        0 
} 
},
{
 "id": "Ccser2",
"size":        2,
"molType": "Gene",
"type": "circle",
"seedArr": "notSeed",
"url": "72972",
"colorb": "#ff4500",
"colorw": "#ff4500",
"x": 1688.818,
"y": 434.0833,
"attributes": {
 "expr": null,
"expcolb": "#d3d3d3",
"expcolw": "#c6c6c6",
"degree":        1,
"between":        0 
} 
},
{
 "id": "Ptpn12",
"size":        2,
"molType": "Gene",
"type": "circle",
"seedArr": "notSeed",
"url": "19248",
"colorb": "#ff4500",
"colorw": "#ff4500",
"x": 1611.025,
"y": 432.4559,
"attributes": {
 "expr": null,
"expcolb": "#d3d3d3",
"expcolw": "#c6c6c6",
"degree":        1,
"between":        0 
} 
},
{
 "id": "Hdgfrp3",
"size":        2,
"molType": "Gene",
"type": "circle",
"seedArr": "notSeed",
"url": "29877",
"colorb": "#ff4500",
"colorw": "#ff4500",
"x":  1615.51,
"y":  306.291,
"attributes": {
 "expr": null,
"expcolb": "#d3d3d3",
"expcolw": "#c6c6c6",
"degree":        1,
"between":        0 
} 
},
{
 "id": "Ptpn3",
"size":        2,
"molType": "Gene",
"type": "circle",
"seedArr": "notSeed",
"url": "545622",
"colorb": "#ff4500",
"colorw": "#ff4500",
"x": 1657.421,
"y": 319.6425,
"attributes": {
 "expr": null,
"expcolb": "#d3d3d3",
"expcolw": "#c6c6c6",
"degree":        1,
"between":        0 
} 
},
{
 "id": "Furin",
"size":        2,
"molType": "Gene",
"type": "circle",
"seedArr": "notSeed",
"url": "18550",
"colorb": "#ff4500",
"colorw": "#ff4500",
"x": 1658.911,
"y": 567.3278,
"attributes": {
 "expr": null,
"expcolb": "#d3d3d3",
"expcolw": "#c6c6c6",
"degree":        1,
"between":        0 
} 
},
{
 "id": "Fut9",
"size":        2,
"molType": "Gene",
"type": "circle",
"seedArr": "notSeed",
"url": "14348",
"colorb": "#ff4500",
"colorw": "#ff4500",
"x": 1557.834,
"y": 431.4086,
"attributes": {
 "expr": null,
"expcolb": "#d3d3d3",
"expcolw": "#c6c6c6",
"degree":        1,
"between":        0 
} 
},
{
 "id": "Fyn",
"size":        2,
"molType": "Gene",
"type": "circle",
"seedArr": "notSeed",
"url": "14360",
"colorb": "#ff4500",
"colorw": "#ff4500",
"x": 1786.983,
"y": 695.3472,
"attributes": {
 "expr": null,
"expcolb": "#d3d3d3",
"expcolw": "#c6c6c6",
"degree":        1,
"between":        0 
} 
},
{
 "id": "Fzd4",
"size":        2,
"molType": "Gene",
"type": "circle",
"seedArr": "notSeed",
"url": "14366",
"colorb": "#ff4500",
"colorw": "#ff4500",
"x": 1534.824,
"y": 672.7162,
"attributes": {
 "expr": null,
"expcolb": "#d3d3d3",
"expcolw": "#c6c6c6",
"degree":        1,
"between":        0 
} 
},
{
 "id": "G3bp2",
"size":        2,
"molType": "Gene",
"type": "circle",
"seedArr": "notSeed",
"url": "23881",
"colorb": "#ff4500",
"colorw": "#ff4500",
"x":  1627.63,
"y": 747.6374,
"attributes": {
 "expr": null,
"expcolb": "#d3d3d3",
"expcolw": "#c6c6c6",
"degree":        1,
"between":        0 
} 
},
{
 "id": "Cd93",
"size":        2,
"molType": "Gene",
"type": "circle",
"seedArr": "notSeed",
"url": "17064",
"colorb": "#ff4500",
"colorw": "#ff4500",
"x": 1792.275,
"y": 310.6675,
"attributes": {
 "expr": null,
"expcolb": "#d3d3d3",
"expcolw": "#c6c6c6",
"degree":        1,
"between":        0 
} 
},
{
 "id": "Cdadc1",
"size": 2.064135,
"molType": "Gene",
"type": "circle",
"seedArr": "notSeed",
"url": "71891",
"colorb": "#ff4500",
"colorw": "#ff4500",
"x": 1684.836,
"y": 586.6065,
"attributes": {
 "expr": null,
"expcolb": "#d3d3d3",
"expcolw": "#c6c6c6",
"degree":        2,
"between": 5613.608 
} 
},
{
 "id": "Cdc14b",
"size":        2,
"molType": "Gene",
"type": "circle",
"seedArr": "notSeed",
"url": "218294",
"colorb": "#ff4500",
"colorw": "#ff4500",
"x": 1778.192,
"y":  702.727,
"attributes": {
 "expr": null,
"expcolb": "#d3d3d3",
"expcolw": "#c6c6c6",
"degree":        1,
"between":        0 
} 
},
{
 "id": "Mecp2",
"size":        2,
"molType": "Gene",
"type": "circle",
"seedArr": "notSeed",
"url": "17257",
"colorb": "#ff4500",
"colorw": "#ff4500",
"x": 1616.831,
"y": 396.1935,
"attributes": {
 "expr": null,
"expcolb": "#d3d3d3",
"expcolw": "#c6c6c6",
"degree":        1,
"between":        0 
} 
},
{
 "id": "Cdc42ep3",
"size":        2,
"molType": "Gene",
"type": "circle",
"seedArr": "notSeed",
"url": "260409",
"colorb": "#ff4500",
"colorw": "#ff4500",
"x": 1578.108,
"y": 357.6857,
"attributes": {
 "expr": null,
"expcolb": "#d3d3d3",
"expcolw": "#c6c6c6",
"degree":        1,
"between":        0 
} 
},
{
 "id": "Gad2",
"size":  2.01225,
"molType": "Gene",
"type": "circle",
"seedArr": "notSeed",
"url": "14417",
"colorb": "#ff4500",
"colorw": "#ff4500",
"x": 1790.625,
"y":  572.755,
"attributes": {
 "expr": null,
"expcolb": "#d3d3d3",
"expcolw": "#c6c6c6",
"degree":        2,
"between": 1072.212 
} 
},
{
 "id": "Cdh12",
"size":        2,
"molType": "Gene",
"type": "circle",
"seedArr": "notSeed",
"url": "215654",
"colorb": "#ff4500",
"colorw": "#ff4500",
"x": 1672.225,
"y": 740.1457,
"attributes": {
 "expr": null,
"expcolb": "#d3d3d3",
"expcolw": "#c6c6c6",
"degree":        1,
"between":        0 
} 
},
{
 "id": "Gal3st3",
"size":        2,
"molType": "Gene",
"type": "circle",
"seedArr": "notSeed",
"url": "545276",
"colorb": "#ff4500",
"colorw": "#ff4500",
"x": 1775.037,
"y": 328.0646,
"attributes": {
 "expr": null,
"expcolb": "#d3d3d3",
"expcolw": "#c6c6c6",
"degree":        1,
"between":        0 
} 
},
{
 "id": "Cdk13",
"size":  2.13532,
"molType": "Gene",
"type": "circle",
"seedArr": "notSeed",
"url": "69562",
"colorb": "#ff4500",
"colorw": "#ff4500",
"x": 1748.925,
"y": 558.9758,
"attributes": {
 "expr": null,
"expcolb": "#d3d3d3",
"expcolw": "#c6c6c6",
"degree":        3,
"between": 11844.36 
} 
},
{
 "id": "Cdk19",
"size":        2,
"molType": "Gene",
"type": "circle",
"seedArr": "notSeed",
"url": "78334",
"colorb": "#ff4500",
"colorw": "#ff4500",
"x": 1641.856,
"y":  518.278,
"attributes": {
 "expr": null,
"expcolb": "#d3d3d3",
"expcolw": "#c6c6c6",
"degree":        1,
"between":        0 
} 
},
{
 "id": "Dab2ip",
"size":        2,
"molType": "Gene",
"type": "circle",
"seedArr": "notSeed",
"url": "69601",
"colorb": "#ff4500",
"colorw": "#ff4500",
"x": 1688.315,
"y": 520.2006,
"attributes": {
 "expr": null,
"expcolb": "#d3d3d3",
"expcolw": "#c6c6c6",
"degree":        1,
"between":        0 
} 
},
{
 "id": "Cdr2l",
"size": 2.109495,
"molType": "Gene",
"type": "circle",
"seedArr": "notSeed",
"url": "237988",
"colorb": "#ff4500",
"colorw": "#ff4500",
"x":  1713.74,
"y": 371.8559,
"attributes": {
 "expr": null,
"expcolb": "#d3d3d3",
"expcolw": "#c6c6c6",
"degree":        2,
"between": 9583.923 
} 
},
{
 "id": "Cds2",
"size":        2,
"molType": "Gene",
"type": "circle",
"seedArr": "notSeed",
"url": "110911",
"colorb": "#ff4500",
"colorw": "#ff4500",
"x": 1641.962,
"y": 507.3843,
"attributes": {
 "expr": null,
"expcolb": "#d3d3d3",
"expcolw": "#c6c6c6",
"degree":        1,
"between":        0 
} 
},
{
 "id": "Cebpa",
"size":        2,
"molType": "Gene",
"type": "circle",
"seedArr": "notSeed",
"url": "12606",
"colorb": "#ff4500",
"colorw": "#ff4500",
"x": 1627.897,
"y": 341.8794,
"attributes": {
 "expr": null,
"expcolb": "#d3d3d3",
"expcolw": "#c6c6c6",
"degree":        1,
"between":        0 
} 
},
{
 "id": "Celf1",
"size": 2.000152,
"molType": "Gene",
"type": "circle",
"seedArr": "notSeed",
"url": "13046",
"colorb": "#ff4500",
"colorw": "#ff4500",
"x": 1806.005,
"y":  161.676,
"attributes": {
 "expr": null,
"expcolb": "#d3d3d3",
"expcolw": "#c6c6c6",
"degree":        2,
"between": 13.33359 
} 
},
{
 "id": "Celf2",
"size": 2.038776,
"molType": "Gene",
"type": "circle",
"seedArr": "notSeed",
"url": "14007",
"colorb": "#ff4500",
"colorw": "#ff4500",
"x": 1734.431,
"y": 427.2394,
"attributes": {
 "expr": null,
"expcolb": "#d3d3d3",
"expcolw": "#c6c6c6",
"degree":        2,
"between": 3393.982 
} 
},
{
 "id": "Mgll",
"size":        2,
"molType": "Gene",
"type": "circle",
"seedArr": "notSeed",
"url": "23945",
"colorb": "#ff4500",
"colorw": "#ff4500",
"x": 1739.334,
"y":  645.933,
"attributes": {
 "expr": null,
"expcolb": "#d3d3d3",
"expcolw": "#c6c6c6",
"degree":        1,
"between":        0 
} 
},
{
 "id": "Celf5",
"size":        2,
"molType": "Gene",
"type": "circle",
"seedArr": "notSeed",
"url": "319586",
"colorb": "#ff4500",
"colorw": "#ff4500",
"x": 1594.663,
"y": 423.8979,
"attributes": {
 "expr": null,
"expcolb": "#d3d3d3",
"expcolw": "#c6c6c6",
"degree":        1,
"between":        0 
} 
},
{
 "id": "Cenpl",
"size":        2,
"molType": "Gene",
"type": "circle",
"seedArr": "notSeed",
"url": "70454",
"colorb": "#ff4500",
"colorw": "#ff4500",
"x": 1708.769,
"y":  256.855,
"attributes": {
 "expr": null,
"expcolb": "#d3d3d3",
"expcolw": "#c6c6c6",
"degree":        1,
"between":        0 
} 
},
{
 "id": "Cep95",
"size":        2,
"molType": "Gene",
"type": "circle",
"seedArr": "notSeed",
"url": "320162",
"colorb": "#ff4500",
"colorw": "#ff4500",
"x": 1768.001,
"y":  523.141,
"attributes": {
 "expr": null,
"expcolb": "#d3d3d3",
"expcolw": "#c6c6c6",
"degree":        1,
"between":        0 
} 
},
{
 "id": "Rap2a",
"size":        2,
"molType": "Gene",
"type": "circle",
"seedArr": "notSeed",
"url": "76108",
"colorb": "#ff4500",
"colorw": "#ff4500",
"x": 1692.207,
"y": 449.0848,
"attributes": {
 "expr": null,
"expcolb": "#d3d3d3",
"expcolw": "#c6c6c6",
"degree":        1,
"between":        0 
} 
},
{
 "id": "Gid4",
"size":        2,
"molType": "Gene",
"type": "circle",
"seedArr": "notSeed",
"url": "66771",
"colorb": "#ff4500",
"colorw": "#ff4500",
"x": 1565.616,
"y": 572.8111,
"attributes": {
 "expr": null,
"expcolb": "#d3d3d3",
"expcolw": "#c6c6c6",
"degree":        1,
"between":        0 
} 
},
{
 "id": "Git2",
"size":        2,
"molType": "Gene",
"type": "circle",
"seedArr": "notSeed",
"url": "26431",
"colorb": "#ff4500",
"colorw": "#ff4500",
"x": 1684.749,
"y": 441.6632,
"attributes": {
 "expr": null,
"expcolb": "#d3d3d3",
"expcolw": "#c6c6c6",
"degree":        1,
"between":        0 
} 
},
{
 "id": "Cflar",
"size": 2.096685,
"molType": "Gene",
"type": "circle",
"seedArr": "notSeed",
"url": "12633",
"colorb": "#ff4500",
"colorw": "#ff4500",
"x": 1745.553,
"y": 451.9849,
"attributes": {
 "expr": null,
"expcolb": "#d3d3d3",
"expcolw": "#c6c6c6",
"degree":        2,
"between": 8462.699 
} 
},
{
 "id": "Chd3",
"size":        2,
"molType": "Gene",
"type": "circle",
"seedArr": "notSeed",
"url": "216848",
"colorb": "#ff4500",
"colorw": "#ff4500",
"x": 1905.585,
"y": 298.9179,
"attributes": {
 "expr": null,
"expcolb": "#d3d3d3",
"expcolw": "#c6c6c6",
"degree":        1,
"between":        0 
} 
},
{
 "id": "Mmp9",
"size":        2,
"molType": "Gene",
"type": "circle",
"seedArr": "notSeed",
"url": "17395",
"colorb": "#ff4500",
"colorw": "#ff4500",
"x": 1905.976,
"y":  393.527,
"attributes": {
 "expr": null,
"expcolb": "#d3d3d3",
"expcolw": "#c6c6c6",
"degree":        1,
"between":        0 
} 
},
{
 "id": "Chic1",
"size":  2.01225,
"molType": "Gene",
"type": "circle",
"seedArr": "notSeed",
"url": "12212",
"colorb": "#ff4500",
"colorw": "#ff4500",
"x": 1797.677,
"y": 579.9819,
"attributes": {
 "expr": null,
"expcolb": "#d3d3d3",
"expcolw": "#c6c6c6",
"degree":        2,
"between": 1072.212 
} 
},
{
 "id": "Ifngr2",
"size": 2.043201,
"molType": "Gene",
"type": "circle",
"seedArr": "notSeed",
"url": "15980",
"colorb": "#ff4500",
"colorw": "#ff4500",
"x": 1758.981,
"y": 440.9455,
"attributes": {
 "expr": null,
"expcolb": "#d3d3d3",
"expcolw": "#c6c6c6",
"degree":        2,
"between": 3781.331 
} 
},
{
 "id": "Glul",
"size":        2,
"molType": "Gene",
"type": "circle",
"seedArr": "notSeed",
"url": "14645",
"colorb": "#ff4500",
"colorw": "#ff4500",
"x": 1698.146,
"y": 695.6737,
"attributes": {
 "expr": null,
"expcolb": "#d3d3d3",
"expcolw": "#c6c6c6",
"degree":        1,
"between":        0 
} 
},
{
 "id": "Chst1",
"size":        2,
"molType": "Gene",
"type": "circle",
"seedArr": "notSeed",
"url": "76969",
"colorb": "#ff4500",
"colorw": "#ff4500",
"x": 1656.702,
"y": 668.6062,
"attributes": {
 "expr": null,
"expcolb": "#d3d3d3",
"expcolw": "#c6c6c6",
"degree":        1,
"between":        0 
} 
},
{
 "id": "Tmem130",
"size":        2,
"molType": "Gene",
"type": "circle",
"seedArr": "notSeed",
"url": "243339",
"colorb": "#ff4500",
"colorw": "#ff4500",
"x":  1913.62,
"y": 329.3706,
"attributes": {
 "expr": null,
"expcolb": "#d3d3d3",
"expcolw": "#c6c6c6",
"degree":        1,
"between":        0 
} 
},
{
 "id": "Ntrk2",
"size":        2,
"molType": "Gene",
"type": "circle",
"seedArr": "notSeed",
"url": "18212",
"colorb": "#ff4500",
"colorw": "#ff4500",
"x": 1712.239,
"y": 486.7088,
"attributes": {
 "expr": null,
"expcolb": "#d3d3d3",
"expcolw": "#c6c6c6",
"degree":        1,
"between":        0 
} 
},
{
 "id": "Clcn3",
"size":        2,
"molType": "Gene",
"type": "circle",
"seedArr": "notSeed",
"url": "12725",
"colorb": "#ff4500",
"colorw": "#ff4500",
"x": 1724.125,
"y": 726.1834,
"attributes": {
 "expr": null,
"expcolb": "#d3d3d3",
"expcolw": "#c6c6c6",
"degree":        1,
"between":        0 
} 
},
{
 "id": "Gm13611",
"size":        2,
"molType": "Gene",
"type": "circle",
"seedArr": "notSeed",
"url": "100504319",
"colorb": "#ff4500",
"colorw": "#ff4500",
"x": 1733.699,
"y": 769.6366,
"attributes": {
 "expr": null,
"expcolb": "#d3d3d3",
"expcolw": "#c6c6c6",
"degree":        1,
"between":        0 
} 
},
{
 "id": "Gm14436",
"size":        2,
"molType": "Gene",
"type": "circle",
"seedArr": "notSeed",
"url": "100190996",
"colorb": "#ff4500",
"colorw": "#ff4500",
"x": 1698.195,
"y": 862.9361,
"attributes": {
 "expr": null,
"expcolb": "#d3d3d3",
"expcolw": "#c6c6c6",
"degree":        1,
"between":        0 
} 
},
{
 "id": "Gm15455",
"size":        2,
"molType": "Gene",
"type": "circle",
"seedArr": "notSeed",
"url": "433287",
"colorb": "#ff4500",
"colorw": "#ff4500",
"x": 1804.267,
"y":  668.765,
"attributes": {
 "expr": null,
"expcolb": "#d3d3d3",
"expcolw": "#c6c6c6",
"degree":        1,
"between":        0 
} 
},
{
 "id": "Gm4925",
"size":        2,
"molType": "Gene",
"type": "circle",
"seedArr": "notSeed",
"url": "237433",
"colorb": "#ff4500",
"colorw": "#ff4500",
"x":   1712.7,
"y": 287.2497,
"attributes": {
 "expr": null,
"expcolb": "#d3d3d3",
"expcolw": "#c6c6c6",
"degree":        1,
"between":        0 
} 
},
{
 "id": "Gm7609",
"size":        2,
"molType": "Gene",
"type": "circle",
"seedArr": "notSeed",
"url": "665378",
"colorb": "#ff4500",
"colorw": "#ff4500",
"x": 1735.354,
"y": 821.3438,
"attributes": {
 "expr": null,
"expcolb": "#d3d3d3",
"expcolw": "#c6c6c6",
"degree":        1,
"between":        0 
} 
},
{
 "id": "Tmem178b",
"size":        2,
"molType": "Gene",
"type": "circle",
"seedArr": "notSeed",
"url": "434008",
"colorb": "#ff4500",
"colorw": "#ff4500",
"x": 1600.537,
"y": 729.1134,
"attributes": {
 "expr": null,
"expcolb": "#d3d3d3",
"expcolw": "#c6c6c6",
"degree":        1,
"between":        0 
} 
},
{
 "id": "Clmp",
"size":        2,
"molType": "Gene",
"type": "circle",
"seedArr": "notSeed",
"url": "71566",
"colorb": "#ff4500",
"colorw": "#ff4500",
"x": 1684.281,
"y": 485.7812,
"attributes": {
 "expr": null,
"expcolb": "#d3d3d3",
"expcolw": "#c6c6c6",
"degree":        1,
"between":        0 
} 
},
{
 "id": "Clns1a",
"size":        2,
"molType": "Gene",
"type": "circle",
"seedArr": "notSeed",
"url": "12729",
"colorb": "#ff4500",
"colorw": "#ff4500",
"x": 1532.994,
"y": 330.1662,
"attributes": {
 "expr": null,
"expcolb": "#d3d3d3",
"expcolw": "#c6c6c6",
"degree":        1,
"between":        0 
} 
},
{
 "id": "Clp1",
"size":        2,
"molType": "Gene",
"type": "circle",
"seedArr": "notSeed",
"url": "98985",
"colorb": "#ff4500",
"colorw": "#ff4500",
"x": 1605.343,
"y": 570.4079,
"attributes": {
 "expr": null,
"expcolb": "#d3d3d3",
"expcolw": "#c6c6c6",
"degree":        1,
"between":        0 
} 
},
{
 "id": "Rell1",
"size":        2,
"molType": "Gene",
"type": "circle",
"seedArr": "notSeed",
"url": "100532",
"colorb": "#ff4500",
"colorw": "#ff4500",
"x": 1689.067,
"y": 726.0492,
"attributes": {
 "expr": null,
"expcolb": "#d3d3d3",
"expcolw": "#c6c6c6",
"degree":        1,
"between":        0 
} 
},
{
 "id": "Msi2",
"size": 2.031298,
"molType": "Gene",
"type": "circle",
"seedArr": "notSeed",
"url": "76626",
"colorb": "#ff4500",
"colorw": "#ff4500",
"x":  1630.92,
"y": 241.9678,
"attributes": {
 "expr": null,
"expcolb": "#d3d3d3",
"expcolw": "#c6c6c6",
"degree":        5,
"between": 2739.494 
} 
},
{
 "id": "Gnao1",
"size":        2,
"molType": "Gene",
"type": "circle",
"seedArr": "notSeed",
"url": "14681",
"colorb": "#ff4500",
"colorw": "#ff4500",
"x": 1613.312,
"y": 595.3373,
"attributes": {
 "expr": null,
"expcolb": "#d3d3d3",
"expcolw": "#c6c6c6",
"degree":        1,
"between":        0 
} 
},
{
 "id": "Cnih4",
"size":        2,
"molType": "Gene",
"type": "circle",
"seedArr": "notSeed",
"url": "98417",
"colorb": "#ff4500",
"colorw": "#ff4500",
"x": 1688.586,
"y": 745.7119,
"attributes": {
 "expr": null,
"expcolb": "#d3d3d3",
"expcolw": "#c6c6c6",
"degree":        1,
"between":        0 
} 
},
{
 "id": "Cnot6",
"size":        2,
"molType": "Gene",
"type": "circle",
"seedArr": "notSeed",
"url": "104625",
"colorb": "#ff4500",
"colorw": "#ff4500",
"x": 1662.064,
"y": 550.3279,
"attributes": {
 "expr": null,
"expcolb": "#d3d3d3",
"expcolw": "#c6c6c6",
"degree":        1,
"between":        0 
} 
},
{
 "id": "Coa3",
"size":        2,
"molType": "Gene",
"type": "circle",
"seedArr": "notSeed",
"url": "52469",
"colorb": "#ff4500",
"colorw": "#ff4500",
"x": 1566.897,
"y": 396.7851,
"attributes": {
 "expr": null,
"expcolb": "#d3d3d3",
"expcolw": "#c6c6c6",
"degree":        1,
"between":        0 
} 
},
{
 "id": "Cog3",
"size":        2,
"molType": "Gene",
"type": "circle",
"seedArr": "notSeed",
"url": "338337",
"colorb": "#ff4500",
"colorw": "#ff4500",
"x":  1704.74,
"y": 429.2596,
"attributes": {
 "expr": null,
"expcolb": "#d3d3d3",
"expcolw": "#c6c6c6",
"degree":        1,
"between":        0 
} 
},
{
 "id": "Col1a1",
"size":        2,
"molType": "Gene",
"type": "circle",
"seedArr": "notSeed",
"url": "12842",
"colorb": "#ff4500",
"colorw": "#ff4500",
"x": 1705.594,
"y": 344.0596,
"attributes": {
 "expr": null,
"expcolb": "#d3d3d3",
"expcolw": "#c6c6c6",
"degree":        1,
"between":        0 
} 
},
{
 "id": "Col1a2",
"size":        2,
"molType": "Gene",
"type": "circle",
"seedArr": "notSeed",
"url": "12843",
"colorb": "#ff4500",
"colorw": "#ff4500",
"x": 1817.961,
"y":  344.187,
"attributes": {
 "expr": null,
"expcolb": "#d3d3d3",
"expcolw": "#c6c6c6",
"degree":        1,
"between":        0 
} 
},
{
 "id": "Col2a1",
"size":        2,
"molType": "Gene",
"type": "circle",
"seedArr": "notSeed",
"url": "12824",
"colorb": "#ff4500",
"colorw": "#ff4500",
"x": 1674.927,
"y": 341.0291,
"attributes": {
 "expr": null,
"expcolb": "#d3d3d3",
"expcolw": "#c6c6c6",
"degree":        1,
"between":        0 
} 
},
{
 "id": "Col3a1",
"size":        2,
"molType": "Gene",
"type": "circle",
"seedArr": "notSeed",
"url": "12825",
"colorb": "#ff4500",
"colorw": "#ff4500",
"x": 1783.178,
"y": 311.7683,
"attributes": {
 "expr": null,
"expcolb": "#d3d3d3",
"expcolw": "#c6c6c6",
"degree":        1,
"between":        0 
} 
},
{
 "id": "Col4a1",
"size": 2.027131,
"molType": "Gene",
"type": "circle",
"seedArr": "notSeed",
"url": "12826",
"colorb": "#ff4500",
"colorw": "#ff4500",
"x": 1766.709,
"y": 500.3771,
"attributes": {
 "expr": null,
"expcolb": "#d3d3d3",
"expcolw": "#c6c6c6",
"degree":        2,
"between": 2374.707 
} 
},
{
 "id": "Col4a2",
"size":        2,
"molType": "Gene",
"type": "circle",
"seedArr": "notSeed",
"url": "12827",
"colorb": "#ff4500",
"colorw": "#ff4500",
"x": 1848.389,
"y": 396.6486,
"attributes": {
 "expr": null,
"expcolb": "#d3d3d3",
"expcolw": "#c6c6c6",
"degree":        1,
"between":        0 
} 
},
{
 "id": "Gpc1",
"size":        2,
"molType": "Gene",
"type": "circle",
"seedArr": "notSeed",
"url": "14733",
"colorb": "#ff4500",
"colorw": "#ff4500",
"x": 1659.229,
"y": 461.9199,
"attributes": {
 "expr": null,
"expcolb": "#d3d3d3",
"expcolw": "#c6c6c6",
"degree":        1,
"between":        0 
} 
},
{
 "id": "Gpd1",
"size":        2,
"molType": "Gene",
"type": "circle",
"seedArr": "notSeed",
"url": "14555",
"colorb": "#ff4500",
"colorw": "#ff4500",
"x":  1552.77,
"y": 572.6089,
"attributes": {
 "expr": null,
"expcolb": "#d3d3d3",
"expcolw": "#c6c6c6",
"degree":        1,
"between":        0 
} 
},
{
 "id": "Mvb12b",
"size":        2,
"molType": "Gene",
"type": "circle",
"seedArr": "notSeed",
"url": "72543",
"colorb": "#ff4500",
"colorw": "#ff4500",
"x": 1723.105,
"y": 516.3062,
"attributes": {
 "expr": null,
"expcolb": "#d3d3d3",
"expcolw": "#c6c6c6",
"degree":        1,
"between":        0 
} 
},
{
 "id": "Mycn",
"size":        2,
"molType": "Gene",
"type": "circle",
"seedArr": "notSeed",
"url": "18109",
"colorb": "#ff4500",
"colorw": "#ff4500",
"x":  1567.33,
"y": 159.5313,
"attributes": {
 "expr": null,
"expcolb": "#d3d3d3",
"expcolw": "#c6c6c6",
"degree":        1,
"between":        0 
} 
},
{
 "id": "Coro1a",
"size":        2,
"molType": "Gene",
"type": "circle",
"seedArr": "notSeed",
"url": "12721",
"colorb": "#ff4500",
"colorw": "#ff4500",
"x": 1918.271,
"y": 370.1283,
"attributes": {
 "expr": null,
"expcolb": "#d3d3d3",
"expcolw": "#c6c6c6",
"degree":        1,
"between":        0 
} 
},
{
 "id": "Mylip",
"size":        2,
"molType": "Gene",
"type": "circle",
"seedArr": "notSeed",
"url": "218203",
"colorb": "#ff4500",
"colorw": "#ff4500",
"x": 1578.858,
"y": 477.7208,
"attributes": {
 "expr": null,
"expcolb": "#d3d3d3",
"expcolw": "#c6c6c6",
"degree":        1,
"between":        0 
} 
},
{
 "id": "Gpr17",
"size":        2,
"molType": "Gene",
"type": "circle",
"seedArr": "notSeed",
"url": "574402",
"colorb": "#ff4500",
"colorw": "#ff4500",
"x": 1587.735,
"y": 408.9003,
"attributes": {
 "expr": null,
"expcolb": "#d3d3d3",
"expcolw": "#c6c6c6",
"degree":        1,
"between":        0 
} 
},
{
 "id": "Cpeb3",
"size":        2,
"molType": "Gene",
"type": "circle",
"seedArr": "notSeed",
"url": "208922",
"colorb": "#ff4500",
"colorw": "#ff4500",
"x": 1735.246,
"y":  750.105,
"attributes": {
 "expr": null,
"expcolb": "#d3d3d3",
"expcolw": "#c6c6c6",
"degree":        1,
"between":        0 
} 
},
{
 "id": "Gpr89",
"size":        2,
"molType": "Gene",
"type": "circle",
"seedArr": "notSeed",
"url": "67549",
"colorb": "#ff4500",
"colorw": "#ff4500",
"x": 1611.857,
"y": 518.3875,
"attributes": {
 "expr": null,
"expcolb": "#d3d3d3",
"expcolw": "#c6c6c6",
"degree":        1,
"between":        0 
} 
},
{
 "id": "Cplx2",
"size":        2,
"molType": "Gene",
"type": "circle",
"seedArr": "notSeed",
"url": "12890",
"colorb": "#ff4500",
"colorw": "#ff4500",
"x": 1969.699,
"y": 385.2446,
"attributes": {
 "expr": null,
"expcolb": "#d3d3d3",
"expcolw": "#c6c6c6",
"degree":        1,
"between":        0 
} 
},
{
 "id": "Cpm",
"size":        2,
"molType": "Gene",
"type": "circle",
"seedArr": "notSeed",
"url": "70574",
"colorb": "#ff4500",
"colorw": "#ff4500",
"x": 1583.183,
"y": 700.2522,
"attributes": {
 "expr": null,
"expcolb": "#d3d3d3",
"expcolw": "#c6c6c6",
"degree":        1,
"between":        0 
} 
},
{
 "id": "Gramd1b",
"size":        2,
"molType": "Gene",
"type": "circle",
"seedArr": "notSeed",
"url": "235283",
"colorb": "#ff4500",
"colorw": "#ff4500",
"x": 1679.972,
"y":  412.877,
"attributes": {
 "expr": null,
"expcolb": "#d3d3d3",
"expcolw": "#c6c6c6",
"degree":        1,
"between":        0 
} 
},
{
 "id": "Crebrf",
"size":        2,
"molType": "Gene",
"type": "circle",
"seedArr": "notSeed",
"url": "77128",
"colorb": "#ff4500",
"colorw": "#ff4500",
"x":  1770.11,
"y": 722.6243,
"attributes": {
 "expr": null,
"expcolb": "#d3d3d3",
"expcolw": "#c6c6c6",
"degree":        1,
"between":        0 
} 
},
{
 "id": "Crebzf",
"size":        2,
"molType": "Gene",
"type": "circle",
"seedArr": "notSeed",
"url": "233490",
"colorb": "#ff4500",
"colorw": "#ff4500",
"x": 1610.657,
"y": 292.3524,
"attributes": {
 "expr": null,
"expcolb": "#d3d3d3",
"expcolw": "#c6c6c6",
"degree":        1,
"between":        0 
} 
},
{
 "id": "Gria1",
"size":        2,
"molType": "Gene",
"type": "circle",
"seedArr": "notSeed",
"url": "14799",
"colorb": "#ff4500",
"colorw": "#ff4500",
"x": 1590.915,
"y": 476.9759,
"attributes": {
 "expr": null,
"expcolb": "#d3d3d3",
"expcolw": "#c6c6c6",
"degree":        1,
"between":        0 
} 
},
{
 "id": "Gria3",
"size":        2,
"molType": "Gene",
"type": "circle",
"seedArr": "notSeed",
"url": "53623",
"colorb": "#ff4500",
"colorw": "#ff4500",
"x": 1593.199,
"y": 495.8028,
"attributes": {
 "expr": null,
"expcolb": "#d3d3d3",
"expcolw": "#c6c6c6",
"degree":        1,
"between":        0 
} 
},
{
 "id": "Crkl",
"size":        2,
"molType": "Gene",
"type": "circle",
"seedArr": "notSeed",
"url": "12929",
"colorb": "#ff4500",
"colorw": "#ff4500",
"x": 1644.048,
"y": 482.3075,
"attributes": {
 "expr": null,
"expcolb": "#d3d3d3",
"expcolw": "#c6c6c6",
"degree":        1,
"between":        0 
} 
},
{
 "id": "Crtc1",
"size":        2,
"molType": "Gene",
"type": "circle",
"seedArr": "notSeed",
"url": "382056",
"colorb": "#ff4500",
"colorw": "#ff4500",
"x": 1540.487,
"y": 474.8488,
"attributes": {
 "expr": null,
"expcolb": "#d3d3d3",
"expcolw": "#c6c6c6",
"degree":        1,
"between":        0 
} 
},
{
 "id": "Csdc2",
"size":        2,
"molType": "Gene",
"type": "circle",
"seedArr": "notSeed",
"url": "105859",
"colorb": "#ff4500",
"colorw": "#ff4500",
"x": 1585.283,
"y":  446.839,
"attributes": {
 "expr": null,
"expcolb": "#d3d3d3",
"expcolw": "#c6c6c6",
"degree":        1,
"between":        0 
} 
},
{
 "id": "Grm1",
"size":        2,
"molType": "Gene",
"type": "circle",
"seedArr": "notSeed",
"url": "14816",
"colorb": "#ff4500",
"colorw": "#ff4500",
"x": 1661.144,
"y": 558.4666,
"attributes": {
 "expr": null,
"expcolb": "#d3d3d3",
"expcolw": "#c6c6c6",
"degree":        1,
"between":        0 
} 
},
{
 "id": "Csmd1",
"size":        2,
"molType": "Gene",
"type": "circle",
"seedArr": "notSeed",
"url": "94109",
"colorb": "#ff4500",
"colorw": "#ff4500",
"x": 1863.119,
"y": 328.9018,
"attributes": {
 "expr": null,
"expcolb": "#d3d3d3",
"expcolw": "#c6c6c6",
"degree":        1,
"between":        0 
} 
},
{
 "id": "Csnk1e",
"size":        2,
"molType": "Gene",
"type": "circle",
"seedArr": "notSeed",
"url": "27373",
"colorb": "#ff4500",
"colorw": "#ff4500",
"x": 1564.619,
"y": 306.1565,
"attributes": {
 "expr": null,
"expcolb": "#d3d3d3",
"expcolw": "#c6c6c6",
"degree":        1,
"between":        0 
} 
},
{
 "id": "Gtf2i",
"size":        2,
"molType": "Gene",
"type": "circle",
"seedArr": "notSeed",
"url": "14886",
"colorb": "#ff4500",
"colorw": "#ff4500",
"x": 1675.621,
"y": 458.8079,
"attributes": {
 "expr": null,
"expcolb": "#d3d3d3",
"expcolw": "#c6c6c6",
"degree":        1,
"between":        0 
} 
},
{
 "id": "Csrnp3",
"size": 2.012778,
"molType": "Gene",
"type": "circle",
"seedArr": "notSeed",
"url": "77771",
"colorb": "#ff4500",
"colorw": "#ff4500",
"x": 1668.633,
"y": 298.0929,
"attributes": {
 "expr": null,
"expcolb": "#d3d3d3",
"expcolw": "#c6c6c6",
"degree":        2,
"between":   1118.4 
} 
},
{
 "id": "Gxylt1",
"size":        2,
"molType": "Gene",
"type": "circle",
"seedArr": "notSeed",
"url": "223827",
"colorb": "#ff4500",
"colorw": "#ff4500",
"x": 1541.533,
"y": 422.0857,
"attributes": {
 "expr": null,
"expcolb": "#d3d3d3",
"expcolw": "#c6c6c6",
"degree":        1,
"between":        0 
} 
},
{
 "id": "Rsrc2",
"size":        2,
"molType": "Gene",
"type": "circle",
"seedArr": "notSeed",
"url": "208606",
"colorb": "#ff4500",
"colorw": "#ff4500",
"x": 1577.353,
"y": 537.1186,
"attributes": {
 "expr": null,
"expcolb": "#d3d3d3",
"expcolw": "#c6c6c6",
"degree":        1,
"between":        0 
} 
},
{
 "id": "Rtl1",
"size":        2,
"molType": "Gene",
"type": "circle",
"seedArr": "notSeed",
"url": "353326",
"colorb": "#ff4500",
"colorw": "#ff4500",
"x": 1852.615,
"y": 170.1446,
"attributes": {
 "expr": null,
"expcolb": "#d3d3d3",
"expcolw": "#c6c6c6",
"degree":        1,
"between":        0 
} 
},
{
 "id": "Ctnnd1",
"size":        2,
"molType": "Gene",
"type": "circle",
"seedArr": "notSeed",
"url": "12388",
"colorb": "#ff4500",
"colorw": "#ff4500",
"x": 1686.229,
"y": 509.4956,
"attributes": {
 "expr": null,
"expcolb": "#d3d3d3",
"expcolw": "#c6c6c6",
"degree":        1,
"between":        0 
} 
},
{
 "id": "Ncoa5",
"size":        2,
"molType": "Gene",
"type": "circle",
"seedArr": "notSeed",
"url": "228869",
"colorb": "#ff4500",
"colorw": "#ff4500",
"x": 1619.051,
"y": 433.0468,
"attributes": {
 "expr": null,
"expcolb": "#d3d3d3",
"expcolw": "#c6c6c6",
"degree":        1,
"between":        0 
} 
},
{
 "id": "Runx1",
"size":        2,
"molType": "Gene",
"type": "circle",
"seedArr": "notSeed",
"url": "12394",
"colorb": "#ff4500",
"colorw": "#ff4500",
"x": 1565.326,
"y": 356.4599,
"attributes": {
 "expr": null,
"expcolb": "#d3d3d3",
"expcolw": "#c6c6c6",
"degree":        1,
"between":        0 
} 
},
{
 "id": "Cul1",
"size":        2,
"molType": "Gene",
"type": "circle",
"seedArr": "notSeed",
"url": "26965",
"colorb": "#ff4500",
"colorw": "#ff4500",
"x": 1666.438,
"y": 476.5266,
"attributes": {
 "expr": null,
"expcolb": "#d3d3d3",
"expcolw": "#c6c6c6",
"degree":        1,
"between":        0 
} 
},
{
 "id": "Nedd4",
"size":        2,
"molType": "Gene",
"type": "circle",
"seedArr": "notSeed",
"url": "17999",
"colorb": "#ff4500",
"colorw": "#ff4500",
"x": 1673.203,
"y": 416.4538,
"attributes": {
 "expr": null,
"expcolb": "#d3d3d3",
"expcolw": "#c6c6c6",
"degree":        1,
"between":        0 
} 
},
{
 "id": "Cxcl12",
"size":        2,
"molType": "Gene",
"type": "circle",
"seedArr": "notSeed",
"url": "20315",
"colorb": "#ff4500",
"colorw": "#ff4500",
"x": 1561.633,
"y": 543.2348,
"attributes": {
 "expr": null,
"expcolb": "#d3d3d3",
"expcolw": "#c6c6c6",
"degree":        1,
"between":        0 
} 
},
{
 "id": "Hecw1",
"size": 2.064135,
"molType": "Gene",
"type": "circle",
"seedArr": "notSeed",
"url": "94253",
"colorb": "#ff4500",
"colorw": "#ff4500",
"x": 1625.343,
"y": 581.4012,
"attributes": {
 "expr": null,
"expcolb": "#d3d3d3",
"expcolw": "#c6c6c6",
"degree":        2,
"between": 5613.608 
} 
},
{
 "id": "Samd8",
"size":        2,
"molType": "Gene",
"type": "circle",
"seedArr": "notSeed",
"url": "67630",
"colorb": "#ff4500",
"colorw": "#ff4500",
"x":  1659.77,
"y": 263.6974,
"attributes": {
 "expr": null,
"expcolb": "#d3d3d3",
"expcolw": "#c6c6c6",
"degree":        1,
"between":        0 
} 
},
{
 "id": "Cyb5d2",
"size":        2,
"molType": "Gene",
"type": "circle",
"seedArr": "notSeed",
"url": "192986",
"colorb": "#ff4500",
"colorw": "#ff4500",
"x": 1732.849,
"y":  280.511,
"attributes": {
 "expr": null,
"expcolb": "#d3d3d3",
"expcolw": "#c6c6c6",
"degree":        1,
"between":        0 
} 
},
{
 "id": "Kif1c",
"size":  2.01225,
"molType": "Gene",
"type": "circle",
"seedArr": "notSeed",
"url": "16562",
"colorb": "#ff4500",
"colorw": "#ff4500",
"x": 1765.502,
"y": 580.1886,
"attributes": {
 "expr": null,
"expcolb": "#d3d3d3",
"expcolw": "#c6c6c6",
"degree":        2,
"between": 1072.212 
} 
},
{
 "id": "Hes1",
"size":        2,
"molType": "Gene",
"type": "circle",
"seedArr": "notSeed",
"url": "15205",
"colorb": "#ff4500",
"colorw": "#ff4500",
"x": 1879.025,
"y": 274.7403,
"attributes": {
 "expr": null,
"expcolb": "#d3d3d3",
"expcolw": "#c6c6c6",
"degree":        1,
"between":        0 
} 
},
{
 "id": "Nf2",
"size": 2.000274,
"molType": "Gene",
"type": "circle",
"seedArr": "notSeed",
"url": "18016",
"colorb": "#ff4500",
"colorw": "#ff4500",
"x": 1624.074,
"y": 175.7828,
"attributes": {
 "expr": null,
"expcolb": "#d3d3d3",
"expcolw": "#c6c6c6",
"degree":        4,
"between": 24.00315 
} 
},
{
 "id": "Hic2",
"size":        2,
"molType": "Gene",
"type": "circle",
"seedArr": "notSeed",
"url": "58180",
"colorb": "#ff4500",
"colorw": "#ff4500",
"x": 1681.052,
"y": 472.4104,
"attributes": {
 "expr": null,
"expcolb": "#d3d3d3",
"expcolw": "#c6c6c6",
"degree":        1,
"between":        0 
} 
},
{
 "id": "Nfia",
"size":        2,
"molType": "Gene",
"type": "circle",
"seedArr": "notSeed",
"url": "18027",
"colorb": "#ff4500",
"colorw": "#ff4500",
"x": 1624.026,
"y": 464.9482,
"attributes": {
 "expr": null,
"expcolb": "#d3d3d3",
"expcolw": "#c6c6c6",
"degree":        1,
"between":        0 
} 
},
{
 "id": "Scn1a",
"size":        2,
"molType": "Gene",
"type": "circle",
"seedArr": "notSeed",
"url": "20265",
"colorb": "#ff4500",
"colorw": "#ff4500",
"x": 1612.204,
"y": 527.4033,
"attributes": {
 "expr": null,
"expcolb": "#d3d3d3",
"expcolw": "#c6c6c6",
"degree":        1,
"between":        0 
} 
},
{
 "id": "Nfic",
"size":        2,
"molType": "Gene",
"type": "circle",
"seedArr": "notSeed",
"url": "18029",
"colorb": "#ff4500",
"colorw": "#ff4500",
"x": 1699.797,
"y": 688.1889,
"attributes": {
 "expr": null,
"expcolb": "#d3d3d3",
"expcolw": "#c6c6c6",
"degree":        1,
"between":        0 
} 
},
{
 "id": "Scn4b",
"size":        2,
"molType": "Gene",
"type": "circle",
"seedArr": "notSeed",
"url": "399548",
"colorb": "#ff4500",
"colorw": "#ff4500",
"x": 1721.039,
"y": 428.8951,
"attributes": {
 "expr": null,
"expcolb": "#d3d3d3",
"expcolw": "#c6c6c6",
"degree":        1,
"between":        0 
} 
},
{
 "id": "Nhsl1",
"size":        2,
"molType": "Gene",
"type": "circle",
"seedArr": "notSeed",
"url": "215819",
"colorb": "#ff4500",
"colorw": "#ff4500",
"x": 1606.498,
"y": 487.7995,
"attributes": {
 "expr": null,
"expcolb": "#d3d3d3",
"expcolw": "#c6c6c6",
"degree":        1,
"between":        0 
} 
},
{
 "id": "Sdc3",
"size":        2,
"molType": "Gene",
"type": "circle",
"seedArr": "notSeed",
"url": "20970",
"colorb": "#ff4500",
"colorw": "#ff4500",
"x": 1614.419,
"y": 562.4965,
"attributes": {
 "expr": null,
"expcolb": "#d3d3d3",
"expcolw": "#c6c6c6",
"degree":        1,
"between":        0 
} 
},
{
 "id": "Ercc6",
"size":        2,
"molType": "Gene",
"type": "circle",
"seedArr": "notSeed",
"url": "319955",
"colorb": "#ff4500",
"colorw": "#ff4500",
"x": 1786.288,
"y": 196.3753,
"attributes": {
 "expr": null,
"expcolb": "#d3d3d3",
"expcolw": "#c6c6c6",
"degree":        1,
"between":        0 
} 
},
{
 "id": "Sdcbp",
"size":        2,
"molType": "Gene",
"type": "circle",
"seedArr": "notSeed",
"url": "53378",
"colorb": "#ff4500",
"colorw": "#ff4500",
"x": 1600.456,
"y": 511.1526,
"attributes": {
 "expr": null,
"expcolb": "#d3d3d3",
"expcolw": "#c6c6c6",
"degree":        1,
"between":        0 
} 
},
{
 "id": "Homer1",
"size":        2,
"molType": "Gene",
"type": "circle",
"seedArr": "notSeed",
"url": "26556",
"colorb": "#ff4500",
"colorw": "#ff4500",
"x": 1751.903,
"y": 687.5059,
"attributes": {
 "expr": null,
"expcolb": "#d3d3d3",
"expcolw": "#c6c6c6",
"degree":        1,
"between":        0 
} 
},
{
 "id": "Dbndd2",
"size":        2,
"molType": "Gene",
"type": "circle",
"seedArr": "notSeed",
"url": "52840",
"colorb": "#ff4500",
"colorw": "#ff4500",
"x": 1768.149,
"y": 711.4899,
"attributes": {
 "expr": null,
"expcolb": "#d3d3d3",
"expcolw": "#c6c6c6",
"degree":        1,
"between":        0 
} 
},
{
 "id": "Dbx2",
"size":        2,
"molType": "Gene",
"type": "circle",
"seedArr": "notSeed",
"url": "223843",
"colorb": "#ff4500",
"colorw": "#ff4500",
"x": 1734.706,
"y": 475.6646,
"attributes": {
 "expr": null,
"expcolb": "#d3d3d3",
"expcolw": "#c6c6c6",
"degree":        1,
"between":        0 
} 
},
{
 "id": "Sel1l",
"size":        2,
"molType": "Gene",
"type": "circle",
"seedArr": "notSeed",
"url": "20338",
"colorb": "#ff4500",
"colorw": "#ff4500",
"x": 1700.813,
"y": 608.5386,
"attributes": {
 "expr": null,
"expcolb": "#d3d3d3",
"expcolw": "#c6c6c6",
"degree":        1,
"between":        0 
} 
},
{
 "id": "Dcc",
"size":        2,
"molType": "Gene",
"type": "circle",
"seedArr": "notSeed",
"url": "13176",
"colorb": "#ff4500",
"colorw": "#ff4500",
"x": 1702.551,
"y": 841.0253,
"attributes": {
 "expr": null,
"expcolb": "#d3d3d3",
"expcolw": "#c6c6c6",
"degree":        1,
"between":        0 
} 
},
{
 "id": "Tex264",
"size":        2,
"molType": "Gene",
"type": "circle",
"seedArr": "notSeed",
"url": "21767",
"colorb": "#ff4500",
"colorw": "#ff4500",
"x": 1604.926,
"y": 559.7015,
"attributes": {
 "expr": null,
"expcolb": "#d3d3d3",
"expcolw": "#c6c6c6",
"degree":        1,
"between":        0 
} 
},
{
 "id": "Dcx",
"size": 2.086993,
"molType": "Gene",
"type": "circle",
"seedArr": "notSeed",
"url": "13193",
"colorb": "#ff4500",
"colorw": "#ff4500",
"x": 1794.959,
"y": 500.9851,
"attributes": {
 "expr": null,
"expcolb": "#d3d3d3",
"expcolw": "#c6c6c6",
"degree":        3,
"between": 7614.355 
} 
},
{
 "id": "Ddit4",
"size":        2,
"molType": "Gene",
"type": "circle",
"seedArr": "notSeed",
"url": "74747",
"colorb": "#ff4500",
"colorw": "#ff4500",
"x": 1686.291,
"y": 453.3924,
"attributes": {
 "expr": null,
"expcolb": "#d3d3d3",
"expcolw": "#c6c6c6",
"degree":        1,
"between":        0 
} 
},
{
 "id": "Hspa12a",
"size": 2.000152,
"molType": "Gene",
"type": "circle",
"seedArr": "notSeed",
"url": "73442",
"colorb": "#ff4500",
"colorw": "#ff4500",
"x": 1853.781,
"y": 242.5825,
"attributes": {
 "expr": null,
"expcolb": "#d3d3d3",
"expcolw": "#c6c6c6",
"degree":        2,
"between": 13.33359 
} 
},
{
 "id": "Hspg2",
"size":        2,
"molType": "Gene",
"type": "circle",
"seedArr": "notSeed",
"url": "15530",
"colorb": "#ff4500",
"colorw": "#ff4500",
"x": 1681.426,
"y":  431.024,
"attributes": {
 "expr": null,
"expcolb": "#d3d3d3",
"expcolw": "#c6c6c6",
"degree":        1,
"between":        0 
} 
},
{
 "id": "Htr5a",
"size":        2,
"molType": "Gene",
"type": "circle",
"seedArr": "notSeed",
"url": "15563",
"colorb": "#ff4500",
"colorw": "#ff4500",
"x": 1636.066,
"y": 544.3933,
"attributes": {
 "expr": null,
"expcolb": "#d3d3d3",
"expcolw": "#c6c6c6",
"degree":        1,
"between":        0 
} 
},
{
 "id": "Sep-08",
"size":        2,
"molType": "Gene",
"type": "circle",
"seedArr": "notSeed",
"url": "20362",
"colorb": "#ff4500",
"colorw": "#ff4500",
"x": 1664.908,
"y": 595.6691,
"attributes": {
 "expr": null,
"expcolb": "#d3d3d3",
"expcolw": "#c6c6c6",
"degree":        1,
"between":        0 
} 
},
{
 "id": "Ddx3x",
"size":        2,
"molType": "Gene",
"type": "circle",
"seedArr": "notSeed",
"url": "13205",
"colorb": "#ff4500",
"colorw": "#ff4500",
"x":  1592.92,
"y": 505.7131,
"attributes": {
 "expr": null,
"expcolb": "#d3d3d3",
"expcolw": "#c6c6c6",
"degree":        1,
"between":        0 
} 
},
{
 "id": "Sez6",
"size":        2,
"molType": "Gene",
"type": "circle",
"seedArr": "notSeed",
"url": "20370",
"colorb": "#ff4500",
"colorw": "#ff4500",
"x": 1676.157,
"y": 375.3087,
"attributes": {
 "expr": null,
"expcolb": "#d3d3d3",
"expcolw": "#c6c6c6",
"degree":        1,
"between":        0 
} 
},
{
 "id": "Dgcr2",
"size":        2,
"molType": "Gene",
"type": "circle",
"seedArr": "notSeed",
"url": "13356",
"colorb": "#ff4500",
"colorw": "#ff4500",
"x": 1647.538,
"y": 389.5504,
"attributes": {
 "expr": null,
"expcolb": "#d3d3d3",
"expcolw": "#c6c6c6",
"degree":        1,
"between":        0 
} 
},
{
 "id": "Ubr4",
"size":        2,
"molType": "Gene",
"type": "circle",
"seedArr": "notSeed",
"url": "69116",
"colorb": "#ff4500",
"colorw": "#ff4500",
"x": 1614.605,
"y": 485.8419,
"attributes": {
 "expr": null,
"expcolb": "#d3d3d3",
"expcolw": "#c6c6c6",
"degree":        1,
"between":        0 
} 
},
{
 "id": "Dhcr24",
"size":        2,
"molType": "Gene",
"type": "circle",
"seedArr": "notSeed",
"url": "74754",
"colorb": "#ff4500",
"colorw": "#ff4500",
"x": 1689.825,
"y": 553.2162,
"attributes": {
 "expr": null,
"expcolb": "#d3d3d3",
"expcolw": "#c6c6c6",
"degree":        1,
"between":        0 
} 
},
{
 "id": "Nrcam",
"size":        2,
"molType": "Gene",
"type": "circle",
"seedArr": "notSeed",
"url": "319504",
"colorb": "#ff4500",
"colorw": "#ff4500",
"x": 1850.369,
"y": 277.4181,
"attributes": {
 "expr": null,
"expcolb": "#d3d3d3",
"expcolw": "#c6c6c6",
"degree":        1,
"between":        0 
} 
},
{
 "id": "Nrep",
"size":        2,
"molType": "Gene",
"type": "circle",
"seedArr": "notSeed",
"url": "27528",
"colorb": "#ff4500",
"colorw": "#ff4500",
"x": 1694.039,
"y": 494.8415,
"attributes": {
 "expr": null,
"expcolb": "#d3d3d3",
"expcolw": "#c6c6c6",
"degree":        1,
"between":        0 
} 
},
{
 "id": "Igf1",
"size":        2,
"molType": "Gene",
"type": "circle",
"seedArr": "notSeed",
"url": "16000",
"colorb": "#ff4500",
"colorw": "#ff4500",
"x": 1826.213,
"y": 379.5486,
"attributes": {
 "expr": null,
"expcolb": "#d3d3d3",
"expcolw": "#c6c6c6",
"degree":        1,
"between":        0 
} 
},
{
 "id": "Ikbkap",
"size":        2,
"molType": "Gene",
"type": "circle",
"seedArr": "notSeed",
"url": "230233",
"colorb": "#ff4500",
"colorw": "#ff4500",
"x": 1712.466,
"y": 432.5868,
"attributes": {
 "expr": null,
"expcolb": "#d3d3d3",
"expcolw": "#c6c6c6",
"degree":        1,
"between":        0 
} 
},
{
 "id": "Ikbkg",
"size":        2,
"molType": "Gene",
"type": "circle",
"seedArr": "notSeed",
"url": "16151",
"colorb": "#ff4500",
"colorw": "#ff4500",
"x":  1622.62,
"y": 569.0661,
"attributes": {
 "expr": null,
"expcolb": "#d3d3d3",
"expcolw": "#c6c6c6",
"degree":        1,
"between":        0 
} 
},
{
 "id": "Shisa6",
"size":        2,
"molType": "Gene",
"type": "circle",
"seedArr": "notSeed",
"url": null,
"colorb": "#ff4500",
"colorw": "#ff4500",
"x": 1680.674,
"y": 533.6713,
"attributes": {
 "expr": null,
"expcolb": "#d3d3d3",
"expcolw": "#c6c6c6",
"degree":        1,
"between":        0 
} 
},
{
 "id": "Usp2",
"size":        2,
"molType": "Gene",
"type": "circle",
"seedArr": "notSeed",
"url": "53376",
"colorb": "#ff4500",
"colorw": "#ff4500",
"x": 1653.367,
"y": 628.1749,
"attributes": {
 "expr": null,
"expcolb": "#d3d3d3",
"expcolw": "#c6c6c6",
"degree":        1,
"between":        0 
} 
},
{
 "id": "Il13",
"size":        2,
"molType": "Gene",
"type": "circle",
"seedArr": "notSeed",
"url": "16163",
"colorb": "#ff4500",
"colorw": "#ff4500",
"x": 1690.245,
"y": 130.5034,
"attributes": {
 "expr": null,
"expcolb": "#d3d3d3",
"expcolw": "#c6c6c6",
"degree":        1,
"between":        0 
} 
},
{
 "id": "Dlx3",
"size":        2,
"molType": "Gene",
"type": "circle",
"seedArr": "notSeed",
"url": "13393",
"colorb": "#ff4500",
"colorw": "#ff4500",
"x": 1583.312,
"y":  750.331,
"attributes": {
 "expr": null,
"expcolb": "#d3d3d3",
"expcolw": "#c6c6c6",
"degree":        1,
"between":        0 
} 
},
{
 "id": "Usp45",
"size":        2,
"molType": "Gene",
"type": "circle",
"seedArr": "notSeed",
"url": "77593",
"colorb": "#ff4500",
"colorw": "#ff4500",
"x": 1714.022,
"y": 158.0206,
"attributes": {
 "expr": null,
"expcolb": "#d3d3d3",
"expcolw": "#c6c6c6",
"degree":        1,
"between":        0 
} 
},
{
 "id": "Usp48",
"size":        2,
"molType": "Gene",
"type": "circle",
"seedArr": "notSeed",
"url": "170707",
"colorb": "#ff4500",
"colorw": "#ff4500",
"x": 1594.158,
"y": 573.4249,
"attributes": {
 "expr": null,
"expcolb": "#d3d3d3",
"expcolw": "#c6c6c6",
"degree":        1,
"between":        0 
} 
},
{
 "id": "Dnajb4",
"size":        2,
"molType": "Gene",
"type": "circle",
"seedArr": "notSeed",
"url": "67035",
"colorb": "#ff4500",
"colorw": "#ff4500",
"x": 1568.699,
"y": 341.9885,
"attributes": {
 "expr": null,
"expcolb": "#d3d3d3",
"expcolw": "#c6c6c6",
"degree":        1,
"between":        0 
} 
},
{
 "id": "Dnajc1",
"size":        2,
"molType": "Gene",
"type": "circle",
"seedArr": "notSeed",
"url": "13418",
"colorb": "#ff4500",
"colorw": "#ff4500",
"x": 1732.018,
"y":  146.699,
"attributes": {
 "expr": null,
"expcolb": "#d3d3d3",
"expcolw": "#c6c6c6",
"degree":        1,
"between":        0 
} 
},
{
 "id": "Fam49b",
"size":        2,
"molType": "Gene",
"type": "circle",
"seedArr": "notSeed",
"url": "223601",
"colorb": "#ff4500",
"colorw": "#ff4500",
"x": 1675.472,
"y": 544.9615,
"attributes": {
 "expr": null,
"expcolb": "#d3d3d3",
"expcolw": "#c6c6c6",
"degree":        1,
"between":        0 
} 
},
{
 "id": "Ocln",
"size":        2,
"molType": "Gene",
"type": "circle",
"seedArr": "notSeed",
"url": "18260",
"colorb": "#ff4500",
"colorw": "#ff4500",
"x": 1738.768,
"y":  346.895,
"attributes": {
 "expr": null,
"expcolb": "#d3d3d3",
"expcolw": "#c6c6c6",
"degree":        1,
"between":        0 
} 
},
{
 "id": "Ocrl",
"size":        2,
"molType": "Gene",
"type": "circle",
"seedArr": "notSeed",
"url": "320634",
"colorb": "#ff4500",
"colorw": "#ff4500",
"x": 1782.321,
"y": 711.7833,
"attributes": {
 "expr": null,
"expcolb": "#d3d3d3",
"expcolw": "#c6c6c6",
"degree":        1,
"between":        0 
} 
},
{
 "id": "Vamp3",
"size":        2,
"molType": "Gene",
"type": "circle",
"seedArr": "notSeed",
"url": "22319",
"colorb": "#ff4500",
"colorw": "#ff4500",
"x": 1802.211,
"y": 258.7082,
"attributes": {
 "expr": null,
"expcolb": "#d3d3d3",
"expcolw": "#c6c6c6",
"degree":        1,
"between":        0 
} 
},
{
 "id": "Il6st",
"size":        2,
"molType": "Gene",
"type": "circle",
"seedArr": "notSeed",
"url": "16195",
"colorb": "#ff4500",
"colorw": "#ff4500",
"x": 1692.509,
"y": 503.1734,
"attributes": {
 "expr": null,
"expcolb": "#d3d3d3",
"expcolw": "#c6c6c6",
"degree":        1,
"between":        0 
} 
},
{
 "id": "Ildr2",
"size":        2,
"molType": "Gene",
"type": "circle",
"seedArr": "notSeed",
"url": "100039795",
"colorb": "#ff4500",
"colorw": "#ff4500",
"x": 1638.322,
"y": 702.1415,
"attributes": {
 "expr": null,
"expcolb": "#d3d3d3",
"expcolw": "#c6c6c6",
"degree":        1,
"between":        0 
} 
},
{
 "id": "Ogfrl1",
"size":        2,
"molType": "Gene",
"type": "circle",
"seedArr": "notSeed",
"url": "70155",
"colorb": "#ff4500",
"colorw": "#ff4500",
"x":   1603.4,
"y": 306.3376,
"attributes": {
 "expr": null,
"expcolb": "#d3d3d3",
"expcolw": "#c6c6c6",
"degree":        1,
"between":        0 
} 
},
{
 "id": "Dpp8",
"size":        2,
"molType": "Gene",
"type": "circle",
"seedArr": "notSeed",
"url": "74388",
"colorb": "#ff4500",
"colorw": "#ff4500",
"x": 1711.004,
"y": 493.2469,
"attributes": {
 "expr": null,
"expcolb": "#d3d3d3",
"expcolw": "#c6c6c6",
"degree":        1,
"between":        0 
} 
},
{
 "id": "Inpp5b",
"size":        2,
"molType": "Gene",
"type": "circle",
"seedArr": "notSeed",
"url": "16330",
"colorb": "#ff4500",
"colorw": "#ff4500",
"x": 1573.029,
"y": 520.8052,
"attributes": {
 "expr": null,
"expcolb": "#d3d3d3",
"expcolw": "#c6c6c6",
"degree":        1,
"between":        0 
} 
},
{
 "id": "Dpy19l3",
"size":        2,
"molType": "Gene",
"type": "circle",
"seedArr": "notSeed",
"url": "233115",
"colorb": "#ff4500",
"colorw": "#ff4500",
"x": 1611.817,
"y":  499.697,
"attributes": {
 "expr": null,
"expcolb": "#d3d3d3",
"expcolw": "#c6c6c6",
"degree":        1,
"between":        0 
} 
},
{
 "id": "Insig1",
"size":        2,
"molType": "Gene",
"type": "circle",
"seedArr": "notSeed",
"url": "231070",
"colorb": "#ff4500",
"colorw": "#ff4500",
"x": 1695.246,
"y": 350.7403,
"attributes": {
 "expr": null,
"expcolb": "#d3d3d3",
"expcolw": "#c6c6c6",
"degree":        1,
"between":        0 
} 
},
{
 "id": "Drd3",
"size":        2,
"molType": "Gene",
"type": "circle",
"seedArr": "notSeed",
"url": "13490",
"colorb": "#ff4500",
"colorw": "#ff4500",
"x": 1621.884,
"y": 215.3466,
"attributes": {
 "expr": null,
"expcolb": "#d3d3d3",
"expcolw": "#c6c6c6",
"degree":        1,
"between":        0 
} 
},
{
 "id": "Ip6k1",
"size":        2,
"molType": "Gene",
"type": "circle",
"seedArr": "notSeed",
"url": "27399",
"colorb": "#ff4500",
"colorw": "#ff4500",
"x": 1781.746,
"y": 449.2177,
"attributes": {
 "expr": null,
"expcolb": "#d3d3d3",
"expcolw": "#c6c6c6",
"degree":        1,
"between":        0 
} 
},
{
 "id": "Ipcef1",
"size":        2,
"molType": "Gene",
"type": "circle",
"seedArr": "notSeed",
"url": "320495",
"colorb": "#ff4500",
"colorw": "#ff4500",
"x": 1737.892,
"y": 403.7437,
"attributes": {
 "expr": null,
"expcolb": "#d3d3d3",
"expcolw": "#c6c6c6",
"degree":        1,
"between":        0 
} 
},
{
 "id": "Dusp3",
"size":        2,
"molType": "Gene",
"type": "circle",
"seedArr": "notSeed",
"url": "72349",
"colorb": "#ff4500",
"colorw": "#ff4500",
"x": 1840.193,
"y": 296.6564,
"attributes": {
 "expr": null,
"expcolb": "#d3d3d3",
"expcolw": "#c6c6c6",
"degree":        1,
"between":        0 
} 
},
{
 "id": "Irgq",
"size":        2,
"molType": "Gene",
"type": "circle",
"seedArr": "notSeed",
"url": "210146",
"colorb": "#ff4500",
"colorw": "#ff4500",
"x": 1526.019,
"y": 541.9452,
"attributes": {
 "expr": null,
"expcolb": "#d3d3d3",
"expcolw": "#c6c6c6",
"degree":        1,
"between":        0 
} 
},
{
 "id": "Slc22a23",
"size":        2,
"molType": "Gene",
"type": "circle",
"seedArr": "notSeed",
"url": "73102",
"colorb": "#ff4500",
"colorw": "#ff4500",
"x": 1711.322,
"y": 450.6988,
"attributes": {
 "expr": null,
"expcolb": "#d3d3d3",
"expcolw": "#c6c6c6",
"degree":        1,
"between":        0 
} 
},
{
 "id": "P2ry1",
"size":        2,
"molType": "Gene",
"type": "circle",
"seedArr": "notSeed",
"url": "18441",
"colorb": "#ff4500",
"colorw": "#ff4500",
"x": 1892.224,
"y": 350.3692,
"attributes": {
 "expr": null,
"expcolb": "#d3d3d3",
"expcolw": "#c6c6c6",
"degree":        1,
"between":        0 
} 
},
{
 "id": "Fem1b",
"size":        2,
"molType": "Gene",
"type": "circle",
"seedArr": "notSeed",
"url": "14155",
"colorb": "#ff4500",
"colorw": "#ff4500",
"x": 1692.961,
"y": 469.0843,
"attributes": {
 "expr": null,
"expcolb": "#d3d3d3",
"expcolw": "#c6c6c6",
"degree":        1,
"between":        0 
} 
},
{
 "id": "E2f2",
"size":        2,
"molType": "Gene",
"type": "circle",
"seedArr": "notSeed",
"url": "242705",
"colorb": "#ff4500",
"colorw": "#ff4500",
"x": 1775.079,
"y": 659.4685,
"attributes": {
 "expr": null,
"expcolb": "#d3d3d3",
"expcolw": "#c6c6c6",
"degree":        1,
"between":        0 
} 
},
{
 "id": "Edem1",
"size":        2,
"molType": "Gene",
"type": "circle",
"seedArr": "notSeed",
"url": "192193",
"colorb": "#ff4500",
"colorw": "#ff4500",
"x": 1574.202,
"y": 436.5651,
"attributes": {
 "expr": null,
"expcolb": "#d3d3d3",
"expcolw": "#c6c6c6",
"degree":        1,
"between":        0 
} 
},
{
 "id": "Iws1",
"size": 2.200765,
"molType": "Gene",
"type": "circle",
"seedArr": "notSeed",
"url": "73473",
"colorb": "#ff4500",
"colorw": "#ff4500",
"x": 1721.467,
"y": 384.9592,
"attributes": {
 "expr": null,
"expcolb": "#d3d3d3",
"expcolw": "#c6c6c6",
"degree":        3,
"between": 17572.69 
} 
},
{
 "id": "Eea1",
"size":        2,
"molType": "Gene",
"type": "circle",
"seedArr": "notSeed",
"url": "216238",
"colorb": "#ff4500",
"colorw": "#ff4500",
"x": 1504.141,
"y":   553.72,
"attributes": {
 "expr": null,
"expcolb": "#d3d3d3",
"expcolw": "#c6c6c6",
"degree":        1,
"between":        0 
} 
},
{
 "id": "Wnk1",
"size":        2,
"molType": "Gene",
"type": "circle",
"seedArr": "notSeed",
"url": "232341",
"colorb": "#ff4500",
"colorw": "#ff4500",
"x": 1581.736,
"y": 498.8517,
"attributes": {
 "expr": null,
"expcolb": "#d3d3d3",
"expcolw": "#c6c6c6",
"degree":        1,
"between":        0 
} 
},
{
 "id": "Efna5",
"size": 2.214906,
"molType": "Gene",
"type": "circle",
"seedArr": "notSeed",
"url": "13640",
"colorb": "#ff4500",
"colorw": "#ff4500",
"x": 1774.386,
"y": 507.8424,
"attributes": {
 "expr": null,
"expcolb": "#d3d3d3",
"expcolw": "#c6c6c6",
"degree":        3,
"between": 18810.36 
} 
},
{
 "id": "Efr3b",
"size": 2.109495,
"molType": "Gene",
"type": "circle",
"seedArr": "notSeed",
"url": "668212",
"colorb": "#ff4500",
"colorw": "#ff4500",
"x": 1705.569,
"y": 368.0052,
"attributes": {
 "expr": null,
"expcolb": "#d3d3d3",
"expcolw": "#c6c6c6",
"degree":        2,
"between": 9583.923 
} 
},
{
 "id": "Slc30a4",
"size":        2,
"molType": "Gene",
"type": "circle",
"seedArr": "notSeed",
"url": "22785",
"colorb": "#ff4500",
"colorw": "#ff4500",
"x": 1659.837,
"y": 523.5877,
"attributes": {
 "expr": null,
"expcolb": "#d3d3d3",
"expcolw": "#c6c6c6",
"degree":        1,
"between":        0 
} 
},
{
 "id": "Slc30a7",
"size":        2,
"molType": "Gene",
"type": "circle",
"seedArr": "notSeed",
"url": "66500",
"colorb": "#ff4500",
"colorw": "#ff4500",
"x": 1588.188,
"y": 546.8765,
"attributes": {
 "expr": null,
"expcolb": "#d3d3d3",
"expcolw": "#c6c6c6",
"degree":        1,
"between":        0 
} 
},
{
 "id": "Egfr",
"size":        2,
"molType": "Gene",
"type": "circle",
"seedArr": "notSeed",
"url": "13649",
"colorb": "#ff4500",
"colorw": "#ff4500",
"x": 1723.879,
"y": 744.0441,
"attributes": {
 "expr": null,
"expcolb": "#d3d3d3",
"expcolw": "#c6c6c6",
"degree":        1,
"between":        0 
} 
},
{
 "id": "Egln2",
"size":        2,
"molType": "Gene",
"type": "circle",
"seedArr": "notSeed",
"url": "112406",
"colorb": "#ff4500",
"colorw": "#ff4500",
"x": 1630.255,
"y": 271.2611,
"attributes": {
 "expr": null,
"expcolb": "#d3d3d3",
"expcolw": "#c6c6c6",
"degree":        1,
"between":        0 
} 
},
{
 "id": "Kansl3",
"size":        2,
"molType": "Gene",
"type": "circle",
"seedArr": "notSeed",
"url": "226976",
"colorb": "#ff4500",
"colorw": "#ff4500",
"x": 1627.981,
"y": 596.6466,
"attributes": {
 "expr": null,
"expcolb": "#d3d3d3",
"expcolw": "#c6c6c6",
"degree":        1,
"between":        0 
} 
},
{
 "id": "Kcnc1",
"size":        2,
"molType": "Gene",
"type": "circle",
"seedArr": "notSeed",
"url": "16502",
"colorb": "#ff4500",
"colorw": "#ff4500",
"x": 1667.916,
"y": 528.8426,
"attributes": {
 "expr": null,
"expcolb": "#d3d3d3",
"expcolw": "#c6c6c6",
"degree":        1,
"between":        0 
} 
},
{
 "id": "Eif5a",
"size": 2.107027,
"molType": "Gene",
"type": "circle",
"seedArr": "notSeed",
"url": "276770",
"colorb": "#ff4500",
"colorw": "#ff4500",
"x": 1758.646,
"y": 411.8775,
"attributes": {
 "expr": null,
"expcolb": "#d3d3d3",
"expcolw": "#c6c6c6",
"degree":        2,
"between": 9367.869 
} 
},
{
 "id": "Kcnj3",
"size":        2,
"molType": "Gene",
"type": "circle",
"seedArr": "notSeed",
"url": "16519",
"colorb": "#ff4500",
"colorw": "#ff4500",
"x": 1725.893,
"y": 563.2477,
"attributes": {
 "expr": null,
"expcolb": "#d3d3d3",
"expcolw": "#c6c6c6",
"degree":        1,
"between":        0 
} 
},
{
 "id": "Elf2",
"size":        2,
"molType": "Gene",
"type": "circle",
"seedArr": "notSeed",
"url": "69257",
"colorb": "#ff4500",
"colorw": "#ff4500",
"x": 1635.176,
"y": 444.9072,
"attributes": {
 "expr": null,
"expcolb": "#d3d3d3",
"expcolw": "#c6c6c6",
"degree":        1,
"between":        0 
} 
},
{
 "id": "Elfn1",
"size":        2,
"molType": "Gene",
"type": "circle",
"seedArr": "notSeed",
"url": "243312",
"colorb": "#ff4500",
"colorw": "#ff4500",
"x": 1722.441,
"y": 411.8108,
"attributes": {
 "expr": null,
"expcolb": "#d3d3d3",
"expcolw": "#c6c6c6",
"degree":        1,
"between":        0 
} 
},
{
 "id": "Elk1",
"size": 2.021093,
"molType": "Gene",
"type": "circle",
"seedArr": "notSeed",
"url": "13712",
"colorb": "#ff4500",
"colorw": "#ff4500",
"x": 1768.771,
"y": 389.2647,
"attributes": {
 "expr": null,
"expcolb": "#d3d3d3",
"expcolw": "#c6c6c6",
"degree":        2,
"between": 1846.246 
} 
},
{
 "id": "Elmo1",
"size":        2,
"molType": "Gene",
"type": "circle",
"seedArr": "notSeed",
"url": "140580",
"colorb": "#ff4500",
"colorw": "#ff4500",
"x": 1685.761,
"y": 461.5108,
"attributes": {
 "expr": null,
"expcolb": "#d3d3d3",
"expcolw": "#c6c6c6",
"degree":        1,
"between":        0 
} 
},
{
 "id": "Elovl2",
"size":        2,
"molType": "Gene",
"type": "circle",
"seedArr": "notSeed",
"url": "54326",
"colorb": "#ff4500",
"colorw": "#ff4500",
"x": 1613.061,
"y":  447.374,
"attributes": {
 "expr": null,
"expcolb": "#d3d3d3",
"expcolw": "#c6c6c6",
"degree":        1,
"between":        0 
} 
},
{
 "id": "Elovl5",
"size":        2,
"molType": "Gene",
"type": "circle",
"seedArr": "notSeed",
"url": "68801",
"colorb": "#ff4500",
"colorw": "#ff4500",
"x":  1554.02,
"y": 397.5373,
"attributes": {
 "expr": null,
"expcolb": "#d3d3d3",
"expcolw": "#c6c6c6",
"degree":        1,
"between":        0 
} 
},
{
 "id": "Kcnma1",
"size":        2,
"molType": "Gene",
"type": "circle",
"seedArr": "notSeed",
"url": "16531",
"colorb": "#ff4500",
"colorw": "#ff4500",
"x":  1694.66,
"y": 615.0939,
"attributes": {
 "expr": null,
"expcolb": "#d3d3d3",
"expcolw": "#c6c6c6",
"degree":        1,
"between":        0 
} 
},
{
 "id": "Emc10",
"size":        2,
"molType": "Gene",
"type": "circle",
"seedArr": "notSeed",
"url": "69683",
"colorb": "#ff4500",
"colorw": "#ff4500",
"x":  1592.99,
"y": 523.8861,
"attributes": {
 "expr": null,
"expcolb": "#d3d3d3",
"expcolw": "#c6c6c6",
"degree":        1,
"between":        0 
} 
},
{
 "id": "Pde7b",
"size":        2,
"molType": "Gene",
"type": "circle",
"seedArr": "notSeed",
"url": "29863",
"colorb": "#ff4500",
"colorw": "#ff4500",
"x": 1588.674,
"y": 389.6732,
"attributes": {
 "expr": null,
"expcolb": "#d3d3d3",
"expcolw": "#c6c6c6",
"degree":        1,
"between":        0 
} 
},
{
 "id": "Emilin2",
"size":        2,
"molType": "Gene",
"type": "circle",
"seedArr": "notSeed",
"url": "246707",
"colorb": "#ff4500",
"colorw": "#ff4500",
"x": 1982.637,
"y": 411.7051,
"attributes": {
 "expr": null,
"expcolb": "#d3d3d3",
"expcolw": "#c6c6c6",
"degree":        1,
"between":        0 
} 
},
{
 "id": "Kdm2a",
"size":        2,
"molType": "Gene",
"type": "circle",
"seedArr": "notSeed",
"url": "225876",
"colorb": "#ff4500",
"colorw": "#ff4500",
"x": 1960.279,
"y":  449.586,
"attributes": {
 "expr": null,
"expcolb": "#d3d3d3",
"expcolw": "#c6c6c6",
"degree":        1,
"between":        0 
} 
},
{
 "id": "Eno2",
"size": 2.028767,
"molType": "Gene",
"type": "circle",
"seedArr": "notSeed",
"url": "13807",
"colorb": "#ff4500",
"colorw": "#ff4500",
"x": 1797.273,
"y": 399.8728,
"attributes": {
 "expr": null,
"expcolb": "#d3d3d3",
"expcolw": "#c6c6c6",
"degree":        2,
"between": 2517.892 
} 
},
{
 "id": "Kif1b",
"size":        2,
"molType": "Gene",
"type": "circle",
"seedArr": "notSeed",
"url": "16561",
"colorb": "#ff4500",
"colorw": "#ff4500",
"x": 1617.289,
"y": 384.7843,
"attributes": {
 "expr": null,
"expcolb": "#d3d3d3",
"expcolw": "#c6c6c6",
"degree":        1,
"between":        0 
} 
},
{
 "id": "Entpd6",
"size":        2,
"molType": "Gene",
"type": "circle",
"seedArr": "notSeed",
"url": "12497",
"colorb": "#ff4500",
"colorw": "#ff4500",
"x": 1775.465,
"y": 484.6136,
"attributes": {
 "expr": null,
"expcolb": "#d3d3d3",
"expcolw": "#c6c6c6",
"degree":        1,
"between":        0 
} 
},
{
 "id": "Entpd7",
"size":        2,
"molType": "Gene",
"type": "circle",
"seedArr": "notSeed",
"url": "93685",
"colorb": "#ff4500",
"colorw": "#ff4500",
"x":  1649.65,
"y": 412.4099,
"attributes": {
 "expr": null,
"expcolb": "#d3d3d3",
"expcolw": "#c6c6c6",
"degree":        1,
"between":        0 
} 
},
{
 "id": "Kifap3",
"size":        2,
"molType": "Gene",
"type": "circle",
"seedArr": "notSeed",
"url": "16579",
"colorb": "#ff4500",
"colorw": "#ff4500",
"x": 1670.678,
"y": 566.5226,
"attributes": {
 "expr": null,
"expcolb": "#d3d3d3",
"expcolw": "#c6c6c6",
"degree":        1,
"between":        0 
} 
},
{
 "id": "Kit",
"size":        2,
"molType": "Gene",
"type": "circle",
"seedArr": "notSeed",
"url": "16590",
"colorb": "#ff4500",
"colorw": "#ff4500",
"x": 1622.898,
"y": 479.9372,
"attributes": {
 "expr": null,
"expcolb": "#d3d3d3",
"expcolw": "#c6c6c6",
"degree":        1,
"between":        0 
} 
},
{
 "id": "Gabpb2",
"size":        2,
"molType": "Gene",
"type": "circle",
"seedArr": "notSeed",
"url": "213054",
"colorb": "#ff4500",
"colorw": "#ff4500",
"x": 1780.549,
"y": 728.1993,
"attributes": {
 "expr": null,
"expcolb": "#d3d3d3",
"expcolw": "#c6c6c6",
"degree":        1,
"between":        0 
} 
},
{
 "id": "Ephb3",
"size":        2,
"molType": "Gene",
"type": "circle",
"seedArr": "notSeed",
"url": "13845",
"colorb": "#ff4500",
"colorw": "#ff4500",
"x": 1748.722,
"y":  482.831,
"attributes": {
 "expr": null,
"expcolb": "#d3d3d3",
"expcolw": "#c6c6c6",
"degree":        1,
"between":        0 
} 
},
{
 "id": "Kras",
"size":        2,
"molType": "Gene",
"type": "circle",
"seedArr": "notSeed",
"url": "16653",
"colorb": "#ff4500",
"colorw": "#ff4500",
"x": 1680.326,
"y": 335.1459,
"attributes": {
 "expr": null,
"expcolb": "#d3d3d3",
"expcolw": "#c6c6c6",
"degree":        1,
"between":        0 
} 
},
{
 "id": "Krba1",
"size":        2,
"molType": "Gene",
"type": "circle",
"seedArr": "notSeed",
"url": "77827",
"colorb": "#ff4500",
"colorw": "#ff4500",
"x": 1628.193,
"y":  421.246,
"attributes": {
 "expr": null,
"expcolb": "#d3d3d3",
"expcolw": "#c6c6c6",
"degree":        1,
"between":        0 
} 
},
{
 "id": "Pigq",
"size":        2,
"molType": "Gene",
"type": "circle",
"seedArr": "notSeed",
"url": "14755",
"colorb": "#ff4500",
"colorw": "#ff4500",
"x": 1580.174,
"y": 432.9528,
"attributes": {
 "expr": null,
"expcolb": "#d3d3d3",
"expcolw": "#c6c6c6",
"degree":        1,
"between":        0 
} 
},
{
 "id": "Krt16",
"size":        2,
"molType": "Gene",
"type": "circle",
"seedArr": "notSeed",
"url": "16666",
"colorb": "#ff4500",
"colorw": "#ff4500",
"x": 1502.633,
"y": 703.9687,
"attributes": {
 "expr": null,
"expcolb": "#d3d3d3",
"expcolw": "#c6c6c6",
"degree":        1,
"between":        0 
} 
},
{
 "id": "Krt17",
"size":        2,
"molType": "Gene",
"type": "circle",
"seedArr": "notSeed",
"url": "16667",
"colorb": "#ff4500",
"colorw": "#ff4500",
"x":  1537.42,
"y": 742.1326,
"attributes": {
 "expr": null,
"expcolb": "#d3d3d3",
"expcolw": "#c6c6c6",
"degree":        1,
"between":        0 
} 
},
{
 "id": "Ksr2",
"size":        2,
"molType": "Gene",
"type": "circle",
"seedArr": "notSeed",
"url": "333050",
"colorb": "#ff4500",
"colorw": "#ff4500",
"x": 1627.615,
"y": 512.1463,
"attributes": {
 "expr": null,
"expcolb": "#d3d3d3",
"expcolw": "#c6c6c6",
"degree":        1,
"between":        0 
} 
},
{
 "id": "Pik3r1",
"size":        2,
"molType": "Gene",
"type": "circle",
"seedArr": "notSeed",
"url": "18708",
"colorb": "#ff4500",
"colorw": "#ff4500",
"x": 1526.334,
"y": 573.0109,
"attributes": {
 "expr": null,
"expcolb": "#d3d3d3",
"expcolw": "#c6c6c6",
"degree":        1,
"between":        0 
} 
},
{
 "id": "Exosc1",
"size":        2,
"molType": "Gene",
"type": "circle",
"seedArr": "notSeed",
"url": "66583",
"colorb": "#ff4500",
"colorw": "#ff4500",
"x": 1700.606,
"y": 165.3726,
"attributes": {
 "expr": null,
"expcolb": "#d3d3d3",
"expcolw": "#c6c6c6",
"degree":        1,
"between":        0 
} 
},
{
 "id": "F3",
"size":        2,
"molType": "Gene",
"type": "circle",
"seedArr": "notSeed",
"url": "14066",
"colorb": "#ff4500",
"colorw": "#ff4500",
"x": 1771.782,
"y":  476.589,
"attributes": {
 "expr": null,
"expcolb": "#d3d3d3",
"expcolw": "#c6c6c6",
"degree":        1,
"between":        0 
} 
},
{
 "id": "Fadd",
"size":        2,
"molType": "Gene",
"type": "circle",
"seedArr": "notSeed",
"url": "14082",
"colorb": "#ff4500",
"colorw": "#ff4500",
"x": 1716.247,
"y": 249.9128,
"attributes": {
 "expr": null,
"expcolb": "#d3d3d3",
"expcolw": "#c6c6c6",
"degree":        1,
"between":        0 
} 
},
{
 "id": "Lfng",
"size":        2,
"molType": "Gene",
"type": "circle",
"seedArr": "notSeed",
"url": "16848",
"colorb": "#ff4500",
"colorw": "#ff4500",
"x": 1603.265,
"y": 427.7266,
"attributes": {
 "expr": null,
"expcolb": "#d3d3d3",
"expcolw": "#c6c6c6",
"degree":        1,
"between":        0 
} 
},
{
 "id": "Lhfpl4",
"size":        2,
"molType": "Gene",
"type": "circle",
"seedArr": "notSeed",
"url": "269788",
"colorb": "#ff4500",
"colorw": "#ff4500",
"x": 1945.645,
"y": 365.3505,
"attributes": {
 "expr": null,
"expcolb": "#d3d3d3",
"expcolw": "#c6c6c6",
"degree":        1,
"between":        0 
} 
},
{
 "id": "Lhx1",
"size":        2,
"molType": "Gene",
"type": "circle",
"seedArr": "notSeed",
"url": "16869",
"colorb": "#ff4500",
"colorw": "#ff4500",
"x": 1676.334,
"y": 556.5095,
"attributes": {
 "expr": null,
"expcolb": "#d3d3d3",
"expcolw": "#c6c6c6",
"degree":        1,
"between":        0 
} 
},
{
 "id": "Fam129a",
"size":        2,
"molType": "Gene",
"type": "circle",
"seedArr": "notSeed",
"url": "63913",
"colorb": "#ff4500",
"colorw": "#ff4500",
"x": 1644.232,
"y": 405.6804,
"attributes": {
 "expr": null,
"expcolb": "#d3d3d3",
"expcolw": "#c6c6c6",
"degree":        1,
"between":        0 
} 
},
{
 "id": "Plekha2",
"size":        2,
"molType": "Gene",
"type": "circle",
"seedArr": "notSeed",
"url": "83436",
"colorb": "#ff4500",
"colorw": "#ff4500",
"x": 1589.052,
"y": 487.3689,
"attributes": {
 "expr": null,
"expcolb": "#d3d3d3",
"expcolw": "#c6c6c6",
"degree":        1,
"between":        0 
} 
},
{
 "id": "Limd1",
"size":        2,
"molType": "Gene",
"type": "circle",
"seedArr": "notSeed",
"url": "29806",
"colorb": "#ff4500",
"colorw": "#ff4500",
"x": 1638.014,
"y": 639.9412,
"attributes": {
 "expr": null,
"expcolb": "#d3d3d3",
"expcolw": "#c6c6c6",
"degree":        1,
"between":        0 
} 
},
{
 "id": "Lin28a",
"size": 2.000024,
"molType": "Gene",
"type": "circle",
"seedArr": "notSeed",
"url": "83557",
"colorb": "#ff4500",
"colorw": "#ff4500",
"x": 1607.421,
"y": 133.8264,
"attributes": {
 "expr": null,
"expcolb": "#d3d3d3",
"expcolw": "#c6c6c6",
"degree":        2,
"between": 2.058824 
} 
},
{
 "id": "Fam168b",
"size":        2,
"molType": "Gene",
"type": "circle",
"seedArr": "notSeed",
"url": "214469",
"colorb": "#ff4500",
"colorw": "#ff4500",
"x": 1954.936,
"y": 401.9144,
"attributes": {
 "expr": null,
"expcolb": "#d3d3d3",
"expcolw": "#c6c6c6",
"degree":        1,
"between":        0 
} 
},
{
 "id": "Fam172a",
"size":        2,
"molType": "Gene",
"type": "circle",
"seedArr": "notSeed",
"url": "68675",
"colorb": "#ff4500",
"colorw": "#ff4500",
"x": 1719.102,
"y": 771.8805,
"attributes": {
 "expr": null,
"expcolb": "#d3d3d3",
"expcolw": "#c6c6c6",
"degree":        1,
"between":        0 
} 
},
{
 "id": "Lmf2",
"size":        2,
"molType": "Gene",
"type": "circle",
"seedArr": "notSeed",
"url": "105847",
"colorb": "#ff4500",
"colorw": "#ff4500",
"x": 1641.587,
"y": 353.0851,
"attributes": {
 "expr": null,
"expcolb": "#d3d3d3",
"expcolw": "#c6c6c6",
"degree":        1,
"between":        0 
} 
},
{
 "id": "Zfp605",
"size":        2,
"molType": "Gene",
"type": "circle",
"seedArr": "notSeed",
"url": "675812",
"colorb": "#ff4500",
"colorw": "#ff4500",
"x": 1656.244,
"y": 388.5877,
"attributes": {
 "expr": null,
"expcolb": "#d3d3d3",
"expcolw": "#c6c6c6",
"degree":        1,
"between":        0 
} 
},
{
 "id": "Poglut1",
"size":        2,
"molType": "Gene",
"type": "circle",
"seedArr": "notSeed",
"url": "224143",
"colorb": "#ff4500",
"colorw": "#ff4500",
"x": 1687.294,
"y": 540.5669,
"attributes": {
 "expr": null,
"expcolb": "#d3d3d3",
"expcolw": "#c6c6c6",
"degree":        1,
"between":        0 
} 
},
{
 "id": "Polr3f",
"size": 2.043201,
"molType": "Gene",
"type": "circle",
"seedArr": "notSeed",
"url": "70408",
"colorb": "#ff4500",
"colorw": "#ff4500",
"x":  1736.41,
"y": 454.5991,
"attributes": {
 "expr": null,
"expcolb": "#d3d3d3",
"expcolw": "#c6c6c6",
"degree":        2,
"between": 3781.331 
} 
},
{
 "id": "Lpl",
"size":        2,
"molType": "Gene",
"type": "circle",
"seedArr": "notSeed",
"url": "16956",
"colorb": "#ff4500",
"colorw": "#ff4500",
"x": 1623.391,
"y": 650.1672,
"attributes": {
 "expr": null,
"expcolb": "#d3d3d3",
"expcolw": "#c6c6c6",
"degree":        1,
"between":        0 
} 
},
{
 "id": "Fam63b",
"size":        2,
"molType": "Gene",
"type": "circle",
"seedArr": "notSeed",
"url": "235461",
"colorb": "#ff4500",
"colorw": "#ff4500",
"x": 1833.401,
"y": 681.0435,
"attributes": {
 "expr": null,
"expcolb": "#d3d3d3",
"expcolw": "#c6c6c6",
"degree":        1,
"between":        0 
} 
},
{
 "id": "Pparg",
"size":        2,
"molType": "Gene",
"type": "circle",
"seedArr": "notSeed",
"url": "19016",
"colorb": "#ff4500",
"colorw": "#ff4500",
"x":  1570.99,
"y": 290.4148,
"attributes": {
 "expr": null,
"expcolb": "#d3d3d3",
"expcolw": "#c6c6c6",
"degree":        1,
"between":        0 
} 
},
{
 "id": "Lrch1",
"size": 2.000152,
"molType": "Gene",
"type": "circle",
"seedArr": "notSeed",
"url": "380916",
"colorb": "#ff4500",
"colorw": "#ff4500",
"x": 1823.875,
"y": 198.3104,
"attributes": {
 "expr": null,
"expcolb": "#d3d3d3",
"expcolw": "#c6c6c6",
"degree":        2,
"between": 13.33359 
} 
},
{
 "id": "Fas",
"size": 2.000152,
"molType": "Gene",
"type": "circle",
"seedArr": "notSeed",
"url": "14102",
"colorb": "#ff4500",
"colorw": "#ff4500",
"x": 1828.268,
"y": 218.0074,
"attributes": {
 "expr": null,
"expcolb": "#d3d3d3",
"expcolw": "#c6c6c6",
"degree":        2,
"between": 13.33359 
} 
},
{
 "id": "Gnl3l",
"size": 2.109256,
"molType": "Gene",
"type": "circle",
"seedArr": "notSeed",
"url": "237107",
"colorb": "#ff4500",
"colorw": "#ff4500",
"x": 1685.095,
"y":  182.772,
"attributes": {
 "expr": null,
"expcolb": "#d3d3d3",
"expcolw": "#c6c6c6",
"degree":        5,
"between": 9563.047 
} 
},
{
 "id": "Fbxl14",
"size": 2.000274,
"molType": "Gene",
"type": "circle",
"seedArr": "notSeed",
"url": "101358",
"colorb": "#ff4500",
"colorw": "#ff4500",
"x": 1664.168,
"y": 151.0797,
"attributes": {
 "expr": null,
"expcolb": "#d3d3d3",
"expcolw": "#c6c6c6",
"degree":        4,
"between": 24.00315 
} 
},
{
 "id": "Fbxl16",
"size":        2,
"molType": "Gene",
"type": "circle",
"seedArr": "notSeed",
"url": "214931",
"colorb": "#ff4500",
"colorw": "#ff4500",
"x": 1740.554,
"y": 524.4245,
"attributes": {
 "expr": null,
"expcolb": "#d3d3d3",
"expcolw": "#c6c6c6",
"degree":        1,
"between":        0 
} 
},
{
 "id": "Fbxl18",
"size":        2,
"molType": "Gene",
"type": "circle",
"seedArr": "notSeed",
"url": "231863",
"colorb": "#ff4500",
"colorw": "#ff4500",
"x": 1790.933,
"y":   721.36,
"attributes": {
 "expr": null,
"expcolb": "#d3d3d3",
"expcolw": "#c6c6c6",
"degree":        1,
"between":        0 
} 
},
{
 "id": "Myc",
"size":        2,
"molType": "Gene",
"type": "circle",
"seedArr": "notSeed",
"url": "17869",
"colorb": "#ff4500",
"colorw": "#ff4500",
"x": 1581.509,
"y": 142.5075,
"attributes": {
 "expr": null,
"expcolb": "#d3d3d3",
"expcolw": "#c6c6c6",
"degree":        1,
"between":        0 
} 
},
{
 "id": "Stk38",
"size":        2,
"molType": "Gene",
"type": "circle",
"seedArr": "notSeed",
"url": "106504",
"colorb": "#ff4500",
"colorw": "#ff4500",
"x": 1572.558,
"y": 543.4049,
"attributes": {
 "expr": null,
"expcolb": "#d3d3d3",
"expcolw": "#c6c6c6",
"degree":        1,
"between":        0 
} 
},
{
 "id": "Prickle2",
"size": 2.059676,
"molType": "Gene",
"type": "circle",
"seedArr": "notSeed",
"url": "243548",
"colorb": "#ff4500",
"colorw": "#ff4500",
"x":  1791.46,
"y": 461.6207,
"attributes": {
 "expr": null,
"expcolb": "#d3d3d3",
"expcolw": "#c6c6c6",
"degree":        2,
"between": 5223.339 
} 
},
{
 "id": "Prkab1",
"size":        2,
"molType": "Gene",
"type": "circle",
"seedArr": "notSeed",
"url": "19079",
"colorb": "#ff4500",
"colorw": "#ff4500",
"x": 1713.557,
"y": 529.5437,
"attributes": {
 "expr": null,
"expcolb": "#d3d3d3",
"expcolw": "#c6c6c6",
"degree":        1,
"between":        0 
} 
},
{
 "id": "Lyrm9",
"size": 2.024273,
"molType": "Gene",
"type": "circle",
"seedArr": "notSeed",
"url": "66274",
"colorb": "#ff4500",
"colorw": "#ff4500",
"x": 1654.567,
"y": 369.2149,
"attributes": {
 "expr": null,
"expcolb": "#d3d3d3",
"expcolw": "#c6c6c6",
"degree":        2,
"between": 2124.592 
} 
},
{
 "id": "Fem1c",
"size":        2,
"molType": "Gene",
"type": "circle",
"seedArr": "notSeed",
"url": "240263",
"colorb": "#ff4500",
"colorw": "#ff4500",
"x": 1687.441,
"y": 476.0053,
"attributes": {
 "expr": null,
"expcolb": "#d3d3d3",
"expcolw": "#c6c6c6",
"degree":        1,
"between":        0 
} 
},
{
 "id": "Zmat3",
"size": 2.270315,
"molType": "Gene",
"type": "circle",
"seedArr": "notSeed",
"url": "22401",
"colorb": "#ff4500",
"colorw": "#ff4500",
"x": 1705.345,
"y": 455.1315,
"attributes": {
 "expr": null,
"expcolb": "#d3d3d3",
"expcolw": "#c6c6c6",
"degree":        3,
"between": 23660.23 
} 
},
{
 "id": "Gprc5c",
"size": 2.119586,
"molType": "Gene",
"type": "circle",
"seedArr": "notSeed",
"url": "70355",
"colorb": "#ff4500",
"colorw": "#ff4500",
"x": 1706.033,
"y": 505.7117,
"attributes": {
 "expr": null,
"expcolb": "#d3d3d3",
"expcolw": "#c6c6c6",
"degree":        3,
"between": 10467.15 
} 
},
{
 "id": "Tnrc6a",
"size": 2.064135,
"molType": "Gene",
"type": "circle",
"seedArr": "notSeed",
"url": "233833",
"colorb": "#ff4500",
"colorw": "#ff4500",
"x": 1684.373,
"y": 552.6026,
"attributes": {
 "expr": null,
"expcolb": "#d3d3d3",
"expcolw": "#c6c6c6",
"degree":        2,
"between": 5613.608 
} 
},
{
 "id": "Prnp",
"size":        2,
"molType": "Gene",
"type": "circle",
"seedArr": "notSeed",
"url": "19122",
"colorb": "#ff4500",
"colorw": "#ff4500",
"x": 1562.765,
"y": 517.4833,
"attributes": {
 "expr": null,
"expcolb": "#d3d3d3",
"expcolw": "#c6c6c6",
"degree":        1,
"between":        0 
} 
},
{
 "id": "Magt1",
"size":  2.01225,
"molType": "Gene",
"type": "circle",
"seedArr": "notSeed",
"url": "67075",
"colorb": "#ff4500",
"colorw": "#ff4500",
"x": 1790.263,
"y": 541.7317,
"attributes": {
 "expr": null,
"expcolb": "#d3d3d3",
"expcolw": "#c6c6c6",
"degree":        2,
"between": 1072.212 
} 
},
{
 "id": "Fkbp1b",
"size":        2,
"molType": "Gene",
"type": "circle",
"seedArr": "notSeed",
"url": "14226",
"colorb": "#ff4500",
"colorw": "#ff4500",
"x": 1665.999,
"y": 442.2766,
"attributes": {
 "expr": null,
"expcolb": "#d3d3d3",
"expcolw": "#c6c6c6",
"degree":        1,
"between":        0 
} 
},
{
 "id": "Naaa",
"size":        2,
"molType": "Gene",
"type": "circle",
"seedArr": "notSeed",
"url": "67111",
"colorb": "#ff4500",
"colorw": "#ff4500",
"x": 1758.861,
"y":  695.185,
"attributes": {
 "expr": null,
"expcolb": "#d3d3d3",
"expcolw": "#c6c6c6",
"degree":        1,
"between":        0 
} 
},
{
 "id": "Flrt1",
"size":        2,
"molType": "Gene",
"type": "circle",
"seedArr": "notSeed",
"url": "396184",
"colorb": "#ff4500",
"colorw": "#ff4500",
"x": 1671.883,
"y": 434.1443,
"attributes": {
 "expr": null,
"expcolb": "#d3d3d3",
"expcolw": "#c6c6c6",
"degree":        1,
"between":        0 
} 
},
{
 "id": "Fnbp1",
"size":        2,
"molType": "Gene",
"type": "circle",
"seedArr": "notSeed",
"url": "14269",
"colorb": "#ff4500",
"colorw": "#ff4500",
"x": 1728.586,
"y": 446.6929,
"attributes": {
 "expr": null,
"expcolb": "#d3d3d3",
"expcolw": "#c6c6c6",
"degree":        1,
"between":        0 
} 
},
{
 "id": "Map3k1",
"size":        2,
"molType": "Gene",
"type": "circle",
"seedArr": "notSeed",
"url": "26401",
"colorb": "#ff4500",
"colorw": "#ff4500",
"x": 1763.816,
"y": 685.2032,
"attributes": {
 "expr": null,
"expcolb": "#d3d3d3",
"expcolw": "#c6c6c6",
"degree":        1,
"between":        0 
} 
},
{
 "id": "Map3k7",
"size":        2,
"molType": "Gene",
"type": "circle",
"seedArr": "notSeed",
"url": "26409",
"colorb": "#ff4500",
"colorw": "#ff4500",
"x": 1708.606,
"y": 382.5999,
"attributes": {
 "expr": null,
"expcolb": "#d3d3d3",
"expcolw": "#c6c6c6",
"degree":        1,
"between":        0 
} 
},
{
 "id": "Fnip2",
"size":        2,
"molType": "Gene",
"type": "circle",
"seedArr": "notSeed",
"url": "329679",
"colorb": "#ff4500",
"colorw": "#ff4500",
"x": 1735.115,
"y": 260.5072,
"attributes": {
 "expr": null,
"expcolb": "#d3d3d3",
"expcolw": "#c6c6c6",
"degree":        1,
"between":        0 
} 
},
{
 "id": "Map4",
"size":        2,
"molType": "Gene",
"type": "circle",
"seedArr": "notSeed",
"url": "17758",
"colorb": "#ff4500",
"colorw": "#ff4500",
"x": 1683.193,
"y":  810.658,
"attributes": {
 "expr": null,
"expcolb": "#d3d3d3",
"expcolw": "#c6c6c6",
"degree":        1,
"between":        0 
} 
},
{
 "id": "Map4k4",
"size":        2,
"molType": "Gene",
"type": "circle",
"seedArr": "notSeed",
"url": "26921",
"colorb": "#ff4500",
"colorw": "#ff4500",
"x": 1894.118,
"y": 569.9676,
"attributes": {
 "expr": null,
"expcolb": "#d3d3d3",
"expcolw": "#c6c6c6",
"degree":        1,
"between":        0 
} 
},
{
 "id": "Map7d1",
"size": 2.013708,
"molType": "Gene",
"type": "circle",
"seedArr": "notSeed",
"url": "245877",
"colorb": "#ff4500",
"colorw": "#ff4500",
"x": 1724.468,
"y": 275.3817,
"attributes": {
 "expr": null,
"expcolb": "#d3d3d3",
"expcolw": "#c6c6c6",
"degree":        3,
"between": 1199.871 
} 
},
{
 "id": "Syt6",
"size":        2,
"molType": "Gene",
"type": "circle",
"seedArr": "notSeed",
"url": "54524",
"colorb": "#ff4500",
"colorw": "#ff4500",
"x": 1532.479,
"y": 508.3291,
"attributes": {
 "expr": null,
"expcolb": "#d3d3d3",
"expcolw": "#c6c6c6",
"degree":        1,
"between":        0 
} 
},
{
 "id": "Foxp1",
"size":        2,
"molType": "Gene",
"type": "circle",
"seedArr": "notSeed",
"url": "108655",
"colorb": "#ff4500",
"colorw": "#ff4500",
"x": 1764.972,
"y": 741.1367,
"attributes": {
 "expr": null,
"expcolb": "#d3d3d3",
"expcolw": "#c6c6c6",
"degree":        1,
"between":        0 
} 
},
{
 "id": "Ptn",
"size":        2,
"molType": "Gene",
"type": "circle",
"seedArr": "notSeed",
"url": "19242",
"colorb": "#ff4500",
"colorw": "#ff4500",
"x": 1617.963,
"y": 347.6287,
"attributes": {
 "expr": null,
"expcolb": "#d3d3d3",
"expcolw": "#c6c6c6",
"degree":        1,
"between":        0 
} 
},
{
 "id": "Ptpn11",
"size":        2,
"molType": "Gene",
"type": "circle",
"seedArr": "notSeed",
"url": "19247",
"colorb": "#ff4500",
"colorw": "#ff4500",
"x": 1748.411,
"y": 500.0299,
"attributes": {
 "expr": null,
"expcolb": "#d3d3d3",
"expcolw": "#c6c6c6",
"degree":        1,
"between":        0 
} 
},
{
 "id": "Pdgfrb",
"size": 2.163882,
"molType": "Gene",
"type": "circle",
"seedArr": "notSeed",
"url": "18596",
"colorb": "#ff4500",
"colorw": "#ff4500",
"x": 1693.724,
"y": 422.8247,
"attributes": {
 "expr": null,
"expcolb": "#d3d3d3",
"expcolw": "#c6c6c6",
"degree":        2,
"between": 14344.37 
} 
},
{
 "id": "Mbp",
"size":  2.13802,
"molType": "Gene",
"type": "circle",
"seedArr": "notSeed",
"url": "17196",
"colorb": "#ff4500",
"colorw": "#ff4500",
"x": 1622.634,
"y":  536.886,
"attributes": {
 "expr": null,
"expcolb": "#d3d3d3",
"expcolw": "#c6c6c6",
"degree":        2,
"between": 12080.68 
} 
},
{
 "id": "Tbc1d24",
"size":        2,
"molType": "Gene",
"type": "circle",
"seedArr": "notSeed",
"url": "224617",
"colorb": "#ff4500",
"colorw": "#ff4500",
"x": 1620.204,
"y": 663.6355,
"attributes": {
 "expr": null,
"expcolb": "#d3d3d3",
"expcolw": "#c6c6c6",
"degree":        1,
"between":        0 
} 
},
{
 "id": "Ptprj",
"size":        2,
"molType": "Gene",
"type": "circle",
"seedArr": "notSeed",
"url": "19271",
"colorb": "#ff4500",
"colorw": "#ff4500",
"x": 1716.477,
"y": 725.9267,
"attributes": {
 "expr": null,
"expcolb": "#d3d3d3",
"expcolw": "#c6c6c6",
"degree":        1,
"between":        0 
} 
},
{
 "id": "Mcl1",
"size":        2,
"molType": "Gene",
"type": "circle",
"seedArr": "notSeed",
"url": "17210",
"colorb": "#ff4500",
"colorw": "#ff4500",
"x": 1846.199,
"y": 366.6175,
"attributes": {
 "expr": null,
"expcolb": "#d3d3d3",
"expcolw": "#c6c6c6",
"degree":        1,
"between":        0 
} 
},
{
 "id": "Pum2",
"size":        2,
"molType": "Gene",
"type": "circle",
"seedArr": "notSeed",
"url": "80913",
"colorb": "#ff4500",
"colorw": "#ff4500",
"x":  1673.32,
"y": 690.5722,
"attributes": {
 "expr": null,
"expcolb": "#d3d3d3",
"expcolw": "#c6c6c6",
"degree":        1,
"between":        0 
} 
},
{
 "id": "Gab1",
"size":        2,
"molType": "Gene",
"type": "circle",
"seedArr": "notSeed",
"url": "14388",
"colorb": "#ff4500",
"colorw": "#ff4500",
"x": 1696.953,
"y": 520.2025,
"attributes": {
 "expr": null,
"expcolb": "#d3d3d3",
"expcolw": "#c6c6c6",
"degree":        1,
"between":        0 
} 
},
{
 "id": "Tbl1xr1",
"size": 2.012778,
"molType": "Gene",
"type": "circle",
"seedArr": "notSeed",
"url": "81004",
"colorb": "#ff4500",
"colorw": "#ff4500",
"x": 1673.005,
"y": 211.4348,
"attributes": {
 "expr": null,
"expcolb": "#d3d3d3",
"expcolw": "#c6c6c6",
"degree":        2,
"between":   1118.4 
} 
},
{
 "id": "Mdm4",
"size":        2,
"molType": "Gene",
"type": "circle",
"seedArr": "notSeed",
"url": "17248",
"colorb": "#ff4500",
"colorw": "#ff4500",
"x": 1584.879,
"y": 421.7831,
"attributes": {
 "expr": null,
"expcolb": "#d3d3d3",
"expcolw": "#c6c6c6",
"degree":        1,
"between":        0 
} 
},
{
 "id": "Gabra1",
"size":        2,
"molType": "Gene",
"type": "circle",
"seedArr": "notSeed",
"url": "14394",
"colorb": "#ff4500",
"colorw": "#ff4500",
"x": 1673.804,
"y": 610.4159,
"attributes": {
 "expr": null,
"expcolb": "#d3d3d3",
"expcolw": "#c6c6c6",
"degree":        1,
"between":        0 
} 
},
{
 "id": "Gabrb2",
"size":        2,
"molType": "Gene",
"type": "circle",
"seedArr": "notSeed",
"url": "14401",
"colorb": "#ff4500",
"colorw": "#ff4500",
"x":  1652.09,
"y": 521.7241,
"attributes": {
 "expr": null,
"expcolb": "#d3d3d3",
"expcolw": "#c6c6c6",
"degree":        1,
"between":        0 
} 
},
{
 "id": "Med26",
"size":        2,
"molType": "Gene",
"type": "circle",
"seedArr": "notSeed",
"url": "70625",
"colorb": "#ff4500",
"colorw": "#ff4500",
"x": 1655.999,
"y": 509.6924,
"attributes": {
 "expr": null,
"expcolb": "#d3d3d3",
"expcolw": "#c6c6c6",
"degree":        1,
"between":        0 
} 
},
{
 "id": "Hnrnpa1",
"size":        2,
"molType": "Gene",
"type": "circle",
"seedArr": "notSeed",
"url": "15382",
"colorb": "#ff4500",
"colorw": "#ff4500",
"x": 1698.343,
"y":  547.858,
"attributes": {
 "expr": null,
"expcolb": "#d3d3d3",
"expcolw": "#c6c6c6",
"degree":        1,
"between":        0 
} 
},
{
 "id": "Sec14l1",
"size":        2,
"molType": "Gene",
"type": "circle",
"seedArr": "notSeed",
"url": "74136",
"colorb": "#ff4500",
"colorw": "#ff4500",
"x":  1715.89,
"y": 572.1355,
"attributes": {
 "expr": null,
"expcolb": "#d3d3d3",
"expcolw": "#c6c6c6",
"degree":        1,
"between":        0 
} 
},
{
 "id": "Mfrp",
"size":        2,
"molType": "Gene",
"type": "circle",
"seedArr": "notSeed",
"url": "259172",
"colorb": "#ff4500",
"colorw": "#ff4500",
"x": 1616.903,
"y": 411.9217,
"attributes": {
 "expr": null,
"expcolb": "#d3d3d3",
"expcolw": "#c6c6c6",
"degree":        1,
"between":        0 
} 
},
{
 "id": "Mfsd4",
"size":        2,
"molType": "Gene",
"type": "circle",
"seedArr": "notSeed",
"url": "213006",
"colorb": "#ff4500",
"colorw": "#ff4500",
"x": 1942.278,
"y": 406.1836,
"attributes": {
 "expr": null,
"expcolb": "#d3d3d3",
"expcolw": "#c6c6c6",
"degree":        1,
"between":        0 
} 
},
{
 "id": "Mga",
"size":        2,
"molType": "Gene",
"type": "circle",
"seedArr": "notSeed",
"url": "29808",
"colorb": "#ff4500",
"colorw": "#ff4500",
"x": 1675.188,
"y": 181.0884,
"attributes": {
 "expr": null,
"expcolb": "#d3d3d3",
"expcolw": "#c6c6c6",
"degree":        1,
"between":        0 
} 
},
{
 "id": "Nol10",
"size":        2,
"molType": "Gene",
"type": "circle",
"seedArr": "notSeed",
"url": "217431",
"colorb": "#ff4500",
"colorw": "#ff4500",
"x": 1605.826,
"y": 402.6525,
"attributes": {
 "expr": null,
"expcolb": "#d3d3d3",
"expcolw": "#c6c6c6",
"degree":        1,
"between":        0 
} 
},
{
 "id": "Rad51c",
"size":  2.13802,
"molType": "Gene",
"type": "circle",
"seedArr": "notSeed",
"url": "114714",
"colorb": "#ff4500",
"colorw": "#ff4500",
"x":  1699.49,
"y": 577.9771,
"attributes": {
 "expr": null,
"expcolb": "#d3d3d3",
"expcolw": "#c6c6c6",
"degree":        2,
"between": 12080.68 
} 
},
{
 "id": "Senp5",
"size":        2,
"molType": "Gene",
"type": "circle",
"seedArr": "notSeed",
"url": "320213",
"colorb": "#ff4500",
"colorw": "#ff4500",
"x": 1847.421,
"y": 225.5342,
"attributes": {
 "expr": null,
"expcolb": "#d3d3d3",
"expcolw": "#c6c6c6",
"degree":        1,
"between":        0 
} 
},
{
 "id": "Ralgapa2",
"size":        2,
"molType": "Gene",
"type": "circle",
"seedArr": "notSeed",
"url": "241694",
"colorb": "#ff4500",
"colorw": "#ff4500",
"x": 1630.699,
"y": 502.7584,
"attributes": {
 "expr": null,
"expcolb": "#d3d3d3",
"expcolw": "#c6c6c6",
"degree":        1,
"between":        0 
} 
},
{
 "id": "Rap1gap2",
"size":        2,
"molType": "Gene",
"type": "circle",
"seedArr": "notSeed",
"url": "380711",
"colorb": "#ff4500",
"colorw": "#ff4500",
"x": 1587.433,
"y": 470.1893,
"attributes": {
 "expr": null,
"expcolb": "#d3d3d3",
"expcolw": "#c6c6c6",
"degree":        1,
"between":        0 
} 
},
{
 "id": "Gjc3",
"size":        2,
"molType": "Gene",
"type": "circle",
"seedArr": "notSeed",
"url": "118446",
"colorb": "#ff4500",
"colorw": "#ff4500",
"x": 1795.588,
"y": 290.9938,
"attributes": {
 "expr": null,
"expcolb": "#d3d3d3",
"expcolw": "#c6c6c6",
"degree":        1,
"between":        0 
} 
},
{
 "id": "Mmp11",
"size":        2,
"molType": "Gene",
"type": "circle",
"seedArr": "notSeed",
"url": "17385",
"colorb": "#ff4500",
"colorw": "#ff4500",
"x": 1733.567,
"y": 707.4359,
"attributes": {
 "expr": null,
"expcolb": "#d3d3d3",
"expcolw": "#c6c6c6",
"degree":        1,
"between":        0 
} 
},
{
 "id": "Nr3c1",
"size":        2,
"molType": "Gene",
"type": "circle",
"seedArr": "notSeed",
"url": "14815",
"colorb": "#ff4500",
"colorw": "#ff4500",
"x": 1643.402,
"y": 708.3105,
"attributes": {
 "expr": null,
"expcolb": "#d3d3d3",
"expcolw": "#c6c6c6",
"degree":        1,
"between":        0 
} 
},
{
 "id": "Mmp15",
"size":        2,
"molType": "Gene",
"type": "circle",
"seedArr": "notSeed",
"url": "17388",
"colorb": "#ff4500",
"colorw": "#ff4500",
"x":  1698.61,
"y": 443.0877,
"attributes": {
 "expr": null,
"expcolb": "#d3d3d3",
"expcolw": "#c6c6c6",
"degree":        1,
"between":        0 
} 
},
{
 "id": "Mmp17",
"size":        2,
"molType": "Gene",
"type": "circle",
"seedArr": "notSeed",
"url": "23948",
"colorb": "#ff4500",
"colorw": "#ff4500",
"x":  1773.22,
"y": 498.1446,
"attributes": {
 "expr": null,
"expcolb": "#d3d3d3",
"expcolw": "#c6c6c6",
"degree":        1,
"between":        0 
} 
},
{
 "id": "Tinf2",
"size":        2,
"molType": "Gene",
"type": "circle",
"seedArr": "notSeed",
"url": "28113",
"colorb": "#ff4500",
"colorw": "#ff4500",
"x": 1652.767,
"y": 482.6221,
"attributes": {
 "expr": null,
"expcolb": "#d3d3d3",
"expcolw": "#c6c6c6",
"degree":        1,
"between":        0 
} 
},
{
 "id": "Moap1",
"size":        2,
"molType": "Gene",
"type": "circle",
"seedArr": "notSeed",
"url": "64113",
"colorb": "#ff4500",
"colorw": "#ff4500",
"x": 1638.761,
"y": 183.6488,
"attributes": {
 "expr": null,
"expcolb": "#d3d3d3",
"expcolw": "#c6c6c6",
"degree":        1,
"between":        0 
} 
},
{
 "id": "Mob1a",
"size":        2,
"molType": "Gene",
"type": "circle",
"seedArr": "notSeed",
"url": "232157",
"colorb": "#ff4500",
"colorw": "#ff4500",
"x": 1548.171,
"y": 543.2208,
"attributes": {
 "expr": null,
"expcolb": "#d3d3d3",
"expcolw": "#c6c6c6",
"degree":        1,
"between":        0 
} 
},
{
 "id": "Gls",
"size":        2,
"molType": "Gene",
"type": "circle",
"seedArr": "notSeed",
"url": "14660",
"colorb": "#ff4500",
"colorw": "#ff4500",
"x": 1784.468,
"y": 209.0151,
"attributes": {
 "expr": null,
"expcolb": "#d3d3d3",
"expcolw": "#c6c6c6",
"degree":        1,
"between":        0 
} 
},
{
 "id": "Tln2",
"size":        2,
"molType": "Gene",
"type": "circle",
"seedArr": "notSeed",
"url": "70549",
"colorb": "#ff4500",
"colorw": "#ff4500",
"x": 1543.861,
"y": 589.6235,
"attributes": {
 "expr": null,
"expcolb": "#d3d3d3",
"expcolw": "#c6c6c6",
"degree":        1,
"between":        0 
} 
},
{
 "id": "Tm9sf4",
"size":        2,
"molType": "Gene",
"type": "circle",
"seedArr": "notSeed",
"url": "99237",
"colorb": "#ff4500",
"colorw": "#ff4500",
"x": 1601.772,
"y": 663.3071,
"attributes": {
 "expr": null,
"expcolb": "#d3d3d3",
"expcolw": "#c6c6c6",
"degree":        1,
"between":        0 
} 
},
{
 "id": "Rbfox2",
"size":        2,
"molType": "Gene",
"type": "circle",
"seedArr": "notSeed",
"url": "93686",
"colorb": "#ff4500",
"colorw": "#ff4500",
"x": 1907.723,
"y":  450.727,
"attributes": {
 "expr": null,
"expcolb": "#d3d3d3",
"expcolw": "#c6c6c6",
"degree":        1,
"between":        0 
} 
},
{
 "id": "Zfp488",
"size": 2.008048,
"molType": "Gene",
"type": "circle",
"seedArr": "notSeed",
"url": "382867",
"colorb": "#ff4500",
"colorw": "#ff4500",
"x": 1750.785,
"y": 290.3081,
"attributes": {
 "expr": null,
"expcolb": "#d3d3d3",
"expcolw": "#c6c6c6",
"degree":        3,
"between": 704.3991 
} 
},
{
 "id": "Lmbrd1",
"size": 2.043201,
"molType": "Gene",
"type": "circle",
"seedArr": "notSeed",
"url": "68421",
"colorb": "#ff4500",
"colorw": "#ff4500",
"x": 1725.916,
"y": 492.2778,
"attributes": {
 "expr": null,
"expcolb": "#d3d3d3",
"expcolw": "#c6c6c6",
"degree":        2,
"between": 3781.331 
} 
},
{
 "id": "Tmem135",
"size":        2,
"molType": "Gene",
"type": "circle",
"seedArr": "notSeed",
"url": "72759",
"colorb": "#ff4500",
"colorw": "#ff4500",
"x":  1729.56,
"y": 526.8757,
"attributes": {
 "expr": null,
"expcolb": "#d3d3d3",
"expcolw": "#c6c6c6",
"degree":        1,
"between":        0 
} 
},
{
 "id": "Mrpl35",
"size": 2.088737,
"molType": "Gene",
"type": "circle",
"seedArr": "notSeed",
"url": "66223",
"colorb": "#ff4500",
"colorw": "#ff4500",
"x": 1705.889,
"y": 308.5786,
"attributes": {
 "expr": null,
"expcolb": "#d3d3d3",
"expcolw": "#c6c6c6",
"degree":        3,
"between": 7767.006 
} 
},
{
 "id": "Gm608",
"size":        2,
"molType": "Gene",
"type": "circle",
"seedArr": "notSeed",
"url": "207806",
"colorb": "#ff4500",
"colorw": "#ff4500",
"x": 1708.521,
"y": 408.0856,
"attributes": {
 "expr": null,
"expcolb": "#d3d3d3",
"expcolw": "#c6c6c6",
"degree":        1,
"between":        0 
} 
},
{
 "id": "Gmeb1",
"size":        2,
"molType": "Gene",
"type": "circle",
"seedArr": "notSeed",
"url": "56809",
"colorb": "#ff4500",
"colorw": "#ff4500",
"x": 1800.219,
"y": 299.5897,
"attributes": {
 "expr": null,
"expcolb": "#d3d3d3",
"expcolw": "#c6c6c6",
"degree":        1,
"between":        0 
} 
},
{
 "id": "Reep4",
"size": 2.039407,
"molType": "Gene",
"type": "circle",
"seedArr": "notSeed",
"url": "72549",
"colorb": "#ff4500",
"colorw": "#ff4500",
"x": 1746.055,
"y": 546.8885,
"attributes": {
 "expr": null,
"expcolb": "#d3d3d3",
"expcolw": "#c6c6c6",
"degree":        2,
"between":  3449.23 
} 
},
{
 "id": "Il1rap",
"size":        2,
"molType": "Gene",
"type": "circle",
"seedArr": "notSeed",
"url": "16180",
"colorb": "#ff4500",
"colorw": "#ff4500",
"x": 1629.446,
"y": 471.3476,
"attributes": {
 "expr": null,
"expcolb": "#d3d3d3",
"expcolw": "#c6c6c6",
"degree":        1,
"between":        0 
} 
},
{
 "id": "Mtf2",
"size":        2,
"molType": "Gene",
"type": "circle",
"seedArr": "notSeed",
"url": "17765",
"colorb": "#ff4500",
"colorw": "#ff4500",
"x": 1658.554,
"y": 707.0466,
"attributes": {
 "expr": null,
"expcolb": "#d3d3d3",
"expcolw": "#c6c6c6",
"degree":        1,
"between":        0 
} 
},
{
 "id": "Gng7",
"size":        2,
"molType": "Gene",
"type": "circle",
"seedArr": "notSeed",
"url": "14708",
"colorb": "#ff4500",
"colorw": "#ff4500",
"x": 1579.497,
"y": 377.8247,
"attributes": {
 "expr": null,
"expcolb": "#d3d3d3",
"expcolw": "#c6c6c6",
"degree":        1,
"between":        0 
} 
},
{
 "id": "Vegfa",
"size":        2,
"molType": "Gene",
"type": "circle",
"seedArr": "notSeed",
"url": "22339",
"colorb": "#ff4500",
"colorw": "#ff4500",
"x": 1975.924,
"y":   420.51,
"attributes": {
 "expr": null,
"expcolb": "#d3d3d3",
"expcolw": "#c6c6c6",
"degree":        1,
"between":        0 
} 
},
{
 "id": "Slc10a4",
"size":        2,
"molType": "Gene",
"type": "circle",
"seedArr": "notSeed",
"url": "231290",
"colorb": "#ff4500",
"colorw": "#ff4500",
"x": 1734.069,
"y":  558.201,
"attributes": {
 "expr": null,
"expcolb": "#d3d3d3",
"expcolw": "#c6c6c6",
"degree":        1,
"between":        0 
} 
},
{
 "id": "Gns",
"size":        2,
"molType": "Gene",
"type": "circle",
"seedArr": "notSeed",
"url": "75612",
"colorb": "#ff4500",
"colorw": "#ff4500",
"x": 1905.379,
"y": 365.4992,
"attributes": {
 "expr": null,
"expcolb": "#d3d3d3",
"expcolw": "#c6c6c6",
"degree":        1,
"between":        0 
} 
},
{
 "id": "Rictor",
"size":        2,
"molType": "Gene",
"type": "circle",
"seedArr": "notSeed",
"url": "78757",
"colorb": "#ff4500",
"colorw": "#ff4500",
"x": 1779.024,
"y": 460.7139,
"attributes": {
 "expr": null,
"expcolb": "#d3d3d3",
"expcolw": "#c6c6c6",
"degree":        1,
"between":        0 
} 
},
{
 "id": "Gpatch8",
"size":        2,
"molType": "Gene",
"type": "circle",
"seedArr": "notSeed",
"url": "237943",
"colorb": "#ff4500",
"colorw": "#ff4500",
"x": 1647.752,
"y": 360.2523,
"attributes": {
 "expr": null,
"expcolb": "#d3d3d3",
"expcolw": "#c6c6c6",
"degree":        1,
"between":        0 
} 
},
{
 "id": "Tmod2",
"size":        2,
"molType": "Gene",
"type": "circle",
"seedArr": "notSeed",
"url": "50876",
"colorb": "#ff4500",
"colorw": "#ff4500",
"x": 1759.541,
"y": 473.1368,
"attributes": {
 "expr": null,
"expcolb": "#d3d3d3",
"expcolw": "#c6c6c6",
"degree":        1,
"between":        0 
} 
},
{
 "id": "Irak1",
"size": 2.064135,
"molType": "Gene",
"type": "circle",
"seedArr": "notSeed",
"url": "16179",
"colorb": "#ff4500",
"colorw": "#ff4500",
"x":  1631.61,
"y": 549.2224,
"attributes": {
 "expr": null,
"expcolb": "#d3d3d3",
"expcolw": "#c6c6c6",
"degree":        2,
"between": 5613.608 
} 
},
{
 "id": "Tmtc1",
"size":        2,
"molType": "Gene",
"type": "circle",
"seedArr": "notSeed",
"url": "387314",
"colorb": "#ff4500",
"colorw": "#ff4500",
"x": 1606.079,
"y": 412.2372,
"attributes": {
 "expr": null,
"expcolb": "#d3d3d3",
"expcolw": "#c6c6c6",
"degree":        1,
"between":        0 
} 
},
{
 "id": "Otud7b",
"size": 2.119586,
"molType": "Gene",
"type": "circle",
"seedArr": "notSeed",
"url": "229603",
"colorb": "#ff4500",
"colorw": "#ff4500",
"x": 1716.491,
"y":   541.26,
"attributes": {
 "expr": null,
"expcolb": "#d3d3d3",
"expcolw": "#c6c6c6",
"degree":        3,
"between": 10467.15 
} 
},
{
 "id": "Rnf144a",
"size":        2,
"molType": "Gene",
"type": "circle",
"seedArr": "notSeed",
"url": "108089",
"colorb": "#ff4500",
"colorw": "#ff4500",
"x": 1710.407,
"y": 507.1926,
"attributes": {
 "expr": null,
"expcolb": "#d3d3d3",
"expcolw": "#c6c6c6",
"degree":        1,
"between":        0 
} 
},
{
 "id": "Myo10",
"size": 2.095975,
"molType": "Gene",
"type": "circle",
"seedArr": "notSeed",
"url": "17909",
"colorb": "#ff4500",
"colorw": "#ff4500",
"x": 1578.081,
"y": 604.7488,
"attributes": {
 "expr": null,
"expcolb": "#d3d3d3",
"expcolw": "#c6c6c6",
"degree":        2,
"between": 8400.579 
} 
},
{
 "id": "Gpr68",
"size":        2,
"molType": "Gene",
"type": "circle",
"seedArr": "notSeed",
"url": "238377",
"colorb": "#ff4500",
"colorw": "#ff4500",
"x": 1648.607,
"y": 513.0286,
"attributes": {
 "expr": null,
"expcolb": "#d3d3d3",
"expcolw": "#c6c6c6",
"degree":        1,
"between":        0 
} 
},
{
 "id": "Gprc5b",
"size":        2,
"molType": "Gene",
"type": "circle",
"seedArr": "notSeed",
"url": "64297",
"colorb": "#ff4500",
"colorw": "#ff4500",
"x": 1643.549,
"y": 542.0663,
"attributes": {
 "expr": null,
"expcolb": "#d3d3d3",
"expcolw": "#c6c6c6",
"degree":        1,
"between":        0 
} 
},
{
 "id": "Tnrc6b",
"size": 2.039407,
"molType": "Gene",
"type": "circle",
"seedArr": "notSeed",
"url": "213988",
"colorb": "#ff4500",
"colorw": "#ff4500",
"x": 1781.105,
"y": 516.7041,
"attributes": {
 "expr": null,
"expcolb": "#d3d3d3",
"expcolw": "#c6c6c6",
"degree":        2,
"between":  3449.23 
} 
},
{
 "id": "Rnf24",
"size":        2,
"molType": "Gene",
"type": "circle",
"seedArr": "notSeed",
"url": "51902",
"colorb": "#ff4500",
"colorw": "#ff4500",
"x": 1699.926,
"y": 488.6334,
"attributes": {
 "expr": null,
"expcolb": "#d3d3d3",
"expcolw": "#c6c6c6",
"degree":        1,
"between":        0 
} 
},
{
 "id": "N4bp1",
"size":        2,
"molType": "Gene",
"type": "circle",
"seedArr": "notSeed",
"url": "80750",
"colorb": "#ff4500",
"colorw": "#ff4500",
"x": 1672.533,
"y": 508.8931,
"attributes": {
 "expr": null,
"expcolb": "#d3d3d3",
"expcolw": "#c6c6c6",
"degree":        1,
"between":        0 
} 
},
{
 "id": "Robo1",
"size":        2,
"molType": "Gene",
"type": "circle",
"seedArr": "notSeed",
"url": "19876",
"colorb": "#ff4500",
"colorw": "#ff4500",
"x": 1770.815,
"y": 645.5531,
"attributes": {
 "expr": null,
"expcolb": "#d3d3d3",
"expcolw": "#c6c6c6",
"degree":        1,
"between":        0 
} 
},
{
 "id": "Naa40",
"size":        2,
"molType": "Gene",
"type": "circle",
"seedArr": "notSeed",
"url": "70999",
"colorb": "#ff4500",
"colorw": "#ff4500",
"x": 1731.666,
"y": 406.9848,
"attributes": {
 "expr": null,
"expcolb": "#d3d3d3",
"expcolw": "#c6c6c6",
"degree":        1,
"between":        0 
} 
},
{
 "id": "Grin2b",
"size":        2,
"molType": "Gene",
"type": "circle",
"seedArr": "notSeed",
"url": "14812",
"colorb": "#ff4500",
"colorw": "#ff4500",
"x": 1768.754,
"y": 297.6896,
"attributes": {
 "expr": null,
"expcolb": "#d3d3d3",
"expcolw": "#c6c6c6",
"degree":        1,
"between":        0 
} 
},
{
 "id": "Tpp1",
"size": 2.064135,
"molType": "Gene",
"type": "circle",
"seedArr": "notSeed",
"url": "12751",
"colorb": "#ff4500",
"colorw": "#ff4500",
"x": 1720.382,
"y": 583.8216,
"attributes": {
 "expr": null,
"expcolb": "#d3d3d3",
"expcolw": "#c6c6c6",
"degree":        2,
"between": 5613.608 
} 
},
{
 "id": "Rragc",
"size":        2,
"molType": "Gene",
"type": "circle",
"seedArr": "notSeed",
"url": "54170",
"colorb": "#ff4500",
"colorw": "#ff4500",
"x": 1546.535,
"y": 531.2306,
"attributes": {
 "expr": null,
"expcolb": "#d3d3d3",
"expcolw": "#c6c6c6",
"degree":        1,
"between":        0 
} 
},
{
 "id": "Nav1",
"size": 2.117851,
"molType": "Gene",
"type": "circle",
"seedArr": "notSeed",
"url": "215690",
"colorb": "#ff4500",
"colorw": "#ff4500",
"x":  1663.06,
"y":   492.73,
"attributes": {
 "expr": null,
"expcolb": "#d3d3d3",
"expcolw": "#c6c6c6",
"degree":        3,
"between": 10315.32 
} 
},
{
 "id": "Trak2",
"size":        2,
"molType": "Gene",
"type": "circle",
"seedArr": "notSeed",
"url": "70827",
"colorb": "#ff4500",
"colorw": "#ff4500",
"x": 1631.995,
"y": 572.7261,
"attributes": {
 "expr": null,
"expcolb": "#d3d3d3",
"expcolw": "#c6c6c6",
"degree":        1,
"between":        0 
} 
},
{
 "id": "Rsbn1",
"size":        2,
"molType": "Gene",
"type": "circle",
"seedArr": "notSeed",
"url": "229675",
"colorb": "#ff4500",
"colorw": "#ff4500",
"x":  1671.63,
"y": 367.7408,
"attributes": {
 "expr": null,
"expcolb": "#d3d3d3",
"expcolw": "#c6c6c6",
"degree":        1,
"between":        0 
} 
},
{
 "id": "Kcnk6",
"size":  2.19502,
"molType": "Gene",
"type": "circle",
"seedArr": "notSeed",
"url": "52150",
"colorb": "#ff4500",
"colorw": "#ff4500",
"x": 1689.776,
"y": 414.2429,
"attributes": {
 "expr": null,
"expcolb": "#d3d3d3",
"expcolw": "#c6c6c6",
"degree":        3,
"between": 17069.81 
} 
},
{
 "id": "Pde10a",
"size": 2.000152,
"molType": "Gene",
"type": "circle",
"seedArr": "notSeed",
"url": "23984",
"colorb": "#ff4500",
"colorw": "#ff4500",
"x": 1750.473,
"y": 192.9839,
"attributes": {
 "expr": null,
"expcolb": "#d3d3d3",
"expcolw": "#c6c6c6",
"degree":        2,
"between": 13.33359 
} 
},
{
 "id": "Hcn1",
"size":        2,
"molType": "Gene",
"type": "circle",
"seedArr": "notSeed",
"url": "15165",
"colorb": "#ff4500",
"colorw": "#ff4500",
"x": 1812.422,
"y": 695.0692,
"attributes": {
 "expr": null,
"expcolb": "#d3d3d3",
"expcolw": "#c6c6c6",
"degree":        1,
"between":        0 
} 
},
{
 "id": "Sertad2",
"size":        2,
"molType": "Gene",
"type": "circle",
"seedArr": "notSeed",
"url": "58172",
"colorb": "#ff4500",
"colorw": "#ff4500",
"x": 1571.759,
"y": 424.0484,
"attributes": {
 "expr": null,
"expcolb": "#d3d3d3",
"expcolw": "#c6c6c6",
"degree":        1,
"between":        0 
} 
},
{
 "id": "Irak2",
"size":        2,
"molType": "Gene",
"type": "circle",
"seedArr": "notSeed",
"url": "108960",
"colorb": "#ff4500",
"colorw": "#ff4500",
"x": 1770.061,
"y": 187.5313,
"attributes": {
 "expr": null,
"expcolb": "#d3d3d3",
"expcolw": "#c6c6c6",
"degree":        1,
"between":        0 
} 
},
{
 "id": "Sall4",
"size":        2,
"molType": "Gene",
"type": "circle",
"seedArr": "notSeed",
"url": "99377",
"colorb": "#ff4500",
"colorw": "#ff4500",
"x": 1581.343,
"y": 194.8281,
"attributes": {
 "expr": null,
"expcolb": "#d3d3d3",
"expcolw": "#c6c6c6",
"degree":        1,
"between":        0 
} 
},
{
 "id": "Trove2",
"size":        2,
"molType": "Gene",
"type": "circle",
"seedArr": "notSeed",
"url": "20822",
"colorb": "#ff4500",
"colorw": "#ff4500",
"x": 1700.148,
"y": 724.7455,
"attributes": {
 "expr": null,
"expcolb": "#d3d3d3",
"expcolw": "#c6c6c6",
"degree":        1,
"between":        0 
} 
},
{
 "id": "Neto2",
"size":        2,
"molType": "Gene",
"type": "circle",
"seedArr": "notSeed",
"url": "74513",
"colorb": "#ff4500",
"colorw": "#ff4500",
"x": 1635.976,
"y": 504.6178,
"attributes": {
 "expr": null,
"expcolb": "#d3d3d3",
"expcolw": "#c6c6c6",
"degree":        1,
"between":        0 
} 
},
{
 "id": "Sash1",
"size":        2,
"molType": "Gene",
"type": "circle",
"seedArr": "notSeed",
"url": "70097",
"colorb": "#ff4500",
"colorw": "#ff4500",
"x": 1699.763,
"y": 409.6499,
"attributes": {
 "expr": null,
"expcolb": "#d3d3d3",
"expcolw": "#c6c6c6",
"degree":        1,
"between":        0 
} 
},
{
 "id": "Sc5d",
"size":        2,
"molType": "Gene",
"type": "circle",
"seedArr": "notSeed",
"url": "235293",
"colorb": "#ff4500",
"colorw": "#ff4500",
"x": 1848.149,
"y": 308.0935,
"attributes": {
 "expr": null,
"expcolb": "#d3d3d3",
"expcolw": "#c6c6c6",
"degree":        1,
"between":        0 
} 
},
{
 "id": "Spen",
"size": 2.072342,
"molType": "Gene",
"type": "circle",
"seedArr": "notSeed",
"url": "56381",
"colorb": "#ff4500",
"colorw": "#ff4500",
"x": 1631.226,
"y": 616.1017,
"attributes": {
 "expr": null,
"expcolb": "#d3d3d3",
"expcolw": "#c6c6c6",
"degree":        2,
"between": 6331.977 
} 
},
{
 "id": "Nfatc3",
"size":        2,
"molType": "Gene",
"type": "circle",
"seedArr": "notSeed",
"url": "18021",
"colorb": "#ff4500",
"colorw": "#ff4500",
"x": 1903.736,
"y": 512.3457,
"attributes": {
 "expr": null,
"expcolb": "#d3d3d3",
"expcolw": "#c6c6c6",
"degree":        1,
"between":        0 
} 
},
{
 "id": "Scd2",
"size":        2,
"molType": "Gene",
"type": "circle",
"seedArr": "notSeed",
"url": "20250",
"colorb": "#ff4500",
"colorw": "#ff4500",
"x": 1577.791,
"y": 490.9677,
"attributes": {
 "expr": null,
"expcolb": "#d3d3d3",
"expcolw": "#c6c6c6",
"degree":        1,
"between":        0 
} 
},
{
 "id": "Tspan7",
"size":        2,
"molType": "Gene",
"type": "circle",
"seedArr": "notSeed",
"url": "21912",
"colorb": "#ff4500",
"colorw": "#ff4500",
"x": 1752.396,
"y": 489.6185,
"attributes": {
 "expr": null,
"expcolb": "#d3d3d3",
"expcolw": "#c6c6c6",
"degree":        1,
"between":        0 
} 
},
{
 "id": "Nfix",
"size":        2,
"molType": "Gene",
"type": "circle",
"seedArr": "notSeed",
"url": "18032",
"colorb": "#ff4500",
"colorw": "#ff4500",
"x": 1675.302,
"y": 588.7414,
"attributes": {
 "expr": null,
"expcolb": "#d3d3d3",
"expcolw": "#c6c6c6",
"degree":        1,
"between":        0 
} 
},
{
 "id": "Hmg20a",
"size":        2,
"molType": "Gene",
"type": "circle",
"seedArr": "notSeed",
"url": "66867",
"colorb": "#ff4500",
"colorw": "#ff4500",
"x": 1629.641,
"y":  437.764,
"attributes": {
 "expr": null,
"expcolb": "#d3d3d3",
"expcolw": "#c6c6c6",
"degree":        1,
"between":        0 
} 
},
{
 "id": "Hmga2",
"size":        2,
"molType": "Gene",
"type": "circle",
"seedArr": "notSeed",
"url": "15364",
"colorb": "#ff4500",
"colorw": "#ff4500",
"x": 1660.047,
"y": 113.4606,
"attributes": {
 "expr": null,
"expcolb": "#d3d3d3",
"expcolw": "#c6c6c6",
"degree":        1,
"between":        0 
} 
},
{
 "id": "Zfhx3",
"size":        2,
"molType": "Gene",
"type": "circle",
"seedArr": "notSeed",
"url": "11906",
"colorb": "#ff4500",
"colorw": "#ff4500",
"x": 1759.152,
"y": 650.9705,
"attributes": {
 "expr": null,
"expcolb": "#d3d3d3",
"expcolw": "#c6c6c6",
"degree":        1,
"between":        0 
} 
},
{
 "id": "Ttyh1",
"size": 2.024652,
"molType": "Gene",
"type": "circle",
"seedArr": "notSeed",
"url": "57776",
"colorb": "#ff4500",
"colorw": "#ff4500",
"x": 1705.627,
"y": 318.7992,
"attributes": {
 "expr": null,
"expcolb": "#d3d3d3",
"expcolw": "#c6c6c6",
"degree":        2,
"between": 2157.751 
} 
},
{
 "id": "Nkrf",
"size":        2,
"molType": "Gene",
"type": "circle",
"seedArr": "notSeed",
"url": "77286",
"colorb": "#ff4500",
"colorw": "#ff4500",
"x": 1614.324,
"y": 508.4229,
"attributes": {
 "expr": null,
"expcolb": "#d3d3d3",
"expcolw": "#c6c6c6",
"degree":        1,
"between":        0 
} 
},
{
 "id": "Nlgn3",
"size":        2,
"molType": "Gene",
"type": "circle",
"seedArr": "notSeed",
"url": "245537",
"colorb": "#ff4500",
"colorw": "#ff4500",
"x": 1542.322,
"y": 505.3644,
"attributes": {
 "expr": null,
"expcolb": "#d3d3d3",
"expcolw": "#c6c6c6",
"degree":        1,
"between":        0 
} 
},
{
 "id": "Hoxa9",
"size":        2,
"molType": "Gene",
"type": "circle",
"seedArr": "notSeed",
"url": "15405",
"colorb": "#ff4500",
"colorw": "#ff4500",
"x": 1641.235,
"y": 120.8372,
"attributes": {
 "expr": null,
"expcolb": "#d3d3d3",
"expcolw": "#c6c6c6",
"degree":        1,
"between":        0 
} 
},
{
 "id": "Sema4a",
"size":        2,
"molType": "Gene",
"type": "circle",
"seedArr": "notSeed",
"url": "20351",
"colorb": "#ff4500",
"colorw": "#ff4500",
"x": 1665.093,
"y": 424.1567,
"attributes": {
 "expr": null,
"expcolb": "#d3d3d3",
"expcolw": "#c6c6c6",
"degree":        1,
"between":        0 
} 
},
{
 "id": "Zfp120",
"size":  2.03462,
"molType": "Gene",
"type": "circle",
"seedArr": "notSeed",
"url": "104348",
"colorb": "#ff4500",
"colorw": "#ff4500",
"x": 1604.675,
"y": 607.9444,
"attributes": {
 "expr": null,
"expcolb": "#d3d3d3",
"expcolw": "#c6c6c6",
"degree":        2,
"between": 3030.271 
} 
},
{
 "id": "Sema4g",
"size":        2,
"molType": "Gene",
"type": "circle",
"seedArr": "notSeed",
"url": "26456",
"colorb": "#ff4500",
"colorw": "#ff4500",
"x": 1742.303,
"y": 412.7016,
"attributes": {
 "expr": null,
"expcolb": "#d3d3d3",
"expcolw": "#c6c6c6",
"degree":        1,
"between":        0 
} 
},
{
 "id": "Hspb6",
"size":        2,
"molType": "Gene",
"type": "circle",
"seedArr": "notSeed",
"url": "243912",
"colorb": "#ff4500",
"colorw": "#ff4500",
"x": 1935.071,
"y": 468.3872,
"attributes": {
 "expr": null,
"expcolb": "#d3d3d3",
"expcolw": "#c6c6c6",
"degree":        1,
"between":        0 
} 
},
{
 "id": "Nptn",
"size":        2,
"molType": "Gene",
"type": "circle",
"seedArr": "notSeed",
"url": "20320",
"colorb": "#ff4500",
"colorw": "#ff4500",
"x": 1678.686,
"y": 523.1505,
"attributes": {
 "expr": null,
"expcolb": "#d3d3d3",
"expcolw": "#c6c6c6",
"degree":        1,
"between":        0 
} 
},
{
 "id": "Hyal1",
"size":  2.01225,
"molType": "Gene",
"type": "circle",
"seedArr": "notSeed",
"url": "15586",
"colorb": "#ff4500",
"colorw": "#ff4500",
"x": 1747.631,
"y": 576.4004,
"attributes": {
 "expr": null,
"expcolb": "#d3d3d3",
"expcolw": "#c6c6c6",
"degree":        2,
"between": 1072.212 
} 
},
{
 "id": "Ube2n",
"size":        2,
"molType": "Gene",
"type": "circle",
"seedArr": "notSeed",
"url": "93765",
"colorb": "#ff4500",
"colorw": "#ff4500",
"x": 1536.277,
"y": 433.1471,
"attributes": {
 "expr": null,
"expcolb": "#d3d3d3",
"expcolw": "#c6c6c6",
"degree":        1,
"between":        0 
} 
},
{
 "id": "Nr1d2",
"size":        2,
"molType": "Gene",
"type": "circle",
"seedArr": "notSeed",
"url": "353187",
"colorb": "#ff4500",
"colorw": "#ff4500",
"x": 1592.794,
"y": 460.6863,
"attributes": {
 "expr": null,
"expcolb": "#d3d3d3",
"expcolw": "#c6c6c6",
"degree":        1,
"between":        0 
} 
},
{
 "id": "Nr2c1",
"size":        2,
"molType": "Gene",
"type": "circle",
"seedArr": "notSeed",
"url": "22025",
"colorb": "#ff4500",
"colorw": "#ff4500",
"x": 1781.892,
"y": 756.8533,
"attributes": {
 "expr": null,
"expcolb": "#d3d3d3",
"expcolw": "#c6c6c6",
"degree":        1,
"between":        0 
} 
},
{
 "id": "Slc1a1",
"size":        2,
"molType": "Gene",
"type": "circle",
"seedArr": "notSeed",
"url": "20510",
"colorb": "#ff4500",
"colorw": "#ff4500",
"x": 1579.949,
"y":  399.643,
"attributes": {
 "expr": null,
"expcolb": "#d3d3d3",
"expcolw": "#c6c6c6",
"degree":        1,
"between":        0 
} 
},
{
 "id": "Setd7",
"size":        2,
"molType": "Gene",
"type": "circle",
"seedArr": "notSeed",
"url": "73251",
"colorb": "#ff4500",
"colorw": "#ff4500",
"x": 1763.297,
"y": 483.1979,
"attributes": {
 "expr": null,
"expcolb": "#d3d3d3",
"expcolw": "#c6c6c6",
"degree":        1,
"between":        0 
} 
},
{
 "id": "Rasd2",
"size":        2,
"molType": "Gene",
"type": "circle",
"seedArr": "notSeed",
"url": "75141",
"colorb": "#ff4500",
"colorw": "#ff4500",
"x": 1934.097,
"y": 318.2658,
"attributes": {
 "expr": null,
"expcolb": "#d3d3d3",
"expcolw": "#c6c6c6",
"degree":        1,
"between":        0 
} 
},
{
 "id": "Nras",
"size":        2,
"molType": "Gene",
"type": "circle",
"seedArr": "notSeed",
"url": "18176",
"colorb": "#ff4500",
"colorw": "#ff4500",
"x": 1721.621,
"y": 690.0554,
"attributes": {
 "expr": null,
"expcolb": "#d3d3d3",
"expcolw": "#c6c6c6",
"degree":        1,
"between":        0 
} 
},
{
 "id": "Sf3b3",
"size":        2,
"molType": "Gene",
"type": "circle",
"seedArr": "notSeed",
"url": "101943",
"colorb": "#ff4500",
"colorw": "#ff4500",
"x": 1569.217,
"y": 473.7089,
"attributes": {
 "expr": null,
"expcolb": "#d3d3d3",
"expcolw": "#c6c6c6",
"degree":        1,
"between":        0 
} 
},
{
 "id": "Ubxn2a",
"size":        2,
"molType": "Gene",
"type": "circle",
"seedArr": "notSeed",
"url": "217379",
"colorb": "#ff4500",
"colorw": "#ff4500",
"x":  2002.98,
"y": 475.3196,
"attributes": {
 "expr": null,
"expcolb": "#d3d3d3",
"expcolw": "#c6c6c6",
"degree":        1,
"between":        0 
} 
},
{
 "id": "Nrgn",
"size":        2,
"molType": "Gene",
"type": "circle",
"seedArr": "notSeed",
"url": "64011",
"colorb": "#ff4500",
"colorw": "#ff4500",
"x": 1747.572,
"y": 440.9767,
"attributes": {
 "expr": null,
"expcolb": "#d3d3d3",
"expcolw": "#c6c6c6",
"degree":        1,
"between":        0 
} 
},
{
 "id": "Nrp2",
"size": 2.159507,
"molType": "Gene",
"type": "circle",
"seedArr": "notSeed",
"url": "18187",
"colorb": "#ff4500",
"colorw": "#ff4500",
"x": 1739.645,
"y": 338.9237,
"attributes": {
 "expr": null,
"expcolb": "#d3d3d3",
"expcolw": "#c6c6c6",
"degree":        3,
"between": 13961.39 
} 
},
{
 "id": "Speer4b",
"size":        2,
"molType": "Gene",
"type": "circle",
"seedArr": "notSeed",
"url": "73526",
"colorb": "#ff4500",
"colorw": "#ff4500",
"x": 1658.809,
"y": 410.9924,
"attributes": {
 "expr": null,
"expcolb": "#d3d3d3",
"expcolw": "#c6c6c6",
"degree":        1,
"between":        0 
} 
},
{
 "id": "Slc24a3",
"size":        2,
"molType": "Gene",
"type": "circle",
"seedArr": "notSeed",
"url": "94249",
"colorb": "#ff4500",
"colorw": "#ff4500",
"x": 1608.554,
"y": 453.7242,
"attributes": {
 "expr": null,
"expcolb": "#d3d3d3",
"expcolw": "#c6c6c6",
"degree":        1,
"between":        0 
} 
},
{
 "id": "Igfbp7",
"size":        2,
"molType": "Gene",
"type": "circle",
"seedArr": "notSeed",
"url": "29817",
"colorb": "#ff4500",
"colorw": "#ff4500",
"x":  1664.23,
"y": 539.5652,
"attributes": {
 "expr": null,
"expcolb": "#d3d3d3",
"expcolw": "#c6c6c6",
"degree":        1,
"between":        0 
} 
},
{
 "id": "Lmnb1",
"size": 2.000152,
"molType": "Gene",
"type": "circle",
"seedArr": "notSeed",
"url": "16906",
"colorb": "#ff4500",
"colorw": "#ff4500",
"x": 1803.747,
"y": 177.2495,
"attributes": {
 "expr": null,
"expcolb": "#d3d3d3",
"expcolw": "#c6c6c6",
"degree":        2,
"between": 13.33359 
} 
},
{
 "id": "Sptbn2",
"size":        2,
"molType": "Gene",
"type": "circle",
"seedArr": "notSeed",
"url": null,
"colorb": "#ff4500",
"colorw": "#ff4500",
"x": 1719.526,
"y": 441.5181,
"attributes": {
 "expr": null,
"expcolb": "#d3d3d3",
"expcolw": "#c6c6c6",
"degree":        1,
"between":        0 
} 
},
{
 "id": "Slc15a4",
"size":        2,
"molType": "Gene",
"type": "circle",
"seedArr": "notSeed",
"url": "100561",
"colorb": "#ff4500",
"colorw": "#ff4500",
"x": 1696.931,
"y": 538.2744,
"attributes": {
 "expr": null,
"expcolb": "#d3d3d3",
"expcolw": "#c6c6c6",
"degree":        1,
"between":        0 
} 
},
{
 "id": "Vamp2",
"size":        2,
"molType": "Gene",
"type": "circle",
"seedArr": "notSeed",
"url": "22318",
"colorb": "#ff4500",
"colorw": "#ff4500",
"x": 1623.102,
"y": 443.6712,
"attributes": {
 "expr": null,
"expcolb": "#d3d3d3",
"expcolw": "#c6c6c6",
"degree":        1,
"between":        0 
} 
},
{
 "id": "Slc35e1",
"size": 2.032081,
"molType": "Gene",
"type": "circle",
"seedArr": "notSeed",
"url": "270066",
"colorb": "#ff4500",
"colorw": "#ff4500",
"x":  1625.08,
"y": 238.3352,
"attributes": {
 "expr": null,
"expcolb": "#d3d3d3",
"expcolw": "#c6c6c6",
"degree":        2,
"between":     2808 
} 
},
{
 "id": "Ska3",
"size":        2,
"molType": "Gene",
"type": "circle",
"seedArr": "notSeed",
"url": "219114",
"colorb": "#ff4500",
"colorw": "#ff4500",
"x": 1670.874,
"y": 449.8314,
"attributes": {
 "expr": null,
"expcolb": "#d3d3d3",
"expcolw": "#c6c6c6",
"degree":        1,
"between":        0 
} 
},
{
 "id": "Trank1",
"size":        2,
"molType": "Gene",
"type": "circle",
"seedArr": "notSeed",
"url": "320429",
"colorb": "#ff4500",
"colorw": "#ff4500",
"x": 1595.905,
"y": 414.2344,
"attributes": {
 "expr": null,
"expcolb": "#d3d3d3",
"expcolw": "#c6c6c6",
"degree":        1,
"between":        0 
} 
},
{
 "id": "Ogfod1",
"size":        2,
"molType": "Gene",
"type": "circle",
"seedArr": "notSeed",
"url": "270086",
"colorb": "#ff4500",
"colorw": "#ff4500",
"x": 1726.014,
"y": 314.8854,
"attributes": {
 "expr": null,
"expcolb": "#d3d3d3",
"expcolw": "#c6c6c6",
"degree":        1,
"between":        0 
} 
},
{
 "id": "Vdr",
"size":        2,
"molType": "Gene",
"type": "circle",
"seedArr": "notSeed",
"url": "22337",
"colorb": "#ff4500",
"colorw": "#ff4500",
"x": 1668.332,
"y": 700.8196,
"attributes": {
 "expr": null,
"expcolb": "#d3d3d3",
"expcolw": "#c6c6c6",
"degree":        1,
"between":        0 
} 
},
{
 "id": "Mid2",
"size":        2,
"molType": "Gene",
"type": "circle",
"seedArr": "notSeed",
"url": "23947",
"colorb": "#ff4500",
"colorw": "#ff4500",
"x": 1616.697,
"y": 363.7872,
"attributes": {
 "expr": null,
"expcolb": "#d3d3d3",
"expcolw": "#c6c6c6",
"degree":        1,
"between":        0 
} 
},
{
 "id": "Rhbdd2",
"size":        2,
"molType": "Gene",
"type": "circle",
"seedArr": "notSeed",
"url": "215160",
"colorb": "#ff4500",
"colorw": "#ff4500",
"x": 1689.706,
"y": 577.8588,
"attributes": {
 "expr": null,
"expcolb": "#d3d3d3",
"expcolw": "#c6c6c6",
"degree":        1,
"between":        0 
} 
},
{
 "id": "Opcml",
"size": 2.064135,
"molType": "Gene",
"type": "circle",
"seedArr": "notSeed",
"url": "330908",
"colorb": "#ff4500",
"colorw": "#ff4500",
"x": 1683.049,
"y": 572.0616,
"attributes": {
 "expr": null,
"expcolb": "#d3d3d3",
"expcolw": "#c6c6c6",
"degree":        2,
"between": 5613.608 
} 
},
{
 "id": "Slc16a1",
"size":        2,
"molType": "Gene",
"type": "circle",
"seedArr": "notSeed",
"url": "20501",
"colorb": "#ff4500",
"colorw": "#ff4500",
"x": 1894.217,
"y": 552.3241,
"attributes": {
 "expr": null,
"expcolb": "#d3d3d3",
"expcolw": "#c6c6c6",
"degree":        1,
"between":        0 
} 
},
{
 "id": "Trim71",
"size":        2,
"molType": "Gene",
"type": "circle",
"seedArr": "notSeed",
"url": "636931",
"colorb": "#ff4500",
"colorw": "#ff4500",
"x": 1680.437,
"y": 112.3099,
"attributes": {
 "expr": null,
"expcolb": "#d3d3d3",
"expcolw": "#c6c6c6",
"degree":        1,
"between":        0 
} 
},
{
 "id": "Osbpl8",
"size": 2.109495,
"molType": "Gene",
"type": "circle",
"seedArr": "notSeed",
"url": "237542",
"colorb": "#ff4500",
"colorw": "#ff4500",
"x": 1717.329,
"y": 363.5072,
"attributes": {
 "expr": null,
"expcolb": "#d3d3d3",
"expcolw": "#c6c6c6",
"degree":        2,
"between": 9583.923 
} 
},
{
 "id": "Lsm12",
"size":        2,
"molType": "Gene",
"type": "circle",
"seedArr": "notSeed",
"url": "268490",
"colorb": "#ff4500",
"colorw": "#ff4500",
"x": 1707.474,
"y":  667.609,
"attributes": {
 "expr": null,
"expcolb": "#d3d3d3",
"expcolw": "#c6c6c6",
"degree":        1,
"between":        0 
} 
},
{
 "id": "Lsm6",
"size":        2,
"molType": "Gene",
"type": "circle",
"seedArr": "notSeed",
"url": "78651",
"colorb": "#ff4500",
"colorw": "#ff4500",
"x": 1592.742,
"y": 291.5071,
"attributes": {
 "expr": null,
"expcolb": "#d3d3d3",
"expcolw": "#c6c6c6",
"degree":        1,
"between":        0 
} 
},
{
 "id": "Stom",
"size":        2,
"molType": "Gene",
"type": "circle",
"seedArr": "notSeed",
"url": "13830",
"colorb": "#ff4500",
"colorw": "#ff4500",
"x": 1722.719,
"y": 225.3741,
"attributes": {
 "expr": null,
"expcolb": "#d3d3d3",
"expcolw": "#c6c6c6",
"degree":        1,
"between":        0 
} 
},
{
 "id": "Kif21a",
"size":        2,
"molType": "Gene",
"type": "circle",
"seedArr": "notSeed",
"url": "16564",
"colorb": "#ff4500",
"colorw": "#ff4500",
"x": 1595.684,
"y": 692.1049,
"attributes": {
 "expr": null,
"expcolb": "#d3d3d3",
"expcolw": "#c6c6c6",
"degree":        1,
"between":        0 
} 
},
{
 "id": "P4ha1",
"size":        2,
"molType": "Gene",
"type": "circle",
"seedArr": "notSeed",
"url": "18451",
"colorb": "#ff4500",
"colorw": "#ff4500",
"x": 1620.153,
"y": 721.6803,
"attributes": {
 "expr": null,
"expcolb": "#d3d3d3",
"expcolw": "#c6c6c6",
"degree":        1,
"between":        0 
} 
},
{
 "id": "Pafah1b2",
"size": 2.109495,
"molType": "Gene",
"type": "circle",
"seedArr": "notSeed",
"url": "18475",
"colorb": "#ff4500",
"colorw": "#ff4500",
"x": 1696.424,
"y": 365.7491,
"attributes": {
 "expr": null,
"expcolb": "#d3d3d3",
"expcolw": "#c6c6c6",
"degree":        2,
"between": 9583.923 
} 
},
{
 "id": "Itpa",
"size":        2,
"molType": "Gene",
"type": "circle",
"seedArr": "notSeed",
"url": "16434",
"colorb": "#ff4500",
"colorw": "#ff4500",
"x": 1721.989,
"y": 523.1785,
"attributes": {
 "expr": null,
"expcolb": "#d3d3d3",
"expcolw": "#c6c6c6",
"degree":        1,
"between":        0 
} 
},
{
 "id": "Paqr4",
"size":        2,
"molType": "Gene",
"type": "circle",
"seedArr": "notSeed",
"url": "76498",
"colorb": "#ff4500",
"colorw": "#ff4500",
"x": 1763.393,
"y": 543.1401,
"attributes": {
 "expr": null,
"expcolb": "#d3d3d3",
"expcolw": "#c6c6c6",
"degree":        1,
"between":        0 
} 
},
{
 "id": "Jarid2",
"size":        2,
"molType": "Gene",
"type": "circle",
"seedArr": "notSeed",
"url": "16468",
"colorb": "#ff4500",
"colorw": "#ff4500",
"x": 1920.808,
"y": 310.9046,
"attributes": {
 "expr": null,
"expcolb": "#d3d3d3",
"expcolw": "#c6c6c6",
"degree":        1,
"between":        0 
} 
},
{
 "id": "Map1a",
"size":        2,
"molType": "Gene",
"type": "circle",
"seedArr": "notSeed",
"url": "17754",
"colorb": "#ff4500",
"colorw": "#ff4500",
"x": 1663.239,
"y":  611.258,
"attributes": {
 "expr": null,
"expcolb": "#d3d3d3",
"expcolw": "#c6c6c6",
"degree":        1,
"between":        0 
} 
},
{
 "id": "Lpin1",
"size": 2.064135,
"molType": "Gene",
"type": "circle",
"seedArr": "notSeed",
"url": "14245",
"colorb": "#ff4500",
"colorw": "#ff4500",
"x": 1706.131,
"y": 541.0486,
"attributes": {
 "expr": null,
"expcolb": "#d3d3d3",
"expcolw": "#c6c6c6",
"degree":        2,
"between": 5613.608 
} 
},
{
 "id": "Pccb",
"size":        2,
"molType": "Gene",
"type": "circle",
"seedArr": "notSeed",
"url": "66904",
"colorb": "#ff4500",
"colorw": "#ff4500",
"x": 1573.007,
"y": 503.9556,
"attributes": {
 "expr": null,
"expcolb": "#d3d3d3",
"expcolw": "#c6c6c6",
"degree":        1,
"between":        0 
} 
},
{
 "id": "Lrig2",
"size":        2,
"molType": "Gene",
"type": "circle",
"seedArr": "notSeed",
"url": "269473",
"colorb": "#ff4500",
"colorw": "#ff4500",
"x": 1590.215,
"y":   333.04,
"attributes": {
 "expr": null,
"expcolb": "#d3d3d3",
"expcolw": "#c6c6c6",
"degree":        1,
"between":        0 
} 
},
{
 "id": "Kcnj10",
"size":        2,
"molType": "Gene",
"type": "circle",
"seedArr": "notSeed",
"url": "16513",
"colorb": "#ff4500",
"colorw": "#ff4500",
"x":  1645.59,
"y": 467.9712,
"attributes": {
 "expr": null,
"expcolb": "#d3d3d3",
"expcolw": "#c6c6c6",
"degree":        1,
"between":        0 
} 
},
{
 "id": "Kcnj16",
"size":        2,
"molType": "Gene",
"type": "circle",
"seedArr": "notSeed",
"url": "16517",
"colorb": "#ff4500",
"colorw": "#ff4500",
"x": 1730.576,
"y": 572.3909,
"attributes": {
 "expr": null,
"expcolb": "#d3d3d3",
"expcolw": "#c6c6c6",
"degree":        1,
"between":        0 
} 
},
{
 "id": "Slc39a3",
"size":        2,
"molType": "Gene",
"type": "circle",
"seedArr": "notSeed",
"url": "106947",
"colorb": "#ff4500",
"colorw": "#ff4500",
"x": 1577.131,
"y": 453.9764,
"attributes": {
 "expr": null,
"expcolb": "#d3d3d3",
"expcolw": "#c6c6c6",
"degree":        1,
"between":        0 
} 
},
{
 "id": "Slc43a2",
"size":        2,
"molType": "Gene",
"type": "circle",
"seedArr": "notSeed",
"url": "215113",
"colorb": "#ff4500",
"colorw": "#ff4500",
"x": 1540.234,
"y": 444.0163,
"attributes": {
 "expr": null,
"expcolb": "#d3d3d3",
"expcolw": "#c6c6c6",
"degree":        1,
"between":        0 
} 
},
{
 "id": "Slc44a2",
"size":        2,
"molType": "Gene",
"type": "circle",
"seedArr": "notSeed",
"url": "68682",
"colorb": "#ff4500",
"colorw": "#ff4500",
"x": 1665.151,
"y": 466.8607,
"attributes": {
 "expr": null,
"expcolb": "#d3d3d3",
"expcolw": "#c6c6c6",
"degree":        1,
"between":        0 
} 
},
{
 "id": "Slc6a17",
"size":        2,
"molType": "Gene",
"type": "circle",
"seedArr": "notSeed",
"url": "229706",
"colorb": "#ff4500",
"colorw": "#ff4500",
"x": 1557.898,
"y": 420.8002,
"attributes": {
 "expr": null,
"expcolb": "#d3d3d3",
"expcolw": "#c6c6c6",
"degree":        1,
"between":        0 
} 
},
{
 "id": "Kdm5a",
"size":        2,
"molType": "Gene",
"type": "circle",
"seedArr": "notSeed",
"url": "214899",
"colorb": "#ff4500",
"colorw": "#ff4500",
"x":  1675.68,
"y": 636.3675,
"attributes": {
 "expr": null,
"expcolb": "#d3d3d3",
"expcolw": "#c6c6c6",
"degree":        1,
"between":        0 
} 
},
{
 "id": "Kdm6b",
"size":        2,
"molType": "Gene",
"type": "circle",
"seedArr": "notSeed",
"url": "216850",
"colorb": "#ff4500",
"colorw": "#ff4500",
"x": 1644.519,
"y": 231.6599,
"attributes": {
 "expr": null,
"expcolb": "#d3d3d3",
"expcolw": "#c6c6c6",
"degree":        1,
"between":        0 
} 
},
{
 "id": "Pdpk1",
"size":        2,
"molType": "Gene",
"type": "circle",
"seedArr": "notSeed",
"url": "18607",
"colorb": "#ff4500",
"colorw": "#ff4500",
"x": 1585.477,
"y": 228.5503,
"attributes": {
 "expr": null,
"expcolb": "#d3d3d3",
"expcolw": "#c6c6c6",
"degree":        1,
"between":        0 
} 
},
{
 "id": "Pds5b",
"size":        2,
"molType": "Gene",
"type": "circle",
"seedArr": "notSeed",
"url": "100710",
"colorb": "#ff4500",
"colorw": "#ff4500",
"x": 1696.004,
"y":  734.261,
"attributes": {
 "expr": null,
"expcolb": "#d3d3d3",
"expcolw": "#c6c6c6",
"degree":        1,
"between":        0 
} 
},
{
 "id": "Zbtb41",
"size": 2.110014,
"molType": "Gene",
"type": "circle",
"seedArr": "notSeed",
"url": "226470",
"colorb": "#ff4500",
"colorw": "#ff4500",
"x":  1825.37,
"y": 453.0327,
"attributes": {
 "expr": null,
"expcolb": "#d3d3d3",
"expcolw": "#c6c6c6",
"degree":        2,
"between": 9629.385 
} 
},
{
 "id": "Sart1",
"size":        2,
"molType": "Gene",
"type": "circle",
"seedArr": "notSeed",
"url": "20227",
"colorb": "#ff4500",
"colorw": "#ff4500",
"x": 1701.789,
"y": 527.7613,
"attributes": {
 "expr": null,
"expcolb": "#d3d3d3",
"expcolw": "#c6c6c6",
"degree":        1,
"between":        0 
} 
},
{
 "id": "Plec",
"size":        2,
"molType": "Gene",
"type": "circle",
"seedArr": "notSeed",
"url": "18810",
"colorb": "#ff4500",
"colorw": "#ff4500",
"x": 1593.516,
"y": 442.1163,
"attributes": {
 "expr": null,
"expcolb": "#d3d3d3",
"expcolw": "#c6c6c6",
"degree":        1,
"between":        0 
} 
},
{
 "id": "Kif21b",
"size":        2,
"molType": "Gene",
"type": "circle",
"seedArr": "notSeed",
"url": "16565",
"colorb": "#ff4500",
"colorw": "#ff4500",
"x": 1722.966,
"y": 263.2748,
"attributes": {
 "expr": null,
"expcolb": "#d3d3d3",
"expcolw": "#c6c6c6",
"degree":        1,
"between":        0 
} 
},
{
 "id": "Pea15a",
"size":        2,
"molType": "Gene",
"type": "circle",
"seedArr": "notSeed",
"url": "18611",
"colorb": "#ff4500",
"colorw": "#ff4500",
"x": 1729.042,
"y": 463.3825,
"attributes": {
 "expr": null,
"expcolb": "#d3d3d3",
"expcolw": "#c6c6c6",
"degree":        1,
"between":        0 
} 
},
{
 "id": "Peg3",
"size":        2,
"molType": "Gene",
"type": "circle",
"seedArr": "notSeed",
"url": "18616",
"colorb": "#ff4500",
"colorw": "#ff4500",
"x": 1732.127,
"y": 698.8712,
"attributes": {
 "expr": null,
"expcolb": "#d3d3d3",
"expcolw": "#c6c6c6",
"degree":        1,
"between":        0 
} 
},
{
 "id": "Klf7",
"size":        2,
"molType": "Gene",
"type": "circle",
"seedArr": "notSeed",
"url": "93691",
"colorb": "#ff4500",
"colorw": "#ff4500",
"x": 1755.616,
"y": 517.7674,
"attributes": {
 "expr": null,
"expcolb": "#d3d3d3",
"expcolw": "#c6c6c6",
"degree":        1,
"between":        0 
} 
},
{
 "id": "Smad3",
"size": 2.003581,
"molType": "Gene",
"type": "circle",
"seedArr": "notSeed",
"url": "17127",
"colorb": "#ff4500",
"colorw": "#ff4500",
"x": 1694.686,
"y": 299.2578,
"attributes": {
 "expr": null,
"expcolb": "#d3d3d3",
"expcolw": "#c6c6c6",
"degree":        2,
"between": 313.4419 
} 
},
{
 "id": "Klhl21",
"size":        2,
"molType": "Gene",
"type": "circle",
"seedArr": "notSeed",
"url": "242785",
"colorb": "#ff4500",
"colorw": "#ff4500",
"x": 1561.338,
"y": 761.3263,
"attributes": {
 "expr": null,
"expcolb": "#d3d3d3",
"expcolw": "#c6c6c6",
"degree":        1,
"between":        0 
} 
},
{
 "id": "Mef2c",
"size": 2.016111,
"molType": "Gene",
"type": "circle",
"seedArr": "notSeed",
"url": "17260",
"colorb": "#ff4500",
"colorw": "#ff4500",
"x": 1799.608,
"y": 363.1537,
"attributes": {
 "expr": null,
"expcolb": "#d3d3d3",
"expcolw": "#c6c6c6",
"degree":        2,
"between": 1410.134 
} 
},
{
 "id": "Smad9",
"size":        2,
"molType": "Gene",
"type": "circle",
"seedArr": "notSeed",
"url": "55994",
"colorb": "#ff4500",
"colorw": "#ff4500",
"x": 1767.137,
"y": 250.9287,
"attributes": {
 "expr": null,
"expcolb": "#d3d3d3",
"expcolw": "#c6c6c6",
"degree":        1,
"between":        0 
} 
},
{
 "id": "Zyg11b",
"size": 2.367588,
"molType": "Gene",
"type": "circle",
"seedArr": "notSeed",
"url": "414872",
"colorb": "#ff4500",
"colorw": "#ff4500",
"x": 1725.437,
"y": 438.8027,
"attributes": {
 "expr": null,
"expcolb": "#d3d3d3",
"expcolw": "#c6c6c6",
"degree":        4,
"between":  32174.4 
} 
},
{
 "id": "Phka1",
"size":        2,
"molType": "Gene",
"type": "circle",
"seedArr": "notSeed",
"url": "18679",
"colorb": "#ff4500",
"colorw": "#ff4500",
"x": 1677.707,
"y": 498.6485,
"attributes": {
 "expr": null,
"expcolb": "#d3d3d3",
"expcolw": "#c6c6c6",
"degree":        1,
"between":        0 
} 
},
{
 "id": "Smarcc1",
"size":        2,
"molType": "Gene",
"type": "circle",
"seedArr": "notSeed",
"url": "20588",
"colorb": "#ff4500",
"colorw": "#ff4500",
"x": 1703.701,
"y": 618.4873,
"attributes": {
 "expr": null,
"expcolb": "#d3d3d3",
"expcolw": "#c6c6c6",
"degree":        1,
"between":        0 
} 
},
{
 "id": "Nrxn1",
"size":        2,
"molType": "Gene",
"type": "circle",
"seedArr": "notSeed",
"url": "18189",
"colorb": "#ff4500",
"colorw": "#ff4500",
"x": 1631.164,
"y": 681.5287,
"attributes": {
 "expr": null,
"expcolb": "#d3d3d3",
"expcolw": "#c6c6c6",
"degree":        1,
"between":        0 
} 
},
{
 "id": "Rapgef4",
"size": 2.043201,
"molType": "Gene",
"type": "circle",
"seedArr": "notSeed",
"url": "56508",
"colorb": "#ff4500",
"colorw": "#ff4500",
"x": 1779.268,
"y": 493.3331,
"attributes": {
 "expr": null,
"expcolb": "#d3d3d3",
"expcolw": "#c6c6c6",
"degree":        2,
"between": 3781.331 
} 
},
{
 "id": "Tef",
"size":        2,
"molType": "Gene",
"type": "circle",
"seedArr": "notSeed",
"url": "21685",
"colorb": "#ff4500",
"colorw": "#ff4500",
"x": 1591.031,
"y": 564.9754,
"attributes": {
 "expr": null,
"expcolb": "#d3d3d3",
"expcolw": "#c6c6c6",
"degree":        1,
"between":        0 
} 
},
{
 "id": "Syt11",
"size":        2,
"molType": "Gene",
"type": "circle",
"seedArr": "notSeed",
"url": "229521",
"colorb": "#ff4500",
"colorw": "#ff4500",
"x": 1577.223,
"y": 511.9598,
"attributes": {
 "expr": null,
"expcolb": "#d3d3d3",
"expcolw": "#c6c6c6",
"degree":        1,
"between":        0 
} 
},
{
 "id": "Rfx5",
"size":        2,
"molType": "Gene",
"type": "circle",
"seedArr": "notSeed",
"url": "53970",
"colorb": "#ff4500",
"colorw": "#ff4500",
"x": 1696.668,
"y": 558.3801,
"attributes": {
 "expr": null,
"expcolb": "#d3d3d3",
"expcolw": "#c6c6c6",
"degree":        1,
"between":        0 
} 
},
{
 "id": "Smyd4",
"size":  2.01225,
"molType": "Gene",
"type": "circle",
"seedArr": "notSeed",
"url": "319822",
"colorb": "#ff4500",
"colorw": "#ff4500",
"x":  1777.14,
"y":  586.306,
"attributes": {
 "expr": null,
"expcolb": "#d3d3d3",
"expcolw": "#c6c6c6",
"degree":        2,
"between": 1072.212 
} 
},
{
 "id": "Snx27",
"size":  2.13802,
"molType": "Gene",
"type": "circle",
"seedArr": "notSeed",
"url": "76742",
"colorb": "#ff4500",
"colorw": "#ff4500",
"x": 1667.967,
"y": 577.4341,
"attributes": {
 "expr": null,
"expcolb": "#d3d3d3",
"expcolw": "#c6c6c6",
"degree":        2,
"between": 12080.68 
} 
},
{
 "id": "Ppp2r2c",
"size":        2,
"molType": "Gene",
"type": "circle",
"seedArr": "notSeed",
"url": "269643",
"colorb": "#ff4500",
"colorw": "#ff4500",
"x": 1679.189,
"y": 422.8672,
"attributes": {
 "expr": null,
"expcolb": "#d3d3d3",
"expcolw": "#c6c6c6",
"degree":        1,
"between":        0 
} 
},
{
 "id": "Tmod1",
"size":  2.01225,
"molType": "Gene",
"type": "circle",
"seedArr": "notSeed",
"url": "21916",
"colorb": "#ff4500",
"colorw": "#ff4500",
"x": 1795.407,
"y": 553.5665,
"attributes": {
 "expr": null,
"expcolb": "#d3d3d3",
"expcolw": "#c6c6c6",
"degree":        2,
"between": 1072.212 
} 
},
{
 "id": "Soga3",
"size":        2,
"molType": "Gene",
"type": "circle",
"seedArr": "notSeed",
"url": "67412",
"colorb": "#ff4500",
"colorw": "#ff4500",
"x": 1737.231,
"y": 657.5337,
"attributes": {
 "expr": null,
"expcolb": "#d3d3d3",
"expcolw": "#c6c6c6",
"degree":        1,
"between":        0 
} 
},
{
 "id": "Zfp354c",
"size":        2,
"molType": "Gene",
"type": "circle",
"seedArr": "notSeed",
"url": "30944",
"colorb": "#ff4500",
"colorw": "#ff4500",
"x": 1529.027,
"y": 470.2353,
"attributes": {
 "expr": null,
"expcolb": "#d3d3d3",
"expcolw": "#c6c6c6",
"degree":        1,
"between":        0 
} 
},
{
 "id": "Sestd1",
"size":        2,
"molType": "Gene",
"type": "circle",
"seedArr": "notSeed",
"url": "228071",
"colorb": "#ff4500",
"colorw": "#ff4500",
"x":  1600.95,
"y": 529.3649,
"attributes": {
 "expr": null,
"expcolb": "#d3d3d3",
"expcolw": "#c6c6c6",
"degree":        1,
"between":        0 
} 
},
{
 "id": "Ptpn4",
"size":        2,
"molType": "Gene",
"type": "circle",
"seedArr": "notSeed",
"url": "19258",
"colorb": "#ff4500",
"colorw": "#ff4500",
"x": 1642.175,
"y": 458.1942,
"attributes": {
 "expr": null,
"expcolb": "#d3d3d3",
"expcolw": "#c6c6c6",
"degree":        1,
"between":        0 
} 
},
{
 "id": "Ptpn5",
"size":        2,
"molType": "Gene",
"type": "circle",
"seedArr": "notSeed",
"url": "19259",
"colorb": "#ff4500",
"colorw": "#ff4500",
"x": 1634.126,
"y": 383.5315,
"attributes": {
 "expr": null,
"expcolb": "#d3d3d3",
"expcolw": "#c6c6c6",
"degree":        1,
"between":        0 
} 
},
{
 "id": "Timp3",
"size":        2,
"molType": "Gene",
"type": "circle",
"seedArr": "notSeed",
"url": "21859",
"colorb": "#ff4500",
"colorw": "#ff4500",
"x": 1553.451,
"y": 476.4463,
"attributes": {
 "expr": null,
"expcolb": "#d3d3d3",
"expcolw": "#c6c6c6",
"degree":        1,
"between":        0 
} 
},
{
 "id": "Rnf11",
"size":        2,
"molType": "Gene",
"type": "circle",
"seedArr": "notSeed",
"url": "29864",
"colorb": "#ff4500",
"colorw": "#ff4500",
"x":  1750.53,
"y": 631.3546,
"attributes": {
 "expr": null,
"expcolb": "#d3d3d3",
"expcolw": "#c6c6c6",
"degree":        1,
"between":        0 
} 
},
{
 "id": "Strbp",
"size":        2,
"molType": "Gene",
"type": "circle",
"seedArr": "notSeed",
"url": "20744",
"colorb": "#ff4500",
"colorw": "#ff4500",
"x": 1804.705,
"y": 307.3581,
"attributes": {
 "expr": null,
"expcolb": "#d3d3d3",
"expcolw": "#c6c6c6",
"degree":        1,
"between":        0 
} 
},
{
 "id": "Sparc",
"size":        2,
"molType": "Gene",
"type": "circle",
"seedArr": "notSeed",
"url": "20692",
"colorb": "#ff4500",
"colorw": "#ff4500",
"x": 1795.259,
"y": 352.1869,
"attributes": {
 "expr": null,
"expcolb": "#d3d3d3",
"expcolw": "#c6c6c6",
"degree":        1,
"between":        0 
} 
},
{
 "id": "Plekhh2",
"size":        2,
"molType": "Gene",
"type": "circle",
"seedArr": "notSeed",
"url": "213556",
"colorb": "#ff4500",
"colorw": "#ff4500",
"x": 1586.333,
"y": 512.8803,
"attributes": {
 "expr": null,
"expcolb": "#d3d3d3",
"expcolw": "#c6c6c6",
"degree":        1,
"between":        0 
} 
},
{
 "id": "Znrf1",
"size":        2,
"molType": "Gene",
"type": "circle",
"seedArr": "notSeed",
"url": "170737",
"colorb": "#ff4500",
"colorw": "#ff4500",
"x": 1720.381,
"y": 657.8768,
"attributes": {
 "expr": null,
"expcolb": "#d3d3d3",
"expcolw": "#c6c6c6",
"degree":        1,
"between":        0 
} 
},
{
 "id": "Tmem127",
"size":        2,
"molType": "Gene",
"type": "circle",
"seedArr": "notSeed",
"url": "69470",
"colorb": "#ff4500",
"colorw": "#ff4500",
"x": 1730.897,
"y": 503.8526,
"attributes": {
 "expr": null,
"expcolb": "#d3d3d3",
"expcolw": "#c6c6c6",
"degree":        1,
"between":        0 
} 
},
{
 "id": "Lmtk2",
"size":        2,
"molType": "Gene",
"type": "circle",
"seedArr": "notSeed",
"url": "231876",
"colorb": "#ff4500",
"colorw": "#ff4500",
"x": 1762.708,
"y": 425.8904,
"attributes": {
 "expr": null,
"expcolb": "#d3d3d3",
"expcolw": "#c6c6c6",
"degree":        1,
"between":        0 
} 
},
{
 "id": "Pofut1",
"size":        2,
"molType": "Gene",
"type": "circle",
"seedArr": "notSeed",
"url": "140484",
"colorb": "#ff4500",
"colorw": "#ff4500",
"x": 1705.669,
"y": 560.7345,
"attributes": {
 "expr": null,
"expcolb": "#d3d3d3",
"expcolw": "#c6c6c6",
"degree":        1,
"between":        0 
} 
},
{
 "id": "Ttc26",
"size":        2,
"molType": "Gene",
"type": "circle",
"seedArr": "notSeed",
"url": "264134",
"colorb": "#ff4500",
"colorw": "#ff4500",
"x":  1769.33,
"y":  223.751,
"attributes": {
 "expr": null,
"expcolb": "#d3d3d3",
"expcolw": "#c6c6c6",
"degree":        1,
"between":        0 
} 
},
{
 "id": "Zfp641",
"size":        2,
"molType": "Gene",
"type": "circle",
"seedArr": "notSeed",
"url": "239652",
"colorb": "#ff4500",
"colorw": "#ff4500",
"x": 1769.155,
"y": 752.4896,
"attributes": {
 "expr": null,
"expcolb": "#d3d3d3",
"expcolw": "#c6c6c6",
"degree":        1,
"between":        0 
} 
},
{
 "id": "Reck",
"size":        2,
"molType": "Gene",
"type": "circle",
"seedArr": "notSeed",
"url": "53614",
"colorb": "#ff4500",
"colorw": "#ff4500",
"x": 1573.515,
"y": 387.1917,
"attributes": {
 "expr": null,
"expcolb": "#d3d3d3",
"expcolw": "#c6c6c6",
"degree":        1,
"between":        0 
} 
},
{
 "id": "Tmem2",
"size":        2,
"molType": "Gene",
"type": "circle",
"seedArr": "notSeed",
"url": "83921",
"colorb": "#ff4500",
"colorw": "#ff4500",
"x":  1738.96,
"y": 567.3052,
"attributes": {
 "expr": null,
"expcolb": "#d3d3d3",
"expcolw": "#c6c6c6",
"degree":        1,
"between":        0 
} 
},
{
 "id": "Lpcat1",
"size":        2,
"molType": "Gene",
"type": "circle",
"seedArr": "notSeed",
"url": "210992",
"colorb": "#ff4500",
"colorw": "#ff4500",
"x": 1650.741,
"y": 427.8454,
"attributes": {
 "expr": null,
"expcolb": "#d3d3d3",
"expcolw": "#c6c6c6",
"degree":        1,
"between":        0 
} 
},
{
 "id": "Pou4f2",
"size":        2,
"molType": "Gene",
"type": "circle",
"seedArr": "notSeed",
"url": "18997",
"colorb": "#ff4500",
"colorw": "#ff4500",
"x":  1880.13,
"y": 225.4032,
"attributes": {
 "expr": null,
"expcolb": "#d3d3d3",
"expcolw": "#c6c6c6",
"degree":        1,
"between":        0 
} 
},
{
 "id": "Ppm1k",
"size":        2,
"molType": "Gene",
"type": "circle",
"seedArr": "notSeed",
"url": "243382",
"colorb": "#ff4500",
"colorw": "#ff4500",
"x": 1775.545,
"y": 339.9237,
"attributes": {
 "expr": null,
"expcolb": "#d3d3d3",
"expcolw": "#c6c6c6",
"degree":        1,
"between":        0 
} 
},
{
 "id": "Lrrc58",
"size": 2.064135,
"molType": "Gene",
"type": "circle",
"seedArr": "notSeed",
"url": "320184",
"colorb": "#ff4500",
"colorw": "#ff4500",
"x": 1673.857,
"y": 583.1016,
"attributes": {
 "expr": null,
"expcolb": "#d3d3d3",
"expcolw": "#c6c6c6",
"degree":        2,
"between": 5613.608 
} 
},
{
 "id": "Stam",
"size":        2,
"molType": "Gene",
"type": "circle",
"seedArr": "notSeed",
"url": "20844",
"colorb": "#ff4500",
"colorw": "#ff4500",
"x": 1654.942,
"y": 218.4091,
"attributes": {
 "expr": null,
"expcolb": "#d3d3d3",
"expcolw": "#c6c6c6",
"degree":        1,
"between":        0 
} 
},
{
 "id": "Stam2",
"size":        2,
"molType": "Gene",
"type": "circle",
"seedArr": "notSeed",
"url": "56324",
"colorb": "#ff4500",
"colorw": "#ff4500",
"x": 1599.079,
"y": 587.4816,
"attributes": {
 "expr": null,
"expcolb": "#d3d3d3",
"expcolw": "#c6c6c6",
"degree":        1,
"between":        0 
} 
},
{
 "id": "Stat3",
"size":        2,
"molType": "Gene",
"type": "circle",
"seedArr": "notSeed",
"url": "20848",
"colorb": "#ff4500",
"colorw": "#ff4500",
"x": 2030.719,
"y": 427.0462,
"attributes": {
 "expr": null,
"expcolb": "#d3d3d3",
"expcolw": "#c6c6c6",
"degree":        1,
"between":        0 
} 
},
{
 "id": "Wars2",
"size": 2.009054,
"molType": "Gene",
"type": "circle",
"seedArr": "notSeed",
"url": "70560",
"colorb": "#ff4500",
"colorw": "#ff4500",
"x": 1626.882,
"y": 325.8219,
"attributes": {
 "expr": null,
"expcolb": "#d3d3d3",
"expcolw": "#c6c6c6",
"degree":        2,
"between": 792.4599 
} 
},
{
 "id": "Zbtb44",
"size":        2,
"molType": "Gene",
"type": "circle",
"seedArr": "notSeed",
"url": "235132",
"colorb": "#ff4500",
"colorw": "#ff4500",
"x": 1747.114,
"y": 248.5326,
"attributes": {
 "expr": null,
"expcolb": "#d3d3d3",
"expcolw": "#c6c6c6",
"degree":        1,
"between":        0 
} 
},
{
 "id": "Ybx1",
"size": 2.064135,
"molType": "Gene",
"type": "circle",
"seedArr": "notSeed",
"url": "22608",
"colorb": "#ff4500",
"colorw": "#ff4500",
"x": 1649.674,
"y": 576.8594,
"attributes": {
 "expr": null,
"expcolb": "#d3d3d3",
"expcolw": "#c6c6c6",
"degree":        2,
"between": 5613.608 
} 
},
{
 "id": "Macf1",
"size":        2,
"molType": "Gene",
"type": "circle",
"seedArr": "notSeed",
"url": "11426",
"colorb": "#ff4500",
"colorw": "#ff4500",
"x": 1629.508,
"y": 562.7929,
"attributes": {
 "expr": null,
"expcolb": "#d3d3d3",
"expcolw": "#c6c6c6",
"degree":        1,
"between":        0 
} 
},
{
 "id": "Rnf165",
"size":        2,
"molType": "Gene",
"type": "circle",
"seedArr": "notSeed",
"url": "225743",
"colorb": "#ff4500",
"colorw": "#ff4500",
"x": 1564.556,
"y": 499.3961,
"attributes": {
 "expr": null,
"expcolb": "#d3d3d3",
"expcolw": "#c6c6c6",
"degree":        1,
"between":        0 
} 
},
{
 "id": "Stx3",
"size":        2,
"molType": "Gene",
"type": "circle",
"seedArr": "notSeed",
"url": "20908",
"colorb": "#ff4500",
"colorw": "#ff4500",
"x": 1757.403,
"y": 733.2135,
"attributes": {
 "expr": null,
"expcolb": "#d3d3d3",
"expcolw": "#c6c6c6",
"degree":        1,
"between":        0 
} 
},
{
 "id": "Prkce",
"size":        2,
"molType": "Gene",
"type": "circle",
"seedArr": "notSeed",
"url": "18754",
"colorb": "#ff4500",
"colorw": "#ff4500",
"x":  1604.77,
"y": 331.4045,
"attributes": {
 "expr": null,
"expcolb": "#d3d3d3",
"expcolw": "#c6c6c6",
"degree":        1,
"between":        0 
} 
},
{
 "id": "Rnf170",
"size":        2,
"molType": "Gene",
"type": "circle",
"seedArr": "notSeed",
"url": "77733",
"colorb": "#ff4500",
"colorw": "#ff4500",
"x": 1788.574,
"y": 668.0317,
"attributes": {
 "expr": null,
"expcolb": "#d3d3d3",
"expcolw": "#c6c6c6",
"degree":        1,
"between":        0 
} 
},
{
 "id": "Runx2",
"size": 2.097452,
"molType": "Gene",
"type": "circle",
"seedArr": "notSeed",
"url": "12393",
"colorb": "#ff4500",
"colorw": "#ff4500",
"x":   1793.3,
"y": 434.2839,
"attributes": {
 "expr": null,
"expcolb": "#d3d3d3",
"expcolw": "#c6c6c6",
"degree":        3,
"between": 8529.866 
} 
},
{
 "id": "Nmnat2",
"size":        2,
"molType": "Gene",
"type": "circle",
"seedArr": "notSeed",
"url": "226518",
"colorb": "#ff4500",
"colorw": "#ff4500",
"x": 1748.896,
"y": 462.8154,
"attributes": {
 "expr": null,
"expcolb": "#d3d3d3",
"expcolw": "#c6c6c6",
"degree":        1,
"between":        0 
} 
},
{
 "id": "Slc35e2",
"size": 2.109495,
"molType": "Gene",
"type": "circle",
"seedArr": "notSeed",
"url": "320541",
"colorb": "#ff4500",
"colorw": "#ff4500",
"x": 1702.851,
"y": 358.4337,
"attributes": {
 "expr": null,
"expcolb": "#d3d3d3",
"expcolw": "#c6c6c6",
"degree":        2,
"between": 9583.923 
} 
},
{
 "id": "Zfp36",
"size":        2,
"molType": "Gene",
"type": "circle",
"seedArr": "notSeed",
"url": "22695",
"colorb": "#ff4500",
"colorw": "#ff4500",
"x": 1727.941,
"y": 337.1421,
"attributes": {
 "expr": null,
"expcolb": "#d3d3d3",
"expcolw": "#c6c6c6",
"degree":        1,
"between":        0 
} 
},
{
 "id": "Mtch1",
"size":        2,
"molType": "Gene",
"type": "circle",
"seedArr": "notSeed",
"url": "56462",
"colorb": "#ff4500",
"colorw": "#ff4500",
"x": 1556.748,
"y": 493.3477,
"attributes": {
 "expr": null,
"expcolb": "#d3d3d3",
"expcolw": "#c6c6c6",
"degree":        1,
"between":        0 
} 
},
{
 "id": "Syt2",
"size":        2,
"molType": "Gene",
"type": "circle",
"seedArr": "notSeed",
"url": "20980",
"colorb": "#ff4500",
"colorw": "#ff4500",
"x": 1570.287,
"y":  444.885,
"attributes": {
 "expr": null,
"expcolb": "#d3d3d3",
"expcolw": "#c6c6c6",
"degree":        1,
"between":        0 
} 
},
{
 "id": "Mapk9",
"size":        2,
"molType": "Gene",
"type": "circle",
"seedArr": "notSeed",
"url": "26420",
"colorb": "#ff4500",
"colorw": "#ff4500",
"x": 1618.296,
"y": 542.2535,
"attributes": {
 "expr": null,
"expcolb": "#d3d3d3",
"expcolw": "#c6c6c6",
"degree":        1,
"between":        0 
} 
},
{
 "id": "Snhg11",
"size":        2,
"molType": "Gene",
"type": "circle",
"seedArr": "notSeed",
"url": "319317",
"colorb": "#ff4500",
"colorw": "#ff4500",
"x": 1560.977,
"y": 483.1053,
"attributes": {
 "expr": null,
"expcolb": "#d3d3d3",
"expcolw": "#c6c6c6",
"degree":        1,
"between":        0 
} 
},
{
 "id": "Mtmr12",
"size":        2,
"molType": "Gene",
"type": "circle",
"seedArr": "notSeed",
"url": "268783",
"colorb": "#ff4500",
"colorw": "#ff4500",
"x":  1627.22,
"y":  396.105,
"attributes": {
 "expr": null,
"expcolb": "#d3d3d3",
"expcolw": "#c6c6c6",
"degree":        1,
"between":        0 
} 
},
{
 "id": "Vps26a",
"size":        2,
"molType": "Gene",
"type": "circle",
"seedArr": "notSeed",
"url": "30930",
"colorb": "#ff4500",
"colorw": "#ff4500",
"x": 1538.807,
"y": 570.8647,
"attributes": {
 "expr": null,
"expcolb": "#d3d3d3",
"expcolw": "#c6c6c6",
"degree":        1,
"between":        0 
} 
},
{
 "id": "Soat1",
"size":        2,
"molType": "Gene",
"type": "circle",
"seedArr": "notSeed",
"url": "20652",
"colorb": "#ff4500",
"colorw": "#ff4500",
"x": 1759.543,
"y": 492.4412,
"attributes": {
 "expr": null,
"expcolb": "#d3d3d3",
"expcolw": "#c6c6c6",
"degree":        1,
"between":        0 
} 
},
{
 "id": "Rab6b",
"size":        2,
"molType": "Gene",
"type": "circle",
"seedArr": "notSeed",
"url": "270192",
"colorb": "#ff4500",
"colorw": "#ff4500",
"x": 1616.015,
"y": 461.9376,
"attributes": {
 "expr": null,
"expcolb": "#d3d3d3",
"expcolw": "#c6c6c6",
"degree":        1,
"between":        0 
} 
},
{
 "id": "Tnpo1",
"size":        2,
"molType": "Gene",
"type": "circle",
"seedArr": "notSeed",
"url": "238799",
"colorb": "#ff4500",
"colorw": "#ff4500",
"x": 1509.827,
"y":  538.757,
"attributes": {
 "expr": null,
"expcolb": "#d3d3d3",
"expcolw": "#c6c6c6",
"degree":        1,
"between":        0 
} 
},
{
 "id": "Ywhag",
"size":        2,
"molType": "Gene",
"type": "circle",
"seedArr": "notSeed",
"url": "22628",
"colorb": "#ff4500",
"colorw": "#ff4500",
"x": 1611.324,
"y": 540.8521,
"attributes": {
 "expr": null,
"expcolb": "#d3d3d3",
"expcolw": "#c6c6c6",
"degree":        1,
"between":        0 
} 
},
{
 "id": "Med13",
"size":        2,
"molType": "Gene",
"type": "circle",
"seedArr": "notSeed",
"url": "327987",
"colorb": "#ff4500",
"colorw": "#ff4500",
"x": 1695.188,
"y": 712.4598,
"attributes": {
 "expr": null,
"expcolb": "#d3d3d3",
"expcolw": "#c6c6c6",
"degree":        1,
"between":        0 
} 
},
{
 "id": "Ptprd",
"size":        2,
"molType": "Gene",
"type": "circle",
"seedArr": "notSeed",
"url": "19266",
"colorb": "#ff4500",
"colorw": "#ff4500",
"x": 1554.579,
"y": 441.8061,
"attributes": {
 "expr": null,
"expcolb": "#d3d3d3",
"expcolw": "#c6c6c6",
"degree":        1,
"between":        0 
} 
},
{
 "id": "Tbc1d20",
"size":        2,
"molType": "Gene",
"type": "circle",
"seedArr": "notSeed",
"url": "67231",
"colorb": "#ff4500",
"colorw": "#ff4500",
"x": 1654.368,
"y": 531.9467,
"attributes": {
 "expr": null,
"expcolb": "#d3d3d3",
"expcolw": "#c6c6c6",
"degree":        1,
"between":        0 
} 
},
{
 "id": "Trp53inp2",
"size":        2,
"molType": "Gene",
"type": "circle",
"seedArr": "notSeed",
"url": "68728",
"colorb": "#ff4500",
"colorw": "#ff4500",
"x": 1604.287,
"y": 440.3721,
"attributes": {
 "expr": null,
"expcolb": "#d3d3d3",
"expcolw": "#c6c6c6",
"degree":        1,
"between":        0 
} 
},
{
 "id": "Zfp445",
"size":        2,
"molType": "Gene",
"type": "circle",
"seedArr": "notSeed",
"url": "235682",
"colorb": "#ff4500",
"colorw": "#ff4500",
"x": 1713.323,
"y": 588.9211,
"attributes": {
 "expr": null,
"expcolb": "#d3d3d3",
"expcolw": "#c6c6c6",
"degree":        1,
"between":        0 
} 
},
{
 "id": "Nf1",
"size": 2.072634,
"molType": "Gene",
"type": "circle",
"seedArr": "notSeed",
"url": "18015",
"colorb": "#ff4500",
"colorw": "#ff4500",
"x": 1595.063,
"y": 538.5193,
"attributes": {
 "expr": null,
"expcolb": "#d3d3d3",
"expcolw": "#c6c6c6",
"degree":        2,
"between": 6357.535 
} 
},
{
 "id": "Tbc1d5",
"size":        2,
"molType": "Gene",
"type": "circle",
"seedArr": "notSeed",
"url": "72238",
"colorb": "#ff4500",
"colorw": "#ff4500",
"x": 1900.575,
"y": 532.6637,
"attributes": {
 "expr": null,
"expcolb": "#d3d3d3",
"expcolw": "#c6c6c6",
"degree":        1,
"between":        0 
} 
},
{
 "id": "Zcchc24",
"size":        2,
"molType": "Gene",
"type": "circle",
"seedArr": "notSeed",
"url": "71918",
"colorb": "#ff4500",
"colorw": "#ff4500",
"x": 1641.704,
"y": 571.0888,
"attributes": {
 "expr": null,
"expcolb": "#d3d3d3",
"expcolw": "#c6c6c6",
"degree":        1,
"between":        0 
} 
},
{
 "id": "Tmem109",
"size":        2,
"molType": "Gene",
"type": "circle",
"seedArr": "notSeed",
"url": "68539",
"colorb": "#ff4500",
"colorw": "#ff4500",
"x": 1637.364,
"y": 465.9772,
"attributes": {
 "expr": null,
"expcolb": "#d3d3d3",
"expcolw": "#c6c6c6",
"degree":        1,
"between":        0 
} 
},
{
 "id": "Med10",
"size":        2,
"molType": "Gene",
"type": "circle",
"seedArr": "notSeed",
"url": "28077",
"colorb": "#ff4500",
"colorw": "#ff4500",
"x": 1596.073,
"y": 556.2475,
"attributes": {
 "expr": null,
"expcolb": "#d3d3d3",
"expcolw": "#c6c6c6",
"degree":        1,
"between":        0 
} 
},
{
 "id": "Pnkd",
"size":        2,
"molType": "Gene",
"type": "circle",
"seedArr": "notSeed",
"url": "56695",
"colorb": "#ff4500",
"colorw": "#ff4500",
"x": 1576.682,
"y": 413.3207,
"attributes": {
 "expr": null,
"expcolb": "#d3d3d3",
"expcolw": "#c6c6c6",
"degree":        1,
"between":        0 
} 
},
{
 "id": "R3hdm1",
"size":        2,
"molType": "Gene",
"type": "circle",
"seedArr": "notSeed",
"url": "226412",
"colorb": "#ff4500",
"colorw": "#ff4500",
"x": 1721.924,
"y":   474.76,
"attributes": {
 "expr": null,
"expcolb": "#d3d3d3",
"expcolw": "#c6c6c6",
"degree":        1,
"between":        0 
} 
},
{
 "id": "Smad4",
"size": 2.003581,
"molType": "Gene",
"type": "circle",
"seedArr": "notSeed",
"url": "17128",
"colorb": "#ff4500",
"colorw": "#ff4500",
"x": 1712.274,
"y": 272.8539,
"attributes": {
 "expr": null,
"expcolb": "#d3d3d3",
"expcolw": "#c6c6c6",
"degree":        2,
"between": 313.4419 
} 
},
{
 "id": "Tcf3",
"size":        2,
"molType": "Gene",
"type": "circle",
"seedArr": "notSeed",
"url": "21423",
"colorb": "#ff4500",
"colorw": "#ff4500",
"x": 1912.504,
"y": 433.7466,
"attributes": {
 "expr": null,
"expcolb": "#d3d3d3",
"expcolw": "#c6c6c6",
"degree":        1,
"between":        0 
} 
},
{
 "id": "Rab14",
"size":        2,
"molType": "Gene",
"type": "circle",
"seedArr": "notSeed",
"url": "68365",
"colorb": "#ff4500",
"colorw": "#ff4500",
"x": 1749.773,
"y": 475.3013,
"attributes": {
 "expr": null,
"expcolb": "#d3d3d3",
"expcolw": "#c6c6c6",
"degree":        1,
"between":        0 
} 
},
{
 "id": "Uba2",
"size":        2,
"molType": "Gene",
"type": "circle",
"seedArr": "notSeed",
"url": "50995",
"colorb": "#ff4500",
"colorw": "#ff4500",
"x": 1683.397,
"y": 562.0755,
"attributes": {
 "expr": null,
"expcolb": "#d3d3d3",
"expcolw": "#c6c6c6",
"degree":        1,
"between":        0 
} 
},
{
 "id": "Mesdc2",
"size":        2,
"molType": "Gene",
"type": "circle",
"seedArr": "notSeed",
"url": "67943",
"colorb": "#ff4500",
"colorw": "#ff4500",
"x": 1907.576,
"y": 583.5692,
"attributes": {
 "expr": null,
"expcolb": "#d3d3d3",
"expcolw": "#c6c6c6",
"degree":        1,
"between":        0 
} 
},
{
 "id": "Zer1",
"size":        2,
"molType": "Gene",
"type": "circle",
"seedArr": "notSeed",
"url": "227693",
"colorb": "#ff4500",
"colorw": "#ff4500",
"x": 1639.643,
"y": 392.0763,
"attributes": {
 "expr": null,
"expcolb": "#d3d3d3",
"expcolw": "#c6c6c6",
"degree":        1,
"between":        0 
} 
},
{
 "id": "Ube2c",
"size":  2.01225,
"molType": "Gene",
"type": "circle",
"seedArr": "notSeed",
"url": "68612",
"colorb": "#ff4500",
"colorw": "#ff4500",
"x": 1725.254,
"y":   539.99,
"attributes": {
 "expr": null,
"expcolb": "#d3d3d3",
"expcolw": "#c6c6c6",
"degree":        2,
"between": 1072.212 
} 
},
{
 "id": "Rab3gap1",
"size":        2,
"molType": "Gene",
"type": "circle",
"seedArr": "notSeed",
"url": "226407",
"colorb": "#ff4500",
"colorw": "#ff4500",
"x": 1579.761,
"y": 571.5574,
"attributes": {
 "expr": null,
"expcolb": "#d3d3d3",
"expcolw": "#c6c6c6",
"degree":        1,
"between":        0 
} 
},
{
 "id": "Srrm2",
"size":        2,
"molType": "Gene",
"type": "circle",
"seedArr": "notSeed",
"url": "75956",
"colorb": "#ff4500",
"colorw": "#ff4500",
"x": 1640.588,
"y": 415.6759,
"attributes": {
 "expr": null,
"expcolb": "#d3d3d3",
"expcolw": "#c6c6c6",
"degree":        1,
"between":        0 
} 
},
{
 "id": "Twsg1",
"size":        2,
"molType": "Gene",
"type": "circle",
"seedArr": "notSeed",
"url": "65960",
"colorb": "#ff4500",
"colorw": "#ff4500",
"x": 1782.858,
"y": 471.5294,
"attributes": {
 "expr": null,
"expcolb": "#d3d3d3",
"expcolw": "#c6c6c6",
"degree":        1,
"between":        0 
} 
},
{
 "id": "Parp11",
"size":        2,
"molType": "Gene",
"type": "circle",
"seedArr": "notSeed",
"url": "101187",
"colorb": "#ff4500",
"colorw": "#ff4500",
"x": 1829.689,
"y": 307.0111,
"attributes": {
 "expr": null,
"expcolb": "#d3d3d3",
"expcolw": "#c6c6c6",
"degree":        1,
"between":        0 
} 
},
{
 "id": "Ric3",
"size":        2,
"molType": "Gene",
"type": "circle",
"seedArr": "notSeed",
"url": "320360",
"colorb": "#ff4500",
"colorw": "#ff4500",
"x": 1549.545,
"y": 465.5411,
"attributes": {
 "expr": null,
"expcolb": "#d3d3d3",
"expcolw": "#c6c6c6",
"degree":        1,
"between":        0 
} 
},
{
 "id": "Rnf169",
"size":        2,
"molType": "Gene",
"type": "circle",
"seedArr": "notSeed",
"url": "108937",
"colorb": "#ff4500",
"colorw": "#ff4500",
"x": 1698.162,
"y": 386.5336,
"attributes": {
 "expr": null,
"expcolb": "#d3d3d3",
"expcolw": "#c6c6c6",
"degree":        1,
"between":        0 
} 
},
{
 "id": "Rint1",
"size":        2,
"molType": "Gene",
"type": "circle",
"seedArr": "notSeed",
"url": "72772",
"colorb": "#ff4500",
"colorw": "#ff4500",
"x": 1712.122,
"y": 823.6965,
"attributes": {
 "expr": null,
"expcolb": "#d3d3d3",
"expcolw": "#c6c6c6",
"degree":        1,
"between":        0 
} 
},
{
 "id": "Trmt10a",
"size":        2,
"molType": "Gene",
"type": "circle",
"seedArr": "notSeed",
"url": "108943",
"colorb": "#ff4500",
"colorw": "#ff4500",
"x": 1836.791,
"y": 234.3932,
"attributes": {
 "expr": null,
"expcolb": "#d3d3d3",
"expcolw": "#c6c6c6",
"degree":        1,
"between":        0 
} 
},
{
 "id": "Pld5",
"size":        2,
"molType": "Gene",
"type": "circle",
"seedArr": "notSeed",
"url": "319455",
"colorb": "#ff4500",
"colorw": "#ff4500",
"x": 1642.522,
"y": 564.8861,
"attributes": {
 "expr": null,
"expcolb": "#d3d3d3",
"expcolw": "#c6c6c6",
"degree":        1,
"between":        0 
} 
},
{
 "id": "Nid1",
"size":        2,
"molType": "Gene",
"type": "circle",
"seedArr": "notSeed",
"url": "18073",
"colorb": "#ff4500",
"colorw": "#ff4500",
"x": 1688.484,
"y": 771.2768,
"attributes": {
 "expr": null,
"expcolb": "#d3d3d3",
"expcolw": "#c6c6c6",
"degree":        1,
"between":        0 
} 
},
{
 "id": "Pdzd2",
"size":        2,
"molType": "Gene",
"type": "circle",
"seedArr": "notSeed",
"url": "68070",
"colorb": "#ff4500",
"colorw": "#ff4500",
"x": 1763.235,
"y": 762.8291,
"attributes": {
 "expr": null,
"expcolb": "#d3d3d3",
"expcolw": "#c6c6c6",
"degree":        1,
"between":        0 
} 
},
{
 "id": "Zbtb6",
"size":        2,
"molType": "Gene",
"type": "circle",
"seedArr": "notSeed",
"url": "241322",
"colorb": "#ff4500",
"colorw": "#ff4500",
"x": 1744.139,
"y": 170.6273,
"attributes": {
 "expr": null,
"expcolb": "#d3d3d3",
"expcolw": "#c6c6c6",
"degree":        1,
"between":        0 
} 
},
{
 "id": "Strip1",
"size":        2,
"molType": "Gene",
"type": "circle",
"seedArr": "notSeed",
"url": "229707",
"colorb": "#ff4500",
"colorw": "#ff4500",
"x": 1886.707,
"y": 538.2846,
"attributes": {
 "expr": null,
"expcolb": "#d3d3d3",
"expcolw": "#c6c6c6",
"degree":        1,
"between":        0 
} 
},
{
 "id": "Tmbim6",
"size":        2,
"molType": "Gene",
"type": "circle",
"seedArr": "notSeed",
"url": "110213",
"colorb": "#ff4500",
"colorw": "#ff4500",
"x": 1715.354,
"y": 402.8551,
"attributes": {
 "expr": null,
"expcolb": "#d3d3d3",
"expcolw": "#c6c6c6",
"degree":        1,
"between":        0 
} 
},
{
 "id": "Zfp280d",
"size": 2.064135,
"molType": "Gene",
"type": "circle",
"seedArr": "notSeed",
"url": "235469",
"colorb": "#ff4500",
"colorw": "#ff4500",
"x":   1694.2,
"y": 569.5807,
"attributes": {
 "expr": null,
"expcolb": "#d3d3d3",
"expcolw": "#c6c6c6",
"degree":        2,
"between": 5613.608 
} 
},
{
 "id": "Nptx1",
"size":        2,
"molType": "Gene",
"type": "circle",
"seedArr": "notSeed",
"url": "18164",
"colorb": "#ff4500",
"colorw": "#ff4500",
"x": 1749.052,
"y": 433.3822,
"attributes": {
 "expr": null,
"expcolb": "#d3d3d3",
"expcolw": "#c6c6c6",
"degree":        1,
"between":        0 
} 
},
{
 "id": "Tmem8b",
"size":        2,
"molType": "Gene",
"type": "circle",
"seedArr": "notSeed",
"url": "242409",
"colorb": "#ff4500",
"colorw": "#ff4500",
"x": 1684.068,
"y": 378.7354,
"attributes": {
 "expr": null,
"expcolb": "#d3d3d3",
"expcolw": "#c6c6c6",
"degree":        1,
"between":        0 
} 
},
{
 "id": "Slco5a1",
"size":        2,
"molType": "Gene",
"type": "circle",
"seedArr": "notSeed",
"url": "240726",
"colorb": "#ff4500",
"colorw": "#ff4500",
"x": 1578.161,
"y": 300.5409,
"attributes": {
 "expr": null,
"expcolb": "#d3d3d3",
"expcolw": "#c6c6c6",
"degree":        1,
"between":        0 
} 
},
{
 "id": "Nt5dc3",
"size":        2,
"molType": "Gene",
"type": "circle",
"seedArr": "notSeed",
"url": "103466",
"colorb": "#ff4500",
"colorw": "#ff4500",
"x": 1695.244,
"y":  479.267,
"attributes": {
 "expr": null,
"expcolb": "#d3d3d3",
"expcolw": "#c6c6c6",
"degree":        1,
"between":        0 
} 
},
{
 "id": "Unc5b",
"size": 2.057906,
"molType": "Gene",
"type": "circle",
"seedArr": "notSeed",
"url": "107449",
"colorb": "#ff4500",
"colorw": "#ff4500",
"x": 1617.119,
"y": 371.6901,
"attributes": {
 "expr": null,
"expcolb": "#d3d3d3",
"expcolw": "#c6c6c6",
"degree":        2,
"between": 5068.464 
} 
},
{
 "id": "Pmaip1",
"size":        2,
"molType": "Gene",
"type": "circle",
"seedArr": "notSeed",
"url": "58801",
"colorb": "#ff4500",
"colorw": "#ff4500",
"x": 1893.525,
"y": 216.7475,
"attributes": {
 "expr": null,
"expcolb": "#d3d3d3",
"expcolw": "#c6c6c6",
"degree":        1,
"between":        0 
} 
},
{
 "id": "Pno1",
"size":        2,
"molType": "Gene",
"type": "circle",
"seedArr": "notSeed",
"url": "66249",
"colorb": "#ff4500",
"colorw": "#ff4500",
"x":  1528.36,
"y": 489.4554,
"attributes": {
 "expr": null,
"expcolb": "#d3d3d3",
"expcolw": "#c6c6c6",
"degree":        1,
"between":        0 
} 
},
{
 "id": "Spry4",
"size":        2,
"molType": "Gene",
"type": "circle",
"seedArr": "notSeed",
"url": "24066",
"colorb": "#ff4500",
"colorw": "#ff4500",
"x": 1892.265,
"y": 392.4419,
"attributes": {
 "expr": null,
"expcolb": "#d3d3d3",
"expcolw": "#c6c6c6",
"degree":        1,
"between":        0 
} 
},
{
 "id": "Rcc2",
"size":        2,
"molType": "Gene",
"type": "circle",
"seedArr": "notSeed",
"url": "108911",
"colorb": "#ff4500",
"colorw": "#ff4500",
"x": 1586.736,
"y": 456.0936,
"attributes": {
 "expr": null,
"expcolb": "#d3d3d3",
"expcolw": "#c6c6c6",
"degree":        1,
"between":        0 
} 
},
{
 "id": "Smad7",
"size":        2,
"molType": "Gene",
"type": "circle",
"seedArr": "notSeed",
"url": "17131",
"colorb": "#ff4500",
"colorw": "#ff4500",
"x": 1778.815,
"y": 527.8282,
"attributes": {
 "expr": null,
"expcolb": "#d3d3d3",
"expcolw": "#c6c6c6",
"degree":        1,
"between":        0 
} 
},
{
 "id": "Tomm70a",
"size": 2.039407,
"molType": "Gene",
"type": "circle",
"seedArr": "notSeed",
"url": "28185",
"colorb": "#ff4500",
"colorw": "#ff4500",
"x":  1769.49,
"y": 514.1336,
"attributes": {
 "expr": null,
"expcolb": "#d3d3d3",
"expcolw": "#c6c6c6",
"degree":        2,
"between":  3449.23 
} 
},
{
 "id": "Rdx",
"size":        2,
"molType": "Gene",
"type": "circle",
"seedArr": "notSeed",
"url": "19684",
"colorb": "#ff4500",
"colorw": "#ff4500",
"x": 1717.093,
"y": 505.2377,
"attributes": {
 "expr": null,
"expcolb": "#d3d3d3",
"expcolw": "#c6c6c6",
"degree":        1,
"between":        0 
} 
},
{
 "id": "Tmem179",
"size":        2,
"molType": "Gene",
"type": "circle",
"seedArr": "notSeed",
"url": "104885",
"colorb": "#ff4500",
"colorw": "#ff4500",
"x": 1638.285,
"y": 320.3981,
"attributes": {
 "expr": null,
"expcolb": "#d3d3d3",
"expcolw": "#c6c6c6",
"degree":        1,
"between":        0 
} 
},
{
 "id": "Reep1",
"size":        2,
"molType": "Gene",
"type": "circle",
"seedArr": "notSeed",
"url": "52250",
"colorb": "#ff4500",
"colorw": "#ff4500",
"x": 1679.714,
"y": 512.6975,
"attributes": {
 "expr": null,
"expcolb": "#d3d3d3",
"expcolw": "#c6c6c6",
"degree":        1,
"between":        0 
} 
},
{
 "id": "Zfp9",
"size":        2,
"molType": "Gene",
"type": "circle",
"seedArr": "notSeed",
"url": "22750",
"colorb": "#ff4500",
"colorw": "#ff4500",
"x": 1876.769,
"y":  575.829,
"attributes": {
 "expr": null,
"expcolb": "#d3d3d3",
"expcolw": "#c6c6c6",
"degree":        1,
"between":        0 
} 
},
{
 "id": "Synj1",
"size": 2.064135,
"molType": "Gene",
"type": "circle",
"seedArr": "notSeed",
"url": "104015",
"colorb": "#ff4500",
"colorw": "#ff4500",
"x":  1659.74,
"y": 580.4142,
"attributes": {
 "expr": null,
"expcolb": "#d3d3d3",
"expcolw": "#c6c6c6",
"degree":        2,
"between": 5613.608 
} 
},
{
 "id": "Thsd4",
"size":        2,
"molType": "Gene",
"type": "circle",
"seedArr": "notSeed",
"url": "207596",
"colorb": "#ff4500",
"colorw": "#ff4500",
"x": 1665.515,
"y": 380.8021,
"attributes": {
 "expr": null,
"expcolb": "#d3d3d3",
"expcolw": "#c6c6c6",
"degree":        1,
"between":        0 
} 
},
{
 "id": "Ppap2b",
"size":        2,
"molType": "Gene",
"type": "circle",
"seedArr": "notSeed",
"url": "67916",
"colorb": "#ff4500",
"colorw": "#ff4500",
"x": 1723.438,
"y": 484.2813,
"attributes": {
 "expr": null,
"expcolb": "#d3d3d3",
"expcolw": "#c6c6c6",
"degree":        1,
"between":        0 
} 
},
{
 "id": "Ssr1",
"size":        2,
"molType": "Gene",
"type": "circle",
"seedArr": "notSeed",
"url": "107513",
"colorb": "#ff4500",
"colorw": "#ff4500",
"x": 1607.164,
"y": 590.4293,
"attributes": {
 "expr": null,
"expcolb": "#d3d3d3",
"expcolw": "#c6c6c6",
"degree":        1,
"between":        0 
} 
},
{
 "id": "Mtf1",
"size":        2,
"molType": "Gene",
"type": "circle",
"seedArr": "notSeed",
"url": "17764",
"colorb": "#ff4500",
"colorw": "#ff4500",
"x": 1701.995,
"y": 595.8604,
"attributes": {
 "expr": null,
"expcolb": "#d3d3d3",
"expcolw": "#c6c6c6",
"degree":        1,
"between":        0 
} 
},
{
 "id": "Trib2",
"size":        2,
"molType": "Gene",
"type": "circle",
"seedArr": "notSeed",
"url": "217410",
"colorb": "#ff4500",
"colorw": "#ff4500",
"x": 1595.039,
"y": 400.5103,
"attributes": {
 "expr": null,
"expcolb": "#d3d3d3",
"expcolw": "#c6c6c6",
"degree":        1,
"between":        0 
} 
},
{
 "id": "Zfp26",
"size": 2.027131,
"molType": "Gene",
"type": "circle",
"seedArr": "notSeed",
"url": "22688",
"colorb": "#ff4500",
"colorw": "#ff4500",
"x":  1732.49,
"y": 512.0173,
"attributes": {
 "expr": null,
"expcolb": "#d3d3d3",
"expcolw": "#c6c6c6",
"degree":        2,
"between": 2374.707 
} 
},
{
 "id": "St8sia3",
"size": 2.110014,
"molType": "Gene",
"type": "circle",
"seedArr": "notSeed",
"url": "20451",
"colorb": "#ff4500",
"colorw": "#ff4500",
"x": 1818.442,
"y": 451.9408,
"attributes": {
 "expr": null,
"expcolb": "#d3d3d3",
"expcolw": "#c6c6c6",
"degree":        2,
"between": 9629.385 
} 
},
{
 "id": "Tnks",
"size":        2,
"molType": "Gene",
"type": "circle",
"seedArr": "notSeed",
"url": "21951",
"colorb": "#ff4500",
"colorw": "#ff4500",
"x": 1627.305,
"y": 379.7469,
"attributes": {
 "expr": null,
"expcolb": "#d3d3d3",
"expcolw": "#c6c6c6",
"degree":        1,
"between":        0 
} 
},
{
 "id": "Ptp4a2",
"size":        2,
"molType": "Gene",
"type": "circle",
"seedArr": "notSeed",
"url": "19244",
"colorb": "#ff4500",
"colorw": "#ff4500",
"x": 1983.099,
"y": 449.9111,
"attributes": {
 "expr": null,
"expcolb": "#d3d3d3",
"expcolw": "#c6c6c6",
"degree":        1,
"between":        0 
} 
},
{
 "id": "Slc6a8",
"size":        2,
"molType": "Gene",
"type": "circle",
"seedArr": "notSeed",
"url": "102857",
"colorb": "#ff4500",
"colorw": "#ff4500",
"x":  1603.09,
"y": 502.9108,
"attributes": {
 "expr": null,
"expcolb": "#d3d3d3",
"expcolw": "#c6c6c6",
"degree":        1,
"between":        0 
} 
},
{
 "id": "Tnfaip1",
"size":        2,
"molType": "Gene",
"type": "circle",
"seedArr": "notSeed",
"url": "21927",
"colorb": "#ff4500",
"colorw": "#ff4500",
"x": 1593.959,
"y": 657.0382,
"attributes": {
 "expr": null,
"expcolb": "#d3d3d3",
"expcolw": "#c6c6c6",
"degree":        1,
"between":        0 
} 
},
{
 "id": "Wdr1",
"size":        2,
"molType": "Gene",
"type": "circle",
"seedArr": "notSeed",
"url": "22388",
"colorb": "#ff4500",
"colorw": "#ff4500",
"x": 1631.076,
"y": 492.7275,
"attributes": {
 "expr": null,
"expcolb": "#d3d3d3",
"expcolw": "#c6c6c6",
"degree":        1,
"between":        0 
} 
},
{
 "id": "Wdr44",
"size":        2,
"molType": "Gene",
"type": "circle",
"seedArr": "notSeed",
"url": "72404",
"colorb": "#ff4500",
"colorw": "#ff4500",
"x":  1889.53,
"y": 592.1682,
"attributes": {
 "expr": null,
"expcolb": "#d3d3d3",
"expcolw": "#c6c6c6",
"degree":        1,
"between":        0 
} 
},
{
 "id": "Tbc1d8b",
"size":        2,
"molType": "Gene",
"type": "circle",
"seedArr": "notSeed",
"url": "245638",
"colorb": "#ff4500",
"colorw": "#ff4500",
"x":  1701.89,
"y":  804.906,
"attributes": {
 "expr": null,
"expcolb": "#d3d3d3",
"expcolw": "#c6c6c6",
"degree":        1,
"between":        0 
} 
},
{
 "id": "Rragb",
"size":        2,
"molType": "Gene",
"type": "circle",
"seedArr": "notSeed",
"url": "245670",
"colorb": "#ff4500",
"colorw": "#ff4500",
"x": 1659.037,
"y":  734.202,
"attributes": {
 "expr": null,
"expcolb": "#d3d3d3",
"expcolw": "#c6c6c6",
"degree":        1,
"between":        0 
} 
},
{
 "id": "Xpo7",
"size":        2,
"molType": "Gene",
"type": "circle",
"seedArr": "notSeed",
"url": "65246",
"colorb": "#ff4500",
"colorw": "#ff4500",
"x": 1633.807,
"y":  689.441,
"attributes": {
 "expr": null,
"expcolb": "#d3d3d3",
"expcolw": "#c6c6c6",
"degree":        1,
"between":        0 
} 
},
{
 "id": "Slc7a1",
"size":        2,
"molType": "Gene",
"type": "circle",
"seedArr": "notSeed",
"url": "11987",
"colorb": "#ff4500",
"colorw": "#ff4500",
"x": 1633.827,
"y": 403.2007,
"attributes": {
 "expr": null,
"expcolb": "#d3d3d3",
"expcolw": "#c6c6c6",
"degree":        1,
"between":        0 
} 
},
{
 "id": "Ube2i",
"size":        2,
"molType": "Gene",
"type": "circle",
"seedArr": "notSeed",
"url": "102641751",
"colorb": "#ff4500",
"colorw": "#ff4500",
"x": 1661.934,
"y": 455.5265,
"attributes": {
 "expr": null,
"expcolb": "#d3d3d3",
"expcolw": "#c6c6c6",
"degree":        1,
"between":        0 
} 
},
{
 "id": "Ube2k",
"size":        2,
"molType": "Gene",
"type": "circle",
"seedArr": "notSeed",
"url": "53323",
"colorb": "#ff4500",
"colorw": "#ff4500",
"x": 1804.338,
"y": 656.8682,
"attributes": {
 "expr": null,
"expcolb": "#d3d3d3",
"expcolw": "#c6c6c6",
"degree":        1,
"between":        0 
} 
},
{
 "id": "Zzz3",
"size":  2.20235,
"molType": "Gene",
"type": "circle",
"seedArr": "notSeed",
"url": "108946",
"colorb": "#ff4500",
"colorw": "#ff4500",
"x": 1773.127,
"y":  530.558,
"attributes": {
 "expr": null,
"expcolb": "#d3d3d3",
"expcolw": "#c6c6c6",
"degree":        3,
"between":  17711.4 
} 
},
{
 "id": "Zbtb9",
"size":        2,
"molType": "Gene",
"type": "circle",
"seedArr": "notSeed",
"url": "474156",
"colorb": "#ff4500",
"colorw": "#ff4500",
"x": 1623.218,
"y": 406.8563,
"attributes": {
 "expr": null,
"expcolb": "#d3d3d3",
"expcolw": "#c6c6c6",
"degree":        1,
"between":        0 
} 
},
{
 "id": "Vat1",
"size":        2,
"molType": "Gene",
"type": "circle",
"seedArr": "notSeed",
"url": "26949",
"colorb": "#ff4500",
"colorw": "#ff4500",
"x": 1657.993,
"y": 375.7262,
"attributes": {
 "expr": null,
"expcolb": "#d3d3d3",
"expcolw": "#c6c6c6",
"degree":        1,
"between":        0 
} 
},
{
 "id": "Zfp317",
"size":        2,
"molType": "Gene",
"type": "circle",
"seedArr": "notSeed",
"url": "244713",
"colorb": "#ff4500",
"colorw": "#ff4500",
"x":  1751.01,
"y": 302.7987,
"attributes": {
 "expr": null,
"expcolb": "#d3d3d3",
"expcolw": "#c6c6c6",
"degree":        1,
"between":        0 
} 
},
{
 "id": "Ywhab",
"size":        2,
"molType": "Gene",
"type": "circle",
"seedArr": "notSeed",
"url": "54401",
"colorb": "#ff4500",
"colorw": "#ff4500",
"x": 1608.963,
"y": 391.7186,
"attributes": {
 "expr": null,
"expcolb": "#d3d3d3",
"expcolw": "#c6c6c6",
"degree":        1,
"between":        0 
} 
},
{
 "id": "Usp10",
"size":        2,
"molType": "Gene",
"type": "circle",
"seedArr": "notSeed",
"url": "22224",
"colorb": "#ff4500",
"colorw": "#ff4500",
"x": 1561.775,
"y": 462.3349,
"attributes": {
 "expr": null,
"expcolb": "#d3d3d3",
"expcolw": "#c6c6c6",
"degree":        1,
"between":        0 
} 
},
{
 "id": "Pgr",
"size":        2,
"molType": "Gene",
"type": "circle",
"seedArr": "notSeed",
"url": "18667",
"colorb": "#ff4500",
"colorw": "#ff4500",
"x":  1914.16,
"y": 545.0252,
"attributes": {
 "expr": null,
"expcolb": "#d3d3d3",
"expcolw": "#c6c6c6",
"degree":        1,
"between":        0 
} 
},
{
 "id": "Ubap2l",
"size":        2,
"molType": "Gene",
"type": "circle",
"seedArr": "notSeed",
"url": "74383",
"colorb": "#ff4500",
"colorw": "#ff4500",
"x": 1727.214,
"y": 603.5953,
"attributes": {
 "expr": null,
"expcolb": "#d3d3d3",
"expcolw": "#c6c6c6",
"degree":        1,
"between":        0 
} 
},
{
 "id": "Zfp251",
"size":        2,
"molType": "Gene",
"type": "circle",
"seedArr": "notSeed",
"url": "71591",
"colorb": "#ff4500",
"colorw": "#ff4500",
"x": 1542.007,
"y": 520.3474,
"attributes": {
 "expr": null,
"expcolb": "#d3d3d3",
"expcolw": "#c6c6c6",
"degree":        1,
"between":        0 
} 
},
{
 "id": "Ttc3",
"size":        2,
"molType": "Gene",
"type": "circle",
"seedArr": "notSeed",
"url": "22129",
"colorb": "#ff4500",
"colorw": "#ff4500",
"x": 1744.811,
"y": 510.3047,
"attributes": {
 "expr": null,
"expcolb": "#d3d3d3",
"expcolw": "#c6c6c6",
"degree":        1,
"between":        0 
} 
},
{
 "id": "Whsc1",
"size":        2,
"molType": "Gene",
"type": "circle",
"seedArr": "notSeed",
"url": "107823",
"colorb": "#ff4500",
"colorw": "#ff4500",
"x": 1732.572,
"y": 688.4754,
"attributes": {
 "expr": null,
"expcolb": "#d3d3d3",
"expcolw": "#c6c6c6",
"degree":        1,
"between":        0 
} 
},
{
 "id": "Tcf4",
"size":        2,
"molType": "Gene",
"type": "circle",
"seedArr": "notSeed",
"url": "21413",
"colorb": "#ff4500",
"colorw": "#ff4500",
"x": 1903.002,
"y": 433.1784,
"attributes": {
 "expr": null,
"expcolb": "#d3d3d3",
"expcolw": "#c6c6c6",
"degree":        1,
"between":        0 
} 
},
{
 "id": "Zfp568",
"size":  2.01225,
"molType": "Gene",
"type": "circle",
"seedArr": "notSeed",
"url": "243905",
"colorb": "#ff4500",
"colorw": "#ff4500",
"x": 1778.315,
"y":  576.373,
"attributes": {
 "expr": null,
"expcolb": "#d3d3d3",
"expcolw": "#c6c6c6",
"degree":        2,
"between": 1072.212 
} 
},
{
 "id": "Phactr3",
"size":        2,
"molType": "Gene",
"type": "circle",
"seedArr": "notSeed",
"url": "74189",
"colorb": "#ff4500",
"colorw": "#ff4500",
"x": 1648.316,
"y":  660.776,
"attributes": {
 "expr": null,
"expcolb": "#d3d3d3",
"expcolw": "#c6c6c6",
"degree":        1,
"between":        0 
} 
},
{
 "id": "Smad5",
"size": 2.003581,
"molType": "Gene",
"type": "circle",
"seedArr": "notSeed",
"url": "17129",
"colorb": "#ff4500",
"colorw": "#ff4500",
"x": 1723.242,
"y": 219.5767,
"attributes": {
 "expr": null,
"expcolb": "#d3d3d3",
"expcolw": "#c6c6c6",
"degree":        2,
"between": 313.4419 
} 
},
{
 "id": "Unc5c",
"size":        2,
"molType": "Gene",
"type": "circle",
"seedArr": "notSeed",
"url": "22253",
"colorb": "#ff4500",
"colorw": "#ff4500",
"x": 1924.289,
"y": 459.0059,
"attributes": {
 "expr": null,
"expcolb": "#d3d3d3",
"expcolw": "#c6c6c6",
"degree":        1,
"between":        0 
} 
},
{
 "id": "Vldlr",
"size":        2,
"molType": "Gene",
"type": "circle",
"seedArr": "notSeed",
"url": "22359",
"colorb": "#ff4500",
"colorw": "#ff4500",
"x":  1638.62,
"y": 431.8567,
"attributes": {
 "expr": null,
"expcolb": "#d3d3d3",
"expcolw": "#c6c6c6",
"degree":        1,
"between":        0 
} 
},
{
 "id": "Rhoa",
"size":        2,
"molType": "Gene",
"type": "circle",
"seedArr": "notSeed",
"url": "11848",
"colorb": "#ff4500",
"colorw": "#ff4500",
"x": 1540.958,
"y": 703.8691,
"attributes": {
 "expr": null,
"expcolb": "#d3d3d3",
"expcolw": "#c6c6c6",
"degree":        1,
"between":        0 
} 
},
{
 "id": "Sgms1",
"size":        2,
"molType": "Gene",
"type": "circle",
"seedArr": "notSeed",
"url": "208449",
"colorb": "#ff4500",
"colorw": "#ff4500",
"x": 1820.369,
"y": 659.2334,
"attributes": {
 "expr": null,
"expcolb": "#d3d3d3",
"expcolw": "#c6c6c6",
"degree":        1,
"between":        0 
} 
},
{
 "id": "Zbtb5",
"size":        2,
"molType": "Gene",
"type": "circle",
"seedArr": "notSeed",
"url": "230119",
"colorb": "#ff4500",
"colorw": "#ff4500",
"x": 1778.653,
"y": 431.8471,
"attributes": {
 "expr": null,
"expcolb": "#d3d3d3",
"expcolw": "#c6c6c6",
"degree":        1,
"between":        0 
} 
},
{
 "id": "Zbtb4",
"size":        2,
"molType": "Gene",
"type": "circle",
"seedArr": "notSeed",
"url": "75580",
"colorb": "#ff4500",
"colorw": "#ff4500",
"x":  1646.61,
"y": 492.3196,
"attributes": {
 "expr": null,
"expcolb": "#d3d3d3",
"expcolw": "#c6c6c6",
"degree":        1,
"between":        0 
} 
},
{
 "id": "Ssbp2",
"size":        2,
"molType": "Gene",
"type": "circle",
"seedArr": "notSeed",
"url": "66970",
"colorb": "#ff4500",
"colorw": "#ff4500",
"x": 1580.996,
"y": 523.9474,
"attributes": {
 "expr": null,
"expcolb": "#d3d3d3",
"expcolw": "#c6c6c6",
"degree":        1,
"between":        0 
} 
},
{
 "id": "Zkscan1",
"size":        2,
"molType": "Gene",
"type": "circle",
"seedArr": "notSeed",
"url": "74570",
"colorb": "#ff4500",
"colorw": "#ff4500",
"x": 1655.206,
"y": 353.7827,
"attributes": {
 "expr": null,
"expcolb": "#d3d3d3",
"expcolw": "#c6c6c6",
"degree":        1,
"between":        0 
} 
},
{
 "id": "Sstr1",
"size":        2,
"molType": "Gene",
"type": "circle",
"seedArr": "notSeed",
"url": "20605",
"colorb": "#ff4500",
"colorw": "#ff4500",
"x": 1741.075,
"y": 674.2309,
"attributes": {
 "expr": null,
"expcolb": "#d3d3d3",
"expcolw": "#c6c6c6",
"degree":        1,
"between":        0 
} 
},
{
 "id": "Scn8a",
"size": 2.043201,
"molType": "Gene",
"type": "circle",
"seedArr": "notSeed",
"url": "20273",
"colorb": "#ff4500",
"colorw": "#ff4500",
"x":  1755.95,
"y": 425.6499,
"attributes": {
 "expr": null,
"expcolb": "#d3d3d3",
"expcolw": "#c6c6c6",
"degree":        2,
"between": 3781.331 
} 
},
{
 "id": "Vcan",
"size": 2.024961,
"molType": "Gene",
"type": "circle",
"seedArr": "notSeed",
"url": "13003",
"colorb": "#ff4500",
"colorw": "#ff4500",
"x": 1736.409,
"y": 513.3982,
"attributes": {
 "expr": null,
"expcolb": "#d3d3d3",
"expcolw": "#c6c6c6",
"degree":        2,
"between": 2184.809 
} 
},
{
 "id": "Stc1",
"size":        2,
"molType": "Gene",
"type": "circle",
"seedArr": "notSeed",
"url": "20855",
"colorb": "#ff4500",
"colorw": "#ff4500",
"x": 1625.947,
"y": 311.8011,
"attributes": {
 "expr": null,
"expcolb": "#d3d3d3",
"expcolw": "#c6c6c6",
"degree":        1,
"between":        0 
} 
},
{
 "id": "Wwtr1",
"size":        2,
"molType": "Gene",
"type": "circle",
"seedArr": "notSeed",
"url": "97064",
"colorb": "#ff4500",
"colorw": "#ff4500",
"x": 1729.316,
"y": 541.1006,
"attributes": {
 "expr": null,
"expcolb": "#d3d3d3",
"expcolw": "#c6c6c6",
"degree":        1,
"between":        0 
} 
},
{
 "id": "Zcchc4",
"size":        2,
"molType": "Gene",
"type": "circle",
"seedArr": "notSeed",
"url": "78796",
"colorb": "#ff4500",
"colorw": "#ff4500",
"x": 1672.438,
"y": 481.7806,
"attributes": {
 "expr": null,
"expcolb": "#d3d3d3",
"expcolw": "#c6c6c6",
"degree":        1,
"between":        0 
} 
},
{
 "id": "Ppp1r1a",
"size":        2,
"molType": "Gene",
"type": "circle",
"seedArr": "notSeed",
"url": "58200",
"colorb": "#ff4500",
"colorw": "#ff4500",
"x": 1545.921,
"y": 409.2989,
"attributes": {
 "expr": null,
"expcolb": "#d3d3d3",
"expcolw": "#c6c6c6",
"degree":        1,
"between":        0 
} 
},
{
 "id": "Ranbp3l",
"size":        2,
"molType": "Gene",
"type": "circle",
"seedArr": "notSeed",
"url": "223332",
"colorb": "#ff4500",
"colorw": "#ff4500",
"x": 1781.489,
"y":  222.582,
"attributes": {
 "expr": null,
"expcolb": "#d3d3d3",
"expcolw": "#c6c6c6",
"degree":        1,
"between":        0 
} 
},
{
 "id": "Plxna2",
"size":        2,
"molType": "Gene",
"type": "circle",
"seedArr": "notSeed",
"url": "18845",
"colorb": "#ff4500",
"colorw": "#ff4500",
"x": 1739.785,
"y": 492.8574,
"attributes": {
 "expr": null,
"expcolb": "#d3d3d3",
"expcolw": "#c6c6c6",
"degree":        1,
"between":        0 
} 
},
{
 "id": "Ugcg",
"size":        2,
"molType": "Gene",
"type": "circle",
"seedArr": "notSeed",
"url": "22234",
"colorb": "#ff4500",
"colorw": "#ff4500",
"x": 1756.703,
"y": 507.4558,
"attributes": {
 "expr": null,
"expcolb": "#d3d3d3",
"expcolw": "#c6c6c6",
"degree":        1,
"between":        0 
} 
},
{
 "id": "Sik3",
"size":        2,
"molType": "Gene",
"type": "circle",
"seedArr": "notSeed",
"url": "70661",
"colorb": "#ff4500",
"colorw": "#ff4500",
"x": 1573.909,
"y": 465.6926,
"attributes": {
 "expr": null,
"expcolb": "#d3d3d3",
"expcolw": "#c6c6c6",
"degree":        1,
"between":        0 
} 
},
{
 "id": "Tgoln1",
"size":        2,
"molType": "Gene",
"type": "circle",
"seedArr": "notSeed",
"url": "22134",
"colorb": "#ff4500",
"colorw": "#ff4500",
"x": 1639.427,
"y": 605.2076,
"attributes": {
 "expr": null,
"expcolb": "#d3d3d3",
"expcolw": "#c6c6c6",
"degree":        1,
"between":        0 
} 
},
{
 "id": "Zkscan8",
"size":        2,
"molType": "Gene",
"type": "circle",
"seedArr": "notSeed",
"url": "93681",
"colorb": "#ff4500",
"colorw": "#ff4500",
"x": 1620.833,
"y": 520.7906,
"attributes": {
 "expr": null,
"expcolb": "#d3d3d3",
"expcolw": "#c6c6c6",
"degree":        1,
"between":        0 
} 
},
{
 "id": "Rgp1",
"size":        2,
"molType": "Gene",
"type": "circle",
"seedArr": "notSeed",
"url": "242406",
"colorb": "#ff4500",
"colorw": "#ff4500",
"x": 1595.616,
"y": 377.4116,
"attributes": {
 "expr": null,
"expcolb": "#d3d3d3",
"expcolw": "#c6c6c6",
"degree":        1,
"between":        0 
} 
},
{
 "id": "Txnip",
"size":        2,
"molType": "Gene",
"type": "circle",
"seedArr": "notSeed",
"url": "56338",
"colorb": "#ff4500",
"colorw": "#ff4500",
"x": 1555.157,
"y": 452.4829,
"attributes": {
 "expr": null,
"expcolb": "#d3d3d3",
"expcolw": "#c6c6c6",
"degree":        1,
"between":        0 
} 
},
{
 "id": "Tcta",
"size":        2,
"molType": "Gene",
"type": "circle",
"seedArr": "notSeed",
"url": "102791",
"colorb": "#ff4500",
"colorw": "#ff4500",
"x": 1654.544,
"y": 420.3379,
"attributes": {
 "expr": null,
"expcolb": "#d3d3d3",
"expcolw": "#c6c6c6",
"degree":        1,
"between":        0 
} 
},
{
 "id": "Prrc2b",
"size":        2,
"molType": "Gene",
"type": "circle",
"seedArr": "notSeed",
"url": "227723",
"colorb": "#ff4500",
"colorw": "#ff4500",
"x": 1728.006,
"y": 578.9893,
"attributes": {
 "expr": null,
"expcolb": "#d3d3d3",
"expcolw": "#c6c6c6",
"degree":        1,
"between":        0 
} 
},
{
 "id": "Pgm2l1",
"size":        2,
"molType": "Gene",
"type": "circle",
"seedArr": "notSeed",
"url": "70974",
"colorb": "#ff4500",
"colorw": "#ff4500",
"x": 1706.722,
"y":  768.573,
"attributes": {
 "expr": null,
"expcolb": "#d3d3d3",
"expcolw": "#c6c6c6",
"degree":        1,
"between":        0 
} 
},
{
 "id": "Slc6a6",
"size":        2,
"molType": "Gene",
"type": "circle",
"seedArr": "notSeed",
"url": "21366",
"colorb": "#ff4500",
"colorw": "#ff4500",
"x": 1673.689,
"y": 489.5497,
"attributes": {
 "expr": null,
"expcolb": "#d3d3d3",
[truncated: 202,286 more chars]
