# Supplementary material for: Reciprocal Changes in miRNA Expression with Pigmentation and Decreased Proliferation Induced in Mouse B16F1 Melanoma Cells by l-Tyrosine and 5-Bromo-2′-Deoxyuridine
Source: Int J Mol Sci. 2021 Feb 5;22(4):1591. doi: 10.3390/ijms22041591 (PMC7914888; doi:10.3390/ijms22041591)
Supplement: Supplementary file 1 [file ijms-22-01591-s001.zip › Networks and Funtional enrichment KEGG/Network miRNAs-mRNAs_L-Tyr/mirnet_enrichment.csv]

Pathway	Total	Expected	Hits	Pval	stringsAsFactor
Pathways in cancer	397	26.6	59	3.26e-09	FALSE
Hepatitis B	146	9.79	31	5.9e-09	FALSE
Chronic myeloid leukemia	73	4.9	19	1.92e-07	FALSE
Proteoglycans in cancer	205	13.7	35	2.16e-07	FALSE
Focal adhesion	208	14	35	3.11e-07	FALSE
Colorectal cancer	64	4.29	16	3.19e-06	FALSE
ErbB signaling pathway	87	5.84	19	3.49e-06	FALSE
Pancreatic cancer	66	4.43	16	4.93e-06	FALSE
Endometrial cancer	52	3.49	14	5.16e-06	FALSE
Renal cell carcinoma	68	4.56	16	7.47e-06	FALSE
Bladder cancer	41	2.75	12	9.56e-06	FALSE
Axon guidance	129	8.65	23	1.29e-05	FALSE
PI3K-Akt signaling pathway	351	23.5	45	1.61e-05	FALSE
Acute myeloid leukemia	57	3.82	14	1.64e-05	FALSE
Glioma	65	4.36	15	1.85e-05	FALSE
FoxO signaling pathway	134	8.99	23	2.45e-05	FALSE
Hippo signaling pathway	154	10.3	25	2.93e-05	FALSE
Chagas disease (American trypanosomiasis)	103	6.91	19	4.47e-05	FALSE
Signaling pathways regulating pluripotency of stem cells	140	9.39	23	5.02e-05	FALSE
Neurotrophin signaling pathway	122	8.18	21	5.26e-05	FALSE
Ras signaling pathway	230	15.4	32	5.81e-05	FALSE
MAPK signaling pathway	253	17	34	6.99e-05	FALSE
Prostate cancer	89	5.97	17	7.09e-05	FALSE
Thyroid cancer	29	1.95	9	7.63e-05	FALSE
Rap1 signaling pathway	214	14.4	30	8.57e-05	FALSE
Measles	137	9.19	22	0.000103	FALSE
Dorso-ventral axis formation	25	1.68	8	0.000151	FALSE
T cell receptor signaling pathway	105	7.04	18	0.000188	FALSE
Melanoma	71	4.76	14	0.000215	FALSE
Apoptosis	81	5.43	15	0.000268	FALSE
MicroRNAs in cancer	276	18.5	34	0.000381	FALSE
Wnt signaling pathway	144	9.66	21	0.000572	FALSE
ECM-receptor interaction	88	5.9	15	0.000675	FALSE
Choline metabolism in cancer	101	6.77	16	0.00103	FALSE
Non-small cell lung cancer	56	3.76	11	0.00104	FALSE
Insulin resistance	111	7.44	17	0.00108	FALSE
HTLV-I infection	281	18.8	33	0.00108	FALSE
Central carbon metabolism in cancer	66	4.43	12	0.00128	FALSE
Phospholipase D signaling pathway	144	9.66	20	0.00143	FALSE
Chemokine signaling pathway	197	13.2	25	0.00145	FALSE
Sphingolipid signaling pathway	124	8.32	18	0.00146	FALSE
Cytokine-cytokine receptor interaction	264	17.7	31	0.00152	FALSE
Dopaminergic synapse	135	9.05	19	0.00159	FALSE
Glutamatergic synapse	115	7.71	17	0.00161	FALSE
Osteoclast differentiation	126	8.45	18	0.00176	FALSE
mTOR signaling pathway	61	4.09	11	0.00216	FALSE
AMPK signaling pathway	129	8.65	18	0.0023	FALSE
HIF-1 signaling pathway	109	7.31	16	0.00235	FALSE
Jak-STAT signaling pathway	161	10.8	21	0.00243	FALSE
Tuberculosis	176	11.8	22	0.00331	FALSE
Toxoplasmosis	113	7.58	16	0.0034	FALSE
Transcriptional misregulation in cancer	177	11.9	22	0.00355	FALSE
Small cell lung cancer	85	5.7	13	0.00408	FALSE
Long-term potentiation	66	4.43	11	0.00409	FALSE
Oxytocin signaling pathway	158	10.6	20	0.00432	FALSE
p53 signaling pathway	67	4.49	11	0.00461	FALSE
Fc epsilon RI signaling pathway	67	4.49	11	0.00461	FALSE
Endocytosis	278	18.6	30	0.00632	FALSE
TNF signaling pathway	110	7.38	15	0.00641	FALSE
Retrograde endocannabinoid signaling	103	6.91	14	0.00854	FALSE
Cell cycle	125	8.38	16	0.00911	FALSE
Hepatitis C	136	9.12	17	0.00922	FALSE
TGF-beta signaling pathway	85	5.7	12	0.0107	FALSE
Natural killer cell mediated cytotoxicity	119	7.98	15	0.013	FALSE
Insulin signaling pathway	141	9.46	17	0.013	FALSE
Estrogen signaling pathway	98	6.57	13	0.0134	FALSE
Sphingolipid metabolism	48	3.22	8	0.0135	FALSE
Bacterial invasion of epithelial cells	78	5.23	11	0.0144	FALSE
Amphetamine addiction	68	4.56	10	0.0145	FALSE
Glycosphingolipid biosynthesis - globo series	15	1.01	4	0.0151	FALSE
Nicotine addiction	40	2.68	7	0.0158	FALSE
Toll-like receptor signaling pathway	101	6.77	13	0.017	FALSE
Viral myocarditis	80	5.37	11	0.0172	FALSE
Cholinergic synapse	113	7.58	14	0.0185	FALSE
Long-term depression	61	4.09	9	0.0195	FALSE
Morphine addiction	93	6.24	12	0.021	FALSE
Adipocytokine signaling pathway	72	4.83	10	0.0211	FALSE
B cell receptor signaling pathway	73	4.9	10	0.0231	FALSE
Nitrogen metabolism	17	1.14	4	0.0236	FALSE
cAMP signaling pathway	198	13.3	21	0.0242	FALSE
Thyroid hormone signaling pathway	117	7.85	14	0.0243	FALSE
Adherens junction	74	4.96	10	0.0251	FALSE
Prolactin signaling pathway	74	4.96	10	0.0251	FALSE
Platelet activation	131	8.79	15	0.0288	FALSE
Circadian entrainment	98	6.57	12	0.0303	FALSE
GnRH signaling pathway	88	5.9	11	0.0325	FALSE
GABAergic synapse	89	5.97	11	0.035	FALSE
RIG-I-like receptor signaling pathway	68	4.56	9	0.0368	FALSE
Protein digestion and absorption	90	6.04	11	0.0375	FALSE
Alanine, aspartate and glutamate metabolism	38	2.55	6	0.0391	FALSE
Inflammatory bowel disease (IBD)	59	3.96	8	0.042	FALSE
VEGF signaling pathway	60	4.02	8	0.0457	FALSE
Aldosterone-regulated sodium reabsorption	40	2.68	6	0.0486	FALSE
Amoebiasis	118	7.91	13	0.0519	FALSE
Epstein-Barr virus infection	215	14.4	21	0.052	FALSE
Other types of O-glycan biosynthesis	31	2.08	5	0.0532	FALSE
Circadian rhythm	31	2.08	5	0.0532	FALSE
Fc gamma R-mediated phagocytosis	88	5.9	10	0.0692	FALSE
Progesterone-mediated oocyte maturation	88	5.9	10	0.0692	FALSE
Primary immunodeficiency	35	2.35	5	0.0819	FALSE
