# Supplementary material for: Reciprocal Changes in miRNA Expression with Pigmentation and Decreased Proliferation Induced in Mouse B16F1 Melanoma Cells by l-Tyrosine and 5-Bromo-2′-Deoxyuridine
Source: Int J Mol Sci. 2021 Feb 5;22(4):1591. doi: 10.3390/ijms22041591 (PMC7914888; doi:10.3390/ijms22041591)
Supplement: Supplementary file 1 [file ijms-22-01591-s001.zip › Networks and Funtional enrichment KEGG/Network miRNAs-mRNAs_L-Tyr/mirnet_mir_gene.csv]

mirnet	mir_id	mir_acc	symbol	embl	entrez	lowthexps	experiment	pmid	mirtarbase	tarbase	mirecords	tissue
mirnet-mmu-20	mmu-mir-129-5p	MIMAT0000209	Pou2f2	ENSMUSG00000008496	18987	NO	HITS-CLIP	23142080	1	0	0	Unspecified
mirnet-mmu-84	mmu-mir-101b-3p	MIMAT0000616	Chml	ENSMUSG00000078185	12663	NO	HITS-CLIP	25083871	1	0	0	Unspecified
mirnet-mmu-230	mmu-mir-339-5p	MIMAT0000584	Gng2	ENSMUSG00000043004	14702	NO	HITS-CLIP	21258322	1	0	0	Unspecified
mirnet-mmu-278	mmu-mir-320-3p	MIMAT0000666	Fosl2	ENSMUSG00000029135	14284	NO	HITS-CLIP	23142080	1	0	0	Unspecified
mirnet-mmu-293	mmu-mir-339-5p	MIMAT0000584	Cdk7	ENSMUSG00000069089	12572	NO	HITS-CLIP	21258322	1	0	0	Unspecified
mirnet-mmu-317	mmu-mir-339-5p	MIMAT0000584	Cdk7	ENSMUSG00000069089	12572	NO	HITS-CLIP	25083871	1	0	0	Unspecified
mirnet-mmu-413	mmu-mir-339-5p	MIMAT0000584	Zfp354a	ENSMUSG00000020364	21408	NO	HITS-CLIP	21258322	1	0	0	Unspecified
mirnet-mmu-427	mmu-mir-339-5p	MIMAT0000584	Mcm5	ENSMUSG00000005410	17218	NO	HITS-CLIP	21258322	1	0	0	Unspecified
mirnet-mmu-442	mmu-mir-149-5p	MIMAT0000159	Adsl	ENSMUSG00000022407	11564	NO	HITS-CLIP	25083871	1	0	0	Unspecified
mirnet-mmu-448	mmu-mir-129-5p	MIMAT0000209	Irg1	ENSMUSG00000022126	16365	NO	HITS-CLIP	23142080	1	0	0	Unspecified
mirnet-mmu-473	mmu-mir-211-5p	MIMAT0000668	Fgl2	ENSMUSG00000039899	14190	NO	HITS-CLIP	25083871	1	0	0	Unspecified
mirnet-mmu-527	mmu-mir-129-5p	MIMAT0000209	Pms2	ENSMUSG00000079109	18861	NO	HITS-CLIP	23142080	1	0	0	Unspecified
mirnet-mmu-549	mmu-mir-339-5p	MIMAT0000584	Ccl9	ENSMUSG00000019122	20308	NO	HITS-CLIP	21258322	1	0	0	Unspecified
mirnet-mmu-556	mmu-mir-339-5p	MIMAT0000584	Ccl9	ENSMUSG00000019122	20308	NO	HITS-CLIP	25083871	1	0	0	Unspecified
mirnet-mmu-560	mmu-mir-27b-3p	MIMAT0000126	Ccl9	ENSMUSG00000019122	20308	NO	HITS-CLIP	21258322	1	0	0	Unspecified
mirnet-mmu-579	mmu-mir-129-5p	MIMAT0000209	Dst	ENSMUSG00000026131	13518	NO	HITS-CLIP	23142080	1	0	0	Unspecified
mirnet-mmu-580	mmu-mir-129-5p	MIMAT0000209	Dst	ENSMUSG00000103888	13518	NO	HITS-CLIP	23142080	1	0	0	Unspecified
mirnet-mmu-667	mmu-mir-29a-3p	MIMAT0000535	Col4a4	ENSMUSG00000067158	12829	YES	Luciferase assay//qRT-PCR//Western blot	23139829	1	0	0	Unspecified
mirnet-mmu-670	mmu-mir-29a-3p	MIMAT0000535	Col4a3	ENSMUSG00000079465	12828	YES	Luciferase assay//qRT-PCR//Western blot	23139829	1	0	0	Unspecified
mirnet-mmu-717	mmu-mir-129-5p	MIMAT0000209	Ppara	ENSMUSG00000022383	19013	NO	HITS-CLIP	23142080	1	0	0	Unspecified
mirnet-mmu-747	mmu-mir-129-5p	MIMAT0000209	Itga9	ENSMUSG00000039115	104099	NO	HITS-CLIP	23142080	1	0	0	Unspecified
mirnet-mmu-756	mmu-mir-320-3p	MIMAT0000666	Itga9	ENSMUSG00000039115	104099	NO	HITS-CLIP	25083871	1	0	0	Unspecified
mirnet-mmu-779	mmu-mir-129-5p	MIMAT0000209	Runx1t1	ENSMUSG00000006586	12395	NO	HITS-CLIP	25083871	1	0	0	Unspecified
mirnet-mmu-790	mmu-mir-129-5p	MIMAT0000209	Runx1t1	ENSMUSG00000006586	12395	NO	HITS-CLIP	23142080	1	0	0	Unspecified
mirnet-mmu-832	mmu-mir-129-5p	MIMAT0000209	Gpx5	ENSMUSG00000004344	14780	NO	HITS-CLIP	26203562	1	0	0	Unspecified
mirnet-mmu-842	mmu-mir-211-5p	MIMAT0000668	Ubp1	ENSMUSG00000009741	22221	NO	HITS-CLIP	25083871	1	0	0	Unspecified
mirnet-mmu-862	mmu-mir-129-5p	MIMAT0000209	Mob4	ENSMUSG00000025979	19070	NO	HITS-CLIP	25083871	1	0	0	Unspecified
mirnet-mmu-949	mmu-mir-27b-3p	MIMAT0000126	Cxcr2	ENSMUSG00000026180	12765	NO	HITS-CLIP	21258322	1	0	0	Unspecified
mirnet-mmu-1001	mmu-mir-30d-5p	MIMAT0000515	Il18r1	ENSMUSG00000026070	16182	NO	HITS-CLIP	25083871	1	0	0	Unspecified
mirnet-mmu-1002	mmu-mir-30d-5p	MIMAT0000515	Il18r1	ENSMUSG00000026070	16182	NO	HITS-CLIP	23597149	1	0	0	Unspecified
mirnet-mmu-1081	mmu-mir-30d-5p	MIMAT0000515	Six4	ENSMUSG00000034460	20474	NO	HITS-CLIP	25083871	1	0	0	Unspecified
mirnet-mmu-1152	mmu-mir-129-5p	MIMAT0000209	Sco1	ENSMUSG00000069844	52892	NO	HITS-CLIP	23142080	1	0	0	Unspecified
mirnet-mmu-1197	mmu-mir-339-5p	MIMAT0000584	Ppih	ENSMUSG00000060288	66101	NO	HITS-CLIP	21258322	1	0	0	Unspecified
mirnet-mmu-1202	mmu-mir-129-5p	MIMAT0000209	Ppih	ENSMUSG00000060288	66101	NO	HITS-CLIP	23142080	1	0	0	Unspecified
mirnet-mmu-1242	mmu-mir-129-5p	MIMAT0000209	Rfx3	ENSMUSG00000040929	19726	NO	HITS-CLIP	25083871	1	0	0	Unspecified
mirnet-mmu-1259	mmu-mir-27b-3p	MIMAT0000126	Neurod6	ENSMUSG00000037984	11922	NO	HITS-CLIP	25083871	1	0	0	Unspecified
mirnet-mmu-1261	mmu-mir-27b-3p	MIMAT0000126	Neurod6	ENSMUSG00000037984	11922	NO	HITS-CLIP	23597149	1	0	0	Unspecified
mirnet-mmu-1264	mmu-mir-27b-3p	MIMAT0000126	Neurod6	ENSMUSG00000037984	11922	NO	HITS-CLIP	21258322	1	0	0	Unspecified
mirnet-mmu-1297	mmu-mir-129-5p	MIMAT0000209	Tmpo	ENSMUSG00000019961	21917	NO	HITS-CLIP	23142080	1	0	0	Unspecified
mirnet-mmu-1373	mmu-mir-129-5p	MIMAT0000209	Zic4	ENSMUSG00000036972	22774	NO	HITS-CLIP	23142080	1	0	0	Unspecified
mirnet-mmu-1398	mmu-mir-320-3p	MIMAT0000666	Cpd	ENSMUSG00000020841	12874	NO	HITS-CLIP	25083871	1	0	0	Unspecified
mirnet-mmu-1424	mmu-mir-148b-3p	MIMAT0000580	Stxbp2	ENSMUSG00000004626	20911	NO	HITS-CLIP	23597149	1	0	0	Unspecified
mirnet-mmu-1495	mmu-mir-23a-3p	MIMAT0000532	Il17ra	ENSMUSG00000002897	16172	NO	HITS-CLIP	25083871	1	0	0	Unspecified
mirnet-mmu-1499	mmu-mir-23b-3p	MIMAT0000125	Il17ra	ENSMUSG00000002897	16172	NO	HITS-CLIP	25083871	1	0	0	Unspecified
mirnet-mmu-1530	mmu-mir-1249-3p	MIMAT0010560	Tnfsf10	ENSMUSG00000039304	22035	NO	HITS-CLIP	21258322	1	0	0	Unspecified
mirnet-mmu-1625	mmu-mir-339-5p	MIMAT0000584	Ereg	ENSMUSG00000029377	13874	NO	HITS-CLIP	25083871	1	0	0	Unspecified
mirnet-mmu-1699	mmu-mir-129-5p	MIMAT0000209	Il11	ENSMUSG00000004371	16156	NO	HITS-CLIP	25083871	1	0	0	Unspecified
mirnet-mmu-1706	mmu-mir-129-5p	MIMAT0000209	Il11	ENSMUSG00000004371	16156	NO	HITS-CLIP	21258322	1	0	0	Unspecified
mirnet-mmu-1754	mmu-mir-339-5p	MIMAT0000584	Kif3a	ENSMUSG00000018395	16568	NO	HITS-CLIP	25083871	1	0	0	Unspecified
mirnet-mmu-1811	mmu-mir-339-5p	MIMAT0000584	Tfam	ENSMUSG00000003923	21780	NO	HITS-CLIP	21258322	1	0	0	Unspecified
mirnet-mmu-1813	mmu-mir-361-5p	MIMAT0000704	Tfam	ENSMUSG00000003923	21780	NO	HITS-CLIP	23142080	1	0	0	Unspecified
mirnet-mmu-1860	mmu-mir-93-5p	MIMAT0000540	Sqstm1	ENSMUSG00000015837	18412	YES	FACS//Luciferase assay//qRT-PCR//Western blot	21628417	1	1	0	Unspecified
mirnet-mmu-1863	mmu-mir-129-5p	MIMAT0000209	Tfb2m	ENSMUSG00000026492	15278	NO	HITS-CLIP	23142080	1	0	0	Unspecified
mirnet-mmu-1867	mmu-let-7c-5p	MIMAT0000523	EZH2	ENSMUSG00000029687	14056	YES	Luciferase assay//qRT-PCR//Western blot	24365598	1	0	0	Unspecified
mirnet-mmu-1888	mmu-mir-103-3p	MIMAT0000546	Klc1	ENSMUSG00000021288	16593	NO	HITS-CLIP	21258322	1	1	0	Unspecified
mirnet-mmu-1896	mmu-mir-103-3p	MIMAT0000546	Klc1	ENSMUSG00000021288	16593	NO	HITS-CLIP	23597149	1	1	0	Unspecified
mirnet-mmu-1909	mmu-mir-31-5p	MIMAT0000538	Myd88	ENSMUSG00000032508	17874	YES	Immunoblot//Immunohistochemistry//Luciferase assay//Microarray//qRT-PCR	23166298	1	0	0	Unspecified
mirnet-mmu-1937	mmu-mir-339-5p	MIMAT0000584	Polr1b	ENSMUSG00000027395	20017	NO	HITS-CLIP	23597149	1	0	0	Unspecified
mirnet-mmu-1976	mmu-mir-148b-3p	MIMAT0000580	Ccna2	ENSMUSG00000027715	12428	NO	HITS-CLIP	25083871	1	0	0	Unspecified
mirnet-mmu-1980	mmu-mir-129-5p	MIMAT0000209	Hars	ENSMUSG00000001380	15115	NO	HITS-CLIP	23142080	1	0	0	Unspecified
mirnet-mmu-2043	mmu-mir-129-5p	MIMAT0000209	Apbb2	ENSMUSG00000029207	11787	NO	HITS-CLIP	23142080	1	0	0	Unspecified
mirnet-mmu-2084	mmu-let-7g-5p	MIMAT0000121	Meis2	ENSMUSG00000027210	17536	NO	HITS-CLIP	23142080	1	1	0	Unspecified
mirnet-mmu-2087	mmu-let-7c-5p	MIMAT0000523	Meis2	ENSMUSG00000027210	17536	NO	HITS-CLIP	23142080	1	0	0	Unspecified
mirnet-mmu-2088	mmu-let-7a-5p	MIMAT0000521	Meis2	ENSMUSG00000027210	17536	NO	HITS-CLIP	23142080	1	0	0	Unspecified
mirnet-mmu-2089	mmu-let-7d-5p	MIMAT0000383	Meis2	ENSMUSG00000027210	17536	NO	HITS-CLIP	23142080	1	0	0	Unspecified
mirnet-mmu-2168	mmu-mir-339-5p	MIMAT0000584	Etv6	ENSMUSG00000030199	14011	NO	HITS-CLIP	25083871	1	0	0	Unspecified
mirnet-mmu-2208	mmu-mir-93-5p	MIMAT0000540	Il10rb	ENSMUSG00000022969	16155	NO	HITS-CLIP	21258322	1	0	0	Unspecified
mirnet-mmu-2263	mmu-mir-320-3p	MIMAT0000666	Sf1	ENSMUSG00000024949	22668	YES	Flow cytometry//Luciferase assay//Western blot//qRT-PCR//Immunohistochemistry	24828505	1	0	0	Unspecified
mirnet-mmu-2264	mmu-let-7c-5p	MIMAT0000523	Nup214	ENSMUSG00000001855	227720	NO	HITS-CLIP	21258322	1	0	0	Unspecified
mirnet-mmu-2267	mmu-let-7g-5p	MIMAT0000121	Nup214	ENSMUSG00000001855	227720	NO	HITS-CLIP	21258322	1	0	0	Unspecified
mirnet-mmu-2270	mmu-let-7a-5p	MIMAT0000521	Nup214	ENSMUSG00000001855	227720	NO	HITS-CLIP	21258322	1	0	0	Unspecified
mirnet-mmu-2271	mmu-let-7d-5p	MIMAT0000383	Nup214	ENSMUSG00000001855	227720	NO	HITS-CLIP	21258322	1	0	0	Unspecified
mirnet-mmu-2292	mmu-mir-129-5p	MIMAT0000209	Tectb	ENSMUSG00000024979	21684	NO	HITS-CLIP	23142080	1	0	0	Unspecified
mirnet-mmu-2432	mmu-mir-93-5p	MIMAT0000540	Morf4l1	ENSMUSG00000062270	21761	NO	HITS-CLIP	23142080	1	0	0	Unspecified
mirnet-mmu-2433	mmu-mir-93-5p	MIMAT0000540	Morf4l1	ENSMUSG00000062270	627352	NO	HITS-CLIP	23142080	1	0	0	Unspecified
mirnet-mmu-2518	mmu-mir-129-5p	MIMAT0000209	Kif11	ENSMUSG00000012443	16551	NO	HITS-CLIP	25083871	1	0	0	Unspecified
mirnet-mmu-2569	mmu-mir-101b-3p	MIMAT0000616	Gse1	ENSMUSG00000031822	382034	NO	HITS-CLIP	25083871	1	0	0	Unspecified
mirnet-mmu-2583	mmu-mir-339-5p	MIMAT0000584	Rbm34	ENSMUSG00000033931	52202	NO	HITS-CLIP	21258322	1	0	0	Unspecified
mirnet-mmu-2683	mmu-mir-129-5p	MIMAT0000209	Fam126b	ENSMUSG00000038174	213056	NO	HITS-CLIP	23142080	1	0	0	Unspecified
mirnet-mmu-2685	mmu-mir-129-5p	MIMAT0000209	Fam126b	ENSMUSG00000038174	213056	NO	HITS-CLIP	25083871	1	0	0	Unspecified
mirnet-mmu-2687	mmu-mir-23b-3p	MIMAT0000125	Fam126b	ENSMUSG00000038174	213056	NO	HITS-CLIP	23142080	1	1	0	Unspecified
mirnet-mmu-2688	mmu-mir-29a-3p	MIMAT0000535	Fam126b	ENSMUSG00000038174	213056	NO	HITS-CLIP	21258322	1	0	0	Unspecified
mirnet-mmu-2689	mmu-mir-23a-3p	MIMAT0000532	Fam126b	ENSMUSG00000038174	213056	NO	HITS-CLIP	23142080	1	1	0	Unspecified
mirnet-mmu-2752	mmu-mir-129-5p	MIMAT0000209	Clpb	ENSMUSG00000001829	20480	NO	HITS-CLIP	23142080	1	0	0	Unspecified
mirnet-mmu-2815	mmu-mir-149-5p	MIMAT0000159	Per2	ENSMUSG00000055866	18627	NO	Sequencing	19536157	1	0	0	Unspecified
mirnet-mmu-2873	mmu-mir-339-5p	MIMAT0000584	Cdk8	ENSMUSG00000029635	264064	NO	HITS-CLIP	25083871	1	0	0	Unspecified
mirnet-mmu-2892	mmu-mir-129-5p	MIMAT0000209	Casz1	ENSMUSG00000028977	69743	NO	HITS-CLIP	23142080	1	0	0	Unspecified
mirnet-mmu-2947	mmu-mir-129-5p	MIMAT0000209	Angel2	ENSMUSG00000026634	52477	NO	HITS-CLIP	23142080	1	0	0	Unspecified
mirnet-mmu-2985	mmu-mir-129-5p	MIMAT0000209	D16Ertd472e	ENSMUSG00000022864	67102	NO	HITS-CLIP	23142080	1	0	0	Unspecified
mirnet-mmu-2988	mmu-mir-129-5p	MIMAT0000209	Ctdspl2	ENSMUSG00000033411	329506	NO	HITS-CLIP	23142080	1	0	0	Unspecified
mirnet-mmu-2993	mmu-mir-129-5p	MIMAT0000209	Tnpo3	ENSMUSG00000012535	320938	NO	HITS-CLIP	23142080	1	0	0	Unspecified
mirnet-mmu-3099	mmu-mir-129-5p	MIMAT0000209	Pknox1	ENSMUSG00000006705	18771	NO	HITS-CLIP	23142080	1	0	0	Unspecified
mirnet-mmu-3100	mmu-mir-129-5p	MIMAT0000209	Pknox1	ENSMUSG00000006705	18771	NO	HITS-CLIP	26203562	1	0	0	Unspecified
mirnet-mmu-3113	mmu-mir-339-5p	MIMAT0000584	Tex9	ENSMUSG00000090626	21778	NO	HITS-CLIP	21258322	1	0	0	Unspecified
mirnet-mmu-3127	mmu-mir-361-5p	MIMAT0000704	Ctbp2	ENSMUSG00000030970	13017	NO	HITS-CLIP	23142080	1	0	0	Unspecified
mirnet-mmu-3128	mmu-mir-129-5p	MIMAT0000209	Ctbp2	ENSMUSG00000030970	13017	NO	HITS-CLIP	23142080	1	1	0	Unspecified
mirnet-mmu-3132	mmu-mir-129-5p	MIMAT0000209	Ctbp2	ENSMUSG00000030970	13017	NO	HITS-CLIP	25083871	1	1	0	Unspecified
mirnet-mmu-3134	mmu-mir-361-5p	MIMAT0000704	Ctbp2	ENSMUSG00000030970	13017	NO	HITS-CLIP	25083871	1	0	0	Unspecified
mirnet-mmu-3234	mmu-mir-129-5p	MIMAT0000209	Pik3c2a	ENSMUSG00000030660	18704	NO	HITS-CLIP	25083871	1	0	0	Unspecified
mirnet-mmu-3334	mmu-mir-328-3p	MIMAT0000565	Rad51d	ENSMUSG00000018841	19364	NO	HITS-CLIP	21258322	1	0	0	Unspecified
mirnet-mmu-3425	mmu-mir-129-5p	MIMAT0000209	Ncoa1	ENSMUSG00000021518	19210	NO	HITS-CLIP	23142080	1	0	0	Unspecified
mirnet-mmu-3441	mmu-mir-101b-3p	MIMAT0000616	Ptp4a3	ENSMUSG00000059895	19245	NO	HITS-CLIP	21258322	1	0	0	Unspecified
mirnet-mmu-3462	mmu-mir-129-5p	MIMAT0000209	Sp3	ENSMUSG00000025475	52389	NO	HITS-CLIP	25083871	1	0	0	Unspecified
mirnet-mmu-3463	mmu-mir-129-5p	MIMAT0000209	Sp3	ENSMUSG00000025475	52389	NO	HITS-CLIP	23142080	1	0	0	Unspecified
mirnet-mmu-3611	mmu-mir-149-5p	MIMAT0000159	Mettl2	ENSMUSG00000020691	52686	NO	HITS-CLIP	23142080	1	0	0	Unspecified
mirnet-mmu-3612	mmu-mir-129-5p	MIMAT0000209	Mettl2	ENSMUSG00000020691	52686	NO	HITS-CLIP	25083871	1	0	0	Unspecified
mirnet-mmu-3682	mmu-mir-148b-3p	MIMAT0000580	Naip5	ENSMUSG00000071203	17951	NO	HITS-CLIP	21258322	1	0	0	Unspecified
mirnet-mmu-3692	mmu-mir-129-5p	MIMAT0000209	Foxq1	ENSMUSG00000038415	15220	NO	HITS-CLIP	23142080	1	0	0	Unspecified
mirnet-mmu-3751	mmu-mir-328-3p	MIMAT0000565	Dhx8	ENSMUSG00000034931	217207	NO	HITS-CLIP	21258322	1	0	0	Unspecified
mirnet-mmu-3760	mmu-mir-129-5p	MIMAT0000209	Kcnj15	ENSMUSG00000062609	16516	NO	HITS-CLIP	23142080	1	0	0	Unspecified
mirnet-mmu-3763	mmu-mir-361-5p	MIMAT0000704	Tagln2	ENSMUSG00000067889	20743	NO	HITS-CLIP	21258322	1	0	0	Unspecified
mirnet-mmu-3796	mmu-mir-339-5p	MIMAT0000584	Aqp7	ENSMUSG00000028427	11832	NO	HITS-CLIP	21258322	1	0	0	Unspecified
mirnet-mmu-3834	mmu-mir-339-5p	MIMAT0000584	Rad1	ENSMUSG00000022248	19355	NO	HITS-CLIP	21258322	1	0	0	Unspecified
mirnet-mmu-3838	mmu-mir-339-5p	MIMAT0000584	Rad1	ENSMUSG00000022248	19355	NO	HITS-CLIP	23597149	1	0	0	Unspecified
mirnet-mmu-3906	mmu-mir-339-5p	MIMAT0000584	Dnase2a	ENSMUSG00000003812	13423	NO	HITS-CLIP	25083871	1	0	0	Unspecified
mirnet-mmu-3941	mmu-mir-339-5p	MIMAT0000584	Dnase2a	ENSMUSG00000003812	13423	NO	HITS-CLIP	21258322	1	0	0	Unspecified
mirnet-mmu-4079	mmu-mir-211-5p	MIMAT0000668	Mrpl41	ENSMUSG00000079349	17141	NO	HITS-CLIP	21258322	1	0	0	Unspecified
mirnet-mmu-4082	mmu-mir-23b-3p	MIMAT0000125	Magea5	ENSMUSG00000079349	17141	NO	HITS-CLIP	25083871	1	0	0	Unspecified
mirnet-mmu-4086	mmu-mir-23a-3p	MIMAT0000532	Magea5	ENSMUSG00000079349	17141	NO	HITS-CLIP	25083871	1	0	0	Unspecified
mirnet-mmu-4089	mmu-mir-339-5p	MIMAT0000584	Grap2	ENSMUSG00000042351	17444	NO	HITS-CLIP	21258322	1	0	0	Unspecified
mirnet-mmu-4107	mmu-mir-23a-3p	MIMAT0000532	Mbd4	ENSMUSG00000030322	17193	NO	HITS-CLIP	21258322	1	0	0	Unspecified
mirnet-mmu-4126	mmu-mir-23b-3p	MIMAT0000125	Mbd4	ENSMUSG00000030322	17193	NO	HITS-CLIP	21258322	1	0	0	Unspecified
mirnet-mmu-4133	mmu-mir-339-5p	MIMAT0000584	Mbd4	ENSMUSG00000030322	17193	NO	HITS-CLIP	21258322	1	0	0	Unspecified
mirnet-mmu-4161	mmu-mir-339-5p	MIMAT0000584	Rfxank	ENSMUSG00000036120	19727	NO	HITS-CLIP	21258322	1	0	0	Unspecified
mirnet-mmu-4162	mmu-mir-339-5p	MIMAT0000584	Rfxank	ENSMUSG00000036120	19727	NO	HITS-CLIP	25083871	1	0	0	Unspecified
mirnet-mmu-4167	mmu-mir-339-5p	MIMAT0000584	Lats1	ENSMUSG00000040021	16798	NO	HITS-CLIP	21258322	1	0	0	Unspecified
mirnet-mmu-4170	mmu-mir-339-5p	MIMAT0000584	Lats1	ENSMUSG00000040021	16798	NO	HITS-CLIP	25083871	1	0	0	Unspecified
mirnet-mmu-4210	mmu-mir-328-3p	MIMAT0000565	Lig4	ENSMUSG00000049717	319583	NO	HITS-CLIP	23142080	1	0	0	Unspecified
mirnet-mmu-4211	mmu-mir-129-5p	MIMAT0000209	Lig4	ENSMUSG00000025949	18711	NO	HITS-CLIP	23142080	1	0	0	Unspecified
mirnet-mmu-4286	mmu-mir-211-5p	MIMAT0000668	Rs1	ENSMUSG00000031293	20147	NO	HITS-CLIP	23597149	1	0	0	Unspecified
mirnet-mmu-4291	mmu-mir-211-5p	MIMAT0000668	Rs1	ENSMUSG00000031293	20147	NO	HITS-CLIP	21258322	1	0	0	Unspecified
mirnet-mmu-4295	mmu-mir-211-5p	MIMAT0000668	Rs1	ENSMUSG00000031293	20147	NO	HITS-CLIP	25083871	1	0	0	Unspecified
mirnet-mmu-4296	mmu-mir-211-5p	MIMAT0000668	Rs1	ENSMUSG00000031293	20147	NO	HITS-CLIP	19536157	1	0	0	Unspecified
mirnet-mmu-4328	mmu-mir-339-5p	MIMAT0000584	Slc6a20b	ENSMUSG00000025243	22599	NO	HITS-CLIP	25083871	1	0	0	Unspecified
mirnet-mmu-4388	mmu-mir-211-5p	MIMAT0000668	Irs4	ENSMUSG00000054667	16370	NO	HITS-CLIP	21258322	1	0	0	Unspecified
mirnet-mmu-4416	mmu-mir-93-5p	MIMAT0000540	Pcdh10	ENSMUSG00000049100	18526	NO	HITS-CLIP	23597149	1	0	0	Unspecified
mirnet-mmu-4431	mmu-mir-129-5p	MIMAT0000209	Mthfd2	ENSMUSG00000005667	17768	NO	HITS-CLIP	23142080	1	0	0	Unspecified
mirnet-mmu-4435	mmu-let-7a-5p	MIMAT0000521	ACVR1B	ENSMUSG00000067586	13610	YES	Luciferase assay//qRT-PCR//Western blot	23152446	1	0	0	Unspecified
mirnet-mmu-4448	mmu-mir-129-5p	MIMAT0000209	Csf1	ENSMUSG00000014599	12977	NO	HITS-CLIP	21258322	1	0	0	Unspecified
mirnet-mmu-4455	mmu-mir-30d-5p	MIMAT0000515	Csf1	ENSMUSG00000059326	12982	NO	HITS-CLIP	21258322	1	0	0	Unspecified
mirnet-mmu-4538	mmu-mir-339-5p	MIMAT0000584	Agtrap	ENSMUSG00000029007	11610	NO	HITS-CLIP	25083871	1	0	0	Unspecified
mirnet-mmu-4539	mmu-mir-129-5p	MIMAT0000209	Agtrap	ENSMUSG00000029007	11610	NO	HITS-CLIP	25083871	1	0	0	Unspecified
mirnet-mmu-4609	mmu-mir-339-5p	MIMAT0000584	Tnfrsf10b	ENSMUSG00000022074	21933	NO	HITS-CLIP	25083871	1	0	0	Unspecified
mirnet-mmu-4687	mmu-mir-872-5p	MIMAT0004934	St6galnac3	ENSMUSG00000052544	20447	NO	HITS-CLIP	23142080	1	0	0	Unspecified
mirnet-mmu-4716	mmu-mir-129-5p	MIMAT0000209	Slc23a1	ENSMUSG00000024354	20522	NO	HITS-CLIP	25083871	1	0	0	Unspecified
mirnet-mmu-4748	mmu-mir-339-5p	MIMAT0000584	B4galnt2	ENSMUSG00000013418	14422	NO	HITS-CLIP	21258322	1	0	0	Unspecified
mirnet-mmu-4765	mmu-mir-339-5p	MIMAT0000584	B4galnt2	ENSMUSG00000013418	14422	NO	HITS-CLIP	25083871	1	0	0	Unspecified
mirnet-mmu-4826	mmu-mir-129-5p	MIMAT0000209	Ikzf1	ENSMUSG00000018654	22778	NO	HITS-CLIP	23142080	1	0	0	Unspecified
mirnet-mmu-4827	mmu-mir-31-5p	MIMAT0000538	Ikzf1	ENSMUSG00000018654	22778	NO	HITS-CLIP	23142080	1	1	0	Unspecified
mirnet-mmu-4880	mmu-mir-129-5p	MIMAT0000209	Timm17b	ENSMUSG00000031158	21855	NO	HITS-CLIP	21258322	1	0	0	Unspecified
mirnet-mmu-4885	mmu-mir-129-5p	MIMAT0000209	Timm17b	ENSMUSG00000031158	21855	NO	HITS-CLIP	25083871	1	0	0	Unspecified
mirnet-mmu-5019	mmu-mir-129-5p	MIMAT0000209	Pacsin1	ENSMUSG00000031561	23965	NO	HITS-CLIP	23142080	1	0	0	Unspecified
mirnet-mmu-5166	mmu-mir-143-3p	MIMAT0000247	Mapk8	ENSMUSG00000023050	26404	NO	HITS-CLIP	23142080	1	0	0	Unspecified
mirnet-mmu-5182	mmu-mir-149-5p	MIMAT0000159	Btd	ENSMUSG00000033902	26390	NO	Sequencing	19536157	1	0	0	Unspecified
mirnet-mmu-5208	mmu-mir-339-5p	MIMAT0000584	Decr2	ENSMUSG00000036775	26378	NO	HITS-CLIP	21258322	1	0	0	Unspecified
mirnet-mmu-5289	mmu-mir-1249-3p	MIMAT0010560	Foxl1	ENSMUSG00000097084	14241	NO	HITS-CLIP	25083871	1	0	0	Unspecified
mirnet-mmu-5290	mmu-mir-339-5p	MIMAT0000584	Foxl1	ENSMUSG00000097084	14241	NO	HITS-CLIP	25083871	1	0	0	Unspecified
mirnet-mmu-5294	mmu-mir-339-5p	MIMAT0000584	Foxl1	ENSMUSG00000097084	14241	NO	HITS-CLIP	21258322	1	0	0	Unspecified
mirnet-mmu-5300	mmu-mir-211-5p	MIMAT0000668	Foxf2	ENSMUSG00000038402	14238	NO	HITS-CLIP	23597149	1	0	0	Unspecified
mirnet-mmu-5308	mmu-mir-211-5p	MIMAT0000668	Foxf2	ENSMUSG00000038402	14238	NO	HITS-CLIP	21258322	1	0	0	Unspecified
mirnet-mmu-5310	mmu-mir-211-5p	MIMAT0000668	Foxf2	ENSMUSG00000038402	14238	NO	HITS-CLIP	23142080	1	0	0	Unspecified
mirnet-mmu-5311	mmu-mir-211-5p	MIMAT0000668	Foxf2	ENSMUSG00000038402	14238	NO	HITS-CLIP	25083871	1	0	0	Unspecified
mirnet-mmu-5351	mmu-mir-129-5p	MIMAT0000209	Ern2	ENSMUSG00000030866	26918	NO	HITS-CLIP	23142080	1	0	0	Unspecified
mirnet-mmu-5379	mmu-mir-30d-5p	MIMAT0000515	Ing1	ENSMUSG00000028644	27028	NO	HITS-CLIP	23142080	1	1	0	Unspecified
mirnet-mmu-5404	mmu-mir-129-5p	MIMAT0000209	Slamf1	ENSMUSG00000015316	27218	NO	HITS-CLIP	23142080	1	0	0	Unspecified
mirnet-mmu-5477	mmu-mir-129-5p	MIMAT0000209	Mrpl17	ENSMUSG00000030879	27397	NO	HITS-CLIP	26203562	1	0	0	Unspecified
mirnet-mmu-5537	mmu-mir-129-5p	MIMAT0000209	Slco3a1	ENSMUSG00000032788	216134	NO	HITS-CLIP	23142080	1	0	0	Unspecified
mirnet-mmu-5668	mmu-mir-339-5p	MIMAT0000584	Abt1	ENSMUSG00000074890	329504	NO	HITS-CLIP	21258322	1	0	0	Unspecified
mirnet-mmu-5713	mmu-mir-23b-3p	MIMAT0000125	Nox4	ENSMUSG00000023965	50758	YES	Immunohistochemistry//Luciferase assay//qRT-PCR//Western blot	23152062	1	0	0	Unspecified
mirnet-mmu-5717	mmu-mir-23b-3p	MIMAT0000125	Fbxl17	ENSMUSG00000023965	50758	NO	HITS-CLIP	21258322	1	0	0	Unspecified
mirnet-mmu-5718	mmu-mir-23a-3p	MIMAT0000532	Fbxl17	ENSMUSG00000023965	50758	NO	HITS-CLIP	25083871	1	0	0	Unspecified
mirnet-mmu-5720	mmu-mir-23b-3p	MIMAT0000125	Fbxl17	ENSMUSG00000023965	50758	NO	HITS-CLIP	23597149	1	0	0	Unspecified
mirnet-mmu-5721	mmu-mir-23a-3p	MIMAT0000532	Fbxl17	ENSMUSG00000023965	50758	NO	HITS-CLIP	23597149	1	0	0	Unspecified
mirnet-mmu-5754	mmu-mir-23a-3p	MIMAT0000532	Fbxl17	ENSMUSG00000023965	50758	NO	HITS-CLIP	21258322	1	0	0	Unspecified
mirnet-mmu-5764	mmu-mir-23b-3p	MIMAT0000125	Fbxl17	ENSMUSG00000023965	50758	NO	HITS-CLIP	25083871	1	0	0	Unspecified
mirnet-mmu-5798	mmu-mir-129-5p	MIMAT0000209	Hs6st2	ENSMUSG00000062184	50786	NO	HITS-CLIP	23142080	1	0	0	Unspecified
mirnet-mmu-5853	mmu-mir-129-5p	MIMAT0000209	Grb14	ENSMUSG00000026888	50915	NO	HITS-CLIP	25083871	1	0	0	Unspecified
mirnet-mmu-5859	mmu-mir-129-5p	MIMAT0000209	Isg15	ENSMUSG00000035692	100038882	NO	HITS-CLIP	23142080	1	0	0	Unspecified
mirnet-mmu-5908	mmu-mir-129-5p	MIMAT0000209	Slc7a10	ENSMUSG00000030495	53896	NO	HITS-CLIP	21258322	1	0	0	Unspecified
mirnet-mmu-5912	mmu-mir-129-5p	MIMAT0000209	Slc7a10	ENSMUSG00000028809	51796	NO	HITS-CLIP	23597149	1	0	0	Unspecified
mirnet-mmu-5913	mmu-mir-129-5p	MIMAT0000209	Srrm1	ENSMUSG00000028809	51796	NO	HITS-CLIP	23142080	1	0	0	Unspecified
mirnet-mmu-5918	mmu-mir-339-5p	MIMAT0000584	Ramp1	ENSMUSG00000023988	53414	NO	HITS-CLIP	21258322	1	0	0	Unspecified
mirnet-mmu-6051	mmu-mir-29a-3p	MIMAT0000535	Hif3a	ENSMUSG00000004328	53417	NO	HITS-CLIP	23597149	1	1	0	Unspecified
mirnet-mmu-6053	mmu-mir-29a-3p	MIMAT0000535	Hif3a	ENSMUSG00000004328	53417	NO	HITS-CLIP	21258322	1	1	0	Unspecified
mirnet-mmu-6055	mmu-mir-29a-3p	MIMAT0000535	Hif3a	ENSMUSG00000004328	53417	NO	HITS-CLIP	25083871	1	1	0	Unspecified
mirnet-mmu-6079	mmu-let-7d-5p	MIMAT0000383	Cts8	ENSMUSG00000057446	56094	NO	HITS-CLIP	21258322	1	0	0	Unspecified
mirnet-mmu-6080	mmu-let-7c-5p	MIMAT0000523	Cts8	ENSMUSG00000057446	56094	NO	HITS-CLIP	21258322	1	0	0	Unspecified
mirnet-mmu-6082	mmu-mir-339-5p	MIMAT0000584	Cts8	ENSMUSG00000057446	56094	NO	HITS-CLIP	25083871	1	0	0	Unspecified
mirnet-mmu-6096	mmu-let-7a-5p	MIMAT0000521	Cts8	ENSMUSG00000057446	56094	NO	HITS-CLIP	21258322	1	0	0	Unspecified
mirnet-mmu-6102	mmu-let-7g-5p	MIMAT0000121	Cts8	ENSMUSG00000057446	56094	NO	HITS-CLIP	25083871	1	0	0	Unspecified
mirnet-mmu-6104	mmu-let-7a-5p	MIMAT0000521	Cts8	ENSMUSG00000057446	56094	NO	HITS-CLIP	25083871	1	0	0	Unspecified
mirnet-mmu-6107	mmu-let-7g-5p	MIMAT0000121	Cts8	ENSMUSG00000057446	56094	NO	HITS-CLIP	21258322	1	0	0	Unspecified
mirnet-mmu-6109	mmu-let-7d-5p	MIMAT0000383	Cts8	ENSMUSG00000057446	56094	NO	HITS-CLIP	25083871	1	0	0	Unspecified
mirnet-mmu-6115	mmu-let-7c-5p	MIMAT0000523	Cts8	ENSMUSG00000050148	54609	NO	HITS-CLIP	25083871	1	0	0	Unspecified
mirnet-mmu-6137	mmu-mir-328-3p	MIMAT0000565	Bace2	ENSMUSG00000040472	56187	YES	Luciferase assay	18986979	1	0	0	Unspecified
mirnet-mmu-6146	mmu-mir-339-5p	MIMAT0000584	Plek	ENSMUSG00000020120	56193	NO	HITS-CLIP	21258322	1	0	0	Unspecified
mirnet-mmu-6185	mmu-mir-339-5p	MIMAT0000584	Slc15a1	ENSMUSG00000022812	56637	NO	HITS-CLIP	21258322	1	0	0	Unspecified
mirnet-mmu-6414	mmu-mir-129-5p	MIMAT0000209	Tpm3	ENSMUSG00000027940	59069	NO	HITS-CLIP	25083871	1	0	0	Unspecified
mirnet-mmu-6417	mmu-mir-129-5p	MIMAT0000209	Stx8	ENSMUSG00000020903	55943	NO	HITS-CLIP	23142080	1	0	0	Unspecified
mirnet-mmu-6420	mmu-mir-129-5p	MIMAT0000209	Stx8	ENSMUSG00000037331	73158	NO	HITS-CLIP	25083871	1	0	0	Unspecified
mirnet-mmu-6434	mmu-mir-93-5p	MIMAT0000540	Larp1	ENSMUSG00000037331	73158	NO	HITS-CLIP	23142080	1	0	0	Unspecified
mirnet-mmu-6482	mmu-mir-211-5p	MIMAT0000668	Midn	ENSMUSG00000035621	59090	NO	HITS-CLIP	21258322	1	0	0	Unspecified
mirnet-mmu-6489	mmu-mir-320-3p	MIMAT0000666	Igf2bp3	ENSMUSG00000029814	140488	NO	HITS-CLIP	23142080	1	0	0	Unspecified
mirnet-mmu-6508	mmu-mir-339-5p	MIMAT0000584	Paxip1	ENSMUSG00000002221	55982	NO	HITS-CLIP	21258322	1	0	0	Unspecified
mirnet-mmu-6526	mmu-mir-211-5p	MIMAT0000668	Il21	ENSMUSG00000027718	60505	NO	HITS-CLIP	25083871	1	0	0	Unspecified
mirnet-mmu-6538	mmu-mir-129-5p	MIMAT0000209	Rad18	ENSMUSG00000030254	58186	NO	HITS-CLIP	25083871	1	0	0	Unspecified
mirnet-mmu-6555	mmu-mir-129-5p	MIMAT0000209	Trim39	ENSMUSG00000028031	56811	NO	HITS-CLIP	25083871	1	0	0	Unspecified
mirnet-mmu-6621	mmu-mir-129-5p	MIMAT0000209	Parp3	ENSMUSG00000054702	252903	NO	HITS-CLIP	23142080	1	0	0	Unspecified
mirnet-mmu-6660	mmu-mir-27b-3p	MIMAT0000126	Jph1	ENSMUSG00000042686	57339	NO	HITS-CLIP	23142080	1	1	0	Unspecified
mirnet-mmu-6766	mmu-mir-129-5p	MIMAT0000209	Bet1l	ENSMUSG00000038374	60365	NO	HITS-CLIP	23142080	1	0	0	Unspecified
mirnet-mmu-6770	mmu-mir-339-5p	MIMAT0000584	Rbm8a	ENSMUSG00000038374	60365	NO	HITS-CLIP	21258322	1	0	0	Unspecified
mirnet-mmu-6792	mmu-mir-339-5p	MIMAT0000584	Tspan13	ENSMUSG00000020577	66109	NO	HITS-CLIP	21258322	1	0	0	Unspecified
mirnet-mmu-6814	mmu-mir-339-5p	MIMAT0000584	Nip7	ENSMUSG00000031917	66164	NO	HITS-CLIP	21258322	1	0	0	Unspecified
mirnet-mmu-6936	mmu-mir-339-5p	MIMAT0000584	Nosip	ENSMUSG00000003421	66394	NO	HITS-CLIP	25083871	1	0	0	Unspecified
mirnet-mmu-7008	mmu-mir-148b-3p	MIMAT0000580	Mrpl51	ENSMUSG00000030335	66493	NO	HITS-CLIP	21258322	1	0	0	Unspecified
mirnet-mmu-7025	mmu-mir-339-5p	MIMAT0000584	Pgpep1	ENSMUSG00000028619	66526	NO	HITS-CLIP	25083871	1	0	0	Unspecified
mirnet-mmu-7036	mmu-mir-149-5p	MIMAT0000159	Sppl2a	ENSMUSG00000027366	66552	NO	HITS-CLIP	25083871	1	0	0	Unspecified
mirnet-mmu-7073	mmu-mir-129-5p	MIMAT0000209	Atpbd4	ENSMUSG00000057147	66632	NO	HITS-CLIP	25083871	1	0	0	Unspecified
mirnet-mmu-7146	mmu-mir-129-5p	MIMAT0000209	Sorcs3	ENSMUSG00000063434	66673	NO	HITS-CLIP	23142080	1	0	0	Unspecified
mirnet-mmu-7166	mmu-mir-129-5p	MIMAT0000209	Atg10	ENSMUSG00000021619	66795	NO	HITS-CLIP	23142080	1	0	0	Unspecified
mirnet-mmu-7167	mmu-mir-129-5p	MIMAT0000209	Atg10	ENSMUSG00000021619	66795	NO	HITS-CLIP	21258322	1	0	0	Unspecified
mirnet-mmu-7197	mmu-mir-30d-5p	MIMAT0000515	Trp53rk	ENSMUSG00000042854	76367	NO	HITS-CLIP	21258322	1	0	0	Unspecified
mirnet-mmu-7227	mmu-mir-149-5p	MIMAT0000159	Ppp1r2	ENSMUSG00000047714	66849	NO	HITS-CLIP	21258322	1	0	0	Unspecified
mirnet-mmu-7235	mmu-mir-339-5p	MIMAT0000584	Tcf25	ENSMUSG00000001472	66855	NO	HITS-CLIP	21258322	1	0	0	Unspecified
mirnet-mmu-7394	mmu-mir-29a-3p	MIMAT0000535	Cisd2	ENSMUSG00000028165	67006	NO	HITS-CLIP	25083871	1	0	0	Unspecified
mirnet-mmu-7398	mmu-mir-29a-3p	MIMAT0000535	Cisd2	ENSMUSG00000028165	67006	NO	HITS-CLIP	21258322	1	0	0	Unspecified
mirnet-mmu-7410	mmu-mir-339-5p	MIMAT0000584	Ttc23	ENSMUSG00000030555	67009	NO	HITS-CLIP	21258322	1	0	0	Unspecified
mirnet-mmu-7470	mmu-mir-339-5p	MIMAT0000584	Mmachc	ENSMUSG00000028690	67096	NO	HITS-CLIP	25083871	1	0	0	Unspecified
mirnet-mmu-7529	mmu-mir-129-5p	MIMAT0000209	Yipf5	ENSMUSG00000017286	67201	NO	HITS-CLIP	23142080	1	0	0	Unspecified
mirnet-mmu-7551	mmu-mir-339-5p	MIMAT0000584	Med18	ENSMUSG00000066042	67219	NO	HITS-CLIP	21258322	1	0	0	Unspecified
mirnet-mmu-7681	mmu-mir-339-5p	MIMAT0000584	Mfn1	ENSMUSG00000036667	77574	NO	HITS-CLIP	21258322	1	0	0	Unspecified
mirnet-mmu-7800	mmu-mir-93-5p	MIMAT0000540	Fgfr1op2	ENSMUSG00000068479	67532	NO	HITS-CLIP	23142080	1	0	0	Unspecified
mirnet-mmu-7803	mmu-mir-339-5p	MIMAT0000584	Mfap1a	ENSMUSG00000068479	67532	NO	HITS-CLIP	21258322	1	0	0	Unspecified
mirnet-mmu-7831	mmu-mir-129-5p	MIMAT0000209	Rspry1	ENSMUSG00000030876	59052	NO	HITS-CLIP	23142080	1	0	0	Unspecified
mirnet-mmu-7855	mmu-mir-129-5p	MIMAT0000209	Spc24	ENSMUSG00000074476	67629	NO	HITS-CLIP	25083871	1	0	0	Unspecified
mirnet-mmu-7887	mmu-mir-148b-3p	MIMAT0000580	N6amt1	ENSMUSG00000044442	67768	NO	HITS-CLIP	21258322	1	0	0	Unspecified
mirnet-mmu-7900	mmu-mir-129-5p	MIMAT0000209	Jkamp	ENSMUSG00000005078	104771	NO	HITS-CLIP	23142080	1	0	0	Unspecified
mirnet-mmu-7947	mmu-mir-143-3p	MIMAT0000247	Mar-05	ENSMUSG00000023307	69104	NO	HITS-CLIP	21258322	1	0	0	Unspecified
mirnet-mmu-7983	mmu-mir-339-5p	MIMAT0000584	Ooep	ENSMUSG00000032346	67968	NO	HITS-CLIP	21258322	1	0	0	Unspecified
mirnet-mmu-8033	mmu-mir-129-5p	MIMAT0000209	Ubxn2b	ENSMUSG00000028243	68053	NO	HITS-CLIP	23142080	1	0	0	Unspecified
mirnet-mmu-8056	mmu-mir-339-5p	MIMAT0000584	Tox4	ENSMUSG00000016831	268741	NO	HITS-CLIP	21258322	1	0	0	Unspecified
mirnet-mmu-8145	mmu-mir-129-5p	MIMAT0000209	Dpy19l1	ENSMUSG00000043067	244745	NO	HITS-CLIP	23142080	1	0	0	Unspecified
mirnet-mmu-8148	mmu-mir-30d-5p	MIMAT0000515	Dpy19l1	ENSMUSG00000043067	244745	NO	HITS-CLIP	25083871	1	1	0	Unspecified
mirnet-mmu-8183	mmu-mir-129-5p	MIMAT0000209	Ccdc167	ENSMUSG00000024018	68597	NO	HITS-CLIP	25083871	1	0	0	Unspecified
mirnet-mmu-8241	mmu-mir-103-3p	MIMAT0000546	Angel1	ENSMUSG00000039376	68760	NO	HITS-CLIP	23597149	1	0	0	Unspecified
mirnet-mmu-8266	mmu-mir-339-5p	MIMAT0000584	Lrrn4cl	ENSMUSG00000071656	68852	NO	HITS-CLIP	21258322	1	0	0	Unspecified
mirnet-mmu-8313	mmu-mir-339-5p	MIMAT0000584	Oscp1	ENSMUSG00000042616	230751	NO	HITS-CLIP	21258322	1	0	0	Unspecified
mirnet-mmu-8327	mmu-mir-148b-3p	MIMAT0000580	Ociad2	ENSMUSG00000029153	433904	NO	HITS-CLIP	21258322	1	0	0	Unspecified
mirnet-mmu-8345	mmu-let-7a-5p	MIMAT0000521	Armc2	ENSMUSG00000071324	213402	NO	HITS-CLIP	21258322	1	0	0	Unspecified
mirnet-mmu-8356	mmu-let-7g-5p	MIMAT0000121	Armc2	ENSMUSG00000071324	213402	NO	HITS-CLIP	23597149	1	0	0	Unspecified
mirnet-mmu-8358	mmu-let-7a-5p	MIMAT0000521	Armc2	ENSMUSG00000071324	213402	NO	HITS-CLIP	23597149	1	0	0	Unspecified
mirnet-mmu-8360	mmu-let-7g-5p	MIMAT0000121	Armc2	ENSMUSG00000071324	213402	NO	HITS-CLIP	21258322	1	0	0	Unspecified
mirnet-mmu-8367	mmu-let-7c-5p	MIMAT0000523	Armc2	ENSMUSG00000071324	213402	NO	HITS-CLIP	21258322	1	0	0	Unspecified
mirnet-mmu-8393	mmu-let-7c-5p	MIMAT0000523	Armc2	ENSMUSG00000071324	213402	NO	HITS-CLIP	23597149	1	0	0	Unspecified
mirnet-mmu-8395	mmu-let-7d-5p	MIMAT0000383	Armc2	ENSMUSG00000071324	213402	NO	HITS-CLIP	23597149	1	0	0	Unspecified
mirnet-mmu-8400	mmu-let-7d-5p	MIMAT0000383	Armc2	ENSMUSG00000071324	213402	NO	HITS-CLIP	21258322	1	0	0	Unspecified
mirnet-mmu-8442	mmu-mir-129-5p	MIMAT0000209	Glrx2	ENSMUSG00000018196	69367	NO	HITS-CLIP	25083871	1	0	0	Unspecified
mirnet-mmu-8532	mmu-mir-339-5p	MIMAT0000584	Smco1	ENSMUSG00000046345	69576	NO	HITS-CLIP	25083871	1	0	0	Unspecified
mirnet-mmu-8542	mmu-mir-339-5p	MIMAT0000584	Smco1	ENSMUSG00000046345	69576	NO	HITS-CLIP	21258322	1	0	0	Unspecified
mirnet-mmu-8582	mmu-mir-30d-5p	MIMAT0000515	Ptrhd1	ENSMUSG00000096199	69709	NO	HITS-CLIP	23142080	1	0	0	Unspecified
mirnet-mmu-8597	mmu-mir-339-5p	MIMAT0000584	Nkiras1	ENSMUSG00000021772	69721	NO	HITS-CLIP	25083871	1	0	0	Unspecified
mirnet-mmu-8603	mmu-mir-339-5p	MIMAT0000584	Nkiras1	ENSMUSG00000021772	69721	NO	HITS-CLIP	23597149	1	0	0	Unspecified
mirnet-mmu-8611	mmu-mir-339-5p	MIMAT0000584	Nkiras1	ENSMUSG00000021772	69721	NO	HITS-CLIP	21258322	1	0	0	Unspecified
mirnet-mmu-8628	mmu-mir-211-5p	MIMAT0000668	Ttl	ENSMUSG00000033554	69740	NO	HITS-CLIP	21258322	1	0	0	Unspecified
mirnet-mmu-8642	mmu-mir-129-5p	MIMAT0000209	Ms4a6b	ENSMUSG00000024677	69774	NO	HITS-CLIP	23142080	1	0	0	Unspecified
mirnet-mmu-8653	mmu-mir-129-5p	MIMAT0000209	Pphln1	ENSMUSG00000036167	223828	NO	HITS-CLIP	23142080	1	0	0	Unspecified
mirnet-mmu-8699	mmu-mir-339-5p	MIMAT0000584	Mfsd11	ENSMUSG00000020818	69900	NO	HITS-CLIP	21258322	1	0	0	Unspecified
mirnet-mmu-8707	mmu-mir-361-5p	MIMAT0000704	Tspan18	ENSMUSG00000027217	241556	NO	HITS-CLIP	25083871	1	0	0	Unspecified
mirnet-mmu-8729	mmu-mir-361-5p	MIMAT0000704	Tspan18	ENSMUSG00000027217	241556	NO	HITS-CLIP	19536157	1	0	0	Unspecified
mirnet-mmu-8731	mmu-mir-361-5p	MIMAT0000704	Tspan18	ENSMUSG00000066148	70052	NO	HITS-CLIP	23597149	1	0	0	Unspecified
mirnet-mmu-8747	mmu-mir-361-5p	MIMAT0000704	Nol7	ENSMUSG00000022801	70144	NO	HITS-CLIP	23142080	1	0	0	Unspecified
mirnet-mmu-8794	mmu-mir-129-5p	MIMAT0000209	Arl16	ENSMUSG00000057594	70317	NO	HITS-CLIP	21258322	1	0	0	Unspecified
mirnet-mmu-8806	mmu-mir-129-5p	MIMAT0000209	Cd3eap	ENSMUSG00000045763	70350	NO	HITS-CLIP	25083871	1	0	0	Unspecified
mirnet-mmu-8827	mmu-mir-339-5p	MIMAT0000584	Gtpbp3	ENSMUSG00000007610	102642476	NO	HITS-CLIP	21258322	1	0	0	Unspecified
mirnet-mmu-8828	mmu-mir-339-5p	MIMAT0000584	Gtpbp3	ENSMUSG00000007610	70359	NO	HITS-CLIP	21258322	1	0	0	Unspecified
mirnet-mmu-8834	mmu-mir-129-5p	MIMAT0000209	Cox10	ENSMUSG00000071660	70387	NO	HITS-CLIP	23142080	1	0	0	Unspecified
mirnet-mmu-8875	mmu-mir-129-5p	MIMAT0000209	Rprd1b	ENSMUSG00000033114	70484	NO	HITS-CLIP	23142080	1	0	0	Unspecified
mirnet-mmu-8884	mmu-mir-99b-5p	MIMAT0000132	Slc35d2	ENSMUSG00000033114	70484	NO	HITS-CLIP	21258322	1	0	0	Unspecified
mirnet-mmu-8967	mmu-mir-149-5p	MIMAT0000159	Ecd	ENSMUSG00000021810	70601	NO	HITS-CLIP	21258322	1	0	0	Unspecified
mirnet-mmu-8972	mmu-mir-339-5p	MIMAT0000584	Zfp398	ENSMUSG00000022674	70620	NO	HITS-CLIP	21258322	1	0	0	Unspecified
mirnet-mmu-8987	mmu-mir-339-5p	MIMAT0000584	Ube2v2	ENSMUSG00000022674	70620	NO	HITS-CLIP	21258322	1	0	0	Unspecified
mirnet-mmu-9076	mmu-mir-129-5p	MIMAT0000209	Prdm16	ENSMUSG00000045210	70675	NO	HITS-CLIP	25083871	1	0	0	Unspecified
mirnet-mmu-9088	mmu-mir-129-5p	MIMAT0000209	Kdsr	ENSMUSG00000009905	70750	NO	HITS-CLIP	23142080	1	0	0	Unspecified
mirnet-mmu-9180	mmu-mir-339-5p	MIMAT0000584	Ston2	ENSMUSG00000020961	108800	NO	HITS-CLIP	21258322	1	0	0	Unspecified
mirnet-mmu-9207	mmu-mir-339-5p	MIMAT0000584	Arhgap19	ENSMUSG00000028438	109242	NO	HITS-CLIP	25083871	1	0	0	Unspecified
mirnet-mmu-9216	mmu-mir-339-5p	MIMAT0000584	Kif24	ENSMUSG00000028438	109242	NO	HITS-CLIP	21258322	1	0	0	Unspecified
mirnet-mmu-9281	mmu-mir-103-3p	MIMAT0000546	Oxsm	ENSMUSG00000021786	71147	NO	HITS-CLIP	21258322	1	0	0	Unspecified
mirnet-mmu-9311	mmu-mir-129-5p	MIMAT0000209	Epg5	ENSMUSG00000051379	71436	NO	HITS-CLIP	25083871	1	0	0	Unspecified
mirnet-mmu-9322	mmu-mir-129-5p	MIMAT0000209	Zfp935	ENSMUSG00000055228	102640165	NO	HITS-CLIP	21258322	1	0	0	Unspecified
mirnet-mmu-9323	mmu-mir-129-5p	MIMAT0000209	Zfp935	ENSMUSG00000055228	71508	NO	HITS-CLIP	21258322	1	0	0	Unspecified
mirnet-mmu-9384	mmu-mir-143-3p	MIMAT0000247	Gas2l3	ENSMUSG00000074802	237436	NO	HITS-CLIP	21258322	1	0	0	Unspecified
mirnet-mmu-9426	mmu-mir-93-5p	MIMAT0000540	Pdp2	ENSMUSG00000034751	328329	NO	HITS-CLIP	25083871	1	0	0	Unspecified
mirnet-mmu-9519	mmu-mir-103-3p	MIMAT0000546	Dhdh	ENSMUSG00000011382	71755	NO	HITS-CLIP	21258322	1	0	0	Unspecified
mirnet-mmu-9534	mmu-mir-103-3p	MIMAT0000546	Dhdh	ENSMUSG00000011382	71755	NO	HITS-CLIP	25083871	1	0	0	Unspecified
mirnet-mmu-9573	mmu-mir-30d-5p	MIMAT0000515	Ints12	ENSMUSG00000028016	71793	NO	HITS-CLIP	25083871	1	0	0	Unspecified
mirnet-mmu-9642	mmu-mir-129-5p	MIMAT0000209	Tmem50a	ENSMUSG00000028822	71817	NO	HITS-CLIP	25083871	1	0	0	Unspecified
mirnet-mmu-9733	mmu-mir-320-3p	MIMAT0000666	Tmem236	ENSMUSG00000061531	625286	NO	HITS-CLIP	23597149	1	0	0	Unspecified
mirnet-mmu-9741	mmu-mir-320-3p	MIMAT0000666	Tmem236	ENSMUSG00000061531	625286	NO	HITS-CLIP	25083871	1	0	0	Unspecified
mirnet-mmu-9769	mmu-mir-129-5p	MIMAT0000209	Amer2	ENSMUSG00000020283	72129	NO	HITS-CLIP	23142080	1	0	0	Unspecified
mirnet-mmu-9777	mmu-mir-339-5p	MIMAT0000584	Pex13	ENSMUSG00000020283	72129	NO	HITS-CLIP	25083871	1	0	0	Unspecified
mirnet-mmu-9780	mmu-mir-339-5p	MIMAT0000584	Pex13	ENSMUSG00000020283	72129	NO	HITS-CLIP	21258322	1	0	0	Unspecified
mirnet-mmu-9821	mmu-mir-149-5p	MIMAT0000159	Slc37a3	ENSMUSG00000036898	72154	NO	Sequencing	19536157	1	0	0	Unspecified
mirnet-mmu-9881	mmu-mir-129-5p	MIMAT0000209	Lrrc8e	ENSMUSG00000046589	72267	NO	HITS-CLIP	23142080	1	0	0	Unspecified
mirnet-mmu-9910	mmu-mir-129-5p	MIMAT0000209	Lsm11	ENSMUSG00000044847	72290	NO	HITS-CLIP	23142080	1	0	0	Unspecified
mirnet-mmu-9940	mmu-mir-30d-5p	MIMAT0000515	Wdr89	ENSMUSG00000045690	72338	NO	HITS-CLIP	23597149	1	1	0	Unspecified
mirnet-mmu-9949	mmu-mir-30d-5p	MIMAT0000515	Wdr89	ENSMUSG00000045690	72338	NO	HITS-CLIP	25083871	1	1	0	Unspecified
mirnet-mmu-9967	mmu-mir-30d-5p	MIMAT0000515	Wdr89	ENSMUSG00000045690	72338	NO	HITS-CLIP	19536157	1	1	0	Unspecified
mirnet-mmu-10009	mmu-mir-29a-3p	MIMAT0000535	Prr5l	ENSMUSG00000049305	72454	NO	HITS-CLIP	21258322	1	0	0	Unspecified
mirnet-mmu-10010	mmu-mir-129-5p	MIMAT0000209	Ccdc71	ENSMUSG00000049305	72454	NO	HITS-CLIP	23142080	1	0	0	Unspecified
mirnet-mmu-10030	mmu-mir-129-5p	MIMAT0000209	Zfp131	ENSMUSG00000094870	72465	NO	HITS-CLIP	25083871	1	0	0	Unspecified
mirnet-mmu-10049	mmu-mir-129-5p	MIMAT0000209	Ssbp3	ENSMUSG00000022120	72486	NO	HITS-CLIP	23142080	1	0	0	Unspecified
mirnet-mmu-10105	mmu-mir-101b-3p	MIMAT0000616	Car10	ENSMUSG00000056158	72605	NO	HITS-CLIP	25083871	1	0	0	Unspecified
mirnet-mmu-10109	mmu-mir-101b-3p	MIMAT0000616	Car10	ENSMUSG00000056158	72605	NO	HITS-CLIP	23142080	1	0	0	Unspecified
mirnet-mmu-10136	mmu-let-7d-5p	MIMAT0000383	Lins	ENSMUSG00000053091	72635	NO	HITS-CLIP	25083871	1	0	0	Unspecified
mirnet-mmu-10139	mmu-let-7g-5p	MIMAT0000121	Lins	ENSMUSG00000053091	72635	NO	HITS-CLIP	25083871	1	0	0	Unspecified
mirnet-mmu-10140	mmu-let-7a-5p	MIMAT0000521	Lins	ENSMUSG00000053091	72635	NO	HITS-CLIP	25083871	1	0	0	Unspecified
mirnet-mmu-10145	mmu-let-7c-5p	MIMAT0000523	Lins	ENSMUSG00000053091	72635	NO	HITS-CLIP	25083871	1	0	0	Unspecified
mirnet-mmu-10222	mmu-mir-129-5p	MIMAT0000209	Veph1	ENSMUSG00000027831	72789	NO	HITS-CLIP	23142080	1	0	0	Unspecified
mirnet-mmu-10310	mmu-mir-103-3p	MIMAT0000546	Cox15	ENSMUSG00000040018	226139	NO	HITS-CLIP	25083871	1	0	0	Unspecified
mirnet-mmu-10370	mmu-mir-129-5p	MIMAT0000209	Kremen2	ENSMUSG00000040680	73016	NO	HITS-CLIP	25083871	1	0	0	Unspecified
mirnet-mmu-10386	mmu-mir-339-5p	MIMAT0000584	Slc25a42	ENSMUSG00000002346	73095	NO	HITS-CLIP	23597149	1	0	0	Unspecified
mirnet-mmu-10394	mmu-mir-129-5p	MIMAT0000209	Ptchd4	ENSMUSG00000042256	627626	NO	HITS-CLIP	25083871	1	0	0	Unspecified
mirnet-mmu-10397	mmu-mir-129-5p	MIMAT0000209	Ptchd4	ENSMUSG00000046818	73284	NO	HITS-CLIP	23142080	1	0	0	Unspecified
mirnet-mmu-10451	mmu-mir-339-5p	MIMAT0000584	Zbtb8a	ENSMUSG00000028807	73680	NO	HITS-CLIP	21258322	1	0	0	Unspecified
mirnet-mmu-10575	mmu-mir-129-5p	MIMAT0000209	Klk9	ENSMUSG00000072423	73902	NO	HITS-CLIP	23142080	1	0	0	Unspecified
mirnet-mmu-10584	mmu-mir-339-5p	MIMAT0000584	Psmb11	ENSMUSG00000072423	73902	NO	HITS-CLIP	21258322	1	0	0	Unspecified
mirnet-mmu-10667	mmu-mir-129-5p	MIMAT0000209	Zfp329	ENSMUSG00000057894	67230	NO	HITS-CLIP	23142080	1	0	0	Unspecified
mirnet-mmu-10671	mmu-mir-101b-3p	MIMAT0000616	Zfp329	ENSMUSG00000057894	67230	NO	HITS-CLIP	25083871	1	0	0	Unspecified
mirnet-mmu-10681	mmu-mir-27b-3p	MIMAT0000126	Zfp329	ENSMUSG00000057894	67230	NO	HITS-CLIP	25083871	1	0	0	Unspecified
mirnet-mmu-10733	mmu-mir-129-5p	MIMAT0000209	Dcaf6	ENSMUSG00000026571	74106	NO	HITS-CLIP	23142080	1	0	0	Unspecified
mirnet-mmu-10741	mmu-mir-129-5p	MIMAT0000209	Zfp263	ENSMUSG00000022529	74120	NO	HITS-CLIP	23142080	1	0	0	Unspecified
mirnet-mmu-10758	mmu-mir-129-5p	MIMAT0000209	Nuak2	ENSMUSG00000038084	74143	NO	HITS-CLIP	23142080	1	0	0	Unspecified
mirnet-mmu-10796	mmu-mir-339-5p	MIMAT0000584	Cep97	ENSMUSG00000022604	74201	NO	HITS-CLIP	25083871	1	0	0	Unspecified
mirnet-mmu-10800	mmu-mir-129-5p	MIMAT0000209	Cep97	ENSMUSG00000022604	74201	NO	HITS-CLIP	23142080	1	0	0	Unspecified
mirnet-mmu-10805	mmu-mir-339-5p	MIMAT0000584	Cep97	ENSMUSG00000022604	74201	NO	HITS-CLIP	21258322	1	0	0	Unspecified
mirnet-mmu-10836	mmu-mir-423-3p	MIMAT0003454	Tmem110	ENSMUSG00000027599	74252	NO	HITS-CLIP	23142080	1	0	0	Unspecified
mirnet-mmu-10894	mmu-mir-339-5p	MIMAT0000584	Sgms2	ENSMUSG00000050931	74442	NO	HITS-CLIP	21258322	1	0	0	Unspecified
mirnet-mmu-10924	mmu-mir-339-5p	MIMAT0000584	D14Abb1e	ENSMUSG00000040651	218850	NO	HITS-CLIP	21258322	1	0	0	Unspecified
mirnet-mmu-10925	mmu-mir-339-5p	MIMAT0000584	D14Abb1e	ENSMUSG00000040651	218850	NO	HITS-CLIP	23597149	1	0	0	Unspecified
mirnet-mmu-10952	mmu-mir-129-5p	MIMAT0000209	Ccdc11	ENSMUSG00000021572	74470	NO	HITS-CLIP	23142080	1	0	0	Unspecified
mirnet-mmu-10955	mmu-mir-31-5p	MIMAT0000538	Cep72	ENSMUSG00000021572	74470	NO	HITS-CLIP	21258322	1	0	0	Unspecified
mirnet-mmu-11000	mmu-mir-129-5p	MIMAT0000209	Zfp871	ENSMUSG00000024298	208292	NO	HITS-CLIP	23142080	1	0	0	Unspecified
mirnet-mmu-11019	mmu-mir-129-5p	MIMAT0000209	Mau2	ENSMUSG00000031858	74549	NO	HITS-CLIP	21258322	1	0	0	Unspecified
mirnet-mmu-11033	mmu-mir-129-5p	MIMAT0000209	Mau2	ENSMUSG00000028803	74552	NO	HITS-CLIP	25083871	1	0	0	Unspecified
mirnet-mmu-11086	mmu-mir-339-5p	MIMAT0000584	Timmdc1	ENSMUSG00000002846	76916	NO	HITS-CLIP	23597149	1	0	0	Unspecified
mirnet-mmu-11092	mmu-mir-339-5p	MIMAT0000584	Timmdc1	ENSMUSG00000002846	76916	NO	HITS-CLIP	25083871	1	0	0	Unspecified
mirnet-mmu-11096	mmu-mir-211-5p	MIMAT0000668	Atp6v1e2	ENSMUSG00000053375	74915	NO	HITS-CLIP	21258322	1	0	0	Unspecified
mirnet-mmu-11123	mmu-mir-129-5p	MIMAT0000209	Prkd3	ENSMUSG00000024070	75292	NO	HITS-CLIP	23142080	1	0	0	Unspecified
mirnet-mmu-11146	mmu-mir-129-5p	MIMAT0000209	Ing5	ENSMUSG00000026283	66262	NO	HITS-CLIP	23142080	1	0	0	Unspecified
mirnet-mmu-11187	mmu-mir-129-5p	MIMAT0000209	Zfp933	ENSMUSG00000059423	242747	NO	HITS-CLIP	25083871	1	0	0	Unspecified
mirnet-mmu-11199	mmu-mir-129-5p	MIMAT0000209	Krt24	ENSMUSG00000032030	75717	NO	HITS-CLIP	23142080	1	0	0	Unspecified
mirnet-mmu-11206	mmu-mir-93-5p	MIMAT0000540	Fam227a	ENSMUSG00000042564	75729	NO	HITS-CLIP	21258322	1	0	0	Unspecified
mirnet-mmu-11207	mmu-mir-93-5p	MIMAT0000540	Fam227a	ENSMUSG00000042564	75729	NO	HITS-CLIP	25083871	1	0	0	Unspecified
mirnet-mmu-11213	mmu-mir-30d-5p	MIMAT0000515	Fam227a	ENSMUSG00000042564	75729	NO	HITS-CLIP	23142080	1	0	0	Unspecified
mirnet-mmu-11214	mmu-mir-339-5p	MIMAT0000584	Fam227a	ENSMUSG00000042564	75729	NO	HITS-CLIP	21258322	1	0	0	Unspecified
mirnet-mmu-11256	mmu-mir-149-5p	MIMAT0000159	Mpp7	ENSMUSG00000057440	75739	NO	HITS-CLIP	21258322	1	0	0	Unspecified
mirnet-mmu-11317	mmu-mir-129-5p	MIMAT0000209	Cdyl2	ENSMUSG00000021710	75805	NO	HITS-CLIP	25083871	1	0	0	Unspecified
mirnet-mmu-11385	mmu-mir-211-5p	MIMAT0000668	Samd7	ENSMUSG00000051860	75953	NO	HITS-CLIP	21258322	1	0	0	Unspecified
mirnet-mmu-11404	mmu-mir-129-5p	MIMAT0000209	Jakmip1	ENSMUSG00000070034	109032	NO	HITS-CLIP	25083871	1	0	0	Unspecified
mirnet-mmu-11417	mmu-let-7d-5p	MIMAT0000383	Zfp444	ENSMUSG00000044876	72667	NO	HITS-CLIP	21258322	1	0	0	Unspecified
mirnet-mmu-11420	mmu-let-7g-5p	MIMAT0000121	Zfp444	ENSMUSG00000044876	72667	NO	HITS-CLIP	21258322	1	0	0	Unspecified
mirnet-mmu-11425	mmu-let-7c-5p	MIMAT0000523	Zfp444	ENSMUSG00000044876	72667	NO	HITS-CLIP	21258322	1	0	0	Unspecified
mirnet-mmu-11436	mmu-let-7a-5p	MIMAT0000521	Zfp444	ENSMUSG00000038010	76138	NO	HITS-CLIP	21258322	1	0	0	Unspecified
mirnet-mmu-11554	mmu-mir-129-5p	MIMAT0000209	Pcnp	ENSMUSG00000037455	76306	NO	HITS-CLIP	25083871	1	0	0	Unspecified
mirnet-mmu-11576	mmu-mir-339-5p	MIMAT0000584	Exosc4	ENSMUSG00000022159	76338	NO	HITS-CLIP	21258322	1	0	0	Unspecified
mirnet-mmu-11626	mmu-mir-339-5p	MIMAT0000584	Kdelc2	ENSMUSG00000029536	384281	NO	HITS-CLIP	21258322	1	0	0	Unspecified
mirnet-mmu-11719	mmu-mir-339-5p	MIMAT0000584	Mzt1	ENSMUSG00000033186	76789	NO	HITS-CLIP	25083871	1	0	0	Unspecified
mirnet-mmu-11755	mmu-mir-93-5p	MIMAT0000540	Ago4	ENSMUSG00000042500	76850	NO	HITS-CLIP	23142080	1	0	0	Unspecified
mirnet-mmu-11797	mmu-mir-151-3p	MIMAT0000161	Mup10	ENSMUSG00000028419	76959	NO	HITS-CLIP	23597149	1	0	0	Unspecified
mirnet-mmu-11912	mmu-mir-339-5p	MIMAT0000584	Agl	ENSMUSG00000033400	77559	NO	HITS-CLIP	21258322	1	0	0	Unspecified
mirnet-mmu-11913	mmu-mir-129-5p	MIMAT0000209	Agl	ENSMUSG00000041126	77605	NO	HITS-CLIP	25083871	1	0	0	Unspecified
mirnet-mmu-11952	mmu-mir-129-5p	MIMAT0000209	Fam178a	ENSMUSG00000036097	226151	NO	HITS-CLIP	23142080	1	0	0	Unspecified
mirnet-mmu-11999	mmu-mir-339-5p	MIMAT0000584	Ddo	ENSMUSG00000014550	78287	NO	HITS-CLIP	21258322	1	0	0	Unspecified
mirnet-mmu-12012	mmu-mir-339-5p	MIMAT0000584	Fam219b	ENSMUSG00000032305	78323	NO	HITS-CLIP	21258322	1	0	0	Unspecified
mirnet-mmu-12023	mmu-mir-211-5p	MIMAT0000668	Pgm5	ENSMUSG00000041731	226041	NO	HITS-CLIP	21258322	1	0	0	Unspecified
mirnet-mmu-12095	mmu-mir-339-5p	MIMAT0000584	Mar-02	ENSMUSG00000079557	224703	NO	HITS-CLIP	23597149	1	0	0	Unspecified
mirnet-mmu-12099	mmu-mir-339-5p	MIMAT0000584	Mar-02	ENSMUSG00000079557	224703	NO	HITS-CLIP	21258322	1	0	0	Unspecified
mirnet-mmu-12172	mmu-mir-129-5p	MIMAT0000209	Ndor1	ENSMUSG00000006471	78797	NO	HITS-CLIP	23142080	1	0	0	Unspecified
mirnet-mmu-12239	mmu-mir-149-5p	MIMAT0000159	Zdhhc3	ENSMUSG00000025786	69035	NO	HITS-CLIP	23597149	1	0	0	Unspecified
mirnet-mmu-12242	mmu-mir-339-5p	MIMAT0000584	Zdhhc3	ENSMUSG00000025786	69035	NO	HITS-CLIP	21258322	1	0	0	Unspecified
mirnet-mmu-12277	mmu-mir-29a-3p	MIMAT0000535	Pigt	ENSMUSG00000006763	78935	NO	HITS-CLIP	21258322	1	0	0	Unspecified
mirnet-mmu-12389	mmu-mir-129-5p	MIMAT0000209	Mrpl19	ENSMUSG00000030045	56284	NO	HITS-CLIP	23142080	1	0	0	Unspecified
mirnet-mmu-12427	mmu-mir-339-5p	MIMAT0000584	P2ry4	ENSMUSG00000044359	57385	NO	HITS-CLIP	21258322	1	0	0	Unspecified
mirnet-mmu-12438	mmu-mir-211-5p	MIMAT0000668	Bcmo1	ENSMUSG00000031845	63857	NO	HITS-CLIP	23597149	1	0	0	Unspecified
mirnet-mmu-12439	mmu-mir-211-5p	MIMAT0000668	Bcmo1	ENSMUSG00000031845	63857	NO	HITS-CLIP	21258322	1	0	0	Unspecified
mirnet-mmu-12455	mmu-mir-129-5p	MIMAT0000209	Dusp10	ENSMUSG00000021215	56349	NO	HITS-CLIP	23142080	1	0	0	Unspecified
mirnet-mmu-12470	mmu-mir-129-5p	MIMAT0000209	Trio	ENSMUSG00000024212	64144	NO	HITS-CLIP	23142080	1	0	0	Unspecified
mirnet-mmu-12477	mmu-mir-129-5p	MIMAT0000209	Zbtb21	ENSMUSG00000046962	114565	NO	HITS-CLIP	23142080	1	0	0	Unspecified
mirnet-mmu-12491	mmu-mir-339-5p	MIMAT0000584	Xrcc2	ENSMUSG00000028933	57434	NO	HITS-CLIP	25083871	1	0	0	Unspecified
mirnet-mmu-12498	mmu-mir-339-5p	MIMAT0000584	Xrcc2	ENSMUSG00000028933	57434	NO	HITS-CLIP	21258322	1	0	0	Unspecified
mirnet-mmu-12622	mmu-mir-23a-3p	MIMAT0000532	Ms4a4c	ENSMUSG00000024675	64380	NO	HITS-CLIP	23597149	1	0	0	Unspecified
mirnet-mmu-12626	mmu-mir-23b-3p	MIMAT0000125	Ms4a4c	ENSMUSG00000024675	64380	NO	HITS-CLIP	23597149	1	0	0	Unspecified
mirnet-mmu-12638	mmu-mir-23a-3p	MIMAT0000532	Ms4a4c	ENSMUSG00000024675	64380	NO	HITS-CLIP	19536157	1	0	0	Unspecified
mirnet-mmu-12641	mmu-mir-23a-3p	MIMAT0000532	Ms4a4c	ENSMUSG00000024675	64380	NO	HITS-CLIP	21258322	1	0	0	Unspecified
mirnet-mmu-12642	mmu-mir-23b-3p	MIMAT0000125	Ms4a4c	ENSMUSG00000024675	64380	NO	HITS-CLIP	21258322	1	0	0	Unspecified
mirnet-mmu-12643	mmu-mir-23b-3p	MIMAT0000125	Ms4a4c	ENSMUSG00000024675	64380	NO	HITS-CLIP	19536157	1	0	0	Unspecified
mirnet-mmu-12685	mmu-mir-129-5p	MIMAT0000209	Afg3l1	ENSMUSG00000031967	114896	NO	HITS-CLIP	25083871	1	0	0	Unspecified
mirnet-mmu-12687	mmu-mir-129-5p	MIMAT0000209	Afg3l1	ENSMUSG00000031967	114896	NO	HITS-CLIP	21258322	1	0	0	Unspecified
mirnet-mmu-12725	mmu-mir-339-5p	MIMAT0000584	Akap8	ENSMUSG00000029423	57749	NO	HITS-CLIP	21258322	1	0	0	Unspecified
mirnet-mmu-12842	mmu-mir-129-5p	MIMAT0000209	Ptges3	ENSMUSG00000071415	65019	NO	HITS-CLIP	23142080	1	0	0	Unspecified
mirnet-mmu-12843	mmu-mir-129-5p	MIMAT0000209	Ptges3	ENSMUSG00000071415	100044627	NO	HITS-CLIP	23142080	1	0	0	Unspecified
mirnet-mmu-12865	mmu-mir-30d-5p	MIMAT0000515	Lpar3	ENSMUSG00000036832	65086	NO	HITS-CLIP	21258322	1	0	0	Unspecified
mirnet-mmu-12868	mmu-mir-30d-5p	MIMAT0000515	Lpar3	ENSMUSG00000036832	65086	NO	HITS-CLIP	23597149	1	0	0	Unspecified
mirnet-mmu-12893	mmu-mir-129-5p	MIMAT0000209	Bean1	ENSMUSG00000038400	65112	NO	HITS-CLIP	23142080	1	0	0	Unspecified
mirnet-mmu-12894	mmu-mir-129-5p	MIMAT0000209	Pmepa1	ENSMUSG00000038400	65112	NO	HITS-CLIP	23142080	1	0	0	Unspecified
mirnet-mmu-12914	mmu-mir-27b-3p	MIMAT0000126	Ranbp17	ENSMUSG00000040594	66011	NO	HITS-CLIP	21258322	1	0	0	Unspecified
mirnet-mmu-12943	mmu-mir-27b-3p	MIMAT0000126	Trem1	ENSMUSG00000042265	58217	NO	HITS-CLIP	21258322	1	0	0	Unspecified
mirnet-mmu-12945	mmu-mir-27b-3p	MIMAT0000126	Trem1	ENSMUSG00000042265	58217	NO	HITS-CLIP	25083871	1	0	0	Unspecified
mirnet-mmu-12991	mmu-mir-30d-5p	MIMAT0000515	Rrad	ENSMUSG00000031880	56437	NO	HITS-CLIP	25083871	1	0	0	Unspecified
mirnet-mmu-13021	mmu-mir-129-5p	MIMAT0000209	Edaradd	ENSMUSG00000004698	79221	NO	HITS-CLIP	23142080	1	0	0	Unspecified
mirnet-mmu-13025	mmu-mir-129-5p	MIMAT0000209	Rhoj	ENSMUSG00000017747	80860	NO	HITS-CLIP	23142080	1	0	0	Unspecified
mirnet-mmu-13071	mmu-mir-129-5p	MIMAT0000209	Jdp2	ENSMUSG00000057132	77945	NO	HITS-CLIP	25083871	1	0	0	Unspecified
mirnet-mmu-13080	mmu-mir-30d-5p	MIMAT0000515	Mgea5	ENSMUSG00000025220	76055	NO	HITS-CLIP	25083871	1	0	0	Unspecified
mirnet-mmu-13095	mmu-mir-339-5p	MIMAT0000584	Siglece	ENSMUSG00000030474	83382	NO	HITS-CLIP	21258322	1	0	0	Unspecified
mirnet-mmu-13248	mmu-mir-93-5p	MIMAT0000540	Nedd4l	ENSMUSG00000024589	83814	NO	HITS-CLIP	25083871	1	0	0	Unspecified
mirnet-mmu-13291	mmu-mir-129-5p	MIMAT0000209	Tcf23	ENSMUSG00000037995	93842	NO	HITS-CLIP	23142080	1	0	0	Unspecified
mirnet-mmu-13339	mmu-mir-30d-5p	MIMAT0000515	Narg2	ENSMUSG00000032235	93697	NO	HITS-CLIP	25083871	1	0	0	Unspecified
mirnet-mmu-13363	mmu-mir-339-5p	MIMAT0000584	Dqx1	ENSMUSG00000009145	93838	NO	HITS-CLIP	21258322	1	0	0	Unspecified
mirnet-mmu-13402	mmu-mir-27b-3p	MIMAT0000126	Pcdhb5	ENSMUSG00000063687	93876	NO	HITS-CLIP	21258322	1	0	0	Unspecified
mirnet-mmu-13479	mmu-mir-129-5p	MIMAT0000209	Fkbp6	ENSMUSG00000040013	94244	NO	HITS-CLIP	23597149	1	0	0	Unspecified
mirnet-mmu-13480	mmu-mir-129-5p	MIMAT0000209	Fkbp6	ENSMUSG00000030189	56449	NO	HITS-CLIP	21258322	1	0	0	Unspecified
mirnet-mmu-13481	mmu-mir-129-5p	MIMAT0000209	Fkbp6	ENSMUSG00000030189	56449	NO	HITS-CLIP	25083871	1	0	0	Unspecified
mirnet-mmu-13554	mmu-mir-129-5p	MIMAT0000209	Diexf	ENSMUSG00000042510	212439	NO	HITS-CLIP	23142080	1	0	0	Unspecified
mirnet-mmu-13590	mmu-mir-129-5p	MIMAT0000209	Dlgap4	ENSMUSG00000039787	99151	NO	HITS-CLIP	23142080	1	0	0	Unspecified
mirnet-mmu-13598	mmu-mir-339-5p	MIMAT0000584	Cercam	ENSMUSG00000039787	99151	NO	HITS-CLIP	21258322	1	0	0	Unspecified
mirnet-mmu-13678	mmu-mir-148b-3p	MIMAT0000580	Clca2	ENSMUSG00000036960	229933	NO	HITS-CLIP	21258322	1	0	0	Unspecified
mirnet-mmu-13704	mmu-mir-339-5p	MIMAT0000584	Isg20l2	ENSMUSG00000048039	229504	NO	HITS-CLIP	21258322	1	0	0	Unspecified
mirnet-mmu-13726	mmu-mir-143-3p	MIMAT0000247	Acnat1	ENSMUSG00000049799	100061	NO	HITS-CLIP	21258322	1	0	0	Unspecified
mirnet-mmu-13770	mmu-mir-129-5p	MIMAT0000209	Mob3c	ENSMUSG00000041025	212632	NO	HITS-CLIP	25083871	1	0	0	Unspecified
mirnet-mmu-13891	mmu-mir-149-5p	MIMAT0000159	Spred3	ENSMUSG00000037239	101809	NO	Sequencing	19536157	1	0	0	Unspecified
mirnet-mmu-13954	mmu-mir-339-5p	MIMAT0000584	Lars2	ENSMUSG00000035202	102436	NO	HITS-CLIP	23597149	1	1	0	Unspecified
mirnet-mmu-13999	mmu-mir-339-5p	MIMAT0000584	Lars2	ENSMUSG00000035202	102436	NO	HITS-CLIP	21258322	1	1	0	Unspecified
mirnet-mmu-14061	mmu-mir-339-5p	MIMAT0000584	AI597468	ENSMUSG00000060935	103266	NO	HITS-CLIP	21258322	1	0	0	Unspecified
mirnet-mmu-14072	mmu-mir-339-5p	MIMAT0000584	AI597468	ENSMUSG00000060935	103266	NO	HITS-CLIP	25083871	1	0	0	Unspecified
mirnet-mmu-14078	mmu-mir-129-5p	MIMAT0000209	Fam211b	ENSMUSG00000046807	192734	NO	HITS-CLIP	23142080	1	0	0	Unspecified
mirnet-mmu-14097	mmu-mir-129-5p	MIMAT0000209	Enpp3	ENSMUSG00000020290	103573	NO	HITS-CLIP	23142080	1	0	0	Unspecified
mirnet-mmu-14121	mmu-mir-149-5p	MIMAT0000159	Tns4	ENSMUSG00000017607	217169	NO	HITS-CLIP	25083871	1	0	0	Unspecified
mirnet-mmu-14191	mmu-mir-129-5p	MIMAT0000209	Slc16a6	ENSMUSG00000038351	97761	NO	HITS-CLIP	23142080	1	0	0	Unspecified
mirnet-mmu-14236	mmu-mir-30d-5p	MIMAT0000515	Cep170b	ENSMUSG00000072825	217882	NO	HITS-CLIP	25083871	1	1	0	Unspecified
mirnet-mmu-14259	mmu-mir-30d-5p	MIMAT0000515	Cep170b	ENSMUSG00000072825	217882	NO	HITS-CLIP	23142080	1	1	0	Unspecified
mirnet-mmu-14260	mmu-mir-30d-5p	MIMAT0000515	Cep170b	ENSMUSG00000072825	217882	NO	HITS-CLIP	23597149	1	1	0	Unspecified
mirnet-mmu-14310	mmu-mir-339-5p	MIMAT0000584	Utp15	ENSMUSG00000041747	105372	NO	HITS-CLIP	21258322	1	0	0	Unspecified
mirnet-mmu-14400	mmu-mir-129-5p	MIMAT0000209	Fam160b1	ENSMUSG00000095098	240514	NO	HITS-CLIP	25083871	1	0	0	Unspecified
mirnet-mmu-14534	mmu-mir-339-5p	MIMAT0000584	Man2a2	ENSMUSG00000038886	140481	NO	HITS-CLIP	21258322	1	0	0	Unspecified
mirnet-mmu-14584	mmu-mir-339-5p	MIMAT0000584	Pnpla3	ENSMUSG00000041653	116939	NO	HITS-CLIP	21258322	1	0	0	Unspecified
mirnet-mmu-14607	mmu-mir-129-5p	MIMAT0000209	Tirap	ENSMUSG00000032041	117149	NO	HITS-CLIP	21258322	1	0	0	Unspecified
mirnet-mmu-14610	mmu-mir-129-5p	MIMAT0000209	Tirap	ENSMUSG00000032041	117149	NO	HITS-CLIP	25083871	1	0	0	Unspecified
mirnet-mmu-14626	mmu-mir-29a-3p	MIMAT0000535	Col4a6	ENSMUSG00000064036	71263	YES	Luciferase assay//qRT-PCR//Western blot	23139829	1	0	0	Unspecified
mirnet-mmu-14646	mmu-mir-339-5p	MIMAT0000584	Elmo2	ENSMUSG00000022438	170736	NO	HITS-CLIP	21258322	1	0	0	Unspecified
mirnet-mmu-14651	mmu-mir-129-5p	MIMAT0000209	Cspg4	ENSMUSG00000032911	121021	NO	HITS-CLIP	23142080	1	0	0	Unspecified
mirnet-mmu-14675	mmu-mir-339-5p	MIMAT0000584	Ube2j2	ENSMUSG00000053646	235611	NO	HITS-CLIP	21258322	1	0	0	Unspecified
mirnet-mmu-14722	mmu-mir-129-5p	MIMAT0000209	Slc7a12	ENSMUSG00000039710	140918	NO	HITS-CLIP	23142080	1	0	0	Unspecified
mirnet-mmu-14776	mmu-mir-129-5p	MIMAT0000209	Med16	ENSMUSG00000013833	216154	NO	HITS-CLIP	25083871	1	0	0	Unspecified
mirnet-mmu-14829	mmu-mir-93-5p	MIMAT0000540	Ppp1r3b	ENSMUSG00000031903	192654	NO	HITS-CLIP	23597149	1	1	0	Unspecified
mirnet-mmu-14848	mmu-mir-339-5p	MIMAT0000584	Rhbdl3	ENSMUSG00000017692	246104	NO	HITS-CLIP	23597149	1	0	0	Unspecified
mirnet-mmu-14853	mmu-mir-339-5p	MIMAT0000584	Rhbdl3	ENSMUSG00000017692	246104	NO	HITS-CLIP	23142080	1	0	0	Unspecified
mirnet-mmu-14856	mmu-mir-339-5p	MIMAT0000584	Rhbdl3	ENSMUSG00000017692	246104	NO	HITS-CLIP	25083871	1	0	0	Unspecified
mirnet-mmu-14857	mmu-mir-339-5p	MIMAT0000584	Rhbdl3	ENSMUSG00000017692	246104	NO	HITS-CLIP	19536157	1	0	0	Unspecified
mirnet-mmu-14862	mmu-mir-339-5p	MIMAT0000584	Rhbdl3	ENSMUSG00000017692	246104	NO	HITS-CLIP	21258322	1	0	0	Unspecified
mirnet-mmu-14869	mmu-mir-149-5p	MIMAT0000159	Fktn	ENSMUSG00000028414	246179	NO	HITS-CLIP	21258322	1	0	0	Unspecified
mirnet-mmu-14953	mmu-mir-339-5p	MIMAT0000584	Slc24a6	ENSMUSG00000032754	170756	NO	HITS-CLIP	21258322	1	0	0	Unspecified
mirnet-mmu-14961	mmu-mir-339-5p	MIMAT0000584	Slc24a6	ENSMUSG00000032754	170756	NO	HITS-CLIP	25083871	1	0	0	Unspecified
mirnet-mmu-14994	mmu-mir-129-5p	MIMAT0000209	Prokr2	ENSMUSG00000037652	241915	NO	HITS-CLIP	23142080	1	0	0	Unspecified
mirnet-mmu-15028	mmu-mir-339-5p	MIMAT0000584	Acer1	ENSMUSG00000045019	171168	NO	HITS-CLIP	21258322	1	0	0	Unspecified
mirnet-mmu-15201	mmu-mir-129-5p	MIMAT0000209	Cytip	ENSMUSG00000026832	227929	NO	HITS-CLIP	25083871	1	0	0	Unspecified
mirnet-mmu-15234	mmu-mir-129-5p	MIMAT0000209	Cytip	ENSMUSG00000052512	78286	NO	HITS-CLIP	23142080	1	0	0	Unspecified
mirnet-mmu-15366	mmu-mir-129-5p	MIMAT0000209	Rbm47	ENSMUSG00000070780	245945	NO	HITS-CLIP	25083871	1	0	0	Unspecified
mirnet-mmu-15392	mmu-mir-129-5p	MIMAT0000209	Rbm47	ENSMUSG00000070780	245945	NO	HITS-CLIP	23142080	1	0	0	Unspecified
mirnet-mmu-15463	mmu-mir-339-5p	MIMAT0000584	Pycr1	ENSMUSG00000025140	209027	NO	HITS-CLIP	21258322	1	0	0	Unspecified
mirnet-mmu-15477	mmu-mir-23a-3p	MIMAT0000532	Mtss1	ENSMUSG00000098488	211429	YES	Immunohistochemistry//Luciferase assay//qRT-PCR//Western blot	22628407	1	0	0	Unspecified
mirnet-mmu-15563	mmu-mir-339-5p	MIMAT0000584	Dhrs7b	ENSMUSG00000042569	216820	NO	HITS-CLIP	21258322	1	0	0	Unspecified
mirnet-mmu-15603	mmu-mir-27b-3p	MIMAT0000126	Rprd1a	ENSMUSG00000040446	225283	NO	HITS-CLIP	21258322	1	0	0	Unspecified
mirnet-mmu-15616	mmu-mir-211-5p	MIMAT0000668	Exosc2	ENSMUSG00000035437	227800	NO	HITS-CLIP	21258322	1	0	0	Unspecified
mirnet-mmu-15639	mmu-mir-129-5p	MIMAT0000209	Pdik1l	ENSMUSG00000066838	232855	NO	HITS-CLIP	23142080	1	0	0	Unspecified
mirnet-mmu-15686	mmu-mir-328-3p	MIMAT0000565	Ms4a6c	ENSMUSG00000079419	73656	NO	HITS-CLIP	21258322	1	0	0	Unspecified
mirnet-mmu-15786	mmu-mir-339-5p	MIMAT0000584	Zbtb8b	ENSMUSG00000048485	215627	NO	HITS-CLIP	25083871	1	0	0	Unspecified
mirnet-mmu-15928	mmu-mir-339-5p	MIMAT0000584	Dclre1c	ENSMUSG00000026648	227525	NO	HITS-CLIP	21258322	1	0	0	Unspecified
mirnet-mmu-16024	mmu-mir-101b-3p	MIMAT0000616	Rcor3	ENSMUSG00000053390	240067	NO	HITS-CLIP	25083871	1	0	0	Unspecified
mirnet-mmu-16051	mmu-mir-339-5p	MIMAT0000584	C5ar2	ENSMUSG00000074361	319430	NO	HITS-CLIP	23597149	1	0	0	Unspecified
mirnet-mmu-16060	mmu-mir-339-5p	MIMAT0000584	C5ar2	ENSMUSG00000051212	321019	NO	HITS-CLIP	21258322	1	0	0	Unspecified
mirnet-mmu-16075	mmu-mir-148b-3p	MIMAT0000580	Gpr157	ENSMUSG00000047875	269604	NO	HITS-CLIP	21258322	1	0	0	Unspecified
mirnet-mmu-16148	mmu-mir-339-5p	MIMAT0000584	Syt15	ENSMUSG00000041479	319508	NO	HITS-CLIP	21258322	1	0	0	Unspecified
mirnet-mmu-16155	mmu-mir-30d-5p	MIMAT0000515	Zfp446	ENSMUSG00000033961	269870	NO	HITS-CLIP	25083871	1	0	0	Unspecified
mirnet-mmu-16163	mmu-mir-339-5p	MIMAT0000584	Zfp446	ENSMUSG00000033961	269870	NO	HITS-CLIP	21258322	1	0	0	Unspecified
mirnet-mmu-16187	mmu-mir-339-5p	MIMAT0000584	Zfp446	ENSMUSG00000033961	269870	NO	HITS-CLIP	25083871	1	0	0	Unspecified
mirnet-mmu-16242	mmu-mir-129-5p	MIMAT0000209	Mb21d1	ENSMUSG00000058258	319554	NO	HITS-CLIP	23142080	1	0	0	Unspecified
mirnet-mmu-16265	mmu-mir-129-5p	MIMAT0000209	Zmat1	ENSMUSG00000052676	215693	NO	HITS-CLIP	25083871	1	0	0	Unspecified
mirnet-mmu-16290	mmu-mir-211-5p	MIMAT0000668	Itpripl2	ENSMUSG00000095115	319622	NO	HITS-CLIP	21258322	1	0	0	Unspecified
mirnet-mmu-16300	mmu-mir-23a-3p	MIMAT0000532	Tmem241	ENSMUSG00000049411	338363	NO	HITS-CLIP	25083871	1	0	0	Unspecified
mirnet-mmu-16306	mmu-mir-23b-3p	MIMAT0000125	Tmem241	ENSMUSG00000049411	338363	NO	HITS-CLIP	25083871	1	0	0	Unspecified
mirnet-mmu-16352	mmu-mir-129-5p	MIMAT0000209	Fsd1l	ENSMUSG00000054752	319636	NO	HITS-CLIP	25083871	1	0	0	Unspecified
mirnet-mmu-16354	mmu-mir-129-5p	MIMAT0000209	Fsd1l	ENSMUSG00000054752	319636	NO	HITS-CLIP	23142080	1	0	0	Unspecified
mirnet-mmu-16364	mmu-mir-129-5p	MIMAT0000209	Tspyl5	ENSMUSG00000049122	242506	NO	HITS-CLIP	23142080	1	0	0	Unspecified
mirnet-mmu-16415	mmu-mir-143-3p	MIMAT0000247	Myo5c	ENSMUSG00000026709	226539	NO	HITS-CLIP	23597149	1	0	0	Unspecified
mirnet-mmu-16427	mmu-mir-339-5p	MIMAT0000584	Dars2	ENSMUSG00000021256	105242496	NO	HITS-CLIP	21258322	1	0	0	Unspecified
mirnet-mmu-16455	mmu-mir-29a-3p	MIMAT0000535	Lactb2	ENSMUSG00000022558	223658	NO	HITS-CLIP	21258322	1	0	0	Unspecified
mirnet-mmu-16458	mmu-mir-339-5p	MIMAT0000584	Mroh1	ENSMUSG00000022558	223658	NO	HITS-CLIP	21258322	1	0	0	Unspecified
mirnet-mmu-16530	mmu-mir-151-3p	MIMAT0000161	Lrrc4c	ENSMUSG00000050587	241568	NO	HITS-CLIP	21258322	1	0	0	Unspecified
mirnet-mmu-16533	mmu-mir-129-5p	MIMAT0000209	Lrrc4c	ENSMUSG00000040302	269623	NO	HITS-CLIP	23142080	1	0	0	Unspecified
mirnet-mmu-16551	mmu-mir-129-5p	MIMAT0000209	Ammecr1l	ENSMUSG00000041915	225339	NO	HITS-CLIP	23142080	1	0	0	Unspecified
mirnet-mmu-16565	mmu-mir-339-5p	MIMAT0000584	Smtnl2	ENSMUSG00000045667	276829	NO	HITS-CLIP	21258322	1	0	0	Unspecified
mirnet-mmu-16648	mmu-mir-129-5p	MIMAT0000209	Uhrf1bp1l	ENSMUSG00000019951	75089	NO	HITS-CLIP	23142080	1	0	0	Unspecified
mirnet-mmu-16654	mmu-mir-129-5p	MIMAT0000209	Tmcc3	ENSMUSG00000046610	319888	NO	HITS-CLIP	21258322	1	0	0	Unspecified
mirnet-mmu-16655	mmu-mir-211-5p	MIMAT0000668	Tmcc3	ENSMUSG00000046610	319888	NO	HITS-CLIP	21258322	1	0	0	Unspecified
mirnet-mmu-16656	mmu-mir-129-5p	MIMAT0000209	Oacyl	ENSMUSG00000046610	319888	NO	HITS-CLIP	25083871	1	0	0	Unspecified
mirnet-mmu-16723	mmu-mir-129-5p	MIMAT0000209	Fam161b	ENSMUSG00000037447	214855	NO	HITS-CLIP	23142080	1	0	0	Unspecified
mirnet-mmu-16731	mmu-mir-31-5p	MIMAT0000538	Ttll1	ENSMUSG00000022442	319953	NO	HITS-CLIP	21258322	1	0	0	Unspecified
mirnet-mmu-16756	mmu-mir-129-5p	MIMAT0000209	Nyap2	ENSMUSG00000038126	269702	NO	HITS-CLIP	23142080	1	0	0	Unspecified
mirnet-mmu-16838	mmu-mir-129-5p	MIMAT0000209	Jhdm1d	ENSMUSG00000034652	217303	NO	HITS-CLIP	25083871	1	0	0	Unspecified
mirnet-mmu-16846	mmu-mir-30d-5p	MIMAT0000515	Cd300a	ENSMUSG00000034652	217303	NO	HITS-CLIP	21258322	1	0	0	Unspecified
mirnet-mmu-16866	mmu-mir-30d-5p	MIMAT0000515	Cd300a	ENSMUSG00000034652	217303	NO	HITS-CLIP	25083871	1	0	0	Unspecified
mirnet-mmu-16909	mmu-mir-339-5p	MIMAT0000584	Gdpgp1	ENSMUSG00000050973	269952	NO	HITS-CLIP	21258322	1	0	0	Unspecified
mirnet-mmu-17028	mmu-mir-129-5p	MIMAT0000209	Plekhm3	ENSMUSG00000048070	193003	NO	HITS-CLIP	23142080	1	0	0	Unspecified
mirnet-mmu-17040	mmu-mir-143-3p	MIMAT0000247	Rreb1	ENSMUSG00000035506	171286	YES	ChIP-seq//Luciferase assay//Microarray//qRT-PCR//Western blot	21159816	1	0	0	Unspecified
mirnet-mmu-17093	mmu-mir-129-5p	MIMAT0000209	Rnf152	ENSMUSG00000047496	320311	NO	HITS-CLIP	23142080	1	0	0	Unspecified
mirnet-mmu-17213	mmu-mir-339-5p	MIMAT0000584	Zfp799	ENSMUSG00000095253	240064	NO	HITS-CLIP	21258322	1	0	0	Unspecified
mirnet-mmu-17229	mmu-mir-339-5p	MIMAT0000584	Mmp25	ENSMUSG00000023903	240047	NO	HITS-CLIP	21258322	1	0	0	Unspecified
mirnet-mmu-17271	mmu-mir-151-5p	MIMAT0004536	Rinl	ENSMUSG00000051735	320435	NO	HITS-CLIP	21258322	1	0	0	Unspecified
mirnet-mmu-17274	mmu-mir-339-5p	MIMAT0000584	Rinl	ENSMUSG00000051735	320435	NO	HITS-CLIP	21258322	1	0	0	Unspecified
mirnet-mmu-17425	mmu-mir-211-5p	MIMAT0000668	Arhgap11a	ENSMUSG00000041219	228482	NO	HITS-CLIP	25083871	1	0	0	Unspecified
mirnet-mmu-17512	mmu-mir-339-5p	MIMAT0000584	Ptchd2	ENSMUSG00000041544	242748	NO	HITS-CLIP	21258322	1	0	0	Unspecified
mirnet-mmu-17559	mmu-mir-103-3p	MIMAT0000546	Mbtps2	ENSMUSG00000046873	270669	NO	HITS-CLIP	25083871	1	1	0	Unspecified
mirnet-mmu-17616	mmu-mir-149-5p	MIMAT0000159	Mapkap1	ENSMUSG00000038696	227743	NO	HITS-CLIP	23597149	1	0	0	Unspecified
mirnet-mmu-17619	mmu-mir-149-5p	MIMAT0000159	Mapkap1	ENSMUSG00000038696	227743	NO	HITS-CLIP	21258322	1	0	0	Unspecified
mirnet-mmu-17693	mmu-mir-361-5p	MIMAT0000704	Endov	ENSMUSG00000039850	338371	NO	HITS-CLIP	21258322	1	0	0	Unspecified
mirnet-mmu-17740	mmu-mir-339-5p	MIMAT0000584	Zfp780b	ENSMUSG00000045777	320802	NO	HITS-CLIP	25083871	1	0	0	Unspecified
mirnet-mmu-17741	mmu-mir-129-5p	MIMAT0000209	Ifitm10	ENSMUSG00000045777	320802	NO	HITS-CLIP	23142080	1	0	0	Unspecified
mirnet-mmu-17777	mmu-mir-328-3p	MIMAT0000565	Nkain3	ENSMUSG00000049090	225791	NO	HITS-CLIP	21258322	1	0	0	Unspecified
mirnet-mmu-17779	mmu-mir-129-5p	MIMAT0000209	Zadh2	ENSMUSG00000039697	211329	NO	HITS-CLIP	21258322	1	0	0	Unspecified
mirnet-mmu-17791	mmu-mir-339-5p	MIMAT0000584	Rnd1	ENSMUSG00000054855	223881	NO	HITS-CLIP	21258322	1	0	0	Unspecified
mirnet-mmu-17812	mmu-mir-339-5p	MIMAT0000584	Fam65b	ENSMUSG00000036006	193385	NO	HITS-CLIP	23597149	1	0	0	Unspecified
mirnet-mmu-17828	mmu-mir-339-5p	MIMAT0000584	Fam65b	ENSMUSG00000066595	226844	NO	HITS-CLIP	21258322	1	0	0	Unspecified
mirnet-mmu-17902	mmu-mir-129-5p	MIMAT0000209	Gjd4	ENSMUSG00000047583	209584	NO	HITS-CLIP	23142080	1	0	0	Unspecified
mirnet-mmu-17920	mmu-mir-339-5p	MIMAT0000584	Senp1	ENSMUSG00000033075	223870	NO	HITS-CLIP	25083871	1	0	0	Unspecified
mirnet-mmu-17988	mmu-mir-151-5p	MIMAT0004536	Efcab4a	ENSMUSG00000048200	213573	NO	HITS-CLIP	25083871	1	0	0	Unspecified
mirnet-mmu-17990	mmu-mir-339-5p	MIMAT0000584	Efcab4a	ENSMUSG00000048200	213573	NO	HITS-CLIP	21258322	1	0	0	Unspecified
mirnet-mmu-17995	mmu-mir-151-5p	MIMAT0004536	Efcab4a	ENSMUSG00000048200	213573	NO	HITS-CLIP	21258322	1	0	0	Unspecified
mirnet-mmu-18044	mmu-mir-148b-3p	MIMAT0000580	Scml4	ENSMUSG00000044770	268297	NO	HITS-CLIP	21258322	1	0	0	Unspecified
mirnet-mmu-18051	mmu-mir-23b-3p	MIMAT0000125	Itpk1	ENSMUSG00000057963	217837	NO	HITS-CLIP	21258322	1	0	0	Unspecified
mirnet-mmu-18055	mmu-mir-23a-3p	MIMAT0000532	Itpk1	ENSMUSG00000057963	217837	NO	HITS-CLIP	21258322	1	0	0	Unspecified
mirnet-mmu-18190	mmu-mir-339-5p	MIMAT0000584	Car9	ENSMUSG00000028463	230099	NO	HITS-CLIP	21258322	1	0	0	Unspecified
mirnet-mmu-18202	mmu-mir-872-5p	MIMAT0004934	Als2cl	ENSMUSG00000044037	235633	NO	HITS-CLIP	21258322	1	0	0	Unspecified
mirnet-mmu-18213	mmu-mir-339-5p	MIMAT0000584	Rbm11	ENSMUSG00000032940	224344	NO	HITS-CLIP	21258322	1	0	0	Unspecified
mirnet-mmu-18241	mmu-mir-149-5p	MIMAT0000159	BC030476	ENSMUSG00000044726	239368	NO	HITS-CLIP	21258322	1	0	0	Unspecified
mirnet-mmu-18246	mmu-mir-149-5p	MIMAT0000159	BC030476	ENSMUSG00000044726	239368	NO	HITS-CLIP	25083871	1	0	0	Unspecified
mirnet-mmu-18301	mmu-mir-339-5p	MIMAT0000584	Hist1h2ac	ENSMUSG00000093769	15077	NO	HITS-CLIP	21258322	1	0	0	Unspecified
mirnet-mmu-18333	mmu-mir-339-5p	MIMAT0000584	Vsig10	ENSMUSG00000066894	231668	NO	HITS-CLIP	21258322	1	0	0	Unspecified
mirnet-mmu-18356	mmu-mir-211-5p	MIMAT0000668	Afmid	ENSMUSG00000046731	216858	NO	HITS-CLIP	21258322	1	0	0	Unspecified
mirnet-mmu-18401	mmu-let-7d-5p	MIMAT0000383	Tnfrsf26	ENSMUSG00000045362	244237	NO	HITS-CLIP	21258322	1	1	0	Unspecified
mirnet-mmu-18411	mmu-let-7c-5p	MIMAT0000523	Tnfrsf26	ENSMUSG00000045362	244237	NO	HITS-CLIP	21258322	1	1	0	Unspecified
mirnet-mmu-18417	mmu-let-7a-5p	MIMAT0000521	Tnfrsf26	ENSMUSG00000045362	244237	NO	HITS-CLIP	21258322	1	1	0	Unspecified
mirnet-mmu-18418	mmu-let-7g-5p	MIMAT0000121	Tnfrsf26	ENSMUSG00000045362	244237	NO	HITS-CLIP	21258322	1	1	0	Unspecified
mirnet-mmu-18449	mmu-mir-31-5p	MIMAT0000538	Tbc1d2	ENSMUSG00000039813	381605	NO	HITS-CLIP	23142080	1	0	0	Unspecified
mirnet-mmu-18471	mmu-mir-339-5p	MIMAT0000584	Cybrd1	ENSMUSG00000027015	73649	NO	HITS-CLIP	21258322	1	0	0	Unspecified
mirnet-mmu-18497	mmu-mir-129-5p	MIMAT0000209	Ybey	ENSMUSG00000033126	216119	NO	HITS-CLIP	25083871	1	0	0	Unspecified
mirnet-mmu-18591	mmu-mir-129-5p	MIMAT0000209	Nanos1	ENSMUSG00000018076	76199	NO	HITS-CLIP	23142080	1	0	0	Unspecified
mirnet-mmu-18619	mmu-mir-149-5p	MIMAT0000159	BC003965	ENSMUSG00000067722	214489	NO	HITS-CLIP	21258322	1	0	0	Unspecified
mirnet-mmu-18620	mmu-mir-149-5p	MIMAT0000159	BC003965	ENSMUSG00000067722	214489	NO	HITS-CLIP	25083871	1	0	0	Unspecified
mirnet-mmu-18632	mmu-mir-129-5p	MIMAT0000209	BC003965	ENSMUSG00000067722	214489	NO	HITS-CLIP	23142080	1	0	0	Unspecified
mirnet-mmu-18739	mmu-mir-149-5p	MIMAT0000159	BC026590	ENSMUSG00000038827	230234	NO	Sequencing	19536157	1	0	0	Unspecified
mirnet-mmu-18784	mmu-mir-339-5p	MIMAT0000584	Bloc1s3	ENSMUSG00000048787	233805	NO	HITS-CLIP	21258322	1	0	0	Unspecified
mirnet-mmu-18817	mmu-mir-211-5p	MIMAT0000668	Zfp229	ENSMUSG00000061544	381067	NO	HITS-CLIP	21258322	1	0	0	Unspecified
mirnet-mmu-18835	mmu-mir-129-5p	MIMAT0000209	Pak6	ENSMUSG00000074923	214230	NO	HITS-CLIP	23142080	1	0	0	Unspecified
mirnet-mmu-18853	mmu-mir-339-5p	MIMAT0000584	Hapln4	ENSMUSG00000007594	330790	NO	HITS-CLIP	25083871	1	0	0	Unspecified
mirnet-mmu-18909	mmu-mir-339-5p	MIMAT0000584	Tigd3	ENSMUSG00000036864	333193	NO	HITS-CLIP	21258322	1	0	0	Unspecified
mirnet-mmu-18976	mmu-mir-339-5p	MIMAT0000584	Klhl41	ENSMUSG00000075307	228003	NO	HITS-CLIP	21258322	1	0	0	Unspecified
mirnet-mmu-19274	mmu-mir-93-5p	MIMAT0000540	Mctp2	ENSMUSG00000031936	244698	NO	HITS-CLIP	23142080	1	0	0	Unspecified
mirnet-mmu-19288	mmu-mir-151-3p	MIMAT0000161	Rmi2	ENSMUSG00000037991	223970	NO	HITS-CLIP	25083871	1	0	0	Unspecified
mirnet-mmu-19314	mmu-mir-339-5p	MIMAT0000584	Rmi2	ENSMUSG00000049515	227357	NO	HITS-CLIP	21258322	1	0	0	Unspecified
mirnet-mmu-19358	mmu-mir-129-5p	MIMAT0000209	Ccdc32	ENSMUSG00000052928	269037	NO	HITS-CLIP	21258322	1	0	0	Unspecified
mirnet-mmu-19400	mmu-mir-320-3p	MIMAT0000666	Ccdc121	ENSMUSG00000050625	403180	NO	HITS-CLIP	25083871	1	0	0	Unspecified
mirnet-mmu-19413	mmu-mir-23a-3p	MIMAT0000532	Rbm44	ENSMUSG00000032625	330267	NO	HITS-CLIP	23142080	1	0	0	Unspecified
mirnet-mmu-19414	mmu-mir-23b-3p	MIMAT0000125	Rbm44	ENSMUSG00000053930	380702	NO	HITS-CLIP	23142080	1	0	0	Unspecified
mirnet-mmu-19472	mmu-mir-129-5p	MIMAT0000209	Hjurp	ENSMUSG00000044783	381280	NO	HITS-CLIP	23142080	1	0	0	Unspecified
mirnet-mmu-19473	mmu-mir-129-5p	MIMAT0000209	Hjurp	ENSMUSG00000044783	212427	NO	HITS-CLIP	23142080	1	0	0	Unspecified
mirnet-mmu-19478	mmu-mir-339-5p	MIMAT0000584	Nsl1	ENSMUSG00000062510	381318	NO	HITS-CLIP	25083871	1	0	0	Unspecified
mirnet-mmu-19551	mmu-mir-328-3p	MIMAT0000565	Aim2	ENSMUSG00000037860	383619	NO	HITS-CLIP	21258322	1	0	0	Unspecified
mirnet-mmu-19608	mmu-mir-129-5p	MIMAT0000209	Triml1	ENSMUSG00000044352	237761	NO	HITS-CLIP	26203562	1	0	0	Unspecified
mirnet-mmu-19660	mmu-mir-339-5p	MIMAT0000584	Dhx37	ENSMUSG00000029480	208144	NO	HITS-CLIP	21258322	1	0	0	Unspecified
mirnet-mmu-19665	mmu-mir-339-5p	MIMAT0000584	Dhx37	ENSMUSG00000029480	208144	NO	HITS-CLIP	25083871	1	0	0	Unspecified
mirnet-mmu-19784	mmu-mir-23a-3p	MIMAT0000532	Fam160b2	ENSMUSG00000022095	239170	NO	HITS-CLIP	23597149	1	0	0	Unspecified
mirnet-mmu-19792	mmu-mir-23b-3p	MIMAT0000125	Fam160b2	ENSMUSG00000022095	239170	NO	HITS-CLIP	23597149	1	0	0	Unspecified
mirnet-mmu-19793	mmu-mir-23b-3p	MIMAT0000125	Fam160b2	ENSMUSG00000022095	239170	NO	HITS-CLIP	25083871	1	0	0	Unspecified
mirnet-mmu-19795	mmu-mir-23b-3p	MIMAT0000125	Fam160b2	ENSMUSG00000022095	239170	NO	HITS-CLIP	23142080	1	0	0	Unspecified
mirnet-mmu-19796	mmu-mir-23b-3p	MIMAT0000125	Fam160b2	ENSMUSG00000022095	239170	NO	HITS-CLIP	19536157	1	0	0	Unspecified
mirnet-mmu-19808	mmu-mir-23a-3p	MIMAT0000532	Fam160b2	ENSMUSG00000022095	239170	NO	HITS-CLIP	21258322	1	0	0	Unspecified
mirnet-mmu-19811	mmu-mir-23a-3p	MIMAT0000532	Fam160b2	ENSMUSG00000022095	239170	NO	HITS-CLIP	19536157	1	0	0	Unspecified
mirnet-mmu-19838	mmu-mir-23a-3p	MIMAT0000532	Fam160b2	ENSMUSG00000022095	239170	NO	HITS-CLIP	23142080	1	0	0	Unspecified
mirnet-mmu-19843	mmu-mir-23b-3p	MIMAT0000125	Fam160b2	ENSMUSG00000022095	239170	NO	HITS-CLIP	21258322	1	0	0	Unspecified
mirnet-mmu-19846	mmu-mir-23a-3p	MIMAT0000532	Fam160b2	ENSMUSG00000022095	239170	NO	HITS-CLIP	25083871	1	0	0	Unspecified
mirnet-mmu-19861	mmu-mir-339-5p	MIMAT0000584	Ecm2	ENSMUSG00000043631	407800	NO	HITS-CLIP	21258322	1	0	0	Unspecified
mirnet-mmu-19901	mmu-mir-149-5p	MIMAT0000159	Zfp941	ENSMUSG00000060314	407812	NO	HITS-CLIP	21258322	1	0	0	Unspecified
mirnet-mmu-19913	mmu-mir-1249-3p	MIMAT0010560	Zfp941	ENSMUSG00000060314	407812	NO	HITS-CLIP	25083871	1	0	0	Unspecified
mirnet-mmu-19933	mmu-mir-339-5p	MIMAT0000584	Tstd2	ENSMUSG00000039096	237926	NO	HITS-CLIP	25083871	1	0	0	Unspecified
mirnet-mmu-19940	mmu-mir-29a-3p	MIMAT0000535	Rsad1	ENSMUSG00000039096	237926	NO	HITS-CLIP	21258322	1	0	0	Unspecified
mirnet-mmu-19961	mmu-mir-129-5p	MIMAT0000209	Slc17a8	ENSMUSG00000019935	216227	NO	HITS-CLIP	25083871	1	0	0	Unspecified
mirnet-mmu-20219	mmu-mir-129-5p	MIMAT0000209	Klhl31	ENSMUSG00000044938	244923	NO	HITS-CLIP	23142080	1	0	0	Unspecified
mirnet-mmu-20227	mmu-mir-320-3p	MIMAT0000666	Synb	ENSMUSG00000047977	239167	NO	HITS-CLIP	23597149	1	0	0	Unspecified
mirnet-mmu-20235	mmu-mir-320-3p	MIMAT0000666	Synb	ENSMUSG00000047977	239167	NO	HITS-CLIP	25083871	1	0	0	Unspecified
mirnet-mmu-20295	mmu-mir-30d-5p	MIMAT0000515	Zfp711	ENSMUSG00000039578	232035	NO	HITS-CLIP	25083871	1	0	0	Unspecified
mirnet-mmu-20335	mmu-mir-339-5p	MIMAT0000584	Mkl2	ENSMUSG00000009569	239719	NO	HITS-CLIP	25083871	1	0	0	Unspecified
mirnet-mmu-20348	mmu-mir-129-5p	MIMAT0000209	Cbx6	ENSMUSG00000027329	70997	NO	HITS-CLIP	25083871	1	0	0	Unspecified
mirnet-mmu-20357	mmu-mir-339-5p	MIMAT0000584	Mdc1	ENSMUSG00000061607	240087	NO	HITS-CLIP	21258322	1	0	0	Unspecified
mirnet-mmu-20450	mmu-mir-339-5p	MIMAT0000584	Xkrx	ENSMUSG00000031258	331524	NO	HITS-CLIP	25083871	1	0	0	Unspecified
mirnet-mmu-20455	mmu-mir-339-5p	MIMAT0000584	Xkrx	ENSMUSG00000020420	545938	NO	HITS-CLIP	21258322	1	0	0	Unspecified
mirnet-mmu-20457	mmu-mir-148b-3p	MIMAT0000580	Zfp607	ENSMUSG00000020420	545938	NO	HITS-CLIP	21258322	1	0	0	Unspecified
mirnet-mmu-20712	mmu-mir-148b-3p	MIMAT0000580	Ms4a15	ENSMUSG00000067571	545279	NO	HITS-CLIP	23142080	1	0	0	Unspecified
mirnet-mmu-20791	mmu-mir-93-5p	MIMAT0000540	Neurl1b	ENSMUSG00000034413	240055	NO	HITS-CLIP	25083871	1	0	0	Unspecified
mirnet-mmu-20799	mmu-mir-129-5p	MIMAT0000209	Gm5494	ENSMUSG00000092043	433107	NO	HITS-CLIP	21258322	1	0	0	Unspecified
mirnet-mmu-21036	mmu-mir-101b-3p	MIMAT0000616	Bend4	ENSMUSG00000092060	666938	NO	HITS-CLIP	25083871	1	0	0	Unspecified
mirnet-mmu-21066	mmu-mir-148b-3p	MIMAT0000580	Trim43b	ENSMUSG00000079162	666747	NO	HITS-CLIP	21258322	1	0	0	Unspecified
mirnet-mmu-21085	mmu-mir-129-5p	MIMAT0000209	Trabd2b	ENSMUSG00000055926	623781	NO	HITS-CLIP	23142080	1	0	0	Unspecified
mirnet-mmu-21090	mmu-mir-29a-3p	MIMAT0000535	Gm14137	ENSMUSG00000055926	623781	NO	HITS-CLIP	21258322	1	0	0	Unspecified
mirnet-mmu-21126	mmu-mir-339-5p	MIMAT0000584	Zfp345	ENSMUSG00000078866	628308	NO	HITS-CLIP	21258322	1	0	0	Unspecified
mirnet-mmu-21137	mmu-mir-328-3p	MIMAT0000565	Gm14420	ENSMUSG00000078866	628308	NO	HITS-CLIP	21258322	1	0	0	Unspecified
mirnet-mmu-21218	mmu-mir-151-3p	MIMAT0000161	Mup14	ENSMUSG00000073830	100039116	NO	HITS-CLIP	23597149	1	0	0	Unspecified
mirnet-mmu-21244	mmu-let-7d-5p	MIMAT0000383	Mup17	ENSMUSG00000096688	100039089	NO	HITS-CLIP	23597149	1	0	0	Unspecified
mirnet-mmu-21245	mmu-let-7d-5p	MIMAT0000383	Mup17	ENSMUSG00000096688	100048885	NO	HITS-CLIP	23597149	1	0	0	Unspecified
mirnet-mmu-21246	mmu-let-7d-5p	MIMAT0000383	Mup17	ENSMUSG00000096688	100039206	NO	HITS-CLIP	23597149	1	0	0	Unspecified
mirnet-mmu-21247	mmu-let-7g-5p	MIMAT0000121	Mup17	ENSMUSG00000096688	100039089	NO	HITS-CLIP	23597149	1	1	0	Unspecified
mirnet-mmu-21248	mmu-let-7g-5p	MIMAT0000121	Mup17	ENSMUSG00000096688	100048885	NO	HITS-CLIP	23597149	1	1	0	Unspecified
mirnet-mmu-21249	mmu-let-7g-5p	MIMAT0000121	Mup17	ENSMUSG00000096688	100039206	NO	HITS-CLIP	23597149	1	1	0	Unspecified
mirnet-mmu-21268	mmu-let-7c-5p	MIMAT0000523	Mup17	ENSMUSG00000096688	100039089	NO	HITS-CLIP	23597149	1	1	0	Unspecified
mirnet-mmu-21269	mmu-let-7c-5p	MIMAT0000523	Mup17	ENSMUSG00000096688	100048885	NO	HITS-CLIP	23597149	1	1	0	Unspecified
mirnet-mmu-21270	mmu-let-7c-5p	MIMAT0000523	Mup17	ENSMUSG00000096688	100039206	NO	HITS-CLIP	23597149	1	1	0	Unspecified
mirnet-mmu-21271	mmu-mir-151-3p	MIMAT0000161	Mup17	ENSMUSG00000096688	100039089	NO	HITS-CLIP	23597149	1	0	0	Unspecified
mirnet-mmu-21272	mmu-mir-151-3p	MIMAT0000161	Mup17	ENSMUSG00000096688	100048885	NO	HITS-CLIP	23597149	1	0	0	Unspecified
mirnet-mmu-21273	mmu-mir-151-3p	MIMAT0000161	Mup17	ENSMUSG00000096688	100039206	NO	HITS-CLIP	23597149	1	0	0	Unspecified
mirnet-mmu-21274	mmu-let-7a-5p	MIMAT0000521	Mup17	ENSMUSG00000096688	100039089	NO	HITS-CLIP	23597149	1	1	0	Unspecified
mirnet-mmu-21275	mmu-let-7a-5p	MIMAT0000521	Mup17	ENSMUSG00000096688	100048885	NO	HITS-CLIP	23597149	1	1	0	Unspecified
mirnet-mmu-21276	mmu-let-7a-5p	MIMAT0000521	Mup17	ENSMUSG00000096688	100039206	NO	HITS-CLIP	23597149	1	1	0	Unspecified
mirnet-mmu-21298	mmu-mir-151-3p	MIMAT0000161	Mup19	ENSMUSG00000078673	100189605	NO	HITS-CLIP	23597149	1	0	0	Unspecified
mirnet-mmu-21384	mmu-let-7c-5p	MIMAT0000523	Mup11	ENSMUSG00000073834	100039028	NO	HITS-CLIP	23597149	1	1	0	Unspecified
mirnet-mmu-21387	mmu-mir-151-3p	MIMAT0000161	Mup11	ENSMUSG00000073834	100039028	NO	HITS-CLIP	23597149	1	0	0	Unspecified
mirnet-mmu-21391	mmu-let-7a-5p	MIMAT0000521	Mup11	ENSMUSG00000073834	100039028	NO	HITS-CLIP	23597149	1	1	0	Unspecified
mirnet-mmu-21393	mmu-let-7d-5p	MIMAT0000383	Mup11	ENSMUSG00000073834	100039028	NO	HITS-CLIP	23597149	1	0	0	Unspecified
mirnet-mmu-21394	mmu-let-7g-5p	MIMAT0000121	Mup11	ENSMUSG00000073834	100039028	NO	HITS-CLIP	23597149	1	1	0	Unspecified
mirnet-mmu-21417	mmu-mir-151-3p	MIMAT0000161	Mup12	ENSMUSG00000094793	100039054	NO	HITS-CLIP	23597149	1	0	0	Unspecified
mirnet-mmu-21423	mmu-mir-151-3p	MIMAT0000161	Mup15	ENSMUSG00000096674	100039150	NO	HITS-CLIP	23597149	1	0	0	Unspecified
mirnet-mmu-21525	mmu-mir-211-5p	MIMAT0000668	Gm20172	ENSMUSG00000104257		NO	HITS-CLIP	25083871	1	0	0	Unspecified
mirnet-mmu-21527	mmu-mir-211-5p	MIMAT0000668	Gm20172	ENSMUSG00000104257		NO	HITS-CLIP	23597149	1	0	0	Unspecified
mirnet-mmu-21544	mmu-mir-129-5p	MIMAT0000209	Tmppe	ENSMUSG00000079260	100504715	NO	HITS-CLIP	21258322	1	0	0	Unspecified
mirnet-mmu-21608	mmu-mir-339-5p	MIMAT0000584	Aco1	ENSMUSG00000028405	11428	NO	HITS-CLIP	21258322	1	0	0	Unspecified
mirnet-mmu-21709	mmu-mir-339-5p	MIMAT0000584	Adra2b	ENSMUSG00000058620	11552	NO	HITS-CLIP	21258322	1	0	0	Unspecified
mirnet-mmu-21713	mmu-mir-129-5p	MIMAT0000209	Adrb1	ENSMUSG00000042249	320129	NO	HITS-CLIP	23142080	1	0	0	Unspecified
mirnet-mmu-21761	mmu-mir-129-5p	MIMAT0000209	Btg1	ENSMUSG00000036478	12226	NO	HITS-CLIP	25083871	1	0	0	Unspecified
mirnet-mmu-21765	mmu-mir-339-5p	MIMAT0000584	Car8	ENSMUSG00000041261	12319	NO	HITS-CLIP	21258322	1	0	0	Unspecified
mirnet-mmu-21773	mmu-mir-129-5p	MIMAT0000209	Car8	ENSMUSG00000041261	12319	NO	HITS-CLIP	23142080	1	0	0	Unspecified
mirnet-mmu-21788	mmu-mir-93-5p	MIMAT0000540	Cd28	ENSMUSG00000102412	12487	NO	HITS-CLIP	25083871	1	0	0	Unspecified
mirnet-mmu-21789	mmu-mir-93-5p	MIMAT0000540	Cd28	ENSMUSG00000026012	12487	NO	HITS-CLIP	25083871	1	0	0	Unspecified
mirnet-mmu-21844	mmu-mir-93-5p	MIMAT0000540	Cd28	ENSMUSG00000102412	12487	NO	HITS-CLIP	23142080	1	0	0	Unspecified
mirnet-mmu-21845	mmu-mir-93-5p	MIMAT0000540	Cd28	ENSMUSG00000026012	12487	NO	HITS-CLIP	23142080	1	0	0	Unspecified
mirnet-mmu-21966	mmu-mir-29a-3p	MIMAT0000535	Col4a5	ENSMUSG00000031274	12830	YES	Luciferase assay//qRT-PCR//Western blot	23139829	1	0	0	Unspecified
mirnet-mmu-21974	mmu-mir-129-5p	MIMAT0000209	Col8a1	ENSMUSG00000068196	12837	NO	HITS-CLIP	23142080	1	0	0	Unspecified
mirnet-mmu-21981	mmu-mir-99b-5p	MIMAT0000132	Comp	ENSMUSG00000031849	12845	NO	HITS-CLIP	21258322	1	0	0	Unspecified
mirnet-mmu-21994	mmu-mir-211-5p	MIMAT0000668	Comt	ENSMUSG00000000326	12846	NO	HITS-CLIP	25083871	1	0	0	Unspecified
mirnet-mmu-21995	mmu-mir-211-5p	MIMAT0000668	Comt	ENSMUSG00000098892	12846	NO	HITS-CLIP	25083871	1	0	0	Unspecified
mirnet-mmu-22004	mmu-mir-211-5p	MIMAT0000668	Comt	ENSMUSG00000000326	12846	NO	HITS-CLIP	21258322	1	0	0	Unspecified
mirnet-mmu-22005	mmu-mir-211-5p	MIMAT0000668	Comt	ENSMUSG00000098892	12846	NO	HITS-CLIP	21258322	1	0	0	Unspecified
mirnet-mmu-22032	mmu-mir-211-5p	MIMAT0000668	Comt	ENSMUSG00000000326	12846	NO	HITS-CLIP	23142080	1	0	0	Unspecified
mirnet-mmu-22033	mmu-mir-211-5p	MIMAT0000668	Comt	ENSMUSG00000098892	12846	NO	HITS-CLIP	23142080	1	0	0	Unspecified
mirnet-mmu-22039	mmu-mir-129-5p	MIMAT0000209	Cp	ENSMUSG00000026616	12902	NO	HITS-CLIP	23142080	1	0	0	Unspecified
mirnet-mmu-22040	mmu-mir-129-5p	MIMAT0000209	Cr2	ENSMUSG00000037942	12944	NO	HITS-CLIP	23142080	1	0	0	Unspecified
mirnet-mmu-22060	mmu-mir-129-5p	MIMAT0000209	Cybb	ENSMUSG00000063694	13063	NO	HITS-CLIP	23142080	1	0	0	Unspecified
mirnet-mmu-22065	mmu-mir-320-3p	MIMAT0000666	Cyp1a2	ENSMUSG00000025479	13106	NO	HITS-CLIP	25083871	1	0	0	Unspecified
mirnet-mmu-22100	mmu-mir-101b-3p	MIMAT0000616	Mapre1	ENSMUSG00000027479	13589	NO	HITS-CLIP	25083871	1	0	0	Unspecified
mirnet-mmu-22140	mmu-mir-339-5p	MIMAT0000584	Spib	ENSMUSG00000008193	272382	NO	HITS-CLIP	21258322	1	0	0	Unspecified
mirnet-mmu-22183	mmu-mir-129-5p	MIMAT0000209	Npm3	ENSMUSG00000026315	20725	NO	HITS-CLIP	23142080	1	0	0	Unspecified
mirnet-mmu-22322	mmu-mir-339-5p	MIMAT0000584	Epb4.2	ENSMUSG00000023216	13828	NO	HITS-CLIP	21258322	1	0	0	Unspecified
mirnet-mmu-22396	mmu-mir-339-5p	MIMAT0000584	Gaa	ENSMUSG00000000560	14395	NO	HITS-CLIP	21258322	1	0	0	Unspecified
mirnet-mmu-22416	mmu-mir-339-5p	MIMAT0000584	Gata1	ENSMUSG00000031162	14460	NO	HITS-CLIP	25083871	1	0	0	Unspecified
mirnet-mmu-22436	mmu-mir-129-5p	MIMAT0000209	Gdf3	ENSMUSG00000029992	14583	NO	HITS-CLIP	23142080	1	0	0	Unspecified
mirnet-mmu-22446	mmu-mir-339-5p	MIMAT0000584	Gfpt1	ENSMUSG00000029992	14583	NO	HITS-CLIP	21258322	1	0	0	Unspecified
mirnet-mmu-22497	mmu-mir-339-5p	MIMAT0000584	Slc2a4	ENSMUSG00000018566	20528	NO	HITS-CLIP	21258322	1	0	0	Unspecified
mirnet-mmu-22525	mmu-mir-129-5p	MIMAT0000209	Gnaz	ENSMUSG00000036427	14751	NO	HITS-CLIP	25083871	1	0	0	Unspecified
mirnet-mmu-22550	mmu-mir-99b-5p	MIMAT0000132	Grik3	ENSMUSG00000001985	14807	NO	HITS-CLIP	23597149	1	0	0	Unspecified
mirnet-mmu-22551	mmu-mir-148b-3p	MIMAT0000580	Grik3	ENSMUSG00000001985	14807	NO	HITS-CLIP	23597149	1	0	0	Unspecified
mirnet-mmu-22552	mmu-mir-148b-3p	MIMAT0000580	Grik3	ENSMUSG00000001985	14807	NO	HITS-CLIP	25083871	1	0	0	Unspecified
mirnet-mmu-22592	mmu-mir-148b-3p	MIMAT0000580	Grik3	ENSMUSG00000001985	14807	NO	HITS-CLIP	19536157	1	0	0	Unspecified
mirnet-mmu-22619	mmu-mir-328-3p	MIMAT0000565	H2-Q4	ENSMUSG00000035929	15015	NO	HITS-CLIP	21258322	1	0	0	Unspecified
mirnet-mmu-22627	mmu-mir-148b-3p	MIMAT0000580	H2-T23	ENSMUSG00000067212	15040	NO	HITS-CLIP	21258322	1	0	0	Unspecified
mirnet-mmu-22702	mmu-mir-129-5p	MIMAT0000209	Hao1	ENSMUSG00000027261	15112	NO	HITS-CLIP	23142080	1	0	0	Unspecified
mirnet-mmu-22759	mmu-mir-129-5p	MIMAT0000209	Hoxb1	ENSMUSG00000048763	15410	NO	HITS-CLIP	23142080	1	0	0	Unspecified
mirnet-mmu-22761	mmu-mir-129-5p	MIMAT0000209	Hoxb3	ENSMUSG00000048763	15410	NO	HITS-CLIP	23142080	1	0	0	Unspecified
mirnet-mmu-22763	mmu-mir-30d-5p	MIMAT0000515	Hoxb3	ENSMUSG00000048763	15410	NO	HITS-CLIP	25083871	1	0	0	Unspecified
mirnet-mmu-22771	mmu-mir-129-5p	MIMAT0000209	Hoxc10	ENSMUSG00000075394	15423	NO	HITS-CLIP	23142080	1	0	0	Unspecified
mirnet-mmu-22865	mmu-mir-149-5p	MIMAT0000159	Il5ra	ENSMUSG00000005364	16192	NO	HITS-CLIP	25083871	1	0	0	Unspecified
mirnet-mmu-22875	mmu-let-7a-5p	MIMAT0000521	IL6	ENSMUSG00000018899	16362	YES	ELISA//Luciferase assay//qRT-PCR	24001203	1	0	0	Unspecified
mirnet-mmu-22907	mmu-mir-148b-3p	MIMAT0000580	Itgb3	ENSMUSG00000020689	16416	NO	HITS-CLIP	23142080	1	0	0	Unspecified
mirnet-mmu-22911	mmu-mir-148b-3p	MIMAT0000580	Itgb3	ENSMUSG00000020689	16416	NO	HITS-CLIP	23597149	1	0	0	Unspecified
mirnet-mmu-22916	mmu-mir-148b-3p	MIMAT0000580	Itgb3	ENSMUSG00000020689	16416	NO	HITS-CLIP	25083871	1	0	0	Unspecified
mirnet-mmu-22921	mmu-mir-148b-3p	MIMAT0000580	Itgb3	ENSMUSG00000020689	16416	NO	HITS-CLIP	21258322	1	0	0	Unspecified
mirnet-mmu-22928	mmu-mir-129-5p	MIMAT0000209	Itgb4	ENSMUSG00000020758	192897	NO	HITS-CLIP	23142080	1	0	0	Unspecified
mirnet-mmu-22931	mmu-mir-129-5p	MIMAT0000209	Itgb6	ENSMUSG00000055447	16423	NO	HITS-CLIP	23142080	1	0	0	Unspecified
mirnet-mmu-22964	mmu-mir-27b-3p	MIMAT0000126	Lifr	ENSMUSG00000054263	16880	NO	HITS-CLIP	23597149	1	1	0	Unspecified
mirnet-mmu-22973	mmu-mir-129-5p	MIMAT0000209	Lmna	ENSMUSG00000039005	21898	NO	HITS-CLIP	23142080	1	0	0	Unspecified
mirnet-mmu-22994	mmu-mir-129-5p	MIMAT0000209	Mak	ENSMUSG00000025037	17161	NO	HITS-CLIP	23142080	1	0	0	Unspecified
mirnet-mmu-23005	mmu-mir-328-3p	MIMAT0000565	Maoa	ENSMUSG00000025037	17161	NO	HITS-CLIP	21258322	1	0	0	Unspecified
mirnet-mmu-23020	mmu-mir-339-5p	MIMAT0000584	Mcc	ENSMUSG00000071856	328949	NO	HITS-CLIP	21258322	1	0	0	Unspecified
mirnet-mmu-23137	mmu-mir-129-5p	MIMAT0000209	Ncl	ENSMUSG00000026234	17975	NO	HITS-CLIP	25083871	1	0	0	Unspecified
mirnet-mmu-23182	mmu-mir-129-5p	MIMAT0000209	Nos3	ENSMUSG00000028978	18127	NO	HITS-CLIP	23142080	1	0	0	Unspecified
mirnet-mmu-23215	mmu-mir-129-5p	MIMAT0000209	Osbp	ENSMUSG00000024687	76303	NO	HITS-CLIP	23142080	1	0	0	Unspecified
mirnet-mmu-23234	mmu-mir-129-5p	MIMAT0000209	Pax2	ENSMUSG00000004872	18505	NO	HITS-CLIP	23142080	1	0	0	Unspecified
mirnet-mmu-23286	mmu-mir-31-5p	MIMAT0000538	Pdgfb	ENSMUSG00000000489	18591	YES	Western blot//Reporter assay//Luciferase assay	18500251	1	1	0	Unspecified
mirnet-mmu-23306	mmu-mir-129-5p	MIMAT0000209	Prf1	ENSMUSG00000037202	18646	NO	HITS-CLIP	23142080	1	0	0	Unspecified
mirnet-mmu-23353	mmu-mir-30d-5p	MIMAT0000515	Serpine1	ENSMUSG00000037411	18787	NO	HITS-CLIP	23142080	1	1	0	Unspecified
mirnet-mmu-23365	mmu-mir-320-3p	MIMAT0000666	Serpine1	ENSMUSG00000021822	18792	NO	HITS-CLIP	23142080	1	0	0	Unspecified
mirnet-mmu-23424	mmu-mir-339-5p	MIMAT0000584	Ctsa	ENSMUSG00000017760	19025	NO	HITS-CLIP	25083871	1	0	0	Unspecified
mirnet-mmu-23434	mmu-mir-339-5p	MIMAT0000584	Ctsa	ENSMUSG00000017760	19025	NO	HITS-CLIP	21258322	1	0	0	Unspecified
mirnet-mmu-23476	mmu-mir-339-5p	MIMAT0000584	Ptpn2	ENSMUSG00000024539	19255	NO	HITS-CLIP	21258322	1	0	0	Unspecified
mirnet-mmu-23495	mmu-mir-23b-3p	MIMAT0000125	Ptpre	ENSMUSG00000041836	19267	NO	HITS-CLIP	21258322	1	0	0	Unspecified
mirnet-mmu-23497	mmu-mir-23a-3p	MIMAT0000532	Ptpre	ENSMUSG00000041836	19267	NO	HITS-CLIP	21258322	1	0	0	Unspecified
mirnet-mmu-23525	mmu-mir-339-5p	MIMAT0000584	Rac2	ENSMUSG00000033220	19354	NO	HITS-CLIP	21258322	1	0	0	Unspecified
mirnet-mmu-23533	mmu-mir-151-5p	MIMAT0004536	Rac2	ENSMUSG00000033220	19354	NO	HITS-CLIP	21258322	1	0	0	Unspecified
mirnet-mmu-23546	mmu-mir-27b-3p	MIMAT0000126	Ret	ENSMUSG00000030110	19713	NO	HITS-CLIP	25083871	1	0	0	Unspecified
mirnet-mmu-23558	mmu-mir-339-5p	MIMAT0000584	Trim27	ENSMUSG00000021326	19720	NO	HITS-CLIP	21258322	1	0	0	Unspecified
mirnet-mmu-23650	mmu-mir-339-5p	MIMAT0000584	Sox7	ENSMUSG00000063060	20680	NO	HITS-CLIP	21258322	1	0	0	Unspecified
mirnet-mmu-23711	mmu-mir-339-5p	MIMAT0000584	Il1rl1	ENSMUSG00000026069	17082	NO	HITS-CLIP	21258322	1	0	0	Unspecified
mirnet-mmu-23716	mmu-mir-339-5p	MIMAT0000584	Il1rl1	ENSMUSG00000026069	17082	NO	HITS-CLIP	23597149	1	0	0	Unspecified
mirnet-mmu-23814	mmu-mir-23b-3p	MIMAT0000125	Tgfb2	ENSMUSG00000039239	21808	NO	HITS-CLIP	25083871	1	0	0	Unspecified
mirnet-mmu-23821	mmu-mir-23a-3p	MIMAT0000532	Tgfb2	ENSMUSG00000039239	21808	NO	HITS-CLIP	25083871	1	0	0	Unspecified
mirnet-mmu-23852	mmu-mir-93-5p	MIMAT0000540	Timp2	ENSMUSG00000017466	21858	NO	HITS-CLIP	23142080	1	0	0	Unspecified
mirnet-mmu-24017	mmu-mir-129-5p	MIMAT0000209	Cdh4	ENSMUSG00000019432	53817	NO	HITS-CLIP	23142080	1	0	0	Unspecified
mirnet-mmu-24024	mmu-mir-211-5p	MIMAT0000668	St3gal2	ENSMUSG00000031749	20444	NO	HITS-CLIP	21258322	1	0	0	Unspecified
mirnet-mmu-24106	mmu-mir-30d-5p	MIMAT0000515	Pigh	ENSMUSG00000056632	13512	NO	HITS-CLIP	25083871	1	0	0	Unspecified
mirnet-mmu-24116	mmu-mir-339-5p	MIMAT0000584	Prdx1	ENSMUSG00000028691	18477	NO	HITS-CLIP	21258322	1	0	0	Unspecified
mirnet-mmu-24163	mmu-mir-339-5p	MIMAT0000584	Ptk6	ENSMUSG00000038751	20459	NO	HITS-CLIP	21258322	1	0	0	Unspecified
mirnet-mmu-24178	mmu-mir-23a-3p	MIMAT0000532	Bax	ENSMUSG00000056673	20592	YES	Luciferase assay	25057207	1	0	0	Unspecified
mirnet-mmu-24200	mmu-mir-129-5p	MIMAT0000209	Slc1a3	ENSMUSG00000018143	17135	NO	HITS-CLIP	23142080	1	0	0	Unspecified
mirnet-mmu-24269	mmu-mir-149-5p	MIMAT0000159	1190002N15Rik	ENSMUSG00000045414	68861	NO	Sequencing	19536157	1	0	0	Unspecified
mirnet-mmu-24298	mmu-mir-129-5p	MIMAT0000209	1200014J11Rik	ENSMUSG00000020783	66874	NO	HITS-CLIP	23142080	1	0	0	Unspecified
mirnet-mmu-24353	mmu-mir-129-5p	MIMAT0000209	1600029D21Rik	ENSMUSG00000032068	76509	NO	HITS-CLIP	23142080	1	0	0	Unspecified
mirnet-mmu-24449	mmu-mir-129-5p	MIMAT0000209	1810041L15Rik	ENSMUSG00000062760	72301	NO	HITS-CLIP	23142080	1	0	0	Unspecified
mirnet-mmu-24456	mmu-mir-129-5p	MIMAT0000209	2010012O05Rik	ENSMUSG00000062376	66439	NO	HITS-CLIP	21258322	1	0	0	Unspecified
mirnet-mmu-24457	mmu-mir-149-5p	MIMAT0000159	2010012O05Rik	ENSMUSG00000062376	66439	NO	HITS-CLIP	21258322	1	0	0	Unspecified
mirnet-mmu-24468	mmu-mir-129-5p	MIMAT0000209	2010012O05Rik	ENSMUSG00000062376	66439	NO	HITS-CLIP	25083871	1	0	0	Unspecified
mirnet-mmu-24470	mmu-mir-129-5p	MIMAT0000209	2010012O05Rik	ENSMUSG00000062376	66439	NO	HITS-CLIP	23142080	1	0	0	Unspecified
mirnet-mmu-24476	mmu-mir-149-5p	MIMAT0000159	2010012O05Rik	ENSMUSG00000062376	66439	NO	HITS-CLIP	25083871	1	0	0	Unspecified
mirnet-mmu-24479	mmu-mir-149-5p	MIMAT0000159	2010012O05Rik	ENSMUSG00000062376	66439	NO	HITS-CLIP	23142080	1	0	0	Unspecified
mirnet-mmu-24500	mmu-mir-339-5p	MIMAT0000584	2010315B03Rik	ENSMUSG00000074829	630836	NO	HITS-CLIP	21258322	1	0	0	Unspecified
mirnet-mmu-24591	mmu-mir-149-5p	MIMAT0000159	2510039O18Rik	ENSMUSG00000044496	77034	NO	Sequencing	19536157	1	0	0	Unspecified
mirnet-mmu-24595	mmu-mir-129-5p	MIMAT0000209	2510049J12Rik	ENSMUSG00000068011	70291	NO	HITS-CLIP	23142080	1	0	0	Unspecified
mirnet-mmu-24607	mmu-mir-129-5p	MIMAT0000209	2510049J12Rik	ENSMUSG00000068011	70291	NO	HITS-CLIP	25083871	1	0	0	Unspecified
mirnet-mmu-24677	mmu-mir-149-5p	MIMAT0000159	2700089E24Rik	ENSMUSG00000072704	381820	NO	Sequencing	19536157	1	0	0	Unspecified
mirnet-mmu-24688	mmu-mir-339-5p	MIMAT0000584	2810006K23Rik	ENSMUSG00000047635	72650	NO	HITS-CLIP	21258322	1	0	0	Unspecified
mirnet-mmu-24786	mmu-mir-339-5p	MIMAT0000584	2810474O19Rik	ENSMUSG00000032712	67246	NO	HITS-CLIP	21258322	1	0	0	Unspecified
mirnet-mmu-24799	mmu-mir-149-5p	MIMAT0000159	2900026A02Rik	ENSMUSG00000051339	243219	NO	HITS-CLIP	23142080	1	0	0	Unspecified
mirnet-mmu-24907	mmu-mir-211-5p	MIMAT0000668	4921509C19Rik	ENSMUSG00000061525	381393	NO	HITS-CLIP	21258322	1	0	0	Unspecified
mirnet-mmu-24917	mmu-mir-29a-3p	MIMAT0000535	4921536K21Rik	ENSMUSG00000020434	67430	NO	HITS-CLIP	21258322	1	0	0	Unspecified
mirnet-mmu-24946	mmu-mir-129-5p	MIMAT0000209	4930430F08Rik	ENSMUSG00000046567	68281	NO	HITS-CLIP	25083871	1	0	0	Unspecified
mirnet-mmu-24982	mmu-mir-339-5p	MIMAT0000584	4930519G04Rik	ENSMUSG00000029564	67593	NO	HITS-CLIP	21258322	1	0	0	Unspecified
mirnet-mmu-24993	mmu-mir-101b-3p	MIMAT0000616	4930539E08Rik	ENSMUSG00000048905	207819	NO	HITS-CLIP	21258322	1	0	0	Unspecified
mirnet-mmu-25056	mmu-mir-129-5p	MIMAT0000209	4931406P16Rik	ENSMUSG00000066571	233103	NO	HITS-CLIP	23142080	1	0	0	Unspecified
mirnet-mmu-25107	mmu-mir-149-5p	MIMAT0000159	4933426M11Rik	ENSMUSG00000021133	217684	NO	Sequencing	19536157	1	0	0	Unspecified
mirnet-mmu-25164	mmu-mir-211-5p	MIMAT0000668	5730409E04Rik	ENSMUSG00000073755	230757	NO	HITS-CLIP	21258322	1	0	0	Unspecified
mirnet-mmu-25174	mmu-mir-211-5p	MIMAT0000668	5730409E04Rik	ENSMUSG00000073755	230757	NO	HITS-CLIP	23597149	1	0	0	Unspecified
mirnet-mmu-25191	mmu-mir-129-5p	MIMAT0000209	5730455P16Rik	ENSMUSG00000057181	70591	NO	HITS-CLIP	25083871	1	0	0	Unspecified
mirnet-mmu-25231	mmu-mir-339-5p	MIMAT0000584	6030458C11Rik	ENSMUSG00000022195	77877	NO	HITS-CLIP	21258322	1	0	0	Unspecified
mirnet-mmu-25234	mmu-mir-149-5p	MIMAT0000159	6030458C11Rik	ENSMUSG00000022195	77877	NO	Sequencing	19536157	1	0	0	Unspecified
mirnet-mmu-25266	mmu-mir-149-5p	MIMAT0000159	8430419L09Rik	ENSMUSG00000030207	74525	NO	Sequencing	19536157	1	0	0	Unspecified
mirnet-mmu-25300	mmu-mir-339-5p	MIMAT0000584	9330159F19Rik	ENSMUSG00000004360	212448	NO	HITS-CLIP	21258322	1	0	0	Unspecified
mirnet-mmu-25310	mmu-mir-339-5p	MIMAT0000584	9330159F19Rik	ENSMUSG00000004360	212448	NO	HITS-CLIP	23597149	1	0	0	Unspecified
mirnet-mmu-25439	mmu-mir-339-5p	MIMAT0000584	A530054K11Rik	ENSMUSG00000021510	212281	NO	HITS-CLIP	25083871	1	0	0	Unspecified
mirnet-mmu-25490	mmu-mir-129-5p	MIMAT0000209	A830018L16Rik	ENSMUSG00000057715	320492	NO	HITS-CLIP	25083871	1	0	0	Unspecified
mirnet-mmu-25520	mmu-mir-149-5p	MIMAT0000159	Aagab	ENSMUSG00000037257	66939	NO	Sequencing	19536157	1	0	0	Unspecified
mirnet-mmu-25599	mmu-mir-129-5p	MIMAT0000209	Cpox	ENSMUSG00000022742	12892	NO	HITS-CLIP	23142080	1	0	0	Unspecified
mirnet-mmu-25601	mmu-mir-149-5p	MIMAT0000159	Cpox	ENSMUSG00000022742	12892	NO	Sequencing	19536157	1	0	0	Unspecified
mirnet-mmu-25634	mmu-mir-339-5p	MIMAT0000584	Abcc9	ENSMUSG00000030249	20928	NO	HITS-CLIP	21258322	1	0	0	Unspecified
mirnet-mmu-25783	mmu-mir-149-5p	MIMAT0000159	Ablim1	ENSMUSG00000025085	226251	NO	Sequencing	19536157	1	0	0	Unspecified
mirnet-mmu-25863	mmu-mir-328-3p	MIMAT0000565	Grk4	ENSMUSG00000052783	14772	NO	HITS-CLIP	21258322	1	0	0	Unspecified
mirnet-mmu-25921	mmu-mir-30d-5p	MIMAT0000515	Gskip	ENSMUSG00000044715	66787	NO	HITS-CLIP	25083871	1	1	0	Unspecified
mirnet-mmu-25923	mmu-mir-149-5p	MIMAT0000159	Csnk1a1	ENSMUSG00000024576	93687	NO	Sequencing	19536157	1	0	0	Unspecified
mirnet-mmu-25961	mmu-mir-129-5p	MIMAT0000209	Csnk1g1	ENSMUSG00000032384	214897	NO	HITS-CLIP	23142080	1	0	0	Unspecified
mirnet-mmu-25995	mmu-mir-149-5p	MIMAT0000159	Acot11	ENSMUSG00000034853	329910	NO	Sequencing	19536157	1	0	0	Unspecified
mirnet-mmu-26032	mmu-mir-129-5p	MIMAT0000209	Acot2	ENSMUSG00000021226	171210	NO	HITS-CLIP	23142080	1	0	0	Unspecified
mirnet-mmu-26173	mmu-mir-149-5p	MIMAT0000159	Acvr1b	ENSMUSG00000000532	11479	NO	Sequencing	19536157	1	0	0	Unspecified
mirnet-mmu-26246	mmu-mir-148b-3p	MIMAT0000580	Adam19	ENSMUSG00000011256	11492	NO	HITS-CLIP	25083871	1	0	0	Unspecified
mirnet-mmu-26325	mmu-mir-29a-3p	MIMAT0000535	Hdac4	ENSMUSG00000026313	208727	YES	Luciferase assay//qRT-PCR//Western blot	21324893	1	0	0	Unspecified
mirnet-mmu-26329	mmu-mir-149-5p	MIMAT0000159	Adamts16	ENSMUSG00000049538	271127	NO	Sequencing	19536157	1	0	0	Unspecified
mirnet-mmu-26335	mmu-mir-29a-3p	MIMAT0000535	Cx3cl1	ENSMUSG00000031778	20312	YES	ELISA//Luciferase assay//qRT-PCR	23880139	1	0	0	Unspecified
mirnet-mmu-26345	mmu-mir-149-5p	MIMAT0000159	Cxadr	ENSMUSG00000022865	13052	NO	Sequencing	19536157	1	0	0	Unspecified
mirnet-mmu-26396	mmu-mir-149-5p	MIMAT0000159	Adar	ENSMUSG00000027951	56417	NO	Sequencing	19536157	1	0	0	Unspecified
mirnet-mmu-26461	mmu-mir-149-5p	MIMAT0000159	Adck4	ENSMUSG00000003762	76889	NO	Sequencing	19536157	1	0	0	Unspecified
mirnet-mmu-26465	mmu-mir-149-5p	MIMAT0000159	Adcy1	ENSMUSG00000020431	432530	NO	Sequencing	19536157	1	0	0	Unspecified
mirnet-mmu-26527	mmu-mir-149-5p	MIMAT0000159	Add3	ENSMUSG00000025026	27360	NO	Sequencing	19536157	1	0	0	Unspecified
mirnet-mmu-26586	mmu-mir-101b-3p	MIMAT0000616	Hif1a	ENSMUSG00000021109	15251	NO	HITS-CLIP	25083871	1	0	0	Unspecified
mirnet-mmu-26589	mmu-mir-129-5p	MIMAT0000209	Hif1a	ENSMUSG00000021109	15251	NO	HITS-CLIP	25083871	1	0	0	Unspecified
mirnet-mmu-26620	mmu-mir-149-5p	MIMAT0000159	Scamp5	ENSMUSG00000040722	56807	NO	Sequencing	19536157	1	0	0	Unspecified
mirnet-mmu-26642	mmu-mir-149-5p	MIMAT0000159	Hip1	ENSMUSG00000039959	215114	NO	Sequencing	19536157	1	0	0	Unspecified
mirnet-mmu-26787	mmu-mir-129-5p	MIMAT0000209	D630003M21Rik	ENSMUSG00000037813	228846	NO	HITS-CLIP	23142080	1	0	0	Unspecified
mirnet-mmu-26792	mmu-mir-149-5p	MIMAT0000159	Ago1	ENSMUSG00000041530	236511	NO	HITS-CLIP	23142080	1	0	0	Unspecified
mirnet-mmu-26891	mmu-mir-149-5p	MIMAT0000159	Ahcyl1	ENSMUSG00000027893	229709	NO	Sequencing	19536157	1	0	0	Unspecified
mirnet-mmu-26936	mmu-mir-129-5p	MIMAT0000209	Dapk1	ENSMUSG00000021559	69635	NO	HITS-CLIP	23142080	1	0	0	Unspecified
mirnet-mmu-26959	mmu-mir-129-5p	MIMAT0000209	Daxx	ENSMUSG00000002307	13163	NO	HITS-CLIP	25083871	1	0	0	Unspecified
mirnet-mmu-26960	mmu-mir-129-5p	MIMAT0000209	Daxx	ENSMUSG00000002307	13163	NO	HITS-CLIP	23142080	1	0	0	Unspecified
mirnet-mmu-26963	mmu-mir-149-5p	MIMAT0000159	Dazap2	ENSMUSG00000000346	23994	NO	Sequencing	19536157	1	0	0	Unspecified
mirnet-mmu-26985	mmu-mir-149-5p	MIMAT0000159	Aicda	ENSMUSG00000040627	11628	YES	qRT-PCR	18762567	1	0	0	Unspecified
mirnet-mmu-26993	mmu-mir-149-5p	MIMAT0000159	Ttyh3	ENSMUSG00000036565	78339	NO	Sequencing	19536157	1	0	0	Unspecified
mirnet-mmu-27042	mmu-mir-339-5p	MIMAT0000584	Ajuba	ENSMUSG00000022178	16475	NO	HITS-CLIP	25083871	1	0	0	Unspecified
mirnet-mmu-27043	mmu-mir-339-5p	MIMAT0000584	Ajuba	ENSMUSG00000022178	16475	NO	HITS-CLIP	21258322	1	0	0	Unspecified
mirnet-mmu-27054	mmu-mir-151-5p	MIMAT0004536	AK010878	ENSMUSG00000091931	100233175	NO	HITS-CLIP	21258322	1	0	0	Unspecified
mirnet-mmu-27097	mmu-mir-148b-3p	MIMAT0000580	Hpca	ENSMUSG00000028785	15444	NO	HITS-CLIP	23142080	1	0	0	Unspecified
mirnet-mmu-27266	mmu-mir-103-3p	MIMAT0000546	Ddx19b	ENSMUSG00000033658	234733	NO	HITS-CLIP	23597149	1	0	0	Unspecified
mirnet-mmu-27282	mmu-mir-149-5p	MIMAT0000159	Akt1	ENSMUSG00000001729	11651	NO	Sequencing	19536157	1	0	0	Unspecified
mirnet-mmu-27337	mmu-mir-149-5p	MIMAT0000159	Aldh9a1	ENSMUSG00000026687	56752	NO	Sequencing	19536157	1	0	0	Unspecified
mirnet-mmu-27353	mmu-mir-149-5p	MIMAT0000159	Aldoc	ENSMUSG00000017390	11676	NO	Sequencing	19536157	1	0	0	Unspecified
mirnet-mmu-27398	mmu-mir-93-5p	MIMAT0000540	Id1	ENSMUSG00000042745	15901	NO	HITS-CLIP	25083871	1	0	0	Unspecified
mirnet-mmu-27479	mmu-mir-361-5p	MIMAT0000704	Nr5a2	ENSMUSG00000026398	26424	NO	HITS-CLIP	21258322	1	0	0	Unspecified
mirnet-mmu-27493	mmu-mir-129-5p	MIMAT0000209	Amer1	ENSMUSG00000050332	72345	NO	HITS-CLIP	25083871	1	0	0	Unspecified
mirnet-mmu-27499	mmu-mir-30d-5p	MIMAT0000515	Amer1	ENSMUSG00000050332	72345	NO	HITS-CLIP	25083871	1	1	0	Unspecified
mirnet-mmu-27559	mmu-let-7g-5p	MIMAT0000121	Ifnar1	ENSMUSG00000022967	15975	NO	HITS-CLIP	21258322	1	0	0	Unspecified
mirnet-mmu-27568	mmu-mir-29a-3p	MIMAT0000535	Ifnar1	ENSMUSG00000022967	15975	YES	Flow//Immunofluorescence//In situ hybridization//Luciferase assay//Microarray//qRT-PCR//Western blot	22179202	1	0	0	Unspecified
mirnet-mmu-27638	mmu-mir-149-5p	MIMAT0000159	Ank2	ENSMUSG00000032826	109676	NO	Sequencing	19536157	1	0	0	Unspecified
mirnet-mmu-27743	mmu-mir-149-5p	MIMAT0000159	Igfbp5	ENSMUSG00000026185	16011	NO	Sequencing	19536157	1	0	0	Unspecified
mirnet-mmu-27867	mmu-mir-149-5p	MIMAT0000159	Antxr1	ENSMUSG00000033420	69538	NO	Sequencing	19536157	1	0	0	Unspecified
mirnet-mmu-27953	mmu-mir-31-5p	MIMAT0000538	Dmd	ENSMUSG00000045103	13405	NO	HITS-CLIP	25083871	1	1	0	Unspecified
mirnet-mmu-28015	mmu-mir-129-5p	MIMAT0000209	Apba2	ENSMUSG00000030519	11784	NO	HITS-CLIP	23597149	1	0	0	Unspecified
mirnet-mmu-28030	mmu-let-7a-5p	MIMAT0000521	Apc2	ENSMUSG00000020135	23805	NO	HITS-CLIP	25083871	1	0	0	Unspecified
mirnet-mmu-28031	mmu-let-7a-5p	MIMAT0000521	Apc2	ENSMUSG00000020135	23805	NO	HITS-CLIP	21258322	1	0	0	Unspecified
mirnet-mmu-28032	mmu-let-7a-5p	MIMAT0000521	Apc2	ENSMUSG00000020135	23805	NO	HITS-CLIP	23142080	1	0	0	Unspecified
mirnet-mmu-28036	mmu-let-7c-5p	MIMAT0000523	Apc2	ENSMUSG00000020135	23805	NO	HITS-CLIP	25083871	1	1	0	Unspecified
mirnet-mmu-28037	mmu-let-7c-5p	MIMAT0000523	Apc2	ENSMUSG00000020135	23805	NO	HITS-CLIP	21258322	1	1	0	Unspecified
mirnet-mmu-28038	mmu-let-7c-5p	MIMAT0000523	Apc2	ENSMUSG00000020135	23805	NO	HITS-CLIP	23142080	1	1	0	Unspecified
mirnet-mmu-28039	mmu-let-7d-5p	MIMAT0000383	Apc2	ENSMUSG00000020135	23805	NO	HITS-CLIP	21258322	1	0	0	Unspecified
mirnet-mmu-28040	mmu-let-7d-5p	MIMAT0000383	Apc2	ENSMUSG00000020135	23805	NO	HITS-CLIP	25083871	1	0	0	Unspecified
mirnet-mmu-28041	mmu-let-7d-5p	MIMAT0000383	Apc2	ENSMUSG00000020135	23805	NO	HITS-CLIP	23142080	1	0	0	Unspecified
mirnet-mmu-28048	mmu-let-7g-5p	MIMAT0000121	Apc2	ENSMUSG00000020135	23805	NO	HITS-CLIP	23142080	1	0	0	Unspecified
mirnet-mmu-28049	mmu-let-7g-5p	MIMAT0000121	Apc2	ENSMUSG00000020135	23805	NO	HITS-CLIP	21258322	1	0	0	Unspecified
mirnet-mmu-28050	mmu-let-7g-5p	MIMAT0000121	Apc2	ENSMUSG00000020135	23805	NO	HITS-CLIP	25083871	1	0	0	Unspecified
mirnet-mmu-28209	mmu-mir-148b-3p	MIMAT0000580	Dnmt1	ENSMUSG00000004099	13433	YES	Luciferase assay//Western blot	22905112	1	0	0	Unspecified
mirnet-mmu-28213	mmu-mir-29a-3p	MIMAT0000535	Dnmt3a	ENSMUSG00000020661	13435	YES	qRT-PCR//Western blot	19959559	1	1	0	Unspecified
mirnet-mmu-28217	mmu-mir-361-5p	MIMAT0000704	Dnmt3a	ENSMUSG00000020661	13435	NO	HITS-CLIP	25083871	1	0	0	Unspecified
mirnet-mmu-28229	mmu-mir-29a-3p	MIMAT0000535	Dnmt3b	ENSMUSG00000027478	13436	YES	qRT-PCR//Western blot	19959559	1	1	0	Unspecified
mirnet-mmu-28248	mmu-mir-149-5p	MIMAT0000159	Dok1	ENSMUSG00000068335	13448	NO	Sequencing	19536157	1	0	0	Unspecified
mirnet-mmu-28264	mmu-mir-149-5p	MIMAT0000159	Arc	ENSMUSG00000022602	11838	NO	Sequencing	19536157	1	0	0	Unspecified
mirnet-mmu-28418	mmu-mir-149-5p	MIMAT0000159	Arhgef10	ENSMUSG00000071176	234094	NO	Sequencing	19536157	1	0	0	Unspecified
mirnet-mmu-28430	mmu-mir-129-5p	MIMAT0000209	Dtna	ENSMUSG00000024302	13527	NO	HITS-CLIP	23142080	1	0	0	Unspecified
mirnet-mmu-28479	mmu-mir-149-5p	MIMAT0000159	Dusp16	ENSMUSG00000030203	70686	NO	Sequencing	19536157	1	0	0	Unspecified
mirnet-mmu-28493	mmu-mir-129-5p	MIMAT0000209	Arhgef9	ENSMUSG00000025656	236915	NO	HITS-CLIP	25083871	1	0	0	Unspecified
mirnet-mmu-28535	mmu-mir-129-5p	MIMAT0000209	Arid3a	ENSMUSG00000019564	13496	NO	HITS-CLIP	21258322	1	0	0	Unspecified
mirnet-mmu-28552	mmu-mir-149-5p	MIMAT0000159	Arid4b	ENSMUSG00000039219	94246	NO	Sequencing	19536157	1	0	0	Unspecified
mirnet-mmu-28580	mmu-mir-129-5p	MIMAT0000209	Dusp8	ENSMUSG00000037887	18218	NO	HITS-CLIP	21258322	1	0	0	Unspecified
mirnet-mmu-28641	mmu-mir-149-5p	MIMAT0000159	Arl5a	ENSMUSG00000036093	75423	NO	Sequencing	19536157	1	0	0	Unspecified
mirnet-mmu-28770	mmu-mir-320-3p	MIMAT0000666	E2f1	ENSMUSG00000027490	13555	YES	Flow cytometry//Luciferase assay//Western blot//qRT-PCR//Immunohistochemistry	24828505	1	0	0	Unspecified
mirnet-mmu-28808	mmu-mir-29a-3p	MIMAT0000535	Arpc3	ENSMUSG00000029465	56378	YES	Luciferase assay//qRT-PCR//Western blot	21930776	1	0	0	Unspecified
mirnet-mmu-28811	mmu-mir-129-5p	MIMAT0000209	Arpc4	ENSMUSG00000079426	68089	NO	HITS-CLIP	25083871	1	0	0	Unspecified
mirnet-mmu-28853	mmu-mir-148b-3p	MIMAT0000580	Arrdc3	ENSMUSG00000074794	105171	NO	HITS-CLIP	25083871	1	0	0	Unspecified
mirnet-mmu-28894	mmu-mir-149-5p	MIMAT0000159	Papola	ENSMUSG00000021111	18789	NO	Sequencing	19536157	1	0	0	Unspecified
mirnet-mmu-28901	mmu-mir-149-5p	MIMAT0000159	Itsn1	ENSMUSG00000022957	16443	NO	Sequencing	19536157	1	0	0	Unspecified
mirnet-mmu-28976	mmu-mir-149-5p	MIMAT0000159	Efcab14	ENSMUSG00000034210	230648	NO	Sequencing	19536157	1	0	0	Unspecified
mirnet-mmu-28998	mmu-mir-211-5p	MIMAT0000668	Ash1l	ENSMUSG00000028053	192195	NO	HITS-CLIP	21258322	1	0	0	Unspecified
mirnet-mmu-29014	mmu-mir-129-5p	MIMAT0000209	Asph	ENSMUSG00000028207	65973	NO	HITS-CLIP	23142080	1	0	0	Unspecified
mirnet-mmu-29015	mmu-mir-129-5p	MIMAT0000209	Asph	ENSMUSG00000028207	65973	NO	HITS-CLIP	25083871	1	0	0	Unspecified
mirnet-mmu-29032	mmu-mir-149-5p	MIMAT0000159	Astn1	ENSMUSG00000026587	11899	NO	Sequencing	19536157	1	0	0	Unspecified
mirnet-mmu-29048	mmu-mir-129-5p	MIMAT0000209	Asxl2	ENSMUSG00000037486	75302	NO	HITS-CLIP	23142080	1	0	0	Unspecified
mirnet-mmu-29050	mmu-mir-149-5p	MIMAT0000159	Asxl2	ENSMUSG00000037486	75302	NO	Sequencing	19536157	1	0	0	Unspecified
mirnet-mmu-29098	mmu-mir-99b-5p	MIMAT0000132	Asxl2	ENSMUSG00000037486	75302	NO	HITS-CLIP	21258322	1	0	0	Unspecified
mirnet-mmu-29110	mmu-mir-149-5p	MIMAT0000159	Atad2	ENSMUSG00000022360	70472	NO	Sequencing	19536157	1	0	0	Unspecified
mirnet-mmu-29126	mmu-mir-149-5p	MIMAT0000159	Atad3a	ENSMUSG00000029036	108888	NO	Sequencing	19536157	1	0	0	Unspecified
mirnet-mmu-29237	mmu-mir-149-5p	MIMAT0000159	Atg5	ENSMUSG00000038160	11793	NO	Sequencing	19536157	1	0	0	Unspecified
mirnet-mmu-29246	mmu-mir-129-5p	MIMAT0000209	Kcnc3	ENSMUSG00000062785	16504	NO	HITS-CLIP	23142080	1	0	0	Unspecified
mirnet-mmu-29318	mmu-mir-149-5p	MIMAT0000159	Atp2a2	ENSMUSG00000029467	11938	NO	Sequencing	19536157	1	0	0	Unspecified
mirnet-mmu-29351	mmu-let-7a-5p	MIMAT0000521	Atp2b2	ENSMUSG00000030302	11941	NO	HITS-CLIP	21258322	1	0	0	Unspecified
mirnet-mmu-29355	mmu-let-7c-5p	MIMAT0000523	Atp2b2	ENSMUSG00000030302	11941	NO	HITS-CLIP	21258322	1	0	0	Unspecified
mirnet-mmu-29356	mmu-let-7d-5p	MIMAT0000383	Atp2b2	ENSMUSG00000030302	11941	NO	HITS-CLIP	21258322	1	0	0	Unspecified
mirnet-mmu-29359	mmu-let-7g-5p	MIMAT0000121	Atp2b2	ENSMUSG00000030302	11941	NO	HITS-CLIP	21258322	1	0	0	Unspecified
mirnet-mmu-29446	mmu-mir-29a-3p	MIMAT0000535	Eln	ENSMUSG00000029675	13717	YES	Luciferase assay//Microarray//Northern blot//qRT-PCR	18723672	1	0	0	Unspecified
mirnet-mmu-29534	mmu-mir-149-5p	MIMAT0000159	Atrn	ENSMUSG00000027312	11990	NO	Sequencing	19536157	1	0	0	Unspecified
mirnet-mmu-29554	mmu-mir-101b-3p	MIMAT0000616	Atxn1	ENSMUSG00000046876	20238	YES	Luciferase assay//qRT-PCR//Western blot	19169275	1	1	0	Unspecified
mirnet-mmu-29557	mmu-mir-129-5p	MIMAT0000209	Atxn1	ENSMUSG00000046876	20238	NO	HITS-CLIP	25083871	1	0	0	Unspecified
mirnet-mmu-29577	mmu-mir-129-5p	MIMAT0000209	Atxn3	ENSMUSG00000021189	110616	NO	HITS-CLIP	23142080	1	0	0	Unspecified
mirnet-mmu-29625	mmu-mir-1249-3p	MIMAT0010560	Auts2	ENSMUSG00000029673	319974	NO	HITS-CLIP	21258322	1	0	0	Unspecified
mirnet-mmu-29626	mmu-mir-129-5p	MIMAT0000209	Auts2	ENSMUSG00000029673	319974	NO	HITS-CLIP	23142080	1	0	0	Unspecified
mirnet-mmu-29684	mmu-mir-149-5p	MIMAT0000159	Axl	ENSMUSG00000002602	26362	NO	HITS-CLIP	23597149	1	0	0	Unspecified
mirnet-mmu-29791	mmu-mir-129-5p	MIMAT0000209	B3galt1	ENSMUSG00000034780	26877	NO	HITS-CLIP	23142080	1	0	0	Unspecified
mirnet-mmu-29802	mmu-mir-149-5p	MIMAT0000159	B3galt5	ENSMUSG00000074892	93961	NO	Sequencing	19536157	1	0	0	Unspecified
mirnet-mmu-29821	mmu-mir-149-5p	MIMAT0000159	Epb4.1l1	ENSMUSG00000027624	13821	NO	Sequencing	19536157	1	0	0	Unspecified
mirnet-mmu-29841	mmu-mir-129-5p	MIMAT0000209	Epb4.1l5	ENSMUSG00000026383	226352	NO	HITS-CLIP	23142080	1	0	0	Unspecified
mirnet-mmu-29853	mmu-mir-101b-3p	MIMAT0000616	B3gnt5	ENSMUSG00000022686	108105	NO	HITS-CLIP	23142080	1	0	0	Unspecified
mirnet-mmu-29894	mmu-mir-149-5p	MIMAT0000159	Epha4	ENSMUSG00000026235	13838	NO	Sequencing	19536157	1	0	0	Unspecified
mirnet-mmu-29899	mmu-mir-27b-3p	MIMAT0000126	Epha4	ENSMUSG00000026235	13838	NO	HITS-CLIP	25083871	1	1	0	Unspecified
mirnet-mmu-29958	mmu-mir-129-5p	MIMAT0000209	Bace1	ENSMUSG00000032086	23821	NO	HITS-CLIP	23142080	1	0	0	Unspecified
mirnet-mmu-29959	mmu-mir-129-5p	MIMAT0000209	Bace1	ENSMUSG00000032086	23821	NO	HITS-CLIP	21258322	1	0	0	Unspecified
mirnet-mmu-29962	mmu-mir-211-5p	MIMAT0000668	Bace1	ENSMUSG00000032086	23821	NO	HITS-CLIP	21258322	1	0	0	Unspecified
mirnet-mmu-29964	mmu-mir-29a-3p	MIMAT0000535	Bace1	ENSMUSG00000032086	23821	YES	Luciferase assay//qRT-PCR//Western blot	22664922	1	0	0	Unspecified
mirnet-mmu-29967	mmu-mir-328-3p	MIMAT0000565	Bace1	ENSMUSG00000032086	23821	YES	Luciferase assay//Northern blot//EMSA	18986979	1	0	0	Unspecified
mirnet-mmu-29980	mmu-mir-149-5p	MIMAT0000159	Bach1	ENSMUSG00000025612	12013	NO	Sequencing	19536157	1	1	0	Unspecified
mirnet-mmu-29994	mmu-mir-129-5p	MIMAT0000209	Bach2	ENSMUSG00000040270	12014	NO	HITS-CLIP	23142080	1	0	0	Unspecified
mirnet-mmu-30013	mmu-mir-339-5p	MIMAT0000584	Bach2	ENSMUSG00000040270	12014	NO	HITS-CLIP	23597149	1	0	0	Unspecified
mirnet-mmu-30014	mmu-mir-339-5p	MIMAT0000584	Bach2	ENSMUSG00000040270	12014	NO	HITS-CLIP	21258322	1	0	0	Unspecified
mirnet-mmu-30044	mmu-mir-149-5p	MIMAT0000159	Bahcc1	ENSMUSG00000039741	268515	NO	Sequencing	19536157	1	0	0	Unspecified
mirnet-mmu-30058	mmu-mir-29a-3p	MIMAT0000535	Eps15	ENSMUSG00000028552	13858	NO	HITS-CLIP	21258322	1	0	0	Unspecified
mirnet-mmu-30124	mmu-mir-23a-3p	MIMAT0000532	Bbc3	ENSMUSG00000002083	170770	YES	Luciferase assay	25057207	1	0	0	Unspecified
mirnet-mmu-30189	mmu-mir-129-5p	MIMAT0000209	BC003331	ENSMUSG00000006010	226499	NO	HITS-CLIP	23142080	1	0	0	Unspecified
mirnet-mmu-30206	mmu-mir-339-5p	MIMAT0000584	Knop1	ENSMUSG00000030980	66356	NO	HITS-CLIP	21258322	1	0	0	Unspecified
mirnet-mmu-30293	mmu-mir-148b-3p	MIMAT0000580	Ets1	ENSMUSG00000032035	23871	NO	HITS-CLIP	23597149	1	0	0	Unspecified
mirnet-mmu-30313	mmu-mir-320-3p	MIMAT0000666	Ets2	ENSMUSG00000022895	23872	YES	Luciferase assay//Western blot	22179046	1	0	0	Unspecified
mirnet-mmu-30338	mmu-mir-149-5p	MIMAT0000159	BC034090	ENSMUSG00000033722	207792	NO	Sequencing	19536157	1	0	0	Unspecified
mirnet-mmu-30406	mmu-mir-149-5p	MIMAT0000159	Bcas3	ENSMUSG00000059439	192197	NO	Sequencing	19536157	1	0	0	Unspecified
mirnet-mmu-30437	mmu-mir-129-5p	MIMAT0000209	Bcl11b	ENSMUSG00000048251	58208	NO	HITS-CLIP	23142080	1	0	0	Unspecified
mirnet-mmu-30547	mmu-mir-149-5p	MIMAT0000159	Fabp7	ENSMUSG00000019874	12140	NO	Sequencing	19536157	1	0	0	Unspecified
mirnet-mmu-30601	mmu-let-7d-5p	MIMAT0000383	Bdnf	ENSMUSG00000048482	12064	YES	qRT-PCR//Western blot	19703567	1	0	0	Unspecified
mirnet-mmu-30605	mmu-mir-30d-5p	MIMAT0000515	Bdnf	ENSMUSG00000048482	12064	YES	ELISA//Luciferase assay//Microarray//qRT-PCR	20921386	1	0	0	Unspecified
mirnet-mmu-30618	mmu-mir-149-5p	MIMAT0000159	Fam102a	ENSMUSG00000039157	98952	NO	Sequencing	19536157	1	0	0	Unspecified
mirnet-mmu-30621	mmu-mir-149-5p	MIMAT0000159	Fam102b	ENSMUSG00000040339	329739	NO	Sequencing	19536157	1	0	0	Unspecified
mirnet-mmu-30658	mmu-mir-129-5p	MIMAT0000209	Bicd1	ENSMUSG00000003452	12121	NO	HITS-CLIP	23142080	1	0	0	Unspecified
mirnet-mmu-30678	mmu-mir-29a-3p	MIMAT0000535	Bicd1	ENSMUSG00000003452	12121	NO	HITS-CLIP	23597149	1	0	0	Unspecified
mirnet-mmu-30679	mmu-mir-29a-3p	MIMAT0000535	Bicd1	ENSMUSG00000003452	12121	NO	HITS-CLIP	19536157	1	0	0	Unspecified
mirnet-mmu-30684	mmu-mir-31-5p	MIMAT0000538	Bicd1	ENSMUSG00000003452	12121	NO	HITS-CLIP	23142080	1	0	0	Unspecified
mirnet-mmu-30695	mmu-mir-149-5p	MIMAT0000159	Bicd2	ENSMUSG00000037933	76895	NO	Sequencing	19536157	1	0	0	Unspecified
mirnet-mmu-30701	mmu-mir-320-3p	MIMAT0000666	Bicd2	ENSMUSG00000037933	76895	NO	HITS-CLIP	23142080	1	0	0	Unspecified
mirnet-mmu-30736	mmu-mir-339-5p	MIMAT0000584	Fam118a	ENSMUSG00000022434	73225	NO	HITS-CLIP	21258322	1	0	0	Unspecified
mirnet-mmu-30768	mmu-mir-129-5p	MIMAT0000209	Bmp2	ENSMUSG00000027358	12156	NO	HITS-CLIP	23142080	1	0	0	Unspecified
mirnet-mmu-30874	mmu-mir-339-5p	MIMAT0000584	Bpnt1	ENSMUSG00000026617	23827	NO	HITS-CLIP	25083871	1	0	0	Unspecified
mirnet-mmu-30893	mmu-mir-149-5p	MIMAT0000159	Bptf	ENSMUSG00000040481	207165	NO	Sequencing	19536157	1	0	0	Unspecified
mirnet-mmu-30905	mmu-mir-149-5p	MIMAT0000159	Braf	ENSMUSG00000002413	109880	NO	Sequencing	19536157	1	0	0	Unspecified
mirnet-mmu-30921	mmu-mir-149-5p	MIMAT0000159	Brap	ENSMUSG00000029458	72399	NO	Sequencing	19536157	1	0	0	Unspecified
mirnet-mmu-30930	mmu-mir-129-5p	MIMAT0000209	Brd4	ENSMUSG00000024002	57261	NO	HITS-CLIP	25083871	1	0	0	Unspecified
mirnet-mmu-31008	mmu-mir-149-5p	MIMAT0000159	Bsdc1	ENSMUSG00000040859	100383	NO	Sequencing	19536157	1	0	0	Unspecified
mirnet-mmu-31014	mmu-mir-101b-3p	MIMAT0000616	Bsn	ENSMUSG00000032589	12217	NO	HITS-CLIP	25083871	1	0	0	Unspecified
mirnet-mmu-31097	mmu-mir-149-5p	MIMAT0000159	Btbd19	ENSMUSG00000073771		NO	Sequencing	19536157	1	0	0	Unspecified
mirnet-mmu-31212	mmu-mir-149-5p	MIMAT0000159	Fam219a	ENSMUSG00000028439	71901	NO	Sequencing	19536157	1	0	0	Unspecified
mirnet-mmu-31278	mmu-mir-129-5p	MIMAT0000209	C230081A13Rik	ENSMUSG00000074305	244895	NO	HITS-CLIP	23142080	1	0	0	Unspecified
mirnet-mmu-31349	mmu-mir-129-5p	MIMAT0000209	Lpp	ENSMUSG00000033306	210126	NO	HITS-CLIP	23142080	1	0	0	Unspecified
mirnet-mmu-31449	mmu-mir-129-5p	MIMAT0000209	Cadm2	ENSMUSG00000064115	239857	NO	HITS-CLIP	23142080	1	0	0	Unspecified
mirnet-mmu-31450	mmu-mir-129-5p	MIMAT0000209	Cadm2	ENSMUSG00000064115	239857	NO	HITS-CLIP	25083871	1	0	0	Unspecified
mirnet-mmu-31452	mmu-mir-149-5p	MIMAT0000159	Cadm2	ENSMUSG00000064115	239857	NO	Sequencing	19536157	1	0	0	Unspecified
mirnet-mmu-31531	mmu-mir-29a-3p	MIMAT0000535	Fbn1	ENSMUSG00000027204	14118	YES	Luciferase assay//Microarray//Northern blot//qRT-PCR	18723672	1	1	0	Unspecified
mirnet-mmu-31559	mmu-mir-149-5p	MIMAT0000159	Caln1	ENSMUSG00000060371	140904	NO	Sequencing	19536157	1	0	0	Unspecified
mirnet-mmu-31563	mmu-mir-149-5p	MIMAT0000159	Calr	ENSMUSG00000003814	12317	NO	Sequencing	19536157	1	0	0	Unspecified
mirnet-mmu-31595	mmu-mir-149-5p	MIMAT0000159	Camk1g	ENSMUSG00000016179	215303	NO	Sequencing	19536157	1	0	0	Unspecified
mirnet-mmu-31605	mmu-mir-148b-3p	MIMAT0000580	Camk2a	ENSMUSG00000024617	12322	YES	Luciferase assay//qRT-PCR//Western blot	21068402	1	0	0	Unspecified
mirnet-mmu-31624	mmu-mir-149-5p	MIMAT0000159	Camk2g	ENSMUSG00000021820	12325	NO	Sequencing	19536157	1	0	0	Unspecified
mirnet-mmu-31662	mmu-mir-30d-5p	MIMAT0000515	Camk4	ENSMUSG00000038128	12326	NO	HITS-CLIP	23142080	1	0	0	Unspecified
mirnet-mmu-31680	mmu-mir-129-5p	MIMAT0000209	Camkk2	ENSMUSG00000029471	207565	NO	HITS-CLIP	23142080	1	0	0	Unspecified
mirnet-mmu-31717	mmu-mir-129-5p	MIMAT0000209	Camta1	ENSMUSG00000014592	100072	NO	HITS-CLIP	25083871	1	0	0	Unspecified
mirnet-mmu-31718	mmu-mir-149-5p	MIMAT0000159	Camta1	ENSMUSG00000014592	100072	NO	Sequencing	19536157	1	0	0	Unspecified
mirnet-mmu-31749	mmu-mir-149-5p	MIMAT0000159	Cant1	ENSMUSG00000025575	76025	NO	Sequencing	19536157	1	0	0	Unspecified
mirnet-mmu-31779	mmu-mir-149-5p	MIMAT0000159	Capns1	ENSMUSG00000001794	12336	NO	Sequencing	19536157	1	0	0	Unspecified
mirnet-mmu-31850	mmu-mir-149-5p	MIMAT0000159	Luc7l3	ENSMUSG00000020863	67684	NO	Sequencing	19536157	1	0	0	Unspecified
mirnet-mmu-31896	mmu-mir-149-5p	MIMAT0000159	Zfyve27	ENSMUSG00000018820	319740	NO	Sequencing	19536157	1	0	0	Unspecified
mirnet-mmu-31991	mmu-mir-31-5p	MIMAT0000538	Fgf10	ENSMUSG00000021732	14165	YES	Reporter assay	20522784	1	1	0	Unspecified
mirnet-mmu-32006	mmu-mir-149-5p	MIMAT0000159	Macrod2	ENSMUSG00000068205	72899	NO	Sequencing	19536157	1	0	0	Unspecified
mirnet-mmu-32019	mmu-mir-211-5p	MIMAT0000668	Prkcz	ENSMUSG00000029053	18762	NO	HITS-CLIP	25083871	1	0	0	Unspecified
mirnet-mmu-32047	mmu-mir-129-5p	MIMAT0000209	Stxbp5	ENSMUSG00000019790	78808	NO	HITS-CLIP	25083871	1	0	0	Unspecified
mirnet-mmu-32078	mmu-mir-29a-3p	MIMAT0000535	Cav2	ENSMUSG00000000058	12390	YES	Reporter assay	17652184	1	0	0	Unspecified
mirnet-mmu-32103	mmu-mir-339-5p	MIMAT0000584	Cbfa2t2	ENSMUSG00000038533	12396	NO	HITS-CLIP	21258322	1	0	0	Unspecified
mirnet-mmu-32133	mmu-mir-27b-3p	MIMAT0000126	Cblb	ENSMUSG00000022637	208650	NO	HITS-CLIP	23142080	1	1	0	Unspecified
mirnet-mmu-32139	mmu-mir-149-5p	MIMAT0000159	Cbln1	ENSMUSG00000031654	12404	NO	Sequencing	19536157	1	0	0	Unspecified
mirnet-mmu-32173	mmu-mir-339-5p	MIMAT0000584	Cbln3	ENSMUSG00000040380	56410	NO	HITS-CLIP	23597149	1	0	0	Unspecified
mirnet-mmu-32174	mmu-mir-339-5p	MIMAT0000584	Cbln3	ENSMUSG00000040380	56410	NO	HITS-CLIP	21258322	1	0	0	Unspecified
mirnet-mmu-32199	mmu-mir-149-5p	MIMAT0000159	Cbx1	ENSMUSG00000018666	12412	NO	Sequencing	19536157	1	0	0	Unspecified
mirnet-mmu-32217	mmu-mir-149-5p	MIMAT0000159	Cbx5	ENSMUSG00000009575	12419	NO	Sequencing	19536157	1	0	0	Unspecified
mirnet-mmu-32289	mmu-mir-339-5p	MIMAT0000584	Ccdc127	ENSMUSG00000021578	67433	NO	HITS-CLIP	25083871	1	0	0	Unspecified
mirnet-mmu-32290	mmu-mir-339-5p	MIMAT0000584	Ccdc127	ENSMUSG00000021578	67433	NO	HITS-CLIP	21258322	1	0	0	Unspecified
mirnet-mmu-32356	mmu-mir-129-5p	MIMAT0000209	Fndc3b	ENSMUSG00000039286	72007	NO	HITS-CLIP	23142080	1	0	0	Unspecified
mirnet-mmu-32357	mmu-mir-129-5p	MIMAT0000209	Fndc3b	ENSMUSG00000039286	72007	NO	HITS-CLIP	26203562	1	0	0	Unspecified
mirnet-mmu-32382	mmu-mir-149-5p	MIMAT0000159	Map3k14	ENSMUSG00000020941	53859	NO	Sequencing	19536157	1	0	0	Unspecified
mirnet-mmu-32388	mmu-mir-129-5p	MIMAT0000209	Fnip1	ENSMUSG00000035992	216742	NO	HITS-CLIP	23142080	1	0	0	Unspecified
mirnet-mmu-32438	mmu-mir-149-5p	MIMAT0000159	Ccdc43	ENSMUSG00000020925	52715	NO	Sequencing	19536157	1	0	0	Unspecified
mirnet-mmu-32583	mmu-mir-149-5p	MIMAT0000159	Foxn3	ENSMUSG00000033713	71375	NO	Sequencing	19536157	1	0	0	Unspecified
mirnet-mmu-32597	mmu-mir-129-5p	MIMAT0000209	Ccnd1	ENSMUSG00000070348	12443	NO	HITS-CLIP	23142080	1	0	0	Unspecified
mirnet-mmu-32706	mmu-mir-149-5p	MIMAT0000159	Frem2	ENSMUSG00000037016	242022	NO	Sequencing	19536157	1	0	0	Unspecified
mirnet-mmu-32728	mmu-mir-149-5p	MIMAT0000159	Ptgfrn	ENSMUSG00000027864	19221	NO	Sequencing	19536157	1	0	0	Unspecified
mirnet-mmu-32732	mmu-mir-149-5p	MIMAT0000159	Ccser2	ENSMUSG00000058690	72972	NO	Sequencing	19536157	1	0	0	Unspecified
mirnet-mmu-32818	mmu-mir-149-5p	MIMAT0000159	Ptpn12	ENSMUSG00000028771	19248	NO	Sequencing	19536157	1	0	0	Unspecified
mirnet-mmu-32823	mmu-mir-101b-3p	MIMAT0000616	Hdgfrp3	ENSMUSG00000025104	29877	NO	HITS-CLIP	25083871	1	0	0	Unspecified
mirnet-mmu-32839	mmu-mir-143-3p	MIMAT0000247	Ptpn3	ENSMUSG00000038764	545622	NO	HITS-CLIP	25083871	1	1	0	Unspecified
mirnet-mmu-32909	mmu-mir-149-5p	MIMAT0000159	Furin	ENSMUSG00000030530	18550	NO	Sequencing	19536157	1	0	0	Unspecified
mirnet-mmu-32937	mmu-mir-149-5p	MIMAT0000159	Fut9	ENSMUSG00000055373	14348	NO	Sequencing	19536157	1	0	0	Unspecified
mirnet-mmu-32968	mmu-mir-129-5p	MIMAT0000209	Fyn	ENSMUSG00000019843	14360	NO	HITS-CLIP	23142080	1	0	0	Unspecified
mirnet-mmu-33003	mmu-mir-31-5p	MIMAT0000538	Fzd4	ENSMUSG00000049791	14366	YES	Luciferase assay//Western blot	18500251	1	0	0	Unspecified
mirnet-mmu-33038	mmu-mir-129-5p	MIMAT0000209	G3bp2	ENSMUSG00000029405	23881	NO	HITS-CLIP	25083871	1	0	0	Unspecified
mirnet-mmu-33069	mmu-mir-339-5p	MIMAT0000584	Cd93	ENSMUSG00000027435	17064	NO	HITS-CLIP	23597149	1	0	0	Unspecified
mirnet-mmu-33097	mmu-mir-129-5p	MIMAT0000209	Cdadc1	ENSMUSG00000021982	71891	NO	HITS-CLIP	23142080	1	0	0	Unspecified
mirnet-mmu-33099	mmu-mir-149-5p	MIMAT0000159	Cdadc1	ENSMUSG00000021982	71891	NO	Sequencing	19536157	1	0	0	Unspecified
mirnet-mmu-33127	mmu-mir-129-5p	MIMAT0000209	Cdc14b	ENSMUSG00000033102	218294	NO	HITS-CLIP	23142080	1	0	0	Unspecified
mirnet-mmu-33159	mmu-mir-149-5p	MIMAT0000159	Mecp2	ENSMUSG00000031393	17257	NO	Sequencing	19536157	1	0	0	Unspecified
mirnet-mmu-33205	mmu-mir-101b-3p	MIMAT0000616	Cdc42ep3	ENSMUSG00000036533	260409	NO	HITS-CLIP	25083871	1	0	0	Unspecified
mirnet-mmu-33233	mmu-mir-129-5p	MIMAT0000209	Gad2	ENSMUSG00000026787	14417	NO	HITS-CLIP	25083871	1	0	0	Unspecified
mirnet-mmu-33252	mmu-mir-129-5p	MIMAT0000209	Cdh12	ENSMUSG00000040452	215654	NO	HITS-CLIP	25083871	1	0	0	Unspecified
mirnet-mmu-33285	mmu-mir-339-5p	MIMAT0000584	Gal3st3	ENSMUSG00000047658	545276	NO	HITS-CLIP	25083871	1	0	0	Unspecified
mirnet-mmu-33324	mmu-mir-129-5p	MIMAT0000209	Cdk13	ENSMUSG00000041297	69562	NO	HITS-CLIP	23142080	1	0	0	Unspecified
mirnet-mmu-33325	mmu-mir-149-5p	MIMAT0000159	Cdk13	ENSMUSG00000041297	69562	NO	Sequencing	19536157	1	0	0	Unspecified
mirnet-mmu-33330	mmu-mir-30d-5p	MIMAT0000515	Cdk13	ENSMUSG00000041297	69562	NO	HITS-CLIP	23142080	1	0	0	Unspecified
mirnet-mmu-33342	mmu-mir-149-5p	MIMAT0000159	Cdk19	ENSMUSG00000038481	78334	NO	Sequencing	19536157	1	0	0	Unspecified
mirnet-mmu-33371	mmu-mir-149-5p	MIMAT0000159	Dab2ip	ENSMUSG00000026883	69601	NO	Sequencing	19536157	1	0	0	Unspecified
mirnet-mmu-33445	mmu-mir-149-5p	MIMAT0000159	Cdr2l	ENSMUSG00000050910	237988	NO	Sequencing	19536157	1	0	0	Unspecified
mirnet-mmu-33457	mmu-mir-339-5p	MIMAT0000584	Cdr2l	ENSMUSG00000050910	237988	NO	HITS-CLIP	21258322	1	0	0	Unspecified
mirnet-mmu-33478	mmu-mir-149-5p	MIMAT0000159	Cds2	ENSMUSG00000058793	110911	NO	Sequencing	19536157	1	0	0	Unspecified
mirnet-mmu-33549	mmu-mir-101b-3p	MIMAT0000616	Cebpa	ENSMUSG00000034957	12606	NO	HITS-CLIP	23597149	1	1	0	Unspecified
mirnet-mmu-33579	mmu-mir-23a-3p	MIMAT0000532	Celf1	ENSMUSG00000005506	13046	YES	Luciferase assay//qRT-PCR//Western blot	20299448	1	1	0	Unspecified
mirnet-mmu-33580	mmu-mir-23b-3p	MIMAT0000125	Celf1	ENSMUSG00000005506	13046	YES	Luciferase assay//qRT-PCR//Western blot	20299448	1	1	0	Unspecified
mirnet-mmu-33585	mmu-mir-129-5p	MIMAT0000209	Celf2	ENSMUSG00000002107	14007	NO	HITS-CLIP	23142080	1	0	0	Unspecified
mirnet-mmu-33588	mmu-mir-23b-3p	MIMAT0000125	Celf2	ENSMUSG00000002107	14007	YES	Luciferase assay//qRT-PCR//Western blot	20299448	1	1	0	Unspecified
mirnet-mmu-33606	mmu-mir-129-5p	MIMAT0000209	Mgll	ENSMUSG00000033174	23945	NO	HITS-CLIP	23142080	1	0	0	Unspecified
mirnet-mmu-33615	mmu-mir-149-5p	MIMAT0000159	Celf5	ENSMUSG00000034818	319586	NO	Sequencing	19536157	1	0	0	Unspecified
mirnet-mmu-33661	mmu-mir-339-5p	MIMAT0000584	Cenpl	ENSMUSG00000026708	70454	NO	HITS-CLIP	21258322	1	0	0	Unspecified
mirnet-mmu-33762	mmu-mir-149-5p	MIMAT0000159	Cep95	ENSMUSG00000018372	320162	NO	Sequencing	19536157	1	0	0	Unspecified
mirnet-mmu-33774	mmu-mir-149-5p	MIMAT0000159	Rap2a	ENSMUSG00000051615	76108	NO	Sequencing	19536157	1	0	0	Unspecified
mirnet-mmu-33788	mmu-mir-361-5p	MIMAT0000704	Gid4	ENSMUSG00000018415	66771	NO	HITS-CLIP	23142080	1	0	0	Unspecified
mirnet-mmu-33830	mmu-mir-149-5p	MIMAT0000159	Git2	ENSMUSG00000041890	26431	NO	Sequencing	19536157	1	0	0	Unspecified
mirnet-mmu-33859	mmu-mir-129-5p	MIMAT0000209	Cflar	ENSMUSG00000026031	12633	NO	HITS-CLIP	23142080	1	0	0	Unspecified
mirnet-mmu-33867	mmu-mir-339-5p	MIMAT0000584	Cflar	ENSMUSG00000026031	12633	NO	HITS-CLIP	23597149	1	0	0	Unspecified
mirnet-mmu-33868	mmu-mir-339-5p	MIMAT0000584	Cflar	ENSMUSG00000026031	12633	NO	HITS-CLIP	21258322	1	0	0	Unspecified
mirnet-mmu-33894	mmu-mir-211-5p	MIMAT0000668	Chd3	ENSMUSG00000018474	216848	NO	HITS-CLIP	21258322	1	0	0	Unspecified
mirnet-mmu-33977	mmu-mir-320-3p	MIMAT0000666	Mmp9	ENSMUSG00000017737	17395	YES	Luciferase assay//Western blot	22179046	1	0	0	Unspecified
mirnet-mmu-34021	mmu-mir-129-5p	MIMAT0000209	Chic1	ENSMUSG00000031327	12212	NO	HITS-CLIP	23142080	1	0	0	Unspecified
mirnet-mmu-34059	mmu-mir-149-5p	MIMAT0000159	Ifngr2	ENSMUSG00000022965	15980	NO	Sequencing	19536157	1	0	0	Unspecified
mirnet-mmu-34075	mmu-mir-129-5p	MIMAT0000209	Glul	ENSMUSG00000026473	14645	NO	HITS-CLIP	23142080	1	0	0	Unspecified
mirnet-mmu-34191	mmu-mir-129-5p	MIMAT0000209	Chst1	ENSMUSG00000027221	76969	NO	HITS-CLIP	23142080	1	0	0	Unspecified
mirnet-mmu-34244	mmu-mir-211-5p	MIMAT0000668	Tmem130	ENSMUSG00000043388	243339	NO	HITS-CLIP	25083871	1	0	0	Unspecified
mirnet-mmu-34245	mmu-mir-211-5p	MIMAT0000668	Tmem130	ENSMUSG00000043388	243339	NO	HITS-CLIP	23597149	1	0	0	Unspecified
mirnet-mmu-34259	mmu-mir-149-5p	MIMAT0000159	Ntrk2	ENSMUSG00000055254	18212	NO	Sequencing	19536157	1	0	0	Unspecified
mirnet-mmu-34298	mmu-mir-129-5p	MIMAT0000209	Clcn3	ENSMUSG00000004319	12725	NO	HITS-CLIP	23142080	1	0	0	Unspecified
mirnet-mmu-34353	mmu-mir-129-5p	MIMAT0000209	Gm13611	ENSMUSG00000066068	100504319	NO	HITS-CLIP	23142080	1	0	0	Unspecified
mirnet-mmu-34358	mmu-mir-328-3p	MIMAT0000565	Gm14436	ENSMUSG00000078879	100190996	NO	HITS-CLIP	21258322	1	0	0	Unspecified
mirnet-mmu-34359	mmu-mir-129-5p	MIMAT0000209	Gm15455	ENSMUSG00000081402	433287	NO	HITS-CLIP	23142080	1	0	0	Unspecified
mirnet-mmu-34363	mmu-mir-339-5p	MIMAT0000584	Gm4925	ENSMUSG00000069540	237433	NO	HITS-CLIP	21258322	1	0	0	Unspecified
mirnet-mmu-34368	mmu-mir-328-3p	MIMAT0000565	Gm7609	ENSMUSG00000079457	665378	NO	HITS-CLIP	21258322	1	0	0	Unspecified
mirnet-mmu-34396	mmu-mir-148b-3p	MIMAT0000580	Tmem178b	ENSMUSG00000057716	434008	NO	HITS-CLIP	25083871	1	0	0	Unspecified
mirnet-mmu-34442	mmu-mir-149-5p	MIMAT0000159	Clmp	ENSMUSG00000032024	71566	NO	Sequencing	19536157	1	0	0	Unspecified
mirnet-mmu-34456	mmu-mir-151-3p	MIMAT0000161	Clns1a	ENSMUSG00000025439	12729	NO	HITS-CLIP	21258322	1	0	0	Unspecified
mirnet-mmu-34477	mmu-mir-149-5p	MIMAT0000159	Clp1	ENSMUSG00000027079	98985	NO	Sequencing	19536157	1	0	0	Unspecified
mirnet-mmu-34525	mmu-mir-129-5p	MIMAT0000209	Rell1	ENSMUSG00000047881	100532	NO	HITS-CLIP	23142080	1	0	0	Unspecified
mirnet-mmu-34543	mmu-let-7c-5p	MIMAT0000523	Msi2	ENSMUSG00000069769	76626	NO	HITS-CLIP	25083871	1	1	0	Unspecified
mirnet-mmu-34583	mmu-mir-149-5p	MIMAT0000159	Gnao1	ENSMUSG00000031748	14681	NO	Sequencing	19536157	1	0	0	Unspecified
mirnet-mmu-34626	mmu-mir-129-5p	MIMAT0000209	Cnih4	ENSMUSG00000062169	98417	NO	HITS-CLIP	23142080	1	0	0	Unspecified
mirnet-mmu-34687	mmu-mir-149-5p	MIMAT0000159	Cnot6	ENSMUSG00000020362	104625	NO	Sequencing	19536157	1	0	0	Unspecified
mirnet-mmu-34799	mmu-mir-149-5p	MIMAT0000159	Coa3	ENSMUSG00000017188	52469	NO	Sequencing	19536157	1	0	0	Unspecified
mirnet-mmu-34833	mmu-mir-149-5p	MIMAT0000159	Cog3	ENSMUSG00000034893	338337	NO	Sequencing	19536157	1	0	0	Unspecified
mirnet-mmu-34859	mmu-mir-29a-3p	MIMAT0000535	Col1a1	ENSMUSG00000001506	12842	YES	Luciferase assay//Microarray//Northern blot//qRT-PCR	18723672	1	1	0	Unspecified
mirnet-mmu-34862	mmu-mir-29a-3p	MIMAT0000535	Col1a2	ENSMUSG00000029661	12843	YES	Luciferase assay//Microarray//Northern blot//qRT-PCR	18723672	1	0	0	Unspecified
mirnet-mmu-34868	mmu-mir-29a-3p	MIMAT0000535	Col2a1	ENSMUSG00000022483	12824	YES	Luciferase assay	21665270	1	0	0	Unspecified
mirnet-mmu-34870	mmu-mir-29a-3p	MIMAT0000535	Col3a1	ENSMUSG00000026043	12825	YES	Luciferase assay//Microarray//Northern blot//qRT-PCR	18723672	1	1	0	Unspecified
mirnet-mmu-34874	mmu-mir-129-5p	MIMAT0000209	Col4a1	ENSMUSG00000031502	12826	NO	HITS-CLIP	23142080	1	0	0	Unspecified
mirnet-mmu-34885	mmu-mir-29a-3p	MIMAT0000535	Col4a1	ENSMUSG00000031502	12826	YES	Luciferase assay//qRT-PCR//Western blot	23139829	1	1	0	Unspecified
mirnet-mmu-34894	mmu-mir-29a-3p	MIMAT0000535	Col4a2	ENSMUSG00000031503	12827	YES	Luciferase assay//qRT-PCR//Western blot	23139829	1	1	0	Unspecified
mirnet-mmu-34902	mmu-mir-149-5p	MIMAT0000159	Gpc1	ENSMUSG00000034220	14733	NO	Sequencing	19536157	1	0	0	Unspecified
mirnet-mmu-34923	mmu-mir-103-3p	MIMAT0000546	Gpd1	ENSMUSG00000023019	14555	YES	Reporter assay	15131085	1	1	0	Unspecified
mirnet-mmu-34948	mmu-mir-191-5p	MIMAT0000221	Riok3	ENSMUSG00000024404	66878	YES	Luciferase assay//qRT-PCR	21196494	1	0	0	Unspecified
mirnet-mmu-34989	mmu-mir-191-5p	MIMAT0000221	Gpr107	ENSMUSG00000000194	277463	NO	HITS-CLIP	25083871	1	0	0	Unspecified
mirnet-mmu-34992	mmu-mir-149-5p	MIMAT0000159	Mvb12b	ENSMUSG00000038740	72543	NO	Sequencing	19536157	1	0	0	Unspecified
mirnet-mmu-35000	mmu-mir-191-5p	MIMAT0000221	Mxi1	ENSMUSG00000025025	17859	YES	Luciferase assay//qRT-PCR	21196494	1	0	0	Unspecified
mirnet-mmu-35041	mmu-let-7c-5p	MIMAT0000523	Mycn	ENSMUSG00000037169	18109	YES	Luciferase assay//Microarray//qRT-PCR//Western blot//Immunohistochemistry	20054295	1	1	0	Unspecified
mirnet-mmu-35059	mmu-mir-320-3p	MIMAT0000666	Coro1a	ENSMUSG00000030707	12721	YES	Flow//Luciferase assay//qRT-PCR//Western blot	22925886	1	0	0	Unspecified
mirnet-mmu-35098	mmu-mir-149-5p	MIMAT0000159	Mylip	ENSMUSG00000038175	218203	NO	HITS-CLIP	23597149	1	0	0	Unspecified
mirnet-mmu-35099	mmu-mir-149-5p	MIMAT0000159	Mylip	ENSMUSG00000038175	218203	NO	HITS-CLIP	21258322	1	0	0	Unspecified
mirnet-mmu-35129	mmu-mir-149-5p	MIMAT0000159	Gpr17	ENSMUSG00000052229	574402	NO	Sequencing	19536157	1	0	0	Unspecified
mirnet-mmu-35174	mmu-mir-129-5p	MIMAT0000209	Cpeb3	ENSMUSG00000039652	208922	NO	HITS-CLIP	25083871	1	0	0	Unspecified
mirnet-mmu-35175	mmu-mir-129-5p	MIMAT0000209	Cpeb3	ENSMUSG00000039652	208922	NO	HITS-CLIP	23142080	1	0	0	Unspecified
mirnet-mmu-35223	mmu-mir-149-5p	MIMAT0000159	Gpr89	ENSMUSG00000028096	67549	NO	Sequencing	19536157	1	0	0	Unspecified
mirnet-mmu-35227	mmu-mir-320-3p	MIMAT0000666	Cplx2	ENSMUSG00000025867	12890	NO	HITS-CLIP	21258322	1	0	0	Unspecified
mirnet-mmu-35241	mmu-mir-148b-3p	MIMAT0000580	Cpm	ENSMUSG00000020183	70574	NO	HITS-CLIP	25083871	1	0	0	Unspecified
mirnet-mmu-35283	mmu-mir-149-5p	MIMAT0000159	Gramd1b	ENSMUSG00000040111	235283	NO	Sequencing	19536157	1	0	0	Unspecified
mirnet-mmu-35383	mmu-mir-129-5p	MIMAT0000209	Crebrf	ENSMUSG00000048249	77128	NO	HITS-CLIP	25083871	1	0	0	Unspecified
mirnet-mmu-35395	mmu-mir-143-3p	MIMAT0000247	Crebzf	ENSMUSG00000051451	233490	NO	HITS-CLIP	23142080	1	0	0	Unspecified
mirnet-mmu-35400	mmu-mir-149-5p	MIMAT0000159	Gria1	ENSMUSG00000020524	14799	NO	Sequencing	19536157	1	0	0	Unspecified
mirnet-mmu-35423	mmu-mir-149-5p	MIMAT0000159	Gria3	ENSMUSG00000001986	53623	NO	Sequencing	19536157	1	0	0	Unspecified
mirnet-mmu-35455	mmu-mir-149-5p	MIMAT0000159	Crkl	ENSMUSG00000006134	12929	NO	Sequencing	19536157	1	0	0	Unspecified
mirnet-mmu-35482	mmu-mir-149-5p	MIMAT0000159	Crtc1	ENSMUSG00000003575	382056	NO	Sequencing	19536157	1	0	0	Unspecified
mirnet-mmu-35544	mmu-mir-149-5p	MIMAT0000159	Csdc2	ENSMUSG00000042109	105859	NO	Sequencing	19536157	1	0	0	Unspecified
mirnet-mmu-35566	mmu-mir-149-5p	MIMAT0000159	Grm1	ENSMUSG00000019828	14816	NO	Sequencing	19536157	1	0	0	Unspecified
mirnet-mmu-35601	mmu-mir-211-5p	MIMAT0000668	Csmd1	ENSMUSG00000060924	94109	NO	HITS-CLIP	23142080	1	0	0	Unspecified
mirnet-mmu-35631	mmu-mir-27b-3p	MIMAT0000126	Csnk1e	ENSMUSG00000022433	27373	NO	HITS-CLIP	25083871	1	0	0	Unspecified
mirnet-mmu-35687	mmu-mir-149-5p	MIMAT0000159	Gtf2i	ENSMUSG00000060261	14886	NO	Sequencing	19536157	1	0	0	Unspecified
mirnet-mmu-35713	mmu-mir-151-5p	MIMAT0004536	Csrnp3	ENSMUSG00000044647	77771	NO	HITS-CLIP	21258322	1	0	0	Unspecified
mirnet-mmu-35718	mmu-mir-339-5p	MIMAT0000584	Csrnp3	ENSMUSG00000044647	77771	NO	HITS-CLIP	21258322	1	0	0	Unspecified
mirnet-mmu-35743	mmu-mir-149-5p	MIMAT0000159	Gxylt1	ENSMUSG00000036197	223827	NO	Sequencing	19536157	1	0	0	Unspecified
mirnet-mmu-35806	mmu-mir-149-5p	MIMAT0000159	Rsrc2	ENSMUSG00000029422	208606	NO	Sequencing	19536157	1	0	0	Unspecified
mirnet-mmu-35832	mmu-mir-23b-3p	MIMAT0000125	Rtl1	ENSMUSG00000085925	353326	YES	Immunoprecipitaion//Luciferase assay//qRT-PCR//Western blot//Real time qRT-PCR	18716031	1	0	0	Unspecified
mirnet-mmu-35863	mmu-mir-149-5p	MIMAT0000159	Ctnnd1	ENSMUSG00000034101	12388	NO	Sequencing	19536157	1	0	0	Unspecified
mirnet-mmu-35899	mmu-mir-149-5p	MIMAT0000159	Ncoa5	ENSMUSG00000039804	228869	NO	Sequencing	19536157	1	0	0	Unspecified
mirnet-mmu-35904	mmu-mir-27b-3p	MIMAT0000126	Runx1	ENSMUSG00000022952	12394	YES	Luciferase assay//qRT-PCR//Western blot//Northern blot//Reporter assay//Western blot//Other	19298589	1	1	0	Unspecified
mirnet-mmu-35979	mmu-mir-149-5p	MIMAT0000159	Cul1	ENSMUSG00000029686	26965	NO	Sequencing	19536157	1	0	0	Unspecified
mirnet-mmu-36018	mmu-mir-149-5p	MIMAT0000159	Nedd4	ENSMUSG00000032216	17999	NO	Sequencing	19536157	1	0	0	Unspecified
mirnet-mmu-36070	mmu-mir-149-5p	MIMAT0000159	Cxcl12	ENSMUSG00000061353	20315	NO	Sequencing	19536157	1	0	0	Unspecified
mirnet-mmu-36115	mmu-mir-129-5p	MIMAT0000209	Hecw1	ENSMUSG00000021301	94253	NO	HITS-CLIP	23142080	1	0	0	Unspecified
mirnet-mmu-36116	mmu-mir-149-5p	MIMAT0000159	Hecw1	ENSMUSG00000021301	94253	NO	Sequencing	19536157	1	0	0	Unspecified
mirnet-mmu-36130	mmu-mir-339-5p	MIMAT0000584	Samd8	ENSMUSG00000021770	67630	NO	HITS-CLIP	21258322	1	0	0	Unspecified
mirnet-mmu-36151	mmu-mir-339-5p	MIMAT0000584	Cyb5d2	ENSMUSG00000057778	192986	NO	HITS-CLIP	21258322	1	0	0	Unspecified
mirnet-mmu-36181	mmu-mir-129-5p	MIMAT0000209	Kif1c	ENSMUSG00000020821	16562	NO	HITS-CLIP	25083871	1	0	0	Unspecified
mirnet-mmu-36222	mmu-mir-23b-3p	MIMAT0000125	Hes1	ENSMUSG00000022528	15205	YES	Western blot	14510471	1	0	0	Unspecified
mirnet-mmu-36223	mmu-mir-23b-3p	MIMAT0000125	Hes1	ENSMUSG00000022528	15205	YES	Luciferase assay	17150554	1	0	0	Unspecified
mirnet-mmu-36252	mmu-let-7a-5p	MIMAT0000521	Nf2	ENSMUSG00000009073	18016	NO	HITS-CLIP	25083871	1	0	0	Unspecified
mirnet-mmu-36253	mmu-let-7a-5p	MIMAT0000521	Nf2	ENSMUSG00000009073	18016	NO	HITS-CLIP	23597149	1	0	0	Unspecified
mirnet-mmu-36258	mmu-let-7c-5p	MIMAT0000523	Nf2	ENSMUSG00000009073	18016	NO	HITS-CLIP	25083871	1	0	0	Unspecified
mirnet-mmu-36259	mmu-let-7c-5p	MIMAT0000523	Nf2	ENSMUSG00000009073	18016	NO	HITS-CLIP	23597149	1	0	0	Unspecified
mirnet-mmu-36260	mmu-let-7d-5p	MIMAT0000383	Nf2	ENSMUSG00000009073	18016	NO	HITS-CLIP	25083871	1	0	0	Unspecified
mirnet-mmu-36261	mmu-let-7d-5p	MIMAT0000383	Nf2	ENSMUSG00000009073	18016	NO	HITS-CLIP	23597149	1	0	0	Unspecified
mirnet-mmu-36270	mmu-mir-149-5p	MIMAT0000159	Hic2	ENSMUSG00000050240	58180	NO	Sequencing	19536157	1	0	0	Unspecified
mirnet-mmu-36271	mmu-let-7g-5p	MIMAT0000121	Nf2	ENSMUSG00000009073	18016	NO	HITS-CLIP	25083871	1	0	0	Unspecified
mirnet-mmu-36290	mmu-mir-31-5p	MIMAT0000538	Hif1a	ENSMUSG00000021109	15251	YES	Western blot//Reporter assay//Luciferase assay	18500251	1	1	0	Unspecified
mirnet-mmu-36399	mmu-mir-149-5p	MIMAT0000159	Nfia	ENSMUSG00000028565	18027	NO	Sequencing	19536157	1	0	0	Unspecified
mirnet-mmu-36422	mmu-mir-149-5p	MIMAT0000159	Scn1a	ENSMUSG00000064329	20265	NO	Sequencing	19536157	1	0	0	Unspecified
mirnet-mmu-36434	mmu-mir-129-5p	MIMAT0000209	Nfic	ENSMUSG00000055053	18029	NO	HITS-CLIP	23142080	1	0	0	Unspecified
mirnet-mmu-36499	mmu-mir-149-5p	MIMAT0000159	Scn4b	ENSMUSG00000046480	399548	NO	Sequencing	19536157	1	0	0	Unspecified
mirnet-mmu-36507	mmu-mir-149-5p	MIMAT0000159	Nhsl1	ENSMUSG00000039835	215819	NO	Sequencing	19536157	1	0	0	Unspecified
mirnet-mmu-36615	mmu-mir-149-5p	MIMAT0000159	Sdc3	ENSMUSG00000025743	20970	NO	Sequencing	19536157	1	0	0	Unspecified
mirnet-mmu-36620	mmu-mir-339-5p	MIMAT0000584	Ercc6	ENSMUSG00000054051	319955	NO	HITS-CLIP	21258322	1	0	0	Unspecified
mirnet-mmu-36630	mmu-mir-149-5p	MIMAT0000159	Sdcbp	ENSMUSG00000028249	53378	NO	Sequencing	19536157	1	0	0	Unspecified
mirnet-mmu-36661	mmu-mir-129-5p	MIMAT0000209	Homer1	ENSMUSG00000007617	26556	NO	HITS-CLIP	23142080	1	0	0	Unspecified
mirnet-mmu-36668	mmu-mir-129-5p	MIMAT0000209	Dbndd2	ENSMUSG00000017734	52840	NO	HITS-CLIP	23597149	1	0	0	Unspecified
mirnet-mmu-36685	mmu-mir-149-5p	MIMAT0000159	Dbx2	ENSMUSG00000045608	223843	NO	Sequencing	19536157	1	0	0	Unspecified
mirnet-mmu-36718	mmu-mir-129-5p	MIMAT0000209	Sel1l	ENSMUSG00000020964	20338	NO	HITS-CLIP	23142080	1	0	0	Unspecified
mirnet-mmu-36751	mmu-mir-328-3p	MIMAT0000565	Dcc	ENSMUSG00000060534	13176	NO	HITS-CLIP	21258322	1	0	0	Unspecified
mirnet-mmu-36752	mmu-mir-328-3p	MIMAT0000565	Dcc	ENSMUSG00000060534	13176	NO	HITS-CLIP	23597149	1	0	0	Unspecified
mirnet-mmu-36799	mmu-mir-149-5p	MIMAT0000159	Tex264	ENSMUSG00000040813	21767	NO	Sequencing	19536157	1	0	0	Unspecified
mirnet-mmu-36828	mmu-mir-129-5p	MIMAT0000209	Dcx	ENSMUSG00000031285	13193	NO	HITS-CLIP	23142080	1	0	0	Unspecified
mirnet-mmu-36836	mmu-mir-211-5p	MIMAT0000668	Dcx	ENSMUSG00000031285	13193	NO	HITS-CLIP	23142080	1	0	0	Unspecified
mirnet-mmu-36840	mmu-mir-29a-3p	MIMAT0000535	Dcx	ENSMUSG00000031285	13193	YES	In situ hybridization//Luciferase assay//qRT-PCR//Western blot	24535747	1	0	0	Unspecified
mirnet-mmu-36886	mmu-mir-149-5p	MIMAT0000159	Ddit4	ENSMUSG00000020108	74747	NO	Sequencing	19536157	1	0	0	Unspecified
mirnet-mmu-36914	mmu-mir-23a-3p	MIMAT0000532	Hspa12a	ENSMUSG00000025092	73442	NO	HITS-CLIP	23142080	1	0	0	Unspecified
mirnet-mmu-36915	mmu-mir-23b-3p	MIMAT0000125	Hspa12a	ENSMUSG00000025092	73442	NO	HITS-CLIP	23142080	1	0	0	Unspecified
mirnet-mmu-36942	mmu-mir-149-5p	MIMAT0000159	Hspg2	ENSMUSG00000028763	15530	NO	Sequencing	19536157	1	0	0	Unspecified
mirnet-mmu-36959	mmu-mir-149-5p	MIMAT0000159	Htr5a	ENSMUSG00000039106	15563	NO	Sequencing	19536157	1	0	0	Unspecified
mirnet-mmu-36975	mmu-mir-339-5p	MIMAT0000584	Ddx19b	ENSMUSG00000033658	234733	NO	HITS-CLIP	21258322	1	0	0	Unspecified
mirnet-mmu-36988	mmu-mir-149-5p	MIMAT0000159	Sep-08	ENSMUSG00000018398	20362	NO	Sequencing	19536157	1	0	0	Unspecified
mirnet-mmu-37007	mmu-mir-149-5p	MIMAT0000159	Ddx3x	ENSMUSG00000000787	13205	NO	Sequencing	19536157	1	0	0	Unspecified
mirnet-mmu-37187	mmu-mir-149-5p	MIMAT0000159	Sez6	ENSMUSG00000000632	20370	NO	Sequencing	19536157	1	0	0	Unspecified
mirnet-mmu-37194	mmu-mir-149-5p	MIMAT0000159	Dgcr2	ENSMUSG00000003166	13356	NO	Sequencing	19536157	1	0	0	Unspecified
mirnet-mmu-37224	mmu-mir-149-5p	MIMAT0000159	Ubr4	ENSMUSG00000066036	69116	NO	Sequencing	19536157	1	1	0	Unspecified
mirnet-mmu-37229	mmu-mir-149-5p	MIMAT0000159	Dhcr24	ENSMUSG00000034926	74754	NO	Sequencing	19536157	1	0	0	Unspecified
mirnet-mmu-37250	mmu-let-7a-5p	MIMAT0000521	Ifnar1	ENSMUSG00000022967	15975	NO	HITS-CLIP	21258322	1	0	0	Unspecified
mirnet-mmu-37252	mmu-let-7c-5p	MIMAT0000523	Ifnar1	ENSMUSG00000022967	15975	NO	HITS-CLIP	21258322	1	0	0	Unspecified
mirnet-mmu-37253	mmu-let-7d-5p	MIMAT0000383	Ifnar1	ENSMUSG00000022967	15975	NO	HITS-CLIP	21258322	1	0	0	Unspecified
mirnet-mmu-37254	mmu-mir-339-5p	MIMAT0000584	Nrcam	ENSMUSG00000020598	319504	NO	HITS-CLIP	21258322	1	0	0	Unspecified
mirnet-mmu-37264	mmu-mir-149-5p	MIMAT0000159	Nrep	ENSMUSG00000042834	27528	NO	Sequencing	19536157	1	0	0	Unspecified
mirnet-mmu-37271	mmu-mir-339-5p	MIMAT0000584	Ifnar1	ENSMUSG00000022967	15975	NO	HITS-CLIP	21258322	1	0	0	Unspecified
mirnet-mmu-37335	mmu-mir-29a-3p	MIMAT0000535	Igf1	ENSMUSG00000020053	16000	YES	ELISA//Luciferase assay//qRT-PCR	23880139	1	1	0	Unspecified
mirnet-mmu-37438	mmu-mir-143-3p	MIMAT0000247	Igfbp5	ENSMUSG00000026185	16011	YES	Luciferase assay//qRT-PCR	24855947	1	0	0	Unspecified
mirnet-mmu-37516	mmu-mir-149-5p	MIMAT0000159	Ikbkap	ENSMUSG00000028431	230233	NO	Sequencing	19536157	1	0	0	Unspecified
mirnet-mmu-37524	mmu-mir-149-5p	MIMAT0000159	Ikbkg	ENSMUSG00000004221	16151	NO	Sequencing	19536157	1	0	0	Unspecified
mirnet-mmu-37594	mmu-mir-149-5p	MIMAT0000159	Shisa6	ENSMUSG00000053930	380702	NO	Sequencing	19536157	1	0	0	Unspecified
mirnet-mmu-37611	mmu-mir-129-5p	MIMAT0000209	Usp2	ENSMUSG00000032010	53376	NO	HITS-CLIP	23142080	1	0	0	Unspecified
mirnet-mmu-37624	mmu-let-7a-5p	MIMAT0000521	Il13	ENSMUSG00000020383	16163	YES	Luciferase assay//Microarray//NGS//qRT-PCR	20630862	1	1	0	Unspecified
mirnet-mmu-37629	mmu-mir-31-5p	MIMAT0000538	Dlx3	ENSMUSG00000001510	13393	YES	Reporter assay	20522784	1	1	0	Unspecified
mirnet-mmu-37707	mmu-mir-339-5p	MIMAT0000584	Usp45	ENSMUSG00000040455	77593	NO	HITS-CLIP	25083871	1	0	0	Unspecified
mirnet-mmu-37730	mmu-mir-149-5p	MIMAT0000159	Usp48	ENSMUSG00000043411	170707	NO	Sequencing	19536157	1	0	0	Unspecified
mirnet-mmu-37735	mmu-mir-101b-3p	MIMAT0000616	Dnajb4	ENSMUSG00000028035	67035	NO	HITS-CLIP	21258322	1	0	0	Unspecified
mirnet-mmu-37736	mmu-mir-101b-3p	MIMAT0000616	Dnajb4	ENSMUSG00000028035	67035	NO	HITS-CLIP	23597149	1	0	0	Unspecified
mirnet-mmu-37766	mmu-mir-339-5p	MIMAT0000584	Dnajc1	ENSMUSG00000026740	13418	NO	HITS-CLIP	21258322	1	0	0	Unspecified
mirnet-mmu-37778	mmu-mir-149-5p	MIMAT0000159	Fam49b	ENSMUSG00000022378	223601	NO	Sequencing	19536157	1	0	0	Unspecified
mirnet-mmu-37817	mmu-mir-339-5p	MIMAT0000584	Ocln	18722	18260	NO	HITS-CLIP	21258322	1	0	0	Unspecified
mirnet-mmu-37820	mmu-mir-129-5p	MIMAT0000209	Ocrl	ENSMUSG00000001173	320634	NO	HITS-CLIP	23142080	1	0	0	Unspecified
mirnet-mmu-37835	mmu-mir-339-5p	MIMAT0000584	Vamp3	ENSMUSG00000028955	22319	NO	HITS-CLIP	21258322	1	0	0	Unspecified
mirnet-mmu-37840	mmu-mir-149-5p	MIMAT0000159	Il6st	ENSMUSG00000021756	16195	NO	Sequencing	19536157	1	0	0	Unspecified
mirnet-mmu-37865	mmu-mir-129-5p	MIMAT0000209	Ildr2	ENSMUSG00000040612	100039795	NO	HITS-CLIP	23142080	1	0	0	Unspecified
mirnet-mmu-37915	mmu-mir-143-3p	MIMAT0000247	Ogfrl1	ENSMUSG00000026158	70155	NO	HITS-CLIP	25083871	1	0	0	Unspecified
mirnet-mmu-37993	mmu-mir-149-5p	MIMAT0000159	Dpp8	ENSMUSG00000032393	74388	NO	Sequencing	19536157	1	0	0	Unspecified
mirnet-mmu-38004	mmu-mir-149-5p	MIMAT0000159	Inpp5b	ENSMUSG00000028894	16330	NO	Sequencing	19536157	1	0	0	Unspecified
mirnet-mmu-38009	mmu-mir-149-5p	MIMAT0000159	Dpy19l3	ENSMUSG00000043671	233115	NO	Sequencing	19536157	1	0	0	Unspecified
mirnet-mmu-38042	mmu-mir-29a-3p	MIMAT0000535	Insig1	ENSMUSG00000045294	231070	YES	Reporter assay	17652184	1	0	0	Unspecified
mirnet-mmu-38078	mmu-let-7d-5p	MIMAT0000383	Drd3	ENSMUSG00000022705	13490	YES	qRT-PCR//Western blot	19703567	1	0	0	Unspecified
mirnet-mmu-38169	mmu-mir-149-5p	MIMAT0000159	Ip6k1	ENSMUSG00000032594	27399	NO	Sequencing	19536157	1	0	0	Unspecified
mirnet-mmu-38171	mmu-mir-149-5p	MIMAT0000159	Ipcef1	ENSMUSG00000064065	320495	NO	Sequencing	19536157	1	0	0	Unspecified
mirnet-mmu-38261	mmu-mir-339-5p	MIMAT0000584	Dusp3	ENSMUSG00000003518	72349	NO	HITS-CLIP	21258322	1	0	0	Unspecified
mirnet-mmu-38262	mmu-mir-339-5p	MIMAT0000584	Dusp3	ENSMUSG00000003518	72349	NO	HITS-CLIP	23597149	1	0	0	Unspecified
mirnet-mmu-38276	mmu-mir-103-3p	MIMAT0000546	Irgq	ENSMUSG00000041037	210146	NO	HITS-CLIP	23597149	1	1	0	Unspecified
mirnet-mmu-38348	mmu-mir-149-5p	MIMAT0000159	Slc22a23	ENSMUSG00000038267	73102	NO	Sequencing	19536157	1	0	0	Unspecified
mirnet-mmu-38358	mmu-mir-320-3p	MIMAT0000666	P2ry1	18722	18441	NO	HITS-CLIP	25083871	1	0	0	Unspecified
mirnet-mmu-38395	mmu-mir-149-5p	MIMAT0000159	Fem1b	ENSMUSG00000032244	14155	NO	Sequencing	19536157	1	0	0	Unspecified
mirnet-mmu-38500	mmu-mir-129-5p	MIMAT0000209	E2f2	ENSMUSG00000018983	242705	NO	HITS-CLIP	23142080	1	0	0	Unspecified
mirnet-mmu-38629	mmu-mir-149-5p	MIMAT0000159	Edem1	ENSMUSG00000030104	192193	NO	Sequencing	19536157	1	0	0	Unspecified
mirnet-mmu-38644	mmu-mir-149-5p	MIMAT0000159	Iws1	ENSMUSG00000024384	73473	NO	Sequencing	19536157	1	0	0	Unspecified
mirnet-mmu-38657	mmu-mir-339-5p	MIMAT0000584	Iws1	ENSMUSG00000024384	73473	NO	HITS-CLIP	21258322	1	0	0	Unspecified
mirnet-mmu-38669	mmu-mir-361-5p	MIMAT0000704	Eea1	ENSMUSG00000036499	216238	NO	HITS-CLIP	25083871	1	0	0	Unspecified
mirnet-mmu-38696	mmu-mir-149-5p	MIMAT0000159	Wnk1	ENSMUSG00000045962	232341	NO	Sequencing	19536157	1	0	0	Unspecified
mirnet-mmu-38715	mmu-mir-129-5p	MIMAT0000209	Efna5	ENSMUSG00000048915	13640	NO	HITS-CLIP	23142080	1	0	0	Unspecified
mirnet-mmu-38716	mmu-mir-129-5p	MIMAT0000209	Efna5	ENSMUSG00000048915	13640	NO	HITS-CLIP	25083871	1	0	0	Unspecified
mirnet-mmu-38718	mmu-mir-149-5p	MIMAT0000159	Efna5	ENSMUSG00000048915	13640	NO	Sequencing	19536157	1	0	0	Unspecified
mirnet-mmu-38720	mmu-mir-211-5p	MIMAT0000668	Efna5	ENSMUSG00000048915	13640	NO	HITS-CLIP	23142080	1	0	0	Unspecified
mirnet-mmu-38753	mmu-mir-149-5p	MIMAT0000159	Efr3b	ENSMUSG00000020658	668212	NO	Sequencing	19536157	1	0	0	Unspecified
mirnet-mmu-38761	mmu-mir-339-5p	MIMAT0000584	Efr3b	ENSMUSG00000020658	668212	NO	HITS-CLIP	21258322	1	0	0	Unspecified
mirnet-mmu-38783	mmu-mir-149-5p	MIMAT0000159	Slc30a4	ENSMUSG00000005802	22785	NO	Sequencing	19536157	1	0	0	Unspecified
mirnet-mmu-38790	mmu-mir-149-5p	MIMAT0000159	Slc30a7	ENSMUSG00000054414	66500	NO	Sequencing	19536157	1	0	0	Unspecified
mirnet-mmu-38808	mmu-mir-129-5p	MIMAT0000209	Egfr	ENSMUSG00000020122	13649	NO	HITS-CLIP	25083871	1	0	0	Unspecified
mirnet-mmu-38817	mmu-mir-143-3p	MIMAT0000247	Egln2	ENSMUSG00000058709	112406	NO	HITS-CLIP	21258322	1	0	0	Unspecified
mirnet-mmu-38846	mmu-mir-149-5p	MIMAT0000159	Kansl3	ENSMUSG00000010453	226976	NO	Sequencing	19536157	1	0	0	Unspecified
mirnet-mmu-38913	mmu-mir-149-5p	MIMAT0000159	Kcnc1	ENSMUSG00000058975	16502	NO	Sequencing	19536157	1	1	0	Unspecified
mirnet-mmu-39022	mmu-mir-149-5p	MIMAT0000159	Eif5a	ENSMUSG00000078812	276770	NO	Sequencing	19536157	1	0	0	Unspecified
mirnet-mmu-39025	mmu-mir-211-5p	MIMAT0000668	Eif5a	ENSMUSG00000078812	276770	NO	HITS-CLIP	21258322	1	0	0	Unspecified
mirnet-mmu-39079	mmu-mir-149-5p	MIMAT0000159	Kcnj3	ENSMUSG00000026824	16519	NO	Sequencing	19536157	1	0	0	Unspecified
mirnet-mmu-39084	mmu-mir-149-5p	MIMAT0000159	Elf2	ENSMUSG00000037174	69257	NO	Sequencing	19536157	1	0	0	Unspecified
mirnet-mmu-39089	mmu-mir-149-5p	MIMAT0000159	Elfn1	ENSMUSG00000048988	243312	NO	Sequencing	19536157	1	0	0	Unspecified
mirnet-mmu-39104	mmu-mir-143-3p	MIMAT0000247	Elk1	ENSMUSG00000009406	13712	YES	Immunohistochemistry//In situ hybridization//Luciferase assay//qRT-PCR//Western blot	19578358	1	0	0	Unspecified
mirnet-mmu-39126	mmu-mir-149-5p	MIMAT0000159	Elmo1	ENSMUSG00000041112	140580	NO	Sequencing	19536157	1	0	0	Unspecified
mirnet-mmu-39163	mmu-mir-149-5p	MIMAT0000159	Elovl2	ENSMUSG00000021364	54326	NO	Sequencing	19536157	1	0	0	Unspecified
mirnet-mmu-39175	mmu-mir-149-5p	MIMAT0000159	Elovl5	ENSMUSG00000032349	68801	NO	Sequencing	19536157	1	0	0	Unspecified
mirnet-mmu-39179	mmu-mir-129-5p	MIMAT0000209	Kcnma1	ENSMUSG00000063142	16531	NO	HITS-CLIP	23142080	1	0	0	Unspecified
mirnet-mmu-39264	mmu-mir-149-5p	MIMAT0000159	Emc10	ENSMUSG00000008140	69683	NO	Sequencing	19536157	1	0	0	Unspecified
mirnet-mmu-39276	mmu-mir-149-5p	MIMAT0000159	Pde7b	ENSMUSG00000019990	29863	NO	Sequencing	19536157	1	0	0	Unspecified
mirnet-mmu-39287	mmu-mir-320-3p	MIMAT0000666	Emilin2	ENSMUSG00000024053	246707	YES	Luciferase assay//Western blot	22179046	1	0	0	Unspecified
mirnet-mmu-39329	mmu-mir-93-5p	MIMAT0000540	Kdm2a	ENSMUSG00000054611	225876	NO	HITS-CLIP	25083871	1	1	0	Unspecified
mirnet-mmu-39352	mmu-mir-30d-5p	MIMAT0000515	Eno2	ENSMUSG00000004267	13807	NO	HITS-CLIP	25083871	1	0	0	Unspecified
mirnet-mmu-39356	mmu-mir-339-5p	MIMAT0000584	Eno2	ENSMUSG00000004267	13807	NO	HITS-CLIP	21258322	1	0	0	Unspecified
mirnet-mmu-39410	mmu-mir-149-5p	MIMAT0000159	Kif1b	ENSMUSG00000063077	16561	NO	Sequencing	19536157	1	0	0	Unspecified
mirnet-mmu-39433	mmu-mir-129-5p	MIMAT0000209	Kif1c	ENSMUSG00000020821	16562	NO	HITS-CLIP	21258322	1	0	0	Unspecified
mirnet-mmu-39444	mmu-mir-149-5p	MIMAT0000159	Entpd6	ENSMUSG00000033068	12497	NO	Sequencing	19536157	1	0	0	Unspecified
mirnet-mmu-39460	mmu-mir-149-5p	MIMAT0000159	Entpd7	ENSMUSG00000025192	93685	NO	Sequencing	19536157	1	0	0	Unspecified
mirnet-mmu-39550	mmu-mir-149-5p	MIMAT0000159	Kifap3	ENSMUSG00000026585	16579	NO	Sequencing	19536157	1	0	0	Unspecified
mirnet-mmu-39560	mmu-mir-149-5p	MIMAT0000159	Kit	ENSMUSG00000005672	16590	NO	Sequencing	19536157	1	0	0	Unspecified
mirnet-mmu-39565	mmu-mir-129-5p	MIMAT0000209	Gabpb2	ENSMUSG00000038766	213054	NO	HITS-CLIP	25083871	1	0	0	Unspecified
mirnet-mmu-39640	mmu-mir-872-5p	MIMAT0004934	Epha4	ENSMUSG00000026235	13838	NO	HITS-CLIP	23597149	1	0	0	Unspecified
mirnet-mmu-39641	mmu-mir-872-5p	MIMAT0004934	Epha4	ENSMUSG00000026235	13838	NO	HITS-CLIP	21258322	1	0	0	Unspecified
mirnet-mmu-39642	mmu-mir-872-5p	MIMAT0004934	Epha4	ENSMUSG00000026235	13838	NO	HITS-CLIP	25083871	1	0	0	Unspecified
mirnet-mmu-39686	mmu-mir-149-5p	MIMAT0000159	Ephb3	ENSMUSG00000005958	13845	NO	HITS-CLIP	23597149	1	0	0	Unspecified
mirnet-mmu-39688	mmu-mir-149-5p	MIMAT0000159	Ephb3	ENSMUSG00000005958	13845	NO	HITS-CLIP	21258322	1	0	0	Unspecified
mirnet-mmu-39689	mmu-mir-149-5p	MIMAT0000159	Ephb3	ENSMUSG00000005958	13845	NO	HITS-CLIP	23142080	1	0	0	Unspecified
mirnet-mmu-39690	mmu-mir-149-5p	MIMAT0000159	Ephb3	ENSMUSG00000005958	13845	NO	HITS-CLIP	25083871	1	0	0	Unspecified
mirnet-mmu-39691	mmu-mir-149-5p	MIMAT0000159	Ephb3	ENSMUSG00000005958	13845	YES	Sequencing//HITS-CLIP	19536157	1	0	0	Unspecified
mirnet-mmu-39950	mmu-mir-143-3p	MIMAT0000247	Kras	ENSMUSG00000030265	16653	YES	ChIP-seq//Luciferase assay//Microarray//qRT-PCR//Western blot	21159816	1	0	0	Unspecified
mirnet-mmu-39963	mmu-mir-149-5p	MIMAT0000159	Krba1	ENSMUSG00000042810	77827	NO	Sequencing	19536157	1	0	0	Unspecified
mirnet-mmu-39976	mmu-mir-149-5p	MIMAT0000159	Pigq	ENSMUSG00000025728	14755	NO	Sequencing	19536157	1	0	0	Unspecified
mirnet-mmu-39982	mmu-mir-31-5p	MIMAT0000538	Krt16	ENSMUSG00000053797	16666	YES	Reporter assay	20522784	1	1	0	Unspecified
mirnet-mmu-39984	mmu-mir-31-5p	MIMAT0000538	Krt17	ENSMUSG00000035557	16667	YES	Reporter assay	20522784	1	1	0	Unspecified
mirnet-mmu-40007	mmu-mir-149-5p	MIMAT0000159	Ksr2	ENSMUSG00000061578	333050	NO	Sequencing	19536157	1	0	0	Unspecified
mirnet-mmu-40079	mmu-mir-103-3p	MIMAT0000546	Pik3r1	ENSMUSG00000041417	18708	YES	qRT-PCR	25100599	1	0	0	Unspecified
mirnet-mmu-40122	mmu-mir-339-5p	MIMAT0000584	Exosc1	ENSMUSG00000034321	66583	NO	HITS-CLIP	21258322	1	0	0	Unspecified
mirnet-mmu-40231	mmu-mir-149-5p	MIMAT0000159	F3	ENSMUSG00000028128	14066	NO	Sequencing	19536157	1	0	0	Unspecified
mirnet-mmu-40274	mmu-mir-339-5p	MIMAT0000584	Fadd	ENSMUSG00000031077	14082	NO	HITS-CLIP	25083871	1	0	0	Unspecified
mirnet-mmu-40368	mmu-mir-149-5p	MIMAT0000159	Lfng	ENSMUSG00000029570	16848	NO	Sequencing	19536157	1	0	0	Unspecified
mirnet-mmu-40432	mmu-mir-211-5p	MIMAT0000668	Lhfpl4	ENSMUSG00000042873	269788	NO	HITS-CLIP	21258322	1	0	0	Unspecified
mirnet-mmu-40490	mmu-mir-149-5p	MIMAT0000159	Lhx1	ENSMUSG00000018698	16869	NO	Sequencing	19536157	1	0	0	Unspecified
mirnet-mmu-40501	mmu-mir-149-5p	MIMAT0000159	Fam129a	ENSMUSG00000026483	63913	NO	HITS-CLIP	21258322	1	0	0	Unspecified
mirnet-mmu-40546	mmu-mir-149-5p	MIMAT0000159	Plekha2	ENSMUSG00000031557	83436	NO	Sequencing	19536157	1	0	0	Unspecified
mirnet-mmu-40581	mmu-mir-129-5p	MIMAT0000209	Limd1	ENSMUSG00000025239	29806	NO	HITS-CLIP	23142080	1	0	0	Unspecified
mirnet-mmu-40599	mmu-let-7a-5p	MIMAT0000521	Lin28a	ENSMUSG00000050966	83557	YES	qRT-PCR	24142874	1	0	0	Unspecified
mirnet-mmu-40600	mmu-let-7a-5p	MIMAT0000521	Lin28a	ENSMUSG00000050966	83557	YES	B-globin reporter assay	16495412	1	0	0	Unspecified
mirnet-mmu-40601	mmu-let-7c-5p	MIMAT0000523	Lin28a	ENSMUSG00000050966	83557	YES	Microarray//qRT-PCR//Western blot	20054295	1	0	0	Unspecified
mirnet-mmu-40679	mmu-mir-320-3p	MIMAT0000666	Fam168b	ENSMUSG00000037503	214469	NO	HITS-CLIP	23142080	1	0	0	Unspecified
mirnet-mmu-40748	mmu-mir-129-5p	MIMAT0000209	Fam172a	ENSMUSG00000064138	68675	NO	HITS-CLIP	23142080	1	0	0	Unspecified
mirnet-mmu-40758	mmu-mir-149-5p	MIMAT0000159	Lmf2	ENSMUSG00000022614	105847	NO	Sequencing	19536157	1	0	0	Unspecified
mirnet-mmu-40800	mmu-mir-149-5p	MIMAT0000159	Zfp605	ENSMUSG00000023284	675812	NO	Sequencing	19536157	1	0	0	Unspecified
mirnet-mmu-40889	mmu-mir-149-5p	MIMAT0000159	Poglut1	ENSMUSG00000034064	224143	NO	Sequencing	19536157	1	0	0	Unspecified
mirnet-mmu-40957	mmu-mir-149-5p	MIMAT0000159	Polr3f	ENSMUSG00000027427	70408	NO	Sequencing	19536157	1	0	0	Unspecified
mirnet-mmu-41032	mmu-mir-129-5p	MIMAT0000209	Lpl	ENSMUSG00000015568	16956	NO	HITS-CLIP	23142080	1	0	0	Unspecified
mirnet-mmu-41040	mmu-mir-129-5p	MIMAT0000209	Fam63b	ENSMUSG00000042444	235461	NO	HITS-CLIP	23142080	1	0	0	Unspecified
mirnet-mmu-41068	mmu-mir-339-5p	MIMAT0000584	Lpp	ENSMUSG00000033306	210126	NO	HITS-CLIP	21258322	1	0	0	Unspecified
mirnet-mmu-41073	mmu-mir-27b-3p	MIMAT0000126	Pparg	ENSMUSG00000000440	19016	YES	Luciferase assay//Northern blot//qRT-PCR//Western blot	21844895	1	1	0	Unspecified
mirnet-mmu-41084	mmu-mir-23a-3p	MIMAT0000532	Lrch1	ENSMUSG00000068015	380916	NO	HITS-CLIP	25083871	1	1	0	Unspecified
mirnet-mmu-41085	mmu-mir-23b-3p	MIMAT0000125	Lrch1	ENSMUSG00000068015	380916	NO	HITS-CLIP	25083871	1	1	0	Unspecified
mirnet-mmu-41190	mmu-mir-23a-3p	MIMAT0000532	Fas	ENSMUSG00000024778	14102	YES	FACS//Luciferase assay//qRT-PCR	24356489	1	0	0	Unspecified
mirnet-mmu-41191	mmu-mir-23b-3p	MIMAT0000125	Fas	ENSMUSG00000024778	14102	YES	FACS//Luciferase assay//qRT-PCR	24356489	1	0	0	Unspecified
mirnet-mmu-41225	mmu-let-7d-5p	MIMAT0000383	Gnl3l	ENSMUSG00000025266	237107	NO	HITS-CLIP	25083871	1	0	0	Unspecified
mirnet-mmu-41226	mmu-let-7d-5p	MIMAT0000383	Gnl3l	ENSMUSG00000025266	237107	NO	HITS-CLIP	21258322	1	0	0	Unspecified
mirnet-mmu-41231	mmu-let-7g-5p	MIMAT0000121	Gnl3l	ENSMUSG00000025266	237107	NO	HITS-CLIP	25083871	1	0	0	Unspecified
mirnet-mmu-41232	mmu-let-7g-5p	MIMAT0000121	Gnl3l	ENSMUSG00000025266	237107	NO	HITS-CLIP	21258322	1	0	0	Unspecified
mirnet-mmu-41267	mmu-let-7a-5p	MIMAT0000521	Fbxl14	ENSMUSG00000030019	101358	NO	HITS-CLIP	25083871	1	1	0	Unspecified
mirnet-mmu-41269	mmu-let-7c-5p	MIMAT0000523	Fbxl14	ENSMUSG00000030019	101358	NO	HITS-CLIP	25083871	1	1	0	Unspecified
mirnet-mmu-41270	mmu-let-7d-5p	MIMAT0000383	Fbxl14	ENSMUSG00000030019	101358	NO	HITS-CLIP	25083871	1	1	0	Unspecified
mirnet-mmu-41273	mmu-let-7g-5p	MIMAT0000121	Fbxl14	ENSMUSG00000030019	101358	NO	HITS-CLIP	25083871	1	1	0	Unspecified
mirnet-mmu-41353	mmu-mir-149-5p	MIMAT0000159	Fbxl16	ENSMUSG00000025738	214931	NO	HITS-CLIP	23597149	1	0	0	Unspecified
mirnet-mmu-41354	mmu-mir-149-5p	MIMAT0000159	Fbxl16	ENSMUSG00000025738	214931	YES	Sequencing//HITS-CLIP	19536157	1	0	0	Unspecified
mirnet-mmu-41355	mmu-mir-149-5p	MIMAT0000159	Fbxl16	ENSMUSG00000025738	214931	NO	HITS-CLIP	21258322	1	0	0	Unspecified
mirnet-mmu-41356	mmu-mir-149-5p	MIMAT0000159	Fbxl16	ENSMUSG00000025738	214931	NO	HITS-CLIP	25083871	1	0	0	Unspecified
mirnet-mmu-41439	mmu-mir-129-5p	MIMAT0000209	Fbxl18	ENSMUSG00000066640	231863	NO	HITS-CLIP	23142080	1	0	0	Unspecified
mirnet-mmu-41520	mmu-let-7c-5p	MIMAT0000523	Myc	ENSMUSG00000022346	17869	YES	Luciferase assay//Microarray//qRT-PCR//Other	17438130	1	1	0	Unspecified
mirnet-mmu-41550	mmu-mir-149-5p	MIMAT0000159	Stk38	ENSMUSG00000024006	106504	NO	Sequencing	19536157	1	0	0	Unspecified
mirnet-mmu-41590	mmu-mir-149-5p	MIMAT0000159	Prickle2	ENSMUSG00000030020	243548	NO	Sequencing	19536157	1	0	0	Unspecified
mirnet-mmu-41592	mmu-mir-320-3p	MIMAT0000666	Prickle2	ENSMUSG00000030020	243548	NO	HITS-CLIP	25083871	1	0	0	Unspecified
mirnet-mmu-41604	mmu-mir-149-5p	MIMAT0000159	Prkab1	ENSMUSG00000029513	19079	NO	Sequencing	19536157	1	0	0	Unspecified
mirnet-mmu-41637	mmu-mir-103-3p	MIMAT0000546	Lyrm9	ENSMUSG00000072640	66274	NO	HITS-CLIP	21258322	1	0	0	Unspecified
mirnet-mmu-41657	mmu-mir-149-5p	MIMAT0000159	Fem1c	ENSMUSG00000033319	240263	NO	Sequencing	19536157	1	0	0	Unspecified
mirnet-mmu-41728	mmu-mir-339-5p	MIMAT0000584	Zmat3	ENSMUSG00000027663	22401	NO	HITS-CLIP	21258322	1	0	0	Unspecified
mirnet-mmu-41737	mmu-mir-129-5p	MIMAT0000209	Gprc5c	ENSMUSG00000051043	70355	NO	HITS-CLIP	25083871	1	0	0	Unspecified
mirnet-mmu-41739	mmu-mir-149-5p	MIMAT0000159	Gprc5c	ENSMUSG00000051043	70355	NO	Sequencing	19536157	1	0	0	Unspecified
mirnet-mmu-41757	mmu-mir-149-5p	MIMAT0000159	Tnrc6a	ENSMUSG00000052707	233833	NO	Sequencing	19536157	1	0	0	Unspecified
mirnet-mmu-41761	mmu-mir-129-5p	MIMAT0000209	Stxbp5	ENSMUSG00000019790	78808	NO	HITS-CLIP	23142080	1	0	0	Unspecified
mirnet-mmu-41811	mmu-mir-149-5p	MIMAT0000159	Prnp	ENSMUSG00000079037	19122	NO	Sequencing	19536157	1	0	0	Unspecified
mirnet-mmu-41854	mmu-mir-129-5p	MIMAT0000209	Magt1	ENSMUSG00000031232	67075	NO	HITS-CLIP	25083871	1	0	0	Unspecified
mirnet-mmu-41855	mmu-mir-129-5p	MIMAT0000209	Magt1	ENSMUSG00000031232	67075	NO	HITS-CLIP	23597149	1	0	0	Unspecified
mirnet-mmu-41870	mmu-mir-149-5p	MIMAT0000159	Fkbp1b	ENSMUSG00000020635	14226	NO	Sequencing	19536157	1	0	0	Unspecified
mirnet-mmu-41893	mmu-mir-129-5p	MIMAT0000209	Naaa	ENSMUSG00000029413	67111	NO	HITS-CLIP	23142080	1	0	0	Unspecified
mirnet-mmu-41931	mmu-mir-149-5p	MIMAT0000159	Flrt1	ENSMUSG00000047787	396184	NO	Sequencing	19536157	1	0	0	Unspecified
mirnet-mmu-42007	mmu-mir-149-5p	MIMAT0000159	Fnbp1	ENSMUSG00000075415	14269	NO	Sequencing	19536157	1	0	0	Unspecified
mirnet-mmu-42060	mmu-mir-129-5p	MIMAT0000209	Map3k1	ENSMUSG00000021754	26401	NO	HITS-CLIP	23142080	1	0	0	Unspecified
mirnet-mmu-42114	mmu-mir-149-5p	MIMAT0000159	Map3k7	ENSMUSG00000028284	26409	NO	HITS-CLIP	25083871	1	0	0	Unspecified
mirnet-mmu-42127	mmu-mir-339-5p	MIMAT0000584	Fnip2	ENSMUSG00000061175	329679	NO	HITS-CLIP	21258322	1	0	0	Unspecified
mirnet-mmu-42128	mmu-mir-339-5p	MIMAT0000584	Fnip2	ENSMUSG00000061175	329679	NO	HITS-CLIP	23597149	1	0	0	Unspecified
mirnet-mmu-42151	mmu-mir-328-3p	MIMAT0000565	Map4	ENSMUSG00000032479	17758	NO	HITS-CLIP	25083871	1	0	0	Unspecified
mirnet-mmu-42163	mmu-mir-30d-5p	MIMAT0000515	Map4k4	ENSMUSG00000026074	26921	YES	Luciferase assay//Western blot	22733810	1	0	0	Unspecified
mirnet-mmu-42168	mmu-mir-101b-3p	MIMAT0000616	Map7d1	ENSMUSG00000028849	245877	NO	HITS-CLIP	26203562	1	0	0	Unspecified
mirnet-mmu-42170	mmu-mir-23a-3p	MIMAT0000532	Map7d1	ENSMUSG00000028849	245877	NO	HITS-CLIP	26203562	1	1	0	Unspecified
mirnet-mmu-42171	mmu-mir-23b-3p	MIMAT0000125	Map7d1	ENSMUSG00000028849	245877	NO	HITS-CLIP	26203562	1	1	0	Unspecified
mirnet-mmu-42266	mmu-mir-149-5p	MIMAT0000159	Syt6	ENSMUSG00000027849	54524	NO	Sequencing	19536157	1	0	0	Unspecified
mirnet-mmu-42352	mmu-mir-129-5p	MIMAT0000209	Foxp1	ENSMUSG00000030067	108655	NO	HITS-CLIP	23142080	1	0	0	Unspecified
mirnet-mmu-42477	mmu-mir-143-3p	MIMAT0000247	Ptn	ENSMUSG00000029838	19242	YES	Luciferase assay//qRT-PCR//Western blot	21945314	1	0	0	Unspecified
mirnet-mmu-42526	mmu-mir-149-5p	MIMAT0000159	Ptpn11	ENSMUSG00000043733	19247	NO	Sequencing	19536157	1	0	0	Unspecified
mirnet-mmu-42559	mmu-mir-29a-3p	MIMAT0000535	Pdgfrb	ENSMUSG00000024620	18596	YES	Luciferase assay//qRT-PCR//Western blot	23825366	1	0	0	Unspecified
mirnet-mmu-42615	mmu-mir-148b-3p	MIMAT0000580	Mbp	ENSMUSG00000041607	17196	NO	HITS-CLIP	25083871	1	0	0	Unspecified
mirnet-mmu-42616	mmu-mir-149-5p	MIMAT0000159	Mbp	ENSMUSG00000041607	17196	NO	Sequencing	19536157	1	0	0	Unspecified
mirnet-mmu-42674	mmu-mir-148b-3p	MIMAT0000580	Tbc1d24	ENSMUSG00000036473	224617	NO	HITS-CLIP	21258322	1	0	0	Unspecified
mirnet-mmu-42681	mmu-mir-129-5p	MIMAT0000209	Ptprj	ENSMUSG00000025314	19271	NO	HITS-CLIP	23142080	1	0	0	Unspecified
mirnet-mmu-42735	mmu-mir-29a-3p	MIMAT0000535	Mcl1	ENSMUSG00000038612	17210	NO	HITS-CLIP	23597149	1	1	0	Unspecified
mirnet-mmu-42780	mmu-mir-129-5p	MIMAT0000209	Pum2	ENSMUSG00000020594	80913	NO	HITS-CLIP	23142080	1	0	0	Unspecified
mirnet-mmu-42786	mmu-mir-149-5p	MIMAT0000159	Gab1	ENSMUSG00000031714	14388	NO	Sequencing	19536157	1	0	0	Unspecified
mirnet-mmu-42815	mmu-mir-129-5p	MIMAT0000209	Gabpb2	ENSMUSG00000038766	213054	NO	HITS-CLIP	21258322	1	0	0	Unspecified
mirnet-mmu-42827	mmu-mir-339-5p	MIMAT0000584	Tbl1xr1	ENSMUSG00000027630	81004	NO	HITS-CLIP	25083871	1	0	0	Unspecified
mirnet-mmu-42862	mmu-mir-149-5p	MIMAT0000159	Mdm4	ENSMUSG00000054387	17248	NO	Sequencing	19536157	1	0	0	Unspecified
mirnet-mmu-42866	mmu-mir-129-5p	MIMAT0000209	Gabra1	ENSMUSG00000010803	14394	NO	HITS-CLIP	23142080	1	0	0	Unspecified
mirnet-mmu-42922	mmu-mir-149-5p	MIMAT0000159	Gabrb2	ENSMUSG00000007653	14401	NO	Sequencing	19536157	1	0	0	Unspecified
mirnet-mmu-42955	mmu-mir-129-5p	MIMAT0000209	Gad2	ENSMUSG00000026787	14417	NO	HITS-CLIP	21258322	1	0	0	Unspecified
mirnet-mmu-42963	mmu-mir-149-5p	MIMAT0000159	Med26	ENSMUSG00000045248	70625	NO	Sequencing	19536157	1	0	0	Unspecified
mirnet-mmu-43097	mmu-mir-149-5p	MIMAT0000159	Hnrnpa1	ENSMUSG00000046434	15382	NO	Sequencing	19536157	1	0	0	Unspecified
mirnet-mmu-43098	mmu-mir-149-5p	MIMAT0000159	Hnrnpa1	ENSMUSG00000046434	545091	NO	Sequencing	19536157	1	0	0	Unspecified
mirnet-mmu-43160	mmu-mir-149-5p	MIMAT0000159	Sec14l1	ENSMUSG00000020823	74136	NO	Sequencing	19536157	1	0	0	Unspecified
mirnet-mmu-43212	mmu-mir-149-5p	MIMAT0000159	Mfrp	ENSMUSG00000034739	259172	NO	Sequencing	19536157	1	0	0	Unspecified
mirnet-mmu-43253	mmu-mir-320-3p	MIMAT0000666	Mfsd4	ENSMUSG00000059149	213006	NO	HITS-CLIP	25083871	1	0	0	Unspecified
mirnet-mmu-43254	mmu-mir-320-3p	MIMAT0000666	Mfsd4	ENSMUSG00000059149	213006	NO	HITS-CLIP	23142080	1	0	0	Unspecified
mirnet-mmu-43289	mmu-mir-339-5p	MIMAT0000584	Mga	ENSMUSG00000033943	29808	NO	HITS-CLIP	23597149	1	0	0	Unspecified
mirnet-mmu-43290	mmu-mir-339-5p	MIMAT0000584	Mga	ENSMUSG00000033943	29808	NO	HITS-CLIP	21258322	1	0	0	Unspecified
mirnet-mmu-43300	mmu-mir-149-5p	MIMAT0000159	Nol10	ENSMUSG00000061458	217431	NO	HITS-CLIP	21258322	1	0	0	Unspecified
mirnet-mmu-43328	mmu-mir-148b-3p	MIMAT0000580	Rad51c	ENSMUSG00000007646	114714	NO	HITS-CLIP	25083871	1	0	0	Unspecified
mirnet-mmu-43396	mmu-mir-339-5p	MIMAT0000584	Senp5	ENSMUSG00000022772	320213	NO	HITS-CLIP	21258322	1	0	0	Unspecified
mirnet-mmu-43409	mmu-mir-149-5p	MIMAT0000159	Ralgapa2	ENSMUSG00000037110	241694	NO	Sequencing	19536157	1	0	0	Unspecified
mirnet-mmu-43489	mmu-mir-149-5p	MIMAT0000159	Rap1gap2	ENSMUSG00000038807	380711	NO	Sequencing	19536157	1	0	0	Unspecified
mirnet-mmu-43601	mmu-mir-339-5p	MIMAT0000584	Gjc3	ENSMUSG00000056966	118446	NO	HITS-CLIP	23597149	1	0	0	Unspecified
mirnet-mmu-43613	mmu-mir-129-5p	MIMAT0000209	Mmp11	ENSMUSG00000000901	17385	NO	HITS-CLIP	25083871	1	0	0	Unspecified
mirnet-mmu-43634	mmu-mir-129-5p	MIMAT0000209	Nr3c1	ENSMUSG00000024431	14815	NO	HITS-CLIP	23142080	1	0	0	Unspecified
mirnet-mmu-43650	mmu-mir-149-5p	MIMAT0000159	Mmp15	ENSMUSG00000031790	17388	NO	Sequencing	19536157	1	0	0	Unspecified
mirnet-mmu-43663	mmu-mir-149-5p	MIMAT0000159	Mmp17	ENSMUSG00000029436	23948	NO	Sequencing	19536157	1	0	0	Unspecified
mirnet-mmu-43695	mmu-mir-149-5p	MIMAT0000159	Tinf2	ENSMUSG00000007589	28113	NO	Sequencing	19536157	1	0	0	Unspecified
mirnet-mmu-43726	mmu-mir-151-5p	MIMAT0004536	Moap1	ENSMUSG00000096458	64113	NO	HITS-CLIP	21258322	1	0	0	Unspecified
mirnet-mmu-43745	mmu-mir-149-5p	MIMAT0000159	Mob1a	ENSMUSG00000043131	232157	NO	Sequencing	19536157	1	0	0	Unspecified
mirnet-mmu-43760	mmu-mir-339-5p	MIMAT0000584	Gls	ENSMUSG00000026103	14660	NO	HITS-CLIP	21258322	1	0	0	Unspecified
mirnet-mmu-43767	mmu-mir-103-3p	MIMAT0000546	Tln2	ENSMUSG00000052698	70549	NO	HITS-CLIP	25083871	1	0	0	Unspecified
mirnet-mmu-43816	mmu-mir-129-5p	MIMAT0000209	Tm9sf4	ENSMUSG00000068040	99237	NO	HITS-CLIP	23142080	1	0	0	Unspecified
mirnet-mmu-43846	mmu-mir-211-5p	MIMAT0000668	Rbfox2	ENSMUSG00000033565	93686	NO	HITS-CLIP	21258322	1	1	0	Unspecified
mirnet-mmu-43897	mmu-mir-23b-3p	MIMAT0000125	Zfp488	ENSMUSG00000044519	382867	NO	HITS-CLIP	25083871	1	0	0	Unspecified
mirnet-mmu-43978	mmu-mir-149-5p	MIMAT0000159	Lmbrd1	ENSMUSG00000073725	68421	NO	Sequencing	19536157	1	0	0	Unspecified
mirnet-mmu-43990	mmu-mir-149-5p	MIMAT0000159	Tmem135	ENSMUSG00000039428	72759	NO	Sequencing	19536157	1	0	0	Unspecified
mirnet-mmu-44071	mmu-mir-27b-3p	MIMAT0000126	Mrpl35	ENSMUSG00000052962	66223	NO	HITS-CLIP	21258322	1	0	0	Unspecified
mirnet-mmu-44073	mmu-mir-29a-3p	MIMAT0000535	Mrpl35	ENSMUSG00000052962	66223	NO	HITS-CLIP	21258322	1	0	0	Unspecified
mirnet-mmu-44080	mmu-mir-339-5p	MIMAT0000584	Mrpl35	ENSMUSG00000052962	66223	NO	HITS-CLIP	25083871	1	0	0	Unspecified
mirnet-mmu-44104	mmu-mir-149-5p	MIMAT0000159	Gm608	ENSMUSG00000068284	207806	NO	Sequencing	19536157	1	0	0	Unspecified
mirnet-mmu-44118	mmu-mir-148b-3p	MIMAT0000580	Tmem178b	ENSMUSG00000057716	434008	NO	HITS-CLIP	23597149	1	0	0	Unspecified
mirnet-mmu-44119	mmu-mir-148b-3p	MIMAT0000580	Tmem178b	ENSMUSG00000057716	434008	NO	HITS-CLIP	19536157	1	0	0	Unspecified
mirnet-mmu-44120	mmu-mir-148b-3p	MIMAT0000580	Tmem178b	ENSMUSG00000057716	434008	NO	HITS-CLIP	21258322	1	0	0	Unspecified
mirnet-mmu-44168	mmu-mir-339-5p	MIMAT0000584	Gmeb1	ENSMUSG00000028901	56809	NO	HITS-CLIP	21258322	1	0	0	Unspecified
mirnet-mmu-44169	mmu-mir-339-5p	MIMAT0000584	Gmeb1	ENSMUSG00000028901	56809	NO	HITS-CLIP	25083871	1	0	0	Unspecified
mirnet-mmu-44207	mmu-mir-149-5p	MIMAT0000159	Reep4	ENSMUSG00000033589	72549	NO	Sequencing	19536157	1	0	0	Unspecified
mirnet-mmu-44234	mmu-mir-149-5p	MIMAT0000159	Il1rap	ENSMUSG00000022514	16180	NO	Sequencing	19536157	1	0	0	Unspecified
mirnet-mmu-44265	mmu-let-7a-5p	MIMAT0000521	Msi2	ENSMUSG00000069769	76626	NO	HITS-CLIP	25083871	1	1	0	Unspecified
mirnet-mmu-44270	mmu-let-7d-5p	MIMAT0000383	Msi2	ENSMUSG00000069769	76626	NO	HITS-CLIP	25083871	1	0	0	Unspecified
mirnet-mmu-44273	mmu-let-7g-5p	MIMAT0000121	Msi2	ENSMUSG00000069769	76626	NO	HITS-CLIP	25083871	1	1	0	Unspecified
mirnet-mmu-44276	mmu-mir-101b-3p	MIMAT0000616	Msi2	ENSMUSG00000069769	76626	NO	HITS-CLIP	25083871	1	0	0	Unspecified
mirnet-mmu-44420	mmu-mir-129-5p	MIMAT0000209	Mtf2	ENSMUSG00000029267	17765	NO	HITS-CLIP	25083871	1	0	0	Unspecified
mirnet-mmu-44432	mmu-mir-149-5p	MIMAT0000159	Gng7	ENSMUSG00000048240	14708	NO	Sequencing	19536157	1	0	0	Unspecified
mirnet-mmu-44460	mmu-let-7a-5p	MIMAT0000521	Gnl3l	ENSMUSG00000025266	237107	NO	HITS-CLIP	25083871	1	0	0	Unspecified
mirnet-mmu-44461	mmu-let-7a-5p	MIMAT0000521	Gnl3l	ENSMUSG00000025266	237107	NO	HITS-CLIP	21258322	1	0	0	Unspecified
mirnet-mmu-44464	mmu-let-7c-5p	MIMAT0000523	Gnl3l	ENSMUSG00000025266	237107	NO	HITS-CLIP	25083871	1	0	0	Unspecified
mirnet-mmu-44465	mmu-let-7c-5p	MIMAT0000523	Gnl3l	ENSMUSG00000025266	237107	NO	HITS-CLIP	21258322	1	0	0	Unspecified
mirnet-mmu-44466	mmu-mir-93-5p	MIMAT0000540	Vegfa	ENSMUSG00000023951	22339	YES	Reporter assay	20501654	1	1	0	Unspecified
mirnet-mmu-44470	mmu-mir-149-5p	MIMAT0000159	Slc10a4	ENSMUSG00000029219	231290	NO	Sequencing	19536157	1	0	0	Unspecified
mirnet-mmu-44490	mmu-mir-339-5p	MIMAT0000584	Gnl3l	ENSMUSG00000025266	237107	NO	HITS-CLIP	21258322	1	0	0	Unspecified
mirnet-mmu-44531	mmu-mir-320-3p	MIMAT0000666	Gns	ENSMUSG00000034707	75612	NO	HITS-CLIP	23142080	1	0	0	Unspecified
mirnet-mmu-44620	mmu-mir-149-5p	MIMAT0000159	Rictor	ENSMUSG00000050310	78757	NO	Sequencing	19536157	1	0	0	Unspecified
mirnet-mmu-44630	mmu-mir-872-5p	MIMAT0004934	Gpatch8	ENSMUSG00000034621	237943	NO	HITS-CLIP	21258322	1	0	0	Unspecified
mirnet-mmu-44654	mmu-mir-149-5p	MIMAT0000159	Tmod2	ENSMUSG00000032186	50876	NO	Sequencing	19536157	1	0	0	Unspecified
mirnet-mmu-44705	mmu-mir-129-5p	MIMAT0000209	Irak1	ENSMUSG00000031392	16179	NO	HITS-CLIP	23142080	1	0	0	Unspecified
mirnet-mmu-44712	mmu-mir-149-5p	MIMAT0000159	Irak1	ENSMUSG00000031392	16179	NO	Sequencing	19536157	1	0	0	Unspecified
mirnet-mmu-44724	mmu-mir-149-5p	MIMAT0000159	Tmtc1	ENSMUSG00000030306	387314	NO	Sequencing	19536157	1	0	0	Unspecified
mirnet-mmu-44756	mmu-mir-129-5p	MIMAT0000209	Otud7b	ENSMUSG00000038495	229603	NO	HITS-CLIP	21258322	1	0	0	Unspecified
mirnet-mmu-44757	mmu-let-7c-5p	MIMAT0000523	Myc	ENSMUSG00000022346	17869	YES	Microarray//qRT-PCR//Western blot	20054295	1	1	0	Unspecified
mirnet-mmu-44765	mmu-mir-103-3p	MIMAT0000546	Irgq	ENSMUSG00000041037	210146	NO	HITS-CLIP	25083871	1	1	0	Unspecified
mirnet-mmu-44858	mmu-mir-149-5p	MIMAT0000159	Rnf144a	ENSMUSG00000020642	108089	NO	Sequencing	19536157	1	0	0	Unspecified
mirnet-mmu-44881	mmu-mir-339-5p	MIMAT0000584	Lyrm9	ENSMUSG00000072640	66274	NO	HITS-CLIP	25083871	1	0	0	Unspecified
mirnet-mmu-44898	mmu-mir-31-5p	MIMAT0000538	Myo10	ENSMUSG00000022272	17909	NO	HITS-CLIP	23142080	1	0	0	Unspecified
mirnet-mmu-44922	mmu-mir-149-5p	MIMAT0000159	Gpr68	ENSMUSG00000047415	238377	NO	Sequencing	19536157	1	0	0	Unspecified
mirnet-mmu-44960	mmu-mir-149-5p	MIMAT0000159	Gprc5b	ENSMUSG00000008734	64297	NO	Sequencing	19536157	1	0	0	Unspecified
mirnet-mmu-45025	mmu-mir-30d-5p	MIMAT0000515	Tnrc6b	ENSMUSG00000047888	213988	NO	HITS-CLIP	25083871	1	1	0	Unspecified
mirnet-mmu-45026	mmu-mir-30d-5p	MIMAT0000515	Tnrc6b	ENSMUSG00000047888	213988	NO	HITS-CLIP	19536157	1	1	0	Unspecified
mirnet-mmu-45027	mmu-mir-30d-5p	MIMAT0000515	Tnrc6b	ENSMUSG00000047888	213988	NO	HITS-CLIP	23597149	1	1	0	Unspecified
mirnet-mmu-45037	mmu-mir-149-5p	MIMAT0000159	Rnf24	ENSMUSG00000048911	51902	NO	Sequencing	19536157	1	0	0	Unspecified
mirnet-mmu-45055	mmu-mir-149-5p	MIMAT0000159	N4bp1	ENSMUSG00000031652	80750	NO	Sequencing	19536157	1	0	0	Unspecified
mirnet-mmu-45104	mmu-mir-148b-3p	MIMAT0000580	Robo1	ENSMUSG00000022883	19876	NO	HITS-CLIP	25083871	1	0	0	Unspecified
mirnet-mmu-45124	mmu-mir-149-5p	MIMAT0000159	Naa40	ENSMUSG00000024764	70999	NO	Sequencing	19536157	1	0	0	Unspecified
mirnet-mmu-45259	mmu-mir-339-5p	MIMAT0000584	Grin2b	ENSMUSG00000030209	14812	NO	HITS-CLIP	23597149	1	0	0	Unspecified
mirnet-mmu-45302	mmu-mir-129-5p	MIMAT0000209	Tpp1	ENSMUSG00000030894	12751	NO	HITS-CLIP	23142080	1	0	0	Unspecified
mirnet-mmu-45379	mmu-mir-149-5p	MIMAT0000159	Rragc	ENSMUSG00000028646	54170	NO	Sequencing	19536157	1	0	0	Unspecified
mirnet-mmu-45383	mmu-mir-129-5p	MIMAT0000209	Nav1	ENSMUSG00000009418	215690	NO	HITS-CLIP	23142080	1	0	0	Unspecified
mirnet-mmu-45386	mmu-mir-143-3p	MIMAT0000247	Nav1	ENSMUSG00000009418	215690	NO	HITS-CLIP	23142080	1	0	0	Unspecified
mirnet-mmu-45387	mmu-mir-149-5p	MIMAT0000159	Nav1	ENSMUSG00000009418	215690	NO	HITS-CLIP	21258322	1	0	0	Unspecified
mirnet-mmu-45413	mmu-mir-149-5p	MIMAT0000159	Trak2	ENSMUSG00000026028	70827	NO	Sequencing	19536157	1	0	0	Unspecified
mirnet-mmu-45495	mmu-mir-149-5p	MIMAT0000159	Rsbn1	ENSMUSG00000044098	229675	NO	Sequencing	19536157	1	0	0	Unspecified
mirnet-mmu-45629	mmu-mir-149-5p	MIMAT0000159	Kcnk6	ENSMUSG00000046410	52150	NO	Sequencing	19536157	1	0	0	Unspecified
mirnet-mmu-45630	mmu-mir-149-5p	MIMAT0000159	Kcnk6	ENSMUSG00000046410	52150	NO	HITS-CLIP	25083871	1	0	0	Unspecified
mirnet-mmu-45701	mmu-mir-23a-3p	MIMAT0000532	Pde10a	ENSMUSG00000023868	23984	NO	HITS-CLIP	25083871	1	0	0	Unspecified
mirnet-mmu-45702	mmu-mir-23a-3p	MIMAT0000532	Pde10a	ENSMUSG00000023868	23984	NO	HITS-CLIP	23142080	1	0	0	Unspecified
mirnet-mmu-45726	mmu-mir-129-5p	MIMAT0000209	Hcn1	ENSMUSG00000021730	15165	NO	HITS-CLIP	23142080	1	0	0	Unspecified
mirnet-mmu-45777	mmu-mir-149-5p	MIMAT0000159	Sertad2	ENSMUSG00000049800	58172	NO	Sequencing	19536157	1	0	0	Unspecified
mirnet-mmu-45794	mmu-mir-149-5p	MIMAT0000159	Pdgfrb	ENSMUSG00000024620	18596	NO	Sequencing	19536157	1	0	0	Unspecified
mirnet-mmu-45810	mmu-mir-339-5p	MIMAT0000584	Irak2	ENSMUSG00000060477	108960	NO	HITS-CLIP	21258322	1	0	0	Unspecified
mirnet-mmu-45819	mmu-let-7c-5p	MIMAT0000523	Sall4	ENSMUSG00000027547	99377	YES	Luciferase assay//Microarray//qRT-PCR//Western blot//Immunohistochemistry	20054295	1	1	0	Unspecified
mirnet-mmu-45820	mmu-mir-129-5p	MIMAT0000209	Trove2	ENSMUSG00000018199	20822	NO	HITS-CLIP	23142080	1	0	0	Unspecified
mirnet-mmu-45827	mmu-mir-149-5p	MIMAT0000159	Neto2	ENSMUSG00000036902	74513	NO	Sequencing	19536157	1	0	0	Unspecified
mirnet-mmu-45912	mmu-mir-149-5p	MIMAT0000159	Sash1	ENSMUSG00000015305	70097	NO	Sequencing	19536157	1	0	0	Unspecified
mirnet-mmu-45993	mmu-mir-339-5p	MIMAT0000584	Sc5d	ENSMUSG00000032018	235293	NO	HITS-CLIP	23597149	1	0	0	Unspecified
mirnet-mmu-46001	mmu-let-7g-5p	MIMAT0000121	Nf2	ENSMUSG00000009073	18016	NO	HITS-CLIP	23597149	1	0	0	Unspecified
mirnet-mmu-46052	mmu-mir-103-3p	MIMAT0000546	Spen	ENSMUSG00000040761	56381	NO	HITS-CLIP	23142080	1	0	0	Unspecified
mirnet-mmu-46078	mmu-mir-30d-5p	MIMAT0000515	Nfatc3	ENSMUSG00000031902	18021	NO	HITS-CLIP	25083871	1	1	0	Unspecified
mirnet-mmu-46091	mmu-mir-149-5p	MIMAT0000159	Scd2	ENSMUSG00000025203	20250	NO	Sequencing	19536157	1	0	0	Unspecified
mirnet-mmu-46132	mmu-mir-149-5p	MIMAT0000159	Tspan7	ENSMUSG00000058254	21912	NO	Sequencing	19536157	1	0	0	Unspecified
mirnet-mmu-46176	mmu-mir-149-5p	MIMAT0000159	Nfix	ENSMUSG00000001911	18032	NO	Sequencing	19536157	1	0	0	Unspecified
mirnet-mmu-46273	mmu-mir-149-5p	MIMAT0000159	Hmg20a	ENSMUSG00000032329	66867	NO	Sequencing	19536157	1	0	0	Unspecified
mirnet-mmu-46276	mmu-let-7a-5p	MIMAT0000521	Hmga2	ENSMUSG00000056758	15364	YES	Luciferase assay	17322030	1	0	0	Unspecified
mirnet-mmu-46357	mmu-mir-339-5p	MIMAT0000584	Usp45	ENSMUSG00000040455	77593	NO	HITS-CLIP	21258322	1	0	0	Unspecified
mirnet-mmu-46394	mmu-mir-129-5p	MIMAT0000209	Zfhx3	ENSMUSG00000038872	11906	NO	HITS-CLIP	23142080	1	0	0	Unspecified
mirnet-mmu-46398	mmu-mir-339-5p	MIMAT0000584	Ttyh1	ENSMUSG00000030428	57776	NO	HITS-CLIP	21258322	1	0	0	Unspecified
mirnet-mmu-46399	mmu-mir-339-5p	MIMAT0000584	Ttyh1	ENSMUSG00000030428	57776	NO	HITS-CLIP	23597149	1	0	0	Unspecified
mirnet-mmu-46407	mmu-mir-149-5p	MIMAT0000159	Nkrf	ENSMUSG00000044149	77286	NO	Sequencing	19536157	1	0	0	Unspecified
mirnet-mmu-46462	mmu-mir-149-5p	MIMAT0000159	Nlgn3	ENSMUSG00000031302	245537	NO	Sequencing	19536157	1	0	0	Unspecified
mirnet-mmu-46465	mmu-let-7a-5p	MIMAT0000521	Hoxa9	ENSMUSG00000038227	15405	YES	FACS//Western blot	18474618	1	0	0	Unspecified
mirnet-mmu-46489	mmu-mir-149-5p	MIMAT0000159	Sema4a	ENSMUSG00000028064	20351	NO	Sequencing	19536157	1	0	0	Unspecified
mirnet-mmu-46521	mmu-mir-129-5p	MIMAT0000209	Zfp120	ENSMUSG00000068134	104348	NO	HITS-CLIP	23142080	1	0	0	Unspecified
mirnet-mmu-46535	mmu-mir-149-5p	MIMAT0000159	Nol10	ENSMUSG00000061458	217431	NO	Sequencing	19536157	1	0	0	Unspecified
mirnet-mmu-46536	mmu-mir-149-5p	MIMAT0000159	Nol10	ENSMUSG00000061458	217431	NO	HITS-CLIP	25083871	1	0	0	Unspecified
mirnet-mmu-46542	mmu-mir-149-5p	MIMAT0000159	Sema4g	ENSMUSG00000025207	26456	NO	Sequencing	19536157	1	0	0	Unspecified
mirnet-mmu-46662	mmu-mir-320-3p	MIMAT0000666	Hspb6	ENSMUSG00000036854	243912	YES	GFP reporter assay//Luciferase assay//Western blot	19380620	1	0	0	Unspecified
mirnet-mmu-46745	mmu-mir-149-5p	MIMAT0000159	Nptn	ENSMUSG00000032336	20320	NO	Sequencing	19536157	1	0	0	Unspecified
mirnet-mmu-46749	mmu-mir-129-5p	MIMAT0000209	Hyal1	ENSMUSG00000010051	15586	NO	HITS-CLIP	25083871	1	0	0	Unspecified
mirnet-mmu-46774	mmu-mir-149-5p	MIMAT0000159	Ube2n	ENSMUSG00000074781	93765	NO	Sequencing	19536157	1	0	0	Unspecified
mirnet-mmu-46810	mmu-mir-149-5p	MIMAT0000159	Nr1d2	ENSMUSG00000021775	353187	NO	Sequencing	19536157	1	0	0	Unspecified
mirnet-mmu-46823	mmu-mir-129-5p	MIMAT0000209	Nr2c1	ENSMUSG00000005897	22025	NO	HITS-CLIP	23142080	1	0	0	Unspecified
mirnet-mmu-46890	mmu-mir-149-5p	MIMAT0000159	Slc1a1	ENSMUSG00000024935	20510	NO	Sequencing	19536157	1	0	0	Unspecified
mirnet-mmu-46895	mmu-mir-149-5p	MIMAT0000159	Setd7	ENSMUSG00000037111	73251	NO	Sequencing	19536157	1	0	0	Unspecified
mirnet-mmu-46909	mmu-mir-211-5p	MIMAT0000668	Rasd2	ENSMUSG00000034472	75141	NO	HITS-CLIP	21258322	1	0	0	Unspecified
mirnet-mmu-46924	mmu-mir-129-5p	MIMAT0000209	Nras	ENSMUSG00000027852	18176	NO	HITS-CLIP	23142080	1	0	0	Unspecified
mirnet-mmu-46925	mmu-mir-129-5p	MIMAT0000209	Nras	ENSMUSG00000027852	18176	NO	HITS-CLIP	25083871	1	0	0	Unspecified
mirnet-mmu-46931	mmu-mir-149-5p	MIMAT0000159	Sf3b3	ENSMUSG00000033732	101943	NO	Sequencing	19536157	1	0	0	Unspecified
mirnet-mmu-47025	mmu-mir-93-5p	MIMAT0000540	Ubxn2a	ENSMUSG00000020634	217379	NO	HITS-CLIP	21258322	1	0	0	Unspecified
mirnet-mmu-47047	mmu-mir-149-5p	MIMAT0000159	Nrgn	ENSMUSG00000053310	64011	NO	Sequencing	19536157	1	0	0	Unspecified
mirnet-mmu-47071	mmu-mir-149-5p	MIMAT0000159	Nrp2	ENSMUSG00000025969	18187	NO	Sequencing	19536157	1	0	0	Unspecified
mirnet-mmu-47127	mmu-mir-149-5p	MIMAT0000159	Speer4b	ENSMUSG00000048703	73526	NO	HITS-CLIP	25083871	1	0	0	Unspecified
mirnet-mmu-47129	mmu-mir-149-5p	MIMAT0000159	Slc24a3	ENSMUSG00000063873	94249	NO	Sequencing	19536157	1	0	0	Unspecified
mirnet-mmu-47173	mmu-mir-149-5p	MIMAT0000159	Igfbp7	ENSMUSG00000036256	29817	NO	Sequencing	19536157	1	0	0	Unspecified
mirnet-mmu-47244	mmu-mir-23a-3p	MIMAT0000532	Lmnb1	ENSMUSG00000024590	16906	YES	Luciferase assay//Western blot	19259393	1	1	0	Unspecified
mirnet-mmu-47246	mmu-mir-23b-3p	MIMAT0000125	Lmnb1	ENSMUSG00000024590	16906	YES	Luciferase assay//Western blot	19259393	1	1	0	Unspecified
mirnet-mmu-47355	mmu-mir-149-5p	MIMAT0000159	Sptbn2	ENSMUSG00000067889	20743	NO	Sequencing	19536157	1	0	0	Unspecified
mirnet-mmu-47479	mmu-mir-149-5p	MIMAT0000159	Slc15a4	ENSMUSG00000029416	100561	NO	Sequencing	19536157	1	0	0	Unspecified
mirnet-mmu-47540	mmu-mir-149-5p	MIMAT0000159	Vamp2	ENSMUSG00000020894	22318	NO	Sequencing	19536157	1	0	0	Unspecified
mirnet-mmu-47548	mmu-mir-339-5p	MIMAT0000584	Slc35e1	ENSMUSG00000019731	270066	NO	HITS-CLIP	21258322	1	0	0	Unspecified
mirnet-mmu-47579	mmu-mir-149-5p	MIMAT0000159	Ska3	ENSMUSG00000021965	219114	NO	Sequencing	19536157	1	0	0	Unspecified
mirnet-mmu-47580	mmu-mir-149-5p	MIMAT0000159	Trank1	ENSMUSG00000062296	320429	NO	Sequencing	19536157	1	0	0	Unspecified
mirnet-mmu-47627	mmu-mir-339-5p	MIMAT0000584	Ogfod1	ENSMUSG00000033009	270086	NO	HITS-CLIP	21258322	1	0	0	Unspecified
mirnet-mmu-47652	mmu-mir-129-5p	MIMAT0000209	Vdr	ENSMUSG00000022479	22337	NO	HITS-CLIP	23142080	1	0	0	Unspecified
mirnet-mmu-47678	mmu-mir-149-5p	MIMAT0000159	Mid2	ENSMUSG00000000266	23947	NO	Sequencing	19536157	1	0	0	Unspecified
mirnet-mmu-47719	mmu-mir-149-5p	MIMAT0000159	Rhbdd2	ENSMUSG00000039917	215160	NO	Sequencing	19536157	1	0	0	Unspecified
mirnet-mmu-47776	mmu-mir-129-5p	MIMAT0000209	Opcml	ENSMUSG00000062257	330908	NO	HITS-CLIP	23142080	1	0	0	Unspecified
mirnet-mmu-47778	mmu-mir-149-5p	MIMAT0000159	Opcml	ENSMUSG00000062257	330908	NO	Sequencing	19536157	1	0	0	Unspecified
mirnet-mmu-47850	mmu-mir-30d-5p	MIMAT0000515	Slc16a1	ENSMUSG00000032902	20501	NO	HITS-CLIP	23142080	1	1	0	Unspecified
mirnet-mmu-47855	mmu-mir-23b-3p	MIMAT0000125	Pde10a	ENSMUSG00000023868	23984	NO	HITS-CLIP	25083871	1	0	0	Unspecified
mirnet-mmu-47856	mmu-mir-23b-3p	MIMAT0000125	Pde10a	ENSMUSG00000023868	23984	NO	HITS-CLIP	23142080	1	0	0	Unspecified
mirnet-mmu-47860	mmu-let-7a-5p	MIMAT0000521	Trim71	ENSMUSG00000079259	636931	YES	Flow//GFP reporter assay//Immunocytochemistry//Immunohistochemistry//Immunoprecipitaion//In situ hybridization//Northern blot//qRT-PCR//Western blot	19898466	1	0	0	Unspecified
mirnet-mmu-47879	mmu-mir-149-5p	MIMAT0000159	Osbpl8	ENSMUSG00000020189	237542	NO	Sequencing	19536157	1	0	0	Unspecified
mirnet-mmu-47894	mmu-mir-339-5p	MIMAT0000584	Osbpl8	ENSMUSG00000020189	237542	NO	HITS-CLIP	21258322	1	0	0	Unspecified
mirnet-mmu-47942	mmu-mir-129-5p	MIMAT0000209	Lsm12	ENSMUSG00000020922	268490	NO	HITS-CLIP	25083871	1	0	0	Unspecified
mirnet-mmu-47943	mmu-mir-129-5p	MIMAT0000209	Lsm12	ENSMUSG00000020922	268490	NO	HITS-CLIP	23142080	1	0	0	Unspecified
mirnet-mmu-47956	mmu-mir-27b-3p	MIMAT0000126	Lsm6	ENSMUSG00000031683	78651	NO	HITS-CLIP	25083871	1	0	0	Unspecified
mirnet-mmu-47993	mmu-mir-129-5p	MIMAT0000209	Otud7b	ENSMUSG00000038495	229603	NO	HITS-CLIP	25083871	1	0	0	Unspecified
mirnet-mmu-47995	mmu-mir-149-5p	MIMAT0000159	Otud7b	ENSMUSG00000038495	229603	NO	Sequencing	19536157	1	0	0	Unspecified
mirnet-mmu-47998	mmu-mir-103-3p	MIMAT0000546	Irgq	ENSMUSG00000041037	210146	NO	HITS-CLIP	19536157	1	1	0	Unspecified
mirnet-mmu-47999	mmu-mir-103-3p	MIMAT0000546	Irgq	ENSMUSG00000041037	210146	NO	HITS-CLIP	23142080	1	1	0	Unspecified
mirnet-mmu-48053	mmu-mir-339-5p	MIMAT0000584	Stom	ENSMUSG00000026880	13830	NO	HITS-CLIP	21258322	1	0	0	Unspecified
mirnet-mmu-48088	mmu-mir-129-5p	MIMAT0000209	Kif21a	ENSMUSG00000022629	16564	NO	HITS-CLIP	23142080	1	0	0	Unspecified
mirnet-mmu-48104	mmu-mir-129-5p	MIMAT0000209	P4ha1	ENSMUSG00000019916	18451	NO	HITS-CLIP	23142080	1	0	0	Unspecified
mirnet-mmu-48227	mmu-mir-129-5p	MIMAT0000209	Tnrc6a	ENSMUSG00000052707	233833	NO	HITS-CLIP	21258322	1	0	0	Unspecified
mirnet-mmu-48230	mmu-mir-339-5p	MIMAT0000584	Pafah1b2	ENSMUSG00000003131	18475	NO	HITS-CLIP	21258322	1	0	0	Unspecified
mirnet-mmu-48288	mmu-mir-149-5p	MIMAT0000159	Itpa	ENSMUSG00000074797	16434	NO	Sequencing	19536157	1	0	0	Unspecified
mirnet-mmu-48373	mmu-mir-149-5p	MIMAT0000159	Paqr4	ENSMUSG00000023909	76498	NO	Sequencing	19536157	1	0	0	Unspecified
mirnet-mmu-48457	mmu-mir-211-5p	MIMAT0000668	Jarid2	ENSMUSG00000038518	16468	NO	HITS-CLIP	25083871	1	0	0	Unspecified
mirnet-mmu-48483	mmu-mir-129-5p	MIMAT0000209	Map1a	ENSMUSG00000027254	17754	NO	HITS-CLIP	23142080	1	0	0	Unspecified
mirnet-mmu-48587	mmu-mir-149-5p	MIMAT0000159	Lpin1	ENSMUSG00000020593	14245	NO	Sequencing	19536157	1	0	0	Unspecified
mirnet-mmu-48645	mmu-mir-149-5p	MIMAT0000159	Pccb	ENSMUSG00000032527	66904	NO	Sequencing	19536157	1	0	0	Unspecified
mirnet-mmu-48660	mmu-mir-101b-3p	MIMAT0000616	Lrig2	ENSMUSG00000032913	269473	NO	HITS-CLIP	23142080	1	0	0	Unspecified
mirnet-mmu-48735	mmu-mir-149-5p	MIMAT0000159	Kcnj10	ENSMUSG00000044708	16513	NO	Sequencing	19536157	1	0	0	Unspecified
mirnet-mmu-48768	mmu-mir-149-5p	MIMAT0000159	Kcnj16	ENSMUSG00000051497	16517	NO	Sequencing	19536157	1	0	0	Unspecified
mirnet-mmu-48799	mmu-mir-149-5p	MIMAT0000159	Slc39a3	ENSMUSG00000046822	106947	NO	Sequencing	19536157	1	0	0	Unspecified
mirnet-mmu-48847	mmu-mir-149-5p	MIMAT0000159	Slc43a2	ENSMUSG00000038178	215113	NO	Sequencing	19536157	1	0	0	Unspecified
mirnet-mmu-48863	mmu-mir-149-5p	MIMAT0000159	Slc44a2	ENSMUSG00000057193	68682	NO	Sequencing	19536157	1	0	0	Unspecified
mirnet-mmu-48879	mmu-mir-339-5p	MIMAT0000584	Kcnk6	ENSMUSG00000046410	52150	NO	HITS-CLIP	21258322	1	0	0	Unspecified
mirnet-mmu-48880	mmu-mir-361-5p	MIMAT0000704	Kcnk6	ENSMUSG00000046410	52150	NO	HITS-CLIP	21258322	1	0	0	Unspecified
mirnet-mmu-48965	mmu-mir-149-5p	MIMAT0000159	Slc6a17	ENSMUSG00000027894	229706	NO	Sequencing	19536157	1	0	0	Unspecified
mirnet-mmu-49061	mmu-mir-129-5p	MIMAT0000209	Kdm5a	ENSMUSG00000030180	214899	NO	HITS-CLIP	23142080	1	0	0	Unspecified
mirnet-mmu-49070	mmu-mir-339-5p	MIMAT0000584	Kdm6b	ENSMUSG00000018476	216850	YES	Luciferase assay//qRT-PCR//Western blot	20833714	1	0	0	Unspecified
mirnet-mmu-49076	mmu-mir-151-5p	MIMAT0004536	Pdpk1	ENSMUSG00000024122	18607	NO	HITS-CLIP	25083871	1	0	0	Unspecified
mirnet-mmu-49095	mmu-mir-129-5p	MIMAT0000209	Pds5b	ENSMUSG00000034021	100710	NO	HITS-CLIP	23142080	1	0	0	Unspecified
mirnet-mmu-49140	mmu-mir-93-5p	MIMAT0000540	Zbtb41	ENSMUSG00000033964	226470	NO	HITS-CLIP	25083871	1	1	0	Unspecified
mirnet-mmu-49141	mmu-mir-148b-3p	MIMAT0000580	Tbc1d24	ENSMUSG00000036473	18209	NO	HITS-CLIP	21258322	1	0	0	Unspecified
mirnet-mmu-49142	mmu-mir-149-5p	MIMAT0000159	Sart1	ENSMUSG00000039148	20227	NO	Sequencing	19536157	1	0	0	Unspecified
mirnet-mmu-49164	mmu-mir-149-5p	MIMAT0000159	Plec	ENSMUSG00000022565	18810	NO	Sequencing	19536157	1	0	0	Unspecified
mirnet-mmu-49182	mmu-mir-339-5p	MIMAT0000584	Kif21b	ENSMUSG00000041642	16565	NO	HITS-CLIP	23142080	1	0	0	Unspecified
mirnet-mmu-49195	mmu-mir-149-5p	MIMAT0000159	Pea15a	ENSMUSG00000013698	18611	NO	Sequencing	19536157	1	0	0	Unspecified
mirnet-mmu-49201	mmu-mir-129-5p	MIMAT0000209	Peg3	ENSMUSG00000002265	18616	NO	HITS-CLIP	23142080	1	0	0	Unspecified
mirnet-mmu-49285	mmu-mir-23a-3p	MIMAT0000532	Zfp488	ENSMUSG00000044519	382867	NO	HITS-CLIP	25083871	1	0	0	Unspecified
mirnet-mmu-49296	mmu-mir-339-5p	MIMAT0000584	Tbl1xr1	ENSMUSG00000027630	81004	NO	HITS-CLIP	21258322	1	0	0	Unspecified
mirnet-mmu-49384	mmu-mir-149-5p	MIMAT0000159	Klf7	ENSMUSG00000025959	93691	NO	Sequencing	19536157	1	0	0	Unspecified
mirnet-mmu-49445	mmu-mir-23b-3p	MIMAT0000125	Smad3	ENSMUSG00000032402	17127	YES	In situ hybridization//Luciferase assay//Microarray//Northern blot//qRT-PCR	19582816	1	0	0	Unspecified
mirnet-mmu-49478	mmu-mir-31-5p	MIMAT0000538	Klhl21	ENSMUSG00000073700	242785	NO	HITS-CLIP	25083871	1	1	0	Unspecified
mirnet-mmu-49490	mmu-mir-93-5p	MIMAT0000540	Mef2c	ENSMUSG00000005583	17260	NO	HITS-CLIP	23142080	1	0	0	Unspecified
mirnet-mmu-49509	mmu-mir-339-5p	MIMAT0000584	Smad9	ENSMUSG00000027796	55994	NO	HITS-CLIP	21258322	1	0	0	Unspecified
mirnet-mmu-49523	mmu-mir-339-5p	MIMAT0000584	Zyg11b	ENSMUSG00000034636	414872	NO	HITS-CLIP	21258322	1	0	0	Unspecified
mirnet-mmu-49552	mmu-mir-149-5p	MIMAT0000159	Phka1	ENSMUSG00000034055	18679	NO	Sequencing	19536157	1	0	0	Unspecified
mirnet-mmu-49606	mmu-mir-129-5p	MIMAT0000209	Smarcc1	ENSMUSG00000032481	20588	NO	HITS-CLIP	23142080	1	0	0	Unspecified
mirnet-mmu-49636	mmu-mir-129-5p	MIMAT0000209	Nrxn1	ENSMUSG00000024109	18189	NO	HITS-CLIP	23142080	1	0	0	Unspecified
mirnet-mmu-49652	mmu-mir-149-5p	MIMAT0000159	Rapgef4	ENSMUSG00000049044	56508	NO	Sequencing	19536157	1	0	0	Unspecified
mirnet-mmu-49669	mmu-mir-129-5p	MIMAT0000209	Lpin1	ENSMUSG00000020593	14245	NO	HITS-CLIP	23142080	1	0	0	Unspecified
mirnet-mmu-49670	mmu-mir-149-5p	MIMAT0000159	Tef	ENSMUSG00000022389	21685	NO	Sequencing	19536157	1	0	0	Unspecified
mirnet-mmu-49720	mmu-mir-149-5p	MIMAT0000159	Syt11	ENSMUSG00000068923	229521	NO	Sequencing	19536157	1	0	0	Unspecified
mirnet-mmu-49733	mmu-mir-149-5p	MIMAT0000159	Rfx5	ENSMUSG00000005774	53970	NO	Sequencing	19536157	1	0	0	Unspecified
mirnet-mmu-49764	mmu-mir-361-5p	MIMAT0000704	Zfp120	ENSMUSG00000068134	104348	NO	HITS-CLIP	23142080	1	0	0	Unspecified
mirnet-mmu-49779	mmu-mir-129-5p	MIMAT0000209	Smyd4	ENSMUSG00000018809	319822	NO	HITS-CLIP	25083871	1	0	0	Unspecified
mirnet-mmu-49938	mmu-mir-148b-3p	MIMAT0000580	Snx27	ENSMUSG00000028136	76742	NO	HITS-CLIP	25083871	1	0	0	Unspecified
mirnet-mmu-50001	mmu-mir-149-5p	MIMAT0000159	Ppp2r2c	ENSMUSG00000029120	269643	NO	Sequencing	19536157	1	0	0	Unspecified
mirnet-mmu-50042	mmu-mir-129-5p	MIMAT0000209	Tmod1	ENSMUSG00000028328	21916	NO	HITS-CLIP	25083871	1	0	0	Unspecified
mirnet-mmu-50087	mmu-mir-129-5p	MIMAT0000209	Soga3	ENSMUSG00000038916	67412	NO	HITS-CLIP	23142080	1	0	0	Unspecified
mirnet-mmu-50095	mmu-mir-149-5p	MIMAT0000159	Zfp354c	ENSMUSG00000044807	30944	NO	Sequencing	19536157	1	0	0	Unspecified
mirnet-mmu-50107	mmu-mir-149-5p	MIMAT0000159	Sestd1	ENSMUSG00000042272	228071	NO	Sequencing	19536157	1	0	0	Unspecified
mirnet-mmu-50130	mmu-mir-149-5p	MIMAT0000159	Ptpn4	ENSMUSG00000026384	19258	NO	Sequencing	19536157	1	0	0	Unspecified
mirnet-mmu-50131	mmu-mir-149-5p	MIMAT0000159	Ptpn5	ENSMUSG00000030854	19259	NO	Sequencing	19536157	1	0	0	Unspecified
mirnet-mmu-50146	mmu-mir-211-5p	MIMAT0000668	Rasd2	ENSMUSG00000034472	75141	NO	HITS-CLIP	26203562	1	0	0	Unspecified
mirnet-mmu-50147	mmu-mir-211-5p	MIMAT0000668	Rasd2	ENSMUSG00000034472	75141	NO	HITS-CLIP	23597149	1	0	0	Unspecified
mirnet-mmu-50148	mmu-mir-211-5p	MIMAT0000668	Rasd2	ENSMUSG00000034472	75141	NO	HITS-CLIP	25083871	1	0	0	Unspecified
mirnet-mmu-50152	mmu-mir-149-5p	MIMAT0000159	Timp3	ENSMUSG00000020044	21859	NO	Sequencing	19536157	1	0	0	Unspecified
mirnet-mmu-50202	mmu-mir-129-5p	MIMAT0000209	Rnf11	ENSMUSG00000028557	29864	NO	HITS-CLIP	23142080	1	0	0	Unspecified
mirnet-mmu-50260	mmu-mir-339-5p	MIMAT0000584	Strbp	ENSMUSG00000026915	20744	NO	HITS-CLIP	21258322	1	0	0	Unspecified
mirnet-mmu-50261	mmu-mir-339-5p	MIMAT0000584	Strbp	ENSMUSG00000026915	20744	NO	HITS-CLIP	23597149	1	0	0	Unspecified
mirnet-mmu-50318	mmu-mir-29a-3p	MIMAT0000535	Sparc	ENSMUSG00000018593	20692	NO	HITS-CLIP	23142080	1	0	0	Unspecified
mirnet-mmu-50328	mmu-mir-149-5p	MIMAT0000159	Plekhh2	ENSMUSG00000040852	213556	NO	Sequencing	19536157	1	0	0	Unspecified
mirnet-mmu-50438	mmu-mir-129-5p	MIMAT0000209	Znrf1	ENSMUSG00000033545	170737	NO	HITS-CLIP	23142080	1	0	0	Unspecified
mirnet-mmu-50441	mmu-mir-149-5p	MIMAT0000159	Tmem127	ENSMUSG00000034850	69470	NO	Sequencing	19536157	1	0	0	Unspecified
mirnet-mmu-50506	mmu-mir-149-5p	MIMAT0000159	Lmtk2	ENSMUSG00000038970	231876	NO	Sequencing	19536157	1	0	0	Unspecified
mirnet-mmu-50571	mmu-mir-149-5p	MIMAT0000159	Pofut1	ENSMUSG00000046020	140484	NO	Sequencing	19536157	1	0	0	Unspecified
mirnet-mmu-50578	mmu-mir-339-5p	MIMAT0000584	Ttc26	ENSMUSG00000056832	264134	NO	HITS-CLIP	21258322	1	0	0	Unspecified
mirnet-mmu-50588	mmu-mir-149-5p	MIMAT0000159	Zyg11b	ENSMUSG00000034636	414872	NO	HITS-CLIP	25083871	1	0	0	Unspecified
mirnet-mmu-50600	mmu-mir-129-5p	MIMAT0000209	Zfp641	ENSMUSG00000022987	239652	NO	HITS-CLIP	23142080	1	0	0	Unspecified
mirnet-mmu-50643	mmu-mir-149-5p	MIMAT0000159	Reck	ENSMUSG00000028476	53614	NO	Sequencing	19536157	1	0	0	Unspecified
mirnet-mmu-50676	mmu-mir-149-5p	MIMAT0000159	Tmem2	ENSMUSG00000024754	83921	NO	Sequencing	19536157	1	0	0	Unspecified
mirnet-mmu-50702	mmu-mir-30d-5p	MIMAT0000515	Reep4	ENSMUSG00000033589	72549	NO	HITS-CLIP	25083871	1	0	0	Unspecified
mirnet-mmu-50703	mmu-mir-30d-5p	MIMAT0000515	Reep4	ENSMUSG00000033589	72549	NO	HITS-CLIP	23597149	1	0	0	Unspecified
mirnet-mmu-50711	mmu-mir-149-5p	MIMAT0000159	Lpcat1	ENSMUSG00000021608	210992	NO	Sequencing	19536157	1	0	0	Unspecified
mirnet-mmu-50762	mmu-mir-23a-3p	MIMAT0000532	Pou4f2	ENSMUSG00000031688	18997	YES	Northern blot//qRT-PCR//Western blot//GFP reporter assay	17490655	1	0	0	Unspecified
mirnet-mmu-50914	mmu-mir-339-5p	MIMAT0000584	Ppm1k	ENSMUSG00000037826	243382	NO	HITS-CLIP	23597149	1	0	0	Unspecified
mirnet-mmu-51009	mmu-mir-129-5p	MIMAT0000209	Lrrc58	ENSMUSG00000034158	320184	NO	HITS-CLIP	23142080	1	0	0	Unspecified
mirnet-mmu-51012	mmu-mir-149-5p	MIMAT0000159	Lrrc58	ENSMUSG00000034158	320184	NO	Sequencing	19536157	1	0	0	Unspecified
mirnet-mmu-51060	mmu-mir-339-5p	MIMAT0000584	Stam	ENSMUSG00000026718	20844	NO	HITS-CLIP	25083871	1	0	0	Unspecified
mirnet-mmu-51063	mmu-mir-149-5p	MIMAT0000159	Stam2	ENSMUSG00000055371	56324	NO	Sequencing	19536157	1	0	0	Unspecified
mirnet-mmu-51151	mmu-mir-93-5p	MIMAT0000540	Stat3	ENSMUSG00000004040	20848	YES	qRT-PCR//Luciferase assay//Western blot	19073166	1	1	0	Unspecified
mirnet-mmu-51253	mmu-mir-101b-3p	MIMAT0000616	Wars2	ENSMUSG00000004233	70560	NO	HITS-CLIP	23597149	1	0	0	Unspecified
mirnet-mmu-51332	mmu-mir-339-5p	MIMAT0000584	Zbtb44	ENSMUSG00000047412	235132	NO	HITS-CLIP	23597149	1	0	0	Unspecified
mirnet-mmu-51396	mmu-mir-149-5p	MIMAT0000159	Ybx1	ENSMUSG00000028639	22608	NO	HITS-CLIP	25083871	1	0	0	Unspecified
mirnet-mmu-51415	mmu-mir-149-5p	MIMAT0000159	Macf1	ENSMUSG00000028649	11426	NO	Sequencing	19536157	1	0	0	Unspecified
mirnet-mmu-51425	mmu-mir-149-5p	MIMAT0000159	Rnf165	ENSMUSG00000025427	225743	NO	Sequencing	19536157	1	0	0	Unspecified
mirnet-mmu-51429	mmu-mir-129-5p	MIMAT0000209	Stx3	ENSMUSG00000041488	20908	NO	HITS-CLIP	23142080	1	0	0	Unspecified
mirnet-mmu-51430	mmu-mir-129-5p	MIMAT0000209	Zmat3	ENSMUSG00000027663	22401	NO	HITS-CLIP	23142080	1	0	0	Unspecified
mirnet-mmu-51431	mmu-mir-149-5p	MIMAT0000159	Zmat3	ENSMUSG00000027663	22401	NO	Sequencing	19536157	1	0	0	Unspecified
mirnet-mmu-51434	mmu-mir-143-3p	MIMAT0000247	Prkce	ENSMUSG00000045038	18754	YES	qRT-PCR//Luciferase assay//Western blot	20351064	1	0	0	Unspecified
mirnet-mmu-51463	mmu-mir-129-5p	MIMAT0000209	Spen	ENSMUSG00000040761	56381	NO	HITS-CLIP	23142080	1	0	0	Unspecified
mirnet-mmu-51476	mmu-mir-129-5p	MIMAT0000209	Rnf170	ENSMUSG00000013878	77733	NO	HITS-CLIP	23142080	1	0	0	Unspecified
mirnet-mmu-51818	mmu-mir-211-5p	MIMAT0000668	Runx2	ENSMUSG00000039153	12393	YES	Western blot	20039258	1	0	0	Unspecified
mirnet-mmu-51892	mmu-mir-423-3p	MIMAT0003454	Slc35e1	ENSMUSG00000019731	270066	NO	HITS-CLIP	21258322	1	0	0	Unspecified
mirnet-mmu-51894	mmu-mir-149-5p	MIMAT0000159	Nmnat2	ENSMUSG00000042751	226518	NO	Sequencing	19536157	1	0	0	Unspecified
mirnet-mmu-51904	mmu-mir-149-5p	MIMAT0000159	Slc35e2	ENSMUSG00000042202	320541	NO	Sequencing	19536157	1	0	0	Unspecified
mirnet-mmu-51911	mmu-mir-29a-3p	MIMAT0000535	Zfp36	ENSMUSG00000044786	22695	YES	Luciferase assay//Northern blot//Western blot//qRT-PCR	19247375	1	1	0	Unspecified
mirnet-mmu-51912	mmu-mir-339-5p	MIMAT0000584	Slc35e2	ENSMUSG00000042202	320541	NO	HITS-CLIP	21258322	1	0	0	Unspecified
mirnet-mmu-51942	mmu-mir-149-5p	MIMAT0000159	Mtch1	ENSMUSG00000024012	56462	NO	Sequencing	19536157	1	0	0	Unspecified
mirnet-mmu-51957	mmu-mir-149-5p	MIMAT0000159	Syt2	ENSMUSG00000026452	20980	NO	Sequencing	19536157	1	0	0	Unspecified
mirnet-mmu-51969	mmu-mir-149-5p	MIMAT0000159	Mapk9	ENSMUSG00000020366	26420	NO	Sequencing	19536157	1	0	0	Unspecified
mirnet-mmu-52027	mmu-mir-149-5p	MIMAT0000159	Snhg11	ENSMUSG00000044349	319317	NO	Sequencing	19536157	1	0	0	Unspecified
mirnet-mmu-52040	mmu-mir-149-5p	MIMAT0000159	Zyg11b	ENSMUSG00000034636	414872	NO	HITS-CLIP	21258322	1	0	0	Unspecified
mirnet-mmu-52075	mmu-mir-149-5p	MIMAT0000159	Mtmr12	ENSMUSG00000039458	268783	NO	Sequencing	19536157	1	0	0	Unspecified
mirnet-mmu-52170	mmu-mir-361-5p	MIMAT0000704	Vps26a	ENSMUSG00000020078	30930	NO	HITS-CLIP	23142080	1	0	0	Unspecified
mirnet-mmu-52180	mmu-mir-149-5p	MIMAT0000159	Soat1	ENSMUSG00000026600	20652	NO	Sequencing	19536157	1	0	0	Unspecified
mirnet-mmu-52183	mmu-mir-149-5p	MIMAT0000159	Rab6b	ENSMUSG00000032549	270192	NO	Sequencing	19536157	1	0	0	Unspecified
mirnet-mmu-52192	mmu-mir-361-5p	MIMAT0000704	Tnpo1	ENSMUSG00000009470	238799	NO	HITS-CLIP	23142080	1	0	0	Unspecified
mirnet-mmu-52224	mmu-mir-149-5p	MIMAT0000159	Ywhag	ENSMUSG00000051391	22628	NO	Sequencing	19536157	1	0	0	Unspecified
mirnet-mmu-52265	mmu-mir-129-5p	MIMAT0000209	Med13	ENSMUSG00000034297	327987	NO	HITS-CLIP	25083871	1	0	0	Unspecified
mirnet-mmu-52339	mmu-mir-149-5p	MIMAT0000159	Ptprd	ENSMUSG00000028399	19266	NO	Sequencing	19536157	1	0	0	Unspecified
mirnet-mmu-52347	mmu-mir-149-5p	MIMAT0000159	Tbc1d20	ENSMUSG00000027465	67231	NO	Sequencing	19536157	1	0	0	Unspecified
mirnet-mmu-52372	mmu-mir-149-5p	MIMAT0000159	Trp53inp2	ENSMUSG00000038375	68728	NO	Sequencing	19536157	1	0	0	Unspecified
mirnet-mmu-52402	mmu-mir-149-5p	MIMAT0000159	Zfp445	ENSMUSG00000047036	235682	NO	Sequencing	19536157	1	0	0	Unspecified
mirnet-mmu-52432	mmu-mir-103-3p	MIMAT0000546	Nf1	ENSMUSG00000020716	18015	YES	Luciferase assay	23056445	1	0	0	Unspecified
mirnet-mmu-52435	mmu-mir-149-5p	MIMAT0000159	Nf1	ENSMUSG00000020716	18015	NO	Sequencing	19536157	1	0	0	Unspecified
mirnet-mmu-52503	mmu-mir-30d-5p	MIMAT0000515	Tbc1d5	ENSMUSG00000023923	72238	NO	HITS-CLIP	23142080	1	0	0	Unspecified
mirnet-mmu-52581	mmu-mir-149-5p	MIMAT0000159	Zcchc24	ENSMUSG00000055538	71918	NO	Sequencing	19536157	1	0	0	Unspecified
mirnet-mmu-52596	mmu-mir-149-5p	MIMAT0000159	Tmem109	ENSMUSG00000034659	68539	NO	Sequencing	19536157	1	0	0	Unspecified
mirnet-mmu-52619	mmu-mir-149-5p	MIMAT0000159	Med10	ENSMUSG00000021598	28077	NO	Sequencing	19536157	1	0	0	Unspecified
mirnet-mmu-52658	mmu-mir-149-5p	MIMAT0000159	Pnkd	ENSMUSG00000026179	56695	NO	Sequencing	19536157	1	0	0	Unspecified
mirnet-mmu-52670	mmu-mir-149-5p	MIMAT0000159	R3hdm1	ENSMUSG00000056211	226412	NO	Sequencing	19536157	1	0	0	Unspecified
mirnet-mmu-52717	mmu-mir-27b-3p	MIMAT0000126	Smad4	ENSMUSG00000024515	17128	YES	In situ hybridization//Luciferase assay//Microarray//Northern blot//qRT-PCR	19582816	1	0	0	Unspecified
mirnet-mmu-52730	mmu-mir-211-5p	MIMAT0000668	Tcf3	ENSMUSG00000020167	21423	YES	Luciferase assay//Western blot	23658527	1	0	0	Unspecified
mirnet-mmu-52735	mmu-mir-27b-3p	MIMAT0000126	Mef2c	ENSMUSG00000005583	17260	YES	In situ hybridization//Luciferase assay//Microarray//qRT-PCR	20736237	1	0	0	Unspecified
mirnet-mmu-52760	mmu-mir-149-5p	MIMAT0000159	Rab14	ENSMUSG00000026878	68365	NO	Sequencing	19536157	1	0	0	Unspecified
mirnet-mmu-52766	mmu-mir-149-5p	MIMAT0000159	Uba2	ENSMUSG00000052997	50995	NO	Sequencing	19536157	1	0	0	Unspecified
mirnet-mmu-52795	mmu-mir-30d-5p	MIMAT0000515	Mesdc2	ENSMUSG00000038503	67943	NO	HITS-CLIP	25083871	1	0	0	Unspecified
mirnet-mmu-52818	mmu-mir-149-5p	MIMAT0000159	Zer1	ENSMUSG00000039686	227693	NO	Sequencing	19536157	1	0	0	Unspecified
mirnet-mmu-52847	mmu-mir-23b-3p	MIMAT0000125	Nrp2	ENSMUSG00000025969	18187	NO	HITS-CLIP	23597149	1	0	0	Unspecified
mirnet-mmu-52848	mmu-mir-23b-3p	MIMAT0000125	Nrp2	ENSMUSG00000025969	18187	NO	HITS-CLIP	23142080	1	0	0	Unspecified
mirnet-mmu-52853	mmu-mir-129-5p	MIMAT0000209	Ube2c	ENSMUSG00000001403	68612	NO	HITS-CLIP	25083871	1	0	0	Unspecified
mirnet-mmu-52862	mmu-mir-149-5p	MIMAT0000159	Rab3gap1	ENSMUSG00000036104	226407	NO	Sequencing	19536157	1	0	0	Unspecified
mirnet-mmu-52867	mmu-mir-149-5p	MIMAT0000159	Tpp1	ENSMUSG00000030894	12751	NO	Sequencing	19536157	1	0	0	Unspecified
mirnet-mmu-52901	mmu-mir-27b-3p	MIMAT0000126	Ttyh1	ENSMUSG00000030428	57776	NO	HITS-CLIP	21258322	1	1	0	Unspecified
mirnet-mmu-52922	mmu-mir-149-5p	MIMAT0000159	Srrm2	ENSMUSG00000039218	75956	NO	Sequencing	19536157	1	0	0	Unspecified
mirnet-mmu-52995	mmu-mir-149-5p	MIMAT0000159	Twsg1	ENSMUSG00000024098	65960	NO	Sequencing	19536157	1	0	0	Unspecified
mirnet-mmu-53035	mmu-mir-148b-3p	MIMAT0000580	Rad51c	ENSMUSG00000007646	114714	NO	HITS-CLIP	23142080	1	0	0	Unspecified
mirnet-mmu-53036	mmu-mir-149-5p	MIMAT0000159	Rad51c	ENSMUSG00000007646	114714	NO	Sequencing	19536157	1	0	0	Unspecified
mirnet-mmu-53130	mmu-mir-339-5p	MIMAT0000584	Parp11	ENSMUSG00000037997	101187	NO	HITS-CLIP	21258322	1	0	0	Unspecified
mirnet-mmu-53199	mmu-mir-23a-3p	MIMAT0000532	Nrp2	ENSMUSG00000025969	18187	NO	HITS-CLIP	26203562	1	0	0	Unspecified
mirnet-mmu-53210	mmu-mir-129-5p	MIMAT0000209	Ube2c	ENSMUSG00000001403	68612	NO	HITS-CLIP	21258322	1	0	0	Unspecified
mirnet-mmu-53244	mmu-mir-129-5p	MIMAT0000209	Runx2	ENSMUSG00000039153	12393	NO	HITS-CLIP	25083871	1	0	0	Unspecified
mirnet-mmu-53247	mmu-mir-149-5p	MIMAT0000159	Ric3	ENSMUSG00000048330	320360	NO	Sequencing	19536157	1	0	0	Unspecified
mirnet-mmu-53250	mmu-mir-143-3p	MIMAT0000247	Zfp488	ENSMUSG00000044519	382867	NO	HITS-CLIP	21258322	1	0	0	Unspecified
mirnet-mmu-53266	mmu-mir-149-5p	MIMAT0000159	Rnf169	ENSMUSG00000058761	108937	NO	Sequencing	19536157	1	0	0	Unspecified
mirnet-mmu-53309	mmu-mir-328-3p	MIMAT0000565	Rint1	ENSMUSG00000028999	72772	NO	HITS-CLIP	21258322	1	0	0	Unspecified
mirnet-mmu-53364	mmu-mir-339-5p	MIMAT0000584	Trmt10a	ENSMUSG00000004127	108943	NO	HITS-CLIP	21258322	1	0	0	Unspecified
mirnet-mmu-53390	mmu-mir-27b-3p	MIMAT0000126	Wars2	ENSMUSG00000004233	70560	NO	HITS-CLIP	23597149	1	0	0	Unspecified
mirnet-mmu-53474	mmu-mir-129-5p	MIMAT0000209	Pld5	ENSMUSG00000055214	319455	NO	HITS-CLIP	23142080	1	0	0	Unspecified
mirnet-mmu-53480	mmu-mir-129-5p	MIMAT0000209	Nid1	ENSMUSG00000005397	18073	NO	HITS-CLIP	23142080	1	0	0	Unspecified
mirnet-mmu-53496	mmu-mir-129-5p	MIMAT0000209	Pdzd2	ENSMUSG00000022197	68070	NO	HITS-CLIP	23142080	1	0	0	Unspecified
mirnet-mmu-53521	mmu-mir-339-5p	MIMAT0000584	Zbtb6	ENSMUSG00000066798	241322	NO	HITS-CLIP	21258322	1	0	0	Unspecified
mirnet-mmu-53533	mmu-mir-30d-5p	MIMAT0000515	Strip1	ENSMUSG00000014601	229707	NO	HITS-CLIP	25083871	1	1	0	Unspecified
mirnet-mmu-53540	mmu-mir-149-5p	MIMAT0000159	Tmbim6	ENSMUSG00000023010	110213	NO	Sequencing	19536157	1	0	0	Unspecified
mirnet-mmu-53552	mmu-mir-129-5p	MIMAT0000209	Zfp280d	ENSMUSG00000038535	235469	NO	HITS-CLIP	25083871	1	0	0	Unspecified
mirnet-mmu-53558	mmu-mir-23a-3p	MIMAT0000532	Nrp2	ENSMUSG00000025969	18187	NO	HITS-CLIP	21258322	1	0	0	Unspecified
mirnet-mmu-53595	mmu-mir-149-5p	MIMAT0000159	Nptx1	ENSMUSG00000025582	18164	NO	Sequencing	19536157	1	0	0	Unspecified
mirnet-mmu-53599	mmu-mir-149-5p	MIMAT0000159	Tmem8b	ENSMUSG00000078716	242409	NO	Sequencing	19536157	1	0	0	Unspecified
mirnet-mmu-53611	mmu-mir-151-5p	MIMAT0004536	Tbl1xr1	ENSMUSG00000027630	81004	NO	HITS-CLIP	21258322	1	0	0	Unspecified
mirnet-mmu-53649	mmu-mir-149-5p	MIMAT0000159	Tnrc6b	ENSMUSG00000047888	213988	NO	Sequencing	19536157	1	0	0	Unspecified
mirnet-mmu-53675	mmu-mir-27b-3p	MIMAT0000126	Slco5a1	ENSMUSG00000025938	240726	NO	HITS-CLIP	21258322	1	0	0	Unspecified
mirnet-mmu-53681	mmu-mir-149-5p	MIMAT0000159	Nt5dc3	ENSMUSG00000054027	103466	NO	Sequencing	19536157	1	0	0	Unspecified
mirnet-mmu-53687	mmu-mir-151-3p	MIMAT0000161	Unc5b	ENSMUSG00000020099	107449	NO	HITS-CLIP	23142080	1	0	0	Unspecified
mirnet-mmu-53709	mmu-mir-23a-3p	MIMAT0000532	Pmaip1	ENSMUSG00000024521	58801	YES	Luciferase assay	25057207	1	1	0	Unspecified
mirnet-mmu-53756	mmu-mir-149-5p	MIMAT0000159	Pno1	ENSMUSG00000020116	66249	NO	Sequencing	19536157	1	0	0	Unspecified
mirnet-mmu-53784	mmu-mir-320-3p	MIMAT0000666	Spry4	ENSMUSG00000024427	24066	NO	HITS-CLIP	25083871	1	0	0	Unspecified
mirnet-mmu-53809	mmu-mir-149-5p	MIMAT0000159	Rcc2	ENSMUSG00000040945	108911	NO	Sequencing	19536157	1	0	0	Unspecified
mirnet-mmu-53816	mmu-mir-149-5p	MIMAT0000159	Smad7	ENSMUSG00000025880	17131	NO	Sequencing	19536157	1	0	0	Unspecified
mirnet-mmu-53826	mmu-mir-149-5p	MIMAT0000159	Tomm70a	ENSMUSG00000022752	28185	NO	Sequencing	19536157	1	0	0	Unspecified
mirnet-mmu-53836	mmu-mir-129-5p	MIMAT0000209	Zyg11b	ENSMUSG00000034636	414872	NO	HITS-CLIP	23142080	1	0	0	Unspecified
mirnet-mmu-53842	mmu-mir-339-5p	MIMAT0000584	Smad9	ENSMUSG00000027796	55994	NO	HITS-CLIP	25083871	1	0	0	Unspecified
mirnet-mmu-53876	mmu-mir-149-5p	MIMAT0000159	Rdx	ENSMUSG00000032050	19684	NO	Sequencing	19536157	1	0	0	Unspecified
mirnet-mmu-53892	mmu-mir-27b-3p	MIMAT0000126	Tmem179	ENSMUSG00000054013	104885	NO	HITS-CLIP	21258322	1	0	0	Unspecified
mirnet-mmu-53896	mmu-mir-149-5p	MIMAT0000159	Reep1	ENSMUSG00000052852	52250	NO	Sequencing	19536157	1	0	0	Unspecified
mirnet-mmu-53914	mmu-mir-129-5p	MIMAT0000209	Ybx1	ENSMUSG00000028639	22608	NO	HITS-CLIP	25083871	1	0	0	Unspecified
mirnet-mmu-53915	mmu-mir-149-5p	MIMAT0000159	Ybx1	ENSMUSG00000028639	22608	NO	HITS-CLIP	21258322	1	0	0	Unspecified
mirnet-mmu-53923	mmu-mir-30d-5p	MIMAT0000515	Zfp9	ENSMUSG00000072623	22750	NO	HITS-CLIP	21258322	1	0	0	Unspecified
mirnet-mmu-53940	mmu-mir-129-5p	MIMAT0000209	Synj1	ENSMUSG00000022973	104015	NO	HITS-CLIP	25083871	1	0	0	Unspecified
mirnet-mmu-53941	mmu-mir-149-5p	MIMAT0000159	Synj1	ENSMUSG00000022973	104015	NO	Sequencing	19536157	1	0	0	Unspecified
mirnet-mmu-53994	mmu-mir-149-5p	MIMAT0000159	Thsd4	ENSMUSG00000032289	207596	NO	Sequencing	19536157	1	0	0	Unspecified
mirnet-mmu-54012	mmu-mir-149-5p	MIMAT0000159	Ppap2b	ENSMUSG00000028517	67916	NO	Sequencing	19536157	1	0	0	Unspecified
mirnet-mmu-54105	mmu-mir-361-5p	MIMAT0000704	Ssr1	ENSMUSG00000021427	107513	NO	HITS-CLIP	23142080	1	0	0	Unspecified
mirnet-mmu-54113	mmu-mir-103-3p	MIMAT0000546	Mtf1	ENSMUSG00000028890	17764	NO	HITS-CLIP	25083871	1	0	0	Unspecified
mirnet-mmu-54134	mmu-mir-149-5p	MIMAT0000159	Trib2	ENSMUSG00000020601	217410	NO	Sequencing	19536157	1	0	0	Unspecified
mirnet-mmu-54238	mmu-mir-129-5p	MIMAT0000209	Zfp26	ENSMUSG00000063108	22688	NO	HITS-CLIP	23142080	1	0	0	Unspecified
mirnet-mmu-54264	mmu-mir-149-5p	MIMAT0000159	St8sia3	ENSMUSG00000056812	20451	NO	Sequencing	19536157	1	0	0	Unspecified
mirnet-mmu-54276	mmu-mir-149-5p	MIMAT0000159	Zfp280d	ENSMUSG00000038535	235469	NO	Sequencing	19536157	1	0	0	Unspecified
mirnet-mmu-54321	mmu-mir-149-5p	MIMAT0000159	Tnks	ENSMUSG00000031529	21951	NO	Sequencing	19536157	1	0	0	Unspecified
mirnet-mmu-54356	mmu-mir-149-5p	MIMAT0000159	Pafah1b2	ENSMUSG00000003131	18475	NO	Sequencing	19536157	1	0	0	Unspecified
mirnet-mmu-54385	mmu-mir-93-5p	MIMAT0000540	Ptp4a2	ENSMUSG00000028788	19244	NO	HITS-CLIP	23142080	1	0	0	Unspecified
mirnet-mmu-54401	mmu-mir-27b-3p	MIMAT0000126	Slco5a1	ENSMUSG00000025938	240726	NO	HITS-CLIP	23142080	1	0	0	Unspecified
mirnet-mmu-54502	mmu-mir-149-5p	MIMAT0000159	Slc6a8	ENSMUSG00000019558	102857	NO	Sequencing	19536157	1	0	0	Unspecified
mirnet-mmu-54521	mmu-mir-129-5p	MIMAT0000209	Tnfaip1	ENSMUSG00000017615	21927	NO	HITS-CLIP	25083871	1	0	0	Unspecified
mirnet-mmu-54533	mmu-mir-149-5p	MIMAT0000159	Zbtb41	ENSMUSG00000033964	226470	NO	Sequencing	19536157	1	0	0	Unspecified
mirnet-mmu-54540	mmu-mir-149-5p	MIMAT0000159	Wdr1	ENSMUSG00000005103	22388	NO	Sequencing	19536157	1	0	0	Unspecified
mirnet-mmu-54557	mmu-mir-143-3p	MIMAT0000247	Zyg11b	ENSMUSG00000034636	414872	NO	HITS-CLIP	23142080	1	0	0	Unspecified
mirnet-mmu-54621	mmu-mir-149-5p	MIMAT0000159	Myo10	ENSMUSG00000022272	17909	NO	Sequencing	19536157	1	0	0	Unspecified
mirnet-mmu-54624	mmu-mir-30d-5p	MIMAT0000515	Wdr44	ENSMUSG00000036769	72404	NO	HITS-CLIP	25083871	1	0	0	Unspecified
mirnet-mmu-54647	mmu-mir-23b-3p	MIMAT0000125	Nrp2	ENSMUSG00000025969	18187	NO	HITS-CLIP	21258322	1	0	0	Unspecified
mirnet-mmu-54675	mmu-mir-328-3p	MIMAT0000565	Tbc1d8b	ENSMUSG00000042473	245638	NO	HITS-CLIP	21258322	1	0	0	Unspecified
mirnet-mmu-54677	mmu-mir-30d-5p	MIMAT0000515	Tomm70a	ENSMUSG00000022752	28185	NO	HITS-CLIP	25083871	1	1	0	Unspecified
mirnet-mmu-54702	mmu-mir-23a-3p	MIMAT0000532	Runx2	ENSMUSG00000039153	12393	YES	Luciferase assay//Western blot	20980664	1	0	0	Unspecified
mirnet-mmu-54737	mmu-mir-129-5p	MIMAT0000209	Rragb	ENSMUSG00000041658	245670	NO	HITS-CLIP	25083871	1	0	0	Unspecified
mirnet-mmu-54813	mmu-mir-129-5p	MIMAT0000209	Xpo7	ENSMUSG00000022100	65246	NO	HITS-CLIP	25083871	1	0	0	Unspecified
mirnet-mmu-54886	mmu-mir-149-5p	MIMAT0000159	Slc7a1	ENSMUSG00000041313	11987	NO	Sequencing	19536157	1	0	0	Unspecified
mirnet-mmu-54914	mmu-mir-149-5p	MIMAT0000159	Ube2i	ENSMUSG00000015120	102641751	NO	Sequencing	19536157	1	0	0	Unspecified
mirnet-mmu-54928	mmu-mir-29a-3p	MIMAT0000535	Zfp26	ENSMUSG00000063108	22688	NO	HITS-CLIP	25083871	1	1	0	Unspecified
mirnet-mmu-54936	mmu-mir-129-5p	MIMAT0000209	Ube2k	ENSMUSG00000029203	53323	NO	HITS-CLIP	23142080	1	0	0	Unspecified
mirnet-mmu-54962	mmu-mir-320-3p	MIMAT0000666	Zzz3	ENSMUSG00000039068	108946	NO	HITS-CLIP	25083871	1	0	0	Unspecified
mirnet-mmu-55007	mmu-mir-23a-3p	MIMAT0000532	Nrp2	ENSMUSG00000025969	18187	NO	HITS-CLIP	23142080	1	0	0	Unspecified
mirnet-mmu-55008	mmu-mir-23a-3p	MIMAT0000532	Nrp2	ENSMUSG00000025969	18187	NO	HITS-CLIP	23597149	1	0	0	Unspecified
mirnet-mmu-55010	mmu-mir-23b-3p	MIMAT0000125	Nrp2	ENSMUSG00000025969	18187	NO	HITS-CLIP	26203562	1	0	0	Unspecified
mirnet-mmu-55012	mmu-mir-149-5p	MIMAT0000159	Zbtb9	ENSMUSG00000079605	474156	NO	Sequencing	19536157	1	0	0	Unspecified
mirnet-mmu-55054	mmu-mir-129-5p	MIMAT0000209	Xpo7	ENSMUSG00000022100	65246	NO	HITS-CLIP	23142080	1	0	0	Unspecified
mirnet-mmu-55057	mmu-mir-149-5p	MIMAT0000159	Vat1	ENSMUSG00000034993	26949	NO	Sequencing	19536157	1	0	0	Unspecified
mirnet-mmu-55288	mmu-mir-339-5p	MIMAT0000584	Zfp317	ENSMUSG00000057551	244713	NO	HITS-CLIP	21258322	1	0	0	Unspecified
mirnet-mmu-55356	mmu-mir-149-5p	MIMAT0000159	Snx27	ENSMUSG00000028136	76742	NO	Sequencing	19536157	1	0	0	Unspecified
mirnet-mmu-55399	mmu-mir-149-5p	MIMAT0000159	Ube2i	ENSMUSG00000015120	22196	NO	Sequencing	19536157	1	0	0	Unspecified
mirnet-mmu-55454	mmu-mir-149-5p	MIMAT0000159	Ywhab	ENSMUSG00000018326	54401	NO	Sequencing	19536157	1	0	0	Unspecified
mirnet-mmu-55556	mmu-mir-27b-3p	MIMAT0000126	Wars2	ENSMUSG00000004233	70560	NO	HITS-CLIP	25083871	1	0	0	Unspecified
mirnet-mmu-55621	mmu-mir-149-5p	MIMAT0000159	Usp10	ENSMUSG00000031826	22224	NO	Sequencing	19536157	1	0	0	Unspecified
mirnet-mmu-55673	mmu-mir-30d-5p	MIMAT0000515	Pgr	ENSMUSG00000031870	18667	NO	HITS-CLIP	25083871	1	0	0	Unspecified
mirnet-mmu-55689	mmu-mir-339-5p	MIMAT0000584	Zbtb6	ENSMUSG00000066798	241322	NO	HITS-CLIP	25083871	1	0	0	Unspecified
mirnet-mmu-55712	mmu-mir-148b-3p	MIMAT0000580	Ubap2l	ENSMUSG00000042520	74383	NO	HITS-CLIP	25083871	1	0	0	Unspecified
mirnet-mmu-55770	mmu-mir-149-5p	MIMAT0000159	Zfp251	ENSMUSG00000022526	71591	NO	Sequencing	19536157	1	0	0	Unspecified
mirnet-mmu-55772	mmu-mir-149-5p	MIMAT0000159	Ttc3	ENSMUSG00000040785	22129	NO	Sequencing	19536157	1	0	0	Unspecified
mirnet-mmu-55779	mmu-mir-129-5p	MIMAT0000209	Whsc1	ENSMUSG00000057406	107823	NO	HITS-CLIP	23142080	1	0	0	Unspecified
mirnet-mmu-55863	mmu-mir-211-5p	MIMAT0000668	Tcf4	ENSMUSG00000053477	21413	NO	HITS-CLIP	25083871	1	1	0	Unspecified
mirnet-mmu-55906	mmu-mir-129-5p	MIMAT0000209	Zfp568	ENSMUSG00000074221	243905	NO	HITS-CLIP	25083871	1	0	0	Unspecified
mirnet-mmu-55935	mmu-mir-23b-3p	MIMAT0000125	Smad3	ENSMUSG00000032402	17127	YES	Luciferase assay	20216554	1	0	0	Unspecified
mirnet-mmu-55950	mmu-mir-23b-3p	MIMAT0000125	Smad4	ENSMUSG00000024515	17128	YES	In situ hybridization//Luciferase assay//Microarray//Northern blot//qRT-PCR	19582816	1	1	0	Unspecified
mirnet-mmu-55967	mmu-mir-129-5p	MIMAT0000209	Phactr3	ENSMUSG00000027525	74189	NO	HITS-CLIP	23142080	1	0	0	Unspecified
mirnet-mmu-55970	mmu-mir-23b-3p	MIMAT0000125	Smad5	ENSMUSG00000021540	17129	YES	In situ hybridization//Luciferase assay//Microarray//Northern blot//qRT-PCR	19582816	1	0	0	Unspecified
mirnet-mmu-56012	mmu-mir-320-3p	MIMAT0000666	Unc5c	ENSMUSG00000059921	22253	NO	HITS-CLIP	25083871	1	0	0	Unspecified
mirnet-mmu-56051	mmu-mir-149-5p	MIMAT0000159	Vldlr	ENSMUSG00000024924	22359	NO	Sequencing	19536157	1	0	0	Unspecified
mirnet-mmu-56079	mmu-mir-31-5p	MIMAT0000538	Rhoa	ENSMUSG00000007815	11848	YES	Microarray//qRT-PCR//Western blot	24004633	1	0	0	Unspecified
mirnet-mmu-56204	mmu-mir-149-5p	MIMAT0000159	Unc5b	ENSMUSG00000020099	107449	NO	Sequencing	19536157	1	0	0	Unspecified
mirnet-mmu-56256	mmu-mir-23b-3p	MIMAT0000125	Smad5	ENSMUSG00000021540	17129	YES	Luciferase assay	20216554	1	0	0	Unspecified
mirnet-mmu-56259	mmu-mir-129-5p	MIMAT0000209	Whsc1	ENSMUSG00000057406	107823	NO	HITS-CLIP	25083871	1	0	0	Unspecified
mirnet-mmu-56261	mmu-mir-129-5p	MIMAT0000209	Sgms1	ENSMUSG00000040451	208449	NO	HITS-CLIP	23142080	1	0	0	Unspecified
mirnet-mmu-56268	mmu-mir-29a-3p	MIMAT0000535	Zbtb5	ENSMUSG00000049657	230119	NO	HITS-CLIP	23142080	1	1	0	Unspecified
mirnet-mmu-56322	mmu-mir-93-5p	MIMAT0000540	St8sia3	ENSMUSG00000056812	20451	NO	HITS-CLIP	25083871	1	0	0	Unspecified
mirnet-mmu-56329	mmu-mir-149-5p	MIMAT0000159	Zbtb4	ENSMUSG00000018750	75580	NO	Sequencing	19536157	1	0	0	Unspecified
mirnet-mmu-56369	mmu-mir-149-5p	MIMAT0000159	Ssbp2	ENSMUSG00000003992	66970	NO	Sequencing	19536157	1	0	0	Unspecified
mirnet-mmu-56445	mmu-mir-149-5p	MIMAT0000159	Zkscan1	ENSMUSG00000029729	74570	NO	Sequencing	19536157	1	0	0	Unspecified
mirnet-mmu-56494	mmu-mir-129-5p	MIMAT0000209	Zzz3	ENSMUSG00000039068	108946	NO	HITS-CLIP	25083871	1	0	0	Unspecified
mirnet-mmu-56521	mmu-mir-129-5p	MIMAT0000209	Sstr1	ENSMUSG00000035431	20605	NO	HITS-CLIP	23142080	1	0	0	Unspecified
mirnet-mmu-56543	mmu-mir-149-5p	MIMAT0000159	Scn8a	ENSMUSG00000023033	20273	NO	Sequencing	19536157	1	0	0	Unspecified
mirnet-mmu-56654	mmu-mir-143-3p	MIMAT0000247	Vcan	ENSMUSG00000021614	13003	YES	qRT-PCR//Luciferase assay//Western blot	20489207	1	0	0	Unspecified
mirnet-mmu-56688	mmu-mir-101b-3p	MIMAT0000616	Stc1	ENSMUSG00000014813	20855	YES	Luciferase assay//qRT-PCR//Western blot	19169275	1	0	0	Unspecified
mirnet-mmu-56706	mmu-mir-149-5p	MIMAT0000159	Wwtr1	ENSMUSG00000027803	97064	NO	Sequencing	19536157	1	0	0	Unspecified
mirnet-mmu-56719	mmu-mir-149-5p	MIMAT0000159	Zcchc4	ENSMUSG00000029179	78796	NO	Sequencing	19536157	1	0	0	Unspecified
mirnet-mmu-56779	mmu-mir-149-5p	MIMAT0000159	Ppp1r1a	ENSMUSG00000022490	58200	NO	Sequencing	19536157	1	0	0	Unspecified
mirnet-mmu-56793	mmu-mir-27b-3p	MIMAT0000126	Smad5	ENSMUSG00000021540	17129	YES	In situ hybridization//Luciferase assay//Microarray//Northern blot//qRT-PCR	19582816	1	1	0	Unspecified
mirnet-mmu-56831	mmu-mir-339-5p	MIMAT0000584	Ranbp3l	ENSMUSG00000048424	223332	NO	HITS-CLIP	21258322	1	0	0	Unspecified
mirnet-mmu-56839	mmu-mir-149-5p	MIMAT0000159	Plxna2	ENSMUSG00000026640	18845	NO	Sequencing	19536157	1	0	0	Unspecified
mirnet-mmu-56851	mmu-mir-129-5p	MIMAT0000209	Vcan	ENSMUSG00000021614	13003	NO	HITS-CLIP	23142080	1	0	0	Unspecified
mirnet-mmu-56893	mmu-mir-149-5p	MIMAT0000159	Zzz3	ENSMUSG00000039068	108946	NO	Sequencing	19536157	1	0	0	Unspecified
mirnet-mmu-56947	mmu-mir-149-5p	MIMAT0000159	Ugcg	ENSMUSG00000028381	22234	NO	Sequencing	19536157	1	0	0	Unspecified
mirnet-mmu-56977	mmu-mir-129-5p	MIMAT0000209	Zzz3	ENSMUSG00000039068	108946	NO	HITS-CLIP	23142080	1	0	0	Unspecified
mirnet-mmu-56980	mmu-mir-149-5p	MIMAT0000159	Sik3	ENSMUSG00000034135	70661	NO	Sequencing	19536157	1	0	0	Unspecified
mirnet-mmu-56987	mmu-mir-129-5p	MIMAT0000209	Tgoln1	ENSMUSG00000056429	22134	NO	HITS-CLIP	25083871	1	0	0	Unspecified
mirnet-mmu-56989	mmu-mir-149-5p	MIMAT0000159	Zkscan8	ENSMUSG00000063894	93681	NO	Sequencing	19536157	1	0	0	Unspecified
mirnet-mmu-57079	mmu-mir-149-5p	MIMAT0000159	Rgp1	ENSMUSG00000028468	242406	NO	Sequencing	19536157	1	0	0	Unspecified
mirnet-mmu-57119	mmu-mir-23b-3p	MIMAT0000125	Smad4	ENSMUSG00000024515	17128	YES	Luciferase assay	20216554	1	1	0	Unspecified
mirnet-mmu-57180	mmu-mir-149-5p	MIMAT0000159	Txnip	ENSMUSG00000038393	56338	NO	Sequencing	19536157	1	0	0	Unspecified
mirnet-mmu-57209	mmu-mir-149-5p	MIMAT0000159	Tcta	ENSMUSG00000039461	102791	NO	Sequencing	19536157	1	0	0	Unspecified
mirnet-mmu-57244	mmu-mir-149-5p	MIMAT0000159	Prrc2b	ENSMUSG00000039262	227723	NO	Sequencing	19536157	1	0	0	Unspecified
mirnet-mmu-57271	mmu-mir-27b-3p	MIMAT0000126	Smad3	ENSMUSG00000032402	17127	YES	In situ hybridization//Luciferase assay//Microarray//Northern blot//qRT-PCR	19582816	1	0	0	Unspecified
mirnet-mmu-57315	mmu-mir-129-5p	MIMAT0000209	Tgoln1	ENSMUSG00000056429	22135	NO	HITS-CLIP	25083871	1	0	0	Unspecified
mirnet-mmu-57317	mmu-mir-129-5p	MIMAT0000209	Pgm2l1	ENSMUSG00000030729	70974	NO	HITS-CLIP	23142080	1	0	0	Unspecified
mirnet-mmu-57319	mmu-mir-149-5p	MIMAT0000159	Slc6a6	ENSMUSG00000030096	21366	NO	Sequencing	19536157	1	0	0	Unspecified
mirnet-mmu-57383	mmu-mir-27b-3p	MIMAT0000126	Sox11	ENSMUSG00000063632	20666	NO	HITS-CLIP	23142080	1	0	0	Unspecified
mirnet-mmu-57433	mmu-mir-31-5p	MIMAT0000538	Syn3	ENSMUSG00000059602	27204	NO	HITS-CLIP	23597149	1	0	0	Unspecified
mirnet-mmu-57473	mmu-mir-339-5p	MIMAT0000584	Wipf2	ENSMUSG00000038013	68524	NO	HITS-CLIP	21258322	1	0	0	Unspecified
mirnet-mmu-57506	mmu-mir-149-5p	MIMAT0000159	Ulk1	ENSMUSG00000029512	22241	NO	Sequencing	19536157	1	0	0	Unspecified
mirnet-mmu-57561	mmu-mir-149-5p	MIMAT0000159	Zbtb39	ENSMUSG00000044617	320080	NO	Sequencing	19536157	1	0	0	Unspecified
mirnet-mmu-57563	mmu-mir-339-5p	MIMAT0000584	Rab11b	ENSMUSG00000077450	19326	NO	HITS-CLIP	21258322	1	0	0	Unspecified
mirnet-mmu-365	mmu-mir-129-2-3p	MIMAT0000544	F10	ENSMUSG00000031444	14058	NO	HITS-CLIP	25083871	1	0	0	Unspecified
mirnet-mmu-861	mmu-mir-129-2-3p	MIMAT0000544	Mob4	ENSMUSG00000025979	19070	NO	HITS-CLIP	25083871	1	0	0	Unspecified
mirnet-mmu-892	mmu-mir-129-2-3p	MIMAT0000544	Npy1r	ENSMUSG00000036437	18166	NO	HITS-CLIP	21258322	1	0	0	Unspecified
mirnet-mmu-963	mmu-mir-129-2-3p	MIMAT0000544	Cxcr2	ENSMUSG00000026180	12765	NO	HITS-CLIP	21258322	1	0	0	Unspecified
mirnet-mmu-1040	mmu-mir-129-2-3p	MIMAT0000544	Adam28	ENSMUSG00000014725	13522	NO	HITS-CLIP	21258322	1	0	0	Unspecified
mirnet-mmu-1696	mmu-mir-129-2-3p	MIMAT0000544	Il11	ENSMUSG00000004371	16156	NO	HITS-CLIP	25083871	1	0	0	Unspecified
mirnet-mmu-1703	mmu-mir-129-2-3p	MIMAT0000544	Il11	ENSMUSG00000004371	16156	NO	HITS-CLIP	21258322	1	0	0	Unspecified
mirnet-mmu-2522	mmu-mir-129-2-3p	MIMAT0000544	Kif11	ENSMUSG00000012443	16551	NO	HITS-CLIP	25083871	1	0	0	Unspecified
mirnet-mmu-2615	mmu-mir-129-2-3p	MIMAT0000544	Tet1	ENSMUSG00000047146	52463	NO	HITS-CLIP	25083871	1	0	0	Unspecified
mirnet-mmu-3039	mmu-mir-129-2-3p	MIMAT0000544	Hltf	ENSMUSG00000002428	20585	NO	HITS-CLIP	21258322	1	0	0	Unspecified
mirnet-mmu-3264	mmu-mir-129-2-3p	MIMAT0000544	Casp8	ENSMUSG00000026029	12370	NO	HITS-CLIP	25083871	1	0	0	Unspecified
mirnet-mmu-3406	mmu-mir-129-2-3p	MIMAT0000544	Slc6a2	ENSMUSG00000055368	20538	NO	HITS-CLIP	21258322	1	0	0	Unspecified
mirnet-mmu-3412	mmu-mir-129-2-3p	MIMAT0000544	Slc6a2	ENSMUSG00000055368	20538	NO	HITS-CLIP	25083871	1	0	0	Unspecified
mirnet-mmu-3536	mmu-mir-129-2-3p	MIMAT0000544	Rp2h	ENSMUSG00000060090	19889	NO	HITS-CLIP	25083871	1	0	0	Unspecified
mirnet-mmu-3541	mmu-mir-129-2-3p	MIMAT0000544	Rp2h	ENSMUSG00000060090	19889	NO	HITS-CLIP	21258322	1	0	0	Unspecified
mirnet-mmu-3577	mmu-mir-129-2-3p	MIMAT0000544	Sap18	ENSMUSG00000021963	20220	NO	HITS-CLIP	21258322	1	0	0	Unspecified
mirnet-mmu-3606	mmu-mir-129-2-3p	MIMAT0000544	Mettl2	ENSMUSG00000020691	52686	NO	HITS-CLIP	25083871	1	0	0	Unspecified
mirnet-mmu-3621	mmu-mir-129-2-3p	MIMAT0000544	Mettl2	ENSMUSG00000020691	52686	NO	HITS-CLIP	21258322	1	0	0	Unspecified
mirnet-mmu-3644	mmu-mir-129-2-3p	MIMAT0000544	Krr1	ENSMUSG00000063334	52705	NO	HITS-CLIP	21258322	1	0	0	Unspecified
mirnet-mmu-3664	mmu-mir-129-2-3p	MIMAT0000544	Anapc16	ENSMUSG00000020107	52717	NO	HITS-CLIP	21258322	1	0	0	Unspecified
mirnet-mmu-4375	mmu-mir-129-2-3p	MIMAT0000544	Ubxn8	ENSMUSG00000052906	108159	NO	HITS-CLIP	21258322	1	0	0	Unspecified
mirnet-mmu-4553	mmu-mir-129-2-3p	MIMAT0000544	Agtrap	ENSMUSG00000029007	11610	NO	HITS-CLIP	25083871	1	0	0	Unspecified
mirnet-mmu-4713	mmu-mir-129-2-3p	MIMAT0000544	Slc23a1	ENSMUSG00000024354	20522	NO	HITS-CLIP	25083871	1	0	0	Unspecified
mirnet-mmu-4768	mmu-mir-129-2-3p	MIMAT0000544	B4galnt2	ENSMUSG00000013418	14422	NO	HITS-CLIP	21258322	1	0	0	Unspecified
mirnet-mmu-4772	mmu-mir-129-2-3p	MIMAT0000544	B4galnt2	ENSMUSG00000013418	14422	NO	HITS-CLIP	25083871	1	0	0	Unspecified
mirnet-mmu-4800	mmu-mir-129-2-3p	MIMAT0000544	Stxbp4	ENSMUSG00000020546	20913	NO	HITS-CLIP	25083871	1	0	0	Unspecified
mirnet-mmu-4895	mmu-mir-129-2-3p	MIMAT0000544	Timm17b	ENSMUSG00000031158	21855	NO	HITS-CLIP	25083871	1	0	0	Unspecified
mirnet-mmu-4897	mmu-mir-129-2-3p	MIMAT0000544	Timm17b	ENSMUSG00000031158	21855	NO	HITS-CLIP	21258322	1	0	0	Unspecified
mirnet-mmu-4990	mmu-mir-129-2-3p	MIMAT0000544	Lypla1	ENSMUSG00000025903	18777	NO	HITS-CLIP	25083871	1	0	0	Unspecified
mirnet-mmu-5141	mmu-mir-129-2-3p	MIMAT0000544	Xcr1	ENSMUSG00000060509	23832	NO	HITS-CLIP	25083871	1	0	0	Unspecified
mirnet-mmu-5274	mmu-mir-129-2-3p	MIMAT0000544	Gla	ENSMUSG00000031266	11605	NO	HITS-CLIP	21258322	1	0	0	Unspecified
mirnet-mmu-6691	mmu-mir-129-2-3p	MIMAT0000544	Sfn	ENSMUSG00000047281	55948	NO	HITS-CLIP	21258322	1	0	0	Unspecified
mirnet-mmu-6867	mmu-mir-129-2-3p	MIMAT0000544	Hsbp1l1	ENSMUSG00000078963	66255	NO	HITS-CLIP	25083871	1	0	0	Unspecified
mirnet-mmu-6868	mmu-mir-129-2-3p	MIMAT0000544	Hsbp1l1	ENSMUSG00000078963	66255	NO	HITS-CLIP	21258322	1	0	0	Unspecified
mirnet-mmu-7067	mmu-mir-129-2-3p	MIMAT0000544	Atpbd4	ENSMUSG00000057147	66632	NO	HITS-CLIP	25083871	1	0	0	Unspecified
mirnet-mmu-7079	mmu-mir-129-2-3p	MIMAT0000544	Atpbd4	ENSMUSG00000057147	66632	NO	HITS-CLIP	21258322	1	0	0	Unspecified
mirnet-mmu-7508	mmu-mir-129-2-3p	MIMAT0000544	Psmd9	ENSMUSG00000029440	67151	NO	HITS-CLIP	25083871	1	0	0	Unspecified
mirnet-mmu-7853	mmu-mir-129-2-3p	MIMAT0000544	Spc24	ENSMUSG00000074476	67629	NO	HITS-CLIP	25083871	1	0	0	Unspecified
mirnet-mmu-8016	mmu-mir-129-2-3p	MIMAT0000544	Slx1b	ENSMUSG00000059772	75764	NO	HITS-CLIP	21258322	1	0	0	Unspecified
mirnet-mmu-8026	mmu-mir-129-2-3p	MIMAT0000544	Bambi	ENSMUSG00000062397	68036	NO	HITS-CLIP	25083871	1	0	0	Unspecified
mirnet-mmu-8181	mmu-mir-129-2-3p	MIMAT0000544	Ccdc167	ENSMUSG00000024018	68597	NO	HITS-CLIP	25083871	1	0	0	Unspecified
mirnet-mmu-8310	mmu-mir-129-2-3p	MIMAT0000544	Prpf31	ENSMUSG00000042616	230751	NO	HITS-CLIP	21258322	1	0	0	Unspecified
mirnet-mmu-8414	mmu-mir-129-2-3p	MIMAT0000544	Rhobtb1	ENSMUSG00000019944	69288	NO	HITS-CLIP	25083871	1	0	0	Unspecified
mirnet-mmu-8452	mmu-mir-129-2-3p	MIMAT0000544	Glrx2	ENSMUSG00000018196	69367	NO	HITS-CLIP	25083871	1	0	0	Unspecified
mirnet-mmu-8463	mmu-mir-129-2-3p	MIMAT0000544	Wdfy1	ENSMUSG00000073643	69368	NO	HITS-CLIP	21258322	1	0	0	Unspecified
mirnet-mmu-8658	mmu-mir-129-2-3p	MIMAT0000544	Tprkb	ENSMUSG00000054226	69786	NO	HITS-CLIP	25083871	1	0	0	Unspecified
mirnet-mmu-8692	mmu-mir-129-2-3p	MIMAT0000544	Mfsd11	ENSMUSG00000020818	69900	NO	HITS-CLIP	21258322	1	0	0	Unspecified
mirnet-mmu-8798	mmu-mir-129-2-3p	MIMAT0000544	Cd3eap	ENSMUSG00000047649	70333	NO	HITS-CLIP	25083871	1	0	0	Unspecified
mirnet-mmu-8802	mmu-mir-129-2-3p	MIMAT0000544	Cd3eap	ENSMUSG00000047649	70333	NO	HITS-CLIP	21258322	1	0	0	Unspecified
mirnet-mmu-8867	mmu-mir-129-2-3p	MIMAT0000544	Crtc3	ENSMUSG00000030527	70461	NO	HITS-CLIP	21258322	1	0	0	Unspecified
mirnet-mmu-8918	mmu-mir-129-2-3p	MIMAT0000544	Fam86	ENSMUSG00000022544	70511	NO	HITS-CLIP	21258322	1	0	0	Unspecified
mirnet-mmu-8970	mmu-mir-129-2-3p	MIMAT0000544	Ecd	ENSMUSG00000062519	272347	NO	HITS-CLIP	21258322	1	0	0	Unspecified
mirnet-mmu-9010	mmu-mir-129-2-3p	MIMAT0000544	Dcp2	ENSMUSG00000024472	70640	NO	HITS-CLIP	25083871	1	0	0	Unspecified
mirnet-mmu-9303	mmu-mir-129-2-3p	MIMAT0000544	Epg5	ENSMUSG00000039840	100502841	NO	HITS-CLIP	25083871	1	0	0	Unspecified
mirnet-mmu-9412	mmu-mir-129-2-3p	MIMAT0000544	Pogk	ENSMUSG00000031621	71597	NO	HITS-CLIP	21258322	1	0	0	Unspecified
mirnet-mmu-10056	mmu-mir-129-2-3p	MIMAT0000544	Aida	ENSMUSG00000042901	108909	NO	HITS-CLIP	25083871	1	0	0	Unspecified
mirnet-mmu-10057	mmu-mir-129-2-3p	MIMAT0000544	Aida	ENSMUSG00000042901	108909	NO	HITS-CLIP	21258322	1	0	0	Unspecified
mirnet-mmu-10227	mmu-mir-129-2-3p	MIMAT0000544	Veph1	ENSMUSG00000027831	72789	NO	HITS-CLIP	21258322	1	0	0	Unspecified
mirnet-mmu-10235	mmu-mir-129-2-3p	MIMAT0000544	Veph1	ENSMUSG00000042298	72795	NO	HITS-CLIP	25083871	1	0	0	Unspecified
mirnet-mmu-10440	mmu-mir-129-2-3p	MIMAT0000544	Pdxdc1	ENSMUSG00000022680	94184	NO	HITS-CLIP	21258322	1	0	0	Unspecified
mirnet-mmu-10469	mmu-mir-129-2-3p	MIMAT0000544	Ndufaf7	ENSMUSG00000024082	73694	NO	HITS-CLIP	25083871	1	0	0	Unspecified
mirnet-mmu-10488	mmu-mir-129-2-3p	MIMAT0000544	Lima1	ENSMUSG00000036352	98766	NO	HITS-CLIP	21258322	1	0	0	Unspecified
mirnet-mmu-10579	mmu-mir-129-2-3p	MIMAT0000544	Psmb11	ENSMUSG00000072423	73902	NO	HITS-CLIP	25083871	1	0	0	Unspecified
mirnet-mmu-10830	mmu-mir-129-2-3p	MIMAT0000544	Dnal1	ENSMUSG00000042523	105000	NO	HITS-CLIP	21258322	1	0	0	Unspecified
mirnet-mmu-11028	mmu-mir-129-2-3p	MIMAT0000544	Mau2	ENSMUSG00000031858	74549	NO	HITS-CLIP	25083871	1	0	0	Unspecified
mirnet-mmu-11171	mmu-mir-129-2-3p	MIMAT0000544	Zfp933	ENSMUSG00000059423	242747	NO	HITS-CLIP	25083871	1	0	0	Unspecified
mirnet-mmu-11183	mmu-mir-129-2-3p	MIMAT0000544	Zfp933	ENSMUSG00000059423	242747	NO	HITS-CLIP	21258322	1	0	0	Unspecified
mirnet-mmu-11819	mmu-mir-129-2-3p	MIMAT0000544	Tstd3	ENSMUSG00000021592	77041	NO	HITS-CLIP	21258322	1	0	0	Unspecified
mirnet-mmu-12114	mmu-mir-129-2-3p	MIMAT0000544	Pus7	ENSMUSG00000057541	78697	NO	HITS-CLIP	25083871	1	0	0	Unspecified
mirnet-mmu-12145	mmu-mir-129-2-3p	MIMAT0000544	Fbxo22	ENSMUSG00000032309	71999	NO	HITS-CLIP	25083871	1	0	0	Unspecified
mirnet-mmu-12174	mmu-mir-129-2-3p	MIMAT0000544	Ndor1	ENSMUSG00000006471	78797	NO	HITS-CLIP	25083871	1	0	0	Unspecified
mirnet-mmu-12202	mmu-mir-129-2-3p	MIMAT0000544	Gmip	ENSMUSG00000036246	78816	NO	HITS-CLIP	25083871	1	0	0	Unspecified
mirnet-mmu-12213	mmu-mir-129-2-3p	MIMAT0000544	Gmip	ENSMUSG00000026502	78825	NO	HITS-CLIP	21258322	1	0	0	Unspecified
mirnet-mmu-12327	mmu-mir-129-2-3p	MIMAT0000544	Car5b	ENSMUSG00000031373	56078	NO	HITS-CLIP	25083871	1	0	0	Unspecified
mirnet-mmu-12380	mmu-mir-129-2-3p	MIMAT0000544	Mrpl19	ENSMUSG00000030045	56284	NO	HITS-CLIP	21258322	1	0	0	Unspecified
mirnet-mmu-12684	mmu-mir-129-2-3p	MIMAT0000544	Afg3l1	ENSMUSG00000031967	114896	NO	HITS-CLIP	25083871	1	0	0	Unspecified
mirnet-mmu-12686	mmu-mir-129-2-3p	MIMAT0000544	Afg3l1	ENSMUSG00000031967	114896	NO	HITS-CLIP	21258322	1	0	0	Unspecified
mirnet-mmu-13391	mmu-mir-129-2-3p	MIMAT0000544	Cml3	ENSMUSG00000051262	93674	NO	HITS-CLIP	21258322	1	0	0	Unspecified
mirnet-mmu-13489	mmu-mir-129-2-3p	MIMAT0000544	Sfxn2	ENSMUSG00000025036	94279	NO	HITS-CLIP	25083871	1	0	0	Unspecified
mirnet-mmu-13758	mmu-mir-129-2-3p	MIMAT0000544	Mob3c	ENSMUSG00000028709	100465	NO	HITS-CLIP	25083871	1	0	0	Unspecified
mirnet-mmu-14210	mmu-mir-129-2-3p	MIMAT0000544	Tecpr2	ENSMUSG00000021275	104859	NO	HITS-CLIP	25083871	1	0	0	Unspecified
mirnet-mmu-14302	mmu-mir-129-2-3p	MIMAT0000544	Lrrc14b	ENSMUSG00000021579	432779	NO	HITS-CLIP	21258322	1	0	0	Unspecified
mirnet-mmu-14304	mmu-mir-129-2-3p	MIMAT0000544	Lrrc14b	ENSMUSG00000021579	432779	NO	HITS-CLIP	25083871	1	0	0	Unspecified
mirnet-mmu-14608	mmu-mir-129-2-3p	MIMAT0000544	Tirap	ENSMUSG00000032041	117149	NO	HITS-CLIP	21258322	1	0	0	Unspecified
mirnet-mmu-14609	mmu-mir-129-2-3p	MIMAT0000544	Tirap	ENSMUSG00000032041	117149	NO	HITS-CLIP	25083871	1	0	0	Unspecified
mirnet-mmu-14744	mmu-mir-129-2-3p	MIMAT0000544	Ptpn7	ENSMUSG00000031506	320139	NO	HITS-CLIP	25083871	1	0	0	Unspecified
mirnet-mmu-14761	mmu-mir-129-2-3p	MIMAT0000544	Med16	ENSMUSG00000013833	216154	NO	HITS-CLIP	25083871	1	0	0	Unspecified
mirnet-mmu-14775	mmu-mir-129-2-3p	MIMAT0000544	Med16	ENSMUSG00000013833	216154	NO	HITS-CLIP	21258322	1	0	0	Unspecified
mirnet-mmu-15246	mmu-mir-129-2-3p	MIMAT0000544	Nav2	ENSMUSG00000052512	78286	NO	HITS-CLIP	25083871	1	0	0	Unspecified
mirnet-mmu-15407	mmu-mir-129-2-3p	MIMAT0000544	Gemin8	ENSMUSG00000040621	237221	NO	HITS-CLIP	21258322	1	0	0	Unspecified
mirnet-mmu-15408	mmu-mir-129-2-3p	MIMAT0000544	Gemin8	ENSMUSG00000040621	237221	NO	HITS-CLIP	25083871	1	0	0	Unspecified
mirnet-mmu-15440	mmu-mir-129-2-3p	MIMAT0000544	Zfp553	ENSMUSG00000045598	233887	NO	HITS-CLIP	25083871	1	0	0	Unspecified
mirnet-mmu-15448	mmu-mir-129-2-3p	MIMAT0000544	Zfp553	ENSMUSG00000045598	233887	NO	HITS-CLIP	21258322	1	0	0	Unspecified
mirnet-mmu-15589	mmu-mir-129-2-3p	MIMAT0000544	Zfp959	ENSMUSG00000003198	224893	NO	HITS-CLIP	21258322	1	0	0	Unspecified
mirnet-mmu-15787	mmu-mir-129-2-3p	MIMAT0000544	Zbtb8b	ENSMUSG00000048485	215627	NO	HITS-CLIP	21258322	1	0	0	Unspecified
mirnet-mmu-16252	mmu-mir-129-2-3p	MIMAT0000544	Nwd1	ENSMUSG00000048148	319555	NO	HITS-CLIP	25083871	1	0	0	Unspecified
mirnet-mmu-16880	mmu-mir-129-2-3p	MIMAT0000544	Cd300a	ENSMUSG00000034652	217303	NO	HITS-CLIP	21258322	1	0	0	Unspecified
mirnet-mmu-17074	mmu-mir-129-2-3p	MIMAT0000544	Glt28d2	ENSMUSG00000031286	320302	NO	HITS-CLIP	25083871	1	0	0	Unspecified
mirnet-mmu-17697	mmu-mir-129-2-3p	MIMAT0000544	Tfcp2l1	ENSMUSG00000026380	81879	NO	HITS-CLIP	25083871	1	0	0	Unspecified
mirnet-mmu-18236	mmu-mir-129-2-3p	MIMAT0000544	BC030476	ENSMUSG00000044726	239368	NO	HITS-CLIP	21258322	1	0	0	Unspecified
mirnet-mmu-18248	mmu-mir-129-2-3p	MIMAT0000544	BC030476	ENSMUSG00000044726	239368	NO	HITS-CLIP	25083871	1	0	0	Unspecified
mirnet-mmu-18494	mmu-mir-129-2-3p	MIMAT0000544	Ybey	ENSMUSG00000033126	216119	NO	HITS-CLIP	25083871	1	0	0	Unspecified
mirnet-mmu-18528	mmu-mir-129-2-3p	MIMAT0000544	Ybey	ENSMUSG00000033126	216119	NO	HITS-CLIP	21258322	1	0	0	Unspecified
mirnet-mmu-18734	mmu-mir-129-2-3p	MIMAT0000544	BC026590	ENSMUSG00000038827	230234	NO	HITS-CLIP	25083871	1	0	0	Unspecified
mirnet-mmu-19006	mmu-mir-129-2-3p	MIMAT0000544	Prss43	ENSMUSG00000058398	272643	NO	HITS-CLIP	21258322	1	0	0	Unspecified
mirnet-mmu-19013	mmu-mir-129-2-3p	MIMAT0000544	Prss43	ENSMUSG00000058398	272643	NO	HITS-CLIP	25083871	1	0	0	Unspecified
mirnet-mmu-19080	mmu-mir-129-2-3p	MIMAT0000544	Asap3	ENSMUSG00000036995	230837	NO	HITS-CLIP	25083871	1	0	0	Unspecified
mirnet-mmu-19293	mmu-mir-129-2-3p	MIMAT0000544	Rmi2	ENSMUSG00000037991	223970	NO	HITS-CLIP	25083871	1	0	0	Unspecified
mirnet-mmu-19437	mmu-mir-129-2-3p	MIMAT0000544	Ccdc78	ENSMUSG00000071202	381077	NO	HITS-CLIP	21258322	1	0	0	Unspecified
mirnet-mmu-19566	mmu-mir-129-2-3p	MIMAT0000544	Opa3	ENSMUSG00000052214	403187	NO	HITS-CLIP	21258322	1	0	0	Unspecified
mirnet-mmu-19947	mmu-mir-129-2-3p	MIMAT0000544	Rsad1	ENSMUSG00000039096	237926	NO	HITS-CLIP	21258322	1	0	0	Unspecified
mirnet-mmu-19952	mmu-mir-129-2-3p	MIMAT0000544	Slc17a8	ENSMUSG00000019935	216227	NO	HITS-CLIP	21258322	1	0	0	Unspecified
mirnet-mmu-19954	mmu-mir-129-2-3p	MIMAT0000544	Slc17a8	ENSMUSG00000019935	216227	NO	HITS-CLIP	25083871	1	0	0	Unspecified
mirnet-mmu-20525	mmu-mir-129-2-3p	MIMAT0000544	Sgpp2	ENSMUSG00000032908	433323	NO	HITS-CLIP	25083871	1	0	0	Unspecified
mirnet-mmu-20531	mmu-mir-129-2-3p	MIMAT0000544	Sgpp2	ENSMUSG00000032908	433323	NO	HITS-CLIP	21258322	1	0	0	Unspecified
mirnet-mmu-20586	mmu-mir-129-2-3p	MIMAT0000544	Rft1	ENSMUSG00000052395	328370	NO	HITS-CLIP	25083871	1	0	0	Unspecified
mirnet-mmu-20727	mmu-mir-129-2-3p	MIMAT0000544	Zfp882	ENSMUSG00000089857	382019	NO	HITS-CLIP	21258322	1	0	0	Unspecified
mirnet-mmu-20740	mmu-mir-129-2-3p	MIMAT0000544	Zfp882	ENSMUSG00000089857	382019	NO	HITS-CLIP	25083871	1	0	0	Unspecified
mirnet-mmu-20826	mmu-mir-129-2-3p	MIMAT0000544	Gm6531	ENSMUSG00000062687	624855	NO	HITS-CLIP	25083871	1	0	0	Unspecified
mirnet-mmu-20827	mmu-mir-129-2-3p	MIMAT0000544	Gm6531	ENSMUSG00000062687	624855	NO	HITS-CLIP	21258322	1	0	0	Unspecified
mirnet-mmu-21535	mmu-mir-129-2-3p	MIMAT0000544	Tmppe	ENSMUSG00000079260	100504715	NO	HITS-CLIP	21258322	1	0	0	Unspecified
mirnet-mmu-21732	mmu-mir-129-2-3p	MIMAT0000544	Alox12	ENSMUSG00000000320	11684	NO	HITS-CLIP	21258322	1	0	0	Unspecified
mirnet-mmu-21737	mmu-mir-129-2-3p	MIMAT0000544	Alox12	ENSMUSG00000072115	11727	NO	HITS-CLIP	25083871	1	0	0	Unspecified
mirnet-mmu-21946	mmu-mir-129-2-3p	MIMAT0000544	Cdh1	ENSMUSG00000000303	12550	NO	HITS-CLIP	21258322	1	0	0	Unspecified
mirnet-mmu-21949	mmu-mir-129-2-3p	MIMAT0000544	Cdh1	ENSMUSG00000057074	12623	NO	HITS-CLIP	25083871	1	0	0	Unspecified
mirnet-mmu-22002	mmu-mir-129-2-3p	MIMAT0000544	Comt	ENSMUSG00000000326	12846	NO	HITS-CLIP	21258322	1	0	0	Unspecified
mirnet-mmu-22003	mmu-mir-129-2-3p	MIMAT0000544	Comt	ENSMUSG00000098892	12846	NO	HITS-CLIP	21258322	1	0	0	Unspecified
mirnet-mmu-22103	mmu-mir-129-2-3p	MIMAT0000544	Mapre1	ENSMUSG00000027479	13589	NO	HITS-CLIP	21258322	1	0	0	Unspecified
mirnet-mmu-22538	mmu-mir-129-2-3p	MIMAT0000544	Gpi1	ENSMUSG00000059923	14784	NO	HITS-CLIP	25083871	1	0	0	Unspecified
mirnet-mmu-23138	mmu-mir-129-2-3p	MIMAT0000544	Ncl	ENSMUSG00000026234	17975	NO	HITS-CLIP	21258322	1	0	0	Unspecified
mirnet-mmu-23142	mmu-mir-129-2-3p	MIMAT0000544	Ncl	ENSMUSG00000026234	17975	NO	HITS-CLIP	25083871	1	0	0	Unspecified
mirnet-mmu-24489	mmu-mir-129-2-3p	MIMAT0000544	2010109I03Rik	ENSMUSG00000063522	67038	NO	HITS-CLIP	21258322	1	0	0	Unspecified
mirnet-mmu-25037	mmu-mir-129-2-3p	MIMAT0000544	4930579G24Rik	ENSMUSG00000027811	75939	NO	HITS-CLIP	25083871	1	0	0	Unspecified
mirnet-mmu-25041	mmu-mir-129-2-3p	MIMAT0000544	4930579G24Rik	ENSMUSG00000027811	75939	NO	HITS-CLIP	21258322	1	0	0	Unspecified
mirnet-mmu-25185	mmu-mir-129-2-3p	MIMAT0000544	5730455P16Rik	ENSMUSG00000057181	70591	NO	HITS-CLIP	25083871	1	0	0	Unspecified
mirnet-mmu-25283	mmu-mir-129-2-3p	MIMAT0000544	9230110C19Rik	ENSMUSG00000053070	234912	NO	HITS-CLIP	25083871	1	0	0	Unspecified
mirnet-mmu-25598	mmu-mir-129-2-3p	MIMAT0000544	Cpox	ENSMUSG00000022742	12892	NO	HITS-CLIP	25083871	1	0	0	Unspecified
mirnet-mmu-25666	mmu-mir-129-2-3p	MIMAT0000544	Abcd4	ENSMUSG00000021240	19300	NO	HITS-CLIP	25083871	1	0	0	Unspecified
mirnet-mmu-25758	mmu-mir-129-2-3p	MIMAT0000544	Abl2	ENSMUSG00000026596	11352	NO	HITS-CLIP	21258322	1	0	0	Unspecified
mirnet-mmu-25885	mmu-mir-129-2-3p	MIMAT0000544	Csf3r	ENSMUSG00000028859	12986	NO	HITS-CLIP	25083871	1	0	0	Unspecified
mirnet-mmu-26437	mmu-mir-129-2-3p	MIMAT0000544	Adarb1	ENSMUSG00000020262	110532	NO	HITS-CLIP	25083871	1	0	0	Unspecified
mirnet-mmu-26438	mmu-mir-129-2-3p	MIMAT0000544	Adarb1	ENSMUSG00000020262	110532	NO	HITS-CLIP	21258322	1	0	0	Unspecified
mirnet-mmu-27839	mmu-mir-129-2-3p	MIMAT0000544	Cxcl11	ENSMUSG00000060183	56066	NO	HITS-CLIP	25083871	1	0	0	Unspecified
mirnet-mmu-28748	mmu-mir-129-2-3p	MIMAT0000544	E130311K13Rik	ENSMUSG00000048581	329659	NO	HITS-CLIP	21258322	1	0	0	Unspecified
mirnet-mmu-28751	mmu-mir-129-2-3p	MIMAT0000544	E130311K13Rik	ENSMUSG00000048581	329659	NO	HITS-CLIP	25083871	1	0	0	Unspecified
mirnet-mmu-30941	mmu-mir-129-2-3p	MIMAT0000544	Bri3bp	ENSMUSG00000037905	76809	NO	HITS-CLIP	21258322	1	0	0	Unspecified
mirnet-mmu-31072	mmu-mir-129-2-3p	MIMAT0000544	Btaf1	ENSMUSG00000040565	107182	NO	HITS-CLIP	25083871	1	0	0	Unspecified
mirnet-mmu-32698	mmu-mir-129-2-3p	MIMAT0000544	Haus2	ENSMUSG00000027285	66296	NO	HITS-CLIP	21258322	1	0	0	Unspecified
mirnet-mmu-33709	mmu-mir-129-2-3p	MIMAT0000544	Gga2	ENSMUSG00000030872	74105	NO	HITS-CLIP	25083871	1	0	0	Unspecified
mirnet-mmu-33710	mmu-mir-129-2-3p	MIMAT0000544	Gga2	ENSMUSG00000030872	74105	NO	HITS-CLIP	21258322	1	0	0	Unspecified
mirnet-mmu-34019	mmu-mir-129-2-3p	MIMAT0000544	Chic1	ENSMUSG00000031327	12212	NO	HITS-CLIP	21258322	1	0	0	Unspecified
mirnet-mmu-34020	mmu-mir-129-2-3p	MIMAT0000544	Chic1	ENSMUSG00000031327	12212	NO	HITS-CLIP	25083871	1	0	0	Unspecified
mirnet-mmu-34176	mmu-mir-129-2-3p	MIMAT0000544	Mprip	ENSMUSG00000005417	26936	NO	HITS-CLIP	25083871	1	0	0	Unspecified
mirnet-mmu-34435	mmu-mir-129-2-3p	MIMAT0000544	Clmn	ENSMUSG00000021097	94040	NO	HITS-CLIP	21258322	1	0	0	Unspecified
mirnet-mmu-34740	mmu-mir-129-2-3p	MIMAT0000544	Cntn2	ENSMUSG00000053024	21367	NO	HITS-CLIP	21258322	1	0	0	Unspecified
mirnet-mmu-34741	mmu-mir-129-2-3p	MIMAT0000544	Cntn2	ENSMUSG00000053024	21367	NO	HITS-CLIP	25083871	1	0	0	Unspecified
mirnet-mmu-35339	mmu-mir-129-2-3p	MIMAT0000544	Creb1	ENSMUSG00000025958	12912	NO	HITS-CLIP	25083871	1	0	0	Unspecified
mirnet-mmu-37287	mmu-mir-129-2-3p	MIMAT0000544	Ifngr2	ENSMUSG00000022965	15980	NO	HITS-CLIP	21258322	1	0	0	Unspecified
mirnet-mmu-37351	mmu-mir-129-2-3p	MIMAT0000544	Diap2	ENSMUSG00000034480	54004	NO	HITS-CLIP	21258322	1	0	0	Unspecified
mirnet-mmu-37352	mmu-mir-129-2-3p	MIMAT0000544	Diap2	ENSMUSG00000034480	54004	NO	HITS-CLIP	25083871	1	0	0	Unspecified
mirnet-mmu-37856	mmu-mir-129-2-3p	MIMAT0000544	Ogdh	ENSMUSG00000020456	18293	NO	HITS-CLIP	25083871	1	0	0	Unspecified
mirnet-mmu-37857	mmu-mir-129-2-3p	MIMAT0000544	Ogdh	ENSMUSG00000020456	18293	NO	HITS-CLIP	21258322	1	0	0	Unspecified
mirnet-mmu-37964	mmu-mir-129-2-3p	MIMAT0000544	Inip	ENSMUSG00000038544	66209	NO	HITS-CLIP	21258322	1	0	0	Unspecified
mirnet-mmu-37965	mmu-mir-129-2-3p	MIMAT0000544	Inip	ENSMUSG00000038544	66209	NO	HITS-CLIP	25083871	1	0	0	Unspecified
mirnet-mmu-38642	mmu-mir-129-2-3p	MIMAT0000544	Iws1	ENSMUSG00000024384	73473	NO	HITS-CLIP	25083871	1	0	0	Unspecified
mirnet-mmu-38643	mmu-mir-129-2-3p	MIMAT0000544	Iws1	ENSMUSG00000024384	73473	NO	HITS-CLIP	21258322	1	0	0	Unspecified
mirnet-mmu-39103	mmu-mir-129-2-3p	MIMAT0000544	Elk1	ENSMUSG00000009406	13712	NO	HITS-CLIP	21258322	1	0	0	Unspecified
mirnet-mmu-39431	mmu-mir-129-2-3p	MIMAT0000544	Kif1c	ENSMUSG00000020821	16562	NO	HITS-CLIP	21258322	1	0	0	Unspecified
mirnet-mmu-39432	mmu-mir-129-2-3p	MIMAT0000544	Kif1c	ENSMUSG00000020821	16562	NO	HITS-CLIP	25083871	1	0	0	Unspecified
mirnet-mmu-39794	mmu-mir-129-2-3p	MIMAT0000544	Klhl24	ENSMUSG00000062901	75785	NO	HITS-CLIP	21258322	1	0	0	Unspecified
mirnet-mmu-40055	mmu-mir-129-2-3p	MIMAT0000544	Zfp148	ENSMUSG00000022811	22661	NO	HITS-CLIP	23142080	1	0	0	Unspecified
mirnet-mmu-40956	mmu-mir-129-2-3p	MIMAT0000544	Polr3f	ENSMUSG00000027427	70408	NO	HITS-CLIP	21258322	1	0	0	Unspecified
mirnet-mmu-41736	mmu-mir-129-2-3p	MIMAT0000544	Gprc5c	ENSMUSG00000051043	70355	NO	HITS-CLIP	25083871	1	0	0	Unspecified
mirnet-mmu-41852	mmu-mir-129-2-3p	MIMAT0000544	Magt1	ENSMUSG00000031232	67075	NO	HITS-CLIP	25083871	1	0	0	Unspecified
mirnet-mmu-41853	mmu-mir-129-2-3p	MIMAT0000544	Magt1	ENSMUSG00000031232	67075	NO	HITS-CLIP	21258322	1	0	0	Unspecified
mirnet-mmu-42953	mmu-mir-129-2-3p	MIMAT0000544	Gad2	ENSMUSG00000026787	14417	NO	HITS-CLIP	21258322	1	0	0	Unspecified
mirnet-mmu-42954	mmu-mir-129-2-3p	MIMAT0000544	Gad2	ENSMUSG00000026787	14417	NO	HITS-CLIP	25083871	1	0	0	Unspecified
mirnet-mmu-43538	mmu-mir-129-2-3p	MIMAT0000544	Rapgef4	ENSMUSG00000049044	56508	NO	HITS-CLIP	21258322	1	0	0	Unspecified
mirnet-mmu-43976	mmu-mir-129-2-3p	MIMAT0000544	Lmbrd1	ENSMUSG00000073725	68421	NO	HITS-CLIP	25083871	1	0	0	Unspecified
mirnet-mmu-44642	mmu-mir-129-2-3p	MIMAT0000544	Tmod1	ENSMUSG00000028328	21916	NO	HITS-CLIP	25083871	1	0	0	Unspecified
mirnet-mmu-44754	mmu-mir-129-2-3p	MIMAT0000544	Otud7b	ENSMUSG00000038495	229603	NO	HITS-CLIP	21258322	1	0	0	Unspecified
mirnet-mmu-44755	mmu-mir-129-2-3p	MIMAT0000544	Otud7b	ENSMUSG00000038495	229603	NO	HITS-CLIP	25083871	1	0	0	Unspecified
mirnet-mmu-44842	mmu-mir-129-2-3p	MIMAT0000544	Zfyve27	ENSMUSG00000018820	319740	NO	HITS-CLIP	21258322	1	0	0	Unspecified
mirnet-mmu-46748	mmu-mir-129-2-3p	MIMAT0000544	Hyal1	ENSMUSG00000010051	15586	NO	HITS-CLIP	25083871	1	0	0	Unspecified
mirnet-mmu-46765	mmu-mir-129-2-3p	MIMAT0000544	Pkd2	ENSMUSG00000034462	18764	NO	HITS-CLIP	21258322	1	0	0	Unspecified
mirnet-mmu-47529	mmu-mir-129-2-3p	MIMAT0000544	Uvssa	ENSMUSG00000037355	71101	NO	HITS-CLIP	25083871	1	0	0	Unspecified
mirnet-mmu-48078	mmu-mir-129-2-3p	MIMAT0000544	Zfyve27	ENSMUSG00000018820	319740	NO	HITS-CLIP	25083871	1	0	0	Unspecified
mirnet-mmu-48864	mmu-mir-129-2-3p	MIMAT0000544	Taf1	ENSMUSG00000031314	270627	NO	HITS-CLIP	21258322	1	0	0	Unspecified
mirnet-mmu-49225	mmu-mir-129-2-3p	MIMAT0000544	Slc7a2	ENSMUSG00000031596	11988	NO	HITS-CLIP	21258322	1	0	0	Unspecified
mirnet-mmu-49775	mmu-mir-129-2-3p	MIMAT0000544	Zfp148	ENSMUSG00000022811	22661	NO	HITS-CLIP	25083871	1	0	0	Unspecified
mirnet-mmu-49777	mmu-mir-129-2-3p	MIMAT0000544	Smyd4	ENSMUSG00000018809	319822	NO	HITS-CLIP	21258322	1	0	0	Unspecified
mirnet-mmu-49778	mmu-mir-129-2-3p	MIMAT0000544	Smyd4	ENSMUSG00000018809	319822	NO	HITS-CLIP	25083871	1	0	0	Unspecified
mirnet-mmu-49841	mmu-mir-129-2-3p	MIMAT0000544	Lrrc3	ENSMUSG00000051652	237387	NO	HITS-CLIP	25083871	1	0	0	Unspecified
mirnet-mmu-49842	mmu-mir-129-2-3p	MIMAT0000544	Lrrc3	ENSMUSG00000051652	237387	NO	HITS-CLIP	21258322	1	0	0	Unspecified
mirnet-mmu-49964	mmu-mir-129-2-3p	MIMAT0000544	Ube2c	ENSMUSG00000001403	68612	NO	HITS-CLIP	21258322	1	0	0	Unspecified
mirnet-mmu-49965	mmu-mir-129-2-3p	MIMAT0000544	Ube2c	ENSMUSG00000001403	68612	NO	HITS-CLIP	25083871	1	0	0	Unspecified
mirnet-mmu-49977	mmu-mir-129-2-3p	MIMAT0000544	Snx30	ENSMUSG00000028385	209131	NO	HITS-CLIP	21258322	1	0	0	Unspecified
mirnet-mmu-53338	mmu-mir-129-2-3p	MIMAT0000544	Zdhhc20	ENSMUSG00000021969	75965	NO	HITS-CLIP	25083871	1	0	0	Unspecified
mirnet-mmu-53633	mmu-mir-129-2-3p	MIMAT0000544	Tmed5	ENSMUSG00000063406	73130	NO	HITS-CLIP	25083871	1	0	0	Unspecified
mirnet-mmu-53637	mmu-mir-129-2-3p	MIMAT0000544	Mpv17	ENSMUSG00000107283	17527	NO	HITS-CLIP	21258322	1	0	0	Unspecified
mirnet-mmu-55425	mmu-mir-129-2-3p	MIMAT0000544	Pdk1	ENSMUSG00000006494	228026	NO	HITS-CLIP	25083871	1	0	0	Unspecified
mirnet-mmu-55544	mmu-mir-129-2-3p	MIMAT0000544	Pdk1	ENSMUSG00000006494	228026	NO	HITS-CLIP	21258322	1	0	0	Unspecified
mirnet-mmu-55623	mmu-mir-129-2-3p	MIMAT0000544	Scn8a	ENSMUSG00000023033	20273	NO	HITS-CLIP	25083871	1	0	0	Unspecified
mirnet-mmu-55667	mmu-mir-129-2-3p	MIMAT0000544	Zfp568	ENSMUSG00000074221	243905	NO	HITS-CLIP	25083871	1	0	0	Unspecified
mirnet-mmu-56502	mmu-mir-129-2-3p	MIMAT0000544	Scn8a	ENSMUSG00000023033	20273	NO	HITS-CLIP	23142080	1	0	0	Unspecified
