# Supplementary material for: Reciprocal Changes in miRNA Expression with Pigmentation and Decreased Proliferation Induced in Mouse B16F1 Melanoma Cells by l-Tyrosine and 5-Bromo-2′-Deoxyuridine
Source: Int J Mol Sci. 2021 Feb 5;22(4):1591. doi: 10.3390/ijms22041591 (PMC7914888; doi:10.3390/ijms22041591)
Supplement: Supplementary file 1 [file ijms-22-01591-s001.zip › Networks and Funtional enrichment KEGG/Network miRNAs-mRNAs_L-Tyr/mirnet_mir_target.csv]

ID	Accession	Target	TargetID	Experiment	Literature	Tissue
mmu-mir-129-5p	MIMAT0000209	Pou2f2	18987	HITS-CLIP	23142080	Unspecified
mmu-mir-101b-3p	MIMAT0000616	Chml	12663	HITS-CLIP	25083871	Unspecified
mmu-mir-339-5p	MIMAT0000584	Gng2	14702	HITS-CLIP	21258322	Unspecified
mmu-mir-320-3p	MIMAT0000666	Fosl2	14284	HITS-CLIP	23142080	Unspecified
mmu-mir-339-5p	MIMAT0000584	Cdk7	12572	HITS-CLIP	21258322	Unspecified
mmu-mir-339-5p	MIMAT0000584	Cdk7	12572	HITS-CLIP	25083871	Unspecified
mmu-mir-339-5p	MIMAT0000584	Zfp354a	21408	HITS-CLIP	21258322	Unspecified
mmu-mir-339-5p	MIMAT0000584	Mcm5	17218	HITS-CLIP	21258322	Unspecified
mmu-mir-149-5p	MIMAT0000159	Adsl	11564	HITS-CLIP	25083871	Unspecified
mmu-mir-129-5p	MIMAT0000209	Irg1	16365	HITS-CLIP	23142080	Unspecified
mmu-mir-211-5p	MIMAT0000668	Fgl2	14190	HITS-CLIP	25083871	Unspecified
mmu-mir-129-5p	MIMAT0000209	Pms2	18861	HITS-CLIP	23142080	Unspecified
mmu-mir-339-5p	MIMAT0000584	Ccl9	20308	HITS-CLIP	21258322	Unspecified
mmu-mir-339-5p	MIMAT0000584	Ccl9	20308	HITS-CLIP	25083871	Unspecified
mmu-mir-27b-3p	MIMAT0000126	Ccl9	20308	HITS-CLIP	21258322	Unspecified
mmu-mir-129-5p	MIMAT0000209	Dst	13518	HITS-CLIP	23142080	Unspecified
mmu-mir-129-5p	MIMAT0000209	Dst	13518	HITS-CLIP	23142080	Unspecified
mmu-mir-29a-3p	MIMAT0000535	Col4a4	12829	Luciferase assay//qRT-PCR//Western blot	23139829	Unspecified
mmu-mir-29a-3p	MIMAT0000535	Col4a3	12828	Luciferase assay//qRT-PCR//Western blot	23139829	Unspecified
mmu-mir-129-5p	MIMAT0000209	Ppara	19013	HITS-CLIP	23142080	Unspecified
mmu-mir-129-5p	MIMAT0000209	Itga9	104099	HITS-CLIP	23142080	Unspecified
mmu-mir-320-3p	MIMAT0000666	Itga9	104099	HITS-CLIP	25083871	Unspecified
mmu-mir-129-5p	MIMAT0000209	Runx1t1	12395	HITS-CLIP	25083871	Unspecified
mmu-mir-129-5p	MIMAT0000209	Runx1t1	12395	HITS-CLIP	23142080	Unspecified
mmu-mir-129-5p	MIMAT0000209	Gpx5	14780	HITS-CLIP	26203562	Unspecified
mmu-mir-211-5p	MIMAT0000668	Ubp1	22221	HITS-CLIP	25083871	Unspecified
mmu-mir-129-5p	MIMAT0000209	Mob4	19070	HITS-CLIP	25083871	Unspecified
mmu-mir-27b-3p	MIMAT0000126	Cxcr2	12765	HITS-CLIP	21258322	Unspecified
mmu-mir-30d-5p	MIMAT0000515	Il18r1	16182	HITS-CLIP	25083871	Unspecified
mmu-mir-30d-5p	MIMAT0000515	Il18r1	16182	HITS-CLIP	23597149	Unspecified
mmu-mir-30d-5p	MIMAT0000515	Six4	20474	HITS-CLIP	25083871	Unspecified
mmu-mir-129-5p	MIMAT0000209	Sco1	52892	HITS-CLIP	23142080	Unspecified
mmu-mir-339-5p	MIMAT0000584	Ppih	66101	HITS-CLIP	21258322	Unspecified
mmu-mir-129-5p	MIMAT0000209	Ppih	66101	HITS-CLIP	23142080	Unspecified
mmu-mir-129-5p	MIMAT0000209	Rfx3	19726	HITS-CLIP	25083871	Unspecified
mmu-mir-27b-3p	MIMAT0000126	Neurod6	11922	HITS-CLIP	25083871	Unspecified
mmu-mir-27b-3p	MIMAT0000126	Neurod6	11922	HITS-CLIP	23597149	Unspecified
mmu-mir-27b-3p	MIMAT0000126	Neurod6	11922	HITS-CLIP	21258322	Unspecified
mmu-mir-129-5p	MIMAT0000209	Tmpo	21917	HITS-CLIP	23142080	Unspecified
mmu-mir-129-5p	MIMAT0000209	Zic4	22774	HITS-CLIP	23142080	Unspecified
mmu-mir-320-3p	MIMAT0000666	Cpd	12874	HITS-CLIP	25083871	Unspecified
mmu-mir-148b-3p	MIMAT0000580	Stxbp2	20911	HITS-CLIP	23597149	Unspecified
mmu-mir-23a-3p	MIMAT0000532	Il17ra	16172	HITS-CLIP	25083871	Unspecified
mmu-mir-23b-3p	MIMAT0000125	Il17ra	16172	HITS-CLIP	25083871	Unspecified
mmu-mir-1249-3p	MIMAT0010560	Tnfsf10	22035	HITS-CLIP	21258322	Unspecified
mmu-mir-339-5p	MIMAT0000584	Ereg	13874	HITS-CLIP	25083871	Unspecified
mmu-mir-129-5p	MIMAT0000209	Il11	16156	HITS-CLIP	25083871	Unspecified
mmu-mir-129-5p	MIMAT0000209	Il11	16156	HITS-CLIP	21258322	Unspecified
mmu-mir-339-5p	MIMAT0000584	Kif3a	16568	HITS-CLIP	25083871	Unspecified
mmu-mir-339-5p	MIMAT0000584	Tfam	21780	HITS-CLIP	21258322	Unspecified
mmu-mir-361-5p	MIMAT0000704	Tfam	21780	HITS-CLIP	23142080	Unspecified
mmu-mir-93-5p	MIMAT0000540	Sqstm1	18412	FACS//Luciferase assay//qRT-PCR//Western blot	21628417	Unspecified
mmu-mir-129-5p	MIMAT0000209	Tfb2m	15278	HITS-CLIP	23142080	Unspecified
mmu-let-7c-5p	MIMAT0000523	EZH2	14056	Luciferase assay//qRT-PCR//Western blot	24365598	Unspecified
mmu-mir-103-3p	MIMAT0000546	Klc1	16593	HITS-CLIP	21258322	Unspecified
mmu-mir-103-3p	MIMAT0000546	Klc1	16593	HITS-CLIP	23597149	Unspecified
mmu-mir-31-5p	MIMAT0000538	Myd88	17874	Immunoblot//Immunohistochemistry//Luciferase assay//Microarray//qRT-PCR	23166298	Unspecified
mmu-mir-339-5p	MIMAT0000584	Polr1b	20017	HITS-CLIP	23597149	Unspecified
mmu-mir-148b-3p	MIMAT0000580	Ccna2	12428	HITS-CLIP	25083871	Unspecified
mmu-mir-129-5p	MIMAT0000209	Hars	15115	HITS-CLIP	23142080	Unspecified
mmu-mir-129-5p	MIMAT0000209	Apbb2	11787	HITS-CLIP	23142080	Unspecified
mmu-let-7g-5p	MIMAT0000121	Meis2	17536	HITS-CLIP	23142080	Unspecified
mmu-let-7c-5p	MIMAT0000523	Meis2	17536	HITS-CLIP	23142080	Unspecified
mmu-let-7a-5p	MIMAT0000521	Meis2	17536	HITS-CLIP	23142080	Unspecified
mmu-let-7d-5p	MIMAT0000383	Meis2	17536	HITS-CLIP	23142080	Unspecified
mmu-mir-339-5p	MIMAT0000584	Etv6	14011	HITS-CLIP	25083871	Unspecified
mmu-mir-93-5p	MIMAT0000540	Il10rb	16155	HITS-CLIP	21258322	Unspecified
mmu-mir-320-3p	MIMAT0000666	Sf1	22668	Flow cytometry//Luciferase assay//Western blot//qRT-PCR//Immunohistochemistry	24828505	Unspecified
mmu-let-7c-5p	MIMAT0000523	Nup214	227720	HITS-CLIP	21258322	Unspecified
mmu-let-7g-5p	MIMAT0000121	Nup214	227720	HITS-CLIP	21258322	Unspecified
mmu-let-7a-5p	MIMAT0000521	Nup214	227720	HITS-CLIP	21258322	Unspecified
mmu-let-7d-5p	MIMAT0000383	Nup214	227720	HITS-CLIP	21258322	Unspecified
mmu-mir-129-5p	MIMAT0000209	Tectb	21684	HITS-CLIP	23142080	Unspecified
mmu-mir-93-5p	MIMAT0000540	Morf4l1	21761	HITS-CLIP	23142080	Unspecified
mmu-mir-93-5p	MIMAT0000540	Morf4l1	627352	HITS-CLIP	23142080	Unspecified
mmu-mir-129-5p	MIMAT0000209	Kif11	16551	HITS-CLIP	25083871	Unspecified
mmu-mir-101b-3p	MIMAT0000616	Gse1	382034	HITS-CLIP	25083871	Unspecified
mmu-mir-339-5p	MIMAT0000584	Rbm34	52202	HITS-CLIP	21258322	Unspecified
mmu-mir-129-5p	MIMAT0000209	Fam126b	213056	HITS-CLIP	23142080	Unspecified
mmu-mir-129-5p	MIMAT0000209	Fam126b	213056	HITS-CLIP	25083871	Unspecified
mmu-mir-23b-3p	MIMAT0000125	Fam126b	213056	HITS-CLIP	23142080	Unspecified
mmu-mir-29a-3p	MIMAT0000535	Fam126b	213056	HITS-CLIP	21258322	Unspecified
mmu-mir-23a-3p	MIMAT0000532	Fam126b	213056	HITS-CLIP	23142080	Unspecified
mmu-mir-129-5p	MIMAT0000209	Clpb	20480	HITS-CLIP	23142080	Unspecified
mmu-mir-149-5p	MIMAT0000159	Per2	18627	Sequencing	19536157	Unspecified
mmu-mir-339-5p	MIMAT0000584	Cdk8	264064	HITS-CLIP	25083871	Unspecified
mmu-mir-129-5p	MIMAT0000209	Casz1	69743	HITS-CLIP	23142080	Unspecified
mmu-mir-129-5p	MIMAT0000209	Angel2	52477	HITS-CLIP	23142080	Unspecified
mmu-mir-129-5p	MIMAT0000209	D16Ertd472e	67102	HITS-CLIP	23142080	Unspecified
mmu-mir-129-5p	MIMAT0000209	Ctdspl2	329506	HITS-CLIP	23142080	Unspecified
mmu-mir-129-5p	MIMAT0000209	Tnpo3	320938	HITS-CLIP	23142080	Unspecified
mmu-mir-129-5p	MIMAT0000209	Pknox1	18771	HITS-CLIP	23142080	Unspecified
mmu-mir-129-5p	MIMAT0000209	Pknox1	18771	HITS-CLIP	26203562	Unspecified
mmu-mir-339-5p	MIMAT0000584	Tex9	21778	HITS-CLIP	21258322	Unspecified
mmu-mir-361-5p	MIMAT0000704	Ctbp2	13017	HITS-CLIP	23142080	Unspecified
mmu-mir-129-5p	MIMAT0000209	Ctbp2	13017	HITS-CLIP	23142080	Unspecified
mmu-mir-129-5p	MIMAT0000209	Ctbp2	13017	HITS-CLIP	25083871	Unspecified
mmu-mir-361-5p	MIMAT0000704	Ctbp2	13017	HITS-CLIP	25083871	Unspecified
mmu-mir-129-5p	MIMAT0000209	Pik3c2a	18704	HITS-CLIP	25083871	Unspecified
mmu-mir-328-3p	MIMAT0000565	Rad51d	19364	HITS-CLIP	21258322	Unspecified
mmu-mir-129-5p	MIMAT0000209	Ncoa1	19210	HITS-CLIP	23142080	Unspecified
mmu-mir-101b-3p	MIMAT0000616	Ptp4a3	19245	HITS-CLIP	21258322	Unspecified
mmu-mir-129-5p	MIMAT0000209	Sp3	52389	HITS-CLIP	25083871	Unspecified
mmu-mir-129-5p	MIMAT0000209	Sp3	52389	HITS-CLIP	23142080	Unspecified
mmu-mir-149-5p	MIMAT0000159	Mettl2	52686	HITS-CLIP	23142080	Unspecified
mmu-mir-129-5p	MIMAT0000209	Mettl2	52686	HITS-CLIP	25083871	Unspecified
mmu-mir-148b-3p	MIMAT0000580	Naip5	17951	HITS-CLIP	21258322	Unspecified
mmu-mir-129-5p	MIMAT0000209	Foxq1	15220	HITS-CLIP	23142080	Unspecified
mmu-mir-328-3p	MIMAT0000565	Dhx8	217207	HITS-CLIP	21258322	Unspecified
mmu-mir-129-5p	MIMAT0000209	Kcnj15	16516	HITS-CLIP	23142080	Unspecified
mmu-mir-361-5p	MIMAT0000704	Tagln2	20743	HITS-CLIP	21258322	Unspecified
mmu-mir-339-5p	MIMAT0000584	Aqp7	11832	HITS-CLIP	21258322	Unspecified
mmu-mir-339-5p	MIMAT0000584	Rad1	19355	HITS-CLIP	21258322	Unspecified
mmu-mir-339-5p	MIMAT0000584	Rad1	19355	HITS-CLIP	23597149	Unspecified
mmu-mir-339-5p	MIMAT0000584	Dnase2a	13423	HITS-CLIP	25083871	Unspecified
mmu-mir-339-5p	MIMAT0000584	Dnase2a	13423	HITS-CLIP	21258322	Unspecified
mmu-mir-211-5p	MIMAT0000668	Mrpl41	17141	HITS-CLIP	21258322	Unspecified
mmu-mir-23b-3p	MIMAT0000125	Magea5	17141	HITS-CLIP	25083871	Unspecified
mmu-mir-23a-3p	MIMAT0000532	Magea5	17141	HITS-CLIP	25083871	Unspecified
mmu-mir-339-5p	MIMAT0000584	Grap2	17444	HITS-CLIP	21258322	Unspecified
mmu-mir-23a-3p	MIMAT0000532	Mbd4	17193	HITS-CLIP	21258322	Unspecified
mmu-mir-23b-3p	MIMAT0000125	Mbd4	17193	HITS-CLIP	21258322	Unspecified
mmu-mir-339-5p	MIMAT0000584	Mbd4	17193	HITS-CLIP	21258322	Unspecified
mmu-mir-339-5p	MIMAT0000584	Rfxank	19727	HITS-CLIP	21258322	Unspecified
mmu-mir-339-5p	MIMAT0000584	Rfxank	19727	HITS-CLIP	25083871	Unspecified
mmu-mir-339-5p	MIMAT0000584	Lats1	16798	HITS-CLIP	21258322	Unspecified
mmu-mir-339-5p	MIMAT0000584	Lats1	16798	HITS-CLIP	25083871	Unspecified
mmu-mir-328-3p	MIMAT0000565	Lig4	319583	HITS-CLIP	23142080	Unspecified
mmu-mir-129-5p	MIMAT0000209	Lig4	18711	HITS-CLIP	23142080	Unspecified
mmu-mir-211-5p	MIMAT0000668	Rs1	20147	HITS-CLIP	23597149	Unspecified
mmu-mir-211-5p	MIMAT0000668	Rs1	20147	HITS-CLIP	21258322	Unspecified
mmu-mir-211-5p	MIMAT0000668	Rs1	20147	HITS-CLIP	25083871	Unspecified
mmu-mir-211-5p	MIMAT0000668	Rs1	20147	HITS-CLIP	19536157	Unspecified
mmu-mir-339-5p	MIMAT0000584	Slc6a20b	22599	HITS-CLIP	25083871	Unspecified
mmu-mir-211-5p	MIMAT0000668	Irs4	16370	HITS-CLIP	21258322	Unspecified
mmu-mir-93-5p	MIMAT0000540	Pcdh10	18526	HITS-CLIP	23597149	Unspecified
mmu-mir-129-5p	MIMAT0000209	Mthfd2	17768	HITS-CLIP	23142080	Unspecified
mmu-let-7a-5p	MIMAT0000521	ACVR1B	13610	Luciferase assay//qRT-PCR//Western blot	23152446	Unspecified
mmu-mir-129-5p	MIMAT0000209	Csf1	12977	HITS-CLIP	21258322	Unspecified
mmu-mir-30d-5p	MIMAT0000515	Csf1	12982	HITS-CLIP	21258322	Unspecified
mmu-mir-339-5p	MIMAT0000584	Agtrap	11610	HITS-CLIP	25083871	Unspecified
mmu-mir-129-5p	MIMAT0000209	Agtrap	11610	HITS-CLIP	25083871	Unspecified
mmu-mir-339-5p	MIMAT0000584	Tnfrsf10b	21933	HITS-CLIP	25083871	Unspecified
mmu-mir-872-5p	MIMAT0004934	St6galnac3	20447	HITS-CLIP	23142080	Unspecified
mmu-mir-129-5p	MIMAT0000209	Slc23a1	20522	HITS-CLIP	25083871	Unspecified
mmu-mir-339-5p	MIMAT0000584	B4galnt2	14422	HITS-CLIP	21258322	Unspecified
mmu-mir-339-5p	MIMAT0000584	B4galnt2	14422	HITS-CLIP	25083871	Unspecified
mmu-mir-129-5p	MIMAT0000209	Ikzf1	22778	HITS-CLIP	23142080	Unspecified
mmu-mir-31-5p	MIMAT0000538	Ikzf1	22778	HITS-CLIP	23142080	Unspecified
mmu-mir-129-5p	MIMAT0000209	Timm17b	21855	HITS-CLIP	21258322	Unspecified
mmu-mir-129-5p	MIMAT0000209	Timm17b	21855	HITS-CLIP	25083871	Unspecified
mmu-mir-129-5p	MIMAT0000209	Pacsin1	23965	HITS-CLIP	23142080	Unspecified
mmu-mir-143-3p	MIMAT0000247	Mapk8	26404	HITS-CLIP	23142080	Unspecified
mmu-mir-149-5p	MIMAT0000159	Btd	26390	Sequencing	19536157	Unspecified
mmu-mir-339-5p	MIMAT0000584	Decr2	26378	HITS-CLIP	21258322	Unspecified
mmu-mir-1249-3p	MIMAT0010560	Foxl1	14241	HITS-CLIP	25083871	Unspecified
mmu-mir-339-5p	MIMAT0000584	Foxl1	14241	HITS-CLIP	25083871	Unspecified
mmu-mir-339-5p	MIMAT0000584	Foxl1	14241	HITS-CLIP	21258322	Unspecified
mmu-mir-211-5p	MIMAT0000668	Foxf2	14238	HITS-CLIP	23597149	Unspecified
mmu-mir-211-5p	MIMAT0000668	Foxf2	14238	HITS-CLIP	21258322	Unspecified
mmu-mir-211-5p	MIMAT0000668	Foxf2	14238	HITS-CLIP	23142080	Unspecified
mmu-mir-211-5p	MIMAT0000668	Foxf2	14238	HITS-CLIP	25083871	Unspecified
mmu-mir-129-5p	MIMAT0000209	Ern2	26918	HITS-CLIP	23142080	Unspecified
mmu-mir-30d-5p	MIMAT0000515	Ing1	27028	HITS-CLIP	23142080	Unspecified
mmu-mir-129-5p	MIMAT0000209	Slamf1	27218	HITS-CLIP	23142080	Unspecified
mmu-mir-129-5p	MIMAT0000209	Mrpl17	27397	HITS-CLIP	26203562	Unspecified
mmu-mir-129-5p	MIMAT0000209	Slco3a1	216134	HITS-CLIP	23142080	Unspecified
mmu-mir-339-5p	MIMAT0000584	Abt1	329504	HITS-CLIP	21258322	Unspecified
mmu-mir-23b-3p	MIMAT0000125	Nox4	50758	Immunohistochemistry//Luciferase assay//qRT-PCR//Western blot	23152062	Unspecified
mmu-mir-23b-3p	MIMAT0000125	Fbxl17	50758	HITS-CLIP	21258322	Unspecified
mmu-mir-23a-3p	MIMAT0000532	Fbxl17	50758	HITS-CLIP	25083871	Unspecified
mmu-mir-23b-3p	MIMAT0000125	Fbxl17	50758	HITS-CLIP	23597149	Unspecified
mmu-mir-23a-3p	MIMAT0000532	Fbxl17	50758	HITS-CLIP	23597149	Unspecified
mmu-mir-23a-3p	MIMAT0000532	Fbxl17	50758	HITS-CLIP	21258322	Unspecified
mmu-mir-23b-3p	MIMAT0000125	Fbxl17	50758	HITS-CLIP	25083871	Unspecified
mmu-mir-129-5p	MIMAT0000209	Hs6st2	50786	HITS-CLIP	23142080	Unspecified
mmu-mir-129-5p	MIMAT0000209	Grb14	50915	HITS-CLIP	25083871	Unspecified
mmu-mir-129-5p	MIMAT0000209	Isg15	100038882	HITS-CLIP	23142080	Unspecified
mmu-mir-129-5p	MIMAT0000209	Slc7a10	53896	HITS-CLIP	21258322	Unspecified
mmu-mir-129-5p	MIMAT0000209	Slc7a10	51796	HITS-CLIP	23597149	Unspecified
mmu-mir-129-5p	MIMAT0000209	Srrm1	51796	HITS-CLIP	23142080	Unspecified
mmu-mir-339-5p	MIMAT0000584	Ramp1	53414	HITS-CLIP	21258322	Unspecified
mmu-mir-29a-3p	MIMAT0000535	Hif3a	53417	HITS-CLIP	23597149	Unspecified
mmu-mir-29a-3p	MIMAT0000535	Hif3a	53417	HITS-CLIP	21258322	Unspecified
mmu-mir-29a-3p	MIMAT0000535	Hif3a	53417	HITS-CLIP	25083871	Unspecified
mmu-let-7d-5p	MIMAT0000383	Cts8	56094	HITS-CLIP	21258322	Unspecified
mmu-let-7c-5p	MIMAT0000523	Cts8	56094	HITS-CLIP	21258322	Unspecified
mmu-mir-339-5p	MIMAT0000584	Cts8	56094	HITS-CLIP	25083871	Unspecified
mmu-let-7a-5p	MIMAT0000521	Cts8	56094	HITS-CLIP	21258322	Unspecified
mmu-let-7g-5p	MIMAT0000121	Cts8	56094	HITS-CLIP	25083871	Unspecified
mmu-let-7a-5p	MIMAT0000521	Cts8	56094	HITS-CLIP	25083871	Unspecified
mmu-let-7g-5p	MIMAT0000121	Cts8	56094	HITS-CLIP	21258322	Unspecified
mmu-let-7d-5p	MIMAT0000383	Cts8	56094	HITS-CLIP	25083871	Unspecified
mmu-let-7c-5p	MIMAT0000523	Cts8	54609	HITS-CLIP	25083871	Unspecified
mmu-mir-328-3p	MIMAT0000565	Bace2	56187	Luciferase assay	18986979	Unspecified
mmu-mir-339-5p	MIMAT0000584	Plek	56193	HITS-CLIP	21258322	Unspecified
mmu-mir-339-5p	MIMAT0000584	Slc15a1	56637	HITS-CLIP	21258322	Unspecified
mmu-mir-129-5p	MIMAT0000209	Tpm3	59069	HITS-CLIP	25083871	Unspecified
mmu-mir-129-5p	MIMAT0000209	Stx8	55943	HITS-CLIP	23142080	Unspecified
mmu-mir-129-5p	MIMAT0000209	Stx8	73158	HITS-CLIP	25083871	Unspecified
mmu-mir-93-5p	MIMAT0000540	Larp1	73158	HITS-CLIP	23142080	Unspecified
mmu-mir-211-5p	MIMAT0000668	Midn	59090	HITS-CLIP	21258322	Unspecified
mmu-mir-320-3p	MIMAT0000666	Igf2bp3	140488	HITS-CLIP	23142080	Unspecified
mmu-mir-339-5p	MIMAT0000584	Paxip1	55982	HITS-CLIP	21258322	Unspecified
mmu-mir-211-5p	MIMAT0000668	Il21	60505	HITS-CLIP	25083871	Unspecified
mmu-mir-129-5p	MIMAT0000209	Rad18	58186	HITS-CLIP	25083871	Unspecified
mmu-mir-129-5p	MIMAT0000209	Trim39	56811	HITS-CLIP	25083871	Unspecified
mmu-mir-129-5p	MIMAT0000209	Parp3	252903	HITS-CLIP	23142080	Unspecified
mmu-mir-27b-3p	MIMAT0000126	Jph1	57339	HITS-CLIP	23142080	Unspecified
mmu-mir-129-5p	MIMAT0000209	Bet1l	60365	HITS-CLIP	23142080	Unspecified
mmu-mir-339-5p	MIMAT0000584	Rbm8a	60365	HITS-CLIP	21258322	Unspecified
mmu-mir-339-5p	MIMAT0000584	Tspan13	66109	HITS-CLIP	21258322	Unspecified
mmu-mir-339-5p	MIMAT0000584	Nip7	66164	HITS-CLIP	21258322	Unspecified
mmu-mir-339-5p	MIMAT0000584	Nosip	66394	HITS-CLIP	25083871	Unspecified
mmu-mir-148b-3p	MIMAT0000580	Mrpl51	66493	HITS-CLIP	21258322	Unspecified
mmu-mir-339-5p	MIMAT0000584	Pgpep1	66526	HITS-CLIP	25083871	Unspecified
mmu-mir-149-5p	MIMAT0000159	Sppl2a	66552	HITS-CLIP	25083871	Unspecified
mmu-mir-129-5p	MIMAT0000209	Atpbd4	66632	HITS-CLIP	25083871	Unspecified
mmu-mir-129-5p	MIMAT0000209	Sorcs3	66673	HITS-CLIP	23142080	Unspecified
mmu-mir-129-5p	MIMAT0000209	Atg10	66795	HITS-CLIP	23142080	Unspecified
mmu-mir-129-5p	MIMAT0000209	Atg10	66795	HITS-CLIP	21258322	Unspecified
mmu-mir-30d-5p	MIMAT0000515	Trp53rk	76367	HITS-CLIP	21258322	Unspecified
mmu-mir-149-5p	MIMAT0000159	Ppp1r2	66849	HITS-CLIP	21258322	Unspecified
mmu-mir-339-5p	MIMAT0000584	Tcf25	66855	HITS-CLIP	21258322	Unspecified
mmu-mir-29a-3p	MIMAT0000535	Cisd2	67006	HITS-CLIP	25083871	Unspecified
mmu-mir-29a-3p	MIMAT0000535	Cisd2	67006	HITS-CLIP	21258322	Unspecified
mmu-mir-339-5p	MIMAT0000584	Ttc23	67009	HITS-CLIP	21258322	Unspecified
mmu-mir-339-5p	MIMAT0000584	Mmachc	67096	HITS-CLIP	25083871	Unspecified
mmu-mir-129-5p	MIMAT0000209	Yipf5	67201	HITS-CLIP	23142080	Unspecified
mmu-mir-339-5p	MIMAT0000584	Med18	67219	HITS-CLIP	21258322	Unspecified
mmu-mir-339-5p	MIMAT0000584	Mfn1	77574	HITS-CLIP	21258322	Unspecified
mmu-mir-93-5p	MIMAT0000540	Fgfr1op2	67532	HITS-CLIP	23142080	Unspecified
mmu-mir-339-5p	MIMAT0000584	Mfap1a	67532	HITS-CLIP	21258322	Unspecified
mmu-mir-129-5p	MIMAT0000209	Rspry1	59052	HITS-CLIP	23142080	Unspecified
mmu-mir-129-5p	MIMAT0000209	Spc24	67629	HITS-CLIP	25083871	Unspecified
mmu-mir-148b-3p	MIMAT0000580	N6amt1	67768	HITS-CLIP	21258322	Unspecified
mmu-mir-129-5p	MIMAT0000209	Jkamp	104771	HITS-CLIP	23142080	Unspecified
mmu-mir-143-3p	MIMAT0000247	Mar-05	69104	HITS-CLIP	21258322	Unspecified
mmu-mir-339-5p	MIMAT0000584	Ooep	67968	HITS-CLIP	21258322	Unspecified
mmu-mir-129-5p	MIMAT0000209	Ubxn2b	68053	HITS-CLIP	23142080	Unspecified
mmu-mir-339-5p	MIMAT0000584	Tox4	268741	HITS-CLIP	21258322	Unspecified
mmu-mir-129-5p	MIMAT0000209	Dpy19l1	244745	HITS-CLIP	23142080	Unspecified
mmu-mir-30d-5p	MIMAT0000515	Dpy19l1	244745	HITS-CLIP	25083871	Unspecified
mmu-mir-129-5p	MIMAT0000209	Ccdc167	68597	HITS-CLIP	25083871	Unspecified
mmu-mir-103-3p	MIMAT0000546	Angel1	68760	HITS-CLIP	23597149	Unspecified
mmu-mir-339-5p	MIMAT0000584	Lrrn4cl	68852	HITS-CLIP	21258322	Unspecified
mmu-mir-339-5p	MIMAT0000584	Oscp1	230751	HITS-CLIP	21258322	Unspecified
mmu-mir-148b-3p	MIMAT0000580	Ociad2	433904	HITS-CLIP	21258322	Unspecified
mmu-let-7a-5p	MIMAT0000521	Armc2	213402	HITS-CLIP	21258322	Unspecified
mmu-let-7g-5p	MIMAT0000121	Armc2	213402	HITS-CLIP	23597149	Unspecified
mmu-let-7a-5p	MIMAT0000521	Armc2	213402	HITS-CLIP	23597149	Unspecified
mmu-let-7g-5p	MIMAT0000121	Armc2	213402	HITS-CLIP	21258322	Unspecified
mmu-let-7c-5p	MIMAT0000523	Armc2	213402	HITS-CLIP	21258322	Unspecified
mmu-let-7c-5p	MIMAT0000523	Armc2	213402	HITS-CLIP	23597149	Unspecified
mmu-let-7d-5p	MIMAT0000383	Armc2	213402	HITS-CLIP	23597149	Unspecified
mmu-let-7d-5p	MIMAT0000383	Armc2	213402	HITS-CLIP	21258322	Unspecified
mmu-mir-129-5p	MIMAT0000209	Glrx2	69367	HITS-CLIP	25083871	Unspecified
mmu-mir-339-5p	MIMAT0000584	Smco1	69576	HITS-CLIP	25083871	Unspecified
mmu-mir-339-5p	MIMAT0000584	Smco1	69576	HITS-CLIP	21258322	Unspecified
mmu-mir-30d-5p	MIMAT0000515	Ptrhd1	69709	HITS-CLIP	23142080	Unspecified
mmu-mir-339-5p	MIMAT0000584	Nkiras1	69721	HITS-CLIP	25083871	Unspecified
mmu-mir-339-5p	MIMAT0000584	Nkiras1	69721	HITS-CLIP	23597149	Unspecified
mmu-mir-339-5p	MIMAT0000584	Nkiras1	69721	HITS-CLIP	21258322	Unspecified
mmu-mir-211-5p	MIMAT0000668	Ttl	69740	HITS-CLIP	21258322	Unspecified
mmu-mir-129-5p	MIMAT0000209	Ms4a6b	69774	HITS-CLIP	23142080	Unspecified
mmu-mir-129-5p	MIMAT0000209	Pphln1	223828	HITS-CLIP	23142080	Unspecified
mmu-mir-339-5p	MIMAT0000584	Mfsd11	69900	HITS-CLIP	21258322	Unspecified
mmu-mir-361-5p	MIMAT0000704	Tspan18	241556	HITS-CLIP	25083871	Unspecified
mmu-mir-361-5p	MIMAT0000704	Tspan18	241556	HITS-CLIP	19536157	Unspecified
mmu-mir-361-5p	MIMAT0000704	Tspan18	70052	HITS-CLIP	23597149	Unspecified
mmu-mir-361-5p	MIMAT0000704	Nol7	70144	HITS-CLIP	23142080	Unspecified
mmu-mir-129-5p	MIMAT0000209	Arl16	70317	HITS-CLIP	21258322	Unspecified
mmu-mir-129-5p	MIMAT0000209	Cd3eap	70350	HITS-CLIP	25083871	Unspecified
mmu-mir-339-5p	MIMAT0000584	Gtpbp3	102642476	HITS-CLIP	21258322	Unspecified
mmu-mir-339-5p	MIMAT0000584	Gtpbp3	70359	HITS-CLIP	21258322	Unspecified
mmu-mir-129-5p	MIMAT0000209	Cox10	70387	HITS-CLIP	23142080	Unspecified
mmu-mir-129-5p	MIMAT0000209	Rprd1b	70484	HITS-CLIP	23142080	Unspecified
mmu-mir-99b-5p	MIMAT0000132	Slc35d2	70484	HITS-CLIP	21258322	Unspecified
mmu-mir-149-5p	MIMAT0000159	Ecd	70601	HITS-CLIP	21258322	Unspecified
mmu-mir-339-5p	MIMAT0000584	Zfp398	70620	HITS-CLIP	21258322	Unspecified
mmu-mir-339-5p	MIMAT0000584	Ube2v2	70620	HITS-CLIP	21258322	Unspecified
mmu-mir-129-5p	MIMAT0000209	Prdm16	70675	HITS-CLIP	25083871	Unspecified
mmu-mir-129-5p	MIMAT0000209	Kdsr	70750	HITS-CLIP	23142080	Unspecified
mmu-mir-339-5p	MIMAT0000584	Ston2	108800	HITS-CLIP	21258322	Unspecified
mmu-mir-339-5p	MIMAT0000584	Arhgap19	109242	HITS-CLIP	25083871	Unspecified
mmu-mir-339-5p	MIMAT0000584	Kif24	109242	HITS-CLIP	21258322	Unspecified
mmu-mir-103-3p	MIMAT0000546	Oxsm	71147	HITS-CLIP	21258322	Unspecified
mmu-mir-129-5p	MIMAT0000209	Epg5	71436	HITS-CLIP	25083871	Unspecified
mmu-mir-129-5p	MIMAT0000209	Zfp935	102640165	HITS-CLIP	21258322	Unspecified
mmu-mir-129-5p	MIMAT0000209	Zfp935	71508	HITS-CLIP	21258322	Unspecified
mmu-mir-143-3p	MIMAT0000247	Gas2l3	237436	HITS-CLIP	21258322	Unspecified
mmu-mir-93-5p	MIMAT0000540	Pdp2	328329	HITS-CLIP	25083871	Unspecified
mmu-mir-103-3p	MIMAT0000546	Dhdh	71755	HITS-CLIP	21258322	Unspecified
mmu-mir-103-3p	MIMAT0000546	Dhdh	71755	HITS-CLIP	25083871	Unspecified
mmu-mir-30d-5p	MIMAT0000515	Ints12	71793	HITS-CLIP	25083871	Unspecified
mmu-mir-129-5p	MIMAT0000209	Tmem50a	71817	HITS-CLIP	25083871	Unspecified
mmu-mir-320-3p	MIMAT0000666	Tmem236	625286	HITS-CLIP	23597149	Unspecified
mmu-mir-320-3p	MIMAT0000666	Tmem236	625286	HITS-CLIP	25083871	Unspecified
mmu-mir-129-5p	MIMAT0000209	Amer2	72129	HITS-CLIP	23142080	Unspecified
mmu-mir-339-5p	MIMAT0000584	Pex13	72129	HITS-CLIP	25083871	Unspecified
mmu-mir-339-5p	MIMAT0000584	Pex13	72129	HITS-CLIP	21258322	Unspecified
mmu-mir-149-5p	MIMAT0000159	Slc37a3	72154	Sequencing	19536157	Unspecified
mmu-mir-129-5p	MIMAT0000209	Lrrc8e	72267	HITS-CLIP	23142080	Unspecified
mmu-mir-129-5p	MIMAT0000209	Lsm11	72290	HITS-CLIP	23142080	Unspecified
mmu-mir-30d-5p	MIMAT0000515	Wdr89	72338	HITS-CLIP	23597149	Unspecified
mmu-mir-30d-5p	MIMAT0000515	Wdr89	72338	HITS-CLIP	25083871	Unspecified
mmu-mir-30d-5p	MIMAT0000515	Wdr89	72338	HITS-CLIP	19536157	Unspecified
mmu-mir-29a-3p	MIMAT0000535	Prr5l	72454	HITS-CLIP	21258322	Unspecified
mmu-mir-129-5p	MIMAT0000209	Ccdc71	72454	HITS-CLIP	23142080	Unspecified
mmu-mir-129-5p	MIMAT0000209	Zfp131	72465	HITS-CLIP	25083871	Unspecified
mmu-mir-129-5p	MIMAT0000209	Ssbp3	72486	HITS-CLIP	23142080	Unspecified
mmu-mir-101b-3p	MIMAT0000616	Car10	72605	HITS-CLIP	25083871	Unspecified
mmu-mir-101b-3p	MIMAT0000616	Car10	72605	HITS-CLIP	23142080	Unspecified
mmu-let-7d-5p	MIMAT0000383	Lins	72635	HITS-CLIP	25083871	Unspecified
mmu-let-7g-5p	MIMAT0000121	Lins	72635	HITS-CLIP	25083871	Unspecified
mmu-let-7a-5p	MIMAT0000521	Lins	72635	HITS-CLIP	25083871	Unspecified
mmu-let-7c-5p	MIMAT0000523	Lins	72635	HITS-CLIP	25083871	Unspecified
mmu-mir-129-5p	MIMAT0000209	Veph1	72789	HITS-CLIP	23142080	Unspecified
mmu-mir-103-3p	MIMAT0000546	Cox15	226139	HITS-CLIP	25083871	Unspecified
mmu-mir-129-5p	MIMAT0000209	Kremen2	73016	HITS-CLIP	25083871	Unspecified
mmu-mir-339-5p	MIMAT0000584	Slc25a42	73095	HITS-CLIP	23597149	Unspecified
mmu-mir-129-5p	MIMAT0000209	Ptchd4	627626	HITS-CLIP	25083871	Unspecified
mmu-mir-129-5p	MIMAT0000209	Ptchd4	73284	HITS-CLIP	23142080	Unspecified
mmu-mir-339-5p	MIMAT0000584	Zbtb8a	73680	HITS-CLIP	21258322	Unspecified
mmu-mir-129-5p	MIMAT0000209	Klk9	73902	HITS-CLIP	23142080	Unspecified
mmu-mir-339-5p	MIMAT0000584	Psmb11	73902	HITS-CLIP	21258322	Unspecified
mmu-mir-129-5p	MIMAT0000209	Zfp329	67230	HITS-CLIP	23142080	Unspecified
mmu-mir-101b-3p	MIMAT0000616	Zfp329	67230	HITS-CLIP	25083871	Unspecified
mmu-mir-27b-3p	MIMAT0000126	Zfp329	67230	HITS-CLIP	25083871	Unspecified
mmu-mir-129-5p	MIMAT0000209	Dcaf6	74106	HITS-CLIP	23142080	Unspecified
mmu-mir-129-5p	MIMAT0000209	Zfp263	74120	HITS-CLIP	23142080	Unspecified
mmu-mir-129-5p	MIMAT0000209	Nuak2	74143	HITS-CLIP	23142080	Unspecified
mmu-mir-339-5p	MIMAT0000584	Cep97	74201	HITS-CLIP	25083871	Unspecified
mmu-mir-129-5p	MIMAT0000209	Cep97	74201	HITS-CLIP	23142080	Unspecified
mmu-mir-339-5p	MIMAT0000584	Cep97	74201	HITS-CLIP	21258322	Unspecified
mmu-mir-423-3p	MIMAT0003454	Tmem110	74252	HITS-CLIP	23142080	Unspecified
mmu-mir-339-5p	MIMAT0000584	Sgms2	74442	HITS-CLIP	21258322	Unspecified
mmu-mir-339-5p	MIMAT0000584	D14Abb1e	218850	HITS-CLIP	21258322	Unspecified
mmu-mir-339-5p	MIMAT0000584	D14Abb1e	218850	HITS-CLIP	23597149	Unspecified
mmu-mir-129-5p	MIMAT0000209	Ccdc11	74470	HITS-CLIP	23142080	Unspecified
mmu-mir-31-5p	MIMAT0000538	Cep72	74470	HITS-CLIP	21258322	Unspecified
mmu-mir-129-5p	MIMAT0000209	Zfp871	208292	HITS-CLIP	23142080	Unspecified
mmu-mir-129-5p	MIMAT0000209	Mau2	74549	HITS-CLIP	21258322	Unspecified
mmu-mir-129-5p	MIMAT0000209	Mau2	74552	HITS-CLIP	25083871	Unspecified
mmu-mir-339-5p	MIMAT0000584	Timmdc1	76916	HITS-CLIP	23597149	Unspecified
mmu-mir-339-5p	MIMAT0000584	Timmdc1	76916	HITS-CLIP	25083871	Unspecified
mmu-mir-211-5p	MIMAT0000668	Atp6v1e2	74915	HITS-CLIP	21258322	Unspecified
mmu-mir-129-5p	MIMAT0000209	Prkd3	75292	HITS-CLIP	23142080	Unspecified
mmu-mir-129-5p	MIMAT0000209	Ing5	66262	HITS-CLIP	23142080	Unspecified
mmu-mir-129-5p	MIMAT0000209	Zfp933	242747	HITS-CLIP	25083871	Unspecified
mmu-mir-129-5p	MIMAT0000209	Krt24	75717	HITS-CLIP	23142080	Unspecified
mmu-mir-93-5p	MIMAT0000540	Fam227a	75729	HITS-CLIP	21258322	Unspecified
mmu-mir-93-5p	MIMAT0000540	Fam227a	75729	HITS-CLIP	25083871	Unspecified
mmu-mir-30d-5p	MIMAT0000515	Fam227a	75729	HITS-CLIP	23142080	Unspecified
mmu-mir-339-5p	MIMAT0000584	Fam227a	75729	HITS-CLIP	21258322	Unspecified
mmu-mir-149-5p	MIMAT0000159	Mpp7	75739	HITS-CLIP	21258322	Unspecified
mmu-mir-129-5p	MIMAT0000209	Cdyl2	75805	HITS-CLIP	25083871	Unspecified
mmu-mir-211-5p	MIMAT0000668	Samd7	75953	HITS-CLIP	21258322	Unspecified
mmu-mir-129-5p	MIMAT0000209	Jakmip1	109032	HITS-CLIP	25083871	Unspecified
mmu-let-7d-5p	MIMAT0000383	Zfp444	72667	HITS-CLIP	21258322	Unspecified
mmu-let-7g-5p	MIMAT0000121	Zfp444	72667	HITS-CLIP	21258322	Unspecified
mmu-let-7c-5p	MIMAT0000523	Zfp444	72667	HITS-CLIP	21258322	Unspecified
mmu-let-7a-5p	MIMAT0000521	Zfp444	76138	HITS-CLIP	21258322	Unspecified
mmu-mir-129-5p	MIMAT0000209	Pcnp	76306	HITS-CLIP	25083871	Unspecified
mmu-mir-339-5p	MIMAT0000584	Exosc4	76338	HITS-CLIP	21258322	Unspecified
mmu-mir-339-5p	MIMAT0000584	Kdelc2	384281	HITS-CLIP	21258322	Unspecified
mmu-mir-339-5p	MIMAT0000584	Mzt1	76789	HITS-CLIP	25083871	Unspecified
mmu-mir-93-5p	MIMAT0000540	Ago4	76850	HITS-CLIP	23142080	Unspecified
mmu-mir-151-3p	MIMAT0000161	Mup10	76959	HITS-CLIP	23597149	Unspecified
mmu-mir-339-5p	MIMAT0000584	Agl	77559	HITS-CLIP	21258322	Unspecified
mmu-mir-129-5p	MIMAT0000209	Agl	77605	HITS-CLIP	25083871	Unspecified
mmu-mir-129-5p	MIMAT0000209	Fam178a	226151	HITS-CLIP	23142080	Unspecified
mmu-mir-339-5p	MIMAT0000584	Ddo	78287	HITS-CLIP	21258322	Unspecified
mmu-mir-339-5p	MIMAT0000584	Fam219b	78323	HITS-CLIP	21258322	Unspecified
mmu-mir-211-5p	MIMAT0000668	Pgm5	226041	HITS-CLIP	21258322	Unspecified
mmu-mir-339-5p	MIMAT0000584	Mar-02	224703	HITS-CLIP	23597149	Unspecified
mmu-mir-339-5p	MIMAT0000584	Mar-02	224703	HITS-CLIP	21258322	Unspecified
mmu-mir-129-5p	MIMAT0000209	Ndor1	78797	HITS-CLIP	23142080	Unspecified
mmu-mir-149-5p	MIMAT0000159	Zdhhc3	69035	HITS-CLIP	23597149	Unspecified
mmu-mir-339-5p	MIMAT0000584	Zdhhc3	69035	HITS-CLIP	21258322	Unspecified
mmu-mir-29a-3p	MIMAT0000535	Pigt	78935	HITS-CLIP	21258322	Unspecified
mmu-mir-129-5p	MIMAT0000209	Mrpl19	56284	HITS-CLIP	23142080	Unspecified
mmu-mir-339-5p	MIMAT0000584	P2ry4	57385	HITS-CLIP	21258322	Unspecified
mmu-mir-211-5p	MIMAT0000668	Bcmo1	63857	HITS-CLIP	23597149	Unspecified
mmu-mir-211-5p	MIMAT0000668	Bcmo1	63857	HITS-CLIP	21258322	Unspecified
mmu-mir-129-5p	MIMAT0000209	Dusp10	56349	HITS-CLIP	23142080	Unspecified
mmu-mir-129-5p	MIMAT0000209	Trio	64144	HITS-CLIP	23142080	Unspecified
mmu-mir-129-5p	MIMAT0000209	Zbtb21	114565	HITS-CLIP	23142080	Unspecified
mmu-mir-339-5p	MIMAT0000584	Xrcc2	57434	HITS-CLIP	25083871	Unspecified
mmu-mir-339-5p	MIMAT0000584	Xrcc2	57434	HITS-CLIP	21258322	Unspecified
mmu-mir-23a-3p	MIMAT0000532	Ms4a4c	64380	HITS-CLIP	23597149	Unspecified
mmu-mir-23b-3p	MIMAT0000125	Ms4a4c	64380	HITS-CLIP	23597149	Unspecified
mmu-mir-23a-3p	MIMAT0000532	Ms4a4c	64380	HITS-CLIP	19536157	Unspecified
mmu-mir-23a-3p	MIMAT0000532	Ms4a4c	64380	HITS-CLIP	21258322	Unspecified
mmu-mir-23b-3p	MIMAT0000125	Ms4a4c	64380	HITS-CLIP	21258322	Unspecified
mmu-mir-23b-3p	MIMAT0000125	Ms4a4c	64380	HITS-CLIP	19536157	Unspecified
mmu-mir-129-5p	MIMAT0000209	Afg3l1	114896	HITS-CLIP	25083871	Unspecified
mmu-mir-129-5p	MIMAT0000209	Afg3l1	114896	HITS-CLIP	21258322	Unspecified
mmu-mir-339-5p	MIMAT0000584	Akap8	57749	HITS-CLIP	21258322	Unspecified
mmu-mir-129-5p	MIMAT0000209	Ptges3	65019	HITS-CLIP	23142080	Unspecified
mmu-mir-129-5p	MIMAT0000209	Ptges3	100044627	HITS-CLIP	23142080	Unspecified
mmu-mir-30d-5p	MIMAT0000515	Lpar3	65086	HITS-CLIP	21258322	Unspecified
mmu-mir-30d-5p	MIMAT0000515	Lpar3	65086	HITS-CLIP	23597149	Unspecified
mmu-mir-129-5p	MIMAT0000209	Bean1	65112	HITS-CLIP	23142080	Unspecified
mmu-mir-129-5p	MIMAT0000209	Pmepa1	65112	HITS-CLIP	23142080	Unspecified
mmu-mir-27b-3p	MIMAT0000126	Ranbp17	66011	HITS-CLIP	21258322	Unspecified
mmu-mir-27b-3p	MIMAT0000126	Trem1	58217	HITS-CLIP	21258322	Unspecified
mmu-mir-27b-3p	MIMAT0000126	Trem1	58217	HITS-CLIP	25083871	Unspecified
mmu-mir-30d-5p	MIMAT0000515	Rrad	56437	HITS-CLIP	25083871	Unspecified
mmu-mir-129-5p	MIMAT0000209	Edaradd	79221	HITS-CLIP	23142080	Unspecified
mmu-mir-129-5p	MIMAT0000209	Rhoj	80860	HITS-CLIP	23142080	Unspecified
mmu-mir-129-5p	MIMAT0000209	Jdp2	77945	HITS-CLIP	25083871	Unspecified
mmu-mir-30d-5p	MIMAT0000515	Mgea5	76055	HITS-CLIP	25083871	Unspecified
mmu-mir-339-5p	MIMAT0000584	Siglece	83382	HITS-CLIP	21258322	Unspecified
mmu-mir-93-5p	MIMAT0000540	Nedd4l	83814	HITS-CLIP	25083871	Unspecified
mmu-mir-129-5p	MIMAT0000209	Tcf23	93842	HITS-CLIP	23142080	Unspecified
mmu-mir-30d-5p	MIMAT0000515	Narg2	93697	HITS-CLIP	25083871	Unspecified
mmu-mir-339-5p	MIMAT0000584	Dqx1	93838	HITS-CLIP	21258322	Unspecified
mmu-mir-27b-3p	MIMAT0000126	Pcdhb5	93876	HITS-CLIP	21258322	Unspecified
mmu-mir-129-5p	MIMAT0000209	Fkbp6	94244	HITS-CLIP	23597149	Unspecified
mmu-mir-129-5p	MIMAT0000209	Fkbp6	56449	HITS-CLIP	21258322	Unspecified
mmu-mir-129-5p	MIMAT0000209	Fkbp6	56449	HITS-CLIP	25083871	Unspecified
mmu-mir-129-5p	MIMAT0000209	Diexf	212439	HITS-CLIP	23142080	Unspecified
mmu-mir-129-5p	MIMAT0000209	Dlgap4	99151	HITS-CLIP	23142080	Unspecified
mmu-mir-339-5p	MIMAT0000584	Cercam	99151	HITS-CLIP	21258322	Unspecified
mmu-mir-148b-3p	MIMAT0000580	Clca2	229933	HITS-CLIP	21258322	Unspecified
mmu-mir-339-5p	MIMAT0000584	Isg20l2	229504	HITS-CLIP	21258322	Unspecified
mmu-mir-143-3p	MIMAT0000247	Acnat1	100061	HITS-CLIP	21258322	Unspecified
mmu-mir-129-5p	MIMAT0000209	Mob3c	212632	HITS-CLIP	25083871	Unspecified
mmu-mir-149-5p	MIMAT0000159	Spred3	101809	Sequencing	19536157	Unspecified
mmu-mir-339-5p	MIMAT0000584	Lars2	102436	HITS-CLIP	23597149	Unspecified
mmu-mir-339-5p	MIMAT0000584	Lars2	102436	HITS-CLIP	21258322	Unspecified
mmu-mir-339-5p	MIMAT0000584	AI597468	103266	HITS-CLIP	21258322	Unspecified
mmu-mir-339-5p	MIMAT0000584	AI597468	103266	HITS-CLIP	25083871	Unspecified
mmu-mir-129-5p	MIMAT0000209	Fam211b	192734	HITS-CLIP	23142080	Unspecified
mmu-mir-129-5p	MIMAT0000209	Enpp3	103573	HITS-CLIP	23142080	Unspecified
mmu-mir-149-5p	MIMAT0000159	Tns4	217169	HITS-CLIP	25083871	Unspecified
mmu-mir-129-5p	MIMAT0000209	Slc16a6	97761	HITS-CLIP	23142080	Unspecified
mmu-mir-30d-5p	MIMAT0000515	Cep170b	217882	HITS-CLIP	25083871	Unspecified
mmu-mir-30d-5p	MIMAT0000515	Cep170b	217882	HITS-CLIP	23142080	Unspecified
mmu-mir-30d-5p	MIMAT0000515	Cep170b	217882	HITS-CLIP	23597149	Unspecified
mmu-mir-339-5p	MIMAT0000584	Utp15	105372	HITS-CLIP	21258322	Unspecified
mmu-mir-129-5p	MIMAT0000209	Fam160b1	240514	HITS-CLIP	25083871	Unspecified
mmu-mir-339-5p	MIMAT0000584	Man2a2	140481	HITS-CLIP	21258322	Unspecified
mmu-mir-339-5p	MIMAT0000584	Pnpla3	116939	HITS-CLIP	21258322	Unspecified
mmu-mir-129-5p	MIMAT0000209	Tirap	117149	HITS-CLIP	21258322	Unspecified
mmu-mir-129-5p	MIMAT0000209	Tirap	117149	HITS-CLIP	25083871	Unspecified
mmu-mir-29a-3p	MIMAT0000535	Col4a6	71263	Luciferase assay//qRT-PCR//Western blot	23139829	Unspecified
mmu-mir-339-5p	MIMAT0000584	Elmo2	170736	HITS-CLIP	21258322	Unspecified
mmu-mir-129-5p	MIMAT0000209	Cspg4	121021	HITS-CLIP	23142080	Unspecified
mmu-mir-339-5p	MIMAT0000584	Ube2j2	235611	HITS-CLIP	21258322	Unspecified
mmu-mir-129-5p	MIMAT0000209	Slc7a12	140918	HITS-CLIP	23142080	Unspecified
mmu-mir-129-5p	MIMAT0000209	Med16	216154	HITS-CLIP	25083871	Unspecified
mmu-mir-93-5p	MIMAT0000540	Ppp1r3b	192654	HITS-CLIP	23597149	Unspecified
mmu-mir-339-5p	MIMAT0000584	Rhbdl3	246104	HITS-CLIP	23597149	Unspecified
mmu-mir-339-5p	MIMAT0000584	Rhbdl3	246104	HITS-CLIP	23142080	Unspecified
mmu-mir-339-5p	MIMAT0000584	Rhbdl3	246104	HITS-CLIP	25083871	Unspecified
mmu-mir-339-5p	MIMAT0000584	Rhbdl3	246104	HITS-CLIP	19536157	Unspecified
mmu-mir-339-5p	MIMAT0000584	Rhbdl3	246104	HITS-CLIP	21258322	Unspecified
mmu-mir-149-5p	MIMAT0000159	Fktn	246179	HITS-CLIP	21258322	Unspecified
mmu-mir-339-5p	MIMAT0000584	Slc24a6	170756	HITS-CLIP	21258322	Unspecified
mmu-mir-339-5p	MIMAT0000584	Slc24a6	170756	HITS-CLIP	25083871	Unspecified
mmu-mir-129-5p	MIMAT0000209	Prokr2	241915	HITS-CLIP	23142080	Unspecified
mmu-mir-339-5p	MIMAT0000584	Acer1	171168	HITS-CLIP	21258322	Unspecified
mmu-mir-129-5p	MIMAT0000209	Cytip	227929	HITS-CLIP	25083871	Unspecified
mmu-mir-129-5p	MIMAT0000209	Cytip	78286	HITS-CLIP	23142080	Unspecified
mmu-mir-129-5p	MIMAT0000209	Rbm47	245945	HITS-CLIP	25083871	Unspecified
mmu-mir-129-5p	MIMAT0000209	Rbm47	245945	HITS-CLIP	23142080	Unspecified
mmu-mir-339-5p	MIMAT0000584	Pycr1	209027	HITS-CLIP	21258322	Unspecified
mmu-mir-23a-3p	MIMAT0000532	Mtss1	211429	Immunohistochemistry//Luciferase assay//qRT-PCR//Western blot	22628407	Unspecified
mmu-mir-339-5p	MIMAT0000584	Dhrs7b	216820	HITS-CLIP	21258322	Unspecified
mmu-mir-27b-3p	MIMAT0000126	Rprd1a	225283	HITS-CLIP	21258322	Unspecified
mmu-mir-211-5p	MIMAT0000668	Exosc2	227800	HITS-CLIP	21258322	Unspecified
mmu-mir-129-5p	MIMAT0000209	Pdik1l	232855	HITS-CLIP	23142080	Unspecified
mmu-mir-328-3p	MIMAT0000565	Ms4a6c	73656	HITS-CLIP	21258322	Unspecified
mmu-mir-339-5p	MIMAT0000584	Zbtb8b	215627	HITS-CLIP	25083871	Unspecified
mmu-mir-339-5p	MIMAT0000584	Dclre1c	227525	HITS-CLIP	21258322	Unspecified
mmu-mir-101b-3p	MIMAT0000616	Rcor3	240067	HITS-CLIP	25083871	Unspecified
mmu-mir-339-5p	MIMAT0000584	C5ar2	319430	HITS-CLIP	23597149	Unspecified
mmu-mir-339-5p	MIMAT0000584	C5ar2	321019	HITS-CLIP	21258322	Unspecified
mmu-mir-148b-3p	MIMAT0000580	Gpr157	269604	HITS-CLIP	21258322	Unspecified
mmu-mir-339-5p	MIMAT0000584	Syt15	319508	HITS-CLIP	21258322	Unspecified
mmu-mir-30d-5p	MIMAT0000515	Zfp446	269870	HITS-CLIP	25083871	Unspecified
mmu-mir-339-5p	MIMAT0000584	Zfp446	269870	HITS-CLIP	21258322	Unspecified
mmu-mir-339-5p	MIMAT0000584	Zfp446	269870	HITS-CLIP	25083871	Unspecified
mmu-mir-129-5p	MIMAT0000209	Mb21d1	319554	HITS-CLIP	23142080	Unspecified
mmu-mir-129-5p	MIMAT0000209	Zmat1	215693	HITS-CLIP	25083871	Unspecified
mmu-mir-211-5p	MIMAT0000668	Itpripl2	319622	HITS-CLIP	21258322	Unspecified
mmu-mir-23a-3p	MIMAT0000532	Tmem241	338363	HITS-CLIP	25083871	Unspecified
mmu-mir-23b-3p	MIMAT0000125	Tmem241	338363	HITS-CLIP	25083871	Unspecified
mmu-mir-129-5p	MIMAT0000209	Fsd1l	319636	HITS-CLIP	25083871	Unspecified
mmu-mir-129-5p	MIMAT0000209	Fsd1l	319636	HITS-CLIP	23142080	Unspecified
mmu-mir-129-5p	MIMAT0000209	Tspyl5	242506	HITS-CLIP	23142080	Unspecified
mmu-mir-143-3p	MIMAT0000247	Myo5c	226539	HITS-CLIP	23597149	Unspecified
mmu-mir-339-5p	MIMAT0000584	Dars2	105242496	HITS-CLIP	21258322	Unspecified
mmu-mir-29a-3p	MIMAT0000535	Lactb2	223658	HITS-CLIP	21258322	Unspecified
mmu-mir-339-5p	MIMAT0000584	Mroh1	223658	HITS-CLIP	21258322	Unspecified
mmu-mir-151-3p	MIMAT0000161	Lrrc4c	241568	HITS-CLIP	21258322	Unspecified
mmu-mir-129-5p	MIMAT0000209	Lrrc4c	269623	HITS-CLIP	23142080	Unspecified
mmu-mir-129-5p	MIMAT0000209	Ammecr1l	225339	HITS-CLIP	23142080	Unspecified
mmu-mir-339-5p	MIMAT0000584	Smtnl2	276829	HITS-CLIP	21258322	Unspecified
mmu-mir-129-5p	MIMAT0000209	Uhrf1bp1l	75089	HITS-CLIP	23142080	Unspecified
mmu-mir-129-5p	MIMAT0000209	Tmcc3	319888	HITS-CLIP	21258322	Unspecified
mmu-mir-211-5p	MIMAT0000668	Tmcc3	319888	HITS-CLIP	21258322	Unspecified
mmu-mir-129-5p	MIMAT0000209	Oacyl	319888	HITS-CLIP	25083871	Unspecified
mmu-mir-129-5p	MIMAT0000209	Fam161b	214855	HITS-CLIP	23142080	Unspecified
mmu-mir-31-5p	MIMAT0000538	Ttll1	319953	HITS-CLIP	21258322	Unspecified
mmu-mir-129-5p	MIMAT0000209	Nyap2	269702	HITS-CLIP	23142080	Unspecified
mmu-mir-129-5p	MIMAT0000209	Jhdm1d	217303	HITS-CLIP	25083871	Unspecified
mmu-mir-30d-5p	MIMAT0000515	Cd300a	217303	HITS-CLIP	21258322	Unspecified
mmu-mir-30d-5p	MIMAT0000515	Cd300a	217303	HITS-CLIP	25083871	Unspecified
mmu-mir-339-5p	MIMAT0000584	Gdpgp1	269952	HITS-CLIP	21258322	Unspecified
mmu-mir-129-5p	MIMAT0000209	Plekhm3	193003	HITS-CLIP	23142080	Unspecified
mmu-mir-143-3p	MIMAT0000247	Rreb1	171286	ChIP-seq//Luciferase assay//Microarray//qRT-PCR//Western blot	21159816	Unspecified
mmu-mir-129-5p	MIMAT0000209	Rnf152	320311	HITS-CLIP	23142080	Unspecified
mmu-mir-339-5p	MIMAT0000584	Zfp799	240064	HITS-CLIP	21258322	Unspecified
mmu-mir-339-5p	MIMAT0000584	Mmp25	240047	HITS-CLIP	21258322	Unspecified
mmu-mir-151-5p	MIMAT0004536	Rinl	320435	HITS-CLIP	21258322	Unspecified
mmu-mir-339-5p	MIMAT0000584	Rinl	320435	HITS-CLIP	21258322	Unspecified
mmu-mir-211-5p	MIMAT0000668	Arhgap11a	228482	HITS-CLIP	25083871	Unspecified
mmu-mir-339-5p	MIMAT0000584	Ptchd2	242748	HITS-CLIP	21258322	Unspecified
mmu-mir-103-3p	MIMAT0000546	Mbtps2	270669	HITS-CLIP	25083871	Unspecified
mmu-mir-149-5p	MIMAT0000159	Mapkap1	227743	HITS-CLIP	23597149	Unspecified
mmu-mir-149-5p	MIMAT0000159	Mapkap1	227743	HITS-CLIP	21258322	Unspecified
mmu-mir-361-5p	MIMAT0000704	Endov	338371	HITS-CLIP	21258322	Unspecified
mmu-mir-339-5p	MIMAT0000584	Zfp780b	320802	HITS-CLIP	25083871	Unspecified
mmu-mir-129-5p	MIMAT0000209	Ifitm10	320802	HITS-CLIP	23142080	Unspecified
mmu-mir-328-3p	MIMAT0000565	Nkain3	225791	HITS-CLIP	21258322	Unspecified
mmu-mir-129-5p	MIMAT0000209	Zadh2	211329	HITS-CLIP	21258322	Unspecified
mmu-mir-339-5p	MIMAT0000584	Rnd1	223881	HITS-CLIP	21258322	Unspecified
mmu-mir-339-5p	MIMAT0000584	Fam65b	193385	HITS-CLIP	23597149	Unspecified
mmu-mir-339-5p	MIMAT0000584	Fam65b	226844	HITS-CLIP	21258322	Unspecified
mmu-mir-129-5p	MIMAT0000209	Gjd4	209584	HITS-CLIP	23142080	Unspecified
mmu-mir-339-5p	MIMAT0000584	Senp1	223870	HITS-CLIP	25083871	Unspecified
mmu-mir-151-5p	MIMAT0004536	Efcab4a	213573	HITS-CLIP	25083871	Unspecified
mmu-mir-339-5p	MIMAT0000584	Efcab4a	213573	HITS-CLIP	21258322	Unspecified
mmu-mir-151-5p	MIMAT0004536	Efcab4a	213573	HITS-CLIP	21258322	Unspecified
mmu-mir-148b-3p	MIMAT0000580	Scml4	268297	HITS-CLIP	21258322	Unspecified
mmu-mir-23b-3p	MIMAT0000125	Itpk1	217837	HITS-CLIP	21258322	Unspecified
mmu-mir-23a-3p	MIMAT0000532	Itpk1	217837	HITS-CLIP	21258322	Unspecified
mmu-mir-339-5p	MIMAT0000584	Car9	230099	HITS-CLIP	21258322	Unspecified
mmu-mir-872-5p	MIMAT0004934	Als2cl	235633	HITS-CLIP	21258322	Unspecified
mmu-mir-339-5p	MIMAT0000584	Rbm11	224344	HITS-CLIP	21258322	Unspecified
mmu-mir-149-5p	MIMAT0000159	BC030476	239368	HITS-CLIP	21258322	Unspecified
mmu-mir-149-5p	MIMAT0000159	BC030476	239368	HITS-CLIP	25083871	Unspecified
mmu-mir-339-5p	MIMAT0000584	Hist1h2ac	15077	HITS-CLIP	21258322	Unspecified
mmu-mir-339-5p	MIMAT0000584	Vsig10	231668	HITS-CLIP	21258322	Unspecified
mmu-mir-211-5p	MIMAT0000668	Afmid	216858	HITS-CLIP	21258322	Unspecified
mmu-let-7d-5p	MIMAT0000383	Tnfrsf26	244237	HITS-CLIP	21258322	Unspecified
mmu-let-7c-5p	MIMAT0000523	Tnfrsf26	244237	HITS-CLIP	21258322	Unspecified
mmu-let-7a-5p	MIMAT0000521	Tnfrsf26	244237	HITS-CLIP	21258322	Unspecified
mmu-let-7g-5p	MIMAT0000121	Tnfrsf26	244237	HITS-CLIP	21258322	Unspecified
mmu-mir-31-5p	MIMAT0000538	Tbc1d2	381605	HITS-CLIP	23142080	Unspecified
mmu-mir-339-5p	MIMAT0000584	Cybrd1	73649	HITS-CLIP	21258322	Unspecified
mmu-mir-129-5p	MIMAT0000209	Ybey	216119	HITS-CLIP	25083871	Unspecified
mmu-mir-129-5p	MIMAT0000209	Nanos1	76199	HITS-CLIP	23142080	Unspecified
mmu-mir-149-5p	MIMAT0000159	BC003965	214489	HITS-CLIP	21258322	Unspecified
mmu-mir-149-5p	MIMAT0000159	BC003965	214489	HITS-CLIP	25083871	Unspecified
mmu-mir-129-5p	MIMAT0000209	BC003965	214489	HITS-CLIP	23142080	Unspecified
mmu-mir-149-5p	MIMAT0000159	BC026590	230234	Sequencing	19536157	Unspecified
mmu-mir-339-5p	MIMAT0000584	Bloc1s3	233805	HITS-CLIP	21258322	Unspecified
mmu-mir-211-5p	MIMAT0000668	Zfp229	381067	HITS-CLIP	21258322	Unspecified
mmu-mir-129-5p	MIMAT0000209	Pak6	214230	HITS-CLIP	23142080	Unspecified
mmu-mir-339-5p	MIMAT0000584	Hapln4	330790	HITS-CLIP	25083871	Unspecified
mmu-mir-339-5p	MIMAT0000584	Tigd3	333193	HITS-CLIP	21258322	Unspecified
mmu-mir-339-5p	MIMAT0000584	Klhl41	228003	HITS-CLIP	21258322	Unspecified
mmu-mir-93-5p	MIMAT0000540	Mctp2	244698	HITS-CLIP	23142080	Unspecified
mmu-mir-151-3p	MIMAT0000161	Rmi2	223970	HITS-CLIP	25083871	Unspecified
mmu-mir-339-5p	MIMAT0000584	Rmi2	227357	HITS-CLIP	21258322	Unspecified
mmu-mir-129-5p	MIMAT0000209	Ccdc32	269037	HITS-CLIP	21258322	Unspecified
mmu-mir-320-3p	MIMAT0000666	Ccdc121	403180	HITS-CLIP	25083871	Unspecified
mmu-mir-23a-3p	MIMAT0000532	Rbm44	330267	HITS-CLIP	23142080	Unspecified
mmu-mir-23b-3p	MIMAT0000125	Rbm44	380702	HITS-CLIP	23142080	Unspecified
mmu-mir-129-5p	MIMAT0000209	Hjurp	381280	HITS-CLIP	23142080	Unspecified
mmu-mir-129-5p	MIMAT0000209	Hjurp	212427	HITS-CLIP	23142080	Unspecified
mmu-mir-339-5p	MIMAT0000584	Nsl1	381318	HITS-CLIP	25083871	Unspecified
mmu-mir-328-3p	MIMAT0000565	Aim2	383619	HITS-CLIP	21258322	Unspecified
mmu-mir-129-5p	MIMAT0000209	Triml1	237761	HITS-CLIP	26203562	Unspecified
mmu-mir-339-5p	MIMAT0000584	Dhx37	208144	HITS-CLIP	21258322	Unspecified
mmu-mir-339-5p	MIMAT0000584	Dhx37	208144	HITS-CLIP	25083871	Unspecified
mmu-mir-23a-3p	MIMAT0000532	Fam160b2	239170	HITS-CLIP	23597149	Unspecified
mmu-mir-23b-3p	MIMAT0000125	Fam160b2	239170	HITS-CLIP	23597149	Unspecified
mmu-mir-23b-3p	MIMAT0000125	Fam160b2	239170	HITS-CLIP	25083871	Unspecified
mmu-mir-23b-3p	MIMAT0000125	Fam160b2	239170	HITS-CLIP	23142080	Unspecified
mmu-mir-23b-3p	MIMAT0000125	Fam160b2	239170	HITS-CLIP	19536157	Unspecified
mmu-mir-23a-3p	MIMAT0000532	Fam160b2	239170	HITS-CLIP	21258322	Unspecified
mmu-mir-23a-3p	MIMAT0000532	Fam160b2	239170	HITS-CLIP	19536157	Unspecified
mmu-mir-23a-3p	MIMAT0000532	Fam160b2	239170	HITS-CLIP	23142080	Unspecified
mmu-mir-23b-3p	MIMAT0000125	Fam160b2	239170	HITS-CLIP	21258322	Unspecified
mmu-mir-23a-3p	MIMAT0000532	Fam160b2	239170	HITS-CLIP	25083871	Unspecified
mmu-mir-339-5p	MIMAT0000584	Ecm2	407800	HITS-CLIP	21258322	Unspecified
mmu-mir-149-5p	MIMAT0000159	Zfp941	407812	HITS-CLIP	21258322	Unspecified
mmu-mir-1249-3p	MIMAT0010560	Zfp941	407812	HITS-CLIP	25083871	Unspecified
mmu-mir-339-5p	MIMAT0000584	Tstd2	237926	HITS-CLIP	25083871	Unspecified
mmu-mir-29a-3p	MIMAT0000535	Rsad1	237926	HITS-CLIP	21258322	Unspecified
mmu-mir-129-5p	MIMAT0000209	Slc17a8	216227	HITS-CLIP	25083871	Unspecified
mmu-mir-129-5p	MIMAT0000209	Klhl31	244923	HITS-CLIP	23142080	Unspecified
mmu-mir-320-3p	MIMAT0000666	Synb	239167	HITS-CLIP	23597149	Unspecified
mmu-mir-320-3p	MIMAT0000666	Synb	239167	HITS-CLIP	25083871	Unspecified
mmu-mir-30d-5p	MIMAT0000515	Zfp711	232035	HITS-CLIP	25083871	Unspecified
mmu-mir-339-5p	MIMAT0000584	Mkl2	239719	HITS-CLIP	25083871	Unspecified
mmu-mir-129-5p	MIMAT0000209	Cbx6	70997	HITS-CLIP	25083871	Unspecified
mmu-mir-339-5p	MIMAT0000584	Mdc1	240087	HITS-CLIP	21258322	Unspecified
mmu-mir-339-5p	MIMAT0000584	Xkrx	331524	HITS-CLIP	25083871	Unspecified
mmu-mir-339-5p	MIMAT0000584	Xkrx	545938	HITS-CLIP	21258322	Unspecified
mmu-mir-148b-3p	MIMAT0000580	Zfp607	545938	HITS-CLIP	21258322	Unspecified
mmu-mir-148b-3p	MIMAT0000580	Ms4a15	545279	HITS-CLIP	23142080	Unspecified
mmu-mir-93-5p	MIMAT0000540	Neurl1b	240055	HITS-CLIP	25083871	Unspecified
mmu-mir-129-5p	MIMAT0000209	Gm5494	433107	HITS-CLIP	21258322	Unspecified
mmu-mir-101b-3p	MIMAT0000616	Bend4	666938	HITS-CLIP	25083871	Unspecified
mmu-mir-148b-3p	MIMAT0000580	Trim43b	666747	HITS-CLIP	21258322	Unspecified
mmu-mir-129-5p	MIMAT0000209	Trabd2b	623781	HITS-CLIP	23142080	Unspecified
mmu-mir-29a-3p	MIMAT0000535	Gm14137	623781	HITS-CLIP	21258322	Unspecified
mmu-mir-339-5p	MIMAT0000584	Zfp345	628308	HITS-CLIP	21258322	Unspecified
mmu-mir-328-3p	MIMAT0000565	Gm14420	628308	HITS-CLIP	21258322	Unspecified
mmu-mir-151-3p	MIMAT0000161	Mup14	100039116	HITS-CLIP	23597149	Unspecified
mmu-let-7d-5p	MIMAT0000383	Mup17	100039089	HITS-CLIP	23597149	Unspecified
mmu-let-7d-5p	MIMAT0000383	Mup17	100048885	HITS-CLIP	23597149	Unspecified
mmu-let-7d-5p	MIMAT0000383	Mup17	100039206	HITS-CLIP	23597149	Unspecified
mmu-let-7g-5p	MIMAT0000121	Mup17	100039089	HITS-CLIP	23597149	Unspecified
mmu-let-7g-5p	MIMAT0000121	Mup17	100048885	HITS-CLIP	23597149	Unspecified
mmu-let-7g-5p	MIMAT0000121	Mup17	100039206	HITS-CLIP	23597149	Unspecified
mmu-let-7c-5p	MIMAT0000523	Mup17	100039089	HITS-CLIP	23597149	Unspecified
mmu-let-7c-5p	MIMAT0000523	Mup17	100048885	HITS-CLIP	23597149	Unspecified
mmu-let-7c-5p	MIMAT0000523	Mup17	100039206	HITS-CLIP	23597149	Unspecified
mmu-mir-151-3p	MIMAT0000161	Mup17	100039089	HITS-CLIP	23597149	Unspecified
mmu-mir-151-3p	MIMAT0000161	Mup17	100048885	HITS-CLIP	23597149	Unspecified
mmu-mir-151-3p	MIMAT0000161	Mup17	100039206	HITS-CLIP	23597149	Unspecified
mmu-let-7a-5p	MIMAT0000521	Mup17	100039089	HITS-CLIP	23597149	Unspecified
mmu-let-7a-5p	MIMAT0000521	Mup17	100048885	HITS-CLIP	23597149	Unspecified
mmu-let-7a-5p	MIMAT0000521	Mup17	100039206	HITS-CLIP	23597149	Unspecified
mmu-mir-151-3p	MIMAT0000161	Mup19	100189605	HITS-CLIP	23597149	Unspecified
mmu-let-7c-5p	MIMAT0000523	Mup11	100039028	HITS-CLIP	23597149	Unspecified
mmu-mir-151-3p	MIMAT0000161	Mup11	100039028	HITS-CLIP	23597149	Unspecified
mmu-let-7a-5p	MIMAT0000521	Mup11	100039028	HITS-CLIP	23597149	Unspecified
mmu-let-7d-5p	MIMAT0000383	Mup11	100039028	HITS-CLIP	23597149	Unspecified
mmu-let-7g-5p	MIMAT0000121	Mup11	100039028	HITS-CLIP	23597149	Unspecified
mmu-mir-151-3p	MIMAT0000161	Mup12	100039054	HITS-CLIP	23597149	Unspecified
mmu-mir-151-3p	MIMAT0000161	Mup15	100039150	HITS-CLIP	23597149	Unspecified
mmu-mir-211-5p	MIMAT0000668	Gm20172		HITS-CLIP	25083871	Unspecified
mmu-mir-211-5p	MIMAT0000668	Gm20172		HITS-CLIP	23597149	Unspecified
mmu-mir-129-5p	MIMAT0000209	Tmppe	100504715	HITS-CLIP	21258322	Unspecified
mmu-mir-339-5p	MIMAT0000584	Aco1	11428	HITS-CLIP	21258322	Unspecified
mmu-mir-339-5p	MIMAT0000584	Adra2b	11552	HITS-CLIP	21258322	Unspecified
mmu-mir-129-5p	MIMAT0000209	Adrb1	320129	HITS-CLIP	23142080	Unspecified
mmu-mir-129-5p	MIMAT0000209	Btg1	12226	HITS-CLIP	25083871	Unspecified
mmu-mir-339-5p	MIMAT0000584	Car8	12319	HITS-CLIP	21258322	Unspecified
mmu-mir-129-5p	MIMAT0000209	Car8	12319	HITS-CLIP	23142080	Unspecified
mmu-mir-93-5p	MIMAT0000540	Cd28	12487	HITS-CLIP	25083871	Unspecified
mmu-mir-93-5p	MIMAT0000540	Cd28	12487	HITS-CLIP	25083871	Unspecified
mmu-mir-93-5p	MIMAT0000540	Cd28	12487	HITS-CLIP	23142080	Unspecified
mmu-mir-93-5p	MIMAT0000540	Cd28	12487	HITS-CLIP	23142080	Unspecified
mmu-mir-29a-3p	MIMAT0000535	Col4a5	12830	Luciferase assay//qRT-PCR//Western blot	23139829	Unspecified
mmu-mir-129-5p	MIMAT0000209	Col8a1	12837	HITS-CLIP	23142080	Unspecified
mmu-mir-99b-5p	MIMAT0000132	Comp	12845	HITS-CLIP	21258322	Unspecified
mmu-mir-211-5p	MIMAT0000668	Comt	12846	HITS-CLIP	25083871	Unspecified
mmu-mir-211-5p	MIMAT0000668	Comt	12846	HITS-CLIP	25083871	Unspecified
mmu-mir-211-5p	MIMAT0000668	Comt	12846	HITS-CLIP	21258322	Unspecified
mmu-mir-211-5p	MIMAT0000668	Comt	12846	HITS-CLIP	21258322	Unspecified
mmu-mir-211-5p	MIMAT0000668	Comt	12846	HITS-CLIP	23142080	Unspecified
mmu-mir-211-5p	MIMAT0000668	Comt	12846	HITS-CLIP	23142080	Unspecified
mmu-mir-129-5p	MIMAT0000209	Cp	12902	HITS-CLIP	23142080	Unspecified
mmu-mir-129-5p	MIMAT0000209	Cr2	12944	HITS-CLIP	23142080	Unspecified
mmu-mir-129-5p	MIMAT0000209	Cybb	13063	HITS-CLIP	23142080	Unspecified
mmu-mir-320-3p	MIMAT0000666	Cyp1a2	13106	HITS-CLIP	25083871	Unspecified
mmu-mir-101b-3p	MIMAT0000616	Mapre1	13589	HITS-CLIP	25083871	Unspecified
mmu-mir-339-5p	MIMAT0000584	Spib	272382	HITS-CLIP	21258322	Unspecified
mmu-mir-129-5p	MIMAT0000209	Npm3	20725	HITS-CLIP	23142080	Unspecified
mmu-mir-339-5p	MIMAT0000584	Epb4.2	13828	HITS-CLIP	21258322	Unspecified
mmu-mir-339-5p	MIMAT0000584	Gaa	14395	HITS-CLIP	21258322	Unspecified
mmu-mir-339-5p	MIMAT0000584	Gata1	14460	HITS-CLIP	25083871	Unspecified
mmu-mir-129-5p	MIMAT0000209	Gdf3	14583	HITS-CLIP	23142080	Unspecified
mmu-mir-339-5p	MIMAT0000584	Gfpt1	14583	HITS-CLIP	21258322	Unspecified
mmu-mir-339-5p	MIMAT0000584	Slc2a4	20528	HITS-CLIP	21258322	Unspecified
mmu-mir-129-5p	MIMAT0000209	Gnaz	14751	HITS-CLIP	25083871	Unspecified
mmu-mir-99b-5p	MIMAT0000132	Grik3	14807	HITS-CLIP	23597149	Unspecified
mmu-mir-148b-3p	MIMAT0000580	Grik3	14807	HITS-CLIP	23597149	Unspecified
mmu-mir-148b-3p	MIMAT0000580	Grik3	14807	HITS-CLIP	25083871	Unspecified
mmu-mir-148b-3p	MIMAT0000580	Grik3	14807	HITS-CLIP	19536157	Unspecified
mmu-mir-328-3p	MIMAT0000565	H2-Q4	15015	HITS-CLIP	21258322	Unspecified
mmu-mir-148b-3p	MIMAT0000580	H2-T23	15040	HITS-CLIP	21258322	Unspecified
mmu-mir-129-5p	MIMAT0000209	Hao1	15112	HITS-CLIP	23142080	Unspecified
mmu-mir-129-5p	MIMAT0000209	Hoxb1	15410	HITS-CLIP	23142080	Unspecified
mmu-mir-129-5p	MIMAT0000209	Hoxb3	15410	HITS-CLIP	23142080	Unspecified
mmu-mir-30d-5p	MIMAT0000515	Hoxb3	15410	HITS-CLIP	25083871	Unspecified
mmu-mir-129-5p	MIMAT0000209	Hoxc10	15423	HITS-CLIP	23142080	Unspecified
mmu-mir-149-5p	MIMAT0000159	Il5ra	16192	HITS-CLIP	25083871	Unspecified
mmu-let-7a-5p	MIMAT0000521	IL6	16362	ELISA//Luciferase assay//qRT-PCR	24001203	Unspecified
mmu-mir-148b-3p	MIMAT0000580	Itgb3	16416	HITS-CLIP	23142080	Unspecified
mmu-mir-148b-3p	MIMAT0000580	Itgb3	16416	HITS-CLIP	23597149	Unspecified
mmu-mir-148b-3p	MIMAT0000580	Itgb3	16416	HITS-CLIP	25083871	Unspecified
mmu-mir-148b-3p	MIMAT0000580	Itgb3	16416	HITS-CLIP	21258322	Unspecified
mmu-mir-129-5p	MIMAT0000209	Itgb4	192897	HITS-CLIP	23142080	Unspecified
mmu-mir-129-5p	MIMAT0000209	Itgb6	16423	HITS-CLIP	23142080	Unspecified
mmu-mir-27b-3p	MIMAT0000126	Lifr	16880	HITS-CLIP	23597149	Unspecified
mmu-mir-129-5p	MIMAT0000209	Lmna	21898	HITS-CLIP	23142080	Unspecified
mmu-mir-129-5p	MIMAT0000209	Mak	17161	HITS-CLIP	23142080	Unspecified
mmu-mir-328-3p	MIMAT0000565	Maoa	17161	HITS-CLIP	21258322	Unspecified
mmu-mir-339-5p	MIMAT0000584	Mcc	328949	HITS-CLIP	21258322	Unspecified
mmu-mir-129-5p	MIMAT0000209	Ncl	17975	HITS-CLIP	25083871	Unspecified
mmu-mir-129-5p	MIMAT0000209	Nos3	18127	HITS-CLIP	23142080	Unspecified
mmu-mir-129-5p	MIMAT0000209	Osbp	76303	HITS-CLIP	23142080	Unspecified
mmu-mir-129-5p	MIMAT0000209	Pax2	18505	HITS-CLIP	23142080	Unspecified
mmu-mir-31-5p	MIMAT0000538	Pdgfb	18591	Western blot//Reporter assay//Luciferase assay	18500251	Unspecified
mmu-mir-129-5p	MIMAT0000209	Prf1	18646	HITS-CLIP	23142080	Unspecified
mmu-mir-30d-5p	MIMAT0000515	Serpine1	18787	HITS-CLIP	23142080	Unspecified
mmu-mir-320-3p	MIMAT0000666	Serpine1	18792	HITS-CLIP	23142080	Unspecified
mmu-mir-339-5p	MIMAT0000584	Ctsa	19025	HITS-CLIP	25083871	Unspecified
mmu-mir-339-5p	MIMAT0000584	Ctsa	19025	HITS-CLIP	21258322	Unspecified
mmu-mir-339-5p	MIMAT0000584	Ptpn2	19255	HITS-CLIP	21258322	Unspecified
mmu-mir-23b-3p	MIMAT0000125	Ptpre	19267	HITS-CLIP	21258322	Unspecified
mmu-mir-23a-3p	MIMAT0000532	Ptpre	19267	HITS-CLIP	21258322	Unspecified
mmu-mir-339-5p	MIMAT0000584	Rac2	19354	HITS-CLIP	21258322	Unspecified
mmu-mir-151-5p	MIMAT0004536	Rac2	19354	HITS-CLIP	21258322	Unspecified
mmu-mir-27b-3p	MIMAT0000126	Ret	19713	HITS-CLIP	25083871	Unspecified
mmu-mir-339-5p	MIMAT0000584	Trim27	19720	HITS-CLIP	21258322	Unspecified
mmu-mir-339-5p	MIMAT0000584	Sox7	20680	HITS-CLIP	21258322	Unspecified
mmu-mir-339-5p	MIMAT0000584	Il1rl1	17082	HITS-CLIP	21258322	Unspecified
mmu-mir-339-5p	MIMAT0000584	Il1rl1	17082	HITS-CLIP	23597149	Unspecified
mmu-mir-23b-3p	MIMAT0000125	Tgfb2	21808	HITS-CLIP	25083871	Unspecified
mmu-mir-23a-3p	MIMAT0000532	Tgfb2	21808	HITS-CLIP	25083871	Unspecified
mmu-mir-93-5p	MIMAT0000540	Timp2	21858	HITS-CLIP	23142080	Unspecified
mmu-mir-129-5p	MIMAT0000209	Cdh4	53817	HITS-CLIP	23142080	Unspecified
mmu-mir-211-5p	MIMAT0000668	St3gal2	20444	HITS-CLIP	21258322	Unspecified
mmu-mir-30d-5p	MIMAT0000515	Pigh	13512	HITS-CLIP	25083871	Unspecified
mmu-mir-339-5p	MIMAT0000584	Prdx1	18477	HITS-CLIP	21258322	Unspecified
mmu-mir-339-5p	MIMAT0000584	Ptk6	20459	HITS-CLIP	21258322	Unspecified
mmu-mir-23a-3p	MIMAT0000532	Bax	20592	Luciferase assay	25057207	Unspecified
mmu-mir-129-5p	MIMAT0000209	Slc1a3	17135	HITS-CLIP	23142080	Unspecified
mmu-mir-149-5p	MIMAT0000159	1190002N15Rik	68861	Sequencing	19536157	Unspecified
mmu-mir-129-5p	MIMAT0000209	1200014J11Rik	66874	HITS-CLIP	23142080	Unspecified
mmu-mir-129-5p	MIMAT0000209	1600029D21Rik	76509	HITS-CLIP	23142080	Unspecified
mmu-mir-129-5p	MIMAT0000209	1810041L15Rik	72301	HITS-CLIP	23142080	Unspecified
mmu-mir-129-5p	MIMAT0000209	2010012O05Rik	66439	HITS-CLIP	21258322	Unspecified
mmu-mir-149-5p	MIMAT0000159	2010012O05Rik	66439	HITS-CLIP	21258322	Unspecified
mmu-mir-129-5p	MIMAT0000209	2010012O05Rik	66439	HITS-CLIP	25083871	Unspecified
mmu-mir-129-5p	MIMAT0000209	2010012O05Rik	66439	HITS-CLIP	23142080	Unspecified
mmu-mir-149-5p	MIMAT0000159	2010012O05Rik	66439	HITS-CLIP	25083871	Unspecified
mmu-mir-149-5p	MIMAT0000159	2010012O05Rik	66439	HITS-CLIP	23142080	Unspecified
mmu-mir-339-5p	MIMAT0000584	2010315B03Rik	630836	HITS-CLIP	21258322	Unspecified
mmu-mir-149-5p	MIMAT0000159	2510039O18Rik	77034	Sequencing	19536157	Unspecified
mmu-mir-129-5p	MIMAT0000209	2510049J12Rik	70291	HITS-CLIP	23142080	Unspecified
mmu-mir-129-5p	MIMAT0000209	2510049J12Rik	70291	HITS-CLIP	25083871	Unspecified
mmu-mir-149-5p	MIMAT0000159	2700089E24Rik	381820	Sequencing	19536157	Unspecified
mmu-mir-339-5p	MIMAT0000584	2810006K23Rik	72650	HITS-CLIP	21258322	Unspecified
mmu-mir-339-5p	MIMAT0000584	2810474O19Rik	67246	HITS-CLIP	21258322	Unspecified
mmu-mir-149-5p	MIMAT0000159	2900026A02Rik	243219	HITS-CLIP	23142080	Unspecified
mmu-mir-211-5p	MIMAT0000668	4921509C19Rik	381393	HITS-CLIP	21258322	Unspecified
mmu-mir-29a-3p	MIMAT0000535	4921536K21Rik	67430	HITS-CLIP	21258322	Unspecified
mmu-mir-129-5p	MIMAT0000209	4930430F08Rik	68281	HITS-CLIP	25083871	Unspecified
mmu-mir-339-5p	MIMAT0000584	4930519G04Rik	67593	HITS-CLIP	21258322	Unspecified
mmu-mir-101b-3p	MIMAT0000616	4930539E08Rik	207819	HITS-CLIP	21258322	Unspecified
mmu-mir-129-5p	MIMAT0000209	4931406P16Rik	233103	HITS-CLIP	23142080	Unspecified
mmu-mir-149-5p	MIMAT0000159	4933426M11Rik	217684	Sequencing	19536157	Unspecified
mmu-mir-211-5p	MIMAT0000668	5730409E04Rik	230757	HITS-CLIP	21258322	Unspecified
mmu-mir-211-5p	MIMAT0000668	5730409E04Rik	230757	HITS-CLIP	23597149	Unspecified
mmu-mir-129-5p	MIMAT0000209	5730455P16Rik	70591	HITS-CLIP	25083871	Unspecified
mmu-mir-339-5p	MIMAT0000584	6030458C11Rik	77877	HITS-CLIP	21258322	Unspecified
mmu-mir-149-5p	MIMAT0000159	6030458C11Rik	77877	Sequencing	19536157	Unspecified
mmu-mir-149-5p	MIMAT0000159	8430419L09Rik	74525	Sequencing	19536157	Unspecified
mmu-mir-339-5p	MIMAT0000584	9330159F19Rik	212448	HITS-CLIP	21258322	Unspecified
mmu-mir-339-5p	MIMAT0000584	9330159F19Rik	212448	HITS-CLIP	23597149	Unspecified
mmu-mir-339-5p	MIMAT0000584	A530054K11Rik	212281	HITS-CLIP	25083871	Unspecified
mmu-mir-129-5p	MIMAT0000209	A830018L16Rik	320492	HITS-CLIP	25083871	Unspecified
mmu-mir-149-5p	MIMAT0000159	Aagab	66939	Sequencing	19536157	Unspecified
mmu-mir-129-5p	MIMAT0000209	Cpox	12892	HITS-CLIP	23142080	Unspecified
mmu-mir-149-5p	MIMAT0000159	Cpox	12892	Sequencing	19536157	Unspecified
mmu-mir-339-5p	MIMAT0000584	Abcc9	20928	HITS-CLIP	21258322	Unspecified
mmu-mir-149-5p	MIMAT0000159	Ablim1	226251	Sequencing	19536157	Unspecified
mmu-mir-328-3p	MIMAT0000565	Grk4	14772	HITS-CLIP	21258322	Unspecified
mmu-mir-30d-5p	MIMAT0000515	Gskip	66787	HITS-CLIP	25083871	Unspecified
mmu-mir-149-5p	MIMAT0000159	Csnk1a1	93687	Sequencing	19536157	Unspecified
mmu-mir-129-5p	MIMAT0000209	Csnk1g1	214897	HITS-CLIP	23142080	Unspecified
mmu-mir-149-5p	MIMAT0000159	Acot11	329910	Sequencing	19536157	Unspecified
mmu-mir-129-5p	MIMAT0000209	Acot2	171210	HITS-CLIP	23142080	Unspecified
mmu-mir-149-5p	MIMAT0000159	Acvr1b	11479	Sequencing	19536157	Unspecified
mmu-mir-148b-3p	MIMAT0000580	Adam19	11492	HITS-CLIP	25083871	Unspecified
mmu-mir-29a-3p	MIMAT0000535	Hdac4	208727	Luciferase assay//qRT-PCR//Western blot	21324893	Unspecified
mmu-mir-149-5p	MIMAT0000159	Adamts16	271127	Sequencing	19536157	Unspecified
mmu-mir-29a-3p	MIMAT0000535	Cx3cl1	20312	ELISA//Luciferase assay//qRT-PCR	23880139	Unspecified
mmu-mir-149-5p	MIMAT0000159	Cxadr	13052	Sequencing	19536157	Unspecified
mmu-mir-149-5p	MIMAT0000159	Adar	56417	Sequencing	19536157	Unspecified
mmu-mir-149-5p	MIMAT0000159	Adck4	76889	Sequencing	19536157	Unspecified
mmu-mir-149-5p	MIMAT0000159	Adcy1	432530	Sequencing	19536157	Unspecified
mmu-mir-149-5p	MIMAT0000159	Add3	27360	Sequencing	19536157	Unspecified
mmu-mir-101b-3p	MIMAT0000616	Hif1a	15251	HITS-CLIP	25083871	Unspecified
mmu-mir-129-5p	MIMAT0000209	Hif1a	15251	HITS-CLIP	25083871	Unspecified
mmu-mir-149-5p	MIMAT0000159	Scamp5	56807	Sequencing	19536157	Unspecified
mmu-mir-149-5p	MIMAT0000159	Hip1	215114	Sequencing	19536157	Unspecified
mmu-mir-129-5p	MIMAT0000209	D630003M21Rik	228846	HITS-CLIP	23142080	Unspecified
mmu-mir-149-5p	MIMAT0000159	Ago1	236511	HITS-CLIP	23142080	Unspecified
mmu-mir-149-5p	MIMAT0000159	Ahcyl1	229709	Sequencing	19536157	Unspecified
mmu-mir-129-5p	MIMAT0000209	Dapk1	69635	HITS-CLIP	23142080	Unspecified
mmu-mir-129-5p	MIMAT0000209	Daxx	13163	HITS-CLIP	25083871	Unspecified
mmu-mir-129-5p	MIMAT0000209	Daxx	13163	HITS-CLIP	23142080	Unspecified
mmu-mir-149-5p	MIMAT0000159	Dazap2	23994	Sequencing	19536157	Unspecified
mmu-mir-149-5p	MIMAT0000159	Aicda	11628	qRT-PCR	18762567	Unspecified
mmu-mir-149-5p	MIMAT0000159	Ttyh3	78339	Sequencing	19536157	Unspecified
mmu-mir-339-5p	MIMAT0000584	Ajuba	16475	HITS-CLIP	25083871	Unspecified
mmu-mir-339-5p	MIMAT0000584	Ajuba	16475	HITS-CLIP	21258322	Unspecified
mmu-mir-151-5p	MIMAT0004536	AK010878	100233175	HITS-CLIP	21258322	Unspecified
mmu-mir-148b-3p	MIMAT0000580	Hpca	15444	HITS-CLIP	23142080	Unspecified
mmu-mir-103-3p	MIMAT0000546	Ddx19b	234733	HITS-CLIP	23597149	Unspecified
mmu-mir-149-5p	MIMAT0000159	Akt1	11651	Sequencing	19536157	Unspecified
mmu-mir-149-5p	MIMAT0000159	Aldh9a1	56752	Sequencing	19536157	Unspecified
mmu-mir-149-5p	MIMAT0000159	Aldoc	11676	Sequencing	19536157	Unspecified
mmu-mir-93-5p	MIMAT0000540	Id1	15901	HITS-CLIP	25083871	Unspecified
mmu-mir-361-5p	MIMAT0000704	Nr5a2	26424	HITS-CLIP	21258322	Unspecified
mmu-mir-129-5p	MIMAT0000209	Amer1	72345	HITS-CLIP	25083871	Unspecified
mmu-mir-30d-5p	MIMAT0000515	Amer1	72345	HITS-CLIP	25083871	Unspecified
mmu-let-7g-5p	MIMAT0000121	Ifnar1	15975	HITS-CLIP	21258322	Unspecified
mmu-mir-29a-3p	MIMAT0000535	Ifnar1	15975	Flow//Immunofluorescence//In situ hybridization//Luciferase assay//Microarray//qRT-PCR//Western blot	22179202	Unspecified
mmu-mir-149-5p	MIMAT0000159	Ank2	109676	Sequencing	19536157	Unspecified
mmu-mir-149-5p	MIMAT0000159	Igfbp5	16011	Sequencing	19536157	Unspecified
mmu-mir-149-5p	MIMAT0000159	Antxr1	69538	Sequencing	19536157	Unspecified
mmu-mir-31-5p	MIMAT0000538	Dmd	13405	HITS-CLIP	25083871	Unspecified
mmu-mir-129-5p	MIMAT0000209	Apba2	11784	HITS-CLIP	23597149	Unspecified
mmu-let-7a-5p	MIMAT0000521	Apc2	23805	HITS-CLIP	25083871	Unspecified
mmu-let-7a-5p	MIMAT0000521	Apc2	23805	HITS-CLIP	21258322	Unspecified
mmu-let-7a-5p	MIMAT0000521	Apc2	23805	HITS-CLIP	23142080	Unspecified
mmu-let-7c-5p	MIMAT0000523	Apc2	23805	HITS-CLIP	25083871	Unspecified
mmu-let-7c-5p	MIMAT0000523	Apc2	23805	HITS-CLIP	21258322	Unspecified
mmu-let-7c-5p	MIMAT0000523	Apc2	23805	HITS-CLIP	23142080	Unspecified
mmu-let-7d-5p	MIMAT0000383	Apc2	23805	HITS-CLIP	21258322	Unspecified
mmu-let-7d-5p	MIMAT0000383	Apc2	23805	HITS-CLIP	25083871	Unspecified
mmu-let-7d-5p	MIMAT0000383	Apc2	23805	HITS-CLIP	23142080	Unspecified
mmu-let-7g-5p	MIMAT0000121	Apc2	23805	HITS-CLIP	23142080	Unspecified
mmu-let-7g-5p	MIMAT0000121	Apc2	23805	HITS-CLIP	21258322	Unspecified
mmu-let-7g-5p	MIMAT0000121	Apc2	23805	HITS-CLIP	25083871	Unspecified
mmu-mir-148b-3p	MIMAT0000580	Dnmt1	13433	Luciferase assay//Western blot	22905112	Unspecified
mmu-mir-29a-3p	MIMAT0000535	Dnmt3a	13435	qRT-PCR//Western blot	19959559	Unspecified
mmu-mir-361-5p	MIMAT0000704	Dnmt3a	13435	HITS-CLIP	25083871	Unspecified
mmu-mir-29a-3p	MIMAT0000535	Dnmt3b	13436	qRT-PCR//Western blot	19959559	Unspecified
mmu-mir-149-5p	MIMAT0000159	Dok1	13448	Sequencing	19536157	Unspecified
mmu-mir-149-5p	MIMAT0000159	Arc	11838	Sequencing	19536157	Unspecified
mmu-mir-149-5p	MIMAT0000159	Arhgef10	234094	Sequencing	19536157	Unspecified
mmu-mir-129-5p	MIMAT0000209	Dtna	13527	HITS-CLIP	23142080	Unspecified
mmu-mir-149-5p	MIMAT0000159	Dusp16	70686	Sequencing	19536157	Unspecified
mmu-mir-129-5p	MIMAT0000209	Arhgef9	236915	HITS-CLIP	25083871	Unspecified
mmu-mir-129-5p	MIMAT0000209	Arid3a	13496	HITS-CLIP	21258322	Unspecified
mmu-mir-149-5p	MIMAT0000159	Arid4b	94246	Sequencing	19536157	Unspecified
mmu-mir-129-5p	MIMAT0000209	Dusp8	18218	HITS-CLIP	21258322	Unspecified
mmu-mir-149-5p	MIMAT0000159	Arl5a	75423	Sequencing	19536157	Unspecified
mmu-mir-320-3p	MIMAT0000666	E2f1	13555	Flow cytometry//Luciferase assay//Western blot//qRT-PCR//Immunohistochemistry	24828505	Unspecified
mmu-mir-29a-3p	MIMAT0000535	Arpc3	56378	Luciferase assay//qRT-PCR//Western blot	21930776	Unspecified
mmu-mir-129-5p	MIMAT0000209	Arpc4	68089	HITS-CLIP	25083871	Unspecified
mmu-mir-148b-3p	MIMAT0000580	Arrdc3	105171	HITS-CLIP	25083871	Unspecified
mmu-mir-149-5p	MIMAT0000159	Papola	18789	Sequencing	19536157	Unspecified
mmu-mir-149-5p	MIMAT0000159	Itsn1	16443	Sequencing	19536157	Unspecified
mmu-mir-149-5p	MIMAT0000159	Efcab14	230648	Sequencing	19536157	Unspecified
mmu-mir-211-5p	MIMAT0000668	Ash1l	192195	HITS-CLIP	21258322	Unspecified
mmu-mir-129-5p	MIMAT0000209	Asph	65973	HITS-CLIP	23142080	Unspecified
mmu-mir-129-5p	MIMAT0000209	Asph	65973	HITS-CLIP	25083871	Unspecified
mmu-mir-149-5p	MIMAT0000159	Astn1	11899	Sequencing	19536157	Unspecified
mmu-mir-129-5p	MIMAT0000209	Asxl2	75302	HITS-CLIP	23142080	Unspecified
mmu-mir-149-5p	MIMAT0000159	Asxl2	75302	Sequencing	19536157	Unspecified
mmu-mir-99b-5p	MIMAT0000132	Asxl2	75302	HITS-CLIP	21258322	Unspecified
mmu-mir-149-5p	MIMAT0000159	Atad2	70472	Sequencing	19536157	Unspecified
mmu-mir-149-5p	MIMAT0000159	Atad3a	108888	Sequencing	19536157	Unspecified
mmu-mir-149-5p	MIMAT0000159	Atg5	11793	Sequencing	19536157	Unspecified
mmu-mir-129-5p	MIMAT0000209	Kcnc3	16504	HITS-CLIP	23142080	Unspecified
mmu-mir-149-5p	MIMAT0000159	Atp2a2	11938	Sequencing	19536157	Unspecified
mmu-let-7a-5p	MIMAT0000521	Atp2b2	11941	HITS-CLIP	21258322	Unspecified
mmu-let-7c-5p	MIMAT0000523	Atp2b2	11941	HITS-CLIP	21258322	Unspecified
mmu-let-7d-5p	MIMAT0000383	Atp2b2	11941	HITS-CLIP	21258322	Unspecified
mmu-let-7g-5p	MIMAT0000121	Atp2b2	11941	HITS-CLIP	21258322	Unspecified
mmu-mir-29a-3p	MIMAT0000535	Eln	13717	Luciferase assay//Microarray//Northern blot//qRT-PCR	18723672	Unspecified
mmu-mir-149-5p	MIMAT0000159	Atrn	11990	Sequencing	19536157	Unspecified
mmu-mir-101b-3p	MIMAT0000616	Atxn1	20238	Luciferase assay//qRT-PCR//Western blot	19169275	Unspecified
mmu-mir-129-5p	MIMAT0000209	Atxn1	20238	HITS-CLIP	25083871	Unspecified
mmu-mir-129-5p	MIMAT0000209	Atxn3	110616	HITS-CLIP	23142080	Unspecified
mmu-mir-1249-3p	MIMAT0010560	Auts2	319974	HITS-CLIP	21258322	Unspecified
mmu-mir-129-5p	MIMAT0000209	Auts2	319974	HITS-CLIP	23142080	Unspecified
mmu-mir-149-5p	MIMAT0000159	Axl	26362	HITS-CLIP	23597149	Unspecified
mmu-mir-129-5p	MIMAT0000209	B3galt1	26877	HITS-CLIP	23142080	Unspecified
mmu-mir-149-5p	MIMAT0000159	B3galt5	93961	Sequencing	19536157	Unspecified
mmu-mir-149-5p	MIMAT0000159	Epb4.1l1	13821	Sequencing	19536157	Unspecified
mmu-mir-129-5p	MIMAT0000209	Epb4.1l5	226352	HITS-CLIP	23142080	Unspecified
mmu-mir-101b-3p	MIMAT0000616	B3gnt5	108105	HITS-CLIP	23142080	Unspecified
mmu-mir-149-5p	MIMAT0000159	Epha4	13838	Sequencing	19536157	Unspecified
mmu-mir-27b-3p	MIMAT0000126	Epha4	13838	HITS-CLIP	25083871	Unspecified
mmu-mir-129-5p	MIMAT0000209	Bace1	23821	HITS-CLIP	23142080	Unspecified
mmu-mir-129-5p	MIMAT0000209	Bace1	23821	HITS-CLIP	21258322	Unspecified
mmu-mir-211-5p	MIMAT0000668	Bace1	23821	HITS-CLIP	21258322	Unspecified
mmu-mir-29a-3p	MIMAT0000535	Bace1	23821	Luciferase assay//qRT-PCR//Western blot	22664922	Unspecified
mmu-mir-328-3p	MIMAT0000565	Bace1	23821	Luciferase assay//Northern blot//EMSA	18986979	Unspecified
mmu-mir-149-5p	MIMAT0000159	Bach1	12013	Sequencing	19536157	Unspecified
mmu-mir-129-5p	MIMAT0000209	Bach2	12014	HITS-CLIP	23142080	Unspecified
mmu-mir-339-5p	MIMAT0000584	Bach2	12014	HITS-CLIP	23597149	Unspecified
mmu-mir-339-5p	MIMAT0000584	Bach2	12014	HITS-CLIP	21258322	Unspecified
mmu-mir-149-5p	MIMAT0000159	Bahcc1	268515	Sequencing	19536157	Unspecified
mmu-mir-29a-3p	MIMAT0000535	Eps15	13858	HITS-CLIP	21258322	Unspecified
mmu-mir-23a-3p	MIMAT0000532	Bbc3	170770	Luciferase assay	25057207	Unspecified
mmu-mir-129-5p	MIMAT0000209	BC003331	226499	HITS-CLIP	23142080	Unspecified
mmu-mir-339-5p	MIMAT0000584	Knop1	66356	HITS-CLIP	21258322	Unspecified
mmu-mir-148b-3p	MIMAT0000580	Ets1	23871	HITS-CLIP	23597149	Unspecified
mmu-mir-320-3p	MIMAT0000666	Ets2	23872	Luciferase assay//Western blot	22179046	Unspecified
mmu-mir-149-5p	MIMAT0000159	BC034090	207792	Sequencing	19536157	Unspecified
mmu-mir-149-5p	MIMAT0000159	Bcas3	192197	Sequencing	19536157	Unspecified
mmu-mir-129-5p	MIMAT0000209	Bcl11b	58208	HITS-CLIP	23142080	Unspecified
mmu-mir-149-5p	MIMAT0000159	Fabp7	12140	Sequencing	19536157	Unspecified
mmu-let-7d-5p	MIMAT0000383	Bdnf	12064	qRT-PCR//Western blot	19703567	Unspecified
mmu-mir-30d-5p	MIMAT0000515	Bdnf	12064	ELISA//Luciferase assay//Microarray//qRT-PCR	20921386	Unspecified
mmu-mir-149-5p	MIMAT0000159	Fam102a	98952	Sequencing	19536157	Unspecified
mmu-mir-149-5p	MIMAT0000159	Fam102b	329739	Sequencing	19536157	Unspecified
mmu-mir-129-5p	MIMAT0000209	Bicd1	12121	HITS-CLIP	23142080	Unspecified
mmu-mir-29a-3p	MIMAT0000535	Bicd1	12121	HITS-CLIP	23597149	Unspecified
mmu-mir-29a-3p	MIMAT0000535	Bicd1	12121	HITS-CLIP	19536157	Unspecified
mmu-mir-31-5p	MIMAT0000538	Bicd1	12121	HITS-CLIP	23142080	Unspecified
mmu-mir-149-5p	MIMAT0000159	Bicd2	76895	Sequencing	19536157	Unspecified
mmu-mir-320-3p	MIMAT0000666	Bicd2	76895	HITS-CLIP	23142080	Unspecified
mmu-mir-339-5p	MIMAT0000584	Fam118a	73225	HITS-CLIP	21258322	Unspecified
mmu-mir-129-5p	MIMAT0000209	Bmp2	12156	HITS-CLIP	23142080	Unspecified
mmu-mir-339-5p	MIMAT0000584	Bpnt1	23827	HITS-CLIP	25083871	Unspecified
mmu-mir-149-5p	MIMAT0000159	Bptf	207165	Sequencing	19536157	Unspecified
mmu-mir-149-5p	MIMAT0000159	Braf	109880	Sequencing	19536157	Unspecified
mmu-mir-149-5p	MIMAT0000159	Brap	72399	Sequencing	19536157	Unspecified
mmu-mir-129-5p	MIMAT0000209	Brd4	57261	HITS-CLIP	25083871	Unspecified
mmu-mir-149-5p	MIMAT0000159	Bsdc1	100383	Sequencing	19536157	Unspecified
mmu-mir-101b-3p	MIMAT0000616	Bsn	12217	HITS-CLIP	25083871	Unspecified
mmu-mir-149-5p	MIMAT0000159	Btbd19		Sequencing	19536157	Unspecified
mmu-mir-149-5p	MIMAT0000159	Fam219a	71901	Sequencing	19536157	Unspecified
mmu-mir-129-5p	MIMAT0000209	C230081A13Rik	244895	HITS-CLIP	23142080	Unspecified
mmu-mir-129-5p	MIMAT0000209	Lpp	210126	HITS-CLIP	23142080	Unspecified
mmu-mir-129-5p	MIMAT0000209	Cadm2	239857	HITS-CLIP	23142080	Unspecified
mmu-mir-129-5p	MIMAT0000209	Cadm2	239857	HITS-CLIP	25083871	Unspecified
mmu-mir-149-5p	MIMAT0000159	Cadm2	239857	Sequencing	19536157	Unspecified
mmu-mir-29a-3p	MIMAT0000535	Fbn1	14118	Luciferase assay//Microarray//Northern blot//qRT-PCR	18723672	Unspecified
mmu-mir-149-5p	MIMAT0000159	Caln1	140904	Sequencing	19536157	Unspecified
mmu-mir-149-5p	MIMAT0000159	Calr	12317	Sequencing	19536157	Unspecified
mmu-mir-149-5p	MIMAT0000159	Camk1g	215303	Sequencing	19536157	Unspecified
mmu-mir-148b-3p	MIMAT0000580	Camk2a	12322	Luciferase assay//qRT-PCR//Western blot	21068402	Unspecified
mmu-mir-149-5p	MIMAT0000159	Camk2g	12325	Sequencing	19536157	Unspecified
mmu-mir-30d-5p	MIMAT0000515	Camk4	12326	HITS-CLIP	23142080	Unspecified
mmu-mir-129-5p	MIMAT0000209	Camkk2	207565	HITS-CLIP	23142080	Unspecified
mmu-mir-129-5p	MIMAT0000209	Camta1	100072	HITS-CLIP	25083871	Unspecified
mmu-mir-149-5p	MIMAT0000159	Camta1	100072	Sequencing	19536157	Unspecified
mmu-mir-149-5p	MIMAT0000159	Cant1	76025	Sequencing	19536157	Unspecified
mmu-mir-149-5p	MIMAT0000159	Capns1	12336	Sequencing	19536157	Unspecified
mmu-mir-149-5p	MIMAT0000159	Luc7l3	67684	Sequencing	19536157	Unspecified
mmu-mir-149-5p	MIMAT0000159	Zfyve27	319740	Sequencing	19536157	Unspecified
mmu-mir-31-5p	MIMAT0000538	Fgf10	14165	Reporter assay	20522784	Unspecified
mmu-mir-149-5p	MIMAT0000159	Macrod2	72899	Sequencing	19536157	Unspecified
mmu-mir-211-5p	MIMAT0000668	Prkcz	18762	HITS-CLIP	25083871	Unspecified
mmu-mir-129-5p	MIMAT0000209	Stxbp5	78808	HITS-CLIP	25083871	Unspecified
mmu-mir-29a-3p	MIMAT0000535	Cav2	12390	Reporter assay	17652184	Unspecified
mmu-mir-339-5p	MIMAT0000584	Cbfa2t2	12396	HITS-CLIP	21258322	Unspecified
mmu-mir-27b-3p	MIMAT0000126	Cblb	208650	HITS-CLIP	23142080	Unspecified
mmu-mir-149-5p	MIMAT0000159	Cbln1	12404	Sequencing	19536157	Unspecified
mmu-mir-339-5p	MIMAT0000584	Cbln3	56410	HITS-CLIP	23597149	Unspecified
mmu-mir-339-5p	MIMAT0000584	Cbln3	56410	HITS-CLIP	21258322	Unspecified
mmu-mir-149-5p	MIMAT0000159	Cbx1	12412	Sequencing	19536157	Unspecified
mmu-mir-149-5p	MIMAT0000159	Cbx5	12419	Sequencing	19536157	Unspecified
mmu-mir-339-5p	MIMAT0000584	Ccdc127	67433	HITS-CLIP	25083871	Unspecified
mmu-mir-339-5p	MIMAT0000584	Ccdc127	67433	HITS-CLIP	21258322	Unspecified
mmu-mir-129-5p	MIMAT0000209	Fndc3b	72007	HITS-CLIP	23142080	Unspecified
mmu-mir-129-5p	MIMAT0000209	Fndc3b	72007	HITS-CLIP	26203562	Unspecified
mmu-mir-149-5p	MIMAT0000159	Map3k14	53859	Sequencing	19536157	Unspecified
mmu-mir-129-5p	MIMAT0000209	Fnip1	216742	HITS-CLIP	23142080	Unspecified
mmu-mir-149-5p	MIMAT0000159	Ccdc43	52715	Sequencing	19536157	Unspecified
mmu-mir-149-5p	MIMAT0000159	Foxn3	71375	Sequencing	19536157	Unspecified
mmu-mir-129-5p	MIMAT0000209	Ccnd1	12443	HITS-CLIP	23142080	Unspecified
mmu-mir-149-5p	MIMAT0000159	Frem2	242022	Sequencing	19536157	Unspecified
mmu-mir-149-5p	MIMAT0000159	Ptgfrn	19221	Sequencing	19536157	Unspecified
mmu-mir-149-5p	MIMAT0000159	Ccser2	72972	Sequencing	19536157	Unspecified
mmu-mir-149-5p	MIMAT0000159	Ptpn12	19248	Sequencing	19536157	Unspecified
mmu-mir-101b-3p	MIMAT0000616	Hdgfrp3	29877	HITS-CLIP	25083871	Unspecified
mmu-mir-143-3p	MIMAT0000247	Ptpn3	545622	HITS-CLIP	25083871	Unspecified
mmu-mir-149-5p	MIMAT0000159	Furin	18550	Sequencing	19536157	Unspecified
mmu-mir-149-5p	MIMAT0000159	Fut9	14348	Sequencing	19536157	Unspecified
mmu-mir-129-5p	MIMAT0000209	Fyn	14360	HITS-CLIP	23142080	Unspecified
mmu-mir-31-5p	MIMAT0000538	Fzd4	14366	Luciferase assay//Western blot	18500251	Unspecified
mmu-mir-129-5p	MIMAT0000209	G3bp2	23881	HITS-CLIP	25083871	Unspecified
mmu-mir-339-5p	MIMAT0000584	Cd93	17064	HITS-CLIP	23597149	Unspecified
mmu-mir-129-5p	MIMAT0000209	Cdadc1	71891	HITS-CLIP	23142080	Unspecified
mmu-mir-149-5p	MIMAT0000159	Cdadc1	71891	Sequencing	19536157	Unspecified
mmu-mir-129-5p	MIMAT0000209	Cdc14b	218294	HITS-CLIP	23142080	Unspecified
mmu-mir-149-5p	MIMAT0000159	Mecp2	17257	Sequencing	19536157	Unspecified
mmu-mir-101b-3p	MIMAT0000616	Cdc42ep3	260409	HITS-CLIP	25083871	Unspecified
mmu-mir-129-5p	MIMAT0000209	Gad2	14417	HITS-CLIP	25083871	Unspecified
mmu-mir-129-5p	MIMAT0000209	Cdh12	215654	HITS-CLIP	25083871	Unspecified
mmu-mir-339-5p	MIMAT0000584	Gal3st3	545276	HITS-CLIP	25083871	Unspecified
mmu-mir-129-5p	MIMAT0000209	Cdk13	69562	HITS-CLIP	23142080	Unspecified
mmu-mir-149-5p	MIMAT0000159	Cdk13	69562	Sequencing	19536157	Unspecified
mmu-mir-30d-5p	MIMAT0000515	Cdk13	69562	HITS-CLIP	23142080	Unspecified
mmu-mir-149-5p	MIMAT0000159	Cdk19	78334	Sequencing	19536157	Unspecified
mmu-mir-149-5p	MIMAT0000159	Dab2ip	69601	Sequencing	19536157	Unspecified
mmu-mir-149-5p	MIMAT0000159	Cdr2l	237988	Sequencing	19536157	Unspecified
mmu-mir-339-5p	MIMAT0000584	Cdr2l	237988	HITS-CLIP	21258322	Unspecified
mmu-mir-149-5p	MIMAT0000159	Cds2	110911	Sequencing	19536157	Unspecified
mmu-mir-101b-3p	MIMAT0000616	Cebpa	12606	HITS-CLIP	23597149	Unspecified
mmu-mir-23a-3p	MIMAT0000532	Celf1	13046	Luciferase assay//qRT-PCR//Western blot	20299448	Unspecified
mmu-mir-23b-3p	MIMAT0000125	Celf1	13046	Luciferase assay//qRT-PCR//Western blot	20299448	Unspecified
mmu-mir-129-5p	MIMAT0000209	Celf2	14007	HITS-CLIP	23142080	Unspecified
mmu-mir-23b-3p	MIMAT0000125	Celf2	14007	Luciferase assay//qRT-PCR//Western blot	20299448	Unspecified
mmu-mir-129-5p	MIMAT0000209	Mgll	23945	HITS-CLIP	23142080	Unspecified
mmu-mir-149-5p	MIMAT0000159	Celf5	319586	Sequencing	19536157	Unspecified
mmu-mir-339-5p	MIMAT0000584	Cenpl	70454	HITS-CLIP	21258322	Unspecified
mmu-mir-149-5p	MIMAT0000159	Cep95	320162	Sequencing	19536157	Unspecified
mmu-mir-149-5p	MIMAT0000159	Rap2a	76108	Sequencing	19536157	Unspecified
mmu-mir-361-5p	MIMAT0000704	Gid4	66771	HITS-CLIP	23142080	Unspecified
mmu-mir-149-5p	MIMAT0000159	Git2	26431	Sequencing	19536157	Unspecified
mmu-mir-129-5p	MIMAT0000209	Cflar	12633	HITS-CLIP	23142080	Unspecified
mmu-mir-339-5p	MIMAT0000584	Cflar	12633	HITS-CLIP	23597149	Unspecified
mmu-mir-339-5p	MIMAT0000584	Cflar	12633	HITS-CLIP	21258322	Unspecified
mmu-mir-211-5p	MIMAT0000668	Chd3	216848	HITS-CLIP	21258322	Unspecified
mmu-mir-320-3p	MIMAT0000666	Mmp9	17395	Luciferase assay//Western blot	22179046	Unspecified
mmu-mir-129-5p	MIMAT0000209	Chic1	12212	HITS-CLIP	23142080	Unspecified
mmu-mir-149-5p	MIMAT0000159	Ifngr2	15980	Sequencing	19536157	Unspecified
mmu-mir-129-5p	MIMAT0000209	Glul	14645	HITS-CLIP	23142080	Unspecified
mmu-mir-129-5p	MIMAT0000209	Chst1	76969	HITS-CLIP	23142080	Unspecified
mmu-mir-211-5p	MIMAT0000668	Tmem130	243339	HITS-CLIP	25083871	Unspecified
mmu-mir-211-5p	MIMAT0000668	Tmem130	243339	HITS-CLIP	23597149	Unspecified
mmu-mir-149-5p	MIMAT0000159	Ntrk2	18212	Sequencing	19536157	Unspecified
mmu-mir-129-5p	MIMAT0000209	Clcn3	12725	HITS-CLIP	23142080	Unspecified
mmu-mir-129-5p	MIMAT0000209	Gm13611	100504319	HITS-CLIP	23142080	Unspecified
mmu-mir-328-3p	MIMAT0000565	Gm14436	100190996	HITS-CLIP	21258322	Unspecified
mmu-mir-129-5p	MIMAT0000209	Gm15455	433287	HITS-CLIP	23142080	Unspecified
mmu-mir-339-5p	MIMAT0000584	Gm4925	237433	HITS-CLIP	21258322	Unspecified
mmu-mir-328-3p	MIMAT0000565	Gm7609	665378	HITS-CLIP	21258322	Unspecified
mmu-mir-148b-3p	MIMAT0000580	Tmem178b	434008	HITS-CLIP	25083871	Unspecified
mmu-mir-149-5p	MIMAT0000159	Clmp	71566	Sequencing	19536157	Unspecified
mmu-mir-151-3p	MIMAT0000161	Clns1a	12729	HITS-CLIP	21258322	Unspecified
mmu-mir-149-5p	MIMAT0000159	Clp1	98985	Sequencing	19536157	Unspecified
mmu-mir-129-5p	MIMAT0000209	Rell1	100532	HITS-CLIP	23142080	Unspecified
mmu-let-7c-5p	MIMAT0000523	Msi2	76626	HITS-CLIP	25083871	Unspecified
mmu-mir-149-5p	MIMAT0000159	Gnao1	14681	Sequencing	19536157	Unspecified
mmu-mir-129-5p	MIMAT0000209	Cnih4	98417	HITS-CLIP	23142080	Unspecified
mmu-mir-149-5p	MIMAT0000159	Cnot6	104625	Sequencing	19536157	Unspecified
mmu-mir-149-5p	MIMAT0000159	Coa3	52469	Sequencing	19536157	Unspecified
mmu-mir-149-5p	MIMAT0000159	Cog3	338337	Sequencing	19536157	Unspecified
mmu-mir-29a-3p	MIMAT0000535	Col1a1	12842	Luciferase assay//Microarray//Northern blot//qRT-PCR	18723672	Unspecified
mmu-mir-29a-3p	MIMAT0000535	Col1a2	12843	Luciferase assay//Microarray//Northern blot//qRT-PCR	18723672	Unspecified
mmu-mir-29a-3p	MIMAT0000535	Col2a1	12824	Luciferase assay	21665270	Unspecified
mmu-mir-29a-3p	MIMAT0000535	Col3a1	12825	Luciferase assay//Microarray//Northern blot//qRT-PCR	18723672	Unspecified
mmu-mir-129-5p	MIMAT0000209	Col4a1	12826	HITS-CLIP	23142080	Unspecified
mmu-mir-29a-3p	MIMAT0000535	Col4a1	12826	Luciferase assay//qRT-PCR//Western blot	23139829	Unspecified
mmu-mir-29a-3p	MIMAT0000535	Col4a2	12827	Luciferase assay//qRT-PCR//Western blot	23139829	Unspecified
mmu-mir-149-5p	MIMAT0000159	Gpc1	14733	Sequencing	19536157	Unspecified
mmu-mir-103-3p	MIMAT0000546	Gpd1	14555	Reporter assay	15131085	Unspecified
mmu-mir-191-5p	MIMAT0000221	Riok3	66878	Luciferase assay//qRT-PCR	21196494	Unspecified
mmu-mir-191-5p	MIMAT0000221	Gpr107	277463	HITS-CLIP	25083871	Unspecified
mmu-mir-149-5p	MIMAT0000159	Mvb12b	72543	Sequencing	19536157	Unspecified
mmu-mir-191-5p	MIMAT0000221	Mxi1	17859	Luciferase assay//qRT-PCR	21196494	Unspecified
mmu-let-7c-5p	MIMAT0000523	Mycn	18109	Luciferase assay//Microarray//qRT-PCR//Western blot//Immunohistochemistry	20054295	Unspecified
mmu-mir-320-3p	MIMAT0000666	Coro1a	12721	Flow//Luciferase assay//qRT-PCR//Western blot	22925886	Unspecified
mmu-mir-149-5p	MIMAT0000159	Mylip	218203	HITS-CLIP	23597149	Unspecified
mmu-mir-149-5p	MIMAT0000159	Mylip	218203	HITS-CLIP	21258322	Unspecified
mmu-mir-149-5p	MIMAT0000159	Gpr17	574402	Sequencing	19536157	Unspecified
mmu-mir-129-5p	MIMAT0000209	Cpeb3	208922	HITS-CLIP	25083871	Unspecified
mmu-mir-129-5p	MIMAT0000209	Cpeb3	208922	HITS-CLIP	23142080	Unspecified
mmu-mir-149-5p	MIMAT0000159	Gpr89	67549	Sequencing	19536157	Unspecified
mmu-mir-320-3p	MIMAT0000666	Cplx2	12890	HITS-CLIP	21258322	Unspecified
mmu-mir-148b-3p	MIMAT0000580	Cpm	70574	HITS-CLIP	25083871	Unspecified
mmu-mir-149-5p	MIMAT0000159	Gramd1b	235283	Sequencing	19536157	Unspecified
mmu-mir-129-5p	MIMAT0000209	Crebrf	77128	HITS-CLIP	25083871	Unspecified
mmu-mir-143-3p	MIMAT0000247	Crebzf	233490	HITS-CLIP	23142080	Unspecified
mmu-mir-149-5p	MIMAT0000159	Gria1	14799	Sequencing	19536157	Unspecified
mmu-mir-149-5p	MIMAT0000159	Gria3	53623	Sequencing	19536157	Unspecified
mmu-mir-149-5p	MIMAT0000159	Crkl	12929	Sequencing	19536157	Unspecified
mmu-mir-149-5p	MIMAT0000159	Crtc1	382056	Sequencing	19536157	Unspecified
mmu-mir-149-5p	MIMAT0000159	Csdc2	105859	Sequencing	19536157	Unspecified
mmu-mir-149-5p	MIMAT0000159	Grm1	14816	Sequencing	19536157	Unspecified
mmu-mir-211-5p	MIMAT0000668	Csmd1	94109	HITS-CLIP	23142080	Unspecified
mmu-mir-27b-3p	MIMAT0000126	Csnk1e	27373	HITS-CLIP	25083871	Unspecified
mmu-mir-149-5p	MIMAT0000159	Gtf2i	14886	Sequencing	19536157	Unspecified
mmu-mir-151-5p	MIMAT0004536	Csrnp3	77771	HITS-CLIP	21258322	Unspecified
mmu-mir-339-5p	MIMAT0000584	Csrnp3	77771	HITS-CLIP	21258322	Unspecified
mmu-mir-149-5p	MIMAT0000159	Gxylt1	223827	Sequencing	19536157	Unspecified
mmu-mir-149-5p	MIMAT0000159	Rsrc2	208606	Sequencing	19536157	Unspecified
mmu-mir-23b-3p	MIMAT0000125	Rtl1	353326	Immunoprecipitaion//Luciferase assay//qRT-PCR//Western blot//Real time qRT-PCR	18716031	Unspecified
mmu-mir-149-5p	MIMAT0000159	Ctnnd1	12388	Sequencing	19536157	Unspecified
mmu-mir-149-5p	MIMAT0000159	Ncoa5	228869	Sequencing	19536157	Unspecified
mmu-mir-27b-3p	MIMAT0000126	Runx1	12394	Luciferase assay//qRT-PCR//Western blot//Northern blot//Reporter assay//Western blot//Other	19298589	Unspecified
mmu-mir-149-5p	MIMAT0000159	Cul1	26965	Sequencing	19536157	Unspecified
mmu-mir-149-5p	MIMAT0000159	Nedd4	17999	Sequencing	19536157	Unspecified
mmu-mir-149-5p	MIMAT0000159	Cxcl12	20315	Sequencing	19536157	Unspecified
mmu-mir-129-5p	MIMAT0000209	Hecw1	94253	HITS-CLIP	23142080	Unspecified
mmu-mir-149-5p	MIMAT0000159	Hecw1	94253	Sequencing	19536157	Unspecified
mmu-mir-339-5p	MIMAT0000584	Samd8	67630	HITS-CLIP	21258322	Unspecified
mmu-mir-339-5p	MIMAT0000584	Cyb5d2	192986	HITS-CLIP	21258322	Unspecified
mmu-mir-129-5p	MIMAT0000209	Kif1c	16562	HITS-CLIP	25083871	Unspecified
mmu-mir-23b-3p	MIMAT0000125	Hes1	15205	Western blot	14510471	Unspecified
mmu-mir-23b-3p	MIMAT0000125	Hes1	15205	Luciferase assay	17150554	Unspecified
mmu-let-7a-5p	MIMAT0000521	Nf2	18016	HITS-CLIP	25083871	Unspecified
mmu-let-7a-5p	MIMAT0000521	Nf2	18016	HITS-CLIP	23597149	Unspecified
mmu-let-7c-5p	MIMAT0000523	Nf2	18016	HITS-CLIP	25083871	Unspecified
mmu-let-7c-5p	MIMAT0000523	Nf2	18016	HITS-CLIP	23597149	Unspecified
mmu-let-7d-5p	MIMAT0000383	Nf2	18016	HITS-CLIP	25083871	Unspecified
mmu-let-7d-5p	MIMAT0000383	Nf2	18016	HITS-CLIP	23597149	Unspecified
mmu-mir-149-5p	MIMAT0000159	Hic2	58180	Sequencing	19536157	Unspecified
mmu-let-7g-5p	MIMAT0000121	Nf2	18016	HITS-CLIP	25083871	Unspecified
mmu-mir-31-5p	MIMAT0000538	Hif1a	15251	Western blot//Reporter assay//Luciferase assay	18500251	Unspecified
mmu-mir-149-5p	MIMAT0000159	Nfia	18027	Sequencing	19536157	Unspecified
mmu-mir-149-5p	MIMAT0000159	Scn1a	20265	Sequencing	19536157	Unspecified
mmu-mir-129-5p	MIMAT0000209	Nfic	18029	HITS-CLIP	23142080	Unspecified
mmu-mir-149-5p	MIMAT0000159	Scn4b	399548	Sequencing	19536157	Unspecified
mmu-mir-149-5p	MIMAT0000159	Nhsl1	215819	Sequencing	19536157	Unspecified
mmu-mir-149-5p	MIMAT0000159	Sdc3	20970	Sequencing	19536157	Unspecified
mmu-mir-339-5p	MIMAT0000584	Ercc6	319955	HITS-CLIP	21258322	Unspecified
mmu-mir-149-5p	MIMAT0000159	Sdcbp	53378	Sequencing	19536157	Unspecified
mmu-mir-129-5p	MIMAT0000209	Homer1	26556	HITS-CLIP	23142080	Unspecified
mmu-mir-129-5p	MIMAT0000209	Dbndd2	52840	HITS-CLIP	23597149	Unspecified
mmu-mir-149-5p	MIMAT0000159	Dbx2	223843	Sequencing	19536157	Unspecified
mmu-mir-129-5p	MIMAT0000209	Sel1l	20338	HITS-CLIP	23142080	Unspecified
mmu-mir-328-3p	MIMAT0000565	Dcc	13176	HITS-CLIP	21258322	Unspecified
mmu-mir-328-3p	MIMAT0000565	Dcc	13176	HITS-CLIP	23597149	Unspecified
mmu-mir-149-5p	MIMAT0000159	Tex264	21767	Sequencing	19536157	Unspecified
mmu-mir-129-5p	MIMAT0000209	Dcx	13193	HITS-CLIP	23142080	Unspecified
mmu-mir-211-5p	MIMAT0000668	Dcx	13193	HITS-CLIP	23142080	Unspecified
mmu-mir-29a-3p	MIMAT0000535	Dcx	13193	In situ hybridization//Luciferase assay//qRT-PCR//Western blot	24535747	Unspecified
mmu-mir-149-5p	MIMAT0000159	Ddit4	74747	Sequencing	19536157	Unspecified
mmu-mir-23a-3p	MIMAT0000532	Hspa12a	73442	HITS-CLIP	23142080	Unspecified
mmu-mir-23b-3p	MIMAT0000125	Hspa12a	73442	HITS-CLIP	23142080	Unspecified
mmu-mir-149-5p	MIMAT0000159	Hspg2	15530	Sequencing	19536157	Unspecified
mmu-mir-149-5p	MIMAT0000159	Htr5a	15563	Sequencing	19536157	Unspecified
mmu-mir-339-5p	MIMAT0000584	Ddx19b	234733	HITS-CLIP	21258322	Unspecified
mmu-mir-149-5p	MIMAT0000159	Sep-08	20362	Sequencing	19536157	Unspecified
mmu-mir-149-5p	MIMAT0000159	Ddx3x	13205	Sequencing	19536157	Unspecified
mmu-mir-149-5p	MIMAT0000159	Sez6	20370	Sequencing	19536157	Unspecified
mmu-mir-149-5p	MIMAT0000159	Dgcr2	13356	Sequencing	19536157	Unspecified
mmu-mir-149-5p	MIMAT0000159	Ubr4	69116	Sequencing	19536157	Unspecified
mmu-mir-149-5p	MIMAT0000159	Dhcr24	74754	Sequencing	19536157	Unspecified
mmu-let-7a-5p	MIMAT0000521	Ifnar1	15975	HITS-CLIP	21258322	Unspecified
mmu-let-7c-5p	MIMAT0000523	Ifnar1	15975	HITS-CLIP	21258322	Unspecified
mmu-let-7d-5p	MIMAT0000383	Ifnar1	15975	HITS-CLIP	21258322	Unspecified
mmu-mir-339-5p	MIMAT0000584	Nrcam	319504	HITS-CLIP	21258322	Unspecified
mmu-mir-149-5p	MIMAT0000159	Nrep	27528	Sequencing	19536157	Unspecified
mmu-mir-339-5p	MIMAT0000584	Ifnar1	15975	HITS-CLIP	21258322	Unspecified
mmu-mir-29a-3p	MIMAT0000535	Igf1	16000	ELISA//Luciferase assay//qRT-PCR	23880139	Unspecified
mmu-mir-143-3p	MIMAT0000247	Igfbp5	16011	Luciferase assay//qRT-PCR	24855947	Unspecified
mmu-mir-149-5p	MIMAT0000159	Ikbkap	230233	Sequencing	19536157	Unspecified
mmu-mir-149-5p	MIMAT0000159	Ikbkg	16151	Sequencing	19536157	Unspecified
mmu-mir-149-5p	MIMAT0000159	Shisa6	380702	Sequencing	19536157	Unspecified
mmu-mir-129-5p	MIMAT0000209	Usp2	53376	HITS-CLIP	23142080	Unspecified
mmu-let-7a-5p	MIMAT0000521	Il13	16163	Luciferase assay//Microarray//NGS//qRT-PCR	20630862	Unspecified
mmu-mir-31-5p	MIMAT0000538	Dlx3	13393	Reporter assay	20522784	Unspecified
mmu-mir-339-5p	MIMAT0000584	Usp45	77593	HITS-CLIP	25083871	Unspecified
mmu-mir-149-5p	MIMAT0000159	Usp48	170707	Sequencing	19536157	Unspecified
mmu-mir-101b-3p	MIMAT0000616	Dnajb4	67035	HITS-CLIP	21258322	Unspecified
mmu-mir-101b-3p	MIMAT0000616	Dnajb4	67035	HITS-CLIP	23597149	Unspecified
mmu-mir-339-5p	MIMAT0000584	Dnajc1	13418	HITS-CLIP	21258322	Unspecified
mmu-mir-149-5p	MIMAT0000159	Fam49b	223601	Sequencing	19536157	Unspecified
mmu-mir-339-5p	MIMAT0000584	Ocln	18260	HITS-CLIP	21258322	Unspecified
mmu-mir-129-5p	MIMAT0000209	Ocrl	320634	HITS-CLIP	23142080	Unspecified
mmu-mir-339-5p	MIMAT0000584	Vamp3	22319	HITS-CLIP	21258322	Unspecified
mmu-mir-149-5p	MIMAT0000159	Il6st	16195	Sequencing	19536157	Unspecified
mmu-mir-129-5p	MIMAT0000209	Ildr2	100039795	HITS-CLIP	23142080	Unspecified
mmu-mir-143-3p	MIMAT0000247	Ogfrl1	70155	HITS-CLIP	25083871	Unspecified
mmu-mir-149-5p	MIMAT0000159	Dpp8	74388	Sequencing	19536157	Unspecified
mmu-mir-149-5p	MIMAT0000159	Inpp5b	16330	Sequencing	19536157	Unspecified
mmu-mir-149-5p	MIMAT0000159	Dpy19l3	233115	Sequencing	19536157	Unspecified
mmu-mir-29a-3p	MIMAT0000535	Insig1	231070	Reporter assay	17652184	Unspecified
mmu-let-7d-5p	MIMAT0000383	Drd3	13490	qRT-PCR//Western blot	19703567	Unspecified
mmu-mir-149-5p	MIMAT0000159	Ip6k1	27399	Sequencing	19536157	Unspecified
mmu-mir-149-5p	MIMAT0000159	Ipcef1	320495	Sequencing	19536157	Unspecified
mmu-mir-339-5p	MIMAT0000584	Dusp3	72349	HITS-CLIP	21258322	Unspecified
mmu-mir-339-5p	MIMAT0000584	Dusp3	72349	HITS-CLIP	23597149	Unspecified
mmu-mir-103-3p	MIMAT0000546	Irgq	210146	HITS-CLIP	23597149	Unspecified
mmu-mir-149-5p	MIMAT0000159	Slc22a23	73102	Sequencing	19536157	Unspecified
mmu-mir-320-3p	MIMAT0000666	P2ry1	18441	HITS-CLIP	25083871	Unspecified
mmu-mir-149-5p	MIMAT0000159	Fem1b	14155	Sequencing	19536157	Unspecified
mmu-mir-129-5p	MIMAT0000209	E2f2	242705	HITS-CLIP	23142080	Unspecified
mmu-mir-149-5p	MIMAT0000159	Edem1	192193	Sequencing	19536157	Unspecified
mmu-mir-149-5p	MIMAT0000159	Iws1	73473	Sequencing	19536157	Unspecified
mmu-mir-339-5p	MIMAT0000584	Iws1	73473	HITS-CLIP	21258322	Unspecified
mmu-mir-361-5p	MIMAT0000704	Eea1	216238	HITS-CLIP	25083871	Unspecified
mmu-mir-149-5p	MIMAT0000159	Wnk1	232341	Sequencing	19536157	Unspecified
mmu-mir-129-5p	MIMAT0000209	Efna5	13640	HITS-CLIP	23142080	Unspecified
mmu-mir-129-5p	MIMAT0000209	Efna5	13640	HITS-CLIP	25083871	Unspecified
mmu-mir-149-5p	MIMAT0000159	Efna5	13640	Sequencing	19536157	Unspecified
mmu-mir-211-5p	MIMAT0000668	Efna5	13640	HITS-CLIP	23142080	Unspecified
mmu-mir-149-5p	MIMAT0000159	Efr3b	668212	Sequencing	19536157	Unspecified
mmu-mir-339-5p	MIMAT0000584	Efr3b	668212	HITS-CLIP	21258322	Unspecified
mmu-mir-149-5p	MIMAT0000159	Slc30a4	22785	Sequencing	19536157	Unspecified
mmu-mir-149-5p	MIMAT0000159	Slc30a7	66500	Sequencing	19536157	Unspecified
mmu-mir-129-5p	MIMAT0000209	Egfr	13649	HITS-CLIP	25083871	Unspecified
mmu-mir-143-3p	MIMAT0000247	Egln2	112406	HITS-CLIP	21258322	Unspecified
mmu-mir-149-5p	MIMAT0000159	Kansl3	226976	Sequencing	19536157	Unspecified
mmu-mir-149-5p	MIMAT0000159	Kcnc1	16502	Sequencing	19536157	Unspecified
mmu-mir-149-5p	MIMAT0000159	Eif5a	276770	Sequencing	19536157	Unspecified
mmu-mir-211-5p	MIMAT0000668	Eif5a	276770	HITS-CLIP	21258322	Unspecified
mmu-mir-149-5p	MIMAT0000159	Kcnj3	16519	Sequencing	19536157	Unspecified
mmu-mir-149-5p	MIMAT0000159	Elf2	69257	Sequencing	19536157	Unspecified
mmu-mir-149-5p	MIMAT0000159	Elfn1	243312	Sequencing	19536157	Unspecified
mmu-mir-143-3p	MIMAT0000247	Elk1	13712	Immunohistochemistry//In situ hybridization//Luciferase assay//qRT-PCR//Western blot	19578358	Unspecified
mmu-mir-149-5p	MIMAT0000159	Elmo1	140580	Sequencing	19536157	Unspecified
mmu-mir-149-5p	MIMAT0000159	Elovl2	54326	Sequencing	19536157	Unspecified
mmu-mir-149-5p	MIMAT0000159	Elovl5	68801	Sequencing	19536157	Unspecified
mmu-mir-129-5p	MIMAT0000209	Kcnma1	16531	HITS-CLIP	23142080	Unspecified
mmu-mir-149-5p	MIMAT0000159	Emc10	69683	Sequencing	19536157	Unspecified
mmu-mir-149-5p	MIMAT0000159	Pde7b	29863	Sequencing	19536157	Unspecified
mmu-mir-320-3p	MIMAT0000666	Emilin2	246707	Luciferase assay//Western blot	22179046	Unspecified
mmu-mir-93-5p	MIMAT0000540	Kdm2a	225876	HITS-CLIP	25083871	Unspecified
mmu-mir-30d-5p	MIMAT0000515	Eno2	13807	HITS-CLIP	25083871	Unspecified
mmu-mir-339-5p	MIMAT0000584	Eno2	13807	HITS-CLIP	21258322	Unspecified
mmu-mir-149-5p	MIMAT0000159	Kif1b	16561	Sequencing	19536157	Unspecified
mmu-mir-129-5p	MIMAT0000209	Kif1c	16562	HITS-CLIP	21258322	Unspecified
mmu-mir-149-5p	MIMAT0000159	Entpd6	12497	Sequencing	19536157	Unspecified
mmu-mir-149-5p	MIMAT0000159	Entpd7	93685	Sequencing	19536157	Unspecified
mmu-mir-149-5p	MIMAT0000159	Kifap3	16579	Sequencing	19536157	Unspecified
mmu-mir-149-5p	MIMAT0000159	Kit	16590	Sequencing	19536157	Unspecified
mmu-mir-129-5p	MIMAT0000209	Gabpb2	213054	HITS-CLIP	25083871	Unspecified
mmu-mir-872-5p	MIMAT0004934	Epha4	13838	HITS-CLIP	23597149	Unspecified
mmu-mir-872-5p	MIMAT0004934	Epha4	13838	HITS-CLIP	21258322	Unspecified
mmu-mir-872-5p	MIMAT0004934	Epha4	13838	HITS-CLIP	25083871	Unspecified
mmu-mir-149-5p	MIMAT0000159	Ephb3	13845	HITS-CLIP	23597149	Unspecified
mmu-mir-149-5p	MIMAT0000159	Ephb3	13845	HITS-CLIP	21258322	Unspecified
mmu-mir-149-5p	MIMAT0000159	Ephb3	13845	HITS-CLIP	23142080	Unspecified
mmu-mir-149-5p	MIMAT0000159	Ephb3	13845	HITS-CLIP	25083871	Unspecified
mmu-mir-149-5p	MIMAT0000159	Ephb3	13845	Sequencing//HITS-CLIP	19536157	Unspecified
mmu-mir-143-3p	MIMAT0000247	Kras	16653	ChIP-seq//Luciferase assay//Microarray//qRT-PCR//Western blot	21159816	Unspecified
mmu-mir-149-5p	MIMAT0000159	Krba1	77827	Sequencing	19536157	Unspecified
mmu-mir-149-5p	MIMAT0000159	Pigq	14755	Sequencing	19536157	Unspecified
mmu-mir-31-5p	MIMAT0000538	Krt16	16666	Reporter assay	20522784	Unspecified
mmu-mir-31-5p	MIMAT0000538	Krt17	16667	Reporter assay	20522784	Unspecified
mmu-mir-149-5p	MIMAT0000159	Ksr2	333050	Sequencing	19536157	Unspecified
mmu-mir-103-3p	MIMAT0000546	Pik3r1	18708	qRT-PCR	25100599	Unspecified
mmu-mir-339-5p	MIMAT0000584	Exosc1	66583	HITS-CLIP	21258322	Unspecified
mmu-mir-149-5p	MIMAT0000159	F3	14066	Sequencing	19536157	Unspecified
mmu-mir-339-5p	MIMAT0000584	Fadd	14082	HITS-CLIP	25083871	Unspecified
mmu-mir-149-5p	MIMAT0000159	Lfng	16848	Sequencing	19536157	Unspecified
mmu-mir-211-5p	MIMAT0000668	Lhfpl4	269788	HITS-CLIP	21258322	Unspecified
mmu-mir-149-5p	MIMAT0000159	Lhx1	16869	Sequencing	19536157	Unspecified
mmu-mir-149-5p	MIMAT0000159	Fam129a	63913	HITS-CLIP	21258322	Unspecified
mmu-mir-149-5p	MIMAT0000159	Plekha2	83436	Sequencing	19536157	Unspecified
mmu-mir-129-5p	MIMAT0000209	Limd1	29806	HITS-CLIP	23142080	Unspecified
mmu-let-7a-5p	MIMAT0000521	Lin28a	83557	qRT-PCR	24142874	Unspecified
mmu-let-7a-5p	MIMAT0000521	Lin28a	83557	B-globin reporter assay	16495412	Unspecified
mmu-let-7c-5p	MIMAT0000523	Lin28a	83557	Microarray//qRT-PCR//Western blot	20054295	Unspecified
mmu-mir-320-3p	MIMAT0000666	Fam168b	214469	HITS-CLIP	23142080	Unspecified
mmu-mir-129-5p	MIMAT0000209	Fam172a	68675	HITS-CLIP	23142080	Unspecified
mmu-mir-149-5p	MIMAT0000159	Lmf2	105847	Sequencing	19536157	Unspecified
mmu-mir-149-5p	MIMAT0000159	Zfp605	675812	Sequencing	19536157	Unspecified
mmu-mir-149-5p	MIMAT0000159	Poglut1	224143	Sequencing	19536157	Unspecified
mmu-mir-149-5p	MIMAT0000159	Polr3f	70408	Sequencing	19536157	Unspecified
mmu-mir-129-5p	MIMAT0000209	Lpl	16956	HITS-CLIP	23142080	Unspecified
mmu-mir-129-5p	MIMAT0000209	Fam63b	235461	HITS-CLIP	23142080	Unspecified
mmu-mir-339-5p	MIMAT0000584	Lpp	210126	HITS-CLIP	21258322	Unspecified
mmu-mir-27b-3p	MIMAT0000126	Pparg	19016	Luciferase assay//Northern blot//qRT-PCR//Western blot	21844895	Unspecified
mmu-mir-23a-3p	MIMAT0000532	Lrch1	380916	HITS-CLIP	25083871	Unspecified
mmu-mir-23b-3p	MIMAT0000125	Lrch1	380916	HITS-CLIP	25083871	Unspecified
mmu-mir-23a-3p	MIMAT0000532	Fas	14102	FACS//Luciferase assay//qRT-PCR	24356489	Unspecified
mmu-mir-23b-3p	MIMAT0000125	Fas	14102	FACS//Luciferase assay//qRT-PCR	24356489	Unspecified
mmu-let-7d-5p	MIMAT0000383	Gnl3l	237107	HITS-CLIP	25083871	Unspecified
mmu-let-7d-5p	MIMAT0000383	Gnl3l	237107	HITS-CLIP	21258322	Unspecified
mmu-let-7g-5p	MIMAT0000121	Gnl3l	237107	HITS-CLIP	25083871	Unspecified
mmu-let-7g-5p	MIMAT0000121	Gnl3l	237107	HITS-CLIP	21258322	Unspecified
mmu-let-7a-5p	MIMAT0000521	Fbxl14	101358	HITS-CLIP	25083871	Unspecified
mmu-let-7c-5p	MIMAT0000523	Fbxl14	101358	HITS-CLIP	25083871	Unspecified
mmu-let-7d-5p	MIMAT0000383	Fbxl14	101358	HITS-CLIP	25083871	Unspecified
mmu-let-7g-5p	MIMAT0000121	Fbxl14	101358	HITS-CLIP	25083871	Unspecified
mmu-mir-149-5p	MIMAT0000159	Fbxl16	214931	HITS-CLIP	23597149	Unspecified
mmu-mir-149-5p	MIMAT0000159	Fbxl16	214931	Sequencing//HITS-CLIP	19536157	Unspecified
mmu-mir-149-5p	MIMAT0000159	Fbxl16	214931	HITS-CLIP	21258322	Unspecified
mmu-mir-149-5p	MIMAT0000159	Fbxl16	214931	HITS-CLIP	25083871	Unspecified
mmu-mir-129-5p	MIMAT0000209	Fbxl18	231863	HITS-CLIP	23142080	Unspecified
mmu-let-7c-5p	MIMAT0000523	Myc	17869	Luciferase assay//Microarray//qRT-PCR//Other	17438130	Unspecified
mmu-mir-149-5p	MIMAT0000159	Stk38	106504	Sequencing	19536157	Unspecified
mmu-mir-149-5p	MIMAT0000159	Prickle2	243548	Sequencing	19536157	Unspecified
mmu-mir-320-3p	MIMAT0000666	Prickle2	243548	HITS-CLIP	25083871	Unspecified
mmu-mir-149-5p	MIMAT0000159	Prkab1	19079	Sequencing	19536157	Unspecified
mmu-mir-103-3p	MIMAT0000546	Lyrm9	66274	HITS-CLIP	21258322	Unspecified
mmu-mir-149-5p	MIMAT0000159	Fem1c	240263	Sequencing	19536157	Unspecified
mmu-mir-339-5p	MIMAT0000584	Zmat3	22401	HITS-CLIP	21258322	Unspecified
mmu-mir-129-5p	MIMAT0000209	Gprc5c	70355	HITS-CLIP	25083871	Unspecified
mmu-mir-149-5p	MIMAT0000159	Gprc5c	70355	Sequencing	19536157	Unspecified
mmu-mir-149-5p	MIMAT0000159	Tnrc6a	233833	Sequencing	19536157	Unspecified
mmu-mir-129-5p	MIMAT0000209	Stxbp5	78808	HITS-CLIP	23142080	Unspecified
mmu-mir-149-5p	MIMAT0000159	Prnp	19122	Sequencing	19536157	Unspecified
mmu-mir-129-5p	MIMAT0000209	Magt1	67075	HITS-CLIP	25083871	Unspecified
mmu-mir-129-5p	MIMAT0000209	Magt1	67075	HITS-CLIP	23597149	Unspecified
mmu-mir-149-5p	MIMAT0000159	Fkbp1b	14226	Sequencing	19536157	Unspecified
mmu-mir-129-5p	MIMAT0000209	Naaa	67111	HITS-CLIP	23142080	Unspecified
mmu-mir-149-5p	MIMAT0000159	Flrt1	396184	Sequencing	19536157	Unspecified
mmu-mir-149-5p	MIMAT0000159	Fnbp1	14269	Sequencing	19536157	Unspecified
mmu-mir-129-5p	MIMAT0000209	Map3k1	26401	HITS-CLIP	23142080	Unspecified
mmu-mir-149-5p	MIMAT0000159	Map3k7	26409	HITS-CLIP	25083871	Unspecified
mmu-mir-339-5p	MIMAT0000584	Fnip2	329679	HITS-CLIP	21258322	Unspecified
mmu-mir-339-5p	MIMAT0000584	Fnip2	329679	HITS-CLIP	23597149	Unspecified
mmu-mir-328-3p	MIMAT0000565	Map4	17758	HITS-CLIP	25083871	Unspecified
mmu-mir-30d-5p	MIMAT0000515	Map4k4	26921	Luciferase assay//Western blot	22733810	Unspecified
mmu-mir-101b-3p	MIMAT0000616	Map7d1	245877	HITS-CLIP	26203562	Unspecified
mmu-mir-23a-3p	MIMAT0000532	Map7d1	245877	HITS-CLIP	26203562	Unspecified
mmu-mir-23b-3p	MIMAT0000125	Map7d1	245877	HITS-CLIP	26203562	Unspecified
mmu-mir-149-5p	MIMAT0000159	Syt6	54524	Sequencing	19536157	Unspecified
mmu-mir-129-5p	MIMAT0000209	Foxp1	108655	HITS-CLIP	23142080	Unspecified
mmu-mir-143-3p	MIMAT0000247	Ptn	19242	Luciferase assay//qRT-PCR//Western blot	21945314	Unspecified
mmu-mir-149-5p	MIMAT0000159	Ptpn11	19247	Sequencing	19536157	Unspecified
mmu-mir-29a-3p	MIMAT0000535	Pdgfrb	18596	Luciferase assay//qRT-PCR//Western blot	23825366	Unspecified
mmu-mir-148b-3p	MIMAT0000580	Mbp	17196	HITS-CLIP	25083871	Unspecified
mmu-mir-149-5p	MIMAT0000159	Mbp	17196	Sequencing	19536157	Unspecified
mmu-mir-148b-3p	MIMAT0000580	Tbc1d24	224617	HITS-CLIP	21258322	Unspecified
mmu-mir-129-5p	MIMAT0000209	Ptprj	19271	HITS-CLIP	23142080	Unspecified
mmu-mir-29a-3p	MIMAT0000535	Mcl1	17210	HITS-CLIP	23597149	Unspecified
mmu-mir-129-5p	MIMAT0000209	Pum2	80913	HITS-CLIP	23142080	Unspecified
mmu-mir-149-5p	MIMAT0000159	Gab1	14388	Sequencing	19536157	Unspecified
mmu-mir-129-5p	MIMAT0000209	Gabpb2	213054	HITS-CLIP	21258322	Unspecified
mmu-mir-339-5p	MIMAT0000584	Tbl1xr1	81004	HITS-CLIP	25083871	Unspecified
mmu-mir-149-5p	MIMAT0000159	Mdm4	17248	Sequencing	19536157	Unspecified
mmu-mir-129-5p	MIMAT0000209	Gabra1	14394	HITS-CLIP	23142080	Unspecified
mmu-mir-149-5p	MIMAT0000159	Gabrb2	14401	Sequencing	19536157	Unspecified
mmu-mir-129-5p	MIMAT0000209	Gad2	14417	HITS-CLIP	21258322	Unspecified
mmu-mir-149-5p	MIMAT0000159	Med26	70625	Sequencing	19536157	Unspecified
mmu-mir-149-5p	MIMAT0000159	Hnrnpa1	15382	Sequencing	19536157	Unspecified
mmu-mir-149-5p	MIMAT0000159	Hnrnpa1	545091	Sequencing	19536157	Unspecified
mmu-mir-149-5p	MIMAT0000159	Sec14l1	74136	Sequencing	19536157	Unspecified
mmu-mir-149-5p	MIMAT0000159	Mfrp	259172	Sequencing	19536157	Unspecified
mmu-mir-320-3p	MIMAT0000666	Mfsd4	213006	HITS-CLIP	25083871	Unspecified
mmu-mir-320-3p	MIMAT0000666	Mfsd4	213006	HITS-CLIP	23142080	Unspecified
mmu-mir-339-5p	MIMAT0000584	Mga	29808	HITS-CLIP	23597149	Unspecified
mmu-mir-339-5p	MIMAT0000584	Mga	29808	HITS-CLIP	21258322	Unspecified
mmu-mir-149-5p	MIMAT0000159	Nol10	217431	HITS-CLIP	21258322	Unspecified
mmu-mir-148b-3p	MIMAT0000580	Rad51c	114714	HITS-CLIP	25083871	Unspecified
mmu-mir-339-5p	MIMAT0000584	Senp5	320213	HITS-CLIP	21258322	Unspecified
mmu-mir-149-5p	MIMAT0000159	Ralgapa2	241694	Sequencing	19536157	Unspecified
mmu-mir-149-5p	MIMAT0000159	Rap1gap2	380711	Sequencing	19536157	Unspecified
mmu-mir-339-5p	MIMAT0000584	Gjc3	118446	HITS-CLIP	23597149	Unspecified
mmu-mir-129-5p	MIMAT0000209	Mmp11	17385	HITS-CLIP	25083871	Unspecified
mmu-mir-129-5p	MIMAT0000209	Nr3c1	14815	HITS-CLIP	23142080	Unspecified
mmu-mir-149-5p	MIMAT0000159	Mmp15	17388	Sequencing	19536157	Unspecified
mmu-mir-149-5p	MIMAT0000159	Mmp17	23948	Sequencing	19536157	Unspecified
mmu-mir-149-5p	MIMAT0000159	Tinf2	28113	Sequencing	19536157	Unspecified
mmu-mir-151-5p	MIMAT0004536	Moap1	64113	HITS-CLIP	21258322	Unspecified
mmu-mir-149-5p	MIMAT0000159	Mob1a	232157	Sequencing	19536157	Unspecified
mmu-mir-339-5p	MIMAT0000584	Gls	14660	HITS-CLIP	21258322	Unspecified
mmu-mir-103-3p	MIMAT0000546	Tln2	70549	HITS-CLIP	25083871	Unspecified
mmu-mir-129-5p	MIMAT0000209	Tm9sf4	99237	HITS-CLIP	23142080	Unspecified
mmu-mir-211-5p	MIMAT0000668	Rbfox2	93686	HITS-CLIP	21258322	Unspecified
mmu-mir-23b-3p	MIMAT0000125	Zfp488	382867	HITS-CLIP	25083871	Unspecified
mmu-mir-149-5p	MIMAT0000159	Lmbrd1	68421	Sequencing	19536157	Unspecified
mmu-mir-149-5p	MIMAT0000159	Tmem135	72759	Sequencing	19536157	Unspecified
mmu-mir-27b-3p	MIMAT0000126	Mrpl35	66223	HITS-CLIP	21258322	Unspecified
mmu-mir-29a-3p	MIMAT0000535	Mrpl35	66223	HITS-CLIP	21258322	Unspecified
mmu-mir-339-5p	MIMAT0000584	Mrpl35	66223	HITS-CLIP	25083871	Unspecified
mmu-mir-149-5p	MIMAT0000159	Gm608	207806	Sequencing	19536157	Unspecified
mmu-mir-148b-3p	MIMAT0000580	Tmem178b	434008	HITS-CLIP	23597149	Unspecified
mmu-mir-148b-3p	MIMAT0000580	Tmem178b	434008	HITS-CLIP	19536157	Unspecified
mmu-mir-148b-3p	MIMAT0000580	Tmem178b	434008	HITS-CLIP	21258322	Unspecified
mmu-mir-339-5p	MIMAT0000584	Gmeb1	56809	HITS-CLIP	21258322	Unspecified
mmu-mir-339-5p	MIMAT0000584	Gmeb1	56809	HITS-CLIP	25083871	Unspecified
mmu-mir-149-5p	MIMAT0000159	Reep4	72549	Sequencing	19536157	Unspecified
mmu-mir-149-5p	MIMAT0000159	Il1rap	16180	Sequencing	19536157	Unspecified
mmu-let-7a-5p	MIMAT0000521	Msi2	76626	HITS-CLIP	25083871	Unspecified
mmu-let-7d-5p	MIMAT0000383	Msi2	76626	HITS-CLIP	25083871	Unspecified
mmu-let-7g-5p	MIMAT0000121	Msi2	76626	HITS-CLIP	25083871	Unspecified
mmu-mir-101b-3p	MIMAT0000616	Msi2	76626	HITS-CLIP	25083871	Unspecified
mmu-mir-129-5p	MIMAT0000209	Mtf2	17765	HITS-CLIP	25083871	Unspecified
mmu-mir-149-5p	MIMAT0000159	Gng7	14708	Sequencing	19536157	Unspecified
mmu-let-7a-5p	MIMAT0000521	Gnl3l	237107	HITS-CLIP	25083871	Unspecified
mmu-let-7a-5p	MIMAT0000521	Gnl3l	237107	HITS-CLIP	21258322	Unspecified
mmu-let-7c-5p	MIMAT0000523	Gnl3l	237107	HITS-CLIP	25083871	Unspecified
mmu-let-7c-5p	MIMAT0000523	Gnl3l	237107	HITS-CLIP	21258322	Unspecified
mmu-mir-93-5p	MIMAT0000540	Vegfa	22339	Reporter assay	20501654	Unspecified
mmu-mir-149-5p	MIMAT0000159	Slc10a4	231290	Sequencing	19536157	Unspecified
mmu-mir-339-5p	MIMAT0000584	Gnl3l	237107	HITS-CLIP	21258322	Unspecified
mmu-mir-320-3p	MIMAT0000666	Gns	75612	HITS-CLIP	23142080	Unspecified
mmu-mir-149-5p	MIMAT0000159	Rictor	78757	Sequencing	19536157	Unspecified
mmu-mir-872-5p	MIMAT0004934	Gpatch8	237943	HITS-CLIP	21258322	Unspecified
mmu-mir-149-5p	MIMAT0000159	Tmod2	50876	Sequencing	19536157	Unspecified
mmu-mir-129-5p	MIMAT0000209	Irak1	16179	HITS-CLIP	23142080	Unspecified
mmu-mir-149-5p	MIMAT0000159	Irak1	16179	Sequencing	19536157	Unspecified
mmu-mir-149-5p	MIMAT0000159	Tmtc1	387314	Sequencing	19536157	Unspecified
mmu-mir-129-5p	MIMAT0000209	Otud7b	229603	HITS-CLIP	21258322	Unspecified
mmu-let-7c-5p	MIMAT0000523	Myc	17869	Microarray//qRT-PCR//Western blot	20054295	Unspecified
mmu-mir-103-3p	MIMAT0000546	Irgq	210146	HITS-CLIP	25083871	Unspecified
mmu-mir-149-5p	MIMAT0000159	Rnf144a	108089	Sequencing	19536157	Unspecified
mmu-mir-339-5p	MIMAT0000584	Lyrm9	66274	HITS-CLIP	25083871	Unspecified
mmu-mir-31-5p	MIMAT0000538	Myo10	17909	HITS-CLIP	23142080	Unspecified
mmu-mir-149-5p	MIMAT0000159	Gpr68	238377	Sequencing	19536157	Unspecified
mmu-mir-149-5p	MIMAT0000159	Gprc5b	64297	Sequencing	19536157	Unspecified
mmu-mir-30d-5p	MIMAT0000515	Tnrc6b	213988	HITS-CLIP	25083871	Unspecified
mmu-mir-30d-5p	MIMAT0000515	Tnrc6b	213988	HITS-CLIP	19536157	Unspecified
mmu-mir-30d-5p	MIMAT0000515	Tnrc6b	213988	HITS-CLIP	23597149	Unspecified
mmu-mir-149-5p	MIMAT0000159	Rnf24	51902	Sequencing	19536157	Unspecified
mmu-mir-149-5p	MIMAT0000159	N4bp1	80750	Sequencing	19536157	Unspecified
mmu-mir-148b-3p	MIMAT0000580	Robo1	19876	HITS-CLIP	25083871	Unspecified
mmu-mir-149-5p	MIMAT0000159	Naa40	70999	Sequencing	19536157	Unspecified
mmu-mir-339-5p	MIMAT0000584	Grin2b	14812	HITS-CLIP	23597149	Unspecified
mmu-mir-129-5p	MIMAT0000209	Tpp1	12751	HITS-CLIP	23142080	Unspecified
mmu-mir-149-5p	MIMAT0000159	Rragc	54170	Sequencing	19536157	Unspecified
mmu-mir-129-5p	MIMAT0000209	Nav1	215690	HITS-CLIP	23142080	Unspecified
mmu-mir-143-3p	MIMAT0000247	Nav1	215690	HITS-CLIP	23142080	Unspecified
mmu-mir-149-5p	MIMAT0000159	Nav1	215690	HITS-CLIP	21258322	Unspecified
mmu-mir-149-5p	MIMAT0000159	Trak2	70827	Sequencing	19536157	Unspecified
mmu-mir-149-5p	MIMAT0000159	Rsbn1	229675	Sequencing	19536157	Unspecified
mmu-mir-149-5p	MIMAT0000159	Kcnk6	52150	Sequencing	19536157	Unspecified
mmu-mir-149-5p	MIMAT0000159	Kcnk6	52150	HITS-CLIP	25083871	Unspecified
mmu-mir-23a-3p	MIMAT0000532	Pde10a	23984	HITS-CLIP	25083871	Unspecified
mmu-mir-23a-3p	MIMAT0000532	Pde10a	23984	HITS-CLIP	23142080	Unspecified
mmu-mir-129-5p	MIMAT0000209	Hcn1	15165	HITS-CLIP	23142080	Unspecified
mmu-mir-149-5p	MIMAT0000159	Sertad2	58172	Sequencing	19536157	Unspecified
mmu-mir-149-5p	MIMAT0000159	Pdgfrb	18596	Sequencing	19536157	Unspecified
mmu-mir-339-5p	MIMAT0000584	Irak2	108960	HITS-CLIP	21258322	Unspecified
mmu-let-7c-5p	MIMAT0000523	Sall4	99377	Luciferase assay//Microarray//qRT-PCR//Western blot//Immunohistochemistry	20054295	Unspecified
mmu-mir-129-5p	MIMAT0000209	Trove2	20822	HITS-CLIP	23142080	Unspecified
mmu-mir-149-5p	MIMAT0000159	Neto2	74513	Sequencing	19536157	Unspecified
mmu-mir-149-5p	MIMAT0000159	Sash1	70097	Sequencing	19536157	Unspecified
mmu-mir-339-5p	MIMAT0000584	Sc5d	235293	HITS-CLIP	23597149	Unspecified
mmu-let-7g-5p	MIMAT0000121	Nf2	18016	HITS-CLIP	23597149	Unspecified
mmu-mir-103-3p	MIMAT0000546	Spen	56381	HITS-CLIP	23142080	Unspecified
mmu-mir-30d-5p	MIMAT0000515	Nfatc3	18021	HITS-CLIP	25083871	Unspecified
mmu-mir-149-5p	MIMAT0000159	Scd2	20250	Sequencing	19536157	Unspecified
mmu-mir-149-5p	MIMAT0000159	Tspan7	21912	Sequencing	19536157	Unspecified
mmu-mir-149-5p	MIMAT0000159	Nfix	18032	Sequencing	19536157	Unspecified
mmu-mir-149-5p	MIMAT0000159	Hmg20a	66867	Sequencing	19536157	Unspecified
mmu-let-7a-5p	MIMAT0000521	Hmga2	15364	Luciferase assay	17322030	Unspecified
mmu-mir-339-5p	MIMAT0000584	Usp45	77593	HITS-CLIP	21258322	Unspecified
mmu-mir-129-5p	MIMAT0000209	Zfhx3	11906	HITS-CLIP	23142080	Unspecified
mmu-mir-339-5p	MIMAT0000584	Ttyh1	57776	HITS-CLIP	21258322	Unspecified
mmu-mir-339-5p	MIMAT0000584	Ttyh1	57776	HITS-CLIP	23597149	Unspecified
mmu-mir-149-5p	MIMAT0000159	Nkrf	77286	Sequencing	19536157	Unspecified
mmu-mir-149-5p	MIMAT0000159	Nlgn3	245537	Sequencing	19536157	Unspecified
mmu-let-7a-5p	MIMAT0000521	Hoxa9	15405	FACS//Western blot	18474618	Unspecified
mmu-mir-149-5p	MIMAT0000159	Sema4a	20351	Sequencing	19536157	Unspecified
mmu-mir-129-5p	MIMAT0000209	Zfp120	104348	HITS-CLIP	23142080	Unspecified
mmu-mir-149-5p	MIMAT0000159	Nol10	217431	Sequencing	19536157	Unspecified
mmu-mir-149-5p	MIMAT0000159	Nol10	217431	HITS-CLIP	25083871	Unspecified
mmu-mir-149-5p	MIMAT0000159	Sema4g	26456	Sequencing	19536157	Unspecified
mmu-mir-320-3p	MIMAT0000666	Hspb6	243912	GFP reporter assay//Luciferase assay//Western blot	19380620	Unspecified
mmu-mir-149-5p	MIMAT0000159	Nptn	20320	Sequencing	19536157	Unspecified
mmu-mir-129-5p	MIMAT0000209	Hyal1	15586	HITS-CLIP	25083871	Unspecified
mmu-mir-149-5p	MIMAT0000159	Ube2n	93765	Sequencing	19536157	Unspecified
mmu-mir-149-5p	MIMAT0000159	Nr1d2	353187	Sequencing	19536157	Unspecified
mmu-mir-129-5p	MIMAT0000209	Nr2c1	22025	HITS-CLIP	23142080	Unspecified
mmu-mir-149-5p	MIMAT0000159	Slc1a1	20510	Sequencing	19536157	Unspecified
mmu-mir-149-5p	MIMAT0000159	Setd7	73251	Sequencing	19536157	Unspecified
mmu-mir-211-5p	MIMAT0000668	Rasd2	75141	HITS-CLIP	21258322	Unspecified
mmu-mir-129-5p	MIMAT0000209	Nras	18176	HITS-CLIP	23142080	Unspecified
mmu-mir-129-5p	MIMAT0000209	Nras	18176	HITS-CLIP	25083871	Unspecified
mmu-mir-149-5p	MIMAT0000159	Sf3b3	101943	Sequencing	19536157	Unspecified
mmu-mir-93-5p	MIMAT0000540	Ubxn2a	217379	HITS-CLIP	21258322	Unspecified
mmu-mir-149-5p	MIMAT0000159	Nrgn	64011	Sequencing	19536157	Unspecified
mmu-mir-149-5p	MIMAT0000159	Nrp2	18187	Sequencing	19536157	Unspecified
mmu-mir-149-5p	MIMAT0000159	Speer4b	73526	HITS-CLIP	25083871	Unspecified
mmu-mir-149-5p	MIMAT0000159	Slc24a3	94249	Sequencing	19536157	Unspecified
mmu-mir-149-5p	MIMAT0000159	Igfbp7	29817	Sequencing	19536157	Unspecified
mmu-mir-23a-3p	MIMAT0000532	Lmnb1	16906	Luciferase assay//Western blot	19259393	Unspecified
mmu-mir-23b-3p	MIMAT0000125	Lmnb1	16906	Luciferase assay//Western blot	19259393	Unspecified
mmu-mir-149-5p	MIMAT0000159	Sptbn2	20743	Sequencing	19536157	Unspecified
mmu-mir-149-5p	MIMAT0000159	Slc15a4	100561	Sequencing	19536157	Unspecified
mmu-mir-149-5p	MIMAT0000159	Vamp2	22318	Sequencing	19536157	Unspecified
mmu-mir-339-5p	MIMAT0000584	Slc35e1	270066	HITS-CLIP	21258322	Unspecified
mmu-mir-149-5p	MIMAT0000159	Ska3	219114	Sequencing	19536157	Unspecified
mmu-mir-149-5p	MIMAT0000159	Trank1	320429	Sequencing	19536157	Unspecified
mmu-mir-339-5p	MIMAT0000584	Ogfod1	270086	HITS-CLIP	21258322	Unspecified
mmu-mir-129-5p	MIMAT0000209	Vdr	22337	HITS-CLIP	23142080	Unspecified
mmu-mir-149-5p	MIMAT0000159	Mid2	23947	Sequencing	19536157	Unspecified
mmu-mir-149-5p	MIMAT0000159	Rhbdd2	215160	Sequencing	19536157	Unspecified
mmu-mir-129-5p	MIMAT0000209	Opcml	330908	HITS-CLIP	23142080	Unspecified
mmu-mir-149-5p	MIMAT0000159	Opcml	330908	Sequencing	19536157	Unspecified
mmu-mir-30d-5p	MIMAT0000515	Slc16a1	20501	HITS-CLIP	23142080	Unspecified
mmu-mir-23b-3p	MIMAT0000125	Pde10a	23984	HITS-CLIP	25083871	Unspecified
mmu-mir-23b-3p	MIMAT0000125	Pde10a	23984	HITS-CLIP	23142080	Unspecified
mmu-let-7a-5p	MIMAT0000521	Trim71	636931	Flow//GFP reporter assay//Immunocytochemistry//Immunohistochemistry//Immunoprecipitaion//In situ hybridization//Northern blot//qRT-PCR//Western blot	19898466	Unspecified
mmu-mir-149-5p	MIMAT0000159	Osbpl8	237542	Sequencing	19536157	Unspecified
mmu-mir-339-5p	MIMAT0000584	Osbpl8	237542	HITS-CLIP	21258322	Unspecified
mmu-mir-129-5p	MIMAT0000209	Lsm12	268490	HITS-CLIP	25083871	Unspecified
mmu-mir-129-5p	MIMAT0000209	Lsm12	268490	HITS-CLIP	23142080	Unspecified
mmu-mir-27b-3p	MIMAT0000126	Lsm6	78651	HITS-CLIP	25083871	Unspecified
mmu-mir-129-5p	MIMAT0000209	Otud7b	229603	HITS-CLIP	25083871	Unspecified
mmu-mir-149-5p	MIMAT0000159	Otud7b	229603	Sequencing	19536157	Unspecified
mmu-mir-103-3p	MIMAT0000546	Irgq	210146	HITS-CLIP	19536157	Unspecified
mmu-mir-103-3p	MIMAT0000546	Irgq	210146	HITS-CLIP	23142080	Unspecified
mmu-mir-339-5p	MIMAT0000584	Stom	13830	HITS-CLIP	21258322	Unspecified
mmu-mir-129-5p	MIMAT0000209	Kif21a	16564	HITS-CLIP	23142080	Unspecified
mmu-mir-129-5p	MIMAT0000209	P4ha1	18451	HITS-CLIP	23142080	Unspecified
mmu-mir-129-5p	MIMAT0000209	Tnrc6a	233833	HITS-CLIP	21258322	Unspecified
mmu-mir-339-5p	MIMAT0000584	Pafah1b2	18475	HITS-CLIP	21258322	Unspecified
mmu-mir-149-5p	MIMAT0000159	Itpa	16434	Sequencing	19536157	Unspecified
mmu-mir-149-5p	MIMAT0000159	Paqr4	76498	Sequencing	19536157	Unspecified
mmu-mir-211-5p	MIMAT0000668	Jarid2	16468	HITS-CLIP	25083871	Unspecified
mmu-mir-129-5p	MIMAT0000209	Map1a	17754	HITS-CLIP	23142080	Unspecified
mmu-mir-149-5p	MIMAT0000159	Lpin1	14245	Sequencing	19536157	Unspecified
mmu-mir-149-5p	MIMAT0000159	Pccb	66904	Sequencing	19536157	Unspecified
mmu-mir-101b-3p	MIMAT0000616	Lrig2	269473	HITS-CLIP	23142080	Unspecified
mmu-mir-149-5p	MIMAT0000159	Kcnj10	16513	Sequencing	19536157	Unspecified
mmu-mir-149-5p	MIMAT0000159	Kcnj16	16517	Sequencing	19536157	Unspecified
mmu-mir-149-5p	MIMAT0000159	Slc39a3	106947	Sequencing	19536157	Unspecified
mmu-mir-149-5p	MIMAT0000159	Slc43a2	215113	Sequencing	19536157	Unspecified
mmu-mir-149-5p	MIMAT0000159	Slc44a2	68682	Sequencing	19536157	Unspecified
mmu-mir-339-5p	MIMAT0000584	Kcnk6	52150	HITS-CLIP	21258322	Unspecified
mmu-mir-361-5p	MIMAT0000704	Kcnk6	52150	HITS-CLIP	21258322	Unspecified
mmu-mir-149-5p	MIMAT0000159	Slc6a17	229706	Sequencing	19536157	Unspecified
mmu-mir-129-5p	MIMAT0000209	Kdm5a	214899	HITS-CLIP	23142080	Unspecified
mmu-mir-339-5p	MIMAT0000584	Kdm6b	216850	Luciferase assay//qRT-PCR//Western blot	20833714	Unspecified
mmu-mir-151-5p	MIMAT0004536	Pdpk1	18607	HITS-CLIP	25083871	Unspecified
mmu-mir-129-5p	MIMAT0000209	Pds5b	100710	HITS-CLIP	23142080	Unspecified
mmu-mir-93-5p	MIMAT0000540	Zbtb41	226470	HITS-CLIP	25083871	Unspecified
mmu-mir-148b-3p	MIMAT0000580	Tbc1d24	18209	HITS-CLIP	21258322	Unspecified
mmu-mir-149-5p	MIMAT0000159	Sart1	20227	Sequencing	19536157	Unspecified
mmu-mir-149-5p	MIMAT0000159	Plec	18810	Sequencing	19536157	Unspecified
mmu-mir-339-5p	MIMAT0000584	Kif21b	16565	HITS-CLIP	23142080	Unspecified
mmu-mir-149-5p	MIMAT0000159	Pea15a	18611	Sequencing	19536157	Unspecified
mmu-mir-129-5p	MIMAT0000209	Peg3	18616	HITS-CLIP	23142080	Unspecified
mmu-mir-23a-3p	MIMAT0000532	Zfp488	382867	HITS-CLIP	25083871	Unspecified
mmu-mir-339-5p	MIMAT0000584	Tbl1xr1	81004	HITS-CLIP	21258322	Unspecified
mmu-mir-149-5p	MIMAT0000159	Klf7	93691	Sequencing	19536157	Unspecified
mmu-mir-23b-3p	MIMAT0000125	Smad3	17127	In situ hybridization//Luciferase assay//Microarray//Northern blot//qRT-PCR	19582816	Unspecified
mmu-mir-31-5p	MIMAT0000538	Klhl21	242785	HITS-CLIP	25083871	Unspecified
mmu-mir-93-5p	MIMAT0000540	Mef2c	17260	HITS-CLIP	23142080	Unspecified
mmu-mir-339-5p	MIMAT0000584	Smad9	55994	HITS-CLIP	21258322	Unspecified
mmu-mir-339-5p	MIMAT0000584	Zyg11b	414872	HITS-CLIP	21258322	Unspecified
mmu-mir-149-5p	MIMAT0000159	Phka1	18679	Sequencing	19536157	Unspecified
mmu-mir-129-5p	MIMAT0000209	Smarcc1	20588	HITS-CLIP	23142080	Unspecified
mmu-mir-129-5p	MIMAT0000209	Nrxn1	18189	HITS-CLIP	23142080	Unspecified
mmu-mir-149-5p	MIMAT0000159	Rapgef4	56508	Sequencing	19536157	Unspecified
mmu-mir-129-5p	MIMAT0000209	Lpin1	14245	HITS-CLIP	23142080	Unspecified
mmu-mir-149-5p	MIMAT0000159	Tef	21685	Sequencing	19536157	Unspecified
mmu-mir-149-5p	MIMAT0000159	Syt11	229521	Sequencing	19536157	Unspecified
mmu-mir-149-5p	MIMAT0000159	Rfx5	53970	Sequencing	19536157	Unspecified
mmu-mir-361-5p	MIMAT0000704	Zfp120	104348	HITS-CLIP	23142080	Unspecified
mmu-mir-129-5p	MIMAT0000209	Smyd4	319822	HITS-CLIP	25083871	Unspecified
mmu-mir-148b-3p	MIMAT0000580	Snx27	76742	HITS-CLIP	25083871	Unspecified
mmu-mir-149-5p	MIMAT0000159	Ppp2r2c	269643	Sequencing	19536157	Unspecified
mmu-mir-129-5p	MIMAT0000209	Tmod1	21916	HITS-CLIP	25083871	Unspecified
mmu-mir-129-5p	MIMAT0000209	Soga3	67412	HITS-CLIP	23142080	Unspecified
mmu-mir-149-5p	MIMAT0000159	Zfp354c	30944	Sequencing	19536157	Unspecified
mmu-mir-149-5p	MIMAT0000159	Sestd1	228071	Sequencing	19536157	Unspecified
mmu-mir-149-5p	MIMAT0000159	Ptpn4	19258	Sequencing	19536157	Unspecified
mmu-mir-149-5p	MIMAT0000159	Ptpn5	19259	Sequencing	19536157	Unspecified
mmu-mir-211-5p	MIMAT0000668	Rasd2	75141	HITS-CLIP	26203562	Unspecified
mmu-mir-211-5p	MIMAT0000668	Rasd2	75141	HITS-CLIP	23597149	Unspecified
mmu-mir-211-5p	MIMAT0000668	Rasd2	75141	HITS-CLIP	25083871	Unspecified
mmu-mir-149-5p	MIMAT0000159	Timp3	21859	Sequencing	19536157	Unspecified
mmu-mir-129-5p	MIMAT0000209	Rnf11	29864	HITS-CLIP	23142080	Unspecified
mmu-mir-339-5p	MIMAT0000584	Strbp	20744	HITS-CLIP	21258322	Unspecified
mmu-mir-339-5p	MIMAT0000584	Strbp	20744	HITS-CLIP	23597149	Unspecified
mmu-mir-29a-3p	MIMAT0000535	Sparc	20692	HITS-CLIP	23142080	Unspecified
mmu-mir-149-5p	MIMAT0000159	Plekhh2	213556	Sequencing	19536157	Unspecified
mmu-mir-129-5p	MIMAT0000209	Znrf1	170737	HITS-CLIP	23142080	Unspecified
mmu-mir-149-5p	MIMAT0000159	Tmem127	69470	Sequencing	19536157	Unspecified
mmu-mir-149-5p	MIMAT0000159	Lmtk2	231876	Sequencing	19536157	Unspecified
mmu-mir-149-5p	MIMAT0000159	Pofut1	140484	Sequencing	19536157	Unspecified
mmu-mir-339-5p	MIMAT0000584	Ttc26	264134	HITS-CLIP	21258322	Unspecified
mmu-mir-149-5p	MIMAT0000159	Zyg11b	414872	HITS-CLIP	25083871	Unspecified
mmu-mir-129-5p	MIMAT0000209	Zfp641	239652	HITS-CLIP	23142080	Unspecified
mmu-mir-149-5p	MIMAT0000159	Reck	53614	Sequencing	19536157	Unspecified
mmu-mir-149-5p	MIMAT0000159	Tmem2	83921	Sequencing	19536157	Unspecified
mmu-mir-30d-5p	MIMAT0000515	Reep4	72549	HITS-CLIP	25083871	Unspecified
mmu-mir-30d-5p	MIMAT0000515	Reep4	72549	HITS-CLIP	23597149	Unspecified
mmu-mir-149-5p	MIMAT0000159	Lpcat1	210992	Sequencing	19536157	Unspecified
mmu-mir-23a-3p	MIMAT0000532	Pou4f2	18997	Northern blot//qRT-PCR//Western blot//GFP reporter assay	17490655	Unspecified
mmu-mir-339-5p	MIMAT0000584	Ppm1k	243382	HITS-CLIP	23597149	Unspecified
mmu-mir-129-5p	MIMAT0000209	Lrrc58	320184	HITS-CLIP	23142080	Unspecified
mmu-mir-149-5p	MIMAT0000159	Lrrc58	320184	Sequencing	19536157	Unspecified
mmu-mir-339-5p	MIMAT0000584	Stam	20844	HITS-CLIP	25083871	Unspecified
mmu-mir-149-5p	MIMAT0000159	Stam2	56324	Sequencing	19536157	Unspecified
mmu-mir-93-5p	MIMAT0000540	Stat3	20848	qRT-PCR//Luciferase assay//Western blot	19073166	Unspecified
mmu-mir-101b-3p	MIMAT0000616	Wars2	70560	HITS-CLIP	23597149	Unspecified
mmu-mir-339-5p	MIMAT0000584	Zbtb44	235132	HITS-CLIP	23597149	Unspecified
mmu-mir-149-5p	MIMAT0000159	Ybx1	22608	HITS-CLIP	25083871	Unspecified
mmu-mir-149-5p	MIMAT0000159	Macf1	11426	Sequencing	19536157	Unspecified
mmu-mir-149-5p	MIMAT0000159	Rnf165	225743	Sequencing	19536157	Unspecified
mmu-mir-129-5p	MIMAT0000209	Stx3	20908	HITS-CLIP	23142080	Unspecified
mmu-mir-129-5p	MIMAT0000209	Zmat3	22401	HITS-CLIP	23142080	Unspecified
mmu-mir-149-5p	MIMAT0000159	Zmat3	22401	Sequencing	19536157	Unspecified
mmu-mir-143-3p	MIMAT0000247	Prkce	18754	qRT-PCR//Luciferase assay//Western blot	20351064	Unspecified
mmu-mir-129-5p	MIMAT0000209	Spen	56381	HITS-CLIP	23142080	Unspecified
mmu-mir-129-5p	MIMAT0000209	Rnf170	77733	HITS-CLIP	23142080	Unspecified
mmu-mir-211-5p	MIMAT0000668	Runx2	12393	Western blot	20039258	Unspecified
mmu-mir-423-3p	MIMAT0003454	Slc35e1	270066	HITS-CLIP	21258322	Unspecified
mmu-mir-149-5p	MIMAT0000159	Nmnat2	226518	Sequencing	19536157	Unspecified
mmu-mir-149-5p	MIMAT0000159	Slc35e2	320541	Sequencing	19536157	Unspecified
mmu-mir-29a-3p	MIMAT0000535	Zfp36	22695	Luciferase assay//Northern blot//Western blot//qRT-PCR	19247375	Unspecified
mmu-mir-339-5p	MIMAT0000584	Slc35e2	320541	HITS-CLIP	21258322	Unspecified
mmu-mir-149-5p	MIMAT0000159	Mtch1	56462	Sequencing	19536157	Unspecified
mmu-mir-149-5p	MIMAT0000159	Syt2	20980	Sequencing	19536157	Unspecified
mmu-mir-149-5p	MIMAT0000159	Mapk9	26420	Sequencing	19536157	Unspecified
mmu-mir-149-5p	MIMAT0000159	Snhg11	319317	Sequencing	19536157	Unspecified
mmu-mir-149-5p	MIMAT0000159	Zyg11b	414872	HITS-CLIP	21258322	Unspecified
mmu-mir-149-5p	MIMAT0000159	Mtmr12	268783	Sequencing	19536157	Unspecified
mmu-mir-361-5p	MIMAT0000704	Vps26a	30930	HITS-CLIP	23142080	Unspecified
mmu-mir-149-5p	MIMAT0000159	Soat1	20652	Sequencing	19536157	Unspecified
mmu-mir-149-5p	MIMAT0000159	Rab6b	270192	Sequencing	19536157	Unspecified
mmu-mir-361-5p	MIMAT0000704	Tnpo1	238799	HITS-CLIP	23142080	Unspecified
mmu-mir-149-5p	MIMAT0000159	Ywhag	22628	Sequencing	19536157	Unspecified
mmu-mir-129-5p	MIMAT0000209	Med13	327987	HITS-CLIP	25083871	Unspecified
mmu-mir-149-5p	MIMAT0000159	Ptprd	19266	Sequencing	19536157	Unspecified
mmu-mir-149-5p	MIMAT0000159	Tbc1d20	67231	Sequencing	19536157	Unspecified
mmu-mir-149-5p	MIMAT0000159	Trp53inp2	68728	Sequencing	19536157	Unspecified
mmu-mir-149-5p	MIMAT0000159	Zfp445	235682	Sequencing	19536157	Unspecified
mmu-mir-103-3p	MIMAT0000546	Nf1	18015	Luciferase assay	23056445	Unspecified
mmu-mir-149-5p	MIMAT0000159	Nf1	18015	Sequencing	19536157	Unspecified
mmu-mir-30d-5p	MIMAT0000515	Tbc1d5	72238	HITS-CLIP	23142080	Unspecified
mmu-mir-149-5p	MIMAT0000159	Zcchc24	71918	Sequencing	19536157	Unspecified
mmu-mir-149-5p	MIMAT0000159	Tmem109	68539	Sequencing	19536157	Unspecified
mmu-mir-149-5p	MIMAT0000159	Med10	28077	Sequencing	19536157	Unspecified
mmu-mir-149-5p	MIMAT0000159	Pnkd	56695	Sequencing	19536157	Unspecified
mmu-mir-149-5p	MIMAT0000159	R3hdm1	226412	Sequencing	19536157	Unspecified
mmu-mir-27b-3p	MIMAT0000126	Smad4	17128	In situ hybridization//Luciferase assay//Microarray//Northern blot//qRT-PCR	19582816	Unspecified
mmu-mir-211-5p	MIMAT0000668	Tcf3	21423	Luciferase assay//Western blot	23658527	Unspecified
mmu-mir-27b-3p	MIMAT0000126	Mef2c	17260	In situ hybridization//Luciferase assay//Microarray//qRT-PCR	20736237	Unspecified
mmu-mir-149-5p	MIMAT0000159	Rab14	68365	Sequencing	19536157	Unspecified
mmu-mir-149-5p	MIMAT0000159	Uba2	50995	Sequencing	19536157	Unspecified
mmu-mir-30d-5p	MIMAT0000515	Mesdc2	67943	HITS-CLIP	25083871	Unspecified
mmu-mir-149-5p	MIMAT0000159	Zer1	227693	Sequencing	19536157	Unspecified
mmu-mir-23b-3p	MIMAT0000125	Nrp2	18187	HITS-CLIP	23597149	Unspecified
mmu-mir-23b-3p	MIMAT0000125	Nrp2	18187	HITS-CLIP	23142080	Unspecified
mmu-mir-129-5p	MIMAT0000209	Ube2c	68612	HITS-CLIP	25083871	Unspecified
mmu-mir-149-5p	MIMAT0000159	Rab3gap1	226407	Sequencing	19536157	Unspecified
mmu-mir-149-5p	MIMAT0000159	Tpp1	12751	Sequencing	19536157	Unspecified
mmu-mir-27b-3p	MIMAT0000126	Ttyh1	57776	HITS-CLIP	21258322	Unspecified
mmu-mir-149-5p	MIMAT0000159	Srrm2	75956	Sequencing	19536157	Unspecified
mmu-mir-149-5p	MIMAT0000159	Twsg1	65960	Sequencing	19536157	Unspecified
mmu-mir-148b-3p	MIMAT0000580	Rad51c	114714	HITS-CLIP	23142080	Unspecified
mmu-mir-149-5p	MIMAT0000159	Rad51c	114714	Sequencing	19536157	Unspecified
mmu-mir-339-5p	MIMAT0000584	Parp11	101187	HITS-CLIP	21258322	Unspecified
mmu-mir-23a-3p	MIMAT0000532	Nrp2	18187	HITS-CLIP	26203562	Unspecified
mmu-mir-129-5p	MIMAT0000209	Ube2c	68612	HITS-CLIP	21258322	Unspecified
mmu-mir-129-5p	MIMAT0000209	Runx2	12393	HITS-CLIP	25083871	Unspecified
mmu-mir-149-5p	MIMAT0000159	Ric3	320360	Sequencing	19536157	Unspecified
mmu-mir-143-3p	MIMAT0000247	Zfp488	382867	HITS-CLIP	21258322	Unspecified
mmu-mir-149-5p	MIMAT0000159	Rnf169	108937	Sequencing	19536157	Unspecified
mmu-mir-328-3p	MIMAT0000565	Rint1	72772	HITS-CLIP	21258322	Unspecified
mmu-mir-339-5p	MIMAT0000584	Trmt10a	108943	HITS-CLIP	21258322	Unspecified
mmu-mir-27b-3p	MIMAT0000126	Wars2	70560	HITS-CLIP	23597149	Unspecified
mmu-mir-129-5p	MIMAT0000209	Pld5	319455	HITS-CLIP	23142080	Unspecified
mmu-mir-129-5p	MIMAT0000209	Nid1	18073	HITS-CLIP	23142080	Unspecified
mmu-mir-129-5p	MIMAT0000209	Pdzd2	68070	HITS-CLIP	23142080	Unspecified
mmu-mir-339-5p	MIMAT0000584	Zbtb6	241322	HITS-CLIP	21258322	Unspecified
mmu-mir-30d-5p	MIMAT0000515	Strip1	229707	HITS-CLIP	25083871	Unspecified
mmu-mir-149-5p	MIMAT0000159	Tmbim6	110213	Sequencing	19536157	Unspecified
mmu-mir-129-5p	MIMAT0000209	Zfp280d	235469	HITS-CLIP	25083871	Unspecified
mmu-mir-23a-3p	MIMAT0000532	Nrp2	18187	HITS-CLIP	21258322	Unspecified
mmu-mir-149-5p	MIMAT0000159	Nptx1	18164	Sequencing	19536157	Unspecified
mmu-mir-149-5p	MIMAT0000159	Tmem8b	242409	Sequencing	19536157	Unspecified
mmu-mir-151-5p	MIMAT0004536	Tbl1xr1	81004	HITS-CLIP	21258322	Unspecified
mmu-mir-149-5p	MIMAT0000159	Tnrc6b	213988	Sequencing	19536157	Unspecified
mmu-mir-27b-3p	MIMAT0000126	Slco5a1	240726	HITS-CLIP	21258322	Unspecified
mmu-mir-149-5p	MIMAT0000159	Nt5dc3	103466	Sequencing	19536157	Unspecified
mmu-mir-151-3p	MIMAT0000161	Unc5b	107449	HITS-CLIP	23142080	Unspecified
mmu-mir-23a-3p	MIMAT0000532	Pmaip1	58801	Luciferase assay	25057207	Unspecified
mmu-mir-149-5p	MIMAT0000159	Pno1	66249	Sequencing	19536157	Unspecified
mmu-mir-320-3p	MIMAT0000666	Spry4	24066	HITS-CLIP	25083871	Unspecified
mmu-mir-149-5p	MIMAT0000159	Rcc2	108911	Sequencing	19536157	Unspecified
mmu-mir-149-5p	MIMAT0000159	Smad7	17131	Sequencing	19536157	Unspecified
mmu-mir-149-5p	MIMAT0000159	Tomm70a	28185	Sequencing	19536157	Unspecified
mmu-mir-129-5p	MIMAT0000209	Zyg11b	414872	HITS-CLIP	23142080	Unspecified
mmu-mir-339-5p	MIMAT0000584	Smad9	55994	HITS-CLIP	25083871	Unspecified
mmu-mir-149-5p	MIMAT0000159	Rdx	19684	Sequencing	19536157	Unspecified
mmu-mir-27b-3p	MIMAT0000126	Tmem179	104885	HITS-CLIP	21258322	Unspecified
mmu-mir-149-5p	MIMAT0000159	Reep1	52250	Sequencing	19536157	Unspecified
mmu-mir-129-5p	MIMAT0000209	Ybx1	22608	HITS-CLIP	25083871	Unspecified
mmu-mir-149-5p	MIMAT0000159	Ybx1	22608	HITS-CLIP	21258322	Unspecified
mmu-mir-30d-5p	MIMAT0000515	Zfp9	22750	HITS-CLIP	21258322	Unspecified
mmu-mir-129-5p	MIMAT0000209	Synj1	104015	HITS-CLIP	25083871	Unspecified
mmu-mir-149-5p	MIMAT0000159	Synj1	104015	Sequencing	19536157	Unspecified
mmu-mir-149-5p	MIMAT0000159	Thsd4	207596	Sequencing	19536157	Unspecified
mmu-mir-149-5p	MIMAT0000159	Ppap2b	67916	Sequencing	19536157	Unspecified
mmu-mir-361-5p	MIMAT0000704	Ssr1	107513	HITS-CLIP	23142080	Unspecified
mmu-mir-103-3p	MIMAT0000546	Mtf1	17764	HITS-CLIP	25083871	Unspecified
mmu-mir-149-5p	MIMAT0000159	Trib2	217410	Sequencing	19536157	Unspecified
mmu-mir-129-5p	MIMAT0000209	Zfp26	22688	HITS-CLIP	23142080	Unspecified
mmu-mir-149-5p	MIMAT0000159	St8sia3	20451	Sequencing	19536157	Unspecified
mmu-mir-149-5p	MIMAT0000159	Zfp280d	235469	Sequencing	19536157	Unspecified
mmu-mir-149-5p	MIMAT0000159	Tnks	21951	Sequencing	19536157	Unspecified
mmu-mir-149-5p	MIMAT0000159	Pafah1b2	18475	Sequencing	19536157	Unspecified
mmu-mir-93-5p	MIMAT0000540	Ptp4a2	19244	HITS-CLIP	23142080	Unspecified
mmu-mir-27b-3p	MIMAT0000126	Slco5a1	240726	HITS-CLIP	23142080	Unspecified
mmu-mir-149-5p	MIMAT0000159	Slc6a8	102857	Sequencing	19536157	Unspecified
mmu-mir-129-5p	MIMAT0000209	Tnfaip1	21927	HITS-CLIP	25083871	Unspecified
mmu-mir-149-5p	MIMAT0000159	Zbtb41	226470	Sequencing	19536157	Unspecified
mmu-mir-149-5p	MIMAT0000159	Wdr1	22388	Sequencing	19536157	Unspecified
mmu-mir-143-3p	MIMAT0000247	Zyg11b	414872	HITS-CLIP	23142080	Unspecified
mmu-mir-149-5p	MIMAT0000159	Myo10	17909	Sequencing	19536157	Unspecified
mmu-mir-30d-5p	MIMAT0000515	Wdr44	72404	HITS-CLIP	25083871	Unspecified
mmu-mir-23b-3p	MIMAT0000125	Nrp2	18187	HITS-CLIP	21258322	Unspecified
mmu-mir-328-3p	MIMAT0000565	Tbc1d8b	245638	HITS-CLIP	21258322	Unspecified
mmu-mir-30d-5p	MIMAT0000515	Tomm70a	28185	HITS-CLIP	25083871	Unspecified
mmu-mir-23a-3p	MIMAT0000532	Runx2	12393	Luciferase assay//Western blot	20980664	Unspecified
mmu-mir-129-5p	MIMAT0000209	Rragb	245670	HITS-CLIP	25083871	Unspecified
mmu-mir-129-5p	MIMAT0000209	Xpo7	65246	HITS-CLIP	25083871	Unspecified
mmu-mir-149-5p	MIMAT0000159	Slc7a1	11987	Sequencing	19536157	Unspecified
mmu-mir-149-5p	MIMAT0000159	Ube2i	102641751	Sequencing	19536157	Unspecified
mmu-mir-29a-3p	MIMAT0000535	Zfp26	22688	HITS-CLIP	25083871	Unspecified
mmu-mir-129-5p	MIMAT0000209	Ube2k	53323	HITS-CLIP	23142080	Unspecified
mmu-mir-320-3p	MIMAT0000666	Zzz3	108946	HITS-CLIP	25083871	Unspecified
mmu-mir-23a-3p	MIMAT0000532	Nrp2	18187	HITS-CLIP	23142080	Unspecified
mmu-mir-23a-3p	MIMAT0000532	Nrp2	18187	HITS-CLIP	23597149	Unspecified
mmu-mir-23b-3p	MIMAT0000125	Nrp2	18187	HITS-CLIP	26203562	Unspecified
mmu-mir-149-5p	MIMAT0000159	Zbtb9	474156	Sequencing	19536157	Unspecified
mmu-mir-129-5p	MIMAT0000209	Xpo7	65246	HITS-CLIP	23142080	Unspecified
mmu-mir-149-5p	MIMAT0000159	Vat1	26949	Sequencing	19536157	Unspecified
mmu-mir-339-5p	MIMAT0000584	Zfp317	244713	HITS-CLIP	21258322	Unspecified
mmu-mir-149-5p	MIMAT0000159	Snx27	76742	Sequencing	19536157	Unspecified
mmu-mir-149-5p	MIMAT0000159	Ube2i	22196	Sequencing	19536157	Unspecified
mmu-mir-149-5p	MIMAT0000159	Ywhab	54401	Sequencing	19536157	Unspecified
mmu-mir-27b-3p	MIMAT0000126	Wars2	70560	HITS-CLIP	25083871	Unspecified
mmu-mir-149-5p	MIMAT0000159	Usp10	22224	Sequencing	19536157	Unspecified
mmu-mir-30d-5p	MIMAT0000515	Pgr	18667	HITS-CLIP	25083871	Unspecified
mmu-mir-339-5p	MIMAT0000584	Zbtb6	241322	HITS-CLIP	25083871	Unspecified
mmu-mir-148b-3p	MIMAT0000580	Ubap2l	74383	HITS-CLIP	25083871	Unspecified
mmu-mir-149-5p	MIMAT0000159	Zfp251	71591	Sequencing	19536157	Unspecified
mmu-mir-149-5p	MIMAT0000159	Ttc3	22129	Sequencing	19536157	Unspecified
mmu-mir-129-5p	MIMAT0000209	Whsc1	107823	HITS-CLIP	23142080	Unspecified
mmu-mir-211-5p	MIMAT0000668	Tcf4	21413	HITS-CLIP	25083871	Unspecified
mmu-mir-129-5p	MIMAT0000209	Zfp568	243905	HITS-CLIP	25083871	Unspecified
mmu-mir-23b-3p	MIMAT0000125	Smad3	17127	Luciferase assay	20216554	Unspecified
mmu-mir-23b-3p	MIMAT0000125	Smad4	17128	In situ hybridization//Luciferase assay//Microarray//Northern blot//qRT-PCR	19582816	Unspecified
mmu-mir-129-5p	MIMAT0000209	Phactr3	74189	HITS-CLIP	23142080	Unspecified
mmu-mir-23b-3p	MIMAT0000125	Smad5	17129	In situ hybridization//Luciferase assay//Microarray//Northern blot//qRT-PCR	19582816	Unspecified
mmu-mir-320-3p	MIMAT0000666	Unc5c	22253	HITS-CLIP	25083871	Unspecified
mmu-mir-149-5p	MIMAT0000159	Vldlr	22359	Sequencing	19536157	Unspecified
mmu-mir-31-5p	MIMAT0000538	Rhoa	11848	Microarray//qRT-PCR//Western blot	24004633	Unspecified
mmu-mir-149-5p	MIMAT0000159	Unc5b	107449	Sequencing	19536157	Unspecified
mmu-mir-23b-3p	MIMAT0000125	Smad5	17129	Luciferase assay	20216554	Unspecified
mmu-mir-129-5p	MIMAT0000209	Whsc1	107823	HITS-CLIP	25083871	Unspecified
mmu-mir-129-5p	MIMAT0000209	Sgms1	208449	HITS-CLIP	23142080	Unspecified
mmu-mir-29a-3p	MIMAT0000535	Zbtb5	230119	HITS-CLIP	23142080	Unspecified
mmu-mir-93-5p	MIMAT0000540	St8sia3	20451	HITS-CLIP	25083871	Unspecified
mmu-mir-149-5p	MIMAT0000159	Zbtb4	75580	Sequencing	19536157	Unspecified
mmu-mir-149-5p	MIMAT0000159	Ssbp2	66970	Sequencing	19536157	Unspecified
mmu-mir-149-5p	MIMAT0000159	Zkscan1	74570	Sequencing	19536157	Unspecified
mmu-mir-129-5p	MIMAT0000209	Zzz3	108946	HITS-CLIP	25083871	Unspecified
mmu-mir-129-5p	MIMAT0000209	Sstr1	20605	HITS-CLIP	23142080	Unspecified
mmu-mir-149-5p	MIMAT0000159	Scn8a	20273	Sequencing	19536157	Unspecified
mmu-mir-143-3p	MIMAT0000247	Vcan	13003	qRT-PCR//Luciferase assay//Western blot	20489207	Unspecified
mmu-mir-101b-3p	MIMAT0000616	Stc1	20855	Luciferase assay//qRT-PCR//Western blot	19169275	Unspecified
mmu-mir-149-5p	MIMAT0000159	Wwtr1	97064	Sequencing	19536157	Unspecified
mmu-mir-149-5p	MIMAT0000159	Zcchc4	78796	Sequencing	19536157	Unspecified
mmu-mir-149-5p	MIMAT0000159	Ppp1r1a	58200	Sequencing	19536157	Unspecified
mmu-mir-27b-3p	MIMAT0000126	Smad5	17129	In situ hybridization//Luciferase assay//Microarray//Northern blot//qRT-PCR	19582816	Unspecified
mmu-mir-339-5p	MIMAT0000584	Ranbp3l	223332	HITS-CLIP	21258322	Unspecified
mmu-mir-149-5p	MIMAT0000159	Plxna2	18845	Sequencing	19536157	Unspecified
mmu-mir-129-5p	MIMAT0000209	Vcan	13003	HITS-CLIP	23142080	Unspecified
mmu-mir-149-5p	MIMAT0000159	Zzz3	108946	Sequencing	19536157	Unspecified
mmu-mir-149-5p	MIMAT0000159	Ugcg	22234	Sequencing	19536157	Unspecified
mmu-mir-129-5p	MIMAT0000209	Zzz3	108946	HITS-CLIP	23142080	Unspecified
mmu-mir-149-5p	MIMAT0000159	Sik3	70661	Sequencing	19536157	Unspecified
mmu-mir-129-5p	MIMAT0000209	Tgoln1	22134	HITS-CLIP	25083871	Unspecified
mmu-mir-149-5p	MIMAT0000159	Zkscan8	93681	Sequencing	19536157	Unspecified
mmu-mir-149-5p	MIMAT0000159	Rgp1	242406	Sequencing	19536157	Unspecified
mmu-mir-23b-3p	MIMAT0000125	Smad4	17128	Luciferase assay	20216554	Unspecified
mmu-mir-149-5p	MIMAT0000159	Txnip	56338	Sequencing	19536157	Unspecified
mmu-mir-149-5p	MIMAT0000159	Tcta	102791	Sequencing	19536157	Unspecified
mmu-mir-149-5p	MIMAT0000159	Prrc2b	227723	Sequencing	19536157	Unspecified
mmu-mir-27b-3p	MIMAT0000126	Smad3	17127	In situ hybridization//Luciferase assay//Microarray//Northern blot//qRT-PCR	19582816	Unspecified
mmu-mir-129-5p	MIMAT0000209	Tgoln1	22135	HITS-CLIP	25083871	Unspecified
mmu-mir-129-5p	MIMAT0000209	Pgm2l1	70974	HITS-CLIP	23142080	Unspecified
mmu-mir-149-5p	MIMAT0000159	Slc6a6	21366	Sequencing	19536157	Unspecified
mmu-mir-27b-3p	MIMAT0000126	Sox11	20666	HITS-CLIP	23142080	Unspecified
mmu-mir-31-5p	MIMAT0000538	Syn3	27204	HITS-CLIP	23597149	Unspecified
mmu-mir-339-5p	MIMAT0000584	Wipf2	68524	HITS-CLIP	21258322	Unspecified
mmu-mir-149-5p	MIMAT0000159	Ulk1	22241	Sequencing	19536157	Unspecified
mmu-mir-149-5p	MIMAT0000159	Zbtb39	320080	Sequencing	19536157	Unspecified
mmu-mir-339-5p	MIMAT0000584	Rab11b	19326	HITS-CLIP	21258322	Unspecified
mmu-mir-129-2-3p	MIMAT0000544	F10	14058	HITS-CLIP	25083871	Unspecified
mmu-mir-129-2-3p	MIMAT0000544	Mob4	19070	HITS-CLIP	25083871	Unspecified
mmu-mir-129-2-3p	MIMAT0000544	Npy1r	18166	HITS-CLIP	21258322	Unspecified
mmu-mir-129-2-3p	MIMAT0000544	Cxcr2	12765	HITS-CLIP	21258322	Unspecified
mmu-mir-129-2-3p	MIMAT0000544	Adam28	13522	HITS-CLIP	21258322	Unspecified
mmu-mir-129-2-3p	MIMAT0000544	Il11	16156	HITS-CLIP	25083871	Unspecified
mmu-mir-129-2-3p	MIMAT0000544	Il11	16156	HITS-CLIP	21258322	Unspecified
mmu-mir-129-2-3p	MIMAT0000544	Kif11	16551	HITS-CLIP	25083871	Unspecified
mmu-mir-129-2-3p	MIMAT0000544	Tet1	52463	HITS-CLIP	25083871	Unspecified
mmu-mir-129-2-3p	MIMAT0000544	Hltf	20585	HITS-CLIP	21258322	Unspecified
mmu-mir-129-2-3p	MIMAT0000544	Casp8	12370	HITS-CLIP	25083871	Unspecified
mmu-mir-129-2-3p	MIMAT0000544	Slc6a2	20538	HITS-CLIP	21258322	Unspecified
mmu-mir-129-2-3p	MIMAT0000544	Slc6a2	20538	HITS-CLIP	25083871	Unspecified
mmu-mir-129-2-3p	MIMAT0000544	Rp2h	19889	HITS-CLIP	25083871	Unspecified
mmu-mir-129-2-3p	MIMAT0000544	Rp2h	19889	HITS-CLIP	21258322	Unspecified
mmu-mir-129-2-3p	MIMAT0000544	Sap18	20220	HITS-CLIP	21258322	Unspecified
mmu-mir-129-2-3p	MIMAT0000544	Mettl2	52686	HITS-CLIP	25083871	Unspecified
mmu-mir-129-2-3p	MIMAT0000544	Mettl2	52686	HITS-CLIP	21258322	Unspecified
mmu-mir-129-2-3p	MIMAT0000544	Krr1	52705	HITS-CLIP	21258322	Unspecified
mmu-mir-129-2-3p	MIMAT0000544	Anapc16	52717	HITS-CLIP	21258322	Unspecified
mmu-mir-129-2-3p	MIMAT0000544	Ubxn8	108159	HITS-CLIP	21258322	Unspecified
mmu-mir-129-2-3p	MIMAT0000544	Agtrap	11610	HITS-CLIP	25083871	Unspecified
mmu-mir-129-2-3p	MIMAT0000544	Slc23a1	20522	HITS-CLIP	25083871	Unspecified
mmu-mir-129-2-3p	MIMAT0000544	B4galnt2	14422	HITS-CLIP	21258322	Unspecified
mmu-mir-129-2-3p	MIMAT0000544	B4galnt2	14422	HITS-CLIP	25083871	Unspecified
mmu-mir-129-2-3p	MIMAT0000544	Stxbp4	20913	HITS-CLIP	25083871	Unspecified
mmu-mir-129-2-3p	MIMAT0000544	Timm17b	21855	HITS-CLIP	25083871	Unspecified
mmu-mir-129-2-3p	MIMAT0000544	Timm17b	21855	HITS-CLIP	21258322	Unspecified
mmu-mir-129-2-3p	MIMAT0000544	Lypla1	18777	HITS-CLIP	25083871	Unspecified
mmu-mir-129-2-3p	MIMAT0000544	Xcr1	23832	HITS-CLIP	25083871	Unspecified
mmu-mir-129-2-3p	MIMAT0000544	Gla	11605	HITS-CLIP	21258322	Unspecified
mmu-mir-129-2-3p	MIMAT0000544	Sfn	55948	HITS-CLIP	21258322	Unspecified
mmu-mir-129-2-3p	MIMAT0000544	Hsbp1l1	66255	HITS-CLIP	25083871	Unspecified
mmu-mir-129-2-3p	MIMAT0000544	Hsbp1l1	66255	HITS-CLIP	21258322	Unspecified
mmu-mir-129-2-3p	MIMAT0000544	Atpbd4	66632	HITS-CLIP	25083871	Unspecified
mmu-mir-129-2-3p	MIMAT0000544	Atpbd4	66632	HITS-CLIP	21258322	Unspecified
mmu-mir-129-2-3p	MIMAT0000544	Psmd9	67151	HITS-CLIP	25083871	Unspecified
mmu-mir-129-2-3p	MIMAT0000544	Spc24	67629	HITS-CLIP	25083871	Unspecified
mmu-mir-129-2-3p	MIMAT0000544	Slx1b	75764	HITS-CLIP	21258322	Unspecified
mmu-mir-129-2-3p	MIMAT0000544	Bambi	68036	HITS-CLIP	25083871	Unspecified
mmu-mir-129-2-3p	MIMAT0000544	Ccdc167	68597	HITS-CLIP	25083871	Unspecified
mmu-mir-129-2-3p	MIMAT0000544	Prpf31	230751	HITS-CLIP	21258322	Unspecified
mmu-mir-129-2-3p	MIMAT0000544	Rhobtb1	69288	HITS-CLIP	25083871	Unspecified
mmu-mir-129-2-3p	MIMAT0000544	Glrx2	69367	HITS-CLIP	25083871	Unspecified
mmu-mir-129-2-3p	MIMAT0000544	Wdfy1	69368	HITS-CLIP	21258322	Unspecified
mmu-mir-129-2-3p	MIMAT0000544	Tprkb	69786	HITS-CLIP	25083871	Unspecified
mmu-mir-129-2-3p	MIMAT0000544	Mfsd11	69900	HITS-CLIP	21258322	Unspecified
mmu-mir-129-2-3p	MIMAT0000544	Cd3eap	70333	HITS-CLIP	25083871	Unspecified
mmu-mir-129-2-3p	MIMAT0000544	Cd3eap	70333	HITS-CLIP	21258322	Unspecified
mmu-mir-129-2-3p	MIMAT0000544	Crtc3	70461	HITS-CLIP	21258322	Unspecified
mmu-mir-129-2-3p	MIMAT0000544	Fam86	70511	HITS-CLIP	21258322	Unspecified
mmu-mir-129-2-3p	MIMAT0000544	Ecd	272347	HITS-CLIP	21258322	Unspecified
mmu-mir-129-2-3p	MIMAT0000544	Dcp2	70640	HITS-CLIP	25083871	Unspecified
mmu-mir-129-2-3p	MIMAT0000544	Epg5	100502841	HITS-CLIP	25083871	Unspecified
mmu-mir-129-2-3p	MIMAT0000544	Pogk	71597	HITS-CLIP	21258322	Unspecified
mmu-mir-129-2-3p	MIMAT0000544	Aida	108909	HITS-CLIP	25083871	Unspecified
mmu-mir-129-2-3p	MIMAT0000544	Aida	108909	HITS-CLIP	21258322	Unspecified
mmu-mir-129-2-3p	MIMAT0000544	Veph1	72789	HITS-CLIP	21258322	Unspecified
mmu-mir-129-2-3p	MIMAT0000544	Veph1	72795	HITS-CLIP	25083871	Unspecified
mmu-mir-129-2-3p	MIMAT0000544	Pdxdc1	94184	HITS-CLIP	21258322	Unspecified
mmu-mir-129-2-3p	MIMAT0000544	Ndufaf7	73694	HITS-CLIP	25083871	Unspecified
mmu-mir-129-2-3p	MIMAT0000544	Lima1	98766	HITS-CLIP	21258322	Unspecified
mmu-mir-129-2-3p	MIMAT0000544	Psmb11	73902	HITS-CLIP	25083871	Unspecified
mmu-mir-129-2-3p	MIMAT0000544	Dnal1	105000	HITS-CLIP	21258322	Unspecified
mmu-mir-129-2-3p	MIMAT0000544	Mau2	74549	HITS-CLIP	25083871	Unspecified
mmu-mir-129-2-3p	MIMAT0000544	Zfp933	242747	HITS-CLIP	25083871	Unspecified
mmu-mir-129-2-3p	MIMAT0000544	Zfp933	242747	HITS-CLIP	21258322	Unspecified
mmu-mir-129-2-3p	MIMAT0000544	Tstd3	77041	HITS-CLIP	21258322	Unspecified
mmu-mir-129-2-3p	MIMAT0000544	Pus7	78697	HITS-CLIP	25083871	Unspecified
mmu-mir-129-2-3p	MIMAT0000544	Fbxo22	71999	HITS-CLIP	25083871	Unspecified
mmu-mir-129-2-3p	MIMAT0000544	Ndor1	78797	HITS-CLIP	25083871	Unspecified
mmu-mir-129-2-3p	MIMAT0000544	Gmip	78816	HITS-CLIP	25083871	Unspecified
mmu-mir-129-2-3p	MIMAT0000544	Gmip	78825	HITS-CLIP	21258322	Unspecified
mmu-mir-129-2-3p	MIMAT0000544	Car5b	56078	HITS-CLIP	25083871	Unspecified
mmu-mir-129-2-3p	MIMAT0000544	Mrpl19	56284	HITS-CLIP	21258322	Unspecified
mmu-mir-129-2-3p	MIMAT0000544	Afg3l1	114896	HITS-CLIP	25083871	Unspecified
mmu-mir-129-2-3p	MIMAT0000544	Afg3l1	114896	HITS-CLIP	21258322	Unspecified
mmu-mir-129-2-3p	MIMAT0000544	Cml3	93674	HITS-CLIP	21258322	Unspecified
mmu-mir-129-2-3p	MIMAT0000544	Sfxn2	94279	HITS-CLIP	25083871	Unspecified
mmu-mir-129-2-3p	MIMAT0000544	Mob3c	100465	HITS-CLIP	25083871	Unspecified
mmu-mir-129-2-3p	MIMAT0000544	Tecpr2	104859	HITS-CLIP	25083871	Unspecified
mmu-mir-129-2-3p	MIMAT0000544	Lrrc14b	432779	HITS-CLIP	21258322	Unspecified
mmu-mir-129-2-3p	MIMAT0000544	Lrrc14b	432779	HITS-CLIP	25083871	Unspecified
mmu-mir-129-2-3p	MIMAT0000544	Tirap	117149	HITS-CLIP	21258322	Unspecified
mmu-mir-129-2-3p	MIMAT0000544	Tirap	117149	HITS-CLIP	25083871	Unspecified
mmu-mir-129-2-3p	MIMAT0000544	Ptpn7	320139	HITS-CLIP	25083871	Unspecified
mmu-mir-129-2-3p	MIMAT0000544	Med16	216154	HITS-CLIP	25083871	Unspecified
mmu-mir-129-2-3p	MIMAT0000544	Med16	216154	HITS-CLIP	21258322	Unspecified
mmu-mir-129-2-3p	MIMAT0000544	Nav2	78286	HITS-CLIP	25083871	Unspecified
mmu-mir-129-2-3p	MIMAT0000544	Gemin8	237221	HITS-CLIP	21258322	Unspecified
mmu-mir-129-2-3p	MIMAT0000544	Gemin8	237221	HITS-CLIP	25083871	Unspecified
mmu-mir-129-2-3p	MIMAT0000544	Zfp553	233887	HITS-CLIP	25083871	Unspecified
mmu-mir-129-2-3p	MIMAT0000544	Zfp553	233887	HITS-CLIP	21258322	Unspecified
mmu-mir-129-2-3p	MIMAT0000544	Zfp959	224893	HITS-CLIP	21258322	Unspecified
mmu-mir-129-2-3p	MIMAT0000544	Zbtb8b	215627	HITS-CLIP	21258322	Unspecified
mmu-mir-129-2-3p	MIMAT0000544	Nwd1	319555	HITS-CLIP	25083871	Unspecified
mmu-mir-129-2-3p	MIMAT0000544	Cd300a	217303	HITS-CLIP	21258322	Unspecified
mmu-mir-129-2-3p	MIMAT0000544	Glt28d2	320302	HITS-CLIP	25083871	Unspecified
mmu-mir-129-2-3p	MIMAT0000544	Tfcp2l1	81879	HITS-CLIP	25083871	Unspecified
mmu-mir-129-2-3p	MIMAT0000544	BC030476	239368	HITS-CLIP	21258322	Unspecified
mmu-mir-129-2-3p	MIMAT0000544	BC030476	239368	HITS-CLIP	25083871	Unspecified
mmu-mir-129-2-3p	MIMAT0000544	Ybey	216119	HITS-CLIP	25083871	Unspecified
mmu-mir-129-2-3p	MIMAT0000544	Ybey	216119	HITS-CLIP	21258322	Unspecified
mmu-mir-129-2-3p	MIMAT0000544	BC026590	230234	HITS-CLIP	25083871	Unspecified
mmu-mir-129-2-3p	MIMAT0000544	Prss43	272643	HITS-CLIP	21258322	Unspecified
mmu-mir-129-2-3p	MIMAT0000544	Prss43	272643	HITS-CLIP	25083871	Unspecified
mmu-mir-129-2-3p	MIMAT0000544	Asap3	230837	HITS-CLIP	25083871	Unspecified
mmu-mir-129-2-3p	MIMAT0000544	Rmi2	223970	HITS-CLIP	25083871	Unspecified
mmu-mir-129-2-3p	MIMAT0000544	Ccdc78	381077	HITS-CLIP	21258322	Unspecified
mmu-mir-129-2-3p	MIMAT0000544	Opa3	403187	HITS-CLIP	21258322	Unspecified
mmu-mir-129-2-3p	MIMAT0000544	Rsad1	237926	HITS-CLIP	21258322	Unspecified
mmu-mir-129-2-3p	MIMAT0000544	Slc17a8	216227	HITS-CLIP	21258322	Unspecified
mmu-mir-129-2-3p	MIMAT0000544	Slc17a8	216227	HITS-CLIP	25083871	Unspecified
mmu-mir-129-2-3p	MIMAT0000544	Sgpp2	433323	HITS-CLIP	25083871	Unspecified
mmu-mir-129-2-3p	MIMAT0000544	Sgpp2	433323	HITS-CLIP	21258322	Unspecified
mmu-mir-129-2-3p	MIMAT0000544	Rft1	328370	HITS-CLIP	25083871	Unspecified
mmu-mir-129-2-3p	MIMAT0000544	Zfp882	382019	HITS-CLIP	21258322	Unspecified
mmu-mir-129-2-3p	MIMAT0000544	Zfp882	382019	HITS-CLIP	25083871	Unspecified
mmu-mir-129-2-3p	MIMAT0000544	Gm6531	624855	HITS-CLIP	25083871	Unspecified
mmu-mir-129-2-3p	MIMAT0000544	Gm6531	624855	HITS-CLIP	21258322	Unspecified
mmu-mir-129-2-3p	MIMAT0000544	Tmppe	100504715	HITS-CLIP	21258322	Unspecified
mmu-mir-129-2-3p	MIMAT0000544	Alox12	11684	HITS-CLIP	21258322	Unspecified
mmu-mir-129-2-3p	MIMAT0000544	Alox12	11727	HITS-CLIP	25083871	Unspecified
mmu-mir-129-2-3p	MIMAT0000544	Cdh1	12550	HITS-CLIP	21258322	Unspecified
mmu-mir-129-2-3p	MIMAT0000544	Cdh1	12623	HITS-CLIP	25083871	Unspecified
mmu-mir-129-2-3p	MIMAT0000544	Comt	12846	HITS-CLIP	21258322	Unspecified
mmu-mir-129-2-3p	MIMAT0000544	Comt	12846	HITS-CLIP	21258322	Unspecified
mmu-mir-129-2-3p	MIMAT0000544	Mapre1	13589	HITS-CLIP	21258322	Unspecified
mmu-mir-129-2-3p	MIMAT0000544	Gpi1	14784	HITS-CLIP	25083871	Unspecified
mmu-mir-129-2-3p	MIMAT0000544	Ncl	17975	HITS-CLIP	21258322	Unspecified
mmu-mir-129-2-3p	MIMAT0000544	Ncl	17975	HITS-CLIP	25083871	Unspecified
mmu-mir-129-2-3p	MIMAT0000544	2010109I03Rik	67038	HITS-CLIP	21258322	Unspecified
mmu-mir-129-2-3p	MIMAT0000544	4930579G24Rik	75939	HITS-CLIP	25083871	Unspecified
mmu-mir-129-2-3p	MIMAT0000544	4930579G24Rik	75939	HITS-CLIP	21258322	Unspecified
mmu-mir-129-2-3p	MIMAT0000544	5730455P16Rik	70591	HITS-CLIP	25083871	Unspecified
mmu-mir-129-2-3p	MIMAT0000544	9230110C19Rik	234912	HITS-CLIP	25083871	Unspecified
mmu-mir-129-2-3p	MIMAT0000544	Cpox	12892	HITS-CLIP	25083871	Unspecified
mmu-mir-129-2-3p	MIMAT0000544	Abcd4	19300	HITS-CLIP	25083871	Unspecified
mmu-mir-129-2-3p	MIMAT0000544	Abl2	11352	HITS-CLIP	21258322	Unspecified
mmu-mir-129-2-3p	MIMAT0000544	Csf3r	12986	HITS-CLIP	25083871	Unspecified
mmu-mir-129-2-3p	MIMAT0000544	Adarb1	110532	HITS-CLIP	25083871	Unspecified
mmu-mir-129-2-3p	MIMAT0000544	Adarb1	110532	HITS-CLIP	21258322	Unspecified
mmu-mir-129-2-3p	MIMAT0000544	Cxcl11	56066	HITS-CLIP	25083871	Unspecified
mmu-mir-129-2-3p	MIMAT0000544	E130311K13Rik	329659	HITS-CLIP	21258322	Unspecified
mmu-mir-129-2-3p	MIMAT0000544	E130311K13Rik	329659	HITS-CLIP	25083871	Unspecified
mmu-mir-129-2-3p	MIMAT0000544	Bri3bp	76809	HITS-CLIP	21258322	Unspecified
mmu-mir-129-2-3p	MIMAT0000544	Btaf1	107182	HITS-CLIP	25083871	Unspecified
mmu-mir-129-2-3p	MIMAT0000544	Haus2	66296	HITS-CLIP	21258322	Unspecified
mmu-mir-129-2-3p	MIMAT0000544	Gga2	74105	HITS-CLIP	25083871	Unspecified
mmu-mir-129-2-3p	MIMAT0000544	Gga2	74105	HITS-CLIP	21258322	Unspecified
mmu-mir-129-2-3p	MIMAT0000544	Chic1	12212	HITS-CLIP	21258322	Unspecified
mmu-mir-129-2-3p	MIMAT0000544	Chic1	12212	HITS-CLIP	25083871	Unspecified
mmu-mir-129-2-3p	MIMAT0000544	Mprip	26936	HITS-CLIP	25083871	Unspecified
mmu-mir-129-2-3p	MIMAT0000544	Clmn	94040	HITS-CLIP	21258322	Unspecified
mmu-mir-129-2-3p	MIMAT0000544	Cntn2	21367	HITS-CLIP	21258322	Unspecified
mmu-mir-129-2-3p	MIMAT0000544	Cntn2	21367	HITS-CLIP	25083871	Unspecified
mmu-mir-129-2-3p	MIMAT0000544	Creb1	12912	HITS-CLIP	25083871	Unspecified
mmu-mir-129-2-3p	MIMAT0000544	Ifngr2	15980	HITS-CLIP	21258322	Unspecified
mmu-mir-129-2-3p	MIMAT0000544	Diap2	54004	HITS-CLIP	21258322	Unspecified
mmu-mir-129-2-3p	MIMAT0000544	Diap2	54004	HITS-CLIP	25083871	Unspecified
mmu-mir-129-2-3p	MIMAT0000544	Ogdh	18293	HITS-CLIP	25083871	Unspecified
mmu-mir-129-2-3p	MIMAT0000544	Ogdh	18293	HITS-CLIP	21258322	Unspecified
mmu-mir-129-2-3p	MIMAT0000544	Inip	66209	HITS-CLIP	21258322	Unspecified
mmu-mir-129-2-3p	MIMAT0000544	Inip	66209	HITS-CLIP	25083871	Unspecified
mmu-mir-129-2-3p	MIMAT0000544	Iws1	73473	HITS-CLIP	25083871	Unspecified
mmu-mir-129-2-3p	MIMAT0000544	Iws1	73473	HITS-CLIP	21258322	Unspecified
mmu-mir-129-2-3p	MIMAT0000544	Elk1	13712	HITS-CLIP	21258322	Unspecified
mmu-mir-129-2-3p	MIMAT0000544	Kif1c	16562	HITS-CLIP	21258322	Unspecified
mmu-mir-129-2-3p	MIMAT0000544	Kif1c	16562	HITS-CLIP	25083871	Unspecified
mmu-mir-129-2-3p	MIMAT0000544	Klhl24	75785	HITS-CLIP	21258322	Unspecified
mmu-mir-129-2-3p	MIMAT0000544	Zfp148	22661	HITS-CLIP	23142080	Unspecified
mmu-mir-129-2-3p	MIMAT0000544	Polr3f	70408	HITS-CLIP	21258322	Unspecified
mmu-mir-129-2-3p	MIMAT0000544	Gprc5c	70355	HITS-CLIP	25083871	Unspecified
mmu-mir-129-2-3p	MIMAT0000544	Magt1	67075	HITS-CLIP	25083871	Unspecified
mmu-mir-129-2-3p	MIMAT0000544	Magt1	67075	HITS-CLIP	21258322	Unspecified
mmu-mir-129-2-3p	MIMAT0000544	Gad2	14417	HITS-CLIP	21258322	Unspecified
mmu-mir-129-2-3p	MIMAT0000544	Gad2	14417	HITS-CLIP	25083871	Unspecified
mmu-mir-129-2-3p	MIMAT0000544	Rapgef4	56508	HITS-CLIP	21258322	Unspecified
mmu-mir-129-2-3p	MIMAT0000544	Lmbrd1	68421	HITS-CLIP	25083871	Unspecified
mmu-mir-129-2-3p	MIMAT0000544	Tmod1	21916	HITS-CLIP	25083871	Unspecified
mmu-mir-129-2-3p	MIMAT0000544	Otud7b	229603	HITS-CLIP	21258322	Unspecified
mmu-mir-129-2-3p	MIMAT0000544	Otud7b	229603	HITS-CLIP	25083871	Unspecified
mmu-mir-129-2-3p	MIMAT0000544	Zfyve27	319740	HITS-CLIP	21258322	Unspecified
mmu-mir-129-2-3p	MIMAT0000544	Hyal1	15586	HITS-CLIP	25083871	Unspecified
mmu-mir-129-2-3p	MIMAT0000544	Pkd2	18764	HITS-CLIP	21258322	Unspecified
mmu-mir-129-2-3p	MIMAT0000544	Uvssa	71101	HITS-CLIP	25083871	Unspecified
mmu-mir-129-2-3p	MIMAT0000544	Zfyve27	319740	HITS-CLIP	25083871	Unspecified
mmu-mir-129-2-3p	MIMAT0000544	Taf1	270627	HITS-CLIP	21258322	Unspecified
mmu-mir-129-2-3p	MIMAT0000544	Slc7a2	11988	HITS-CLIP	21258322	Unspecified
mmu-mir-129-2-3p	MIMAT0000544	Zfp148	22661	HITS-CLIP	25083871	Unspecified
mmu-mir-129-2-3p	MIMAT0000544	Smyd4	319822	HITS-CLIP	21258322	Unspecified
mmu-mir-129-2-3p	MIMAT0000544	Smyd4	319822	HITS-CLIP	25083871	Unspecified
mmu-mir-129-2-3p	MIMAT0000544	Lrrc3	237387	HITS-CLIP	25083871	Unspecified
mmu-mir-129-2-3p	MIMAT0000544	Lrrc3	237387	HITS-CLIP	21258322	Unspecified
mmu-mir-129-2-3p	MIMAT0000544	Ube2c	68612	HITS-CLIP	21258322	Unspecified
mmu-mir-129-2-3p	MIMAT0000544	Ube2c	68612	HITS-CLIP	25083871	Unspecified
mmu-mir-129-2-3p	MIMAT0000544	Snx30	209131	HITS-CLIP	21258322	Unspecified
mmu-mir-129-2-3p	MIMAT0000544	Zdhhc20	75965	HITS-CLIP	25083871	Unspecified
mmu-mir-129-2-3p	MIMAT0000544	Tmed5	73130	HITS-CLIP	25083871	Unspecified
mmu-mir-129-2-3p	MIMAT0000544	Mpv17	17527	HITS-CLIP	21258322	Unspecified
mmu-mir-129-2-3p	MIMAT0000544	Pdk1	228026	HITS-CLIP	25083871	Unspecified
mmu-mir-129-2-3p	MIMAT0000544	Pdk1	228026	HITS-CLIP	21258322	Unspecified
mmu-mir-129-2-3p	MIMAT0000544	Scn8a	20273	HITS-CLIP	25083871	Unspecified
mmu-mir-129-2-3p	MIMAT0000544	Zfp568	243905	HITS-CLIP	25083871	Unspecified
mmu-mir-129-2-3p	MIMAT0000544	Scn8a	20273	HITS-CLIP	23142080	Unspecified
