# Supplementary material for: Reciprocal Changes in miRNA Expression with Pigmentation and Decreased Proliferation Induced in Mouse B16F1 Melanoma Cells by l-Tyrosine and 5-Bromo-2′-Deoxyuridine
Source: Int J Mol Sci. 2021 Feb 5;22(4):1591. doi: 10.3390/ijms22041591 (PMC7914888; doi:10.3390/ijms22041591)
Supplement: Supplementary file 1 [file ijms-22-01591-s001.zip › Networks and Funtional enrichment KEGG/Network miRNAs-mRNAs_L-Tyr/node_table_mirnet_0.csv]

Id	Label	Degree	Betweenness
mmu-mir-129-5p	mmu-mir-129-5p	350	439594.719545726
mmu-mir-101b-3p	mmu-mir-101b-3p	22	24113.8879627332
mmu-mir-339-5p	mmu-mir-339-5p	225	299233.744394711
mmu-mir-320-3p	mmu-mir-320-3p	26	29753.1423051395
mmu-mir-149-5p	mmu-mir-149-5p	423	525171.017348836
mmu-mir-211-5p	mmu-mir-211-5p	40	46667.3043310662
mmu-mir-27b-3p	mmu-mir-27b-3p	27	29131.7171096975
mmu-mir-29a-3p	mmu-mir-29a-3p	41	49504.3649630426
mmu-mir-30d-5p	mmu-mir-30d-5p	39	40847.9810035021
mmu-mir-148b-3p	mmu-mir-148b-3p	29	35469.8613512573
mmu-mir-23a-3p	mmu-mir-23a-3p	27	19779.7168796673
mmu-mir-23b-3p	mmu-mir-23b-3p	28	18688.0219756592
mmu-mir-1249-3p	mmu-mir-1249-3p	4	1548.87860540325
mmu-mir-361-5p	mmu-mir-361-5p	15	14711.7858365595
mmu-mir-93-5p	mmu-mir-93-5p	24	28493.9017329548
mmu-let-7c-5p	mmu-let-7c-5p	21	10179.7440126515
mmu-mir-103-3p	mmu-mir-103-3p	15	15652.1956332404
mmu-mir-31-5p	mmu-mir-31-5p	18	19806.7264017477
mmu-let-7g-5p	mmu-let-7g-5p	16	3868.74401265159
mmu-let-7a-5p	mmu-let-7a-5p	23	12980.7440126515
mmu-let-7d-5p	mmu-let-7d-5p	18	6820.38694715838
mmu-mir-328-3p	mmu-mir-328-3p	18	22371.5333430719
mmu-mir-872-5p	mmu-mir-872-5p	4	4212
mmu-mir-143-3p	mmu-mir-143-3p	19	19212.1836012644
mmu-mir-99b-5p	mmu-mir-99b-5p	4	3664.96704147749
mmu-mir-423-3p	mmu-mir-423-3p	2	1405
mmu-mir-151-3p	mmu-mir-151-3p	11	11703.2496003135
mmu-mir-151-5p	mmu-mir-151-5p	8	4217
mmu-mir-129-2-3p	mmu-mir-129-2-3p	154	154018.480047821
Pou2f2	Pou2f2	1	0
Chml	Chml	1	0
Gng2	Gng2	1	0
Fosl2	Fosl2	1	0
Cdk7	Cdk7	1	0
Zfp354a	Zfp354a	1	0
Mcm5	Mcm5	1	0
Adsl	Adsl	1	0
Irg1	Irg1	1	0
Fgl2	Fgl2	1	0
Pms2	Pms2	1	0
Ccl9	Ccl9	2	2157.75093642043
Dst	Dst	1	0
Col4a4	Col4a4	1	0
Col4a3	Col4a3	1	0
Ppara	Ppara	1	0
Itga9	Itga9	2	6874.45672569189
Runx1t1	Runx1t1	1	0
Gpx5	Gpx5	1	0
Ubp1	Ubp1	1	0
Mob4	Mob4	2	1072.21181894828
Cxcr2	Cxcr2	2	2923.49816678088
Il18r1	Il18r1	1	0
Six4	Six4	1	0
Sco1	Sco1	1	0
Ppih	Ppih	2	8462.69924018791
Rfx3	Rfx3	1	0
Neurod6	Neurod6	1	0
Tmpo	Tmpo	1	0
Zic4	Zic4	1	0
Cpd	Cpd	1	0
Stxbp2	Stxbp2	1	0
Il17ra	Il17ra	2	13.3335921325052
Tnfsf10	Tnfsf10	1	0
Ereg	Ereg	1	0
Il11	Il11	2	1072.21181894828
Kif3a	Kif3a	1	0
Tfam	Tfam	2	1806.05571767942
Sqstm1	Sqstm1	1	0
Tfb2m	Tfb2m	1	0
EZH2	EZH2	1	0
Klc1	Klc1	1	0
Myd88	Myd88	1	0
Polr1b	Polr1b	1	0
Ccna2	Ccna2	1	0
Hars	Hars	1	0
Apbb2	Apbb2	1	0
Meis2	Meis2	4	24.0031460095562
Etv6	Etv6	1	0
Il10rb	Il10rb	1	0
Sf1	Sf1	1	0
Nup214	Nup214	4	24.0031460095562
Tectb	Tectb	1	0
Morf4l1	Morf4l1	1	0
Kif11	Kif11	2	1072.21181894828
Gse1	Gse1	1	0
Rbm34	Rbm34	1	0
Fam126b	Fam126b	4	10789.3597562072
Clpb	Clpb	1	0
Per2	Per2	1	0
Cdk8	Cdk8	1	0
Casz1	Casz1	1	0
Angel2	Angel2	1	0
D16Ertd472e	D16Ertd472e	1	0
Ctdspl2	Ctdspl2	1	0
Tnpo3	Tnpo3	1	0
Pknox1	Pknox1	1	0
Tex9	Tex9	1	0
Ctbp2	Ctbp2	2	3030.27131064276
Pik3c2a	Pik3c2a	1	0
Rad51d	Rad51d	1	0
Ncoa1	Ncoa1	1	0
Ptp4a3	Ptp4a3	1	0
Sp3	Sp3	1	0
Mettl2	Mettl2	3	10467.1505301782
Naip5	Naip5	1	0
Foxq1	Foxq1	1	0
Dhx8	Dhx8	1	0
Kcnj15	Kcnj15	1	0
Tagln2	Tagln2	1	0
Aqp7	Aqp7	1	0
Rad1	Rad1	1	0
Dnase2a	Dnase2a	1	0
Mrpl41	Mrpl41	1	0
Magea5	Magea5	2	13.3335921325052
Grap2	Grap2	1	0
Mbd4	Mbd4	3	7684.00712023246
Rfxank	Rfxank	1	0
Lats1	Lats1	1	0
Lig4	Lig4	2	10373.291585051
Rs1	Rs1	1	0
Slc6a20b	Slc6a20b	1	0
Irs4	Irs4	1	0
Pcdh10	Pcdh10	1	0
Mthfd2	Mthfd2	1	0
ACVR1B	ACVR1B	1	0
Csf1	Csf1	2	2781.52638241481
Agtrap	Agtrap	3	13742.3450918732
Tnfrsf10b	Tnfrsf10b	1	0
St6galnac3	St6galnac3	1	0
Slc23a1	Slc23a1	2	1072.21181894828
B4galnt2	B4galnt2	2	4207.43403273702
Ikzf1	Ikzf1	2	3598.87543199532
Timm17b	Timm17b	2	1072.21181894828
Pacsin1	Pacsin1	1	0
Mapk8	Mapk8	1	0
Btd	Btd	1	0
Decr2	Decr2	1	0
Foxl1	Foxl1	2	674.106783421185
Foxf2	Foxf2	1	0
Ern2	Ern2	1	0
Ing1	Ing1	1	0
Slamf1	Slamf1	1	0
Mrpl17	Mrpl17	1	0
Slco3a1	Slco3a1	1	0
Abt1	Abt1	1	0
Nox4	Nox4	1	0
Fbxl17	Fbxl17	2	13.3335921325052
Hs6st2	Hs6st2	1	0
Grb14	Grb14	1	0
Isg15	Isg15	1	0
Slc7a10	Slc7a10	1	0
Srrm1	Srrm1	1	0
Ramp1	Ramp1	1	0
Hif3a	Hif3a	1	0
Cts8	Cts8	5	9563.04714977801
Bace2	Bace2	1	0
Plek	Plek	1	0
Slc15a1	Slc15a1	1	0
Tpm3	Tpm3	1	0
Stx8	Stx8	1	0
Larp1	Larp1	1	0
Midn	Midn	1	0
Igf2bp3	Igf2bp3	1	0
Paxip1	Paxip1	1	0
Il21	Il21	1	0
Rad18	Rad18	1	0
Trim39	Trim39	1	0
Parp3	Parp3	1	0
Jph1	Jph1	1	0
Bet1l	Bet1l	1	0
Rbm8a	Rbm8a	1	0
Tspan13	Tspan13	1	0
Nip7	Nip7	1	0
Nosip	Nosip	1	0
Mrpl51	Mrpl51	1	0
Pgpep1	Pgpep1	1	0
Sppl2a	Sppl2a	1	0
Atpbd4	Atpbd4	2	1072.21181894828
Sorcs3	Sorcs3	1	0
Atg10	Atg10	1	0
Trp53rk	Trp53rk	1	0
Ppp1r2	Ppp1r2	1	0
Tcf25	Tcf25	1	0
Cisd2	Cisd2	1	0
Ttc23	Ttc23	1	0
Mmachc	Mmachc	1	0
Yipf5	Yipf5	1	0
Med18	Med18	1	0
Mfn1	Mfn1	1	0
Fgfr1op2	Fgfr1op2	1	0
Mfap1a	Mfap1a	1	0
Rspry1	Rspry1	1	0
Spc24	Spc24	2	1072.21181894828
N6amt1	N6amt1	1	0
Jkamp	Jkamp	1	0
Mar-05	Mar-05	1	0
Ooep	Ooep	1	0
Ubxn2b	Ubxn2b	1	0
Tox4	Tox4	1	0
Dpy19l1	Dpy19l1	2	2781.52638241481
Ccdc167	Ccdc167	2	1072.21181894828
Angel1	Angel1	1	0
Lrrn4cl	Lrrn4cl	1	0
Oscp1	Oscp1	1	0
Ociad2	Ociad2	1	0
Armc2	Armc2	4	24.0031460095562
Glrx2	Glrx2	2	1072.21181894828
Smco1	Smco1	1	0
Ptrhd1	Ptrhd1	1	0
Nkiras1	Nkiras1	1	0
Ttl	Ttl	1	0
Ms4a6b	Ms4a6b	1	0
Pphln1	Pphln1	1	0
Mfsd11	Mfsd11	2	4207.43403273702
Tspan18	Tspan18	1	0
Nol7	Nol7	1	0
Arl16	Arl16	1	0
Cd3eap	Cd3eap	2	1072.21181894828
Gtpbp3	Gtpbp3	1	0
Cox10	Cox10	1	0
Rprd1b	Rprd1b	1	0
Slc35d2	Slc35d2	1	0
Ecd	Ecd	2	3781.33068570655
Zfp398	Zfp398	1	0
Ube2v2	Ube2v2	1	0
Prdm16	Prdm16	1	0
Kdsr	Kdsr	1	0
Ston2	Ston2	1	0
Arhgap19	Arhgap19	1	0
Kif24	Kif24	1	0
Oxsm	Oxsm	1	0
Epg5	Epg5	2	1072.21181894828
Zfp935	Zfp935	1	0
Gas2l3	Gas2l3	1	0
Pdp2	Pdp2	1	0
Dhdh	Dhdh	1	0
Ints12	Ints12	1	0
Tmem50a	Tmem50a	1	0
Tmem236	Tmem236	1	0
Amer2	Amer2	1	0
Pex13	Pex13	1	0
Slc37a3	Slc37a3	1	0
Lrrc8e	Lrrc8e	1	0
Lsm11	Lsm11	1	0
Wdr89	Wdr89	1	0
Prr5l	Prr5l	1	0
Ccdc71	Ccdc71	1	0
Zfp131	Zfp131	1	0
Ssbp3	Ssbp3	1	0
Car10	Car10	1	0
Lins	Lins	4	24.0031460095562
Veph1	Veph1	2	1072.21181894828
Cox15	Cox15	1	0
Kremen2	Kremen2	1	0
Slc25a42	Slc25a42	1	0
Ptchd4	Ptchd4	1	0
Zbtb8a	Zbtb8a	1	0
Klk9	Klk9	1	0
Psmb11	Psmb11	2	4207.43403273702
Zfp329	Zfp329	3	13609.2865691304
Dcaf6	Dcaf6	1	0
Zfp263	Zfp263	1	0
Nuak2	Nuak2	1	0
Cep97	Cep97	2	8462.69924018791
Tmem110	Tmem110	1	0
Sgms2	Sgms2	1	0
D14Abb1e	D14Abb1e	1	0
Ccdc11	Ccdc11	1	0
Cep72	Cep72	1	0
Zfp871	Zfp871	1	0
Mau2	Mau2	2	1072.21181894828
Timmdc1	Timmdc1	1	0
Atp6v1e2	Atp6v1e2	1	0
Prkd3	Prkd3	1	0
Ing5	Ing5	1	0
Zfp933	Zfp933	2	1072.21181894828
Krt24	Krt24	1	0
Fam227a	Fam227a	3	11475.6484009628
Mpp7	Mpp7	1	0
Cdyl2	Cdyl2	1	0
Samd7	Samd7	1	0
Jakmip1	Jakmip1	1	0
Zfp444	Zfp444	4	24.0031460095562
Pcnp	Pcnp	1	0
Exosc4	Exosc4	1	0
Kdelc2	Kdelc2	1	0
Mzt1	Mzt1	1	0
Ago4	Ago4	1	0
Mup10	Mup10	1	0
Agl	Agl	2	8462.69924018791
Fam178a	Fam178a	1	0
Ddo	Ddo	1	0
Fam219b	Fam219b	1	0
Pgm5	Pgm5	1	0
Mar-02	Mar-02	1	0
Ndor1	Ndor1	2	1072.21181894828
Zdhhc3	Zdhhc3	2	9583.92283676625
Pigt	Pigt	1	0
Mrpl19	Mrpl19	2	1072.21181894828
P2ry4	P2ry4	1	0
Bcmo1	Bcmo1	1	0
Dusp10	Dusp10	1	0
Trio	Trio	1	0
Zbtb21	Zbtb21	1	0
Xrcc2	Xrcc2	1	0
Ms4a4c	Ms4a4c	2	13.3335921325052
Afg3l1	Afg3l1	2	1072.21181894828
Akap8	Akap8	1	0
Ptges3	Ptges3	1	0
Lpar3	Lpar3	1	0
Bean1	Bean1	1	0
Pmepa1	Pmepa1	1	0
Ranbp17	Ranbp17	1	0
Trem1	Trem1	1	0
Rrad	Rrad	1	0
Edaradd	Edaradd	1	0
Rhoj	Rhoj	1	0
Jdp2	Jdp2	1	0
Mgea5	Mgea5	1	0
Siglece	Siglece	1	0
Nedd4l	Nedd4l	1	0
Tcf23	Tcf23	1	0
Narg2	Narg2	1	0
Dqx1	Dqx1	1	0
Pcdhb5	Pcdhb5	1	0
Fkbp6	Fkbp6	1	0
Diexf	Diexf	1	0
Dlgap4	Dlgap4	1	0
Cercam	Cercam	1	0
Clca2	Clca2	1	0
Isg20l2	Isg20l2	1	0
Acnat1	Acnat1	1	0
Mob3c	Mob3c	2	1072.21181894828
Spred3	Spred3	1	0
Lars2	Lars2	1	0
AI597468	AI597468	1	0
Fam211b	Fam211b	1	0
Enpp3	Enpp3	1	0
Tns4	Tns4	1	0
Slc16a6	Slc16a6	1	0
Cep170b	Cep170b	1	0
Utp15	Utp15	1	0
Fam160b1	Fam160b1	1	0
Man2a2	Man2a2	1	0
Pnpla3	Pnpla3	1	0
Tirap	Tirap	2	1072.21181894828
Col4a6	Col4a6	1	0
Elmo2	Elmo2	1	0
Cspg4	Cspg4	1	0
Ube2j2	Ube2j2	1	0
Slc7a12	Slc7a12	1	0
Med16	Med16	2	1072.21181894828
Ppp1r3b	Ppp1r3b	1	0
Rhbdl3	Rhbdl3	1	0
Fktn	Fktn	1	0
Slc24a6	Slc24a6	1	0
Prokr2	Prokr2	1	0
Acer1	Acer1	1	0
Cytip	Cytip	1	0
Rbm47	Rbm47	1	0
Pycr1	Pycr1	1	0
Mtss1	Mtss1	1	0
Dhrs7b	Dhrs7b	1	0
Rprd1a	Rprd1a	1	0
Exosc2	Exosc2	1	0
Pdik1l	Pdik1l	1	0
Ms4a6c	Ms4a6c	1	0
Zbtb8b	Zbtb8b	2	4207.43403273702
Dclre1c	Dclre1c	1	0
Rcor3	Rcor3	1	0
C5ar2	C5ar2	1	0
Gpr157	Gpr157	1	0
Syt15	Syt15	1	0
Zfp446	Zfp446	2	2517.89181038613
Mb21d1	Mb21d1	1	0
Zmat1	Zmat1	1	0
Itpripl2	Itpripl2	1	0
Tmem241	Tmem241	2	13.3335921325052
Fsd1l	Fsd1l	1	0
Tspyl5	Tspyl5	1	0
Myo5c	Myo5c	1	0
Dars2	Dars2	1	0
Lactb2	Lactb2	1	0
Mroh1	Mroh1	1	0
Lrrc4c	Lrrc4c	2	4084.8591268865
Ammecr1l	Ammecr1l	1	0
Smtnl2	Smtnl2	1	0
Uhrf1bp1l	Uhrf1bp1l	1	0
Tmcc3	Tmcc3	2	3828.88348671634
Oacyl	Oacyl	1	0
Fam161b	Fam161b	1	0
Ttll1	Ttll1	1	0
Nyap2	Nyap2	1	0
Jhdm1d	Jhdm1d	1	0
Cd300a	Cd300a	2	3366.0114434735
Gdpgp1	Gdpgp1	1	0
Plekhm3	Plekhm3	1	0
Rreb1	Rreb1	1	0
Rnf152	Rnf152	1	0
Zfp799	Zfp799	1	0
Mmp25	Mmp25	1	0
Rinl	Rinl	2	1118.4
Arhgap11a	Arhgap11a	1	0
Ptchd2	Ptchd2	1	0
Mbtps2	Mbtps2	1	0
Mapkap1	Mapkap1	1	0
Endov	Endov	1	0
Zfp780b	Zfp780b	1	0
Ifitm10	Ifitm10	1	0
Nkain3	Nkain3	1	0
Zadh2	Zadh2	1	0
Rnd1	Rnd1	1	0
Fam65b	Fam65b	1	0
Gjd4	Gjd4	1	0
Senp1	Senp1	1	0
Efcab4a	Efcab4a	2	1118.4
Scml4	Scml4	1	0
Itpk1	Itpk1	2	13.3335921325052
Car9	Car9	1	0
Als2cl	Als2cl	1	0
Rbm11	Rbm11	1	0
BC030476	BC030476	2	3781.33068570655
Hist1h2ac	Hist1h2ac	1	0
Vsig10	Vsig10	1	0
Afmid	Afmid	1	0
Tnfrsf26	Tnfrsf26	4	24.0031460095562
Tbc1d2	Tbc1d2	1	0
Cybrd1	Cybrd1	1	0
Ybey	Ybey	2	1072.21181894828
Nanos1	Nanos1	1	0
BC003965	BC003965	2	5613.60802552322
BC026590	BC026590	2	3781.33068570655
Bloc1s3	Bloc1s3	1	0
Zfp229	Zfp229	1	0
Pak6	Pak6	1	0
Hapln4	Hapln4	1	0
Tigd3	Tigd3	1	0
Klhl41	Klhl41	1	0
Mctp2	Mctp2	1	0
Rmi2	Rmi2	3	7610.20299155155
Ccdc32	Ccdc32	1	0
Ccdc121	Ccdc121	1	0
Rbm44	Rbm44	2	13.3335921325052
Hjurp	Hjurp	1	0
Nsl1	Nsl1	1	0
Aim2	Aim2	1	0
Triml1	Triml1	1	0
Dhx37	Dhx37	1	0
Fam160b2	Fam160b2	2	13.3335921325052
Ecm2	Ecm2	1	0
Zfp941	Zfp941	2	1133.51792542732
Tstd2	Tstd2	1	0
Rsad1	Rsad1	2	3845.99784060818
Slc17a8	Slc17a8	2	1072.21181894828
Klhl31	Klhl31	1	0
Synb	Synb	1	0
Zfp711	Zfp711	1	0
Mkl2	Mkl2	1	0
Cbx6	Cbx6	1	0
Mdc1	Mdc1	1	0
Xkrx	Xkrx	1	0
Zfp607	Zfp607	1	0
Ms4a15	Ms4a15	1	0
Neurl1b	Neurl1b	1	0
Gm5494	Gm5494	1	0
Bend4	Bend4	1	0
Trim43b	Trim43b	1	0
Trabd2b	Trabd2b	1	0
Gm14137	Gm14137	1	0
Zfp345	Zfp345	1	0
Gm14420	Gm14420	1	0
Mup14	Mup14	1	0
Mup17	Mup17	5	889.055157434163
Mup19	Mup19	1	0
Mup11	Mup11	5	889.055157434163
Mup12	Mup12	1	0
Mup15	Mup15	1	0
Gm20172	Gm20172	1	0
Tmppe	Tmppe	2	1072.21181894828
Aco1	Aco1	1	0
Adra2b	Adra2b	1	0
Adrb1	Adrb1	1	0
Btg1	Btg1	1	0
Car8	Car8	2	8462.69924018791
Cd28	Cd28	1	0
Col4a5	Col4a5	1	0
Col8a1	Col8a1	1	0
Comp	Comp	1	0
Comt	Comt	2	4690.85006079316
Cp	Cp	1	0
Cr2	Cr2	1	0
Cybb	Cybb	1	0
Cyp1a2	Cyp1a2	1	0
Mapre1	Mapre1	2	3902.84479982394
Spib	Spib	1	0
Npm3	Npm3	1	0
Epb4.2	Epb4.2	1	0
Gaa	Gaa	1	0
Gata1	Gata1	1	0
Gdf3	Gdf3	1	0
Gfpt1	Gfpt1	1	0
Slc2a4	Slc2a4	1	0
Gnaz	Gnaz	1	0
Grik3	Grik3	2	200.328392735227
H2-Q4	H2-Q4	1	0
H2-T23	H2-T23	1	0
Hao1	Hao1	1	0
Hoxb1	Hoxb1	1	0
Hoxb3	Hoxb3	2	2781.52638241481
Hoxc10	Hoxc10	1	0
Il5ra	Il5ra	1	0
IL6	IL6	1	0
Itgb3	Itgb3	1	0
Itgb4	Itgb4	1	0
Itgb6	Itgb6	1	0
Lifr	Lifr	1	0
Lmna	Lmna	1	0
Mak	Mak	1	0
Maoa	Maoa	1	0
Mcc	Mcc	1	0
Ncl	Ncl	2	1072.21181894828
Nos3	Nos3	1	0
Osbp	Osbp	1	0
Pax2	Pax2	1	0
Pdgfb	Pdgfb	1	0
Prf1	Prf1	1	0
Serpine1	Serpine1	2	1391.21236309911
Ctsa	Ctsa	1	0
Ptpn2	Ptpn2	1	0
Ptpre	Ptpre	2	13.3335921325052
Rac2	Rac2	2	1118.4
Ret	Ret	1	0
Trim27	Trim27	1	0
Sox7	Sox7	1	0
Il1rl1	Il1rl1	1	0
Tgfb2	Tgfb2	2	13.3335921325052
Timp2	Timp2	1	0
Cdh4	Cdh4	1	0
St3gal2	St3gal2	1	0
Pigh	Pigh	1	0
Prdx1	Prdx1	1	0
Ptk6	Ptk6	1	0
Bax	Bax	1	0
Slc1a3	Slc1a3	1	0
1190002N15Rik	1190002N15Rik	1	0
1200014J11Rik	1200014J11Rik	1	0
1600029D21Rik	1600029D21Rik	1	0
1810041L15Rik	1810041L15Rik	1	0
2010012O05Rik	2010012O05Rik	2	5613.60802552322
2010315B03Rik	2010315B03Rik	1	0
2510039O18Rik	2510039O18Rik	1	0
2510049J12Rik	2510049J12Rik	1	0
2700089E24Rik	2700089E24Rik	1	0
2810006K23Rik	2810006K23Rik	1	0
2810474O19Rik	2810474O19Rik	1	0
2900026A02Rik	2900026A02Rik	1	0
4921509C19Rik	4921509C19Rik	1	0
4921536K21Rik	4921536K21Rik	1	0
4930430F08Rik	4930430F08Rik	1	0
4930519G04Rik	4930519G04Rik	1	0
4930539E08Rik	4930539E08Rik	1	0
4931406P16Rik	4931406P16Rik	1	0
4933426M11Rik	4933426M11Rik	1	0
5730409E04Rik	5730409E04Rik	1	0
5730455P16Rik	5730455P16Rik	2	1072.21181894828
6030458C11Rik	6030458C11Rik	2	9583.92283676625
8430419L09Rik	8430419L09Rik	1	0
9330159F19Rik	9330159F19Rik	1	0
A530054K11Rik	A530054K11Rik	1	0
A830018L16Rik	A830018L16Rik	1	0
Aagab	Aagab	1	0
Cpox	Cpox	3	10467.1505301782
Abcc9	Abcc9	1	0
Ablim1	Ablim1	1	0
Grk4	Grk4	1	0
Gskip	Gskip	1	0
Csnk1a1	Csnk1a1	1	0
Csnk1g1	Csnk1g1	1	0
Acot11	Acot11	1	0
Acot2	Acot2	1	0
Acvr1b	Acvr1b	1	0
Adam19	Adam19	1	0
Hdac4	Hdac4	1	0
Adamts16	Adamts16	1	0
Cx3cl1	Cx3cl1	1	0
Cxadr	Cxadr	1	0
Adar	Adar	1	0
Adck4	Adck4	1	0
Adcy1	Adcy1	1	0
Add3	Add3	1	0
Hif1a	Hif1a	3	9850.93381328855
Scamp5	Scamp5	1	0
Hip1	Hip1	1	0
D630003M21Rik	D630003M21Rik	1	0
Ago1	Ago1	1	0
Ahcyl1	Ahcyl1	1	0
Dapk1	Dapk1	1	0
Daxx	Daxx	1	0
Dazap2	Dazap2	1	0
Aicda	Aicda	1	0
Ttyh3	Ttyh3	1	0
Ajuba	Ajuba	1	0
AK010878	AK010878	1	0
Hpca	Hpca	1	0
Ddx19b	Ddx19b	2	2124.59228948718
Akt1	Akt1	1	0
Aldh9a1	Aldh9a1	1	0
Aldoc	Aldoc	1	0
Id1	Id1	1	0
Nr5a2	Nr5a2	1	0
Amer1	Amer1	2	2781.52638241481
Ifnar1	Ifnar1	6	18681.9924551414
Ank2	Ank2	1	0
Igfbp5	Igfbp5	2	2516.89862831352
Antxr1	Antxr1	1	0
Dmd	Dmd	1	0
Apba2	Apba2	1	0
Apc2	Apc2	4	24.0031460095562
Dnmt1	Dnmt1	1	0
Dnmt3a	Dnmt3a	2	646.296002861691
Dnmt3b	Dnmt3b	1	0
Dok1	Dok1	1	0
Arc	Arc	1	0
Arhgef10	Arhgef10	1	0
Dtna	Dtna	1	0
Dusp16	Dusp16	1	0
Arhgef9	Arhgef9	1	0
Arid3a	Arid3a	1	0
Arid4b	Arid4b	1	0
Dusp8	Dusp8	1	0
Arl5a	Arl5a	1	0
E2f1	E2f1	1	0
Arpc3	Arpc3	1	0
Arpc4	Arpc4	1	0
Arrdc3	Arrdc3	1	0
Papola	Papola	1	0
Itsn1	Itsn1	1	0
Efcab14	Efcab14	1	0
Ash1l	Ash1l	1	0
Asph	Asph	1	0
Astn1	Astn1	1	0
Asxl2	Asxl2	3	10585.5750670008
Atad2	Atad2	1	0
Atad3a	Atad3a	1	0
Atg5	Atg5	1	0
Kcnc3	Kcnc3	1	0
Atp2a2	Atp2a2	1	0
Atp2b2	Atp2b2	4	24.0031460095562
Eln	Eln	1	0
Atrn	Atrn	1	0
Atxn1	Atxn1	2	5478.84818678941
Atxn3	Atxn3	1	0
Auts2	Auts2	2	1137.25389655476
Axl	Axl	1	0
B3galt1	B3galt1	1	0
B3galt5	B3galt5	1	0
Epb4.1l1	Epb4.1l1	1	0
Epb4.1l5	Epb4.1l5	1	0
B3gnt5	B3gnt5	1	0
Epha4	Epha4	3	14961.1552691983
Bace1	Bace1	4	20848.0968465792
Bach1	Bach1	1	0
Bach2	Bach2	2	8462.69924018791
Bahcc1	Bahcc1	1	0
Eps15	Eps15	1	0
Bbc3	Bbc3	1	0
BC003331	BC003331	1	0
Knop1	Knop1	1	0
Ets1	Ets1	1	0
Ets2	Ets2	1	0
BC034090	BC034090	1	0
Bcas3	Bcas3	1	0
Bcl11b	Bcl11b	1	0
Fabp7	Fabp7	1	0
Bdnf	Bdnf	2	1608.89741165678
Fam102a	Fam102a	1	0
Fam102b	Fam102b	1	0
Bicd1	Bicd1	3	7133.37867472432
Bicd2	Bicd2	2	5223.33883021877
Fam118a	Fam118a	1	0
Bmp2	Bmp2	1	0
Bpnt1	Bpnt1	1	0
Bptf	Bptf	1	0
Braf	Braf	1	0
Brap	Brap	1	0
Brd4	Brd4	1	0
Bsdc1	Bsdc1	1	0
Bsn	Bsn	1	0
Btbd19	Btbd19	1	0
Fam219a	Fam219a	1	0
C230081A13Rik	C230081A13Rik	1	0
Lpp	Lpp	2	8462.69924018791
Cadm2	Cadm2	2	5613.60802552322
Fbn1	Fbn1	1	0
Caln1	Caln1	1	0
Calr	Calr	1	0
Camk1g	Camk1g	1	0
Camk2a	Camk2a	1	0
Camk2g	Camk2g	1	0
Camk4	Camk4	1	0
Camkk2	Camkk2	1	0
Camta1	Camta1	2	5613.60802552322
Cant1	Cant1	1	0
Capns1	Capns1	1	0
Luc7l3	Luc7l3	1	0
Zfyve27	Zfyve27	2	3781.33068570655
Fgf10	Fgf10	1	0
Macrod2	Macrod2	1	0
Prkcz	Prkcz	1	0
Stxbp5	Stxbp5	1	0
Cav2	Cav2	1	0
Cbfa2t2	Cbfa2t2	1	0
Cblb	Cblb	1	0
Cbln1	Cbln1	1	0
Cbln3	Cbln3	1	0
Cbx1	Cbx1	1	0
Cbx5	Cbx5	1	0
Ccdc127	Ccdc127	1	0
Fndc3b	Fndc3b	1	0
Map3k14	Map3k14	1	0
Fnip1	Fnip1	1	0
Ccdc43	Ccdc43	1	0
Foxn3	Foxn3	1	0
Ccnd1	Ccnd1	1	0
Frem2	Frem2	1	0
Ptgfrn	Ptgfrn	1	0
Ccser2	Ccser2	1	0
Ptpn12	Ptpn12	1	0
Hdgfrp3	Hdgfrp3	1	0
Ptpn3	Ptpn3	1	0
Furin	Furin	1	0
Fut9	Fut9	1	0
Fyn	Fyn	1	0
Fzd4	Fzd4	1	0
G3bp2	G3bp2	1	0
Cd93	Cd93	1	0
Cdadc1	Cdadc1	2	5613.60802552322
Cdc14b	Cdc14b	1	0
Mecp2	Mecp2	1	0
Cdc42ep3	Cdc42ep3	1	0
Gad2	Gad2	2	1072.21181894828
Cdh12	Cdh12	1	0
Gal3st3	Gal3st3	1	0
Cdk13	Cdk13	3	11844.3641934929
Cdk19	Cdk19	1	0
Dab2ip	Dab2ip	1	0
Cdr2l	Cdr2l	2	9583.92283676625
Cds2	Cds2	1	0
Cebpa	Cebpa	1	0
Celf1	Celf1	2	13.3335921325052
Celf2	Celf2	2	3393.98239652565
Mgll	Mgll	1	0
Celf5	Celf5	1	0
Cenpl	Cenpl	1	0
Cep95	Cep95	1	0
Rap2a	Rap2a	1	0
Gid4	Gid4	1	0
Git2	Git2	1	0
Cflar	Cflar	2	8462.69924018791
Chd3	Chd3	1	0
Mmp9	Mmp9	1	0
Chic1	Chic1	2	1072.21181894828
Ifngr2	Ifngr2	2	3781.33068570655
Glul	Glul	1	0
Chst1	Chst1	1	0
Tmem130	Tmem130	1	0
Ntrk2	Ntrk2	1	0
Clcn3	Clcn3	1	0
Gm13611	Gm13611	1	0
Gm14436	Gm14436	1	0
Gm15455	Gm15455	1	0
Gm4925	Gm4925	1	0
Gm7609	Gm7609	1	0
Tmem178b	Tmem178b	1	0
Clmp	Clmp	1	0
Clns1a	Clns1a	1	0
Clp1	Clp1	1	0
Rell1	Rell1	1	0
Msi2	Msi2	5	2739.49385176135
Gnao1	Gnao1	1	0
Cnih4	Cnih4	1	0
Cnot6	Cnot6	1	0
Coa3	Coa3	1	0
Cog3	Cog3	1	0
Col1a1	Col1a1	1	0
Col1a2	Col1a2	1	0
Col2a1	Col2a1	1	0
Col3a1	Col3a1	1	0
Col4a1	Col4a1	2	2374.70695850053
Col4a2	Col4a2	1	0
Gpc1	Gpc1	1	0
Gpd1	Gpd1	1	0
Mvb12b	Mvb12b	1	0
Mycn	Mycn	1	0
Coro1a	Coro1a	1	0
Mylip	Mylip	1	0
Gpr17	Gpr17	1	0
Cpeb3	Cpeb3	1	0
Gpr89	Gpr89	1	0
Cplx2	Cplx2	1	0
Cpm	Cpm	1	0
Gramd1b	Gramd1b	1	0
Crebrf	Crebrf	1	0
Crebzf	Crebzf	1	0
Gria1	Gria1	1	0
Gria3	Gria3	1	0
Crkl	Crkl	1	0
Crtc1	Crtc1	1	0
Csdc2	Csdc2	1	0
Grm1	Grm1	1	0
Csmd1	Csmd1	1	0
Csnk1e	Csnk1e	1	0
Gtf2i	Gtf2i	1	0
Csrnp3	Csrnp3	2	1118.4
Gxylt1	Gxylt1	1	0
Rsrc2	Rsrc2	1	0
Rtl1	Rtl1	1	0
Ctnnd1	Ctnnd1	1	0
Ncoa5	Ncoa5	1	0
Runx1	Runx1	1	0
Cul1	Cul1	1	0
Nedd4	Nedd4	1	0
Cxcl12	Cxcl12	1	0
Hecw1	Hecw1	2	5613.60802552322
Samd8	Samd8	1	0
Cyb5d2	Cyb5d2	1	0
Kif1c	Kif1c	2	1072.21181894828
Hes1	Hes1	1	0
Nf2	Nf2	4	24.0031460095562
Hic2	Hic2	1	0
Nfia	Nfia	1	0
Scn1a	Scn1a	1	0
Nfic	Nfic	1	0
Scn4b	Scn4b	1	0
Nhsl1	Nhsl1	1	0
Sdc3	Sdc3	1	0
Ercc6	Ercc6	1	0
Sdcbp	Sdcbp	1	0
Homer1	Homer1	1	0
Dbndd2	Dbndd2	1	0
Dbx2	Dbx2	1	0
Sel1l	Sel1l	1	0
Dcc	Dcc	1	0
Tex264	Tex264	1	0
Dcx	Dcx	3	7614.35508855819
Ddit4	Ddit4	1	0
Hspa12a	Hspa12a	2	13.3335921325052
Hspg2	Hspg2	1	0
Htr5a	Htr5a	1	0
Sep-08	Sep-08	1	0
Ddx3x	Ddx3x	1	0
Sez6	Sez6	1	0
Dgcr2	Dgcr2	1	0
Ubr4	Ubr4	1	0
Dhcr24	Dhcr24	1	0
Nrcam	Nrcam	1	0
Nrep	Nrep	1	0
Igf1	Igf1	1	0
Ikbkap	Ikbkap	1	0
Ikbkg	Ikbkg	1	0
Shisa6	Shisa6	1	0
Usp2	Usp2	1	0
Il13	Il13	1	0
Dlx3	Dlx3	1	0
Usp45	Usp45	1	0
Usp48	Usp48	1	0
Dnajb4	Dnajb4	1	0
Dnajc1	Dnajc1	1	0
Fam49b	Fam49b	1	0
Ocln	Ocln	1	0
Ocrl	Ocrl	1	0
Vamp3	Vamp3	1	0
Il6st	Il6st	1	0
Ildr2	Ildr2	1	0
Ogfrl1	Ogfrl1	1	0
Dpp8	Dpp8	1	0
Inpp5b	Inpp5b	1	0
Dpy19l3	Dpy19l3	1	0
Insig1	Insig1	1	0
Drd3	Drd3	1	0
Ip6k1	Ip6k1	1	0
Ipcef1	Ipcef1	1	0
Dusp3	Dusp3	1	0
Irgq	Irgq	1	0
Slc22a23	Slc22a23	1	0
P2ry1	P2ry1	1	0
Fem1b	Fem1b	1	0
E2f2	E2f2	1	0
Edem1	Edem1	1	0
Iws1	Iws1	3	17572.6875552098
Eea1	Eea1	1	0
Wnk1	Wnk1	1	0
Efna5	Efna5	3	18810.3608333359
Efr3b	Efr3b	2	9583.92283676625
Slc30a4	Slc30a4	1	0
Slc30a7	Slc30a7	1	0
Egfr	Egfr	1	0
Egln2	Egln2	1	0
Kansl3	Kansl3	1	0
Kcnc1	Kcnc1	1	0
Eif5a	Eif5a	2	9367.86932109642
Kcnj3	Kcnj3	1	0
Elf2	Elf2	1	0
Elfn1	Elfn1	1	0
Elk1	Elk1	2	1846.24556759356
Elmo1	Elmo1	1	0
Elovl2	Elovl2	1	0
Elovl5	Elovl5	1	0
Kcnma1	Kcnma1	1	0
Emc10	Emc10	1	0
Pde7b	Pde7b	1	0
Emilin2	Emilin2	1	0
Kdm2a	Kdm2a	1	0
Eno2	Eno2	2	2517.89181038613
Kif1b	Kif1b	1	0
Entpd6	Entpd6	1	0
Entpd7	Entpd7	1	0
Kifap3	Kifap3	1	0
Kit	Kit	1	0
Gabpb2	Gabpb2	1	0
Ephb3	Ephb3	1	0
Kras	Kras	1	0
Krba1	Krba1	1	0
Pigq	Pigq	1	0
Krt16	Krt16	1	0
Krt17	Krt17	1	0
Ksr2	Ksr2	1	0
Pik3r1	Pik3r1	1	0
Exosc1	Exosc1	1	0
F3	F3	1	0
Fadd	Fadd	1	0
Lfng	Lfng	1	0
Lhfpl4	Lhfpl4	1	0
Lhx1	Lhx1	1	0
Fam129a	Fam129a	1	0
Plekha2	Plekha2	1	0
Limd1	Limd1	1	0
Lin28a	Lin28a	2	2.05882352941176
Fam168b	Fam168b	1	0
Fam172a	Fam172a	1	0
Lmf2	Lmf2	1	0
Zfp605	Zfp605	1	0
Poglut1	Poglut1	1	0
Polr3f	Polr3f	2	3781.33068570655
Lpl	Lpl	1	0
Fam63b	Fam63b	1	0
Pparg	Pparg	1	0
Lrch1	Lrch1	2	13.3335921325052
Fas	Fas	2	13.3335921325052
Gnl3l	Gnl3l	5	9563.04714977801
Fbxl14	Fbxl14	4	24.0031460095562
Fbxl16	Fbxl16	1	0
Fbxl18	Fbxl18	1	0
Myc	Myc	1	0
Stk38	Stk38	1	0
Prickle2	Prickle2	2	5223.33883021877
Prkab1	Prkab1	1	0
Lyrm9	Lyrm9	2	2124.59228948718
Fem1c	Fem1c	1	0
Zmat3	Zmat3	3	23660.2301024779
Gprc5c	Gprc5c	3	10467.1505301782
Tnrc6a	Tnrc6a	2	5613.60802552322
Prnp	Prnp	1	0
Magt1	Magt1	2	1072.21181894828
Fkbp1b	Fkbp1b	1	0
Naaa	Naaa	1	0
Flrt1	Flrt1	1	0
Fnbp1	Fnbp1	1	0
Map3k1	Map3k1	1	0
Map3k7	Map3k7	1	0
Fnip2	Fnip2	1	0
Map4	Map4	1	0
Map4k4	Map4k4	1	0
Map7d1	Map7d1	3	1199.87148408305
Syt6	Syt6	1	0
Foxp1	Foxp1	1	0
Ptn	Ptn	1	0
Ptpn11	Ptpn11	1	0
Pdgfrb	Pdgfrb	2	14344.3695517098
Mbp	Mbp	2	12080.6776528409
Tbc1d24	Tbc1d24	1	0
Ptprj	Ptprj	1	0
Mcl1	Mcl1	1	0
Pum2	Pum2	1	0
Gab1	Gab1	1	0
Tbl1xr1	Tbl1xr1	2	1118.4
Mdm4	Mdm4	1	0
Gabra1	Gabra1	1	0
Gabrb2	Gabrb2	1	0
Med26	Med26	1	0
Hnrnpa1	Hnrnpa1	1	0
Sec14l1	Sec14l1	1	0
Mfrp	Mfrp	1	0
Mfsd4	Mfsd4	1	0
Mga	Mga	1	0
Nol10	Nol10	1	0
Rad51c	Rad51c	2	12080.6776528409
Senp5	Senp5	1	0
Ralgapa2	Ralgapa2	1	0
Rap1gap2	Rap1gap2	1	0
Gjc3	Gjc3	1	0
Mmp11	Mmp11	1	0
Nr3c1	Nr3c1	1	0
Mmp15	Mmp15	1	0
Mmp17	Mmp17	1	0
Tinf2	Tinf2	1	0
Moap1	Moap1	1	0
Mob1a	Mob1a	1	0
Gls	Gls	1	0
Tln2	Tln2	1	0
Tm9sf4	Tm9sf4	1	0
Rbfox2	Rbfox2	1	0
Zfp488	Zfp488	3	704.399079667209
Lmbrd1	Lmbrd1	2	3781.33068570655
Tmem135	Tmem135	1	0
Mrpl35	Mrpl35	3	7767.00636344129
Gm608	Gm608	1	0
Gmeb1	Gmeb1	1	0
Reep4	Reep4	2	3449.22978555482
Il1rap	Il1rap	1	0
Mtf2	Mtf2	1	0
Gng7	Gng7	1	0
Vegfa	Vegfa	1	0
Slc10a4	Slc10a4	1	0
Gns	Gns	1	0
Rictor	Rictor	1	0
Gpatch8	Gpatch8	1	0
Tmod2	Tmod2	1	0
Irak1	Irak1	2	5613.60802552322
Tmtc1	Tmtc1	1	0
Otud7b	Otud7b	3	10467.1505301782
Rnf144a	Rnf144a	1	0
Myo10	Myo10	2	8400.57878016227
Gpr68	Gpr68	1	0
Gprc5b	Gprc5b	1	0
Tnrc6b	Tnrc6b	2	3449.22978555482
Rnf24	Rnf24	1	0
N4bp1	N4bp1	1	0
Robo1	Robo1	1	0
Naa40	Naa40	1	0
Grin2b	Grin2b	1	0
Tpp1	Tpp1	2	5613.60802552322
Rragc	Rragc	1	0
Nav1	Nav1	3	10315.3152531432
Trak2	Trak2	1	0
Rsbn1	Rsbn1	1	0
Kcnk6	Kcnk6	3	17069.8143314988
Pde10a	Pde10a	2	13.3335921325052
Hcn1	Hcn1	1	0
Sertad2	Sertad2	1	0
Irak2	Irak2	1	0
Sall4	Sall4	1	0
Trove2	Trove2	1	0
Neto2	Neto2	1	0
Sash1	Sash1	1	0
Sc5d	Sc5d	1	0
Spen	Spen	2	6331.97651315786
Nfatc3	Nfatc3	1	0
Scd2	Scd2	1	0
Tspan7	Tspan7	1	0
Nfix	Nfix	1	0
Hmg20a	Hmg20a	1	0
Hmga2	Hmga2	1	0
Zfhx3	Zfhx3	1	0
Ttyh1	Ttyh1	2	2157.75093642043
Nkrf	Nkrf	1	0
Nlgn3	Nlgn3	1	0
Hoxa9	Hoxa9	1	0
Sema4a	Sema4a	1	0
Zfp120	Zfp120	2	3030.27131064276
Sema4g	Sema4g	1	0
Hspb6	Hspb6	1	0
Nptn	Nptn	1	0
Hyal1	Hyal1	2	1072.21181894828
Ube2n	Ube2n	1	0
Nr1d2	Nr1d2	1	0
Nr2c1	Nr2c1	1	0
Slc1a1	Slc1a1	1	0
Setd7	Setd7	1	0
Rasd2	Rasd2	1	0
Nras	Nras	1	0
Sf3b3	Sf3b3	1	0
Ubxn2a	Ubxn2a	1	0
Nrgn	Nrgn	1	0
Nrp2	Nrp2	3	13961.3894116116
Speer4b	Speer4b	1	0
Slc24a3	Slc24a3	1	0
Igfbp7	Igfbp7	1	0
Lmnb1	Lmnb1	2	13.3335921325052
Sptbn2	Sptbn2	1	0
Slc15a4	Slc15a4	1	0
Vamp2	Vamp2	1	0
Slc35e1	Slc35e1	2	2808
Ska3	Ska3	1	0
Trank1	Trank1	1	0
Ogfod1	Ogfod1	1	0
Vdr	Vdr	1	0
Mid2	Mid2	1	0
Rhbdd2	Rhbdd2	1	0
Opcml	Opcml	2	5613.60802552322
Slc16a1	Slc16a1	1	0
Trim71	Trim71	1	0
Osbpl8	Osbpl8	2	9583.92283676625
Lsm12	Lsm12	1	0
Lsm6	Lsm6	1	0
Stom	Stom	1	0
Kif21a	Kif21a	1	0
P4ha1	P4ha1	1	0
Pafah1b2	Pafah1b2	2	9583.92283676625
Itpa	Itpa	1	0
Paqr4	Paqr4	1	0
Jarid2	Jarid2	1	0
Map1a	Map1a	1	0
Lpin1	Lpin1	2	5613.60802552322
Pccb	Pccb	1	0
Lrig2	Lrig2	1	0
Kcnj10	Kcnj10	1	0
Kcnj16	Kcnj16	1	0
Slc39a3	Slc39a3	1	0
Slc43a2	Slc43a2	1	0
Slc44a2	Slc44a2	1	0
Slc6a17	Slc6a17	1	0
Kdm5a	Kdm5a	1	0
Kdm6b	Kdm6b	1	0
Pdpk1	Pdpk1	1	0
Pds5b	Pds5b	1	0
Zbtb41	Zbtb41	2	9629.3853554713
Sart1	Sart1	1	0
Plec	Plec	1	0
Kif21b	Kif21b	1	0
Pea15a	Pea15a	1	0
Peg3	Peg3	1	0
Klf7	Klf7	1	0
Smad3	Smad3	2	313.441899616947
Klhl21	Klhl21	1	0
Mef2c	Mef2c	2	1410.13410562515
Smad9	Smad9	1	0
Zyg11b	Zyg11b	4	32174.4011482902
Phka1	Phka1	1	0
Smarcc1	Smarcc1	1	0
Nrxn1	Nrxn1	1	0
Rapgef4	Rapgef4	2	3781.33068570655
Tef	Tef	1	0
Syt11	Syt11	1	0
Rfx5	Rfx5	1	0
Smyd4	Smyd4	2	1072.21181894828
Snx27	Snx27	2	12080.6776528409
Ppp2r2c	Ppp2r2c	1	0
Tmod1	Tmod1	2	1072.21181894828
Soga3	Soga3	1	0
Zfp354c	Zfp354c	1	0
Sestd1	Sestd1	1	0
Ptpn4	Ptpn4	1	0
Ptpn5	Ptpn5	1	0
Timp3	Timp3	1	0
Rnf11	Rnf11	1	0
Strbp	Strbp	1	0
Sparc	Sparc	1	0
Plekhh2	Plekhh2	1	0
Znrf1	Znrf1	1	0
Tmem127	Tmem127	1	0
Lmtk2	Lmtk2	1	0
Pofut1	Pofut1	1	0
Ttc26	Ttc26	1	0
Zfp641	Zfp641	1	0
Reck	Reck	1	0
Tmem2	Tmem2	1	0
Lpcat1	Lpcat1	1	0
Pou4f2	Pou4f2	1	0
Ppm1k	Ppm1k	1	0
Lrrc58	Lrrc58	2	5613.60802552322
Stam	Stam	1	0
Stam2	Stam2	1	0
Stat3	Stat3	1	0
Wars2	Wars2	2	792.459933907505
Zbtb44	Zbtb44	1	0
Ybx1	Ybx1	2	5613.60802552322
Macf1	Macf1	1	0
Rnf165	Rnf165	1	0
Stx3	Stx3	1	0
Prkce	Prkce	1	0
Rnf170	Rnf170	1	0
Runx2	Runx2	3	8529.86598071528
Nmnat2	Nmnat2	1	0
Slc35e2	Slc35e2	2	9583.92283676625
Zfp36	Zfp36	1	0
Mtch1	Mtch1	1	0
Syt2	Syt2	1	0
Mapk9	Mapk9	1	0
Snhg11	Snhg11	1	0
Mtmr12	Mtmr12	1	0
Vps26a	Vps26a	1	0
Soat1	Soat1	1	0
Rab6b	Rab6b	1	0
Tnpo1	Tnpo1	1	0
Ywhag	Ywhag	1	0
Med13	Med13	1	0
Ptprd	Ptprd	1	0
Tbc1d20	Tbc1d20	1	0
Trp53inp2	Trp53inp2	1	0
Zfp445	Zfp445	1	0
Nf1	Nf1	2	6357.5345411081
Tbc1d5	Tbc1d5	1	0
Zcchc24	Zcchc24	1	0
Tmem109	Tmem109	1	0
Med10	Med10	1	0
Pnkd	Pnkd	1	0
R3hdm1	R3hdm1	1	0
Smad4	Smad4	2	313.441899616947
Tcf3	Tcf3	1	0
Rab14	Rab14	1	0
Uba2	Uba2	1	0
Mesdc2	Mesdc2	1	0
Zer1	Zer1	1	0
Ube2c	Ube2c	2	1072.21181894828
Rab3gap1	Rab3gap1	1	0
Srrm2	Srrm2	1	0
Twsg1	Twsg1	1	0
Parp11	Parp11	1	0
Ric3	Ric3	1	0
Rnf169	Rnf169	1	0
Rint1	Rint1	1	0
Trmt10a	Trmt10a	1	0
Pld5	Pld5	1	0
Nid1	Nid1	1	0
Pdzd2	Pdzd2	1	0
Zbtb6	Zbtb6	1	0
Strip1	Strip1	1	0
Tmbim6	Tmbim6	1	0
Zfp280d	Zfp280d	2	5613.60802552322
Nptx1	Nptx1	1	0
Tmem8b	Tmem8b	1	0
Slco5a1	Slco5a1	1	0
Nt5dc3	Nt5dc3	1	0
Unc5b	Unc5b	2	5068.4643119279
Pmaip1	Pmaip1	1	0
Pno1	Pno1	1	0
Spry4	Spry4	1	0
Rcc2	Rcc2	1	0
Smad7	Smad7	1	0
Tomm70a	Tomm70a	2	3449.22978555482
Rdx	Rdx	1	0
Tmem179	Tmem179	1	0
Reep1	Reep1	1	0
Zfp9	Zfp9	1	0
Synj1	Synj1	2	5613.60802552322
Thsd4	Thsd4	1	0
Ppap2b	Ppap2b	1	0
Ssr1	Ssr1	1	0
Mtf1	Mtf1	1	0
Trib2	Trib2	1	0
Zfp26	Zfp26	2	2374.70695850053
St8sia3	St8sia3	2	9629.3853554713
Tnks	Tnks	1	0
Ptp4a2	Ptp4a2	1	0
Slc6a8	Slc6a8	1	0
Tnfaip1	Tnfaip1	1	0
Wdr1	Wdr1	1	0
Wdr44	Wdr44	1	0
Tbc1d8b	Tbc1d8b	1	0
Rragb	Rragb	1	0
Xpo7	Xpo7	1	0
Slc7a1	Slc7a1	1	0
Ube2i	Ube2i	1	0
Ube2k	Ube2k	1	0
Zzz3	Zzz3	3	17711.4035814338
Zbtb9	Zbtb9	1	0
Vat1	Vat1	1	0
Zfp317	Zfp317	1	0
Ywhab	Ywhab	1	0
Usp10	Usp10	1	0
Pgr	Pgr	1	0
Ubap2l	Ubap2l	1	0
Zfp251	Zfp251	1	0
Ttc3	Ttc3	1	0
Whsc1	Whsc1	1	0
Tcf4	Tcf4	1	0
Zfp568	Zfp568	2	1072.21181894828
Phactr3	Phactr3	1	0
Smad5	Smad5	2	313.441899616947
Unc5c	Unc5c	1	0
Vldlr	Vldlr	1	0
Rhoa	Rhoa	1	0
Sgms1	Sgms1	1	0
Zbtb5	Zbtb5	1	0
Zbtb4	Zbtb4	1	0
Ssbp2	Ssbp2	1	0
Zkscan1	Zkscan1	1	0
Sstr1	Sstr1	1	0
Scn8a	Scn8a	2	3781.33068570655
Vcan	Vcan	2	2184.80859930645
Stc1	Stc1	1	0
Wwtr1	Wwtr1	1	0
Zcchc4	Zcchc4	1	0
Ppp1r1a	Ppp1r1a	1	0
Ranbp3l	Ranbp3l	1	0
Plxna2	Plxna2	1	0
Ugcg	Ugcg	1	0
Sik3	Sik3	1	0
Tgoln1	Tgoln1	1	0
Zkscan8	Zkscan8	1	0
Rgp1	Rgp1	1	0
Txnip	Txnip	1	0
Tcta	Tcta	1	0
Prrc2b	Prrc2b	1	0
Pgm2l1	Pgm2l1	1	0
Slc6a6	Slc6a6	1	0
Sox11	Sox11	1	0
Syn3	Syn3	1	0
Wipf2	Wipf2	1	0
Ulk1	Ulk1	1	0
Zbtb39	Zbtb39	1	0
Rab11b	Rab11b	1	0
F10	F10	1	0
Npy1r	Npy1r	1	0
Adam28	Adam28	1	0
Tet1	Tet1	1	0
Hltf	Hltf	1	0
Casp8	Casp8	1	0
Slc6a2	Slc6a2	1	0
Rp2h	Rp2h	1	0
Sap18	Sap18	1	0
Krr1	Krr1	1	0
Anapc16	Anapc16	1	0
Ubxn8	Ubxn8	1	0
Stxbp4	Stxbp4	1	0
Lypla1	Lypla1	1	0
Xcr1	Xcr1	1	0
Gla	Gla	1	0
Sfn	Sfn	1	0
Hsbp1l1	Hsbp1l1	1	0
Psmd9	Psmd9	1	0
Slx1b	Slx1b	1	0
Bambi	Bambi	1	0
Prpf31	Prpf31	1	0
Rhobtb1	Rhobtb1	1	0
Wdfy1	Wdfy1	1	0
Tprkb	Tprkb	1	0
Crtc3	Crtc3	1	0
Fam86	Fam86	1	0
Dcp2	Dcp2	1	0
Pogk	Pogk	1	0
Aida	Aida	1	0
Pdxdc1	Pdxdc1	1	0
Ndufaf7	Ndufaf7	1	0
Lima1	Lima1	1	0
Dnal1	Dnal1	1	0
Tstd3	Tstd3	1	0
Pus7	Pus7	1	0
Fbxo22	Fbxo22	1	0
Gmip	Gmip	1	0
Car5b	Car5b	1	0
Cml3	Cml3	1	0
Sfxn2	Sfxn2	1	0
Tecpr2	Tecpr2	1	0
Lrrc14b	Lrrc14b	1	0
Ptpn7	Ptpn7	1	0
Nav2	Nav2	1	0
Gemin8	Gemin8	1	0
Zfp553	Zfp553	1	0
Zfp959	Zfp959	1	0
Nwd1	Nwd1	1	0
Glt28d2	Glt28d2	1	0
Tfcp2l1	Tfcp2l1	1	0
Prss43	Prss43	1	0
Asap3	Asap3	1	0
Ccdc78	Ccdc78	1	0
Opa3	Opa3	1	0
Sgpp2	Sgpp2	1	0
Rft1	Rft1	1	0
Zfp882	Zfp882	1	0
Gm6531	Gm6531	1	0
Alox12	Alox12	1	0
Cdh1	Cdh1	1	0
Gpi1	Gpi1	1	0
2010109I03Rik	2010109I03Rik	1	0
4930579G24Rik	4930579G24Rik	1	0
9230110C19Rik	9230110C19Rik	1	0
Abcd4	Abcd4	1	0
Abl2	Abl2	1	0
Csf3r	Csf3r	1	0
Adarb1	Adarb1	1	0
Cxcl11	Cxcl11	1	0
E130311K13Rik	E130311K13Rik	1	0
Bri3bp	Bri3bp	1	0
Btaf1	Btaf1	1	0
Haus2	Haus2	1	0
Gga2	Gga2	1	0
Mprip	Mprip	1	0
Clmn	Clmn	1	0
Cntn2	Cntn2	1	0
Creb1	Creb1	1	0
Diap2	Diap2	1	0
Ogdh	Ogdh	1	0
Inip	Inip	1	0
Klhl24	Klhl24	1	0
Zfp148	Zfp148	1	0
Pkd2	Pkd2	1	0
Uvssa	Uvssa	1	0
Taf1	Taf1	1	0
Slc7a2	Slc7a2	1	0
Lrrc3	Lrrc3	1	0
Snx30	Snx30	1	0
Zdhhc20	Zdhhc20	1	0
Tmed5	Tmed5	1	0
Mpv17	Mpv17	1	0
Pdk1	Pdk1	1	0
