# Supplementary material for: Reciprocal Changes in miRNA Expression with Pigmentation and Decreased Proliferation Induced in Mouse B16F1 Melanoma Cells by l-Tyrosine and 5-Bromo-2′-Deoxyuridine
Source: Int J Mol Sci. 2021 Feb 5;22(4):1591. doi: 10.3390/ijms22041591 (PMC7914888; doi:10.3390/ijms22041591)
Supplement: Supplementary file 1 [file ijms-22-01591-s001.zip › Networks and Funtional enrichment KEGG/Network miRNAs-mRNAs_L-Tyr/orig_node_list.csv]

Id	Label
MIMAT0000209	mmu-mir-129-5p
MIMAT0000616	mmu-mir-101b-3p
MIMAT0000584	mmu-mir-339-5p
MIMAT0000666	mmu-mir-320-3p
MIMAT0000159	mmu-mir-149-5p
MIMAT0000668	mmu-mir-211-5p
MIMAT0000126	mmu-mir-27b-3p
MIMAT0000535	mmu-mir-29a-3p
MIMAT0000515	mmu-mir-30d-5p
MIMAT0000580	mmu-mir-148b-3p
MIMAT0000532	mmu-mir-23a-3p
MIMAT0000125	mmu-mir-23b-3p
MIMAT0010560	mmu-mir-1249-3p
MIMAT0000704	mmu-mir-361-5p
MIMAT0000540	mmu-mir-93-5p
MIMAT0000523	mmu-let-7c-5p
MIMAT0000546	mmu-mir-103-3p
MIMAT0000538	mmu-mir-31-5p
MIMAT0000121	mmu-let-7g-5p
MIMAT0000521	mmu-let-7a-5p
MIMAT0000383	mmu-let-7d-5p
MIMAT0000565	mmu-mir-328-3p
MIMAT0004934	mmu-mir-872-5p
MIMAT0000247	mmu-mir-143-3p
MIMAT0000132	mmu-mir-99b-5p
MIMAT0003454	mmu-mir-423-3p
MIMAT0000161	mmu-mir-151-3p
MIMAT0004536	mmu-mir-151-5p
MIMAT0000221	mmu-mir-191-5p
MIMAT0000544	mmu-mir-129-2-3p
18987	Pou2f2
12663	Chml
14702	Gng2
14284	Fosl2
12572	Cdk7
21408	Zfp354a
17218	Mcm5
11564	Adsl
16365	Irg1
14190	Fgl2
18861	Pms2
20308	Ccl9
13518	Dst
12829	Col4a4
12828	Col4a3
19013	Ppara
104099	Itga9
12395	Runx1t1
14780	Gpx5
22221	Ubp1
19070	Mob4
12765	Cxcr2
16182	Il18r1
20474	Six4
52892	Sco1
66101	Ppih
19726	Rfx3
11922	Neurod6
21917	Tmpo
22774	Zic4
12874	Cpd
20911	Stxbp2
16172	Il17ra
22035	Tnfsf10
13874	Ereg
16156	Il11
16568	Kif3a
21780	Tfam
18412	Sqstm1
15278	Tfb2m
14056	EZH2
16593	Klc1
17874	Myd88
20017	Polr1b
12428	Ccna2
15115	Hars
11787	Apbb2
17536	Meis2
14011	Etv6
16155	Il10rb
22668	Sf1
227720	Nup214
21684	Tectb
21761	Morf4l1
627352	Morf4l1
16551	Kif11
382034	Gse1
52202	Rbm34
213056	Fam126b
20480	Clpb
18627	Per2
264064	Cdk8
69743	Casz1
52477	Angel2
67102	D16Ertd472e
329506	Ctdspl2
320938	Tnpo3
18771	Pknox1
21778	Tex9
13017	Ctbp2
18704	Pik3c2a
19364	Rad51d
19210	Ncoa1
19245	Ptp4a3
52389	Sp3
52686	Mettl2
17951	Naip5
15220	Foxq1
217207	Dhx8
16516	Kcnj15
20743	Tagln2
11832	Aqp7
19355	Rad1
13423	Dnase2a
17141	Mrpl41
17444	Grap2
17193	Mbd4
19727	Rfxank
16798	Lats1
319583	Lig4
18711	Lig4
20147	Rs1
22599	Slc6a20b
16370	Irs4
18526	Pcdh10
17768	Mthfd2
13610	ACVR1B
12977	Csf1
12982	Csf1
11610	Agtrap
21933	Tnfrsf10b
20447	St6galnac3
20522	Slc23a1
14422	B4galnt2
22778	Ikzf1
21855	Timm17b
23965	Pacsin1
26404	Mapk8
26390	Btd
26378	Decr2
14241	Foxl1
14238	Foxf2
26918	Ern2
27028	Ing1
27218	Slamf1
27397	Mrpl17
216134	Slco3a1
329504	Abt1
50758	Nox4
50786	Hs6st2
50915	Grb14
100038882	Isg15
53896	Slc7a10
51796	Slc7a10
53414	Ramp1
53417	Hif3a
56094	Cts8
54609	Cts8
56187	Bace2
56193	Plek
56637	Slc15a1
59069	Tpm3
55943	Stx8
73158	Stx8
59090	Midn
140488	Igf2bp3
55982	Paxip1
60505	Il21
58186	Rad18
56811	Trim39
252903	Parp3
57339	Jph1
60365	Bet1l
66109	Tspan13
66164	Nip7
66394	Nosip
66493	Mrpl51
66526	Pgpep1
66552	Sppl2a
66632	Atpbd4
66673	Sorcs3
66795	Atg10
76367	Trp53rk
66849	Ppp1r2
66855	Tcf25
67006	Cisd2
67009	Ttc23
67096	Mmachc
67201	Yipf5
67219	Med18
77574	Mfn1
67532	Fgfr1op2
59052	Rspry1
67629	Spc24
67768	N6amt1
104771	Jkamp
69104	Mar-05
67968	Ooep
68053	Ubxn2b
268741	Tox4
244745	Dpy19l1
68597	Ccdc167
68760	Angel1
68852	Lrrn4cl
230751	Oscp1
433904	Ociad2
213402	Armc2
69367	Glrx2
69576	Smco1
69709	Ptrhd1
69721	Nkiras1
69740	Ttl
69774	Ms4a6b
223828	Pphln1
69900	Mfsd11
241556	Tspan18
70052	Tspan18
70144	Nol7
70317	Arl16
70350	Cd3eap
102642476	Gtpbp3
70359	Gtpbp3
70387	Cox10
70484	Rprd1b
70601	Ecd
70620	Zfp398
70675	Prdm16
70750	Kdsr
108800	Ston2
109242	Arhgap19
71147	Oxsm
71436	Epg5
102640165	Zfp935
71508	Zfp935
237436	Gas2l3
328329	Pdp2
71755	Dhdh
71793	Ints12
71817	Tmem50a
625286	Tmem236
72129	Amer2
72154	Slc37a3
72267	Lrrc8e
72290	Lsm11
72338	Wdr89
72454	Prr5l
72465	Zfp131
72486	Ssbp3
72605	Car10
72635	Lins
72789	Veph1
226139	Cox15
73016	Kremen2
73095	Slc25a42
627626	Ptchd4
73284	Ptchd4
73680	Zbtb8a
73902	Klk9
67230	Zfp329
74106	Dcaf6
74120	Zfp263
74143	Nuak2
74201	Cep97
74252	Tmem110
74442	Sgms2
218850	D14Abb1e
74470	Ccdc11
208292	Zfp871
74549	Mau2
74552	Mau2
76916	Timmdc1
74915	Atp6v1e2
75292	Prkd3
66262	Ing5
242747	Zfp933
75717	Krt24
75729	Fam227a
75739	Mpp7
75805	Cdyl2
75953	Samd7
109032	Jakmip1
72667	Zfp444
76138	Zfp444
76306	Pcnp
76338	Exosc4
384281	Kdelc2
76789	Mzt1
76850	Ago4
76959	Mup10
77559	Agl
77605	Agl
226151	Fam178a
78287	Ddo
78323	Fam219b
226041	Pgm5
224703	Mar-02
78797	Ndor1
69035	Zdhhc3
78935	Pigt
56284	Mrpl19
57385	P2ry4
63857	Bcmo1
56349	Dusp10
64144	Trio
114565	Zbtb21
57434	Xrcc2
64380	Ms4a4c
114896	Afg3l1
57749	Akap8
65019	Ptges3
100044627	Ptges3
65086	Lpar3
65112	Bean1
66011	Ranbp17
58217	Trem1
56437	Rrad
79221	Edaradd
80860	Rhoj
77945	Jdp2
76055	Mgea5
83382	Siglece
83814	Nedd4l
93842	Tcf23
93697	Narg2
93838	Dqx1
93876	Pcdhb5
94244	Fkbp6
56449	Fkbp6
212439	Diexf
99151	Dlgap4
229933	Clca2
229504	Isg20l2
100061	Acnat1
212632	Mob3c
101809	Spred3
102436	Lars2
103266	AI597468
192734	Fam211b
103573	Enpp3
217169	Tns4
97761	Slc16a6
217882	Cep170b
105372	Utp15
240514	Fam160b1
140481	Man2a2
116939	Pnpla3
117149	Tirap
71263	Col4a6
170736	Elmo2
121021	Cspg4
235611	Ube2j2
140918	Slc7a12
216154	Med16
192654	Ppp1r3b
246104	Rhbdl3
246179	Fktn
170756	Slc24a6
241915	Prokr2
171168	Acer1
227929	Cytip
78286	Cytip
245945	Rbm47
209027	Pycr1
211429	Mtss1
216820	Dhrs7b
225283	Rprd1a
227800	Exosc2
232855	Pdik1l
73656	Ms4a6c
215627	Zbtb8b
227525	Dclre1c
240067	Rcor3
319430	C5ar2
321019	C5ar2
269604	Gpr157
319508	Syt15
269870	Zfp446
319554	Mb21d1
215693	Zmat1
319622	Itpripl2
338363	Tmem241
319636	Fsd1l
242506	Tspyl5
226539	Myo5c
105242496	Dars2
223658	Lactb2
241568	Lrrc4c
269623	Lrrc4c
225339	Ammecr1l
276829	Smtnl2
75089	Uhrf1bp1l
319888	Tmcc3
214855	Fam161b
319953	Ttll1
269702	Nyap2
217303	Jhdm1d
269952	Gdpgp1
193003	Plekhm3
171286	Rreb1
320311	Rnf152
240064	Zfp799
240047	Mmp25
320435	Rinl
228482	Arhgap11a
242748	Ptchd2
270669	Mbtps2
227743	Mapkap1
338371	Endov
320802	Zfp780b
225791	Nkain3
211329	Zadh2
223881	Rnd1
193385	Fam65b
226844	Fam65b
209584	Gjd4
223870	Senp1
213573	Efcab4a
268297	Scml4
217837	Itpk1
230099	Car9
235633	Als2cl
224344	Rbm11
239368	BC030476
15077	Hist1h2ac
231668	Vsig10
216858	Afmid
244237	Tnfrsf26
381605	Tbc1d2
73649	Cybrd1
216119	Ybey
76199	Nanos1
214489	BC003965
230234	BC026590
233805	Bloc1s3
381067	Zfp229
214230	Pak6
330790	Hapln4
333193	Tigd3
228003	Klhl41
244698	Mctp2
223970	Rmi2
227357	Rmi2
269037	Ccdc32
403180	Ccdc121
330267	Rbm44
380702	Rbm44
381280	Hjurp
212427	Hjurp
381318	Nsl1
383619	Aim2
237761	Triml1
208144	Dhx37
239170	Fam160b2
407800	Ecm2
407812	Zfp941
237926	Tstd2
216227	Slc17a8
244923	Klhl31
239167	Synb
232035	Zfp711
239719	Mkl2
70997	Cbx6
240087	Mdc1
331524	Xkrx
545938	Xkrx
545279	Ms4a15
240055	Neurl1b
433107	Gm5494
666938	Bend4
666747	Trim43b
623781	Trabd2b
628308	Zfp345
100039116	Mup14
100039089	Mup17
100048885	Mup17
100039206	Mup17
100189605	Mup19
100039028	Mup11
100039054	Mup12
100039150	Mup15
	Gm20172
100504715	Tmppe
11428	Aco1
11552	Adra2b
320129	Adrb1
12226	Btg1
12319	Car8
12487	Cd28
12830	Col4a5
12837	Col8a1
12845	Comp
12846	Comt
12902	Cp
12944	Cr2
13063	Cybb
13106	Cyp1a2
13589	Mapre1
272382	Spib
20725	Npm3
13828	Epb4.2
14395	Gaa
14460	Gata1
14583	Gdf3
20528	Slc2a4
14751	Gnaz
14807	Grik3
15015	H2-Q4
15040	H2-T23
15112	Hao1
15410	Hoxb1
15423	Hoxc10
16192	Il5ra
16362	IL6
16416	Itgb3
192897	Itgb4
16423	Itgb6
16880	Lifr
21898	Lmna
17161	Mak
328949	Mcc
17975	Ncl
18127	Nos3
76303	Osbp
18505	Pax2
18591	Pdgfb
18646	Prf1
18787	Serpine1
18792	Serpine1
19025	Ctsa
19255	Ptpn2
19267	Ptpre
19354	Rac2
19713	Ret
19720	Trim27
20680	Sox7
17082	Il1rl1
21808	Tgfb2
21858	Timp2
53817	Cdh4
20444	St3gal2
13512	Pigh
18477	Prdx1
20459	Ptk6
20592	Bax
17135	Slc1a3
68861	1190002N15Rik
66874	1200014J11Rik
76509	1600029D21Rik
72301	1810041L15Rik
66439	2010012O05Rik
630836	2010315B03Rik
77034	2510039O18Rik
70291	2510049J12Rik
381820	2700089E24Rik
72650	2810006K23Rik
67246	2810474O19Rik
243219	2900026A02Rik
381393	4921509C19Rik
67430	4921536K21Rik
68281	4930430F08Rik
67593	4930519G04Rik
207819	4930539E08Rik
233103	4931406P16Rik
217684	4933426M11Rik
230757	5730409E04Rik
70591	5730455P16Rik
77877	6030458C11Rik
74525	8430419L09Rik
212448	9330159F19Rik
212281	A530054K11Rik
320492	A830018L16Rik
66939	Aagab
12892	Cpox
20928	Abcc9
226251	Ablim1
14772	Grk4
66787	Gskip
93687	Csnk1a1
214897	Csnk1g1
329910	Acot11
171210	Acot2
11479	Acvr1b
11492	Adam19
208727	Hdac4
271127	Adamts16
20312	Cx3cl1
13052	Cxadr
56417	Adar
76889	Adck4
432530	Adcy1
27360	Add3
15251	Hif1a
56807	Scamp5
215114	Hip1
228846	D630003M21Rik
236511	Ago1
229709	Ahcyl1
69635	Dapk1
13163	Daxx
23994	Dazap2
11628	Aicda
78339	Ttyh3
16475	Ajuba
100233175	AK010878
15444	Hpca
234733	Ddx19b
11651	Akt1
56752	Aldh9a1
11676	Aldoc
15901	Id1
26424	Nr5a2
72345	Amer1
15975	Ifnar1
109676	Ank2
16011	Igfbp5
69538	Antxr1
13405	Dmd
11784	Apba2
23805	Apc2
13433	Dnmt1
13435	Dnmt3a
13436	Dnmt3b
13448	Dok1
11838	Arc
234094	Arhgef10
13527	Dtna
70686	Dusp16
236915	Arhgef9
13496	Arid3a
94246	Arid4b
18218	Dusp8
75423	Arl5a
13555	E2f1
56378	Arpc3
68089	Arpc4
105171	Arrdc3
18789	Papola
16443	Itsn1
230648	Efcab14
192195	Ash1l
65973	Asph
11899	Astn1
75302	Asxl2
70472	Atad2
108888	Atad3a
11793	Atg5
16504	Kcnc3
11938	Atp2a2
11941	Atp2b2
13717	Eln
11990	Atrn
20238	Atxn1
110616	Atxn3
319974	Auts2
26362	Axl
26877	B3galt1
93961	B3galt5
13821	Epb4.1l1
226352	Epb4.1l5
108105	B3gnt5
13838	Epha4
23821	Bace1
12013	Bach1
12014	Bach2
268515	Bahcc1
13858	Eps15
170770	Bbc3
226499	BC003331
66356	Knop1
23871	Ets1
23872	Ets2
207792	BC034090
192197	Bcas3
58208	Bcl11b
12140	Fabp7
12064	Bdnf
98952	Fam102a
329739	Fam102b
12121	Bicd1
76895	Bicd2
73225	Fam118a
12156	Bmp2
23827	Bpnt1
207165	Bptf
109880	Braf
72399	Brap
57261	Brd4
100383	Bsdc1
12217	Bsn
71901	Fam219a
244895	C230081A13Rik
210126	Lpp
239857	Cadm2
14118	Fbn1
140904	Caln1
12317	Calr
215303	Camk1g
12322	Camk2a
12325	Camk2g
12326	Camk4
207565	Camkk2
100072	Camta1
76025	Cant1
12336	Capns1
67684	Luc7l3
319740	Zfyve27
14165	Fgf10
72899	Macrod2
18762	Prkcz
78808	Stxbp5
12390	Cav2
12396	Cbfa2t2
208650	Cblb
12404	Cbln1
56410	Cbln3
12412	Cbx1
12419	Cbx5
67433	Ccdc127
72007	Fndc3b
53859	Map3k14
216742	Fnip1
52715	Ccdc43
71375	Foxn3
12443	Ccnd1
242022	Frem2
19221	Ptgfrn
72972	Ccser2
19248	Ptpn12
29877	Hdgfrp3
545622	Ptpn3
18550	Furin
14348	Fut9
14360	Fyn
14366	Fzd4
23881	G3bp2
17064	Cd93
71891	Cdadc1
218294	Cdc14b
17257	Mecp2
260409	Cdc42ep3
14417	Gad2
215654	Cdh12
545276	Gal3st3
69562	Cdk13
78334	Cdk19
69601	Dab2ip
237988	Cdr2l
110911	Cds2
12606	Cebpa
13046	Celf1
14007	Celf2
23945	Mgll
319586	Celf5
70454	Cenpl
320162	Cep95
76108	Rap2a
66771	Gid4
26431	Git2
12633	Cflar
216848	Chd3
17395	Mmp9
12212	Chic1
15980	Ifngr2
14645	Glul
76969	Chst1
243339	Tmem130
18212	Ntrk2
12725	Clcn3
100504319	Gm13611
100190996	Gm14436
433287	Gm15455
237433	Gm4925
665378	Gm7609
434008	Tmem178b
71566	Clmp
12729	Clns1a
98985	Clp1
100532	Rell1
76626	Msi2
14681	Gnao1
98417	Cnih4
104625	Cnot6
52469	Coa3
338337	Cog3
12842	Col1a1
12843	Col1a2
12824	Col2a1
12825	Col3a1
12826	Col4a1
12827	Col4a2
14733	Gpc1
14555	Gpd1
66878	Riok3
277463	Gpr107
72543	Mvb12b
17859	Mxi1
18109	Mycn
12721	Coro1a
218203	Mylip
574402	Gpr17
208922	Cpeb3
67549	Gpr89
12890	Cplx2
70574	Cpm
235283	Gramd1b
77128	Crebrf
233490	Crebzf
14799	Gria1
53623	Gria3
12929	Crkl
382056	Crtc1
105859	Csdc2
14816	Grm1
94109	Csmd1
27373	Csnk1e
14886	Gtf2i
77771	Csrnp3
223827	Gxylt1
208606	Rsrc2
353326	Rtl1
12388	Ctnnd1
228869	Ncoa5
12394	Runx1
26965	Cul1
17999	Nedd4
20315	Cxcl12
94253	Hecw1
67630	Samd8
192986	Cyb5d2
16562	Kif1c
15205	Hes1
18016	Nf2
58180	Hic2
18027	Nfia
20265	Scn1a
18029	Nfic
399548	Scn4b
215819	Nhsl1
20970	Sdc3
319955	Ercc6
53378	Sdcbp
26556	Homer1
52840	Dbndd2
223843	Dbx2
20338	Sel1l
13176	Dcc
21767	Tex264
13193	Dcx
74747	Ddit4
73442	Hspa12a
15530	Hspg2
15563	Htr5a
20362	Sep-08
13205	Ddx3x
20370	Sez6
13356	Dgcr2
69116	Ubr4
74754	Dhcr24
319504	Nrcam
27528	Nrep
16000	Igf1
230233	Ikbkap
16151	Ikbkg
53376	Usp2
16163	Il13
13393	Dlx3
77593	Usp45
170707	Usp48
67035	Dnajb4
13418	Dnajc1
223601	Fam49b
18260	Ocln
320634	Ocrl
22319	Vamp3
16195	Il6st
100039795	Ildr2
70155	Ogfrl1
74388	Dpp8
16330	Inpp5b
233115	Dpy19l3
231070	Insig1
13490	Drd3
27399	Ip6k1
320495	Ipcef1
72349	Dusp3
210146	Irgq
73102	Slc22a23
18441	P2ry1
14155	Fem1b
242705	E2f2
192193	Edem1
73473	Iws1
216238	Eea1
232341	Wnk1
13640	Efna5
668212	Efr3b
22785	Slc30a4
66500	Slc30a7
13649	Egfr
112406	Egln2
226976	Kansl3
16502	Kcnc1
276770	Eif5a
16519	Kcnj3
69257	Elf2
243312	Elfn1
13712	Elk1
140580	Elmo1
54326	Elovl2
68801	Elovl5
16531	Kcnma1
69683	Emc10
29863	Pde7b
246707	Emilin2
225876	Kdm2a
13807	Eno2
16561	Kif1b
12497	Entpd6
93685	Entpd7
16579	Kifap3
16590	Kit
213054	Gabpb2
13845	Ephb3
16653	Kras
77827	Krba1
14755	Pigq
16666	Krt16
16667	Krt17
333050	Ksr2
18708	Pik3r1
66583	Exosc1
14066	F3
14082	Fadd
16848	Lfng
269788	Lhfpl4
16869	Lhx1
63913	Fam129a
83436	Plekha2
29806	Limd1
83557	Lin28a
214469	Fam168b
68675	Fam172a
105847	Lmf2
675812	Zfp605
224143	Poglut1
70408	Polr3f
16956	Lpl
235461	Fam63b
19016	Pparg
380916	Lrch1
14102	Fas
237107	Gnl3l
101358	Fbxl14
214931	Fbxl16
231863	Fbxl18
17869	Myc
106504	Stk38
243548	Prickle2
19079	Prkab1
66274	Lyrm9
240263	Fem1c
22401	Zmat3
70355	Gprc5c
233833	Tnrc6a
19122	Prnp
67075	Magt1
14226	Fkbp1b
67111	Naaa
396184	Flrt1
14269	Fnbp1
26401	Map3k1
26409	Map3k7
329679	Fnip2
17758	Map4
26921	Map4k4
245877	Map7d1
54524	Syt6
108655	Foxp1
19242	Ptn
19247	Ptpn11
18596	Pdgfrb
17196	Mbp
224617	Tbc1d24
19271	Ptprj
17210	Mcl1
80913	Pum2
14388	Gab1
81004	Tbl1xr1
17248	Mdm4
14394	Gabra1
14401	Gabrb2
70625	Med26
15382	Hnrnpa1
545091	Hnrnpa1
74136	Sec14l1
259172	Mfrp
213006	Mfsd4
29808	Mga
217431	Nol10
114714	Rad51c
320213	Senp5
241694	Ralgapa2
380711	Rap1gap2
118446	Gjc3
17385	Mmp11
14815	Nr3c1
17388	Mmp15
23948	Mmp17
28113	Tinf2
64113	Moap1
232157	Mob1a
14660	Gls
70549	Tln2
99237	Tm9sf4
93686	Rbfox2
382867	Zfp488
68421	Lmbrd1
72759	Tmem135
66223	Mrpl35
207806	Gm608
56809	Gmeb1
72549	Reep4
16180	Il1rap
17765	Mtf2
14708	Gng7
22339	Vegfa
231290	Slc10a4
75612	Gns
78757	Rictor
237943	Gpatch8
50876	Tmod2
16179	Irak1
387314	Tmtc1
229603	Otud7b
108089	Rnf144a
17909	Myo10
238377	Gpr68
64297	Gprc5b
213988	Tnrc6b
51902	Rnf24
80750	N4bp1
19876	Robo1
70999	Naa40
14812	Grin2b
12751	Tpp1
54170	Rragc
215690	Nav1
70827	Trak2
229675	Rsbn1
52150	Kcnk6
23984	Pde10a
15165	Hcn1
58172	Sertad2
108960	Irak2
99377	Sall4
20822	Trove2
74513	Neto2
70097	Sash1
235293	Sc5d
56381	Spen
18021	Nfatc3
20250	Scd2
21912	Tspan7
18032	Nfix
66867	Hmg20a
15364	Hmga2
11906	Zfhx3
57776	Ttyh1
77286	Nkrf
245537	Nlgn3
15405	Hoxa9
20351	Sema4a
104348	Zfp120
26456	Sema4g
243912	Hspb6
20320	Nptn
15586	Hyal1
93765	Ube2n
353187	Nr1d2
22025	Nr2c1
20510	Slc1a1
73251	Setd7
75141	Rasd2
18176	Nras
101943	Sf3b3
217379	Ubxn2a
64011	Nrgn
18187	Nrp2
73526	Speer4b
94249	Slc24a3
29817	Igfbp7
16906	Lmnb1
100561	Slc15a4
22318	Vamp2
270066	Slc35e1
219114	Ska3
320429	Trank1
270086	Ogfod1
22337	Vdr
23947	Mid2
215160	Rhbdd2
330908	Opcml
20501	Slc16a1
636931	Trim71
237542	Osbpl8
268490	Lsm12
78651	Lsm6
13830	Stom
16564	Kif21a
18451	P4ha1
18475	Pafah1b2
16434	Itpa
76498	Paqr4
16468	Jarid2
17754	Map1a
14245	Lpin1
66904	Pccb
269473	Lrig2
16513	Kcnj10
16517	Kcnj16
106947	Slc39a3
215113	Slc43a2
68682	Slc44a2
229706	Slc6a17
214899	Kdm5a
216850	Kdm6b
18607	Pdpk1
100710	Pds5b
226470	Zbtb41
18209	Tbc1d24
20227	Sart1
18810	Plec
16565	Kif21b
18611	Pea15a
18616	Peg3
93691	Klf7
17127	Smad3
242785	Klhl21
17260	Mef2c
55994	Smad9
414872	Zyg11b
18679	Phka1
20588	Smarcc1
18189	Nrxn1
56508	Rapgef4
21685	Tef
229521	Syt11
53970	Rfx5
319822	Smyd4
76742	Snx27
269643	Ppp2r2c
21916	Tmod1
67412	Soga3
30944	Zfp354c
228071	Sestd1
19258	Ptpn4
19259	Ptpn5
21859	Timp3
29864	Rnf11
20744	Strbp
20692	Sparc
213556	Plekhh2
170737	Znrf1
69470	Tmem127
231876	Lmtk2
140484	Pofut1
264134	Ttc26
239652	Zfp641
53614	Reck
83921	Tmem2
210992	Lpcat1
18997	Pou4f2
243382	Ppm1k
320184	Lrrc58
20844	Stam
56324	Stam2
20848	Stat3
70560	Wars2
235132	Zbtb44
22608	Ybx1
11426	Macf1
225743	Rnf165
20908	Stx3
18754	Prkce
77733	Rnf170
12393	Runx2
226518	Nmnat2
320541	Slc35e2
22695	Zfp36
56462	Mtch1
20980	Syt2
26420	Mapk9
319317	Snhg11
268783	Mtmr12
30930	Vps26a
20652	Soat1
270192	Rab6b
238799	Tnpo1
22628	Ywhag
327987	Med13
19266	Ptprd
67231	Tbc1d20
68728	Trp53inp2
235682	Zfp445
18015	Nf1
72238	Tbc1d5
71918	Zcchc24
68539	Tmem109
28077	Med10
56695	Pnkd
226412	R3hdm1
17128	Smad4
21423	Tcf3
68365	Rab14
50995	Uba2
67943	Mesdc2
227693	Zer1
68612	Ube2c
226407	Rab3gap1
75956	Srrm2
65960	Twsg1
101187	Parp11
320360	Ric3
108937	Rnf169
72772	Rint1
108943	Trmt10a
319455	Pld5
18073	Nid1
68070	Pdzd2
241322	Zbtb6
229707	Strip1
110213	Tmbim6
235469	Zfp280d
18164	Nptx1
242409	Tmem8b
240726	Slco5a1
103466	Nt5dc3
107449	Unc5b
58801	Pmaip1
66249	Pno1
24066	Spry4
108911	Rcc2
17131	Smad7
28185	Tomm70a
19684	Rdx
104885	Tmem179
52250	Reep1
22750	Zfp9
104015	Synj1
207596	Thsd4
67916	Ppap2b
107513	Ssr1
17764	Mtf1
217410	Trib2
22688	Zfp26
20451	St8sia3
21951	Tnks
19244	Ptp4a2
102857	Slc6a8
21927	Tnfaip1
22388	Wdr1
72404	Wdr44
245638	Tbc1d8b
245670	Rragb
65246	Xpo7
11987	Slc7a1
102641751	Ube2i
53323	Ube2k
108946	Zzz3
474156	Zbtb9
26949	Vat1
244713	Zfp317
22196	Ube2i
54401	Ywhab
22224	Usp10
18667	Pgr
74383	Ubap2l
71591	Zfp251
22129	Ttc3
107823	Whsc1
21413	Tcf4
243905	Zfp568
74189	Phactr3
17129	Smad5
22253	Unc5c
22359	Vldlr
11848	Rhoa
208449	Sgms1
230119	Zbtb5
75580	Zbtb4
66970	Ssbp2
74570	Zkscan1
20605	Sstr1
20273	Scn8a
13003	Vcan
20855	Stc1
97064	Wwtr1
78796	Zcchc4
58200	Ppp1r1a
223332	Ranbp3l
18845	Plxna2
22234	Ugcg
70661	Sik3
22134	Tgoln1
93681	Zkscan8
242406	Rgp1
56338	Txnip
102791	Tcta
227723	Prrc2b
22135	Tgoln1
70974	Pgm2l1
21366	Slc6a6
20666	Sox11
27204	Syn3
68524	Wipf2
22241	Ulk1
320080	Zbtb39
19326	Rab11b
14058	F10
18166	Npy1r
13522	Adam28
52463	Tet1
20585	Hltf
12370	Casp8
20538	Slc6a2
19889	Rp2h
20220	Sap18
52705	Krr1
52717	Anapc16
108159	Ubxn8
20913	Stxbp4
18777	Lypla1
23832	Xcr1
11605	Gla
55948	Sfn
66255	Hsbp1l1
67151	Psmd9
75764	Slx1b
68036	Bambi
69288	Rhobtb1
69368	Wdfy1
69786	Tprkb
70333	Cd3eap
70461	Crtc3
70511	Fam86
272347	Ecd
70640	Dcp2
100502841	Epg5
71597	Pogk
108909	Aida
72795	Veph1
94184	Pdxdc1
73694	Ndufaf7
98766	Lima1
105000	Dnal1
77041	Tstd3
78697	Pus7
71999	Fbxo22
78816	Gmip
78825	Gmip
56078	Car5b
93674	Cml3
94279	Sfxn2
100465	Mob3c
104859	Tecpr2
432779	Lrrc14b
320139	Ptpn7
237221	Gemin8
233887	Zfp553
224893	Zfp959
319555	Nwd1
320302	Glt28d2
81879	Tfcp2l1
272643	Prss43
230837	Asap3
381077	Ccdc78
403187	Opa3
433323	Sgpp2
328370	Rft1
382019	Zfp882
624855	Gm6531
11684	Alox12
11727	Alox12
12550	Cdh1
12623	Cdh1
14784	Gpi1
67038	2010109I03Rik
75939	4930579G24Rik
234912	9230110C19Rik
19300	Abcd4
11352	Abl2
12986	Csf3r
110532	Adarb1
56066	Cxcl11
329659	E130311K13Rik
76809	Bri3bp
107182	Btaf1
66296	Haus2
74105	Gga2
26936	Mprip
94040	Clmn
21367	Cntn2
12912	Creb1
54004	Diap2
18293	Ogdh
66209	Inip
75785	Klhl24
22661	Zfp148
18764	Pkd2
71101	Uvssa
270627	Taf1
11988	Slc7a2
237387	Lrrc3
209131	Snx30
75965	Zdhhc20
73130	Tmed5
17527	Mpv17
228026	Pdk1
