# Supplementary material for: Reciprocal Changes in miRNA Expression with Pigmentation and Decreased Proliferation Induced in Mouse B16F1 Melanoma Cells by l-Tyrosine and 5-Bromo-2′-Deoxyuridine
Source: Int J Mol Sci. 2021 Feb 5;22(4):1591. doi: 10.3390/ijms22041591 (PMC7914888; doi:10.3390/ijms22041591)
Supplement: Supplementary file 1 [file ijms-22-01591-s001.zip › Networks and Funtional enrichment KEGG/Network miRNAs-mRNAs_L-Tyr/Rhistory.R]

# Below is your R command history : 
Init.Data("mir", "mirlist")
SetupMirListData("mmu-let-7d-5p
mmu-let-7a-5p
mmu-mir-151-5p
mmu-mir-29a-3p
mmu-let-7c-5p
mmu-mir-27b-3p
mmu-mir-148b-3p
mmu-mir-23a-3p
mmu-mir-99b-3p
mmu-let-7g-5p
mmu-mir-30c-3p
mmu-mir-103-3p
mmu-mir-23b-3p
mmu-mir-361-5p
mmu-mir-31-5p
mmu-mir-101b-3p
mmu-mir-320-3p
mmu-mir-181b-3p
mmu-mir-872-5p
mmu-mir-29a-3p
mmu-mir-339-5p
mmu-mir-93-5p
mmu-mir-30d-5p
mmu-mir-211-5p
mmu-mir-211-3p
mmu-mir-129-5p
mmu-mir-99b-5p
mmu-mir-1249-3p
mmu-mir-191-5p
mmu-mir-129-3p
mmu-mir-328-3p
mmu-mir-151-3p
mmu-mir-143-3p
mmu-mir-149-5p
mmu-mir-6236
mmu-mir-423-3p", "mmu", "mir_id", "na");
SetCurrentDataMulti();
QueryMultiListMir();
CreateMirNets("multilist");
GetNetNames();
GetNetStats();
GetQueryNum();
GetTypeNum();
GetTableNames();
GetSeedsColumn();
GetUnmappedNum();
SetupMirListData("mmu-let-7d-5p
mmu-let-7a-5p
mmu-mir-151-5p
mmu-mir-29a-3p
mmu-let-7c-5p
mmu-mir-27b-3p
mmu-mir-148b-3p
mmu-mir-23a-3p
mmu-mir-99b-3p
mmu-let-7g-5p
mmu-mir-30c-3p
mmu-mir-103-3p
mmu-mir-23b-3p
mmu-mir-361-5p
mmu-mir-31-5p
mmu-mir-101b-3p
mmu-mir-320-3p
mmu-mir-181b-3p
mmu-mir-872-5p
mmu-mir-29a-3p
mmu-mir-339-5p
mmu-mir-93-5p
mmu-mir-30d-5p
mmu-mir-211-5p
mmu-mir-211-3p
mmu-mir-129-5p
mmu-mir-99b-5p
mmu-mir-1249-3p
mmu-mir-191-5p
mmu-mir-129-3p
mmu-mir-328-3p
mmu-mir-151-3p
mmu-mir-143-3p
mmu-mir-149-5p
mmu-mir-6236
mmu-mir-423-3p", "mmu", "mir_id", "na");
SetCurrentDataMulti();
QueryMultiListMir();
CreateMirNets("multilist");
GetNetNames();
GetNetStats();
GetQueryNum();
GetTypeNum();
GetTableNames();
GetSeedsColumn();
GetUnmappedNum();
PrepareMirNet("mirnet1", "mirnet_0.json")
GetUnmappedNum();
GetNetsNameString();
PerformMirTargetEnrichAnalysis("NA","kegg", "network_enrichment_kegg_1", "mmu-mir-129-5p; mmu-mir-101b-3p; mmu-mir-339-5p; mmu-mir-320-3p; mmu-mir-149-5p; mmu-mir-211-5p; mmu-mir-27b-3p; mmu-mir-29a-3p; mmu-mir-30d-5p; mmu-mir-148b-3p; mmu-mir-23a-3p; mmu-mir-23b-3p; mmu-mir-1249-3p; mmu-mir-361-5p; mmu-mir-93-5p; mmu-let-7c-5p; mmu-mir-103-3p; mmu-mir-31-5p; mmu-let-7g-5p; mmu-let-7a-5p; mmu-let-7d-5p; mmu-mir-328-3p; mmu-mir-872-5p; mmu-mir-143-3p; mmu-mir-99b-5p; mmu-mir-423-3p; mmu-mir-151-3p; mmu-mir-151-5p; mmu-mir-129-2-3p; Pou2f2; Chml; Gng2; Fosl2; Cdk7; Zfp354a; Mcm5; Adsl; Irg1; Fgl2; Pms2; Ccl9; Dst; Col4a4; Col4a3; Ppara; Itga9; Runx1t1; Gpx5; Ubp1; Mob4; Cxcr2; Il18r1; Six4; Sco1; Ppih; Rfx3; Neurod6; Tmpo; Zic4; Cpd; Stxbp2; Il17ra; Tnfsf10; Ereg; Il11; Kif3a; Tfam; Sqstm1; Tfb2m; EZH2; Klc1; Myd88; Polr1b; Ccna2; Hars; Apbb2; Meis2; Etv6; Il10rb; Sf1; Nup214; Tectb; Morf4l1; Kif11; Gse1; Rbm34; Fam126b; Clpb; Per2; Cdk8; Casz1; Angel2; D16Ertd472e; Ctdspl2; Tnpo3; Pknox1; Tex9; Ctbp2; Pik3c2a; Rad51d; Ncoa1; Ptp4a3; Sp3; Mettl2; Naip5; Foxq1; Dhx8; Kcnj15; Tagln2; Aqp7; Rad1; Dnase2a; Mrpl41; Magea5; Grap2; Mbd4; Rfxank; Lats1; Lig4; Rs1; Slc6a20b; Irs4; Pcdh10; Mthfd2; ACVR1B; Csf1; Agtrap; Tnfrsf10b; St6galnac3; Slc23a1; B4galnt2; Ikzf1; Timm17b; Pacsin1; Mapk8; Btd; Decr2; Foxl1; Foxf2; Ern2; Ing1; Slamf1; Mrpl17; Slco3a1; Abt1; Nox4; Fbxl17; Hs6st2; Grb14; Isg15; Slc7a10; Srrm1; Ramp1; Hif3a; Cts8; Bace2; Plek; Slc15a1; Tpm3; Stx8; Larp1; Midn; Igf2bp3; Paxip1; Il21; Rad18; Trim39; Parp3; Jph1; Bet1l; Rbm8a; Tspan13; Nip7; Nosip; Mrpl51; Pgpep1; Sppl2a; Atpbd4; Sorcs3; Atg10; Trp53rk; Ppp1r2; Tcf25; Cisd2; Ttc23; Mmachc; Yipf5; Med18; Mfn1; Fgfr1op2; Mfap1a; Rspry1; Spc24; N6amt1; Jkamp; Mar-05; Ooep; Ubxn2b; Tox4; Dpy19l1; Ccdc167; Angel1; Lrrn4cl; Oscp1; Ociad2; Armc2; Glrx2; Smco1; Ptrhd1; Nkiras1; Ttl; Ms4a6b; Pphln1; Mfsd11; Tspan18; Nol7; Arl16; Cd3eap; Gtpbp3; Cox10; Rprd1b; Slc35d2; Ecd; Zfp398; Ube2v2; Prdm16; Kdsr; Ston2; Arhgap19; Kif24; Oxsm; Epg5; Zfp935; Gas2l3; Pdp2; Dhdh; Ints12; Tmem50a; Tmem236; Amer2; Pex13; Slc37a3; Lrrc8e; Lsm11; Wdr89; Prr5l; Ccdc71; Zfp131; Ssbp3; Car10; Lins; Veph1; Cox15; Kremen2; Slc25a42; Ptchd4; Zbtb8a; Klk9; Psmb11; Zfp329; Dcaf6; Zfp263; Nuak2; Cep97; Tmem110; Sgms2; D14Abb1e; Ccdc11; Cep72; Zfp871; Mau2; Timmdc1; Atp6v1e2; Prkd3; Ing5; Zfp933; Krt24; Fam227a; Mpp7; Cdyl2; Samd7; Jakmip1; Zfp444; Pcnp; Exosc4; Kdelc2; Mzt1; Ago4; Mup10; Agl; Fam178a; Ddo; Fam219b; Pgm5; Mar-02; Ndor1; Zdhhc3; Pigt; Mrpl19; P2ry4; Bcmo1; Dusp10; Trio; Zbtb21; Xrcc2; Ms4a4c; Afg3l1; Akap8; Ptges3; Lpar3; Bean1; Pmepa1; Ranbp17; Trem1; Rrad; Edaradd; Rhoj; Jdp2; Mgea5; Siglece; Nedd4l; Tcf23; Narg2; Dqx1; Pcdhb5; Fkbp6; Diexf; Dlgap4; Cercam; Clca2; Isg20l2; Acnat1; Mob3c; Spred3; Lars2; AI597468; Fam211b; Enpp3; Tns4; Slc16a6; Cep170b; Utp15; Fam160b1; Man2a2; Pnpla3; Tirap; Col4a6; Elmo2; Cspg4; Ube2j2; Slc7a12; Med16; Ppp1r3b; Rhbdl3; Fktn; Slc24a6; Prokr2; Acer1; Cytip; Rbm47; Pycr1; Mtss1; Dhrs7b; Rprd1a; Exosc2; Pdik1l; Ms4a6c; Zbtb8b; Dclre1c; Rcor3; C5ar2; Gpr157; Syt15; Zfp446; Mb21d1; Zmat1; Itpripl2; Tmem241; Fsd1l; Tspyl5; Myo5c; Dars2; Lactb2; Mroh1; Lrrc4c; Ammecr1l; Smtnl2; Uhrf1bp1l; Tmcc3; Oacyl; Fam161b; Ttll1; Nyap2; Jhdm1d; Cd300a; Gdpgp1; Plekhm3; Rreb1; Rnf152; Zfp799; Mmp25; Rinl; Arhgap11a; Ptchd2; Mbtps2; Mapkap1; Endov; Zfp780b; Ifitm10; Nkain3; Zadh2; Rnd1; Fam65b; Gjd4; Senp1; Efcab4a; Scml4; Itpk1; Car9; Als2cl; Rbm11; BC030476; Hist1h2ac; Vsig10; Afmid; Tnfrsf26; Tbc1d2; Cybrd1; Ybey; Nanos1; BC003965; BC026590; Bloc1s3; Zfp229; Pak6; Hapln4; Tigd3; Klhl41; Mctp2; Rmi2; Ccdc32; Ccdc121; Rbm44; Hjurp; Nsl1; Aim2; Triml1; Dhx37; Fam160b2; Ecm2; Zfp941; Tstd2; Rsad1; Slc17a8; Klhl31; Synb; Zfp711; Mkl2; Cbx6; Mdc1; Xkrx; Zfp607; Ms4a15; Neurl1b; Gm5494; Bend4; Trim43b; Trabd2b; Gm14137; Zfp345; Gm14420; Mup14; Mup17; Mup19; Mup11; Mup12; Mup15; Gm20172; Tmppe; Aco1; Adra2b; Adrb1; Btg1; Car8; Cd28; Col4a5; Col8a1; Comp; Comt; Cp; Cr2; Cybb; Cyp1a2; Mapre1; Spib; Npm3; Epb4.2; Gaa; Gata1; Gdf3; Gfpt1; Slc2a4; Gnaz; Grik3; H2-Q4; H2-T23; Hao1; Hoxb1; Hoxb3; Hoxc10; Il5ra; IL6; Itgb3; Itgb4; Itgb6; Lifr; Lmna; Mak; Maoa; Mcc; Ncl; Nos3; Osbp; Pax2; Pdgfb; Prf1; Serpine1; Ctsa; Ptpn2; Ptpre; Rac2; Ret; Trim27; Sox7; Il1rl1; Tgfb2; Timp2; Cdh4; St3gal2; Pigh; Prdx1; Ptk6; Bax; Slc1a3; 1190002N15Rik; 1200014J11Rik; 1600029D21Rik; 1810041L15Rik; 2010012O05Rik; 2010315B03Rik; 2510039O18Rik; 2510049J12Rik; 2700089E24Rik; 2810006K23Rik; 2810474O19Rik; 2900026A02Rik; 4921509C19Rik; 4921536K21Rik; 4930430F08Rik; 4930519G04Rik; 4930539E08Rik; 4931406P16Rik; 4933426M11Rik; 5730409E04Rik; 5730455P16Rik; 6030458C11Rik; 8430419L09Rik; 9330159F19Rik; A530054K11Rik; A830018L16Rik; Aagab; Cpox; Abcc9; Ablim1; Grk4; Gskip; Csnk1a1; Csnk1g1; Acot11; Acot2; Acvr1b; Adam19; Hdac4; Adamts16; Cx3cl1; Cxadr; Adar; Adck4; Adcy1; Add3; Hif1a; Scamp5; Hip1; D630003M21Rik; Ago1; Ahcyl1; Dapk1; Daxx; Dazap2; Aicda; Ttyh3; Ajuba; AK010878; Hpca; Ddx19b; Akt1; Aldh9a1; Aldoc; Id1; Nr5a2; Amer1; Ifnar1; Ank2; Igfbp5; Antxr1; Dmd; Apba2; Apc2; Dnmt1; Dnmt3a; Dnmt3b; Dok1; Arc; Arhgef10; Dtna; Dusp16; Arhgef9; Arid3a; Arid4b; Dusp8; Arl5a; E2f1; Arpc3; Arpc4; Arrdc3; Papola; Itsn1; Efcab14; Ash1l; Asph; Astn1; Asxl2; Atad2; Atad3a; Atg5; Kcnc3; Atp2a2; Atp2b2; Eln; Atrn; Atxn1; Atxn3; Auts2; Axl; B3galt1; B3galt5; Epb4.1l1; Epb4.1l5; B3gnt5; Epha4; Bace1; Bach1; Bach2; Bahcc1; Eps15; Bbc3; BC003331; Knop1; Ets1; Ets2; BC034090; Bcas3; Bcl11b; Fabp7; Bdnf; Fam102a; Fam102b; Bicd1; Bicd2; Fam118a; Bmp2; Bpnt1; Bptf; Braf; Brap; Brd4; Bsdc1; Bsn; Btbd19; Fam219a; C230081A13Rik; Lpp; Cadm2; Fbn1; Caln1; Calr; Camk1g; Camk2a; Camk2g; Camk4; Camkk2; Camta1; Cant1; Capns1; Luc7l3; Zfyve27; Fgf10; Macrod2; Prkcz; Stxbp5; Cav2; Cbfa2t2; Cblb; Cbln1; Cbln3; Cbx1; Cbx5; Ccdc127; Fndc3b; Map3k14; Fnip1; Ccdc43; Foxn3; Ccnd1; Frem2; Ptgfrn; Ccser2; Ptpn12; Hdgfrp3; Ptpn3; Furin; Fut9; Fyn; Fzd4; G3bp2; Cd93; Cdadc1; Cdc14b; Mecp2; Cdc42ep3; Gad2; Cdh12; Gal3st3; Cdk13; Cdk19; Dab2ip; Cdr2l; Cds2; Cebpa; Celf1; Celf2; Mgll; Celf5; Cenpl; Cep95; Rap2a; Gid4; Git2; Cflar; Chd3; Mmp9; Chic1; Ifngr2; Glul; Chst1; Tmem130; Ntrk2; Clcn3; Gm13611; Gm14436; Gm15455; Gm4925; Gm7609; Tmem178b; Clmp; Clns1a; Clp1; Rell1; Msi2; Gnao1; Cnih4; Cnot6; Coa3; Cog3; Col1a1; Col1a2; Col2a1; Col3a1; Col4a1; Col4a2; Gpc1; Gpd1; Mvb12b; Mycn; Coro1a; Mylip; Gpr17; Cpeb3; Gpr89; Cplx2; Cpm; Gramd1b; Crebrf; Crebzf; Gria1; Gria3; Crkl; Crtc1; Csdc2; Grm1; Csmd1; Csnk1e; Gtf2i; Csrnp3; Gxylt1; Rsrc2; Rtl1; Ctnnd1; Ncoa5; Runx1; Cul1; Nedd4; Cxcl12; Hecw1; Samd8; Cyb5d2; Kif1c; Hes1; Nf2; Hic2; Nfia; Scn1a; Nfic; Scn4b; Nhsl1; Sdc3; Ercc6; Sdcbp; Homer1; Dbndd2; Dbx2; Sel1l; Dcc; Tex264; Dcx; Ddit4; Hspa12a; Hspg2; Htr5a; Sep-08; Ddx3x; Sez6; Dgcr2; Ubr4; Dhcr24; Nrcam; Nrep; Igf1; Ikbkap; Ikbkg; Shisa6; Usp2; Il13; Dlx3; Usp45; Usp48; Dnajb4; Dnajc1; Fam49b; Ocln; Ocrl; Vamp3; Il6st; Ildr2; Ogfrl1; Dpp8; Inpp5b; Dpy19l3; Insig1; Drd3; Ip6k1; Ipcef1; Dusp3; Irgq; Slc22a23; P2ry1; Fem1b; E2f2; Edem1; Iws1; Eea1; Wnk1; Efna5; Efr3b; Slc30a4; Slc30a7; Egfr; Egln2; Kansl3; Kcnc1; Eif5a; Kcnj3; Elf2; Elfn1; Elk1; Elmo1; Elovl2; Elovl5; Kcnma1; Emc10; Pde7b; Emilin2; Kdm2a; Eno2; Kif1b; Entpd6; Entpd7; Kifap3; Kit; Gabpb2; Ephb3; Kras; Krba1; Pigq; Krt16; Krt17; Ksr2; Pik3r1; Exosc1; F3; Fadd; Lfng; Lhfpl4; Lhx1; Fam129a; Plekha2; Limd1; Lin28a; Fam168b; Fam172a; Lmf2; Zfp605; Poglut1; Polr3f; Lpl; Fam63b; Pparg; Lrch1; Fas; Gnl3l; Fbxl14; Fbxl16; Fbxl18; Myc; Stk38; Prickle2; Prkab1; Lyrm9; Fem1c; Zmat3; Gprc5c; Tnrc6a; Prnp; Magt1; Fkbp1b; Naaa; Flrt1; Fnbp1; Map3k1; Map3k7; Fnip2; Map4; Map4k4; Map7d1; Syt6; Foxp1; Ptn; Ptpn11; Pdgfrb; Mbp; Tbc1d24; Ptprj; Mcl1; Pum2; Gab1; Tbl1xr1; Mdm4; Gabra1; Gabrb2; Med26; Hnrnpa1; Sec14l1; Mfrp; Mfsd4; Mga; Nol10; Rad51c; Senp5; Ralgapa2; Rap1gap2; Gjc3; Mmp11; Nr3c1; Mmp15; Mmp17; Tinf2; Moap1; Mob1a; Gls; Tln2; Tm9sf4; Rbfox2; Zfp488; Lmbrd1; Tmem135; Mrpl35; Gm608; Gmeb1; Reep4; Il1rap; Mtf2; Gng7; Vegfa; Slc10a4; Gns; Rictor; Gpatch8; Tmod2; Irak1; Tmtc1; Otud7b; Rnf144a; Myo10; Gpr68; Gprc5b; Tnrc6b; Rnf24; N4bp1; Robo1; Naa40; Grin2b; Tpp1; Rragc; Nav1; Trak2; Rsbn1; Kcnk6; Pde10a; Hcn1; Sertad2; Irak2; Sall4; Trove2; Neto2; Sash1; Sc5d; Spen; Nfatc3; Scd2; Tspan7; Nfix; Hmg20a; Hmga2; Zfhx3; Ttyh1; Nkrf; Nlgn3; Hoxa9; Sema4a; Zfp120; Sema4g; Hspb6; Nptn; Hyal1; Ube2n; Nr1d2; Nr2c1; Slc1a1; Setd7; Rasd2; Nras; Sf3b3; Ubxn2a; Nrgn; Nrp2; Speer4b; Slc24a3; Igfbp7; Lmnb1; Sptbn2; Slc15a4; Vamp2; Slc35e1; Ska3; Trank1; Ogfod1; Vdr; Mid2; Rhbdd2; Opcml; Slc16a1; Trim71; Osbpl8; Lsm12; Lsm6; Stom; Kif21a; P4ha1; Pafah1b2; Itpa; Paqr4; Jarid2; Map1a; Lpin1; Pccb; Lrig2; Kcnj10; Kcnj16; Slc39a3; Slc43a2; Slc44a2; Slc6a17; Kdm5a; Kdm6b; Pdpk1; Pds5b; Zbtb41; Sart1; Plec; Kif21b; Pea15a; Peg3; Klf7; Smad3; Klhl21; Mef2c; Smad9; Zyg11b; Phka1; Smarcc1; Nrxn1; Rapgef4; Tef; Syt11; Rfx5; Smyd4; Snx27; Ppp2r2c; Tmod1; Soga3; Zfp354c; Sestd1; Ptpn4; Ptpn5; Timp3; Rnf11; Strbp; Sparc; Plekhh2; Znrf1; Tmem127; Lmtk2; Pofut1; Ttc26; Zfp641; Reck; Tmem2; Lpcat1; Pou4f2; Ppm1k; Lrrc58; Stam; Stam2; Stat3; Wars2; Zbtb44; Ybx1; Macf1; Rnf165; Stx3; Prkce; Rnf170; Runx2; Nmnat2; Slc35e2; Zfp36; Mtch1; Syt2; Mapk9; Snhg11; Mtmr12; Vps26a; Soat1; Rab6b; Tnpo1; Ywhag; Med13; Ptprd; Tbc1d20; Trp53inp2; Zfp445; Nf1; Tbc1d5; Zcchc24; Tmem109; Med10; Pnkd; R3hdm1; Smad4; Tcf3; Rab14; Uba2; Mesdc2; Zer1; Ube2c; Rab3gap1; Srrm2; Twsg1; Parp11; Ric3; Rnf169; Rint1; Trmt10a; Pld5; Nid1; Pdzd2; Zbtb6; Strip1; Tmbim6; Zfp280d; Nptx1; Tmem8b; Slco5a1; Nt5dc3; Unc5b; Pmaip1; Pno1; Spry4; Rcc2; Smad7; Tomm70a; Rdx; Tmem179; Reep1; Zfp9; Synj1; Thsd4; Ppap2b; Ssr1; Mtf1; Trib2; Zfp26; St8sia3; Tnks; Ptp4a2; Slc6a8; Tnfaip1; Wdr1; Wdr44; Tbc1d8b; Rragb; Xpo7; Slc7a1; Ube2i; Ube2k; Zzz3; Zbtb9; Vat1; Zfp317; Ywhab; Usp10; Pgr; Ubap2l; Zfp251; Ttc3; Whsc1; Tcf4; Zfp568; Phactr3; Smad5; Unc5c; Vldlr; Rhoa; Sgms1; Zbtb5; Zbtb4; Ssbp2; Zkscan1; Sstr1; Scn8a; Vcan; Stc1; Wwtr1; Zcchc4; Ppp1r1a; Ranbp3l; Plxna2; Ugcg; Sik3; Tgoln1; Zkscan8; Rgp1; Txnip; Tcta; Prrc2b; Pgm2l1; Slc6a6; Sox11; Syn3; Wipf2; Ulk1; Zbtb39; Rab11b; F10; Npy1r; Adam28; Tet1; Hltf; Casp8; Slc6a2; Rp2h; Sap18; Krr1; Anapc16; Ubxn8; Stxbp4; Lypla1; Xcr1; Gla; Sfn; Hsbp1l1; Psmd9; Slx1b; Bambi; Prpf31; Rhobtb1; Wdfy1; Tprkb; Crtc3; Fam86; Dcp2; Pogk; Aida; Pdxdc1; Ndufaf7; Lima1; Dnal1; Tstd3; Pus7; Fbxo22; Gmip; Car5b; Cml3; Sfxn2; Tecpr2; Lrrc14b; Ptpn7; Nav2; Gemin8; Zfp553; Zfp959; Nwd1; Glt28d2; Tfcp2l1; Prss43; Asap3; Ccdc78; Opa3; Sgpp2; Rft1; Zfp882; Gm6531; Alox12; Cdh1; Gpi1; 2010109I03Rik; 4930579G24Rik; 9230110C19Rik; Abcd4; Abl2; Csf3r; Adarb1; Cxcl11; E130311K13Rik; Bri3bp; Btaf1; Haus2; Gga2; Mprip; Clmn; Cntn2; Creb1; Diap2; Ogdh; Inip; Klhl24; Zfp148; Pkd2; Uvssa; Taf1; Slc7a2; Lrrc3; Snx30; Zdhhc20; Tmed5; Mpv17; Pdk1", "hyp");
