# Supplementary material for: Reciprocal Changes in miRNA Expression with Pigmentation and Decreased Proliferation Induced in Mouse B16F1 Melanoma Cells by l-Tyrosine and 5-Bromo-2′-Deoxyuridine
Source: Int J Mol Sci. 2021 Feb 5;22(4):1591. doi: 10.3390/ijms22041591 (PMC7914888; doi:10.3390/ijms22041591)
Supplement: Supplementary file 1 [file ijms-22-01591-s001.zip › Networks and Funtional enrichment KEGG/Network miRNAs-mRNAs_L-Tyr_Brd-dU/mirnet.graphml]

<?xml version="1.0" encoding="UTF-8"?>
<graphml xmlns="http://graphml.graphdrawing.org/xmlns"
         xmlns:xsi="http://www.w3.org/2001/XMLSchema-instance"
         xsi:schemaLocation="http://graphml.graphdrawing.org/xmlns
         http://graphml.graphdrawing.org/xmlns/1.0/graphml.xsd">
<!-- Created by igraph -->
  <key id="v_name" for="node" attr.name="name" attr.type="string"/>
  <key id="v_abundance" for="node" attr.name="abundance" attr.type="string"/>
  <key id="v_layers" for="node" attr.name="layers" attr.type="double"/>
  <key id="v_group" for="node" attr.name="group" attr.type="double"/>
  <key id="e_direction" for="edge" attr.name="direction" attr.type="string"/>
  <graph id="G" edgedefault="undirected">
    <node id="n0">
      <data key="v_name">mmu-mir-335-3p</data>
      <data key="v_abundance">*</data>
      <data key="v_layers">1</data>
      <data key="v_group">1</data>
    </node>
    <node id="n1">
      <data key="v_name">mmu-mir-320-3p</data>
      <data key="v_abundance">*</data>
      <data key="v_layers">1</data>
      <data key="v_group">1</data>
    </node>
    <node id="n2">
      <data key="v_name">mmu-mir-455-3p</data>
      <data key="v_abundance">*</data>
      <data key="v_layers">1</data>
      <data key="v_group">1</data>
    </node>
    <node id="n3">
      <data key="v_name">mmu-mir-221-3p</data>
      <data key="v_abundance">*</data>
      <data key="v_layers">1</data>
      <data key="v_group">1</data>
    </node>
    <node id="n4">
      <data key="v_name">mmu-mir-211-5p</data>
      <data key="v_abundance">*</data>
      <data key="v_layers">1</data>
      <data key="v_group">1</data>
    </node>
    <node id="n5">
      <data key="v_name">mmu-mir-26a-5p</data>
      <data key="v_abundance">*</data>
      <data key="v_layers">1</data>
      <data key="v_group">1</data>
    </node>
    <node id="n6">
      <data key="v_name">mmu-mir-27b-3p</data>
      <data key="v_abundance">*</data>
      <data key="v_layers">1</data>
      <data key="v_group">1</data>
    </node>
    <node id="n7">
      <data key="v_name">mmu-mir-21a-5p</data>
      <data key="v_abundance">*</data>
      <data key="v_layers">1</data>
      <data key="v_group">1</data>
    </node>
    <node id="n8">
      <data key="v_name">mmu-mir-484</data>
      <data key="v_abundance">*</data>
      <data key="v_layers">1</data>
      <data key="v_group">1</data>
    </node>
    <node id="n9">
      <data key="v_name">mmu-mir-30d-5p</data>
      <data key="v_abundance">*</data>
      <data key="v_layers">1</data>
      <data key="v_group">1</data>
    </node>
    <node id="n10">
      <data key="v_name">mmu-mir-501-3p</data>
      <data key="v_abundance">*</data>
      <data key="v_layers">1</data>
      <data key="v_group">1</data>
    </node>
    <node id="n11">
      <data key="v_name">mmu-mir-365-3p</data>
      <data key="v_abundance">*</data>
      <data key="v_layers">1</data>
      <data key="v_group">1</data>
    </node>
    <node id="n12">
      <data key="v_name">mmu-mir-103-3p</data>
      <data key="v_abundance">*</data>
      <data key="v_layers">1</data>
      <data key="v_group">1</data>
    </node>
    <node id="n13">
      <data key="v_name">mmu-let-7e-5p</data>
      <data key="v_abundance">*</data>
      <data key="v_layers">1</data>
      <data key="v_group">1</data>
    </node>
    <node id="n14">
      <data key="v_name">mmu-mir-193b-3p</data>
      <data key="v_abundance">*</data>
      <data key="v_layers">1</data>
      <data key="v_group">1</data>
    </node>
    <node id="n15">
      <data key="v_name">mmu-mir-335-5p</data>
      <data key="v_abundance">*</data>
      <data key="v_layers">1</data>
      <data key="v_group">1</data>
    </node>
    <node id="n16">
      <data key="v_name">mmu-mir-144-3p</data>
      <data key="v_abundance">*</data>
      <data key="v_layers">1</data>
      <data key="v_group">1</data>
    </node>
    <node id="n17">
      <data key="v_name">mmu-mir-130b-3p</data>
      <data key="v_abundance">*</data>
      <data key="v_layers">1</data>
      <data key="v_group">1</data>
    </node>
    <node id="n18">
      <data key="v_name">mmu-mir-351-5p</data>
      <data key="v_abundance">*</data>
      <data key="v_layers">1</data>
      <data key="v_group">1</data>
    </node>
    <node id="n19">
      <data key="v_name">mmu-let-7b-5p</data>
      <data key="v_abundance">NA</data>
      <data key="v_layers">1</data>
      <data key="v_group">1</data>
    </node>
    <node id="n20">
      <data key="v_name">Pkib</data>
      <data key="v_abundance">NA</data>
      <data key="v_layers">2</data>
      <data key="v_group">2</data>
    </node>
    <node id="n21">
      <data key="v_name">Fosl2</data>
      <data key="v_abundance">NA</data>
      <data key="v_layers">2</data>
      <data key="v_group">2</data>
    </node>
    <node id="n22">
      <data key="v_name">Zfp354a</data>
      <data key="v_abundance">NA</data>
      <data key="v_layers">2</data>
      <data key="v_group">2</data>
    </node>
    <node id="n23">
      <data key="v_name">Fgl2</data>
      <data key="v_abundance">NA</data>
      <data key="v_layers">2</data>
      <data key="v_group">2</data>
    </node>
    <node id="n24">
      <data key="v_name">Kpna2</data>
      <data key="v_abundance">NA</data>
      <data key="v_layers">2</data>
      <data key="v_group">2</data>
    </node>
    <node id="n25">
      <data key="v_name">Ccl9</data>
      <data key="v_abundance">NA</data>
      <data key="v_layers">2</data>
      <data key="v_group">2</data>
    </node>
    <node id="n26">
      <data key="v_name">Ncan</data>
      <data key="v_abundance">NA</data>
      <data key="v_layers">2</data>
      <data key="v_group">2</data>
    </node>
    <node id="n27">
      <data key="v_name">Gt(ROSA)26Sor</data>
      <data key="v_abundance">NA</data>
      <data key="v_layers">2</data>
      <data key="v_group">2</data>
    </node>
    <node id="n28">
      <data key="v_name">Itga9</data>
      <data key="v_abundance">NA</data>
      <data key="v_layers">2</data>
      <data key="v_group">2</data>
    </node>
    <node id="n29">
      <data key="v_name">Ubp1</data>
      <data key="v_abundance">NA</data>
      <data key="v_layers">2</data>
      <data key="v_group">2</data>
    </node>
    <node id="n30">
      <data key="v_name">Tes</data>
      <data key="v_abundance">NA</data>
      <data key="v_layers">2</data>
      <data key="v_group">2</data>
    </node>
    <node id="n31">
      <data key="v_name">Cxcr2</data>
      <data key="v_abundance">NA</data>
      <data key="v_layers">2</data>
      <data key="v_group">2</data>
    </node>
    <node id="n32">
      <data key="v_name">Il18r1</data>
      <data key="v_abundance">NA</data>
      <data key="v_layers">2</data>
      <data key="v_group">2</data>
    </node>
    <node id="n33">
      <data key="v_name">Six4</data>
      <data key="v_abundance">NA</data>
      <data key="v_layers">2</data>
      <data key="v_group">2</data>
    </node>
    <node id="n34">
      <data key="v_name">Neurod6</data>
      <data key="v_abundance">NA</data>
      <data key="v_layers">2</data>
      <data key="v_group">2</data>
    </node>
    <node id="n35">
      <data key="v_name">Sin3a</data>
      <data key="v_abundance">NA</data>
      <data key="v_layers">2</data>
      <data key="v_group">2</data>
    </node>
    <node id="n36">
      <data key="v_name">Cpd</data>
      <data key="v_abundance">NA</data>
      <data key="v_layers">2</data>
      <data key="v_group">2</data>
    </node>
    <node id="n37">
      <data key="v_name">Klc1</data>
      <data key="v_abundance">NA</data>
      <data key="v_layers">2</data>
      <data key="v_group">2</data>
    </node>
    <node id="n38">
      <data key="v_name">Zfp92</data>
      <data key="v_abundance">NA</data>
      <data key="v_layers">2</data>
      <data key="v_group">2</data>
    </node>
    <node id="n39">
      <data key="v_name">Meis2</data>
      <data key="v_abundance">NA</data>
      <data key="v_layers">2</data>
      <data key="v_group">2</data>
    </node>
    <node id="n40">
      <data key="v_name">Nnt</data>
      <data key="v_abundance">NA</data>
      <data key="v_layers">2</data>
      <data key="v_group">2</data>
    </node>
    <node id="n41">
      <data key="v_name">Gata5</data>
      <data key="v_abundance">NA</data>
      <data key="v_layers">2</data>
      <data key="v_group">2</data>
    </node>
    <node id="n42">
      <data key="v_name">Sf1</data>
      <data key="v_abundance">NA</data>
      <data key="v_layers">2</data>
      <data key="v_group">2</data>
    </node>
    <node id="n43">
      <data key="v_name">Nup214</data>
      <data key="v_abundance">NA</data>
      <data key="v_layers">2</data>
      <data key="v_group">2</data>
    </node>
    <node id="n44">
      <data key="v_name">Arvcf</data>
      <data key="v_abundance">NA</data>
      <data key="v_layers">2</data>
      <data key="v_group">2</data>
    </node>
    <node id="n45">
      <data key="v_name">Kif15</data>
      <data key="v_abundance">NA</data>
      <data key="v_layers">2</data>
      <data key="v_group">2</data>
    </node>
    <node id="n46">
      <data key="v_name">Tmem38b</data>
      <data key="v_abundance">NA</data>
      <data key="v_layers">2</data>
      <data key="v_group">2</data>
    </node>
    <node id="n47">
      <data key="v_name">Cdc23</data>
      <data key="v_abundance">NA</data>
      <data key="v_layers">2</data>
      <data key="v_group">2</data>
    </node>
    <node id="n48">
      <data key="v_name">Rdh1</data>
      <data key="v_abundance">NA</data>
      <data key="v_layers">2</data>
      <data key="v_group">2</data>
    </node>
    <node id="n49">
      <data key="v_name">Tcaim</data>
      <data key="v_abundance">NA</data>
      <data key="v_layers">2</data>
      <data key="v_group">2</data>
    </node>
    <node id="n50">
      <data key="v_name">Tmem201</data>
      <data key="v_abundance">NA</data>
      <data key="v_layers">2</data>
      <data key="v_group">2</data>
    </node>
    <node id="n51">
      <data key="v_name">Nus1</data>
      <data key="v_abundance">NA</data>
      <data key="v_layers">2</data>
      <data key="v_group">2</data>
    </node>
    <node id="n52">
      <data key="v_name">Rhag</data>
      <data key="v_abundance">NA</data>
      <data key="v_layers">2</data>
      <data key="v_group">2</data>
    </node>
    <node id="n53">
      <data key="v_name">Chchd2</data>
      <data key="v_abundance">NA</data>
      <data key="v_layers">2</data>
      <data key="v_group">2</data>
    </node>
    <node id="n54">
      <data key="v_name">Ptp4a3</data>
      <data key="v_abundance">NA</data>
      <data key="v_layers">2</data>
      <data key="v_group">2</data>
    </node>
    <node id="n55">
      <data key="v_name">Coch</data>
      <data key="v_abundance">NA</data>
      <data key="v_layers">2</data>
      <data key="v_group">2</data>
    </node>
    <node id="n56">
      <data key="v_name">Fpr2</data>
      <data key="v_abundance">NA</data>
      <data key="v_layers">2</data>
      <data key="v_group">2</data>
    </node>
    <node id="n57">
      <data key="v_name">Ran</data>
      <data key="v_abundance">NA</data>
      <data key="v_layers">2</data>
      <data key="v_group">2</data>
    </node>
    <node id="n58">
      <data key="v_name">Cx3cr1</data>
      <data key="v_abundance">NA</data>
      <data key="v_layers">2</data>
      <data key="v_group">2</data>
    </node>
    <node id="n59">
      <data key="v_name">Mrpl41</data>
      <data key="v_abundance">NA</data>
      <data key="v_layers">2</data>
      <data key="v_group">2</data>
    </node>
    <node id="n60">
      <data key="v_name">Prkaa2</data>
      <data key="v_abundance">NA</data>
      <data key="v_layers">2</data>
      <data key="v_group">2</data>
    </node>
    <node id="n61">
      <data key="v_name">Rs1</data>
      <data key="v_abundance">NA</data>
      <data key="v_layers">2</data>
      <data key="v_group">2</data>
    </node>
    <node id="n62">
      <data key="v_name">Irs4</data>
      <data key="v_abundance">NA</data>
      <data key="v_layers">2</data>
      <data key="v_group">2</data>
    </node>
    <node id="n63">
      <data key="v_name">Mthfd2</data>
      <data key="v_abundance">NA</data>
      <data key="v_layers">2</data>
      <data key="v_group">2</data>
    </node>
    <node id="n64">
      <data key="v_name">Csf1</data>
      <data key="v_abundance">NA</data>
      <data key="v_layers">2</data>
      <data key="v_group">2</data>
    </node>
    <node id="n65">
      <data key="v_name">Kat2b</data>
      <data key="v_abundance">NA</data>
      <data key="v_layers">2</data>
      <data key="v_group">2</data>
    </node>
    <node id="n66">
      <data key="v_name">Synj2bp</data>
      <data key="v_abundance">NA</data>
      <data key="v_layers">2</data>
      <data key="v_group">2</data>
    </node>
    <node id="n67">
      <data key="v_name">Rpp40</data>
      <data key="v_abundance">NA</data>
      <data key="v_layers">2</data>
      <data key="v_group">2</data>
    </node>
    <node id="n68">
      <data key="v_name">Xcr1</data>
      <data key="v_abundance">NA</data>
      <data key="v_layers">2</data>
      <data key="v_group">2</data>
    </node>
    <node id="n69">
      <data key="v_name">Map3k12</data>
      <data key="v_abundance">NA</data>
      <data key="v_layers">2</data>
      <data key="v_group">2</data>
    </node>
    <node id="n70">
      <data key="v_name">Gla</data>
      <data key="v_abundance">NA</data>
      <data key="v_layers">2</data>
      <data key="v_group">2</data>
    </node>
    <node id="n71">
      <data key="v_name">Foxf2</data>
      <data key="v_abundance">NA</data>
      <data key="v_layers">2</data>
      <data key="v_group">2</data>
    </node>
    <node id="n72">
      <data key="v_name">Ing1</data>
      <data key="v_abundance">NA</data>
      <data key="v_layers">2</data>
      <data key="v_group">2</data>
    </node>
    <node id="n73">
      <data key="v_name">Azi2</data>
      <data key="v_abundance">NA</data>
      <data key="v_layers">2</data>
      <data key="v_group">2</data>
    </node>
    <node id="n74">
      <data key="v_name">St6galnac6</data>
      <data key="v_abundance">NA</data>
      <data key="v_layers">2</data>
      <data key="v_group">2</data>
    </node>
    <node id="n75">
      <data key="v_name">Cts8</data>
      <data key="v_abundance">NA</data>
      <data key="v_layers">2</data>
      <data key="v_group">2</data>
    </node>
    <node id="n76">
      <data key="v_name">Tbx20</data>
      <data key="v_abundance">NA</data>
      <data key="v_layers">2</data>
      <data key="v_group">2</data>
    </node>
    <node id="n77">
      <data key="v_name">Il17re</data>
      <data key="v_abundance">NA</data>
      <data key="v_layers">2</data>
      <data key="v_group">2</data>
    </node>
    <node id="n78">
      <data key="v_name">Eid1</data>
      <data key="v_abundance">NA</data>
      <data key="v_layers">2</data>
      <data key="v_group">2</data>
    </node>
    <node id="n79">
      <data key="v_name">Midn</data>
      <data key="v_abundance">NA</data>
      <data key="v_layers">2</data>
      <data key="v_group">2</data>
    </node>
    <node id="n80">
      <data key="v_name">Igf2bp3</data>
      <data key="v_abundance">NA</data>
      <data key="v_layers">2</data>
      <data key="v_group">2</data>
    </node>
    <node id="n81">
      <data key="v_name">Il21</data>
      <data key="v_abundance">NA</data>
      <data key="v_layers">2</data>
      <data key="v_group">2</data>
    </node>
    <node id="n82">
      <data key="v_name">Jph1</data>
      <data key="v_abundance">NA</data>
      <data key="v_layers">2</data>
      <data key="v_group">2</data>
    </node>
    <node id="n83">
      <data key="v_name">Jmy</data>
      <data key="v_abundance">NA</data>
      <data key="v_layers">2</data>
      <data key="v_group">2</data>
    </node>
    <node id="n84">
      <data key="v_name">Ube2d3</data>
      <data key="v_abundance">NA</data>
      <data key="v_layers">2</data>
      <data key="v_group">2</data>
    </node>
    <node id="n85">
      <data key="v_name">Cmc2</data>
      <data key="v_abundance">NA</data>
      <data key="v_layers">2</data>
      <data key="v_group">2</data>
    </node>
    <node id="n86">
      <data key="v_name">Snrnp40</data>
      <data key="v_abundance">NA</data>
      <data key="v_layers">2</data>
      <data key="v_group">2</data>
    </node>
    <node id="n87">
      <data key="v_name">Rbm4b</data>
      <data key="v_abundance">NA</data>
      <data key="v_layers">2</data>
      <data key="v_group">2</data>
    </node>
    <node id="n88">
      <data key="v_name">Trp53rk</data>
      <data key="v_abundance">NA</data>
      <data key="v_layers">2</data>
      <data key="v_group">2</data>
    </node>
    <node id="n89">
      <data key="v_name">Eif4e3</data>
      <data key="v_abundance">NA</data>
      <data key="v_layers">2</data>
      <data key="v_group">2</data>
    </node>
    <node id="n90">
      <data key="v_name">Rnf187</data>
      <data key="v_abundance">NA</data>
      <data key="v_layers">2</data>
      <data key="v_group">2</data>
    </node>
    <node id="n91">
      <data key="v_name">Mrpl45</data>
      <data key="v_abundance">NA</data>
      <data key="v_layers">2</data>
      <data key="v_group">2</data>
    </node>
    <node id="n92">
      <data key="v_name">Mmachc</data>
      <data key="v_abundance">NA</data>
      <data key="v_layers">2</data>
      <data key="v_group">2</data>
    </node>
    <node id="n93">
      <data key="v_name">Psmd9</data>
      <data key="v_abundance">NA</data>
      <data key="v_layers">2</data>
      <data key="v_group">2</data>
    </node>
    <node id="n94">
      <data key="v_name">Eepd1</data>
      <data key="v_abundance">NA</data>
      <data key="v_layers">2</data>
      <data key="v_group">2</data>
    </node>
    <node id="n95">
      <data key="v_name">Fgfr1op2</data>
      <data key="v_abundance">NA</data>
      <data key="v_layers">2</data>
      <data key="v_group">2</data>
    </node>
    <node id="n96">
      <data key="v_name">Spc24</data>
      <data key="v_abundance">NA</data>
      <data key="v_layers">2</data>
      <data key="v_group">2</data>
    </node>
    <node id="n97">
      <data key="v_name">Mar-05</data>
      <data key="v_abundance">NA</data>
      <data key="v_layers">2</data>
      <data key="v_group">2</data>
    </node>
    <node id="n98">
      <data key="v_name">Tox4</data>
      <data key="v_abundance">NA</data>
      <data key="v_layers">2</data>
      <data key="v_group">2</data>
    </node>
    <node id="n99">
      <data key="v_name">Aph1c</data>
      <data key="v_abundance">NA</data>
      <data key="v_layers">2</data>
      <data key="v_group">2</data>
    </node>
    <node id="n100">
      <data key="v_name">Dpy19l1</data>
      <data key="v_abundance">NA</data>
      <data key="v_layers">2</data>
      <data key="v_group">2</data>
    </node>
    <node id="n101">
      <data key="v_name">Angel1</data>
      <data key="v_abundance">NA</data>
      <data key="v_layers">2</data>
      <data key="v_group">2</data>
    </node>
    <node id="n102">
      <data key="v_name">Prpf31</data>
      <data key="v_abundance">NA</data>
      <data key="v_layers">2</data>
      <data key="v_group">2</data>
    </node>
    <node id="n103">
      <data key="v_name">Armc2</data>
      <data key="v_abundance">NA</data>
      <data key="v_layers">2</data>
      <data key="v_group">2</data>
    </node>
    <node id="n104">
      <data key="v_name">Tmbim1</data>
      <data key="v_abundance">NA</data>
      <data key="v_layers">2</data>
      <data key="v_group">2</data>
    </node>
    <node id="n105">
      <data key="v_name">Ptrhd1</data>
      <data key="v_abundance">NA</data>
      <data key="v_layers">2</data>
      <data key="v_group">2</data>
    </node>
    <node id="n106">
      <data key="v_name">Ttl</data>
      <data key="v_abundance">NA</data>
      <data key="v_layers">2</data>
      <data key="v_group">2</data>
    </node>
    <node id="n107">
      <data key="v_name">Tnfaip8l2</data>
      <data key="v_abundance">NA</data>
      <data key="v_layers">2</data>
      <data key="v_group">2</data>
    </node>
    <node id="n108">
      <data key="v_name">Prpf4</data>
      <data key="v_abundance">NA</data>
      <data key="v_layers">2</data>
      <data key="v_group">2</data>
    </node>
    <node id="n109">
      <data key="v_name">Slc35d2</data>
      <data key="v_abundance">NA</data>
      <data key="v_layers">2</data>
      <data key="v_group">2</data>
    </node>
    <node id="n110">
      <data key="v_name">Ube2v2</data>
      <data key="v_abundance">NA</data>
      <data key="v_layers">2</data>
      <data key="v_group">2</data>
    </node>
    <node id="n111">
      <data key="v_name">Oxsm</data>
      <data key="v_abundance">NA</data>
      <data key="v_layers">2</data>
      <data key="v_group">2</data>
    </node>
    <node id="n112">
      <data key="v_name">Isx</data>
      <data key="v_abundance">NA</data>
      <data key="v_layers">2</data>
      <data key="v_group">2</data>
    </node>
    <node id="n113">
      <data key="v_name">Tmem25</data>
      <data key="v_abundance">NA</data>
      <data key="v_layers">2</data>
      <data key="v_group">2</data>
    </node>
    <node id="n114">
      <data key="v_name">Dhdh</data>
      <data key="v_abundance">NA</data>
      <data key="v_layers">2</data>
      <data key="v_group">2</data>
    </node>
    <node id="n115">
      <data key="v_name">Ints12</data>
      <data key="v_abundance">NA</data>
      <data key="v_layers">2</data>
      <data key="v_group">2</data>
    </node>
    <node id="n116">
      <data key="v_name">Tmem236</data>
      <data key="v_abundance">NA</data>
      <data key="v_layers">2</data>
      <data key="v_group">2</data>
    </node>
    <node id="n117">
      <data key="v_name">Wdr89</data>
      <data key="v_abundance">NA</data>
      <data key="v_layers">2</data>
      <data key="v_group">2</data>
    </node>
    <node id="n118">
      <data key="v_name">Ehd4</data>
      <data key="v_abundance">NA</data>
      <data key="v_layers">2</data>
      <data key="v_group">2</data>
    </node>
    <node id="n119">
      <data key="v_name">Kcnmb2</data>
      <data key="v_abundance">NA</data>
      <data key="v_layers">2</data>
      <data key="v_group">2</data>
    </node>
    <node id="n120">
      <data key="v_name">Ceacam18</data>
      <data key="v_abundance">NA</data>
      <data key="v_layers">2</data>
      <data key="v_group">2</data>
    </node>
    <node id="n121">
      <data key="v_name">Aida</data>
      <data key="v_abundance">NA</data>
      <data key="v_layers">2</data>
      <data key="v_group">2</data>
    </node>
    <node id="n122">
      <data key="v_name">Car10</data>
      <data key="v_abundance">NA</data>
      <data key="v_layers">2</data>
      <data key="v_group">2</data>
    </node>
    <node id="n123">
      <data key="v_name">Lins</data>
      <data key="v_abundance">NA</data>
      <data key="v_layers">2</data>
      <data key="v_group">2</data>
    </node>
    <node id="n124">
      <data key="v_name">Cox15</data>
      <data key="v_abundance">NA</data>
      <data key="v_layers">2</data>
      <data key="v_group">2</data>
    </node>
    <node id="n125">
      <data key="v_name">Ubac1</data>
      <data key="v_abundance">NA</data>
      <data key="v_layers">2</data>
      <data key="v_group">2</data>
    </node>
    <node id="n126">
      <data key="v_name">Fam83e</data>
      <data key="v_abundance">NA</data>
      <data key="v_layers">2</data>
      <data key="v_group">2</data>
    </node>
    <node id="n127">
      <data key="v_name">Psmb11</data>
      <data key="v_abundance">NA</data>
      <data key="v_layers">2</data>
      <data key="v_group">2</data>
    </node>
    <node id="n128">
      <data key="v_name">Rap2b</data>
      <data key="v_abundance">NA</data>
      <data key="v_layers">2</data>
      <data key="v_group">2</data>
    </node>
    <node id="n129">
      <data key="v_name">Zfp329</data>
      <data key="v_abundance">NA</data>
      <data key="v_layers">2</data>
      <data key="v_group">2</data>
    </node>
    <node id="n130">
      <data key="v_name">D14Abb1e</data>
      <data key="v_abundance">NA</data>
      <data key="v_layers">2</data>
      <data key="v_group">2</data>
    </node>
    <node id="n131">
      <data key="v_name">Atp6v1e2</data>
      <data key="v_abundance">NA</data>
      <data key="v_layers">2</data>
      <data key="v_group">2</data>
    </node>
    <node id="n132">
      <data key="v_name">Zfp933</data>
      <data key="v_abundance">NA</data>
      <data key="v_layers">2</data>
      <data key="v_group">2</data>
    </node>
    <node id="n133">
      <data key="v_name">Mfsd6</data>
      <data key="v_abundance">NA</data>
      <data key="v_layers">2</data>
      <data key="v_group">2</data>
    </node>
    <node id="n134">
      <data key="v_name">Fam227a</data>
      <data key="v_abundance">NA</data>
      <data key="v_layers">2</data>
      <data key="v_group">2</data>
    </node>
    <node id="n135">
      <data key="v_name">Rnf139</data>
      <data key="v_abundance">NA</data>
      <data key="v_layers">2</data>
      <data key="v_group">2</data>
    </node>
    <node id="n136">
      <data key="v_name">Samd7</data>
      <data key="v_abundance">NA</data>
      <data key="v_layers">2</data>
      <data key="v_group">2</data>
    </node>
    <node id="n137">
      <data key="v_name">Zfp444</data>
      <data key="v_abundance">NA</data>
      <data key="v_layers">2</data>
      <data key="v_group">2</data>
    </node>
    <node id="n138">
      <data key="v_name">Wdr26</data>
      <data key="v_abundance">NA</data>
      <data key="v_layers">2</data>
      <data key="v_group">2</data>
    </node>
    <node id="n139">
      <data key="v_name">Arfrp1</data>
      <data key="v_abundance">NA</data>
      <data key="v_layers">2</data>
      <data key="v_group">2</data>
    </node>
    <node id="n140">
      <data key="v_name">Lhfpl3</data>
      <data key="v_abundance">NA</data>
      <data key="v_layers">2</data>
      <data key="v_group">2</data>
    </node>
    <node id="n141">
      <data key="v_name">Pgm5</data>
      <data key="v_abundance">NA</data>
      <data key="v_layers">2</data>
      <data key="v_group">2</data>
    </node>
    <node id="n142">
      <data key="v_name">Wtap</data>
      <data key="v_abundance">NA</data>
      <data key="v_layers">2</data>
      <data key="v_group">2</data>
    </node>
    <node id="n143">
      <data key="v_name">Bcmo1</data>
      <data key="v_abundance">NA</data>
      <data key="v_layers">2</data>
      <data key="v_group">2</data>
    </node>
    <node id="n144">
      <data key="v_name">Rgs17</data>
      <data key="v_abundance">NA</data>
      <data key="v_layers">2</data>
      <data key="v_group">2</data>
    </node>
    <node id="n145">
      <data key="v_name">Afg3l1</data>
      <data key="v_abundance">NA</data>
      <data key="v_layers">2</data>
      <data key="v_group">2</data>
    </node>
    <node id="n146">
      <data key="v_name">Pdcd10</data>
      <data key="v_abundance">NA</data>
      <data key="v_layers">2</data>
      <data key="v_group">2</data>
    </node>
    <node id="n147">
      <data key="v_name">Rpl23</data>
      <data key="v_abundance">NA</data>
      <data key="v_layers">2</data>
      <data key="v_group">2</data>
    </node>
    <node id="n148">
      <data key="v_name">Lpar3</data>
      <data key="v_abundance">NA</data>
      <data key="v_layers">2</data>
      <data key="v_group">2</data>
    </node>
    <node id="n149">
      <data key="v_name">Rsad2</data>
      <data key="v_abundance">NA</data>
      <data key="v_layers">2</data>
      <data key="v_group">2</data>
    </node>
    <node id="n150">
      <data key="v_name">Metap2</data>
      <data key="v_abundance">NA</data>
      <data key="v_layers">2</data>
      <data key="v_group">2</data>
    </node>
    <node id="n151">
      <data key="v_name">Ranbp17</data>
      <data key="v_abundance">NA</data>
      <data key="v_layers">2</data>
      <data key="v_group">2</data>
    </node>
    <node id="n152">
      <data key="v_name">Trem1</data>
      <data key="v_abundance">NA</data>
      <data key="v_layers">2</data>
      <data key="v_group">2</data>
    </node>
    <node id="n153">
      <data key="v_name">Rrad</data>
      <data key="v_abundance">NA</data>
      <data key="v_layers">2</data>
      <data key="v_group">2</data>
    </node>
    <node id="n154">
      <data key="v_name">Mgea5</data>
      <data key="v_abundance">NA</data>
      <data key="v_layers">2</data>
      <data key="v_group">2</data>
    </node>
    <node id="n155">
      <data key="v_name">Narg2</data>
      <data key="v_abundance">NA</data>
      <data key="v_layers">2</data>
      <data key="v_group">2</data>
    </node>
    <node id="n156">
      <data key="v_name">Dqx1</data>
      <data key="v_abundance">NA</data>
      <data key="v_layers">2</data>
      <data key="v_group">2</data>
    </node>
    <node id="n157">
      <data key="v_name">Cml3</data>
      <data key="v_abundance">NA</data>
      <data key="v_layers">2</data>
      <data key="v_group">2</data>
    </node>
    <node id="n158">
      <data key="v_name">Pcdhb5</data>
      <data key="v_abundance">NA</data>
      <data key="v_layers">2</data>
      <data key="v_group">2</data>
    </node>
    <node id="n159">
      <data key="v_name">Cercam</data>
      <data key="v_abundance">NA</data>
      <data key="v_layers">2</data>
      <data key="v_group">2</data>
    </node>
    <node id="n160">
      <data key="v_name">Rabepk</data>
      <data key="v_abundance">NA</data>
      <data key="v_layers">2</data>
      <data key="v_group">2</data>
    </node>
    <node id="n161">
      <data key="v_name">Pramef8</data>
      <data key="v_abundance">NA</data>
      <data key="v_layers">2</data>
      <data key="v_group">2</data>
    </node>
    <node id="n162">
      <data key="v_name">Spred3</data>
      <data key="v_abundance">NA</data>
      <data key="v_layers">2</data>
      <data key="v_group">2</data>
    </node>
    <node id="n163">
      <data key="v_name">Lars2</data>
      <data key="v_abundance">NA</data>
      <data key="v_layers">2</data>
      <data key="v_group">2</data>
    </node>
    <node id="n164">
      <data key="v_name">AI597468</data>
      <data key="v_abundance">NA</data>
      <data key="v_layers">2</data>
      <data key="v_group">2</data>
    </node>
    <node id="n165">
      <data key="v_name">Tecpr2</data>
      <data key="v_abundance">NA</data>
      <data key="v_layers">2</data>
      <data key="v_group">2</data>
    </node>
    <node id="n166">
      <data key="v_name">Cep170b</data>
      <data key="v_abundance">NA</data>
      <data key="v_layers">2</data>
      <data key="v_group">2</data>
    </node>
    <node id="n167">
      <data key="v_name">Prrxl1</data>
      <data key="v_abundance">NA</data>
      <data key="v_layers">2</data>
      <data key="v_group">2</data>
    </node>
    <node id="n168">
      <data key="v_name">Slc39a14</data>
      <data key="v_abundance">NA</data>
      <data key="v_layers">2</data>
      <data key="v_group">2</data>
    </node>
    <node id="n169">
      <data key="v_name">Rprd1a</data>
      <data key="v_abundance">NA</data>
      <data key="v_layers">2</data>
      <data key="v_group">2</data>
    </node>
    <node id="n170">
      <data key="v_name">Exosc2</data>
      <data key="v_abundance">NA</data>
      <data key="v_layers">2</data>
      <data key="v_group">2</data>
    </node>
    <node id="n171">
      <data key="v_name">Abca5</data>
      <data key="v_abundance">NA</data>
      <data key="v_layers">2</data>
      <data key="v_group">2</data>
    </node>
    <node id="n172">
      <data key="v_name">Fam214b</data>
      <data key="v_abundance">NA</data>
      <data key="v_layers">2</data>
      <data key="v_group">2</data>
    </node>
    <node id="n173">
      <data key="v_name">Rcor3</data>
      <data key="v_abundance">NA</data>
      <data key="v_layers">2</data>
      <data key="v_group">2</data>
    </node>
    <node id="n174">
      <data key="v_name">Zfp446</data>
      <data key="v_abundance">NA</data>
      <data key="v_layers">2</data>
      <data key="v_group">2</data>
    </node>
    <node id="n175">
      <data key="v_name">Itpripl2</data>
      <data key="v_abundance">NA</data>
      <data key="v_layers">2</data>
      <data key="v_group">2</data>
    </node>
    <node id="n176">
      <data key="v_name">YOD1</data>
      <data key="v_abundance">NA</data>
      <data key="v_layers">2</data>
      <data key="v_group">2</data>
    </node>
    <node id="n177">
      <data key="v_name">Nup133</data>
      <data key="v_abundance">NA</data>
      <data key="v_layers">2</data>
      <data key="v_group">2</data>
    </node>
    <node id="n178">
      <data key="v_name">Tmcc3</data>
      <data key="v_abundance">NA</data>
      <data key="v_layers">2</data>
      <data key="v_group">2</data>
    </node>
    <node id="n179">
      <data key="v_name">Cntln</data>
      <data key="v_abundance">NA</data>
      <data key="v_layers">2</data>
      <data key="v_group">2</data>
    </node>
    <node id="n180">
      <data key="v_name">Cd300a</data>
      <data key="v_abundance">NA</data>
      <data key="v_layers">2</data>
      <data key="v_group">2</data>
    </node>
    <node id="n181">
      <data key="v_name">Glyctk</data>
      <data key="v_abundance">NA</data>
      <data key="v_layers">2</data>
      <data key="v_group">2</data>
    </node>
    <node id="n182">
      <data key="v_name">Rccd1</data>
      <data key="v_abundance">NA</data>
      <data key="v_layers">2</data>
      <data key="v_group">2</data>
    </node>
    <node id="n183">
      <data key="v_name">Arhgap11a</data>
      <data key="v_abundance">NA</data>
      <data key="v_layers">2</data>
      <data key="v_group">2</data>
    </node>
    <node id="n184">
      <data key="v_name">Mbtps2</data>
      <data key="v_abundance">NA</data>
      <data key="v_layers">2</data>
      <data key="v_group">2</data>
    </node>
    <node id="n185">
      <data key="v_name">Madd</data>
      <data key="v_abundance">NA</data>
      <data key="v_layers">2</data>
      <data key="v_group">2</data>
    </node>
    <node id="n186">
      <data key="v_name">Cmtm7</data>
      <data key="v_abundance">NA</data>
      <data key="v_layers">2</data>
      <data key="v_group">2</data>
    </node>
    <node id="n187">
      <data key="v_name">BC030476</data>
      <data key="v_abundance">NA</data>
      <data key="v_layers">2</data>
      <data key="v_group">2</data>
    </node>
    <node id="n188">
      <data key="v_name">Ccdc153</data>
      <data key="v_abundance">NA</data>
      <data key="v_layers">2</data>
      <data key="v_group">2</data>
    </node>
    <node id="n189">
      <data key="v_name">Afmid</data>
      <data key="v_abundance">NA</data>
      <data key="v_layers">2</data>
      <data key="v_group">2</data>
    </node>
    <node id="n190">
      <data key="v_name">Tnfrsf26</data>
      <data key="v_abundance">NA</data>
      <data key="v_layers">2</data>
      <data key="v_group">2</data>
    </node>
    <node id="n191">
      <data key="v_name">Opn5</data>
      <data key="v_abundance">NA</data>
      <data key="v_layers">2</data>
      <data key="v_group">2</data>
    </node>
    <node id="n192">
      <data key="v_name">Txlnb</data>
      <data key="v_abundance">NA</data>
      <data key="v_layers">2</data>
      <data key="v_group">2</data>
    </node>
    <node id="n193">
      <data key="v_name">Plekhg1</data>
      <data key="v_abundance">NA</data>
      <data key="v_layers">2</data>
      <data key="v_group">2</data>
    </node>
    <node id="n194">
      <data key="v_name">Zfp563</data>
      <data key="v_abundance">NA</data>
      <data key="v_layers">2</data>
      <data key="v_group">2</data>
    </node>
    <node id="n195">
      <data key="v_name">Homez</data>
      <data key="v_abundance">NA</data>
      <data key="v_layers">2</data>
      <data key="v_group">2</data>
    </node>
    <node id="n196">
      <data key="v_name">Dcun1d3</data>
      <data key="v_abundance">NA</data>
      <data key="v_layers">2</data>
      <data key="v_group">2</data>
    </node>
    <node id="n197">
      <data key="v_name">Zfp229</data>
      <data key="v_abundance">NA</data>
      <data key="v_layers">2</data>
      <data key="v_group">2</data>
    </node>
    <node id="n198">
      <data key="v_name">Ado</data>
      <data key="v_abundance">NA</data>
      <data key="v_layers">2</data>
      <data key="v_group">2</data>
    </node>
    <node id="n199">
      <data key="v_name">Ccdc121</data>
      <data key="v_abundance">NA</data>
      <data key="v_layers">2</data>
      <data key="v_group">2</data>
    </node>
    <node id="n200">
      <data key="v_name">Mtx3</data>
      <data key="v_abundance">NA</data>
      <data key="v_layers">2</data>
      <data key="v_group">2</data>
    </node>
    <node id="n201">
      <data key="v_name">Kcnf1</data>
      <data key="v_abundance">NA</data>
      <data key="v_layers">2</data>
      <data key="v_group">2</data>
    </node>
    <node id="n202">
      <data key="v_name">Wdr25</data>
      <data key="v_abundance">NA</data>
      <data key="v_layers">2</data>
      <data key="v_group">2</data>
    </node>
    <node id="n203">
      <data key="v_name">Synb</data>
      <data key="v_abundance">NA</data>
      <data key="v_layers">2</data>
      <data key="v_group">2</data>
    </node>
    <node id="n204">
      <data key="v_name">Zfp711</data>
      <data key="v_abundance">NA</data>
      <data key="v_layers">2</data>
      <data key="v_group">2</data>
    </node>
    <node id="n205">
      <data key="v_name">Sgpp2</data>
      <data key="v_abundance">NA</data>
      <data key="v_layers">2</data>
      <data key="v_group">2</data>
    </node>
    <node id="n206">
      <data key="v_name">Tmem132b</data>
      <data key="v_abundance">NA</data>
      <data key="v_layers">2</data>
      <data key="v_group">2</data>
    </node>
    <node id="n207">
      <data key="v_name">Gm4944</data>
      <data key="v_abundance">NA</data>
      <data key="v_layers">2</data>
      <data key="v_group">2</data>
    </node>
    <node id="n208">
      <data key="v_name">Gm14137</data>
      <data key="v_abundance">NA</data>
      <data key="v_layers">2</data>
      <data key="v_group">2</data>
    </node>
    <node id="n209">
      <data key="v_name">Mup13</data>
      <data key="v_abundance">NA</data>
      <data key="v_layers">2</data>
      <data key="v_group">2</data>
    </node>
    <node id="n210">
      <data key="v_name">Mup17</data>
      <data key="v_abundance">NA</data>
      <data key="v_layers">2</data>
      <data key="v_group">2</data>
    </node>
    <node id="n211">
      <data key="v_name">Mup7</data>
      <data key="v_abundance">NA</data>
      <data key="v_layers">2</data>
      <data key="v_group">2</data>
    </node>
    <node id="n212">
      <data key="v_name">Mup11</data>
      <data key="v_abundance">NA</data>
      <data key="v_layers">2</data>
      <data key="v_group">2</data>
    </node>
    <node id="n213">
      <data key="v_name">Gm20172</data>
      <data key="v_abundance">NA</data>
      <data key="v_layers">2</data>
      <data key="v_group">2</data>
    </node>
    <node id="n214">
      <data key="v_name">Arsb</data>
      <data key="v_abundance">NA</data>
      <data key="v_layers">2</data>
      <data key="v_group">2</data>
    </node>
    <node id="n215">
      <data key="v_name">Comt</data>
      <data key="v_abundance">NA</data>
      <data key="v_layers">2</data>
      <data key="v_group">2</data>
    </node>
    <node id="n216">
      <data key="v_name">Cr2</data>
      <data key="v_abundance">NA</data>
      <data key="v_layers">2</data>
      <data key="v_group">2</data>
    </node>
    <node id="n217">
      <data key="v_name">Cyp1a2</data>
      <data key="v_abundance">NA</data>
      <data key="v_layers">2</data>
      <data key="v_group">2</data>
    </node>
    <node id="n218">
      <data key="v_name">Mapre1</data>
      <data key="v_abundance">NA</data>
      <data key="v_layers">2</data>
      <data key="v_group">2</data>
    </node>
    <node id="n219">
      <data key="v_name">Spib</data>
      <data key="v_abundance">NA</data>
      <data key="v_layers">2</data>
      <data key="v_group">2</data>
    </node>
    <node id="n220">
      <data key="v_name">Serp1</data>
      <data key="v_abundance">NA</data>
      <data key="v_layers">2</data>
      <data key="v_group">2</data>
    </node>
    <node id="n221">
      <data key="v_name">Egr2</data>
      <data key="v_abundance">NA</data>
      <data key="v_layers">2</data>
      <data key="v_group">2</data>
    </node>
    <node id="n222">
      <data key="v_name">Fli1</data>
      <data key="v_abundance">NA</data>
      <data key="v_layers">2</data>
      <data key="v_group">2</data>
    </node>
    <node id="n223">
      <data key="v_name">Gja5</data>
      <data key="v_abundance">NA</data>
      <data key="v_layers">2</data>
      <data key="v_group">2</data>
    </node>
    <node id="n224">
      <data key="v_name">Grpr</data>
      <data key="v_abundance">NA</data>
      <data key="v_layers">2</data>
      <data key="v_group">2</data>
    </node>
    <node id="n225">
      <data key="v_name">H2-Q4</data>
      <data key="v_abundance">NA</data>
      <data key="v_layers">2</data>
      <data key="v_group">2</data>
    </node>
    <node id="n226">
      <data key="v_name">Hoxb3</data>
      <data key="v_abundance">NA</data>
      <data key="v_layers">2</data>
      <data key="v_group">2</data>
    </node>
    <node id="n227">
      <data key="v_name">Il1rn</data>
      <data key="v_abundance">NA</data>
      <data key="v_layers">2</data>
      <data key="v_group">2</data>
    </node>
    <node id="n228">
      <data key="v_name">Lifr</data>
      <data key="v_abundance">NA</data>
      <data key="v_layers">2</data>
      <data key="v_group">2</data>
    </node>
    <node id="n229">
      <data key="v_name">Nppc</data>
      <data key="v_abundance">NA</data>
      <data key="v_layers">2</data>
      <data key="v_group">2</data>
    </node>
    <node id="n230">
      <data key="v_name">Pax2</data>
      <data key="v_abundance">NA</data>
      <data key="v_layers">2</data>
      <data key="v_group">2</data>
    </node>
    <node id="n231">
      <data key="v_name">Prkacb</data>
      <data key="v_abundance">NA</data>
      <data key="v_layers">2</data>
      <data key="v_group">2</data>
    </node>
    <node id="n232">
      <data key="v_name">Serpine1</data>
      <data key="v_abundance">NA</data>
      <data key="v_layers">2</data>
      <data key="v_group">2</data>
    </node>
    <node id="n233">
      <data key="v_name">Ret</data>
      <data key="v_abundance">NA</data>
      <data key="v_layers">2</data>
      <data key="v_group">2</data>
    </node>
    <node id="n234">
      <data key="v_name">Sptbn1</data>
      <data key="v_abundance">NA</data>
      <data key="v_layers">2</data>
      <data key="v_group">2</data>
    </node>
    <node id="n235">
      <data key="v_name">Tgfb1</data>
      <data key="v_abundance">NA</data>
      <data key="v_layers">2</data>
      <data key="v_group">2</data>
    </node>
    <node id="n236">
      <data key="v_name">Tgfb2</data>
      <data key="v_abundance">NA</data>
      <data key="v_layers">2</data>
      <data key="v_group">2</data>
    </node>
    <node id="n237">
      <data key="v_name">Timp2</data>
      <data key="v_abundance">NA</data>
      <data key="v_layers">2</data>
      <data key="v_group">2</data>
    </node>
    <node id="n238">
      <data key="v_name">Uba1y</data>
      <data key="v_abundance">NA</data>
      <data key="v_layers">2</data>
      <data key="v_group">2</data>
    </node>
    <node id="n239">
      <data key="v_name">St3gal2</data>
      <data key="v_abundance">NA</data>
      <data key="v_layers">2</data>
      <data key="v_group">2</data>
    </node>
    <node id="n240">
      <data key="v_name">Pigh</data>
      <data key="v_abundance">NA</data>
      <data key="v_layers">2</data>
      <data key="v_group">2</data>
    </node>
    <node id="n241">
      <data key="v_name">2310030G06Rik</data>
      <data key="v_abundance">NA</data>
      <data key="v_layers">2</data>
      <data key="v_group">2</data>
    </node>
    <node id="n242">
      <data key="v_name">2310035C23Rik</data>
      <data key="v_abundance">NA</data>
      <data key="v_layers">2</data>
      <data key="v_group">2</data>
    </node>
    <node id="n243">
      <data key="v_name">2610002M06Rik</data>
      <data key="v_abundance">NA</data>
      <data key="v_layers">2</data>
      <data key="v_group">2</data>
    </node>
    <node id="n244">
      <data key="v_name">3110047P20Rik</data>
      <data key="v_abundance">NA</data>
      <data key="v_layers">2</data>
      <data key="v_group">2</data>
    </node>
    <node id="n245">
      <data key="v_name">4921509C19Rik</data>
      <data key="v_abundance">NA</data>
      <data key="v_layers">2</data>
      <data key="v_group">2</data>
    </node>
    <node id="n246">
      <data key="v_name">4930506M07Rik</data>
      <data key="v_abundance">NA</data>
      <data key="v_layers">2</data>
      <data key="v_group">2</data>
    </node>
    <node id="n247">
      <data key="v_name">4930539E08Rik</data>
      <data key="v_abundance">NA</data>
      <data key="v_layers">2</data>
      <data key="v_group">2</data>
    </node>
    <node id="n248">
      <data key="v_name">5730409E04Rik</data>
      <data key="v_abundance">NA</data>
      <data key="v_layers">2</data>
      <data key="v_group">2</data>
    </node>
    <node id="n249">
      <data key="v_name">9630033F20Rik</data>
      <data key="v_abundance">NA</data>
      <data key="v_layers">2</data>
      <data key="v_group">2</data>
    </node>
    <node id="n250">
      <data key="v_name">Aak1</data>
      <data key="v_abundance">NA</data>
      <data key="v_layers">2</data>
      <data key="v_group">2</data>
    </node>
    <node id="n251">
      <data key="v_name">Cplx2</data>
      <data key="v_abundance">NA</data>
      <data key="v_layers">2</data>
      <data key="v_group">2</data>
    </node>
    <node id="n252">
      <data key="v_name">Abca1</data>
      <data key="v_abundance">NA</data>
      <data key="v_layers">2</data>
      <data key="v_group">2</data>
    </node>
    <node id="n253">
      <data key="v_name">Cpox</data>
      <data key="v_abundance">NA</data>
      <data key="v_layers">2</data>
      <data key="v_group">2</data>
    </node>
    <node id="n254">
      <data key="v_name">Abhd17b</data>
      <data key="v_abundance">NA</data>
      <data key="v_layers">2</data>
      <data key="v_group">2</data>
    </node>
    <node id="n255">
      <data key="v_name">Abi2</data>
      <data key="v_abundance">NA</data>
      <data key="v_layers">2</data>
      <data key="v_group">2</data>
    </node>
    <node id="n256">
      <data key="v_name">Ablim1</data>
      <data key="v_abundance">NA</data>
      <data key="v_layers">2</data>
      <data key="v_group">2</data>
    </node>
    <node id="n257">
      <data key="v_name">Abr</data>
      <data key="v_abundance">NA</data>
      <data key="v_layers">2</data>
      <data key="v_group">2</data>
    </node>
    <node id="n258">
      <data key="v_name">Csf3r</data>
      <data key="v_abundance">NA</data>
      <data key="v_layers">2</data>
      <data key="v_group">2</data>
    </node>
    <node id="n259">
      <data key="v_name">Csgalnact2</data>
      <data key="v_abundance">NA</data>
      <data key="v_layers">2</data>
      <data key="v_group">2</data>
    </node>
    <node id="n260">
      <data key="v_name">Acbd5</data>
      <data key="v_abundance">NA</data>
      <data key="v_layers">2</data>
      <data key="v_group">2</data>
    </node>
    <node id="n261">
      <data key="v_name">Gskip</data>
      <data key="v_abundance">NA</data>
      <data key="v_layers">2</data>
      <data key="v_group">2</data>
    </node>
    <node id="n262">
      <data key="v_name">Csnk1g3</data>
      <data key="v_abundance">NA</data>
      <data key="v_layers">2</data>
      <data key="v_group">2</data>
    </node>
    <node id="n263">
      <data key="v_name">Acox3</data>
      <data key="v_abundance">NA</data>
      <data key="v_layers">2</data>
      <data key="v_group">2</data>
    </node>
    <node id="n264">
      <data key="v_name">Gys1</data>
      <data key="v_abundance">NA</data>
      <data key="v_layers">2</data>
      <data key="v_group">2</data>
    </node>
    <node id="n265">
      <data key="v_name">Acsl3</data>
      <data key="v_abundance">NA</data>
      <data key="v_layers">2</data>
      <data key="v_group">2</data>
    </node>
    <node id="n266">
      <data key="v_name">Ctdsp2</data>
      <data key="v_abundance">NA</data>
      <data key="v_layers">2</data>
      <data key="v_group">2</data>
    </node>
    <node id="n267">
      <data key="v_name">Ctgf</data>
      <data key="v_abundance">NA</data>
      <data key="v_layers">2</data>
      <data key="v_group">2</data>
    </node>
    <node id="n268">
      <data key="v_name">Adcy1</data>
      <data key="v_abundance">NA</data>
      <data key="v_layers">2</data>
      <data key="v_group">2</data>
    </node>
    <node id="n269">
      <data key="v_name">Adi1</data>
      <data key="v_abundance">NA</data>
      <data key="v_layers">2</data>
      <data key="v_group">2</data>
    </node>
    <node id="n270">
      <data key="v_name">Adipor2</data>
      <data key="v_abundance">NA</data>
      <data key="v_layers">2</data>
      <data key="v_group">2</data>
    </node>
    <node id="n271">
      <data key="v_name">Hif1a</data>
      <data key="v_abundance">NA</data>
      <data key="v_layers">2</data>
      <data key="v_group">2</data>
    </node>
    <node id="n272">
      <data key="v_name">Hif1an</data>
      <data key="v_abundance">NA</data>
      <data key="v_layers">2</data>
      <data key="v_group">2</data>
    </node>
    <node id="n273">
      <data key="v_name">Scamp5</data>
      <data key="v_abundance">NA</data>
      <data key="v_layers">2</data>
      <data key="v_group">2</data>
    </node>
    <node id="n274">
      <data key="v_name">Agpat3</data>
      <data key="v_abundance">NA</data>
      <data key="v_layers">2</data>
      <data key="v_group">2</data>
    </node>
    <node id="n275">
      <data key="v_name">AI314180</data>
      <data key="v_abundance">NA</data>
      <data key="v_layers">2</data>
      <data key="v_group">2</data>
    </node>
    <node id="n276">
      <data key="v_name">AK010878</data>
      <data key="v_abundance">NA</data>
      <data key="v_layers">2</data>
      <data key="v_group">2</data>
    </node>
    <node id="n277">
      <data key="v_name">Hp1bp3</data>
      <data key="v_abundance">NA</data>
      <data key="v_layers">2</data>
      <data key="v_group">2</data>
    </node>
    <node id="n278">
      <data key="v_name">Dcun1d2</data>
      <data key="v_abundance">NA</data>
      <data key="v_layers">2</data>
      <data key="v_group">2</data>
    </node>
    <node id="n279">
      <data key="v_name">Ddhd2</data>
      <data key="v_abundance">NA</data>
      <data key="v_layers">2</data>
      <data key="v_group">2</data>
    </node>
    <node id="n280">
      <data key="v_name">Hspa13</data>
      <data key="v_abundance">NA</data>
      <data key="v_layers">2</data>
      <data key="v_group">2</data>
    </node>
    <node id="n281">
      <data key="v_name">Akap9</data>
      <data key="v_abundance">NA</data>
      <data key="v_layers">2</data>
      <data key="v_group">2</data>
    </node>
    <node id="n282">
      <data key="v_name">Ddx17</data>
      <data key="v_abundance">NA</data>
      <data key="v_layers">2</data>
      <data key="v_group">2</data>
    </node>
    <node id="n283">
      <data key="v_name">Ddx19b</data>
      <data key="v_abundance">NA</data>
      <data key="v_layers">2</data>
      <data key="v_group">2</data>
    </node>
    <node id="n284">
      <data key="v_name">Alg2</data>
      <data key="v_abundance">NA</data>
      <data key="v_layers">2</data>
      <data key="v_group">2</data>
    </node>
    <node id="n285">
      <data key="v_name">Defb20</data>
      <data key="v_abundance">NA</data>
      <data key="v_layers">2</data>
      <data key="v_group">2</data>
    </node>
    <node id="n286">
      <data key="v_name">Degs1</data>
      <data key="v_abundance">NA</data>
      <data key="v_layers">2</data>
      <data key="v_group">2</data>
    </node>
    <node id="n287">
      <data key="v_name">Dennd5b</data>
      <data key="v_abundance">NA</data>
      <data key="v_layers">2</data>
      <data key="v_group">2</data>
    </node>
    <node id="n288">
      <data key="v_name">Nrarp</data>
      <data key="v_abundance">NA</data>
      <data key="v_layers">2</data>
      <data key="v_group">2</data>
    </node>
    <node id="n289">
      <data key="v_name">Amer1</data>
      <data key="v_abundance">NA</data>
      <data key="v_layers">2</data>
      <data key="v_group">2</data>
    </node>
    <node id="n290">
      <data key="v_name">Amot</data>
      <data key="v_abundance">NA</data>
      <data key="v_layers">2</data>
      <data key="v_group">2</data>
    </node>
    <node id="n291">
      <data key="v_name">Ifnar1</data>
      <data key="v_abundance">NA</data>
      <data key="v_layers">2</data>
      <data key="v_group">2</data>
    </node>
    <node id="n292">
      <data key="v_name">Dhfr</data>
      <data key="v_abundance">NA</data>
      <data key="v_layers">2</data>
      <data key="v_group">2</data>
    </node>
    <node id="n293">
      <data key="v_name">Ifngr2</data>
      <data key="v_abundance">NA</data>
      <data key="v_layers">2</data>
      <data key="v_group">2</data>
    </node>
    <node id="n294">
      <data key="v_name">Ank2</data>
      <data key="v_abundance">NA</data>
      <data key="v_layers">2</data>
      <data key="v_group">2</data>
    </node>
    <node id="n295">
      <data key="v_name">Ank3</data>
      <data key="v_abundance">NA</data>
      <data key="v_layers">2</data>
      <data key="v_group">2</data>
    </node>
    <node id="n296">
      <data key="v_name">Ankhd1</data>
      <data key="v_abundance">NA</data>
      <data key="v_layers">2</data>
      <data key="v_group">2</data>
    </node>
    <node id="n297">
      <data key="v_name">Ankrd11</data>
      <data key="v_abundance">NA</data>
      <data key="v_layers">2</data>
      <data key="v_group">2</data>
    </node>
    <node id="n298">
      <data key="v_name">Anks1</data>
      <data key="v_abundance">NA</data>
      <data key="v_layers">2</data>
      <data key="v_group">2</data>
    </node>
    <node id="n299">
      <data key="v_name">Anks1b</data>
      <data key="v_abundance">NA</data>
      <data key="v_layers">2</data>
      <data key="v_group">2</data>
    </node>
    <node id="n300">
      <data key="v_name">Dlat</data>
      <data key="v_abundance">NA</data>
      <data key="v_layers">2</data>
      <data key="v_group">2</data>
    </node>
    <node id="n301">
      <data key="v_name">Antxr2</data>
      <data key="v_abundance">NA</data>
      <data key="v_layers">2</data>
      <data key="v_group">2</data>
    </node>
    <node id="n302">
      <data key="v_name">Dll1</data>
      <data key="v_abundance">NA</data>
      <data key="v_layers">2</data>
      <data key="v_group">2</data>
    </node>
    <node id="n303">
      <data key="v_name">Il13</data>
      <data key="v_abundance">NA</data>
      <data key="v_layers">2</data>
      <data key="v_group">2</data>
    </node>
    <node id="n304">
      <data key="v_name">Ap1s2</data>
      <data key="v_abundance">NA</data>
      <data key="v_layers">2</data>
      <data key="v_group">2</data>
    </node>
    <node id="n305">
      <data key="v_name">Apba1</data>
      <data key="v_abundance">NA</data>
      <data key="v_layers">2</data>
      <data key="v_group">2</data>
    </node>
    <node id="n306">
      <data key="v_name">Apc</data>
      <data key="v_abundance">NA</data>
      <data key="v_layers">2</data>
      <data key="v_group">2</data>
    </node>
    <node id="n307">
      <data key="v_name">Apc2</data>
      <data key="v_abundance">NA</data>
      <data key="v_layers">2</data>
      <data key="v_group">2</data>
    </node>
    <node id="n308">
      <data key="v_name">Apcdd1</data>
      <data key="v_abundance">NA</data>
      <data key="v_layers">2</data>
      <data key="v_group">2</data>
    </node>
    <node id="n309">
      <data key="v_name">Appl1</data>
      <data key="v_abundance">NA</data>
      <data key="v_layers">2</data>
      <data key="v_group">2</data>
    </node>
    <node id="n310">
      <data key="v_name">Dock4</data>
      <data key="v_abundance">NA</data>
      <data key="v_layers">2</data>
      <data key="v_group">2</data>
    </node>
    <node id="n311">
      <data key="v_name">Arcn1</data>
      <data key="v_abundance">NA</data>
      <data key="v_layers">2</data>
      <data key="v_group">2</data>
    </node>
    <node id="n312">
      <data key="v_name">Arf1</data>
      <data key="v_abundance">NA</data>
      <data key="v_layers">2</data>
      <data key="v_group">2</data>
    </node>
    <node id="n313">
      <data key="v_name">Arhgef26</data>
      <data key="v_abundance">NA</data>
      <data key="v_layers">2</data>
      <data key="v_group">2</data>
    </node>
    <node id="n314">
      <data key="v_name">Arid2</data>
      <data key="v_abundance">NA</data>
      <data key="v_layers">2</data>
      <data key="v_group">2</data>
    </node>
    <node id="n315">
      <data key="v_name">Dusp8</data>
      <data key="v_abundance">NA</data>
      <data key="v_layers">2</data>
      <data key="v_group">2</data>
    </node>
    <node id="n316">
      <data key="v_name">Armcx2</data>
      <data key="v_abundance">NA</data>
      <data key="v_layers">2</data>
      <data key="v_group">2</data>
    </node>
    <node id="n317">
      <data key="v_name">E2f1</data>
      <data key="v_abundance">NA</data>
      <data key="v_layers">2</data>
      <data key="v_group">2</data>
    </node>
    <node id="n318">
      <data key="v_name">Arnt</data>
      <data key="v_abundance">NA</data>
      <data key="v_layers">2</data>
      <data key="v_group">2</data>
    </node>
    <node id="n319">
      <data key="v_name">Arpp19</data>
      <data key="v_abundance">NA</data>
      <data key="v_layers">2</data>
      <data key="v_group">2</data>
    </node>
    <node id="n320">
      <data key="v_name">Arrdc3</data>
      <data key="v_abundance">NA</data>
      <data key="v_layers">2</data>
      <data key="v_group">2</data>
    </node>
    <node id="n321">
      <data key="v_name">Papd7</data>
      <data key="v_abundance">NA</data>
      <data key="v_layers">2</data>
      <data key="v_group">2</data>
    </node>
    <node id="n322">
      <data key="v_name">Asap2</data>
      <data key="v_abundance">NA</data>
      <data key="v_layers">2</data>
      <data key="v_group">2</data>
    </node>
    <node id="n323">
      <data key="v_name">Asb1</data>
      <data key="v_abundance">NA</data>
      <data key="v_layers">2</data>
      <data key="v_group">2</data>
    </node>
    <node id="n324">
      <data key="v_name">Jagn1</data>
      <data key="v_abundance">NA</data>
      <data key="v_layers">2</data>
      <data key="v_group">2</data>
    </node>
    <node id="n325">
      <data key="v_name">Ash1l</data>
      <data key="v_abundance">NA</data>
      <data key="v_layers">2</data>
      <data key="v_group">2</data>
    </node>
    <node id="n326">
      <data key="v_name">Atad2</data>
      <data key="v_abundance">NA</data>
      <data key="v_layers">2</data>
      <data key="v_group">2</data>
    </node>
    <node id="n327">
      <data key="v_name">Eif2ak2</data>
      <data key="v_abundance">NA</data>
      <data key="v_layers">2</data>
      <data key="v_group">2</data>
    </node>
    <node id="n328">
      <data key="v_name">Atg16l1</data>
      <data key="v_abundance">NA</data>
      <data key="v_layers">2</data>
      <data key="v_group">2</data>
    </node>
    <node id="n329">
      <data key="v_name">Atg5</data>
      <data key="v_abundance">NA</data>
      <data key="v_layers">2</data>
      <data key="v_group">2</data>
    </node>
    <node id="n330">
      <data key="v_name">Kcnh1</data>
      <data key="v_abundance">NA</data>
      <data key="v_layers">2</data>
      <data key="v_group">2</data>
    </node>
    <node id="n331">
      <data key="v_name">Eif2s3y</data>
      <data key="v_abundance">NA</data>
      <data key="v_layers">2</data>
      <data key="v_group">2</data>
    </node>
    <node id="n332">
      <data key="v_name">Eif3j1</data>
      <data key="v_abundance">NA</data>
      <data key="v_layers">2</data>
      <data key="v_group">2</data>
    </node>
    <node id="n333">
      <data key="v_name">Atp1a2</data>
      <data key="v_abundance">NA</data>
      <data key="v_layers">2</data>
      <data key="v_group">2</data>
    </node>
    <node id="n334">
      <data key="v_name">Atp2b2</data>
      <data key="v_abundance">NA</data>
      <data key="v_layers">2</data>
      <data key="v_group">2</data>
    </node>
    <node id="n335">
      <data key="v_name">Atp2c1</data>
      <data key="v_abundance">NA</data>
      <data key="v_layers">2</data>
      <data key="v_group">2</data>
    </node>
    <node id="n336">
      <data key="v_name">Atp6ap1</data>
      <data key="v_abundance">NA</data>
      <data key="v_layers">2</data>
      <data key="v_group">2</data>
    </node>
    <node id="n337">
      <data key="v_name">Atp6v0e2</data>
      <data key="v_abundance">NA</data>
      <data key="v_layers">2</data>
      <data key="v_group">2</data>
    </node>
    <node id="n338">
      <data key="v_name">Kcnk6</data>
      <data key="v_abundance">NA</data>
      <data key="v_layers">2</data>
      <data key="v_group">2</data>
    </node>
    <node id="n339">
      <data key="v_name">Atpaf2</data>
      <data key="v_abundance">NA</data>
      <data key="v_layers">2</data>
      <data key="v_group">2</data>
    </node>
    <node id="n340">
      <data key="v_name">AU040320</data>
      <data key="v_abundance">NA</data>
      <data key="v_layers">2</data>
      <data key="v_group">2</data>
    </node>
    <node id="n341">
      <data key="v_name">AW549877</data>
      <data key="v_abundance">NA</data>
      <data key="v_layers">2</data>
      <data key="v_group">2</data>
    </node>
    <node id="n342">
      <data key="v_name">Enpp6</data>
      <data key="v_abundance">NA</data>
      <data key="v_layers">2</data>
      <data key="v_group">2</data>
    </node>
    <node id="n343">
      <data key="v_name">B230219D22Rik</data>
      <data key="v_abundance">NA</data>
      <data key="v_layers">2</data>
      <data key="v_group">2</data>
    </node>
    <node id="n344">
      <data key="v_name">Pgam5</data>
      <data key="v_abundance">NA</data>
      <data key="v_layers">2</data>
      <data key="v_group">2</data>
    </node>
    <node id="n345">
      <data key="v_name">Epha4</data>
      <data key="v_abundance">NA</data>
      <data key="v_layers">2</data>
      <data key="v_group">2</data>
    </node>
    <node id="n346">
      <data key="v_name">Bace1</data>
      <data key="v_abundance">NA</data>
      <data key="v_layers">2</data>
      <data key="v_group">2</data>
    </node>
    <node id="n347">
      <data key="v_name">Eps8</data>
      <data key="v_abundance">NA</data>
      <data key="v_layers">2</data>
      <data key="v_group">2</data>
    </node>
    <node id="n348">
      <data key="v_name">Cdkn1b</data>
      <data key="v_abundance">NA</data>
      <data key="v_layers">2</data>
      <data key="v_group">2</data>
    </node>
    <node id="n349">
      <data key="v_name">Knop1</data>
      <data key="v_abundance">NA</data>
      <data key="v_layers">2</data>
      <data key="v_group">2</data>
    </node>
    <node id="n350">
      <data key="v_name">Kpna4</data>
      <data key="v_abundance">NA</data>
      <data key="v_layers">2</data>
      <data key="v_group">2</data>
    </node>
    <node id="n351">
      <data key="v_name">Ero1lb</data>
      <data key="v_abundance">NA</data>
      <data key="v_layers">2</data>
      <data key="v_group">2</data>
    </node>
    <node id="n352">
      <data key="v_name">Pigm</data>
      <data key="v_abundance">NA</data>
      <data key="v_layers">2</data>
      <data key="v_group">2</data>
    </node>
    <node id="n353">
      <data key="v_name">Etnk1</data>
      <data key="v_abundance">NA</data>
      <data key="v_layers">2</data>
      <data key="v_group">2</data>
    </node>
    <node id="n354">
      <data key="v_name">Ets2</data>
      <data key="v_abundance">NA</data>
      <data key="v_layers">2</data>
      <data key="v_group">2</data>
    </node>
    <node id="n355">
      <data key="v_name">Lace1</data>
      <data key="v_abundance">NA</data>
      <data key="v_layers">2</data>
      <data key="v_group">2</data>
    </node>
    <node id="n356">
      <data key="v_name">BC052040</data>
      <data key="v_abundance">NA</data>
      <data key="v_layers">2</data>
      <data key="v_group">2</data>
    </node>
    <node id="n357">
      <data key="v_name">Bckdk</data>
      <data key="v_abundance">NA</data>
      <data key="v_layers">2</data>
      <data key="v_group">2</data>
    </node>
    <node id="n358">
      <data key="v_name">Bcl2l11</data>
      <data key="v_abundance">NA</data>
      <data key="v_layers">2</data>
      <data key="v_group">2</data>
    </node>
    <node id="n359">
      <data key="v_name">Fa2h</data>
      <data key="v_abundance">NA</data>
      <data key="v_layers">2</data>
      <data key="v_group">2</data>
    </node>
    <node id="n360">
      <data key="v_name">Bcl6</data>
      <data key="v_abundance">NA</data>
      <data key="v_layers">2</data>
      <data key="v_group">2</data>
    </node>
    <node id="n361">
      <data key="v_name">Bcl7c</data>
      <data key="v_abundance">NA</data>
      <data key="v_layers">2</data>
      <data key="v_group">2</data>
    </node>
    <node id="n362">
      <data key="v_name">Bdnf</data>
      <data key="v_abundance">NA</data>
      <data key="v_layers">2</data>
      <data key="v_group">2</data>
    </node>
    <node id="n363">
      <data key="v_name">Bicd2</data>
      <data key="v_abundance">NA</data>
      <data key="v_layers">2</data>
      <data key="v_group">2</data>
    </node>
    <node id="n364">
      <data key="v_name">Bmp2k</data>
      <data key="v_abundance">NA</data>
      <data key="v_layers">2</data>
      <data key="v_group">2</data>
    </node>
    <node id="n365">
      <data key="v_name">Bmpr1a</data>
      <data key="v_abundance">NA</data>
      <data key="v_layers">2</data>
      <data key="v_group">2</data>
    </node>
    <node id="n366">
      <data key="v_name">Bnip2</data>
      <data key="v_abundance">NA</data>
      <data key="v_layers">2</data>
      <data key="v_group">2</data>
    </node>
    <node id="n367">
      <data key="v_name">Bnip3</data>
      <data key="v_abundance">NA</data>
      <data key="v_layers">2</data>
      <data key="v_group">2</data>
    </node>
    <node id="n368">
      <data key="v_name">Bsn</data>
      <data key="v_abundance">NA</data>
      <data key="v_layers">2</data>
      <data key="v_group">2</data>
    </node>
    <node id="n369">
      <data key="v_name">Btbd3</data>
      <data key="v_abundance">NA</data>
      <data key="v_layers">2</data>
      <data key="v_group">2</data>
    </node>
    <node id="n370">
      <data key="v_name">Lnpep</data>
      <data key="v_abundance">NA</data>
      <data key="v_layers">2</data>
      <data key="v_group">2</data>
    </node>
    <node id="n371">
      <data key="v_name">C1ql3</data>
      <data key="v_abundance">NA</data>
      <data key="v_layers">2</data>
      <data key="v_group">2</data>
    </node>
    <node id="n372">
      <data key="v_name">Cab39</data>
      <data key="v_abundance">NA</data>
      <data key="v_layers">2</data>
      <data key="v_group">2</data>
    </node>
    <node id="n373">
      <data key="v_name">Fbxl14</data>
      <data key="v_abundance">NA</data>
      <data key="v_layers">2</data>
      <data key="v_group">2</data>
    </node>
    <node id="n374">
      <data key="v_name">Camk4</data>
      <data key="v_abundance">NA</data>
      <data key="v_layers">2</data>
      <data key="v_group">2</data>
    </node>
    <node id="n375">
      <data key="v_name">Lrrtm1</data>
      <data key="v_abundance">NA</data>
      <data key="v_layers">2</data>
      <data key="v_group">2</data>
    </node>
    <node id="n376">
      <data key="v_name">Cap2</data>
      <data key="v_abundance">NA</data>
      <data key="v_layers">2</data>
      <data key="v_group">2</data>
    </node>
    <node id="n377">
      <data key="v_name">Capn10</data>
      <data key="v_abundance">NA</data>
      <data key="v_layers">2</data>
      <data key="v_group">2</data>
    </node>
    <node id="n378">
      <data key="v_name">Luzp1</data>
      <data key="v_abundance">NA</data>
      <data key="v_layers">2</data>
      <data key="v_group">2</data>
    </node>
    <node id="n379">
      <data key="v_name">Fbxw11</data>
      <data key="v_abundance">NA</data>
      <data key="v_layers">2</data>
      <data key="v_group">2</data>
    </node>
    <node id="n380">
      <data key="v_name">Prkcz</data>
      <data key="v_abundance">NA</data>
      <data key="v_layers">2</data>
      <data key="v_group">2</data>
    </node>
    <node id="n381">
      <data key="v_name">Cbfa2t3</data>
      <data key="v_abundance">NA</data>
      <data key="v_layers">2</data>
      <data key="v_group">2</data>
    </node>
    <node id="n382">
      <data key="v_name">Cblb</data>
      <data key="v_abundance">NA</data>
      <data key="v_layers">2</data>
      <data key="v_group">2</data>
    </node>
    <node id="n383">
      <data key="v_name">Cbx5</data>
      <data key="v_abundance">NA</data>
      <data key="v_layers">2</data>
      <data key="v_group">2</data>
    </node>
    <node id="n384">
      <data key="v_name">Fmn2</data>
      <data key="v_abundance">NA</data>
      <data key="v_layers">2</data>
      <data key="v_group">2</data>
    </node>
    <node id="n385">
      <data key="v_name">Map2k4</data>
      <data key="v_abundance">NA</data>
      <data key="v_layers">2</data>
      <data key="v_group">2</data>
    </node>
    <node id="n386">
      <data key="v_name">Fnip1</data>
      <data key="v_abundance">NA</data>
      <data key="v_layers">2</data>
      <data key="v_group">2</data>
    </node>
    <node id="n387">
      <data key="v_name">Fnip2</data>
      <data key="v_abundance">NA</data>
      <data key="v_layers">2</data>
      <data key="v_group">2</data>
    </node>
    <node id="n388">
      <data key="v_name">Foxk2</data>
      <data key="v_abundance">NA</data>
      <data key="v_layers">2</data>
      <data key="v_group">2</data>
    </node>
    <node id="n389">
      <data key="v_name">Ccnc</data>
      <data key="v_abundance">NA</data>
      <data key="v_layers">2</data>
      <data key="v_group">2</data>
    </node>
    <node id="n390">
      <data key="v_name">Ccnj</data>
      <data key="v_abundance">NA</data>
      <data key="v_layers">2</data>
      <data key="v_group">2</data>
    </node>
    <node id="n391">
      <data key="v_name">Ccnjl</data>
      <data key="v_abundance">NA</data>
      <data key="v_layers">2</data>
      <data key="v_group">2</data>
    </node>
    <node id="n392">
      <data key="v_name">Mat2a</data>
      <data key="v_abundance">NA</data>
      <data key="v_layers">2</data>
      <data key="v_group">2</data>
    </node>
    <node id="n393">
      <data key="v_name">Hdgfrp3</data>
      <data key="v_abundance">NA</data>
      <data key="v_layers">2</data>
      <data key="v_group">2</data>
    </node>
    <node id="n394">
      <data key="v_name">Ftsj1</data>
      <data key="v_abundance">NA</data>
      <data key="v_layers">2</data>
      <data key="v_group">2</data>
    </node>
    <node id="n395">
      <data key="v_name">Fubp1</data>
      <data key="v_abundance">NA</data>
      <data key="v_layers">2</data>
      <data key="v_group">2</data>
    </node>
    <node id="n396">
      <data key="v_name">Cd93</data>
      <data key="v_abundance">NA</data>
      <data key="v_layers">2</data>
      <data key="v_group">2</data>
    </node>
    <node id="n397">
      <data key="v_name">Cd99l2</data>
      <data key="v_abundance">NA</data>
      <data key="v_layers">2</data>
      <data key="v_group">2</data>
    </node>
    <node id="n398">
      <data key="v_name">Cdadc1</data>
      <data key="v_abundance">NA</data>
      <data key="v_layers">2</data>
      <data key="v_group">2</data>
    </node>
    <node id="n399">
      <data key="v_name">Cdc42ep3</data>
      <data key="v_abundance">NA</data>
      <data key="v_layers">2</data>
      <data key="v_group">2</data>
    </node>
    <node id="n400">
      <data key="v_name">Galnt10</data>
      <data key="v_abundance">NA</data>
      <data key="v_layers">2</data>
      <data key="v_group">2</data>
    </node>
    <node id="n401">
      <data key="v_name">Megf9</data>
      <data key="v_abundance">NA</data>
      <data key="v_layers">2</data>
      <data key="v_group">2</data>
    </node>
    <node id="n402">
      <data key="v_name">Galnt15</data>
      <data key="v_abundance">NA</data>
      <data key="v_layers">2</data>
      <data key="v_group">2</data>
    </node>
    <node id="n403">
      <data key="v_name">Cdk13</data>
      <data key="v_abundance">NA</data>
      <data key="v_layers">2</data>
      <data key="v_group">2</data>
    </node>
    <node id="n404">
      <data key="v_name">Cdr2l</data>
      <data key="v_abundance">NA</data>
      <data key="v_layers">2</data>
      <data key="v_group">2</data>
    </node>
    <node id="n405">
      <data key="v_name">Cds2</data>
      <data key="v_abundance">NA</data>
      <data key="v_layers">2</data>
      <data key="v_group">2</data>
    </node>
    <node id="n406">
      <data key="v_name">Cebpa</data>
      <data key="v_abundance">NA</data>
      <data key="v_layers">2</data>
      <data key="v_group">2</data>
    </node>
    <node id="n407">
      <data key="v_name">Celf1</data>
      <data key="v_abundance">NA</data>
      <data key="v_layers">2</data>
      <data key="v_group">2</data>
    </node>
    <node id="n408">
      <data key="v_name">Celsr2</data>
      <data key="v_abundance">NA</data>
      <data key="v_layers">2</data>
      <data key="v_group">2</data>
    </node>
    <node id="n409">
      <data key="v_name">Cep350</data>
      <data key="v_abundance">NA</data>
      <data key="v_layers">2</data>
      <data key="v_group">2</data>
    </node>
    <node id="n410">
      <data key="v_name">Mlf2</data>
      <data key="v_abundance">NA</data>
      <data key="v_layers">2</data>
      <data key="v_group">2</data>
    </node>
    <node id="n411">
      <data key="v_name">Gid4</data>
      <data key="v_abundance">NA</data>
      <data key="v_layers">2</data>
      <data key="v_group">2</data>
    </node>
    <node id="n412">
      <data key="v_name">Chd3</data>
      <data key="v_abundance">NA</data>
      <data key="v_layers">2</data>
      <data key="v_group">2</data>
    </node>
    <node id="n413">
      <data key="v_name">Glmp</data>
      <data key="v_abundance">NA</data>
      <data key="v_layers">2</data>
      <data key="v_group">2</data>
    </node>
    <node id="n414">
      <data key="v_name">Mmp9</data>
      <data key="v_abundance">NA</data>
      <data key="v_layers">2</data>
      <data key="v_group">2</data>
    </node>
    <node id="n415">
      <data key="v_name">Glrb</data>
      <data key="v_abundance">NA</data>
      <data key="v_layers">2</data>
      <data key="v_group">2</data>
    </node>
    <node id="n416">
      <data key="v_name">Chka</data>
      <data key="v_abundance">NA</data>
      <data key="v_layers">2</data>
      <data key="v_group">2</data>
    </node>
    <node id="n417">
      <data key="v_name">Chp1</data>
      <data key="v_abundance">NA</data>
      <data key="v_layers">2</data>
      <data key="v_group">2</data>
    </node>
    <node id="n418">
      <data key="v_name">Tmem130</data>
      <data key="v_abundance">NA</data>
      <data key="v_layers">2</data>
      <data key="v_group">2</data>
    </node>
    <node id="n419">
      <data key="v_name">Mrfap1</data>
      <data key="v_abundance">NA</data>
      <data key="v_layers">2</data>
      <data key="v_group">2</data>
    </node>
    <node id="n420">
      <data key="v_name">Ckap4</data>
      <data key="v_abundance">NA</data>
      <data key="v_layers">2</data>
      <data key="v_group">2</data>
    </node>
    <node id="n421">
      <data key="v_name">Tmem136</data>
      <data key="v_abundance">NA</data>
      <data key="v_layers">2</data>
      <data key="v_group">2</data>
    </node>
    <node id="n422">
      <data key="v_name">Clk1</data>
      <data key="v_abundance">NA</data>
      <data key="v_layers">2</data>
      <data key="v_group">2</data>
    </node>
    <node id="n423">
      <data key="v_name">Msantd1</data>
      <data key="v_abundance">NA</data>
      <data key="v_layers">2</data>
      <data key="v_group">2</data>
    </node>
    <node id="n424">
      <data key="v_name">Gnao1</data>
      <data key="v_abundance">NA</data>
      <data key="v_layers">2</data>
      <data key="v_group">2</data>
    </node>
    <node id="n425">
      <data key="v_name">Gpd1</data>
      <data key="v_abundance">NA</data>
      <data key="v_layers">2</data>
      <data key="v_group">2</data>
    </node>
    <node id="n426">
      <data key="v_name">Gpm6b</data>
      <data key="v_abundance">NA</data>
      <data key="v_layers">2</data>
      <data key="v_group">2</data>
    </node>
    <node id="n427">
      <data key="v_name">Cops2</data>
      <data key="v_abundance">NA</data>
      <data key="v_layers">2</data>
      <data key="v_group">2</data>
    </node>
    <node id="n428">
      <data key="v_name">Coro1a</data>
      <data key="v_abundance">NA</data>
      <data key="v_layers">2</data>
      <data key="v_group">2</data>
    </node>
    <node id="n429">
      <data key="v_name">Cpeb2</data>
      <data key="v_abundance">NA</data>
      <data key="v_layers">2</data>
      <data key="v_group">2</data>
    </node>
    <node id="n430">
      <data key="v_name">Gpr89</data>
      <data key="v_abundance">NA</data>
      <data key="v_layers">2</data>
      <data key="v_group">2</data>
    </node>
    <node id="n431">
      <data key="v_name">Gprin3</data>
      <data key="v_abundance">NA</data>
      <data key="v_layers">2</data>
      <data key="v_group">2</data>
    </node>
    <node id="n432">
      <data key="v_name">Rnf216</data>
      <data key="v_abundance">NA</data>
      <data key="v_layers">2</data>
      <data key="v_group">2</data>
    </node>
    <node id="n433">
      <data key="v_name">Cps1</data>
      <data key="v_abundance">NA</data>
      <data key="v_layers">2</data>
      <data key="v_group">2</data>
    </node>
    <node id="n434">
      <data key="v_name">Cpsf2</data>
      <data key="v_abundance">NA</data>
      <data key="v_layers">2</data>
      <data key="v_group">2</data>
    </node>
    <node id="n435">
      <data key="v_name">N4bp2</data>
      <data key="v_abundance">NA</data>
      <data key="v_layers">2</data>
      <data key="v_group">2</data>
    </node>
    <node id="n436">
      <data key="v_name">Crebzf</data>
      <data key="v_abundance">NA</data>
      <data key="v_layers">2</data>
      <data key="v_group">2</data>
    </node>
    <node id="n437">
      <data key="v_name">Gria4</data>
      <data key="v_abundance">NA</data>
      <data key="v_layers">2</data>
      <data key="v_group">2</data>
    </node>
    <node id="n438">
      <data key="v_name">Cry2</data>
      <data key="v_abundance">NA</data>
      <data key="v_layers">2</data>
      <data key="v_group">2</data>
    </node>
    <node id="n439">
      <data key="v_name">Cs</data>
      <data key="v_abundance">NA</data>
      <data key="v_layers">2</data>
      <data key="v_group">2</data>
    </node>
    <node id="n440">
      <data key="v_name">Csmd1</data>
      <data key="v_abundance">NA</data>
      <data key="v_layers">2</data>
      <data key="v_group">2</data>
    </node>
    <node id="n441">
      <data key="v_name">Gsr</data>
      <data key="v_abundance">NA</data>
      <data key="v_layers">2</data>
      <data key="v_group">2</data>
    </node>
    <node id="n442">
      <data key="v_name">Csnk1e</data>
      <data key="v_abundance">NA</data>
      <data key="v_layers">2</data>
      <data key="v_group">2</data>
    </node>
    <node id="n443">
      <data key="v_name">Elavl2</data>
      <data key="v_abundance">NA</data>
      <data key="v_layers">2</data>
      <data key="v_group">2</data>
    </node>
    <node id="n444">
      <data key="v_name">Runx1</data>
      <data key="v_abundance">NA</data>
      <data key="v_layers">2</data>
      <data key="v_group">2</data>
    </node>
    <node id="n445">
      <data key="v_name">Ctsl</data>
      <data key="v_abundance">NA</data>
      <data key="v_layers">2</data>
      <data key="v_group">2</data>
    </node>
    <node id="n446">
      <data key="v_name">Cyfip1</data>
      <data key="v_abundance">NA</data>
      <data key="v_layers">2</data>
      <data key="v_group">2</data>
    </node>
    <node id="n447">
      <data key="v_name">Cyp51</data>
      <data key="v_abundance">NA</data>
      <data key="v_layers">2</data>
      <data key="v_group">2</data>
    </node>
    <node id="n448">
      <data key="v_name">Sbno1</data>
      <data key="v_abundance">NA</data>
      <data key="v_layers">2</data>
      <data key="v_group">2</data>
    </node>
    <node id="n449">
      <data key="v_name">Nf2</data>
      <data key="v_abundance">NA</data>
      <data key="v_layers">2</data>
      <data key="v_group">2</data>
    </node>
    <node id="n450">
      <data key="v_name">Kitl</data>
      <data key="v_abundance">NA</data>
      <data key="v_layers">2</data>
      <data key="v_group">2</data>
    </node>
    <node id="n451">
      <data key="v_name">Hip1</data>
      <data key="v_abundance">NA</data>
      <data key="v_layers">2</data>
      <data key="v_group">2</data>
    </node>
    <node id="n452">
      <data key="v_name">Hipk1</data>
      <data key="v_abundance">NA</data>
      <data key="v_layers">2</data>
      <data key="v_group">2</data>
    </node>
    <node id="n453">
      <data key="v_name">Nfia</data>
      <data key="v_abundance">NA</data>
      <data key="v_layers">2</data>
      <data key="v_group">2</data>
    </node>
    <node id="n454">
      <data key="v_name">D17Wsu92e</data>
      <data key="v_abundance">NA</data>
      <data key="v_layers">2</data>
      <data key="v_group">2</data>
    </node>
    <node id="n455">
      <data key="v_name">D430041D05Rik</data>
      <data key="v_abundance">NA</data>
      <data key="v_layers">2</data>
      <data key="v_group">2</data>
    </node>
    <node id="n456">
      <data key="v_name">Scn2a1</data>
      <data key="v_abundance">NA</data>
      <data key="v_layers">2</data>
      <data key="v_group">2</data>
    </node>
    <node id="n457">
      <data key="v_name">Hmgcll1</data>
      <data key="v_abundance">NA</data>
      <data key="v_layers">2</data>
      <data key="v_group">2</data>
    </node>
    <node id="n458">
      <data key="v_name">Dab1</data>
      <data key="v_abundance">NA</data>
      <data key="v_layers">2</data>
      <data key="v_group">2</data>
    </node>
    <node id="n459">
      <data key="v_name">Homer1</data>
      <data key="v_abundance">NA</data>
      <data key="v_layers">2</data>
      <data key="v_group">2</data>
    </node>
    <node id="n460">
      <data key="v_name">Sec63</data>
      <data key="v_abundance">NA</data>
      <data key="v_layers">2</data>
      <data key="v_group">2</data>
    </node>
    <node id="n461">
      <data key="v_name">Tulp3</data>
      <data key="v_abundance">NA</data>
      <data key="v_layers">2</data>
      <data key="v_group">2</data>
    </node>
    <node id="n462">
      <data key="v_name">Dcx</data>
      <data key="v_abundance">NA</data>
      <data key="v_layers">2</data>
      <data key="v_group">2</data>
    </node>
    <node id="n463">
      <data key="v_name">Ddit4</data>
      <data key="v_abundance">NA</data>
      <data key="v_layers">2</data>
      <data key="v_group">2</data>
    </node>
    <node id="n464">
      <data key="v_name">Hspa12a</data>
      <data key="v_abundance">NA</data>
      <data key="v_layers">2</data>
      <data key="v_group">2</data>
    </node>
    <node id="n465">
      <data key="v_name">Npat</data>
      <data key="v_abundance">NA</data>
      <data key="v_layers">2</data>
      <data key="v_group">2</data>
    </node>
    <node id="n466">
      <data key="v_name">Ddx3y</data>
      <data key="v_abundance">NA</data>
      <data key="v_layers">2</data>
      <data key="v_group">2</data>
    </node>
    <node id="n467">
      <data key="v_name">Serinc3</data>
      <data key="v_abundance">NA</data>
      <data key="v_layers">2</data>
      <data key="v_group">2</data>
    </node>
    <node id="n468">
      <data key="v_name">Ube2q1</data>
      <data key="v_abundance">NA</data>
      <data key="v_layers">2</data>
      <data key="v_group">2</data>
    </node>
    <node id="n469">
      <data key="v_name">Ube2ql1</data>
      <data key="v_abundance">NA</data>
      <data key="v_layers">2</data>
      <data key="v_group">2</data>
    </node>
    <node id="n470">
      <data key="v_name">Ide</data>
      <data key="v_abundance">NA</data>
      <data key="v_layers">2</data>
      <data key="v_group">2</data>
    </node>
    <node id="n471">
      <data key="v_name">Dgki</data>
      <data key="v_abundance">NA</data>
      <data key="v_layers">2</data>
      <data key="v_group">2</data>
    </node>
    <node id="n472">
      <data key="v_name">Dhcr7</data>
      <data key="v_abundance">NA</data>
      <data key="v_layers">2</data>
      <data key="v_group">2</data>
    </node>
    <node id="n473">
      <data key="v_name">Igdcc4</data>
      <data key="v_abundance">NA</data>
      <data key="v_layers">2</data>
      <data key="v_group">2</data>
    </node>
    <node id="n474">
      <data key="v_name">Dip2a</data>
      <data key="v_abundance">NA</data>
      <data key="v_layers">2</data>
      <data key="v_group">2</data>
    </node>
    <node id="n475">
      <data key="v_name">Dip2b</data>
      <data key="v_abundance">NA</data>
      <data key="v_layers">2</data>
      <data key="v_group">2</data>
    </node>
    <node id="n476">
      <data key="v_name">Diras2</data>
      <data key="v_abundance">NA</data>
      <data key="v_layers">2</data>
      <data key="v_group">2</data>
    </node>
    <node id="n477">
      <data key="v_name">Dlg2</data>
      <data key="v_abundance">NA</data>
      <data key="v_layers">2</data>
      <data key="v_group">2</data>
    </node>
    <node id="n478">
      <data key="v_name">Dlg5</data>
      <data key="v_abundance">NA</data>
      <data key="v_layers">2</data>
      <data key="v_group">2</data>
    </node>
    <node id="n479">
      <data key="v_name">Il10</data>
      <data key="v_abundance">NA</data>
      <data key="v_layers">2</data>
      <data key="v_group">2</data>
    </node>
    <node id="n480">
      <data key="v_name">Usp22</data>
      <data key="v_abundance">NA</data>
      <data key="v_layers">2</data>
      <data key="v_group">2</data>
    </node>
    <node id="n481">
      <data key="v_name">Dmxl1</data>
      <data key="v_abundance">NA</data>
      <data key="v_layers">2</data>
      <data key="v_group">2</data>
    </node>
    <node id="n482">
      <data key="v_name">Dmxl2</data>
      <data key="v_abundance">NA</data>
      <data key="v_layers">2</data>
      <data key="v_group">2</data>
    </node>
    <node id="n483">
      <data key="v_name">Dnm1</data>
      <data key="v_abundance">NA</data>
      <data key="v_layers">2</data>
      <data key="v_group">2</data>
    </node>
    <node id="n484">
      <data key="v_name">Dnm1l</data>
      <data key="v_abundance">NA</data>
      <data key="v_layers">2</data>
      <data key="v_group">2</data>
    </node>
    <node id="n485">
      <data key="v_name">Impad1</data>
      <data key="v_abundance">NA</data>
      <data key="v_layers">2</data>
      <data key="v_group">2</data>
    </node>
    <node id="n486">
      <data key="v_name">Dot1l</data>
      <data key="v_abundance">NA</data>
      <data key="v_layers">2</data>
      <data key="v_group">2</data>
    </node>
    <node id="n487">
      <data key="v_name">Dph3</data>
      <data key="v_abundance">NA</data>
      <data key="v_layers">2</data>
      <data key="v_group">2</data>
    </node>
    <node id="n488">
      <data key="v_name">Vps26a</data>
      <data key="v_abundance">NA</data>
      <data key="v_layers">2</data>
      <data key="v_group">2</data>
    </node>
    <node id="n489">
      <data key="v_name">Osbpl2</data>
      <data key="v_abundance">NA</data>
      <data key="v_layers">2</data>
      <data key="v_group">2</data>
    </node>
    <node id="n490">
      <data key="v_name">Stat1</data>
      <data key="v_abundance">NA</data>
      <data key="v_layers">2</data>
      <data key="v_group">2</data>
    </node>
    <node id="n491">
      <data key="v_name">Ipo9</data>
      <data key="v_abundance">NA</data>
      <data key="v_layers">2</data>
      <data key="v_group">2</data>
    </node>
    <node id="n492">
      <data key="v_name">Dusp26</data>
      <data key="v_abundance">NA</data>
      <data key="v_layers">2</data>
      <data key="v_group">2</data>
    </node>
    <node id="n493">
      <data key="v_name">Irgq</data>
      <data key="v_abundance">NA</data>
      <data key="v_layers">2</data>
      <data key="v_group">2</data>
    </node>
    <node id="n494">
      <data key="v_name">P2ry1</data>
      <data key="v_abundance">NA</data>
      <data key="v_layers">2</data>
      <data key="v_group">2</data>
    </node>
    <node id="n495">
      <data key="v_name">Stradb</data>
      <data key="v_abundance">NA</data>
      <data key="v_layers">2</data>
      <data key="v_group">2</data>
    </node>
    <node id="n496">
      <data key="v_name">Lysmd4</data>
      <data key="v_abundance">NA</data>
      <data key="v_layers">2</data>
      <data key="v_group">2</data>
    </node>
    <node id="n497">
      <data key="v_name">E2f2</data>
      <data key="v_abundance">NA</data>
      <data key="v_layers">2</data>
      <data key="v_group">2</data>
    </node>
    <node id="n498">
      <data key="v_name">E2f3</data>
      <data key="v_abundance">NA</data>
      <data key="v_layers">2</data>
      <data key="v_group">2</data>
    </node>
    <node id="n499">
      <data key="v_name">Eaf1</data>
      <data key="v_abundance">NA</data>
      <data key="v_layers">2</data>
      <data key="v_group">2</data>
    </node>
    <node id="n500">
      <data key="v_name">Eci1</data>
      <data key="v_abundance">NA</data>
      <data key="v_layers">2</data>
      <data key="v_group">2</data>
    </node>
    <node id="n501">
      <data key="v_name">Itsn2</data>
      <data key="v_abundance">NA</data>
      <data key="v_layers">2</data>
      <data key="v_group">2</data>
    </node>
    <node id="n502">
      <data key="v_name">Iws1</data>
      <data key="v_abundance">NA</data>
      <data key="v_layers">2</data>
      <data key="v_group">2</data>
    </node>
    <node id="n503">
      <data key="v_name">Jakmip2</data>
      <data key="v_abundance">NA</data>
      <data key="v_layers">2</data>
      <data key="v_group">2</data>
    </node>
    <node id="n504">
      <data key="v_name">Efna5</data>
      <data key="v_abundance">NA</data>
      <data key="v_layers">2</data>
      <data key="v_group">2</data>
    </node>
    <node id="n505">
      <data key="v_name">Egr1</data>
      <data key="v_abundance">NA</data>
      <data key="v_layers">2</data>
      <data key="v_group">2</data>
    </node>
    <node id="n506">
      <data key="v_name">Kbtbd2</data>
      <data key="v_abundance">NA</data>
      <data key="v_layers">2</data>
      <data key="v_group">2</data>
    </node>
    <node id="n507">
      <data key="v_name">Kcnh7</data>
      <data key="v_abundance">NA</data>
      <data key="v_layers">2</data>
      <data key="v_group">2</data>
    </node>
    <node id="n508">
      <data key="v_name">Eif5a</data>
      <data key="v_abundance">NA</data>
      <data key="v_layers">2</data>
      <data key="v_group">2</data>
    </node>
    <node id="n509">
      <data key="v_name">Kcnj2</data>
      <data key="v_abundance">NA</data>
      <data key="v_layers">2</data>
      <data key="v_group">2</data>
    </node>
    <node id="n510">
      <data key="v_name">Elfn2</data>
      <data key="v_abundance">NA</data>
      <data key="v_layers">2</data>
      <data key="v_group">2</data>
    </node>
    <node id="n511">
      <data key="v_name">Kcnk1</data>
      <data key="v_abundance">NA</data>
      <data key="v_layers">2</data>
      <data key="v_group">2</data>
    </node>
    <node id="n512">
      <data key="v_name">Ndfip2</data>
      <data key="v_abundance">NA</data>
      <data key="v_layers">2</data>
      <data key="v_group">2</data>
    </node>
    <node id="n513">
      <data key="v_name">Kctd7</data>
      <data key="v_abundance">NA</data>
      <data key="v_layers">2</data>
      <data key="v_group">2</data>
    </node>
    <node id="n514">
      <data key="v_name">Emilin2</data>
      <data key="v_abundance">NA</data>
      <data key="v_layers">2</data>
      <data key="v_group">2</data>
    </node>
    <node id="n515">
      <data key="v_name">Kdelr2</data>
      <data key="v_abundance">NA</data>
      <data key="v_layers">2</data>
      <data key="v_group">2</data>
    </node>
    <node id="n516">
      <data key="v_name">Hdx</data>
      <data key="v_abundance">NA</data>
      <data key="v_layers">2</data>
      <data key="v_group">2</data>
    </node>
    <node id="n517">
      <data key="v_name">Eno2</data>
      <data key="v_abundance">NA</data>
      <data key="v_layers">2</data>
      <data key="v_group">2</data>
    </node>
    <node id="n518">
      <data key="v_name">Entpd7</data>
      <data key="v_abundance">NA</data>
      <data key="v_layers">2</data>
      <data key="v_group">2</data>
    </node>
    <node id="n519">
      <data key="v_name">Ep300</data>
      <data key="v_abundance">NA</data>
      <data key="v_layers">2</data>
      <data key="v_group">2</data>
    </node>
    <node id="n520">
      <data key="v_name">Kit</data>
      <data key="v_abundance">NA</data>
      <data key="v_layers">2</data>
      <data key="v_group">2</data>
    </node>
    <node id="n521">
      <data key="v_name">Gabpb2</data>
      <data key="v_abundance">NA</data>
      <data key="v_layers">2</data>
      <data key="v_group">2</data>
    </node>
    <node id="n522">
      <data key="v_name">Slc9a2</data>
      <data key="v_abundance">NA</data>
      <data key="v_layers">2</data>
      <data key="v_group">2</data>
    </node>
    <node id="n523">
      <data key="v_name">Epha7</data>
      <data key="v_abundance">NA</data>
      <data key="v_layers">2</data>
      <data key="v_group">2</data>
    </node>
    <node id="n524">
      <data key="v_name">Ephb2</data>
      <data key="v_abundance">NA</data>
      <data key="v_layers">2</data>
      <data key="v_group">2</data>
    </node>
    <node id="n525">
      <data key="v_name">Eps15</data>
      <data key="v_abundance">NA</data>
      <data key="v_layers">2</data>
      <data key="v_group">2</data>
    </node>
    <node id="n526">
      <data key="v_name">Klhl42</data>
      <data key="v_abundance">NA</data>
      <data key="v_layers">2</data>
      <data key="v_group">2</data>
    </node>
    <node id="n527">
      <data key="v_name">Klhl5</data>
      <data key="v_abundance">NA</data>
      <data key="v_layers">2</data>
      <data key="v_group">2</data>
    </node>
    <node id="n528">
      <data key="v_name">Ercc6</data>
      <data key="v_abundance">NA</data>
      <data key="v_layers">2</data>
      <data key="v_group">2</data>
    </node>
    <node id="n529">
      <data key="v_name">Mex3a</data>
      <data key="v_abundance">NA</data>
      <data key="v_layers">2</data>
      <data key="v_group">2</data>
    </node>
    <node id="n530">
      <data key="v_name">Pias3</data>
      <data key="v_abundance">NA</data>
      <data key="v_layers">2</data>
      <data key="v_group">2</data>
    </node>
    <node id="n531">
      <data key="v_name">Kpnb1</data>
      <data key="v_abundance">NA</data>
      <data key="v_layers">2</data>
      <data key="v_group">2</data>
    </node>
    <node id="n532">
      <data key="v_name">L1cam</data>
      <data key="v_abundance">NA</data>
      <data key="v_layers">2</data>
      <data key="v_group">2</data>
    </node>
    <node id="n533">
      <data key="v_name">Pik3r1</data>
      <data key="v_abundance">NA</data>
      <data key="v_layers">2</data>
      <data key="v_group">2</data>
    </node>
    <node id="n534">
      <data key="v_name">Laptm4a</data>
      <data key="v_abundance">NA</data>
      <data key="v_layers">2</data>
      <data key="v_group">2</data>
    </node>
    <node id="n535">
      <data key="v_name">Ezh2</data>
      <data key="v_abundance">NA</data>
      <data key="v_layers">2</data>
      <data key="v_group">2</data>
    </node>
    <node id="n536">
      <data key="v_name">Thsd7b</data>
      <data key="v_abundance">NA</data>
      <data key="v_layers">2</data>
      <data key="v_group">2</data>
    </node>
    <node id="n537">
      <data key="v_name">Lhfpl4</data>
      <data key="v_abundance">NA</data>
      <data key="v_layers">2</data>
      <data key="v_group">2</data>
    </node>
    <node id="n538">
      <data key="v_name">Rb1</data>
      <data key="v_abundance">NA</data>
      <data key="v_layers">2</data>
      <data key="v_group">2</data>
    </node>
    <node id="n539">
      <data key="v_name">Fam168b</data>
      <data key="v_abundance">NA</data>
      <data key="v_layers">2</data>
      <data key="v_group">2</data>
    </node>
    <node id="n540">
      <data key="v_name">Spock2</data>
      <data key="v_abundance">NA</data>
      <data key="v_layers">2</data>
      <data key="v_group">2</data>
    </node>
    <node id="n541">
      <data key="v_name">Lman1</data>
      <data key="v_abundance">NA</data>
      <data key="v_layers">2</data>
      <data key="v_group">2</data>
    </node>
    <node id="n542">
      <data key="v_name">Spry1</data>
      <data key="v_abundance">NA</data>
      <data key="v_layers">2</data>
      <data key="v_group">2</data>
    </node>
    <node id="n543">
      <data key="v_name">Fam210b</data>
      <data key="v_abundance">NA</data>
      <data key="v_layers">2</data>
      <data key="v_group">2</data>
    </node>
    <node id="n544">
      <data key="v_name">Lonrf3</data>
      <data key="v_abundance">NA</data>
      <data key="v_layers">2</data>
      <data key="v_group">2</data>
    </node>
    <node id="n545">
      <data key="v_name">Pparg</data>
      <data key="v_abundance">NA</data>
      <data key="v_layers">2</data>
      <data key="v_group">2</data>
    </node>
    <node id="n546">
      <data key="v_name">Fam76b</data>
      <data key="v_abundance">NA</data>
      <data key="v_layers">2</data>
      <data key="v_group">2</data>
    </node>
    <node id="n547">
      <data key="v_name">Fasl</data>
      <data key="v_abundance">NA</data>
      <data key="v_layers">2</data>
      <data key="v_group">2</data>
    </node>
    <node id="n548">
      <data key="v_name">Gnl3l</data>
      <data key="v_abundance">NA</data>
      <data key="v_layers">2</data>
      <data key="v_group">2</data>
    </node>
    <node id="n549">
      <data key="v_name">Lsamp</data>
      <data key="v_abundance">NA</data>
      <data key="v_layers">2</data>
      <data key="v_group">2</data>
    </node>
    <node id="n550">
      <data key="v_name">Fbxo11</data>
      <data key="v_abundance">NA</data>
      <data key="v_layers">2</data>
      <data key="v_group">2</data>
    </node>
    <node id="n551">
      <data key="v_name">Stk39</data>
      <data key="v_abundance">NA</data>
      <data key="v_layers">2</data>
      <data key="v_group">2</data>
    </node>
    <node id="n552">
      <data key="v_name">Prickle2</data>
      <data key="v_abundance">NA</data>
      <data key="v_layers">2</data>
      <data key="v_group">2</data>
    </node>
    <node id="n553">
      <data key="v_name">Prkaa1</data>
      <data key="v_abundance">NA</data>
      <data key="v_layers">2</data>
      <data key="v_group">2</data>
    </node>
    <node id="n554">
      <data key="v_name">Lyrm9</data>
      <data key="v_abundance">NA</data>
      <data key="v_layers">2</data>
      <data key="v_group">2</data>
    </node>
    <node id="n555">
      <data key="v_name">Fem1b</data>
      <data key="v_abundance">NA</data>
      <data key="v_layers">2</data>
      <data key="v_group">2</data>
    </node>
    <node id="n556">
      <data key="v_name">Macf1</data>
      <data key="v_abundance">NA</data>
      <data key="v_layers">2</data>
      <data key="v_group">2</data>
    </node>
    <node id="n557">
      <data key="v_name">Fkbp1a</data>
      <data key="v_abundance">NA</data>
      <data key="v_layers">2</data>
      <data key="v_group">2</data>
    </node>
    <node id="n558">
      <data key="v_name">Fkbp1b</data>
      <data key="v_abundance">NA</data>
      <data key="v_layers">2</data>
      <data key="v_group">2</data>
    </node>
    <node id="n559">
      <data key="v_name">Flrt2</data>
      <data key="v_abundance">NA</data>
      <data key="v_layers">2</data>
      <data key="v_group">2</data>
    </node>
    <node id="n560">
      <data key="v_name">Map2</data>
      <data key="v_abundance">NA</data>
      <data key="v_layers">2</data>
      <data key="v_group">2</data>
    </node>
    <node id="n561">
      <data key="v_name">Map3k1</data>
      <data key="v_abundance">NA</data>
      <data key="v_layers">2</data>
      <data key="v_group">2</data>
    </node>
    <node id="n562">
      <data key="v_name">Fnta</data>
      <data key="v_abundance">NA</data>
      <data key="v_layers">2</data>
      <data key="v_group">2</data>
    </node>
    <node id="n563">
      <data key="v_name">Map4k4</data>
      <data key="v_abundance">NA</data>
      <data key="v_layers">2</data>
      <data key="v_group">2</data>
    </node>
    <node id="n564">
      <data key="v_name">Map7d1</data>
      <data key="v_abundance">NA</data>
      <data key="v_layers">2</data>
      <data key="v_group">2</data>
    </node>
    <node id="n565">
      <data key="v_name">Psip1</data>
      <data key="v_abundance">NA</data>
      <data key="v_layers">2</data>
      <data key="v_group">2</data>
    </node>
    <node id="n566">
      <data key="v_name">Syt2</data>
      <data key="v_abundance">NA</data>
      <data key="v_layers">2</data>
      <data key="v_group">2</data>
    </node>
    <node id="n567">
      <data key="v_name">Foxk1</data>
      <data key="v_abundance">NA</data>
      <data key="v_layers">2</data>
      <data key="v_group">2</data>
    </node>
    <node id="n568">
      <data key="v_name">Foxn3</data>
      <data key="v_abundance">NA</data>
      <data key="v_layers">2</data>
      <data key="v_group">2</data>
    </node>
    <node id="n569">
      <data key="v_name">Foxp1</data>
      <data key="v_abundance">NA</data>
      <data key="v_layers">2</data>
      <data key="v_group">2</data>
    </node>
    <node id="n570">
      <data key="v_name">Pten</data>
      <data key="v_abundance">NA</data>
      <data key="v_layers">2</data>
      <data key="v_group">2</data>
    </node>
    <node id="n571">
      <data key="v_name">Marcksl1</data>
      <data key="v_abundance">NA</data>
      <data key="v_layers">2</data>
      <data key="v_group">2</data>
    </node>
    <node id="n572">
      <data key="v_name">Ptprd</data>
      <data key="v_abundance">NA</data>
      <data key="v_layers">2</data>
      <data key="v_group">2</data>
    </node>
    <node id="n573">
      <data key="v_name">Tbc1d23</data>
      <data key="v_abundance">NA</data>
      <data key="v_layers">2</data>
      <data key="v_group">2</data>
    </node>
    <node id="n574">
      <data key="v_name">Ptprg</data>
      <data key="v_abundance">NA</data>
      <data key="v_layers">2</data>
      <data key="v_group">2</data>
    </node>
    <node id="n575">
      <data key="v_name">Gabrg3</data>
      <data key="v_abundance">NA</data>
      <data key="v_layers">2</data>
      <data key="v_group">2</data>
    </node>
    <node id="n576">
      <data key="v_name">Tcf4</data>
      <data key="v_abundance">NA</data>
      <data key="v_layers">2</data>
      <data key="v_group">2</data>
    </node>
    <node id="n577">
      <data key="v_name">Galnt7</data>
      <data key="v_abundance">NA</data>
      <data key="v_layers">2</data>
      <data key="v_group">2</data>
    </node>
    <node id="n578">
      <data key="v_name">Meox2</data>
      <data key="v_abundance">NA</data>
      <data key="v_layers">2</data>
      <data key="v_group">2</data>
    </node>
    <node id="n579">
      <data key="v_name">Mesdc2</data>
      <data key="v_abundance">NA</data>
      <data key="v_layers">2</data>
      <data key="v_group">2</data>
    </node>
    <node id="n580">
      <data key="v_name">Sdc2</data>
      <data key="v_abundance">NA</data>
      <data key="v_layers">2</data>
      <data key="v_group">2</data>
    </node>
    <node id="n581">
      <data key="v_name">Gcnt1</data>
      <data key="v_abundance">NA</data>
      <data key="v_layers">2</data>
      <data key="v_group">2</data>
    </node>
    <node id="n582">
      <data key="v_name">Mfsd4</data>
      <data key="v_abundance">NA</data>
      <data key="v_layers">2</data>
      <data key="v_group">2</data>
    </node>
    <node id="n583">
      <data key="v_name">Mgat3</data>
      <data key="v_abundance">NA</data>
      <data key="v_layers">2</data>
      <data key="v_group">2</data>
    </node>
    <node id="n584">
      <data key="v_name">Mgat4a</data>
      <data key="v_abundance">NA</data>
      <data key="v_layers">2</data>
      <data key="v_group">2</data>
    </node>
    <node id="n585">
      <data key="v_name">Tgfbr3</data>
      <data key="v_abundance">NA</data>
      <data key="v_layers">2</data>
      <data key="v_group">2</data>
    </node>
    <node id="n586">
      <data key="v_name">Mllt11</data>
      <data key="v_abundance">NA</data>
      <data key="v_layers">2</data>
      <data key="v_group">2</data>
    </node>
    <node id="n587">
      <data key="v_name">Rapgef6</data>
      <data key="v_abundance">NA</data>
      <data key="v_layers">2</data>
      <data key="v_group">2</data>
    </node>
    <node id="n588">
      <data key="v_name">Mmp16</data>
      <data key="v_abundance">NA</data>
      <data key="v_layers">2</data>
      <data key="v_group">2</data>
    </node>
    <node id="n589">
      <data key="v_name">Glb1</data>
      <data key="v_abundance">NA</data>
      <data key="v_layers">2</data>
      <data key="v_group">2</data>
    </node>
    <node id="n590">
      <data key="v_name">Glce</data>
      <data key="v_abundance">NA</data>
      <data key="v_layers">2</data>
      <data key="v_group">2</data>
    </node>
    <node id="n591">
      <data key="v_name">Ubr3</data>
      <data key="v_abundance">NA</data>
      <data key="v_layers">2</data>
      <data key="v_group">2</data>
    </node>
    <node id="n592">
      <data key="v_name">Moap1</data>
      <data key="v_abundance">NA</data>
      <data key="v_layers">2</data>
      <data key="v_group">2</data>
    </node>
    <node id="n593">
      <data key="v_name">Mob1a</data>
      <data key="v_abundance">NA</data>
      <data key="v_layers">2</data>
      <data key="v_group">2</data>
    </node>
    <node id="n594">
      <data key="v_name">Mob1b</data>
      <data key="v_abundance">NA</data>
      <data key="v_layers">2</data>
      <data key="v_group">2</data>
    </node>
    <node id="n595">
      <data key="v_name">Tln2</data>
      <data key="v_abundance">NA</data>
      <data key="v_layers">2</data>
      <data key="v_group">2</data>
    </node>
    <node id="n596">
      <data key="v_name">Ubxn2a</data>
      <data key="v_abundance">NA</data>
      <data key="v_layers">2</data>
      <data key="v_group">2</data>
    </node>
    <node id="n597">
      <data key="v_name">Tmc7</data>
      <data key="v_abundance">NA</data>
      <data key="v_layers">2</data>
      <data key="v_group">2</data>
    </node>
    <node id="n598">
      <data key="v_name">Rbfox2</data>
      <data key="v_abundance">NA</data>
      <data key="v_layers">2</data>
      <data key="v_group">2</data>
    </node>
    <node id="n599">
      <data key="v_name">Nrsn1</data>
      <data key="v_abundance">NA</data>
      <data key="v_layers">2</data>
      <data key="v_group">2</data>
    </node>
    <node id="n600">
      <data key="v_name">Gm15800</data>
      <data key="v_abundance">NA</data>
      <data key="v_layers">2</data>
      <data key="v_group">2</data>
    </node>
    <node id="n601">
      <data key="v_name">Nudt19</data>
      <data key="v_abundance">NA</data>
      <data key="v_layers">2</data>
      <data key="v_group">2</data>
    </node>
    <node id="n602">
      <data key="v_name">Mrpl35</data>
      <data key="v_abundance">NA</data>
      <data key="v_layers">2</data>
      <data key="v_group">2</data>
    </node>
    <node id="n603">
      <data key="v_name">Rdh13</data>
      <data key="v_abundance">NA</data>
      <data key="v_layers">2</data>
      <data key="v_group">2</data>
    </node>
    <node id="n604">
      <data key="v_name">Grin3a</data>
      <data key="v_abundance">NA</data>
      <data key="v_layers">2</data>
      <data key="v_group">2</data>
    </node>
    <node id="n605">
      <data key="v_name">Pom121</data>
      <data key="v_abundance">NA</data>
      <data key="v_layers">2</data>
      <data key="v_group">2</data>
    </node>
    <node id="n606">
      <data key="v_name">Srprb</data>
      <data key="v_abundance">NA</data>
      <data key="v_layers">2</data>
      <data key="v_group">2</data>
    </node>
    <node id="n607">
      <data key="v_name">Msi2</data>
      <data key="v_abundance">NA</data>
      <data key="v_layers">2</data>
      <data key="v_group">2</data>
    </node>
    <node id="n608">
      <data key="v_name">Gnaq</data>
      <data key="v_abundance">NA</data>
      <data key="v_layers">2</data>
      <data key="v_group">2</data>
    </node>
    <node id="n609">
      <data key="v_name">Gnb4</data>
      <data key="v_abundance">NA</data>
      <data key="v_layers">2</data>
      <data key="v_group">2</data>
    </node>
    <node id="n610">
      <data key="v_name">Gne</data>
      <data key="v_abundance">NA</data>
      <data key="v_layers">2</data>
      <data key="v_group">2</data>
    </node>
    <node id="n611">
      <data key="v_name">Gng12</data>
      <data key="v_abundance">NA</data>
      <data key="v_layers">2</data>
      <data key="v_group">2</data>
    </node>
    <node id="n612">
      <data key="v_name">Gns</data>
      <data key="v_abundance">NA</data>
      <data key="v_layers">2</data>
      <data key="v_group">2</data>
    </node>
    <node id="n613">
      <data key="v_name">Rhobtb3</data>
      <data key="v_abundance">NA</data>
      <data key="v_layers">2</data>
      <data key="v_group">2</data>
    </node>
    <node id="n614">
      <data key="v_name">Golm1</data>
      <data key="v_abundance">NA</data>
      <data key="v_layers">2</data>
      <data key="v_group">2</data>
    </node>
    <node id="n615">
      <data key="v_name">Ppp1r9b</data>
      <data key="v_abundance">NA</data>
      <data key="v_layers">2</data>
      <data key="v_group">2</data>
    </node>
    <node id="n616">
      <data key="v_name">Gpam</data>
      <data key="v_abundance">NA</data>
      <data key="v_layers">2</data>
      <data key="v_group">2</data>
    </node>
    <node id="n617">
      <data key="v_name">Rmnd5a</data>
      <data key="v_abundance">NA</data>
      <data key="v_layers">2</data>
      <data key="v_group">2</data>
    </node>
    <node id="n618">
      <data key="v_name">Rnf138</data>
      <data key="v_abundance">NA</data>
      <data key="v_layers">2</data>
      <data key="v_group">2</data>
    </node>
    <node id="n619">
      <data key="v_name">Zfyve27</data>
      <data key="v_abundance">NA</data>
      <data key="v_layers">2</data>
      <data key="v_group">2</data>
    </node>
    <node id="n620">
      <data key="v_name">Wdr37</data>
      <data key="v_abundance">NA</data>
      <data key="v_layers">2</data>
      <data key="v_group">2</data>
    </node>
    <node id="n621">
      <data key="v_name">Pabpc5</data>
      <data key="v_abundance">NA</data>
      <data key="v_layers">2</data>
      <data key="v_group">2</data>
    </node>
    <node id="n622">
      <data key="v_name">Gprc5b</data>
      <data key="v_abundance">NA</data>
      <data key="v_layers">2</data>
      <data key="v_group">2</data>
    </node>
    <node id="n623">
      <data key="v_name">Mysm1</data>
      <data key="v_abundance">NA</data>
      <data key="v_layers">2</data>
      <data key="v_group">2</data>
    </node>
    <node id="n624">
      <data key="v_name">Itgb1</data>
      <data key="v_abundance">NA</data>
      <data key="v_layers">2</data>
      <data key="v_group">2</data>
    </node>
    <node id="n625">
      <data key="v_name">Tnrc6b</data>
      <data key="v_abundance">NA</data>
      <data key="v_layers">2</data>
      <data key="v_group">2</data>
    </node>
    <node id="n626">
      <data key="v_name">Gria2</data>
      <data key="v_abundance">NA</data>
      <data key="v_layers">2</data>
      <data key="v_group">2</data>
    </node>
    <node id="n627">
      <data key="v_name">Nacc2</data>
      <data key="v_abundance">NA</data>
      <data key="v_layers">2</data>
      <data key="v_group">2</data>
    </node>
    <node id="n628">
      <data key="v_name">Rragd</data>
      <data key="v_abundance">NA</data>
      <data key="v_layers">2</data>
      <data key="v_group">2</data>
    </node>
    <node id="n629">
      <data key="v_name">Sall1</data>
      <data key="v_abundance">NA</data>
      <data key="v_layers">2</data>
      <data key="v_group">2</data>
    </node>
    <node id="n630">
      <data key="v_name">Trpc3</data>
      <data key="v_abundance">NA</data>
      <data key="v_layers">2</data>
      <data key="v_group">2</data>
    </node>
    <node id="n631">
      <data key="v_name">Kif3b</data>
      <data key="v_abundance">NA</data>
      <data key="v_layers">2</data>
      <data key="v_group">2</data>
    </node>
    <node id="n632">
      <data key="v_name">Scamp3</data>
      <data key="v_abundance">NA</data>
      <data key="v_layers">2</data>
      <data key="v_group">2</data>
    </node>
    <node id="n633">
      <data key="v_name">Spen</data>
      <data key="v_abundance">NA</data>
      <data key="v_layers">2</data>
      <data key="v_group">2</data>
    </node>
    <node id="n634">
      <data key="v_name">Nfatc3</data>
      <data key="v_abundance">NA</data>
      <data key="v_layers">2</data>
      <data key="v_group">2</data>
    </node>
    <node id="n635">
      <data key="v_name">Klf13</data>
      <data key="v_abundance">NA</data>
      <data key="v_layers">2</data>
      <data key="v_group">2</data>
    </node>
    <node id="n636">
      <data key="v_name">Nfix</data>
      <data key="v_abundance">NA</data>
      <data key="v_layers">2</data>
      <data key="v_group">2</data>
    </node>
    <node id="n637">
      <data key="v_name">Ttc14</data>
      <data key="v_abundance">NA</data>
      <data key="v_layers">2</data>
      <data key="v_group">2</data>
    </node>
    <node id="n638">
      <data key="v_name">Zeb2</data>
      <data key="v_abundance">NA</data>
      <data key="v_layers">2</data>
      <data key="v_group">2</data>
    </node>
    <node id="n639">
      <data key="v_name">Scrn1</data>
      <data key="v_abundance">NA</data>
      <data key="v_layers">2</data>
      <data key="v_group">2</data>
    </node>
    <node id="n640">
      <data key="v_name">Ttpal</data>
      <data key="v_abundance">NA</data>
      <data key="v_layers">2</data>
      <data key="v_group">2</data>
    </node>
    <node id="n641">
      <data key="v_name">Serinc1</data>
      <data key="v_abundance">NA</data>
      <data key="v_layers">2</data>
      <data key="v_group">2</data>
    </node>
    <node id="n642">
      <data key="v_name">Sel1l</data>
      <data key="v_abundance">NA</data>
      <data key="v_layers">2</data>
      <data key="v_group">2</data>
    </node>
    <node id="n643">
      <data key="v_name">Hsd11b1</data>
      <data key="v_abundance">NA</data>
      <data key="v_layers">2</data>
      <data key="v_group">2</data>
    </node>
    <node id="n644">
      <data key="v_name">Senp8</data>
      <data key="v_abundance">NA</data>
      <data key="v_layers">2</data>
      <data key="v_group">2</data>
    </node>
    <node id="n645">
      <data key="v_name">Hspb6</data>
      <data key="v_abundance">NA</data>
      <data key="v_layers">2</data>
      <data key="v_group">2</data>
    </node>
    <node id="n646">
      <data key="v_name">Snx16</data>
      <data key="v_abundance">NA</data>
      <data key="v_layers">2</data>
      <data key="v_group">2</data>
    </node>
    <node id="n647">
      <data key="v_name">Huwe1</data>
      <data key="v_abundance">NA</data>
      <data key="v_layers">2</data>
      <data key="v_group">2</data>
    </node>
    <node id="n648">
      <data key="v_name">Serpinf1</data>
      <data key="v_abundance">NA</data>
      <data key="v_layers">2</data>
      <data key="v_group">2</data>
    </node>
    <node id="n649">
      <data key="v_name">Slc1a1</data>
      <data key="v_abundance">NA</data>
      <data key="v_layers">2</data>
      <data key="v_group">2</data>
    </node>
    <node id="n650">
      <data key="v_name">Rasd2</data>
      <data key="v_abundance">NA</data>
      <data key="v_layers">2</data>
      <data key="v_group">2</data>
    </node>
    <node id="n651">
      <data key="v_name">Zfp40</data>
      <data key="v_abundance">NA</data>
      <data key="v_layers">2</data>
      <data key="v_group">2</data>
    </node>
    <node id="n652">
      <data key="v_name">Tlr4</data>
      <data key="v_abundance">NA</data>
      <data key="v_layers">2</data>
      <data key="v_group">2</data>
    </node>
    <node id="n653">
      <data key="v_name">Plp1</data>
      <data key="v_abundance">NA</data>
      <data key="v_layers">2</data>
      <data key="v_group">2</data>
    </node>
    <node id="n654">
      <data key="v_name">Tnpo1</data>
      <data key="v_abundance">NA</data>
      <data key="v_layers">2</data>
      <data key="v_group">2</data>
    </node>
    <node id="n655">
      <data key="v_name">Sgtb</data>
      <data key="v_abundance">NA</data>
      <data key="v_layers">2</data>
      <data key="v_group">2</data>
    </node>
    <node id="n656">
      <data key="v_name">Lmbrd1</data>
      <data key="v_abundance">NA</data>
      <data key="v_layers">2</data>
      <data key="v_group">2</data>
    </node>
    <node id="n657">
      <data key="v_name">Nts</data>
      <data key="v_abundance">NA</data>
      <data key="v_layers">2</data>
      <data key="v_group">2</data>
    </node>
    <node id="n658">
      <data key="v_name">Sh3d19</data>
      <data key="v_abundance">NA</data>
      <data key="v_layers">2</data>
      <data key="v_group">2</data>
    </node>
    <node id="n659">
      <data key="v_name">Nudcd3</data>
      <data key="v_abundance">NA</data>
      <data key="v_layers">2</data>
      <data key="v_group">2</data>
    </node>
    <node id="n660">
      <data key="v_name">Nudt11</data>
      <data key="v_abundance">NA</data>
      <data key="v_layers">2</data>
      <data key="v_group">2</data>
    </node>
    <node id="n661">
      <data key="v_name">Tomm40</data>
      <data key="v_abundance">NA</data>
      <data key="v_layers">2</data>
      <data key="v_group">2</data>
    </node>
    <node id="n662">
      <data key="v_name">Usp25</data>
      <data key="v_abundance">NA</data>
      <data key="v_layers">2</data>
      <data key="v_group">2</data>
    </node>
    <node id="n663">
      <data key="v_name">Parp14</data>
      <data key="v_abundance">NA</data>
      <data key="v_layers">2</data>
      <data key="v_group">2</data>
    </node>
    <node id="n664">
      <data key="v_name">Usp40</data>
      <data key="v_abundance">NA</data>
      <data key="v_layers">2</data>
      <data key="v_group">2</data>
    </node>
    <node id="n665">
      <data key="v_name">Onecut2</data>
      <data key="v_abundance">NA</data>
      <data key="v_layers">2</data>
      <data key="v_group">2</data>
    </node>
    <node id="n666">
      <data key="v_name">Inpp5e</data>
      <data key="v_abundance">NA</data>
      <data key="v_layers">2</data>
      <data key="v_group">2</data>
    </node>
    <node id="n667">
      <data key="v_name">Lrrc58</data>
      <data key="v_abundance">NA</data>
      <data key="v_layers">2</data>
      <data key="v_group">2</data>
    </node>
    <node id="n668">
      <data key="v_name">Ppp1r9a</data>
      <data key="v_abundance">NA</data>
      <data key="v_layers">2</data>
      <data key="v_group">2</data>
    </node>
    <node id="n669">
      <data key="v_name">Lrrn3</data>
      <data key="v_abundance">NA</data>
      <data key="v_layers">2</data>
      <data key="v_group">2</data>
    </node>
    <node id="n670">
      <data key="v_name">Slc16a1</data>
      <data key="v_abundance">NA</data>
      <data key="v_layers">2</data>
      <data key="v_group">2</data>
    </node>
    <node id="n671">
      <data key="v_name">Osbpl8</data>
      <data key="v_abundance">NA</data>
      <data key="v_layers">2</data>
      <data key="v_group">2</data>
    </node>
    <node id="n672">
      <data key="v_name">Lsm6</data>
      <data key="v_abundance">NA</data>
      <data key="v_layers">2</data>
      <data key="v_group">2</data>
    </node>
    <node id="n673">
      <data key="v_name">Irf8</data>
      <data key="v_abundance">NA</data>
      <data key="v_layers">2</data>
      <data key="v_group">2</data>
    </node>
    <node id="n674">
      <data key="v_name">Wasf2</data>
      <data key="v_abundance">NA</data>
      <data key="v_layers">2</data>
      <data key="v_group">2</data>
    </node>
    <node id="n675">
      <data key="v_name">Slc7a1</data>
      <data key="v_abundance">NA</data>
      <data key="v_layers">2</data>
      <data key="v_group">2</data>
    </node>
    <node id="n676">
      <data key="v_name">Strbp</data>
      <data key="v_abundance">NA</data>
      <data key="v_layers">2</data>
      <data key="v_group">2</data>
    </node>
    <node id="n677">
      <data key="v_name">Slc23a2</data>
      <data key="v_abundance">NA</data>
      <data key="v_layers">2</data>
      <data key="v_group">2</data>
    </node>
    <node id="n678">
      <data key="v_name">Slc24a2</data>
      <data key="v_abundance">NA</data>
      <data key="v_layers">2</data>
      <data key="v_group">2</data>
    </node>
    <node id="n679">
      <data key="v_name">Slc25a46</data>
      <data key="v_abundance">NA</data>
      <data key="v_layers">2</data>
      <data key="v_group">2</data>
    </node>
    <node id="n680">
      <data key="v_name">Wnk1</data>
      <data key="v_abundance">NA</data>
      <data key="v_layers">2</data>
      <data key="v_group">2</data>
    </node>
    <node id="n681">
      <data key="v_name">Jarid2</data>
      <data key="v_abundance">NA</data>
      <data key="v_layers">2</data>
      <data key="v_group">2</data>
    </node>
    <node id="n682">
      <data key="v_name">Slc30a1</data>
      <data key="v_abundance">NA</data>
      <data key="v_layers">2</data>
      <data key="v_group">2</data>
    </node>
    <node id="n683">
      <data key="v_name">Kalrn</data>
      <data key="v_abundance">NA</data>
      <data key="v_layers">2</data>
      <data key="v_group">2</data>
    </node>
    <node id="n684">
      <data key="v_name">Pbxip1</data>
      <data key="v_abundance">NA</data>
      <data key="v_layers">2</data>
      <data key="v_group">2</data>
    </node>
    <node id="n685">
      <data key="v_name">Pcdh20</data>
      <data key="v_abundance">NA</data>
      <data key="v_layers">2</data>
      <data key="v_group">2</data>
    </node>
    <node id="n686">
      <data key="v_name">Slc36a1</data>
      <data key="v_abundance">NA</data>
      <data key="v_layers">2</data>
      <data key="v_group">2</data>
    </node>
    <node id="n687">
      <data key="v_name">Pik3r3</data>
      <data key="v_abundance">NA</data>
      <data key="v_layers">2</data>
      <data key="v_group">2</data>
    </node>
    <node id="n688">
      <data key="v_name">Pcnx</data>
      <data key="v_abundance">NA</data>
      <data key="v_layers">2</data>
      <data key="v_group">2</data>
    </node>
    <node id="n689">
      <data key="v_name">Pdcd4</data>
      <data key="v_abundance">NA</data>
      <data key="v_layers">2</data>
      <data key="v_group">2</data>
    </node>
    <node id="n690">
      <data key="v_name">Ythdf3</data>
      <data key="v_abundance">NA</data>
      <data key="v_layers">2</data>
      <data key="v_group">2</data>
    </node>
    <node id="n691">
      <data key="v_name">Yy1</data>
      <data key="v_abundance">NA</data>
      <data key="v_layers">2</data>
      <data key="v_group">2</data>
    </node>
    <node id="n692">
      <data key="v_name">Kdm2a</data>
      <data key="v_abundance">NA</data>
      <data key="v_layers">2</data>
      <data key="v_group">2</data>
    </node>
    <node id="n693">
      <data key="v_name">Tnfrsf21</data>
      <data key="v_abundance">NA</data>
      <data key="v_layers">2</data>
      <data key="v_group">2</data>
    </node>
    <node id="n694">
      <data key="v_name">Peli1</data>
      <data key="v_abundance">NA</data>
      <data key="v_layers">2</data>
      <data key="v_group">2</data>
    </node>
    <node id="n695">
      <data key="v_name">Phf6</data>
      <data key="v_abundance">NA</data>
      <data key="v_layers">2</data>
      <data key="v_group">2</data>
    </node>
    <node id="n696">
      <data key="v_name">Lrig2</data>
      <data key="v_abundance">NA</data>
      <data key="v_layers">2</data>
      <data key="v_group">2</data>
    </node>
    <node id="n697">
      <data key="v_name">Ssfa2</data>
      <data key="v_abundance">NA</data>
      <data key="v_layers">2</data>
      <data key="v_group">2</data>
    </node>
    <node id="n698">
      <data key="v_name">Smyd4</data>
      <data key="v_abundance">NA</data>
      <data key="v_layers">2</data>
      <data key="v_group">2</data>
    </node>
    <node id="n699">
      <data key="v_name">Snhg11</data>
      <data key="v_abundance">NA</data>
      <data key="v_layers">2</data>
      <data key="v_group">2</data>
    </node>
    <node id="n700">
      <data key="v_name">Mtx2</data>
      <data key="v_abundance">NA</data>
      <data key="v_layers">2</data>
      <data key="v_group">2</data>
    </node>
    <node id="n701">
      <data key="v_name">Ube2l3</data>
      <data key="v_abundance">NA</data>
      <data key="v_layers">2</data>
      <data key="v_group">2</data>
    </node>
    <node id="n702">
      <data key="v_name">Trim71</data>
      <data key="v_abundance">NA</data>
      <data key="v_layers">2</data>
      <data key="v_group">2</data>
    </node>
    <node id="n703">
      <data key="v_name">Slc16a7</data>
      <data key="v_abundance">NA</data>
      <data key="v_layers">2</data>
      <data key="v_group">2</data>
    </node>
    <node id="n704">
      <data key="v_name">Socs7</data>
      <data key="v_abundance">NA</data>
      <data key="v_layers">2</data>
      <data key="v_group">2</data>
    </node>
    <node id="n705">
      <data key="v_name">Leng8</data>
      <data key="v_abundance">NA</data>
      <data key="v_layers">2</data>
      <data key="v_group">2</data>
    </node>
    <node id="n706">
      <data key="v_name">Sestd1</data>
      <data key="v_abundance">NA</data>
      <data key="v_layers">2</data>
      <data key="v_group">2</data>
    </node>
    <node id="n707">
      <data key="v_name">Timp3</data>
      <data key="v_abundance">NA</data>
      <data key="v_layers">2</data>
      <data key="v_group">2</data>
    </node>
    <node id="n708">
      <data key="v_name">Plbd2</data>
      <data key="v_abundance">NA</data>
      <data key="v_layers">2</data>
      <data key="v_group">2</data>
    </node>
    <node id="n709">
      <data key="v_name">Sox6</data>
      <data key="v_abundance">NA</data>
      <data key="v_layers">2</data>
      <data key="v_group">2</data>
    </node>
    <node id="n710">
      <data key="v_name">Spast</data>
      <data key="v_abundance">NA</data>
      <data key="v_layers">2</data>
      <data key="v_group">2</data>
    </node>
    <node id="n711">
      <data key="v_name">Slc4a8</data>
      <data key="v_abundance">NA</data>
      <data key="v_layers">2</data>
      <data key="v_group">2</data>
    </node>
    <node id="n712">
      <data key="v_name">Shc4</data>
      <data key="v_abundance">NA</data>
      <data key="v_layers">2</data>
      <data key="v_group">2</data>
    </node>
    <node id="n713">
      <data key="v_name">Pnrc1</data>
      <data key="v_abundance">NA</data>
      <data key="v_layers">2</data>
      <data key="v_group">2</data>
    </node>
    <node id="n714">
      <data key="v_name">Zyg11b</data>
      <data key="v_abundance">NA</data>
      <data key="v_layers">2</data>
      <data key="v_group">2</data>
    </node>
    <node id="n715">
      <data key="v_name">Polb</data>
      <data key="v_abundance">NA</data>
      <data key="v_layers">2</data>
      <data key="v_group">2</data>
    </node>
    <node id="n716">
      <data key="v_name">Reck</data>
      <data key="v_abundance">NA</data>
      <data key="v_layers">2</data>
      <data key="v_group">2</data>
    </node>
    <node id="n717">
      <data key="v_name">Zik1</data>
      <data key="v_abundance">NA</data>
      <data key="v_layers">2</data>
      <data key="v_group">2</data>
    </node>
    <node id="n718">
      <data key="v_name">Reep4</data>
      <data key="v_abundance">NA</data>
      <data key="v_layers">2</data>
      <data key="v_group">2</data>
    </node>
    <node id="n719">
      <data key="v_name">Zfp704</data>
      <data key="v_abundance">NA</data>
      <data key="v_layers">2</data>
      <data key="v_group">2</data>
    </node>
    <node id="n720">
      <data key="v_name">Trak1</data>
      <data key="v_abundance">NA</data>
      <data key="v_layers">2</data>
      <data key="v_group">2</data>
    </node>
    <node id="n721">
      <data key="v_name">Tmem30a</data>
      <data key="v_abundance">NA</data>
      <data key="v_layers">2</data>
      <data key="v_group">2</data>
    </node>
    <node id="n722">
      <data key="v_name">Sst</data>
      <data key="v_abundance">NA</data>
      <data key="v_layers">2</data>
      <data key="v_group">2</data>
    </node>
    <node id="n723">
      <data key="v_name">Ppm1k</data>
      <data key="v_abundance">NA</data>
      <data key="v_layers">2</data>
      <data key="v_group">2</data>
    </node>
    <node id="n724">
      <data key="v_name">Mtmr1</data>
      <data key="v_abundance">NA</data>
      <data key="v_layers">2</data>
      <data key="v_group">2</data>
    </node>
    <node id="n725">
      <data key="v_name">St8sia4</data>
      <data key="v_abundance">NA</data>
      <data key="v_layers">2</data>
      <data key="v_group">2</data>
    </node>
    <node id="n726">
      <data key="v_name">Tmod1</data>
      <data key="v_abundance">NA</data>
      <data key="v_layers">2</data>
      <data key="v_group">2</data>
    </node>
    <node id="n727">
      <data key="v_name">Ppp3r1</data>
      <data key="v_abundance">NA</data>
      <data key="v_layers">2</data>
      <data key="v_group">2</data>
    </node>
    <node id="n728">
      <data key="v_name">Slc19a2</data>
      <data key="v_abundance">NA</data>
      <data key="v_layers">2</data>
      <data key="v_group">2</data>
    </node>
    <node id="n729">
      <data key="v_name">Ubtf</data>
      <data key="v_abundance">NA</data>
      <data key="v_layers">2</data>
      <data key="v_group">2</data>
    </node>
    <node id="n730">
      <data key="v_name">Rnf141</data>
      <data key="v_abundance">NA</data>
      <data key="v_layers">2</data>
      <data key="v_group">2</data>
    </node>
    <node id="n731">
      <data key="v_name">Tspan12</data>
      <data key="v_abundance">NA</data>
      <data key="v_layers">2</data>
      <data key="v_group">2</data>
    </node>
    <node id="n732">
      <data key="v_name">Purg</data>
      <data key="v_abundance">NA</data>
      <data key="v_layers">2</data>
      <data key="v_group">2</data>
    </node>
    <node id="n733">
      <data key="v_name">Tnks2</data>
      <data key="v_abundance">NA</data>
      <data key="v_layers">2</data>
      <data key="v_group">2</data>
    </node>
    <node id="n734">
      <data key="v_name">N4bp2l2</data>
      <data key="v_abundance">NA</data>
      <data key="v_layers">2</data>
      <data key="v_group">2</data>
    </node>
    <node id="n735">
      <data key="v_name">Maml2</data>
      <data key="v_abundance">NA</data>
      <data key="v_layers">2</data>
      <data key="v_group">2</data>
    </node>
    <node id="n736">
      <data key="v_name">Map1a</data>
      <data key="v_abundance">NA</data>
      <data key="v_layers">2</data>
      <data key="v_group">2</data>
    </node>
    <node id="n737">
      <data key="v_name">Runx2</data>
      <data key="v_abundance">NA</data>
      <data key="v_layers">2</data>
      <data key="v_group">2</data>
    </node>
    <node id="n738">
      <data key="v_name">Tanc2</data>
      <data key="v_abundance">NA</data>
      <data key="v_layers">2</data>
      <data key="v_group">2</data>
    </node>
    <node id="n739">
      <data key="v_name">Med13</data>
      <data key="v_abundance">NA</data>
      <data key="v_layers">2</data>
      <data key="v_group">2</data>
    </node>
    <node id="n740">
      <data key="v_name">Mapk9</data>
      <data key="v_abundance">NA</data>
      <data key="v_layers">2</data>
      <data key="v_group">2</data>
    </node>
    <node id="n741">
      <data key="v_name">Sstr1</data>
      <data key="v_abundance">NA</data>
      <data key="v_layers">2</data>
      <data key="v_group">2</data>
    </node>
    <node id="n742">
      <data key="v_name">Tgfbi</data>
      <data key="v_abundance">NA</data>
      <data key="v_layers">2</data>
      <data key="v_group">2</data>
    </node>
    <node id="n743">
      <data key="v_name">Pclo</data>
      <data key="v_abundance">NA</data>
      <data key="v_layers">2</data>
      <data key="v_group">2</data>
    </node>
    <node id="n744">
      <data key="v_name">Tacc1</data>
      <data key="v_abundance">NA</data>
      <data key="v_layers">2</data>
      <data key="v_group">2</data>
    </node>
    <node id="n745">
      <data key="v_name">Sep-02</data>
      <data key="v_abundance">NA</data>
      <data key="v_layers">2</data>
      <data key="v_group">2</data>
    </node>
    <node id="n746">
      <data key="v_name">Tpd52</data>
      <data key="v_abundance">NA</data>
      <data key="v_layers">2</data>
      <data key="v_group">2</data>
    </node>
    <node id="n747">
      <data key="v_name">Ube2n</data>
      <data key="v_abundance">NA</data>
      <data key="v_layers">2</data>
      <data key="v_group">2</data>
    </node>
    <node id="n748">
      <data key="v_name">Ywhae</data>
      <data key="v_abundance">NA</data>
      <data key="v_layers">2</data>
      <data key="v_group">2</data>
    </node>
    <node id="n749">
      <data key="v_name">Qk</data>
      <data key="v_abundance">NA</data>
      <data key="v_layers">2</data>
      <data key="v_group">2</data>
    </node>
    <node id="n750">
      <data key="v_name">Samhd1</data>
      <data key="v_abundance">NA</data>
      <data key="v_layers">2</data>
      <data key="v_group">2</data>
    </node>
    <node id="n751">
      <data key="v_name">Nf1</data>
      <data key="v_abundance">NA</data>
      <data key="v_layers">2</data>
      <data key="v_group">2</data>
    </node>
    <node id="n752">
      <data key="v_name">Tbc1d30</data>
      <data key="v_abundance">NA</data>
      <data key="v_layers">2</data>
      <data key="v_group">2</data>
    </node>
    <node id="n753">
      <data key="v_name">Tmem87b</data>
      <data key="v_abundance">NA</data>
      <data key="v_layers">2</data>
      <data key="v_group">2</data>
    </node>
    <node id="n754">
      <data key="v_name">Tbc1d5</data>
      <data key="v_abundance">NA</data>
      <data key="v_layers">2</data>
      <data key="v_group">2</data>
    </node>
    <node id="n755">
      <data key="v_name">Mdn1</data>
      <data key="v_abundance">NA</data>
      <data key="v_layers">2</data>
      <data key="v_group">2</data>
    </node>
    <node id="n756">
      <data key="v_name">Tspan2</data>
      <data key="v_abundance">NA</data>
      <data key="v_layers">2</data>
      <data key="v_group">2</data>
    </node>
    <node id="n757">
      <data key="v_name">Slc35e2</data>
      <data key="v_abundance">NA</data>
      <data key="v_layers">2</data>
      <data key="v_group">2</data>
    </node>
    <node id="n758">
      <data key="v_name">Smad4</data>
      <data key="v_abundance">NA</data>
      <data key="v_layers">2</data>
      <data key="v_group">2</data>
    </node>
    <node id="n759">
      <data key="v_name">Tcf3</data>
      <data key="v_abundance">NA</data>
      <data key="v_layers">2</data>
      <data key="v_group">2</data>
    </node>
    <node id="n760">
      <data key="v_name">Mef2c</data>
      <data key="v_abundance">NA</data>
      <data key="v_layers">2</data>
      <data key="v_group">2</data>
    </node>
    <node id="n761">
      <data key="v_name">Ttyh1</data>
      <data key="v_abundance">NA</data>
      <data key="v_layers">2</data>
      <data key="v_group">2</data>
    </node>
    <node id="n762">
      <data key="v_name">Sema6a</data>
      <data key="v_abundance">NA</data>
      <data key="v_layers">2</data>
      <data key="v_group">2</data>
    </node>
    <node id="n763">
      <data key="v_name">Nol4</data>
      <data key="v_abundance">NA</data>
      <data key="v_layers">2</data>
      <data key="v_group">2</data>
    </node>
    <node id="n764">
      <data key="v_name">Ralgps1</data>
      <data key="v_abundance">NA</data>
      <data key="v_layers">2</data>
      <data key="v_group">2</data>
    </node>
    <node id="n765">
      <data key="v_name">Tmf1</data>
      <data key="v_abundance">NA</data>
      <data key="v_layers">2</data>
      <data key="v_group">2</data>
    </node>
    <node id="n766">
      <data key="v_name">Taok1</data>
      <data key="v_abundance">NA</data>
      <data key="v_layers">2</data>
      <data key="v_group">2</data>
    </node>
    <node id="n767">
      <data key="v_name">Socs6</data>
      <data key="v_abundance">NA</data>
      <data key="v_layers">2</data>
      <data key="v_group">2</data>
    </node>
    <node id="n768">
      <data key="v_name">Tmem245</data>
      <data key="v_abundance">NA</data>
      <data key="v_layers">2</data>
      <data key="v_group">2</data>
    </node>
    <node id="n769">
      <data key="v_name">Ubn1</data>
      <data key="v_abundance">NA</data>
      <data key="v_layers">2</data>
      <data key="v_group">2</data>
    </node>
    <node id="n770">
      <data key="v_name">Wars2</data>
      <data key="v_abundance">NA</data>
      <data key="v_layers">2</data>
      <data key="v_group">2</data>
    </node>
    <node id="n771">
      <data key="v_name">Tnf</data>
      <data key="v_abundance">NA</data>
      <data key="v_layers">2</data>
      <data key="v_group">2</data>
    </node>
    <node id="n772">
      <data key="v_name">Trp53inp1</data>
      <data key="v_abundance">NA</data>
      <data key="v_layers">2</data>
      <data key="v_group">2</data>
    </node>
    <node id="n773">
      <data key="v_name">Sfrp1</data>
      <data key="v_abundance">NA</data>
      <data key="v_layers">2</data>
      <data key="v_group">2</data>
    </node>
    <node id="n774">
      <data key="v_name">Sapcd2</data>
      <data key="v_abundance">NA</data>
      <data key="v_layers">2</data>
      <data key="v_group">2</data>
    </node>
    <node id="n775">
      <data key="v_name">Tab2</data>
      <data key="v_abundance">NA</data>
      <data key="v_layers">2</data>
      <data key="v_group">2</data>
    </node>
    <node id="n776">
      <data key="v_name">Strip1</data>
      <data key="v_abundance">NA</data>
      <data key="v_layers">2</data>
      <data key="v_group">2</data>
    </node>
    <node id="n777">
      <data key="v_name">Slco5a1</data>
      <data key="v_abundance">NA</data>
      <data key="v_layers">2</data>
      <data key="v_group">2</data>
    </node>
    <node id="n778">
      <data key="v_name">Tmem135</data>
      <data key="v_abundance">NA</data>
      <data key="v_layers">2</data>
      <data key="v_group">2</data>
    </node>
    <node id="n779">
      <data key="v_name">Spry2</data>
      <data key="v_abundance">NA</data>
      <data key="v_layers">2</data>
      <data key="v_group">2</data>
    </node>
    <node id="n780">
      <data key="v_name">Spry3</data>
      <data key="v_abundance">NA</data>
      <data key="v_layers">2</data>
      <data key="v_group">2</data>
    </node>
    <node id="n781">
      <data key="v_name">Spry4</data>
      <data key="v_abundance">NA</data>
      <data key="v_layers">2</data>
      <data key="v_group">2</data>
    </node>
    <node id="n782">
      <data key="v_name">Tmem43</data>
      <data key="v_abundance">NA</data>
      <data key="v_layers">2</data>
      <data key="v_group">2</data>
    </node>
    <node id="n783">
      <data key="v_name">Tmem179</data>
      <data key="v_abundance">NA</data>
      <data key="v_layers">2</data>
      <data key="v_group">2</data>
    </node>
    <node id="n784">
      <data key="v_name">Zfp9</data>
      <data key="v_abundance">NA</data>
      <data key="v_layers">2</data>
      <data key="v_group">2</data>
    </node>
    <node id="n785">
      <data key="v_name">Rragc</data>
      <data key="v_abundance">NA</data>
      <data key="v_layers">2</data>
      <data key="v_group">2</data>
    </node>
    <node id="n786">
      <data key="v_name">Mtf1</data>
      <data key="v_abundance">NA</data>
      <data key="v_layers">2</data>
      <data key="v_group">2</data>
    </node>
    <node id="n787">
      <data key="v_name">Pcmt1</data>
      <data key="v_abundance">NA</data>
      <data key="v_layers">2</data>
      <data key="v_group">2</data>
    </node>
    <node id="n788">
      <data key="v_name">Ypel1</data>
      <data key="v_abundance">NA</data>
      <data key="v_layers">2</data>
      <data key="v_group">2</data>
    </node>
    <node id="n789">
      <data key="v_name">Tnrc6a</data>
      <data key="v_abundance">NA</data>
      <data key="v_layers">2</data>
      <data key="v_group">2</data>
    </node>
    <node id="n790">
      <data key="v_name">Tnrc6c</data>
      <data key="v_abundance">NA</data>
      <data key="v_layers">2</data>
      <data key="v_group">2</data>
    </node>
    <node id="n791">
      <data key="v_name">Otud1</data>
      <data key="v_abundance">NA</data>
      <data key="v_layers">2</data>
      <data key="v_group">2</data>
    </node>
    <node id="n792">
      <data key="v_name">Xxylt1</data>
      <data key="v_abundance">NA</data>
      <data key="v_layers">2</data>
      <data key="v_group">2</data>
    </node>
    <node id="n793">
      <data key="v_name">Wdr44</data>
      <data key="v_abundance">NA</data>
      <data key="v_layers">2</data>
      <data key="v_group">2</data>
    </node>
    <node id="n794">
      <data key="v_name">Zbtb9</data>
      <data key="v_abundance">NA</data>
      <data key="v_layers">2</data>
      <data key="v_group">2</data>
    </node>
    <node id="n795">
      <data key="v_name">Rnf165</data>
      <data key="v_abundance">NA</data>
      <data key="v_layers">2</data>
      <data key="v_group">2</data>
    </node>
    <node id="n796">
      <data key="v_name">Tomm70a</data>
      <data key="v_abundance">NA</data>
      <data key="v_layers">2</data>
      <data key="v_group">2</data>
    </node>
    <node id="n797">
      <data key="v_name">Tns1</data>
      <data key="v_abundance">NA</data>
      <data key="v_layers">2</data>
      <data key="v_group">2</data>
    </node>
    <node id="n798">
      <data key="v_name">Zranb2</data>
      <data key="v_abundance">NA</data>
      <data key="v_layers">2</data>
      <data key="v_group">2</data>
    </node>
    <node id="n799">
      <data key="v_name">Sema6d</data>
      <data key="v_abundance">NA</data>
      <data key="v_layers">2</data>
      <data key="v_group">2</data>
    </node>
    <node id="n800">
      <data key="v_name">Zzz3</data>
      <data key="v_abundance">NA</data>
      <data key="v_layers">2</data>
      <data key="v_group">2</data>
    </node>
    <node id="n801">
      <data key="v_name">Zic2</data>
      <data key="v_abundance">NA</data>
      <data key="v_layers">2</data>
      <data key="v_group">2</data>
    </node>
    <node id="n802">
      <data key="v_name">Synj1</data>
      <data key="v_abundance">NA</data>
      <data key="v_layers">2</data>
      <data key="v_group">2</data>
    </node>
    <node id="n803">
      <data key="v_name">Thnsl1</data>
      <data key="v_abundance">NA</data>
      <data key="v_layers">2</data>
      <data key="v_group">2</data>
    </node>
    <node id="n804">
      <data key="v_name">Srcin1</data>
      <data key="v_abundance">NA</data>
      <data key="v_layers">2</data>
      <data key="v_group">2</data>
    </node>
    <node id="n805">
      <data key="v_name">Vps37a</data>
      <data key="v_abundance">NA</data>
      <data key="v_layers">2</data>
      <data key="v_group">2</data>
    </node>
    <node id="n806">
      <data key="v_name">Wwtr1</data>
      <data key="v_abundance">NA</data>
      <data key="v_layers">2</data>
      <data key="v_group">2</data>
    </node>
    <node id="n807">
      <data key="v_name">Tbc1d12</data>
      <data key="v_abundance">NA</data>
      <data key="v_layers">2</data>
      <data key="v_group">2</data>
    </node>
    <node id="n808">
      <data key="v_name">Slc1a2</data>
      <data key="v_abundance">NA</data>
      <data key="v_layers">2</data>
      <data key="v_group">2</data>
    </node>
    <node id="n809">
      <data key="v_name">Pgr</data>
      <data key="v_abundance">NA</data>
      <data key="v_layers">2</data>
      <data key="v_group">2</data>
    </node>
    <node id="n810">
      <data key="v_name">Ubap2l</data>
      <data key="v_abundance">NA</data>
      <data key="v_layers">2</data>
      <data key="v_group">2</data>
    </node>
    <node id="n811">
      <data key="v_name">Tbr1</data>
      <data key="v_abundance">NA</data>
      <data key="v_layers">2</data>
      <data key="v_group">2</data>
    </node>
    <node id="n812">
      <data key="v_name">Wdr92</data>
      <data key="v_abundance">NA</data>
      <data key="v_layers">2</data>
      <data key="v_group">2</data>
    </node>
    <node id="n813">
      <data key="v_name">Zdbf2</data>
      <data key="v_abundance">NA</data>
      <data key="v_layers">2</data>
      <data key="v_group">2</data>
    </node>
    <node id="n814">
      <data key="v_name">Smad7</data>
      <data key="v_abundance">NA</data>
      <data key="v_layers">2</data>
      <data key="v_group">2</data>
    </node>
    <node id="n815">
      <data key="v_name">Ube2k</data>
      <data key="v_abundance">NA</data>
      <data key="v_layers">2</data>
      <data key="v_group">2</data>
    </node>
    <node id="n816">
      <data key="v_name">Sox11</data>
      <data key="v_abundance">NA</data>
      <data key="v_layers">2</data>
      <data key="v_group">2</data>
    </node>
    <node id="n817">
      <data key="v_name">Rhoq</data>
      <data key="v_abundance">NA</data>
      <data key="v_layers">2</data>
      <data key="v_group">2</data>
    </node>
    <node id="n818">
      <data key="v_name">Unc5c</data>
      <data key="v_abundance">NA</data>
      <data key="v_layers">2</data>
      <data key="v_group">2</data>
    </node>
    <node id="n819">
      <data key="v_name">Tmem184b</data>
      <data key="v_abundance">NA</data>
      <data key="v_layers">2</data>
      <data key="v_group">2</data>
    </node>
    <node id="n820">
      <data key="v_name">Zkscan1</data>
      <data key="v_abundance">NA</data>
      <data key="v_layers">2</data>
      <data key="v_group">2</data>
    </node>
    <node id="n821">
      <data key="v_name">Ppig</data>
      <data key="v_abundance">NA</data>
      <data key="v_layers">2</data>
      <data key="v_group">2</data>
    </node>
    <node id="n822">
      <data key="v_name">Zdhhc20</data>
      <data key="v_abundance">NA</data>
      <data key="v_layers">2</data>
      <data key="v_group">2</data>
    </node>
    <node id="n823">
      <data key="v_name">Sos1</data>
      <data key="v_abundance">NA</data>
      <data key="v_layers">2</data>
      <data key="v_group">2</data>
    </node>
    <node id="n824">
      <data key="v_name">Stag1</data>
      <data key="v_abundance">NA</data>
      <data key="v_layers">2</data>
      <data key="v_group">2</data>
    </node>
    <node id="n825">
      <data key="v_name">Slc38a2</data>
      <data key="v_abundance">NA</data>
      <data key="v_layers">2</data>
      <data key="v_group">2</data>
    </node>
    <node id="n826">
      <data key="v_name">Zfp568</data>
      <data key="v_abundance">NA</data>
      <data key="v_layers">2</data>
      <data key="v_group">2</data>
    </node>
    <node id="n827">
      <data key="v_name">Tob1</data>
      <data key="v_abundance">NA</data>
      <data key="v_layers">2</data>
      <data key="v_group">2</data>
    </node>
    <node id="n828">
      <data key="v_name">Tmod2</data>
      <data key="v_abundance">NA</data>
      <data key="v_layers">2</data>
      <data key="v_group">2</data>
    </node>
    <node id="n829">
      <data key="v_name">Vldlr</data>
      <data key="v_abundance">NA</data>
      <data key="v_layers">2</data>
      <data key="v_group">2</data>
    </node>
    <node id="n830">
      <data key="v_name">Sh3pxd2b</data>
      <data key="v_abundance">NA</data>
      <data key="v_layers">2</data>
      <data key="v_group">2</data>
    </node>
    <node id="n831">
      <data key="v_name">Zfp947</data>
      <data key="v_abundance">NA</data>
      <data key="v_layers">2</data>
      <data key="v_group">2</data>
    </node>
    <node id="n832">
      <data key="v_name">Sgpp1</data>
      <data key="v_abundance">NA</data>
      <data key="v_layers">2</data>
      <data key="v_group">2</data>
    </node>
    <node id="n833">
      <data key="v_name">Usp33</data>
      <data key="v_abundance">NA</data>
      <data key="v_layers">2</data>
      <data key="v_group">2</data>
    </node>
    <node id="n834">
      <data key="v_name">Xpo7</data>
      <data key="v_abundance">NA</data>
      <data key="v_layers">2</data>
      <data key="v_group">2</data>
    </node>
    <node id="n835">
      <data key="v_name">Zeb1</data>
      <data key="v_abundance">NA</data>
      <data key="v_layers">2</data>
      <data key="v_group">2</data>
    </node>
    <node id="n836">
      <data key="v_name">Tmem164</data>
      <data key="v_abundance">NA</data>
      <data key="v_layers">2</data>
      <data key="v_group">2</data>
    </node>
    <node id="n837">
      <data key="v_name">Pgrmc2</data>
      <data key="v_abundance">NA</data>
      <data key="v_layers">2</data>
      <data key="v_group">2</data>
    </node>
    <node id="n838">
      <data key="v_name">Zfp516</data>
      <data key="v_abundance">NA</data>
      <data key="v_layers">2</data>
      <data key="v_group">2</data>
    </node>
    <node id="n839">
      <data key="v_name">Zmym4</data>
      <data key="v_abundance">NA</data>
      <data key="v_layers">2</data>
      <data key="v_group">2</data>
    </node>
    <node id="n840">
      <data key="v_name">Smad5</data>
      <data key="v_abundance">NA</data>
      <data key="v_layers">2</data>
      <data key="v_group">2</data>
    </node>
    <node id="n841">
      <data key="v_name">Snx27</data>
      <data key="v_abundance">NA</data>
      <data key="v_layers">2</data>
      <data key="v_group">2</data>
    </node>
    <node id="n842">
      <data key="v_name">Tmed5</data>
      <data key="v_abundance">NA</data>
      <data key="v_layers">2</data>
      <data key="v_group">2</data>
    </node>
    <node id="n843">
      <data key="v_name">Tmem255a</data>
      <data key="v_abundance">NA</data>
      <data key="v_layers">2</data>
      <data key="v_group">2</data>
    </node>
    <node id="n844">
      <data key="v_name">Siah2</data>
      <data key="v_abundance">NA</data>
      <data key="v_layers">2</data>
      <data key="v_group">2</data>
    </node>
    <node id="n845">
      <data key="v_name">Zbtb34</data>
      <data key="v_abundance">NA</data>
      <data key="v_layers">2</data>
      <data key="v_group">2</data>
    </node>
    <node id="n846">
      <data key="v_name">Zfp608</data>
      <data key="v_abundance">NA</data>
      <data key="v_layers">2</data>
      <data key="v_group">2</data>
    </node>
    <node id="n847">
      <data key="v_name">Sumf2</data>
      <data key="v_abundance">NA</data>
      <data key="v_layers">2</data>
      <data key="v_group">2</data>
    </node>
    <node id="n848">
      <data key="v_name">Txnrd3</data>
      <data key="v_abundance">NA</data>
      <data key="v_layers">2</data>
      <data key="v_group">2</data>
    </node>
    <node id="n849">
      <data key="v_name">Smad3</data>
      <data key="v_abundance">NA</data>
      <data key="v_layers">2</data>
      <data key="v_group">2</data>
    </node>
    <node id="n850">
      <data key="v_name">Patz1</data>
      <data key="v_abundance">NA</data>
      <data key="v_layers">2</data>
      <data key="v_group">2</data>
    </node>
    <node id="n851">
      <data key="v_name">Zdhhc6</data>
      <data key="v_abundance">NA</data>
      <data key="v_layers">2</data>
      <data key="v_group">2</data>
    </node>
    <node id="n852">
      <data key="v_name">Slc2a13</data>
      <data key="v_abundance">NA</data>
      <data key="v_layers">2</data>
      <data key="v_group">2</data>
    </node>
    <node id="n853">
      <data key="v_name">Vbp1</data>
      <data key="v_abundance">NA</data>
      <data key="v_layers">2</data>
      <data key="v_group">2</data>
    </node>
    <node id="n854">
      <data key="v_name">Ulk1</data>
      <data key="v_abundance">NA</data>
      <data key="v_layers">2</data>
      <data key="v_group">2</data>
    </node>
    <node id="n855">
      <data key="v_name">Cnih</data>
      <data key="v_abundance">NA</data>
      <data key="v_layers">2</data>
      <data key="v_group">2</data>
    </node>
    <node id="n856">
      <data key="v_name">ACVR1B</data>
      <data key="v_abundance">NA</data>
      <data key="v_layers">2</data>
      <data key="v_group">2</data>
    </node>
    <node id="n857">
      <data key="v_name">Acn9</data>
      <data key="v_abundance">NA</data>
      <data key="v_layers">2</data>
      <data key="v_group">2</data>
    </node>
    <node id="n858">
      <data key="v_name">Tug1</data>
      <data key="v_abundance">NA</data>
      <data key="v_layers">2</data>
      <data key="v_group">2</data>
    </node>
    <node id="n859">
      <data key="v_name">1600012H06Rik</data>
      <data key="v_abundance">NA</data>
      <data key="v_layers">2</data>
      <data key="v_group">2</data>
    </node>
    <node id="n860">
      <data key="v_name">1700017B05Rik</data>
      <data key="v_abundance">NA</data>
      <data key="v_layers">2</data>
      <data key="v_group">2</data>
    </node>
    <node id="n861">
      <data key="v_name">1700052N19Rik</data>
      <data key="v_abundance">NA</data>
      <data key="v_layers">2</data>
      <data key="v_group">2</data>
    </node>
    <node id="n862">
      <data key="v_name">2700081O15Rik</data>
      <data key="v_abundance">NA</data>
      <data key="v_layers">2</data>
      <data key="v_group">2</data>
    </node>
    <node id="n863">
      <data key="v_name">2700089E24Rik</data>
      <data key="v_abundance">NA</data>
      <data key="v_layers">2</data>
      <data key="v_group">2</data>
    </node>
    <node id="n864">
      <data key="v_name">4931406C07Rik</data>
      <data key="v_abundance">NA</data>
      <data key="v_layers">2</data>
      <data key="v_group">2</data>
    </node>
    <node id="n865">
      <data key="v_name">4931428F04Rik</data>
      <data key="v_abundance">NA</data>
      <data key="v_layers">2</data>
      <data key="v_group">2</data>
    </node>
    <node id="n866">
      <data key="v_name">4933411K20Rik</data>
      <data key="v_abundance">NA</data>
      <data key="v_layers">2</data>
      <data key="v_group">2</data>
    </node>
    <node id="n867">
      <data key="v_name">Abcc5</data>
      <data key="v_abundance">NA</data>
      <data key="v_layers">2</data>
      <data key="v_group">2</data>
    </node>
    <node id="n868">
      <data key="v_name">Abcg1</data>
      <data key="v_abundance">NA</data>
      <data key="v_layers">2</data>
      <data key="v_group">2</data>
    </node>
    <node id="n869">
      <data key="v_name">Apbb3</data>
      <data key="v_abundance">NA</data>
      <data key="v_layers">2</data>
      <data key="v_group">2</data>
    </node>
    <node id="n870">
      <data key="v_name">Csnk2a1</data>
      <data key="v_abundance">NA</data>
      <data key="v_layers">2</data>
      <data key="v_group">2</data>
    </node>
    <node id="n871">
      <data key="v_name">Actg1</data>
      <data key="v_abundance">NA</data>
      <data key="v_layers">2</data>
      <data key="v_group">2</data>
    </node>
    <node id="n872">
      <data key="v_name">Acvr1b</data>
      <data key="v_abundance">NA</data>
      <data key="v_layers">2</data>
      <data key="v_group">2</data>
    </node>
    <node id="n873">
      <data key="v_name">Adamts15</data>
      <data key="v_abundance">NA</data>
      <data key="v_layers">2</data>
      <data key="v_group">2</data>
    </node>
    <node id="n874">
      <data key="v_name">Adra2a</data>
      <data key="v_abundance">NA</data>
      <data key="v_layers">2</data>
      <data key="v_group">2</data>
    </node>
    <node id="n875">
      <data key="v_name">Agap1</data>
      <data key="v_abundance">NA</data>
      <data key="v_layers">2</data>
      <data key="v_group">2</data>
    </node>
    <node id="n876">
      <data key="v_name">Ago3</data>
      <data key="v_abundance">NA</data>
      <data key="v_layers">2</data>
      <data key="v_group">2</data>
    </node>
    <node id="n877">
      <data key="v_name">D630045J12Rik</data>
      <data key="v_abundance">NA</data>
      <data key="v_layers">2</data>
      <data key="v_group">2</data>
    </node>
    <node id="n878">
      <data key="v_name">AI464131</data>
      <data key="v_abundance">NA</data>
      <data key="v_layers">2</data>
      <data key="v_group">2</data>
    </node>
    <node id="n879">
      <data key="v_name">Ddn</data>
      <data key="v_abundance">NA</data>
      <data key="v_layers">2</data>
      <data key="v_group">2</data>
    </node>
    <node id="n880">
      <data key="v_name">Akt1</data>
      <data key="v_abundance">NA</data>
      <data key="v_layers">2</data>
      <data key="v_group">2</data>
    </node>
    <node id="n881">
      <data key="v_name">Nr6a1</data>
      <data key="v_abundance">NA</data>
      <data key="v_layers">2</data>
      <data key="v_group">2</data>
    </node>
    <node id="n882">
      <data key="v_name">Igdcc3</data>
      <data key="v_abundance">NA</data>
      <data key="v_layers">2</data>
      <data key="v_group">2</data>
    </node>
    <node id="n883">
      <data key="v_name">Ankrd52</data>
      <data key="v_abundance">NA</data>
      <data key="v_layers">2</data>
      <data key="v_group">2</data>
    </node>
    <node id="n884">
      <data key="v_name">Dlc1</data>
      <data key="v_abundance">NA</data>
      <data key="v_layers">2</data>
      <data key="v_group">2</data>
    </node>
    <node id="n885">
      <data key="v_name">Dnajc27</data>
      <data key="v_abundance">NA</data>
      <data key="v_layers">2</data>
      <data key="v_group">2</data>
    </node>
    <node id="n886">
      <data key="v_name">Dnm3</data>
      <data key="v_abundance">NA</data>
      <data key="v_layers">2</data>
      <data key="v_group">2</data>
    </node>
    <node id="n887">
      <data key="v_name">Arc</data>
      <data key="v_abundance">NA</data>
      <data key="v_layers">2</data>
      <data key="v_group">2</data>
    </node>
    <node id="n888">
      <data key="v_name">Arhgap1</data>
      <data key="v_abundance">NA</data>
      <data key="v_layers">2</data>
      <data key="v_group">2</data>
    </node>
    <node id="n889">
      <data key="v_name">Dusp1</data>
      <data key="v_abundance">NA</data>
      <data key="v_layers">2</data>
      <data key="v_group">2</data>
    </node>
    <node id="n890">
      <data key="v_name">Arid3b</data>
      <data key="v_abundance">NA</data>
      <data key="v_layers">2</data>
      <data key="v_group">2</data>
    </node>
    <node id="n891">
      <data key="v_name">Arl5a</data>
      <data key="v_abundance">NA</data>
      <data key="v_layers">2</data>
      <data key="v_group">2</data>
    </node>
    <node id="n892">
      <data key="v_name">Itga4</data>
      <data key="v_abundance">NA</data>
      <data key="v_layers">2</data>
      <data key="v_group">2</data>
    </node>
    <node id="n893">
      <data key="v_name">Arpp21</data>
      <data key="v_abundance">NA</data>
      <data key="v_layers">2</data>
      <data key="v_group">2</data>
    </node>
    <node id="n894">
      <data key="v_name">Atp2a2</data>
      <data key="v_abundance">NA</data>
      <data key="v_layers">2</data>
      <data key="v_group">2</data>
    </node>
    <node id="n895">
      <data key="v_name">Atp6v1b2</data>
      <data key="v_abundance">NA</data>
      <data key="v_layers">2</data>
      <data key="v_group">2</data>
    </node>
    <node id="n896">
      <data key="v_name">Epb4.1l1</data>
      <data key="v_abundance">NA</data>
      <data key="v_layers">2</data>
      <data key="v_group">2</data>
    </node>
    <node id="n897">
      <data key="v_name">Epb4.1l5</data>
      <data key="v_abundance">NA</data>
      <data key="v_layers">2</data>
      <data key="v_group">2</data>
    </node>
    <node id="n898">
      <data key="v_name">Kifc2</data>
      <data key="v_abundance">NA</data>
      <data key="v_layers">2</data>
      <data key="v_group">2</data>
    </node>
    <node id="n899">
      <data key="v_name">Slc8a2</data>
      <data key="v_abundance">NA</data>
      <data key="v_layers">2</data>
      <data key="v_group">2</data>
    </node>
    <node id="n900">
      <data key="v_name">Bach1</data>
      <data key="v_abundance">NA</data>
      <data key="v_layers">2</data>
      <data key="v_group">2</data>
    </node>
    <node id="n901">
      <data key="v_name">Bahcc1</data>
      <data key="v_abundance">NA</data>
      <data key="v_layers">2</data>
      <data key="v_group">2</data>
    </node>
    <node id="n902">
      <data key="v_name">Kpna1</data>
      <data key="v_abundance">NA</data>
      <data key="v_layers">2</data>
      <data key="v_group">2</data>
    </node>
    <node id="n903">
      <data key="v_name">Esam</data>
      <data key="v_abundance">NA</data>
      <data key="v_layers">2</data>
      <data key="v_group">2</data>
    </node>
    <node id="n904">
      <data key="v_name">Braf</data>
      <data key="v_abundance">NA</data>
      <data key="v_layers">2</data>
      <data key="v_group">2</data>
    </node>
    <node id="n905">
      <data key="v_name">Bsg</data>
      <data key="v_abundance">NA</data>
      <data key="v_layers">2</data>
      <data key="v_group">2</data>
    </node>
    <node id="n906">
      <data key="v_name">Lnp</data>
      <data key="v_abundance">NA</data>
      <data key="v_layers">2</data>
      <data key="v_group">2</data>
    </node>
    <node id="n907">
      <data key="v_name">Cacna1e</data>
      <data key="v_abundance">NA</data>
      <data key="v_layers">2</data>
      <data key="v_group">2</data>
    </node>
    <node id="n908">
      <data key="v_name">Cadm2</data>
      <data key="v_abundance">NA</data>
      <data key="v_layers">2</data>
      <data key="v_group">2</data>
    </node>
    <node id="n909">
      <data key="v_name">Ppme1</data>
      <data key="v_abundance">NA</data>
      <data key="v_layers">2</data>
      <data key="v_group">2</data>
    </node>
    <node id="n910">
      <data key="v_name">Cald1</data>
      <data key="v_abundance">NA</data>
      <data key="v_layers">2</data>
      <data key="v_group">2</data>
    </node>
    <node id="n911">
      <data key="v_name">Capns1</data>
      <data key="v_abundance">NA</data>
      <data key="v_layers">2</data>
      <data key="v_group">2</data>
    </node>
    <node id="n912">
      <data key="v_name">Car2</data>
      <data key="v_abundance">NA</data>
      <data key="v_layers">2</data>
      <data key="v_group">2</data>
    </node>
    <node id="n913">
      <data key="v_name">Brinp1</data>
      <data key="v_abundance">NA</data>
      <data key="v_layers">2</data>
      <data key="v_group">2</data>
    </node>
    <node id="n914">
      <data key="v_name">Cat</data>
      <data key="v_abundance">NA</data>
      <data key="v_layers">2</data>
      <data key="v_group">2</data>
    </node>
    <node id="n915">
      <data key="v_name">Ccdc127</data>
      <data key="v_abundance">NA</data>
      <data key="v_layers">2</data>
      <data key="v_group">2</data>
    </node>
    <node id="n916">
      <data key="v_name">Fndc3a</data>
      <data key="v_abundance">NA</data>
      <data key="v_layers">2</data>
      <data key="v_group">2</data>
    </node>
    <node id="n917">
      <data key="v_name">Map4k3</data>
      <data key="v_abundance">NA</data>
      <data key="v_layers">2</data>
      <data key="v_group">2</data>
    </node>
    <node id="n918">
      <data key="v_name">Ccnd1</data>
      <data key="v_abundance">NA</data>
      <data key="v_layers">2</data>
      <data key="v_group">2</data>
    </node>
    <node id="n919">
      <data key="v_name">Mar-09</data>
      <data key="v_abundance">NA</data>
      <data key="v_layers">2</data>
      <data key="v_group">2</data>
    </node>
    <node id="n920">
      <data key="v_name">Fras1</data>
      <data key="v_abundance">NA</data>
      <data key="v_layers">2</data>
      <data key="v_group">2</data>
    </node>
    <node id="n921">
      <data key="v_name">Mast2</data>
      <data key="v_abundance">NA</data>
      <data key="v_layers">2</data>
      <data key="v_group">2</data>
    </node>
    <node id="n922">
      <data key="v_name">Ctsb</data>
      <data key="v_abundance">NA</data>
      <data key="v_layers">2</data>
      <data key="v_group">2</data>
    </node>
    <node id="n923">
      <data key="v_name">Cd164</data>
      <data key="v_abundance">NA</data>
      <data key="v_layers">2</data>
      <data key="v_group">2</data>
    </node>
    <node id="n924">
      <data key="v_name">Frmd5</data>
      <data key="v_abundance">NA</data>
      <data key="v_layers">2</data>
      <data key="v_group">2</data>
    </node>
    <node id="n925">
      <data key="v_name">Tbc1d24</data>
      <data key="v_abundance">NA</data>
      <data key="v_layers">2</data>
      <data key="v_group">2</data>
    </node>
    <node id="n926">
      <data key="v_name">Celf5</data>
      <data key="v_abundance">NA</data>
      <data key="v_layers">2</data>
      <data key="v_group">2</data>
    </node>
    <node id="n927">
      <data key="v_name">Cep120</data>
      <data key="v_abundance">NA</data>
      <data key="v_layers">2</data>
      <data key="v_group">2</data>
    </node>
    <node id="n928">
      <data key="v_name">Gga3</data>
      <data key="v_abundance">NA</data>
      <data key="v_layers">2</data>
      <data key="v_group">2</data>
    </node>
    <node id="n929">
      <data key="v_name">Chd7</data>
      <data key="v_abundance">NA</data>
      <data key="v_layers">2</data>
      <data key="v_group">2</data>
    </node>
    <node id="n930">
      <data key="v_name">Chd9</data>
      <data key="v_abundance">NA</data>
      <data key="v_layers">2</data>
      <data key="v_group">2</data>
    </node>
    <node id="n931">
      <data key="v_name">Rbm33</data>
      <data key="v_abundance">NA</data>
      <data key="v_layers">2</data>
      <data key="v_group">2</data>
    </node>
    <node id="n932">
      <data key="v_name">Cldn12</data>
      <data key="v_abundance">NA</data>
      <data key="v_layers">2</data>
      <data key="v_group">2</data>
    </node>
    <node id="n933">
      <data key="v_name">Dnajc1</data>
      <data key="v_abundance">NA</data>
      <data key="v_layers">2</data>
      <data key="v_group">2</data>
    </node>
    <node id="n934">
      <data key="v_name">Cnih4</data>
      <data key="v_abundance">NA</data>
      <data key="v_layers">2</data>
      <data key="v_group">2</data>
    </node>
    <node id="n935">
      <data key="v_name">Cnr1</data>
      <data key="v_abundance">NA</data>
      <data key="v_layers">2</data>
      <data key="v_group">2</data>
    </node>
    <node id="n936">
      <data key="v_name">Cntn2</data>
      <data key="v_abundance">NA</data>
      <data key="v_layers">2</data>
      <data key="v_group">2</data>
    </node>
    <node id="n937">
      <data key="v_name">Col4a2</data>
      <data key="v_abundance">NA</data>
      <data key="v_layers">2</data>
      <data key="v_group">2</data>
    </node>
    <node id="n938">
      <data key="v_name">Gpcpd1</data>
      <data key="v_abundance">NA</data>
      <data key="v_layers">2</data>
      <data key="v_group">2</data>
    </node>
    <node id="n939">
      <data key="v_name">Mycbp</data>
      <data key="v_abundance">NA</data>
      <data key="v_layers">2</data>
      <data key="v_group">2</data>
    </node>
    <node id="n940">
      <data key="v_name">Cpeb4</data>
      <data key="v_abundance">NA</data>
      <data key="v_layers">2</data>
      <data key="v_group">2</data>
    </node>
    <node id="n941">
      <data key="v_name">Gramd1b</data>
      <data key="v_abundance">NA</data>
      <data key="v_layers">2</data>
      <data key="v_group">2</data>
    </node>
    <node id="n942">
      <data key="v_name">Greb1l</data>
      <data key="v_abundance">NA</data>
      <data key="v_layers">2</data>
      <data key="v_group">2</data>
    </node>
    <node id="n943">
      <data key="v_name">Gria3</data>
      <data key="v_abundance">NA</data>
      <data key="v_layers">2</data>
      <data key="v_group">2</data>
    </node>
    <node id="n944">
      <data key="v_name">Crem</data>
      <data key="v_abundance">NA</data>
      <data key="v_layers">2</data>
      <data key="v_group">2</data>
    </node>
    <node id="n945">
      <data key="v_name">Crk</data>
      <data key="v_abundance">NA</data>
      <data key="v_layers">2</data>
      <data key="v_group">2</data>
    </node>
    <node id="n946">
      <data key="v_name">Csrnp2</data>
      <data key="v_abundance">NA</data>
      <data key="v_layers">2</data>
      <data key="v_group">2</data>
    </node>
    <node id="n947">
      <data key="v_name">Gxylt1</data>
      <data key="v_abundance">NA</data>
      <data key="v_layers">2</data>
      <data key="v_group">2</data>
    </node>
    <node id="n948">
      <data key="v_name">Ndst3</data>
      <data key="v_abundance">NA</data>
      <data key="v_layers">2</data>
      <data key="v_group">2</data>
    </node>
    <node id="n949">
      <data key="v_name">Hic2</data>
      <data key="v_abundance">NA</data>
      <data key="v_layers">2</data>
      <data key="v_group">2</data>
    </node>
    <node id="n950">
      <data key="v_name">Nfxl1</data>
      <data key="v_abundance">NA</data>
      <data key="v_layers">2</data>
      <data key="v_group">2</data>
    </node>
    <node id="n951">
      <data key="v_name">Pigw</data>
      <data key="v_abundance">NA</data>
      <data key="v_layers">2</data>
      <data key="v_group">2</data>
    </node>
    <node id="n952">
      <data key="v_name">Sema4f</data>
      <data key="v_abundance">NA</data>
      <data key="v_layers">2</data>
      <data key="v_group">2</data>
    </node>
    <node id="n953">
      <data key="v_name">Nova1</data>
      <data key="v_abundance">NA</data>
      <data key="v_layers">2</data>
      <data key="v_group">2</data>
    </node>
    <node id="n954">
      <data key="v_name">Ddx10</data>
      <data key="v_abundance">NA</data>
      <data key="v_layers">2</data>
      <data key="v_group">2</data>
    </node>
    <node id="n955">
      <data key="v_name">Ikbkg</data>
      <data key="v_abundance">NA</data>
      <data key="v_layers">2</data>
      <data key="v_group">2</data>
    </node>
    <node id="n956">
      <data key="v_name">Dmd</data>
      <data key="v_abundance">NA</data>
      <data key="v_layers">2</data>
      <data key="v_group">2</data>
    </node>
    <node id="n957">
      <data key="v_name">Usp47</data>
      <data key="v_abundance">NA</data>
      <data key="v_layers">2</data>
      <data key="v_group">2</data>
    </node>
    <node id="n958">
      <data key="v_name">Lpgat1</data>
      <data key="v_abundance">NA</data>
      <data key="v_layers">2</data>
      <data key="v_group">2</data>
    </node>
    <node id="n959">
      <data key="v_name">Dnhd1</data>
      <data key="v_abundance">NA</data>
      <data key="v_layers">2</data>
      <data key="v_group">2</data>
    </node>
    <node id="n960">
      <data key="v_name">Donson</data>
      <data key="v_abundance">NA</data>
      <data key="v_layers">2</data>
      <data key="v_group">2</data>
    </node>
    <node id="n961">
      <data key="v_name">Dusp6</data>
      <data key="v_abundance">NA</data>
      <data key="v_layers">2</data>
      <data key="v_group">2</data>
    </node>
    <node id="n962">
      <data key="v_name">Dync1i2</data>
      <data key="v_abundance">NA</data>
      <data key="v_layers">2</data>
      <data key="v_group">2</data>
    </node>
    <node id="n963">
      <data key="v_name">Slc22a23</data>
      <data key="v_abundance">NA</data>
      <data key="v_layers">2</data>
      <data key="v_group">2</data>
    </node>
    <node id="n964">
      <data key="v_name">Eea1</data>
      <data key="v_abundance">NA</data>
      <data key="v_layers">2</data>
      <data key="v_group">2</data>
    </node>
    <node id="n965">
      <data key="v_name">Jph4</data>
      <data key="v_abundance">NA</data>
      <data key="v_layers">2</data>
      <data key="v_group">2</data>
    </node>
    <node id="n966">
      <data key="v_name">Egln2</data>
      <data key="v_abundance">NA</data>
      <data key="v_layers">2</data>
      <data key="v_group">2</data>
    </node>
    <node id="n967">
      <data key="v_name">Kcna1</data>
      <data key="v_abundance">NA</data>
      <data key="v_layers">2</data>
      <data key="v_group">2</data>
    </node>
    <node id="n968">
      <data key="v_name">Kcnc1</data>
      <data key="v_abundance">NA</data>
      <data key="v_layers">2</data>
      <data key="v_group">2</data>
    </node>
    <node id="n969">
      <data key="v_name">Eif2ak3</data>
      <data key="v_abundance">NA</data>
      <data key="v_layers">2</data>
      <data key="v_group">2</data>
    </node>
    <node id="n970">
      <data key="v_name">Kcnc2</data>
      <data key="v_abundance">NA</data>
      <data key="v_layers">2</data>
      <data key="v_group">2</data>
    </node>
    <node id="n971">
      <data key="v_name">Eif4ebp2</data>
      <data key="v_abundance">NA</data>
      <data key="v_layers">2</data>
      <data key="v_group">2</data>
    </node>
    <node id="n972">
      <data key="v_name">Eif4g2</data>
      <data key="v_abundance">NA</data>
      <data key="v_layers">2</data>
      <data key="v_group">2</data>
    </node>
    <node id="n973">
      <data key="v_name">Elp2</data>
      <data key="v_abundance">NA</data>
      <data key="v_layers">2</data>
      <data key="v_group">2</data>
    </node>
    <node id="n974">
      <data key="v_name">Kctd12b</data>
      <data key="v_abundance">NA</data>
      <data key="v_layers">2</data>
      <data key="v_group">2</data>
    </node>
    <node id="n975">
      <data key="v_name">Kctd21</data>
      <data key="v_abundance">NA</data>
      <data key="v_layers">2</data>
      <data key="v_group">2</data>
    </node>
    <node id="n976">
      <data key="v_name">Khsrp</data>
      <data key="v_abundance">NA</data>
      <data key="v_layers">2</data>
      <data key="v_group">2</data>
    </node>
    <node id="n977">
      <data key="v_name">Ephb3</data>
      <data key="v_abundance">NA</data>
      <data key="v_layers">2</data>
      <data key="v_group">2</data>
    </node>
    <node id="n978">
      <data key="v_name">Smg1</data>
      <data key="v_abundance">NA</data>
      <data key="v_layers">2</data>
      <data key="v_group">2</data>
    </node>
    <node id="n979">
      <data key="v_name">Pigs</data>
      <data key="v_abundance">NA</data>
      <data key="v_layers">2</data>
      <data key="v_group">2</data>
    </node>
    <node id="n980">
      <data key="v_name">Pik3ip1</data>
      <data key="v_abundance">NA</data>
      <data key="v_layers">2</data>
      <data key="v_group">2</data>
    </node>
    <node id="n981">
      <data key="v_name">Lcor</data>
      <data key="v_abundance">NA</data>
      <data key="v_layers">2</data>
      <data key="v_group">2</data>
    </node>
    <node id="n982">
      <data key="v_name">Lfng</data>
      <data key="v_abundance">NA</data>
      <data key="v_layers">2</data>
      <data key="v_group">2</data>
    </node>
    <node id="n983">
      <data key="v_name">Sowaha</data>
      <data key="v_abundance">NA</data>
      <data key="v_layers">2</data>
      <data key="v_group">2</data>
    </node>
    <node id="n984">
      <data key="v_name">Fam118a</data>
      <data key="v_abundance">NA</data>
      <data key="v_layers">2</data>
      <data key="v_group">2</data>
    </node>
    <node id="n985">
      <data key="v_name">Fam135a</data>
      <data key="v_abundance">NA</data>
      <data key="v_layers">2</data>
      <data key="v_group">2</data>
    </node>
    <node id="n986">
      <data key="v_name">Limd1</data>
      <data key="v_abundance">NA</data>
      <data key="v_layers">2</data>
      <data key="v_group">2</data>
    </node>
    <node id="n987">
      <data key="v_name">Fam171a1</data>
      <data key="v_abundance">NA</data>
      <data key="v_layers">2</data>
      <data key="v_group">2</data>
    </node>
    <node id="n988">
      <data key="v_name">Fam175b</data>
      <data key="v_abundance">NA</data>
      <data key="v_layers">2</data>
      <data key="v_group">2</data>
    </node>
    <node id="n989">
      <data key="v_name">Rdh10</data>
      <data key="v_abundance">NA</data>
      <data key="v_layers">2</data>
      <data key="v_group">2</data>
    </node>
    <node id="n990">
      <data key="v_name">Zfp664</data>
      <data key="v_abundance">NA</data>
      <data key="v_layers">2</data>
      <data key="v_group">2</data>
    </node>
    <node id="n991">
      <data key="v_name">Farp1</data>
      <data key="v_abundance">NA</data>
      <data key="v_layers">2</data>
      <data key="v_group">2</data>
    </node>
    <node id="n992">
      <data key="v_name">Stat3</data>
      <data key="v_abundance">NA</data>
      <data key="v_layers">2</data>
      <data key="v_group">2</data>
    </node>
    <node id="n993">
      <data key="v_name">Prickle1</data>
      <data key="v_abundance">NA</data>
      <data key="v_layers">2</data>
      <data key="v_group">2</data>
    </node>
    <node id="n994">
      <data key="v_name">Gpr63</data>
      <data key="v_abundance">NA</data>
      <data key="v_layers">2</data>
      <data key="v_group">2</data>
    </node>
    <node id="n995">
      <data key="v_name">Fgd4</data>
      <data key="v_abundance">NA</data>
      <data key="v_layers">2</data>
      <data key="v_group">2</data>
    </node>
    <node id="n996">
      <data key="v_name">Flna</data>
      <data key="v_abundance">NA</data>
      <data key="v_layers">2</data>
      <data key="v_group">2</data>
    </node>
    <node id="n997">
      <data key="v_name">Flywch1</data>
      <data key="v_abundance">NA</data>
      <data key="v_layers">2</data>
      <data key="v_group">2</data>
    </node>
    <node id="n998">
      <data key="v_name">Syt5</data>
      <data key="v_abundance">NA</data>
      <data key="v_layers">2</data>
      <data key="v_group">2</data>
    </node>
    <node id="n999">
      <data key="v_name">Ptgds</data>
      <data key="v_abundance">NA</data>
      <data key="v_layers">2</data>
      <data key="v_group">2</data>
    </node>
    <node id="n1000">
      <data key="v_name">Pdgfrb</data>
      <data key="v_abundance">NA</data>
      <data key="v_layers">2</data>
      <data key="v_group">2</data>
    </node>
    <node id="n1001">
      <data key="v_name">Tbc1d14</data>
      <data key="v_abundance">NA</data>
      <data key="v_layers">2</data>
      <data key="v_group">2</data>
    </node>
    <node id="n1002">
      <data key="v_name">Fut9</data>
      <data key="v_abundance">NA</data>
      <data key="v_layers">2</data>
      <data key="v_group">2</data>
    </node>
    <node id="n1003">
      <data key="v_name">Pxdn</data>
      <data key="v_abundance">NA</data>
      <data key="v_layers">2</data>
      <data key="v_group">2</data>
    </node>
    <node id="n1004">
      <data key="v_name">Gabra6</data>
      <data key="v_abundance">NA</data>
      <data key="v_layers">2</data>
      <data key="v_group">2</data>
    </node>
    <node id="n1005">
      <data key="v_name">Gabrb2</data>
      <data key="v_abundance">NA</data>
      <data key="v_layers">2</data>
      <data key="v_group">2</data>
    </node>
    <node id="n1006">
      <data key="v_name">Gad1</data>
      <data key="v_abundance">NA</data>
      <data key="v_layers">2</data>
      <data key="v_group">2</data>
    </node>
    <node id="n1007">
      <data key="v_name">Rab11fip4</data>
      <data key="v_abundance">NA</data>
      <data key="v_layers">2</data>
      <data key="v_group">2</data>
    </node>
    <node id="n1008">
      <data key="v_name">Sec14l1</data>
      <data key="v_abundance">NA</data>
      <data key="v_layers">2</data>
      <data key="v_group">2</data>
    </node>
    <node id="n1009">
      <data key="v_name">Gba2</data>
      <data key="v_abundance">NA</data>
      <data key="v_layers">2</data>
      <data key="v_group">2</data>
    </node>
    <node id="n1010">
      <data key="v_name">Mnt</data>
      <data key="v_abundance">NA</data>
      <data key="v_layers">2</data>
      <data key="v_group">2</data>
    </node>
    <node id="n1011">
      <data key="v_name">Nrp2</data>
      <data key="v_abundance">NA</data>
      <data key="v_layers">2</data>
      <data key="v_group">2</data>
    </node>
    <node id="n1012">
      <data key="v_name">Gnal</data>
      <data key="v_abundance">NA</data>
      <data key="v_layers">2</data>
      <data key="v_group">2</data>
    </node>
    <node id="n1013">
      <data key="v_name">Mtf2</data>
      <data key="v_abundance">NA</data>
      <data key="v_layers">2</data>
      <data key="v_group">2</data>
    </node>
    <node id="n1014">
      <data key="v_name">Gpr137</data>
      <data key="v_abundance">NA</data>
      <data key="v_layers">2</data>
      <data key="v_group">2</data>
    </node>
    <node id="n1015">
      <data key="v_name">Rnf213</data>
      <data key="v_abundance">NA</data>
      <data key="v_layers">2</data>
      <data key="v_group">2</data>
    </node>
    <node id="n1016">
      <data key="v_name">Rnf5</data>
      <data key="v_abundance">NA</data>
      <data key="v_layers">2</data>
      <data key="v_group">2</data>
    </node>
    <node id="n1017">
      <data key="v_name">Naa40</data>
      <data key="v_abundance">NA</data>
      <data key="v_layers">2</data>
      <data key="v_group">2</data>
    </node>
    <node id="n1018">
      <data key="v_name">Grik2</data>
      <data key="v_abundance">NA</data>
      <data key="v_layers">2</data>
      <data key="v_group">2</data>
    </node>
    <node id="n1019">
      <data key="v_name">Rpia</data>
      <data key="v_abundance">NA</data>
      <data key="v_layers">2</data>
      <data key="v_group">2</data>
    </node>
    <node id="n1020">
      <data key="v_name">Gtf3c2</data>
      <data key="v_abundance">NA</data>
      <data key="v_layers">2</data>
      <data key="v_group">2</data>
    </node>
    <node id="n1021">
      <data key="v_name">Sned1</data>
      <data key="v_abundance">NA</data>
      <data key="v_layers">2</data>
      <data key="v_group">2</data>
    </node>
    <node id="n1022">
      <data key="v_name">Ncor1</data>
      <data key="v_abundance">NA</data>
      <data key="v_layers">2</data>
      <data key="v_group">2</data>
    </node>
    <node id="n1023">
      <data key="v_name">Slc4a7</data>
      <data key="v_abundance">NA</data>
      <data key="v_layers">2</data>
      <data key="v_group">2</data>
    </node>
    <node id="n1024">
      <data key="v_name">Scara3</data>
      <data key="v_abundance">NA</data>
      <data key="v_layers">2</data>
      <data key="v_group">2</data>
    </node>
    <node id="n1025">
      <data key="v_name">Scn8a</data>
      <data key="v_abundance">NA</data>
      <data key="v_layers">2</data>
      <data key="v_group">2</data>
    </node>
    <node id="n1026">
      <data key="v_name">Tub</data>
      <data key="v_abundance">NA</data>
      <data key="v_layers">2</data>
      <data key="v_group">2</data>
    </node>
    <node id="n1027">
      <data key="v_name">Hoxb4</data>
      <data key="v_abundance">NA</data>
      <data key="v_layers">2</data>
      <data key="v_group">2</data>
    </node>
    <node id="n1028">
      <data key="v_name">Sema4g</data>
      <data key="v_abundance">NA</data>
      <data key="v_layers">2</data>
      <data key="v_group">2</data>
    </node>
    <node id="n1029">
      <data key="v_name">Hr</data>
      <data key="v_abundance">NA</data>
      <data key="v_layers">2</data>
      <data key="v_group">2</data>
    </node>
    <node id="n1030">
      <data key="v_name">Nol8</data>
      <data key="v_abundance">NA</data>
      <data key="v_layers">2</data>
      <data key="v_group">2</data>
    </node>
    <node id="n1031">
      <data key="v_name">Nr2e1</data>
      <data key="v_abundance">NA</data>
      <data key="v_layers">2</data>
      <data key="v_group">2</data>
    </node>
    <node id="n1032">
      <data key="v_name">Vsnl1</data>
      <data key="v_abundance">NA</data>
      <data key="v_layers">2</data>
      <data key="v_group">2</data>
    </node>
    <node id="n1033">
      <data key="v_name">Nras</data>
      <data key="v_abundance">NA</data>
      <data key="v_layers">2</data>
      <data key="v_group">2</data>
    </node>
    <node id="n1034">
      <data key="v_name">Sfmbt1</data>
      <data key="v_abundance">NA</data>
      <data key="v_layers">2</data>
      <data key="v_group">2</data>
    </node>
    <node id="n1035">
      <data key="v_name">Igf1r</data>
      <data key="v_abundance">NA</data>
      <data key="v_layers">2</data>
      <data key="v_group">2</data>
    </node>
    <node id="n1036">
      <data key="v_name">Sptbn2</data>
      <data key="v_abundance">NA</data>
      <data key="v_layers">2</data>
      <data key="v_group">2</data>
    </node>
    <node id="n1037">
      <data key="v_name">Usp32</data>
      <data key="v_abundance">NA</data>
      <data key="v_layers">2</data>
      <data key="v_group">2</data>
    </node>
    <node id="n1038">
      <data key="v_name">Nup35</data>
      <data key="v_abundance">NA</data>
      <data key="v_layers">2</data>
      <data key="v_group">2</data>
    </node>
    <node id="n1039">
      <data key="v_name">Srgap3</data>
      <data key="v_abundance">NA</data>
      <data key="v_layers">2</data>
      <data key="v_group">2</data>
    </node>
    <node id="n1040">
      <data key="v_name">Piga</data>
      <data key="v_abundance">NA</data>
      <data key="v_layers">2</data>
      <data key="v_group">2</data>
    </node>
    <node id="n1041">
      <data key="v_name">Zfp740</data>
      <data key="v_abundance">NA</data>
      <data key="v_layers">2</data>
      <data key="v_group">2</data>
    </node>
    <node id="n1042">
      <data key="v_name">Ppargc1b</data>
      <data key="v_abundance">NA</data>
      <data key="v_layers">2</data>
      <data key="v_group">2</data>
    </node>
    <node id="n1043">
      <data key="v_name">Msra</data>
      <data key="v_abundance">NA</data>
      <data key="v_layers">2</data>
      <data key="v_group">2</data>
    </node>
    <node id="n1044">
      <data key="v_name">Skil</data>
      <data key="v_abundance">NA</data>
      <data key="v_layers">2</data>
      <data key="v_group">2</data>
    </node>
    <node id="n1045">
      <data key="v_name">Slc15a2</data>
      <data key="v_abundance">NA</data>
      <data key="v_layers">2</data>
      <data key="v_group">2</data>
    </node>
    <node id="n1046">
      <data key="v_name">Pqlc2</data>
      <data key="v_abundance">NA</data>
      <data key="v_layers">2</data>
      <data key="v_group">2</data>
    </node>
    <node id="n1047">
      <data key="v_name">Otud5</data>
      <data key="v_abundance">NA</data>
      <data key="v_layers">2</data>
      <data key="v_group">2</data>
    </node>
    <node id="n1048">
      <data key="v_name">Slc22a6</data>
      <data key="v_abundance">NA</data>
      <data key="v_layers">2</data>
      <data key="v_group">2</data>
    </node>
    <node id="n1049">
      <data key="v_name">Slc25a23</data>
      <data key="v_abundance">NA</data>
      <data key="v_layers">2</data>
      <data key="v_group">2</data>
    </node>
    <node id="n1050">
      <data key="v_name">Slc25a4</data>
      <data key="v_abundance">NA</data>
      <data key="v_layers">2</data>
      <data key="v_group">2</data>
    </node>
    <node id="n1051">
      <data key="v_name">Jam2</data>
      <data key="v_abundance">NA</data>
      <data key="v_layers">2</data>
      <data key="v_group">2</data>
    </node>
    <node id="n1052">
      <data key="v_name">Slc29a3</data>
      <data key="v_abundance">NA</data>
      <data key="v_layers">2</data>
      <data key="v_group">2</data>
    </node>
    <node id="n1053">
      <data key="v_name">Prrc2c</data>
      <data key="v_abundance">NA</data>
      <data key="v_layers">2</data>
      <data key="v_group">2</data>
    </node>
    <node id="n1054">
      <data key="v_name">Slc2a6</data>
      <data key="v_abundance">NA</data>
      <data key="v_layers">2</data>
      <data key="v_group">2</data>
    </node>
    <node id="n1055">
      <data key="v_name">Slc35a4</data>
      <data key="v_abundance">NA</data>
      <data key="v_layers">2</data>
      <data key="v_group">2</data>
    </node>
    <node id="n1056">
      <data key="v_name">Pbrm1</data>
      <data key="v_abundance">NA</data>
      <data key="v_layers">2</data>
      <data key="v_group">2</data>
    </node>
    <node id="n1057">
      <data key="v_name">Kcnj10</data>
      <data key="v_abundance">NA</data>
      <data key="v_layers">2</data>
      <data key="v_group">2</data>
    </node>
    <node id="n1058">
      <data key="v_name">Pcgf3</data>
      <data key="v_abundance">NA</data>
      <data key="v_layers">2</data>
      <data key="v_group">2</data>
    </node>
    <node id="n1059">
      <data key="v_name">Kif1a</data>
      <data key="v_abundance">NA</data>
      <data key="v_layers">2</data>
      <data key="v_group">2</data>
    </node>
    <node id="n1060">
      <data key="v_name">Pld3</data>
      <data key="v_abundance">NA</data>
      <data key="v_layers">2</data>
      <data key="v_group">2</data>
    </node>
    <node id="n1061">
      <data key="v_name">Kif21b</data>
      <data key="v_abundance">NA</data>
      <data key="v_layers">2</data>
      <data key="v_group">2</data>
    </node>
    <node id="n1062">
      <data key="v_name">Snx5</data>
      <data key="v_abundance">NA</data>
      <data key="v_layers">2</data>
      <data key="v_group">2</data>
    </node>
    <node id="n1063">
      <data key="v_name">Klf8</data>
      <data key="v_abundance">NA</data>
      <data key="v_layers">2</data>
      <data key="v_group">2</data>
    </node>
    <node id="n1064">
      <data key="v_name">Syncrip</data>
      <data key="v_abundance">NA</data>
      <data key="v_layers">2</data>
      <data key="v_group">2</data>
    </node>
    <node id="n1065">
      <data key="v_name">Smcr8</data>
      <data key="v_abundance">NA</data>
      <data key="v_layers">2</data>
      <data key="v_group">2</data>
    </node>
    <node id="n1066">
      <data key="v_name">Zfp12</data>
      <data key="v_abundance">NA</data>
      <data key="v_layers">2</data>
      <data key="v_group">2</data>
    </node>
    <node id="n1067">
      <data key="v_name">Tgfbr1</data>
      <data key="v_abundance">NA</data>
      <data key="v_layers">2</data>
      <data key="v_group">2</data>
    </node>
    <node id="n1068">
      <data key="v_name">Snx30</data>
      <data key="v_abundance">NA</data>
      <data key="v_layers">2</data>
      <data key="v_group">2</data>
    </node>
    <node id="n1069">
      <data key="v_name">Thrsp</data>
      <data key="v_abundance">NA</data>
      <data key="v_layers">2</data>
      <data key="v_group">2</data>
    </node>
    <node id="n1070">
      <data key="v_name">Stat2</data>
      <data key="v_abundance">NA</data>
      <data key="v_layers">2</data>
      <data key="v_group">2</data>
    </node>
    <node id="n1071">
      <data key="v_name">Stk35</data>
      <data key="v_abundance">NA</data>
      <data key="v_layers">2</data>
      <data key="v_group">2</data>
    </node>
    <node id="n1072">
      <data key="v_name">Ubxn4</data>
      <data key="v_abundance">NA</data>
      <data key="v_layers">2</data>
      <data key="v_group">2</data>
    </node>
    <node id="n1073">
      <data key="v_name">Srek1</data>
      <data key="v_abundance">NA</data>
      <data key="v_layers">2</data>
      <data key="v_group">2</data>
    </node>
    <node id="n1074">
      <data key="v_name">Tmem2</data>
      <data key="v_abundance">NA</data>
      <data key="v_layers">2</data>
      <data key="v_group">2</data>
    </node>
    <node id="n1075">
      <data key="v_name">Ylpm1</data>
      <data key="v_abundance">NA</data>
      <data key="v_layers">2</data>
      <data key="v_group">2</data>
    </node>
    <node id="n1076">
      <data key="v_name">Tram1l1</data>
      <data key="v_abundance">NA</data>
      <data key="v_layers">2</data>
      <data key="v_group">2</data>
    </node>
    <node id="n1077">
      <data key="v_name">Psd3</data>
      <data key="v_abundance">NA</data>
      <data key="v_layers">2</data>
      <data key="v_group">2</data>
    </node>
    <node id="n1078">
      <data key="v_name">Ssh1</data>
      <data key="v_abundance">NA</data>
      <data key="v_layers">2</data>
      <data key="v_group">2</data>
    </node>
    <node id="n1079">
      <data key="v_name">Ppm1e</data>
      <data key="v_abundance">NA</data>
      <data key="v_layers">2</data>
      <data key="v_group">2</data>
    </node>
    <node id="n1080">
      <data key="v_name">Tor1aip2</data>
      <data key="v_abundance">NA</data>
      <data key="v_layers">2</data>
      <data key="v_group">2</data>
    </node>
    <node id="n1081">
      <data key="v_name">Tmem194</data>
      <data key="v_abundance">NA</data>
      <data key="v_layers">2</data>
      <data key="v_group">2</data>
    </node>
    <node id="n1082">
      <data key="v_name">Slc20a1</data>
      <data key="v_abundance">NA</data>
      <data key="v_layers">2</data>
      <data key="v_group">2</data>
    </node>
    <node id="n1083">
      <data key="v_name">Stx17</data>
      <data key="v_abundance">NA</data>
      <data key="v_layers">2</data>
      <data key="v_group">2</data>
    </node>
    <node id="n1084">
      <data key="v_name">Zkscan2</data>
      <data key="v_abundance">NA</data>
      <data key="v_layers">2</data>
      <data key="v_group">2</data>
    </node>
    <node id="n1085">
      <data key="v_name">Stx3</data>
      <data key="v_abundance">NA</data>
      <data key="v_layers">2</data>
      <data key="v_group">2</data>
    </node>
    <node id="n1086">
      <data key="v_name">Thbs1</data>
      <data key="v_abundance">NA</data>
      <data key="v_layers">2</data>
      <data key="v_group">2</data>
    </node>
    <node id="n1087">
      <data key="v_name">Rock2</data>
      <data key="v_abundance">NA</data>
      <data key="v_layers">2</data>
      <data key="v_group">2</data>
    </node>
    <node id="n1088">
      <data key="v_name">Maneal</data>
      <data key="v_abundance">NA</data>
      <data key="v_layers">2</data>
      <data key="v_group">2</data>
    </node>
    <node id="n1089">
      <data key="v_name">Rnf167</data>
      <data key="v_abundance">NA</data>
      <data key="v_layers">2</data>
      <data key="v_group">2</data>
    </node>
    <node id="n1090">
      <data key="v_name">Psme4</data>
      <data key="v_abundance">NA</data>
      <data key="v_layers">2</data>
      <data key="v_group">2</data>
    </node>
    <node id="n1091">
      <data key="v_name">Prdm1</data>
      <data key="v_abundance">NA</data>
      <data key="v_layers">2</data>
      <data key="v_group">2</data>
    </node>
    <node id="n1092">
      <data key="v_name">Zfp641</data>
      <data key="v_abundance">NA</data>
      <data key="v_layers">2</data>
      <data key="v_group">2</data>
    </node>
    <node id="n1093">
      <data key="v_name">Pgrmc1</data>
      <data key="v_abundance">NA</data>
      <data key="v_layers">2</data>
      <data key="v_group">2</data>
    </node>
    <node id="n1094">
      <data key="v_name">Zfp644</data>
      <data key="v_abundance">NA</data>
      <data key="v_layers">2</data>
      <data key="v_group">2</data>
    </node>
    <node id="n1095">
      <data key="v_name">Mtpn</data>
      <data key="v_abundance">NA</data>
      <data key="v_layers">2</data>
      <data key="v_group">2</data>
    </node>
    <node id="n1096">
      <data key="v_name">Tgs1</data>
      <data key="v_abundance">NA</data>
      <data key="v_layers">2</data>
      <data key="v_group">2</data>
    </node>
    <node id="n1097">
      <data key="v_name">Tmem214</data>
      <data key="v_abundance">NA</data>
      <data key="v_layers">2</data>
      <data key="v_group">2</data>
    </node>
    <node id="n1098">
      <data key="v_name">Syt11</data>
      <data key="v_abundance">NA</data>
      <data key="v_layers">2</data>
      <data key="v_group">2</data>
    </node>
    <node id="n1099">
      <data key="v_name">Zfp248</data>
      <data key="v_abundance">NA</data>
      <data key="v_layers">2</data>
      <data key="v_group">2</data>
    </node>
    <node id="n1100">
      <data key="v_name">Serf2</data>
      <data key="v_abundance">NA</data>
      <data key="v_layers">2</data>
      <data key="v_group">2</data>
    </node>
    <node id="n1101">
      <data key="v_name">Zfp354b</data>
      <data key="v_abundance">NA</data>
      <data key="v_layers">2</data>
      <data key="v_group">2</data>
    </node>
    <node id="n1102">
      <data key="v_name">Zfp462</data>
      <data key="v_abundance">NA</data>
      <data key="v_layers">2</data>
      <data key="v_group">2</data>
    </node>
    <node id="n1103">
      <data key="v_name">Zfp318</data>
      <data key="v_abundance">NA</data>
      <data key="v_layers">2</data>
      <data key="v_group">2</data>
    </node>
    <node id="n1104">
      <data key="v_name">Rnf44</data>
      <data key="v_abundance">NA</data>
      <data key="v_layers">2</data>
      <data key="v_group">2</data>
    </node>
    <node id="n1105">
      <data key="v_name">Pnkd</data>
      <data key="v_abundance">NA</data>
      <data key="v_layers">2</data>
      <data key="v_group">2</data>
    </node>
    <node id="n1106">
      <data key="v_name">Nid1</data>
      <data key="v_abundance">NA</data>
      <data key="v_layers">2</data>
      <data key="v_group">2</data>
    </node>
    <node id="n1107">
      <data key="v_name">Rdx</data>
      <data key="v_abundance">NA</data>
      <data key="v_layers">2</data>
      <data key="v_group">2</data>
    </node>
    <node id="n1108">
      <data key="v_name">Syn3</data>
      <data key="v_abundance">NA</data>
      <data key="v_layers">2</data>
      <data key="v_group">2</data>
    </node>
    <node id="n1109">
      <data key="v_name">Usp45</data>
      <data key="v_abundance">NA</data>
      <data key="v_layers">2</data>
      <data key="v_group">2</data>
    </node>
    <node id="n1110">
      <data key="v_name">Trim6</data>
      <data key="v_abundance">NA</data>
      <data key="v_layers">2</data>
      <data key="v_group">2</data>
    </node>
    <node id="n1111">
      <data key="v_name">Rffl</data>
      <data key="v_abundance">NA</data>
      <data key="v_layers">2</data>
      <data key="v_group">2</data>
    </node>
    <node id="n1112">
      <data key="v_name">Slitrk4</data>
      <data key="v_abundance">NA</data>
      <data key="v_layers">2</data>
      <data key="v_group">2</data>
    </node>
    <node id="n1113">
      <data key="v_name">Trib2</data>
      <data key="v_abundance">NA</data>
      <data key="v_layers">2</data>
      <data key="v_group">2</data>
    </node>
    <node id="n1114">
      <data key="v_name">Mtmr4</data>
      <data key="v_abundance">NA</data>
      <data key="v_layers">2</data>
      <data key="v_group">2</data>
    </node>
    <node id="n1115">
      <data key="v_name">Stim1</data>
      <data key="v_abundance">NA</data>
      <data key="v_layers">2</data>
      <data key="v_group">2</data>
    </node>
    <node id="n1116">
      <data key="v_name">Slc6a8</data>
      <data key="v_abundance">NA</data>
      <data key="v_layers">2</data>
      <data key="v_group">2</data>
    </node>
    <node id="n1117">
      <data key="v_name">Patl1</data>
      <data key="v_abundance">NA</data>
      <data key="v_layers">2</data>
      <data key="v_group">2</data>
    </node>
    <node id="n1118">
      <data key="v_name">Trps1</data>
      <data key="v_abundance">NA</data>
      <data key="v_layers">2</data>
      <data key="v_group">2</data>
    </node>
    <node id="n1119">
      <data key="v_name">Slitrk5</data>
      <data key="v_abundance">NA</data>
      <data key="v_layers">2</data>
      <data key="v_group">2</data>
    </node>
    <node id="n1120">
      <data key="v_name">Zscan22</data>
      <data key="v_abundance">NA</data>
      <data key="v_layers">2</data>
      <data key="v_group">2</data>
    </node>
    <node id="n1121">
      <data key="v_name">Zfp174</data>
      <data key="v_abundance">NA</data>
      <data key="v_layers">2</data>
      <data key="v_group">2</data>
    </node>
    <node id="n1122">
      <data key="v_name">Wdtc1</data>
      <data key="v_abundance">NA</data>
      <data key="v_layers">2</data>
      <data key="v_group">2</data>
    </node>
    <node id="n1123">
      <data key="v_name">Zc3h11a</data>
      <data key="v_abundance">NA</data>
      <data key="v_layers">2</data>
      <data key="v_group">2</data>
    </node>
    <node id="n1124">
      <data key="v_name">Zfp280b</data>
      <data key="v_abundance">NA</data>
      <data key="v_layers">2</data>
      <data key="v_group">2</data>
    </node>
    <node id="n1125">
      <data key="v_name">Zfp109</data>
      <data key="v_abundance">NA</data>
      <data key="v_layers">2</data>
      <data key="v_group">2</data>
    </node>
    <node id="n1126">
      <data key="v_name">Sacm1l</data>
      <data key="v_abundance">NA</data>
      <data key="v_layers">2</data>
      <data key="v_group">2</data>
    </node>
    <node id="n1127">
      <data key="v_name">Nlk</data>
      <data key="v_abundance">NA</data>
      <data key="v_layers">2</data>
      <data key="v_group">2</data>
    </node>
    <node id="n1128">
      <data key="v_name">Zdhhc24</data>
      <data key="v_abundance">NA</data>
      <data key="v_layers">2</data>
      <data key="v_group">2</data>
    </node>
    <node id="n1129">
      <data key="v_name">Sh2b3</data>
      <data key="v_abundance">NA</data>
      <data key="v_layers">2</data>
      <data key="v_group">2</data>
    </node>
    <node id="n1130">
      <data key="v_name">Ubap2</data>
      <data key="v_abundance">NA</data>
      <data key="v_layers">2</data>
      <data key="v_group">2</data>
    </node>
    <node id="n1131">
      <data key="v_name">Xkr8</data>
      <data key="v_abundance">NA</data>
      <data key="v_layers">2</data>
      <data key="v_group">2</data>
    </node>
    <node id="n1132">
      <data key="v_name">Unc80</data>
      <data key="v_abundance">NA</data>
      <data key="v_layers">2</data>
      <data key="v_group">2</data>
    </node>
    <node id="n1133">
      <data key="v_name">Zswim5</data>
      <data key="v_abundance">NA</data>
      <data key="v_layers">2</data>
      <data key="v_group">2</data>
    </node>
    <node id="n1134">
      <data key="v_name">Srrm4</data>
      <data key="v_abundance">NA</data>
      <data key="v_layers">2</data>
      <data key="v_group">2</data>
    </node>
    <node id="n1135">
      <data key="v_name">Zfp583</data>
      <data key="v_abundance">NA</data>
      <data key="v_layers">2</data>
      <data key="v_group">2</data>
    </node>
    <node id="n1136">
      <data key="v_name">Tenm2</data>
      <data key="v_abundance">NA</data>
      <data key="v_layers">2</data>
      <data key="v_group">2</data>
    </node>
    <node id="n1137">
      <data key="v_name">Slc25a18</data>
      <data key="v_abundance">NA</data>
      <data key="v_layers">2</data>
      <data key="v_group">2</data>
    </node>
    <node id="n1138">
      <data key="v_name">Tubb4a</data>
      <data key="v_abundance">NA</data>
      <data key="v_layers">2</data>
      <data key="v_group">2</data>
    </node>
    <node id="n1139">
      <data key="v_name">Ptpru</data>
      <data key="v_abundance">NA</data>
      <data key="v_layers">2</data>
      <data key="v_group">2</data>
    </node>
    <node id="n1140">
      <data key="v_name">Vav3</data>
      <data key="v_abundance">NA</data>
      <data key="v_layers">2</data>
      <data key="v_group">2</data>
    </node>
    <node id="n1141">
      <data key="v_name">Slc2a3</data>
      <data key="v_abundance">NA</data>
      <data key="v_layers">2</data>
      <data key="v_group">2</data>
    </node>
    <edge source="n0" target="n20">
      <data key="e_direction">unknown</data>
    </edge>
    <edge source="n0" target="n22">
      <data key="e_direction">unknown</data>
    </edge>
    <edge source="n0" target="n30">
      <data key="e_direction">unknown</data>
    </edge>
    <edge source="n0" target="n38">
      <data key="e_direction">unknown</data>
    </edge>
    <edge source="n0" target="n39">
      <data key="e_direction">unknown</data>
    </edge>
    <edge source="n0" target="n40">
      <data key="e_direction">unknown</data>
    </edge>
    <edge source="n0" target="n46">
      <data key="e_direction">unknown</data>
    </edge>
    <edge source="n0" target="n47">
      <data key="e_direction">unknown</data>
    </edge>
    <edge source="n0" target="n55">
      <data key="e_direction">unknown</data>
    </edge>
    <edge source="n0" target="n56">
      <data key="e_direction">unknown</data>
    </edge>
    <edge source="n0" target="n60">
      <data key="e_direction">unknown</data>
    </edge>
    <edge source="n0" target="n63">
      <data key="e_direction">unknown</data>
    </edge>
    <edge source="n0" target="n65">
      <data key="e_direction">unknown</data>
    </edge>
    <edge source="n0" target="n66">
      <data key="e_direction">unknown</data>
    </edge>
    <edge source="n0" target="n68">
      <data key="e_direction">unknown</data>
    </edge>
    <edge source="n0" target="n76">
      <data key="e_direction">unknown</data>
    </edge>
    <edge source="n0" target="n77">
      <data key="e_direction">unknown</data>
    </edge>
    <edge source="n0" target="n78">
      <data key="e_direction">unknown</data>
    </edge>
    <edge source="n0" target="n82">
      <data key="e_direction">unknown</data>
    </edge>
    <edge source="n0" target="n84">
      <data key="e_direction">unknown</data>
    </edge>
    <edge source="n0" target="n85">
      <data key="e_direction">unknown</data>
    </edge>
    <edge source="n0" target="n87">
      <data key="e_direction">unknown</data>
    </edge>
    <edge source="n0" target="n92">
      <data key="e_direction">unknown</data>
    </edge>
    <edge source="n0" target="n94">
      <data key="e_direction">unknown</data>
    </edge>
    <edge source="n0" target="n96">
      <data key="e_direction">unknown</data>
    </edge>
    <edge source="n0" target="n97">
      <data key="e_direction">unknown</data>
    </edge>
    <edge source="n0" target="n102">
      <data key="e_direction">unknown</data>
    </edge>
    <edge source="n0" target="n117">
      <data key="e_direction">unknown</data>
    </edge>
    <edge source="n0" target="n119">
      <data key="e_direction">unknown</data>
    </edge>
    <edge source="n0" target="n121">
      <data key="e_direction">unknown</data>
    </edge>
    <edge source="n0" target="n126">
      <data key="e_direction">unknown</data>
    </edge>
    <edge source="n0" target="n127">
      <data key="e_direction">unknown</data>
    </edge>
    <edge source="n0" target="n128">
      <data key="e_direction">unknown</data>
    </edge>
    <edge source="n0" target="n132">
      <data key="e_direction">unknown</data>
    </edge>
    <edge source="n0" target="n138">
      <data key="e_direction">unknown</data>
    </edge>
    <edge source="n0" target="n145">
      <data key="e_direction">unknown</data>
    </edge>
    <edge source="n0" target="n149">
      <data key="e_direction">unknown</data>
    </edge>
    <edge source="n0" target="n160">
      <data key="e_direction">unknown</data>
    </edge>
    <edge source="n0" target="n165">
      <data key="e_direction">unknown</data>
    </edge>
    <edge source="n0" target="n177">
      <data key="e_direction">unknown</data>
    </edge>
    <edge source="n0" target="n179">
      <data key="e_direction">unknown</data>
    </edge>
    <edge source="n0" target="n187">
      <data key="e_direction">unknown</data>
    </edge>
    <edge source="n0" target="n188">
      <data key="e_direction">unknown</data>
    </edge>
    <edge source="n0" target="n191">
      <data key="e_direction">unknown</data>
    </edge>
    <edge source="n0" target="n201">
      <data key="e_direction">unknown</data>
    </edge>
    <edge source="n0" target="n205">
      <data key="e_direction">unknown</data>
    </edge>
    <edge source="n0" target="n206">
      <data key="e_direction">unknown</data>
    </edge>
    <edge source="n0" target="n222">
      <data key="e_direction">unknown</data>
    </edge>
    <edge source="n0" target="n224">
      <data key="e_direction">unknown</data>
    </edge>
    <edge source="n0" target="n229">
      <data key="e_direction">unknown</data>
    </edge>
    <edge source="n0" target="n230">
      <data key="e_direction">unknown</data>
    </edge>
    <edge source="n0" target="n231">
      <data key="e_direction">unknown</data>
    </edge>
    <edge source="n0" target="n236">
      <data key="e_direction">unknown</data>
    </edge>
    <edge source="n0" target="n253">
      <data key="e_direction">unknown</data>
    </edge>
    <edge source="n0" target="n258">
      <data key="e_direction">unknown</data>
    </edge>
    <edge source="n0" target="n259">
      <data key="e_direction">unknown</data>
    </edge>
    <edge source="n0" target="n262">
      <data key="e_direction">unknown</data>
    </edge>
    <edge source="n0" target="n264">
      <data key="e_direction">unknown</data>
    </edge>
    <edge source="n0" target="n280">
      <data key="e_direction">unknown</data>
    </edge>
    <edge source="n0" target="n292">
      <data key="e_direction">unknown</data>
    </edge>
    <edge source="n0" target="n295">
      <data key="e_direction">unknown</data>
    </edge>
    <edge source="n0" target="n309">
      <data key="e_direction">unknown</data>
    </edge>
    <edge source="n0" target="n314">
      <data key="e_direction">unknown</data>
    </edge>
    <edge source="n0" target="n315">
      <data key="e_direction">unknown</data>
    </edge>
    <edge source="n0" target="n329">
      <data key="e_direction">unknown</data>
    </edge>
    <edge source="n0" target="n373">
      <data key="e_direction">unknown</data>
    </edge>
    <edge source="n0" target="n376">
      <data key="e_direction">unknown</data>
    </edge>
    <edge source="n0" target="n381">
      <data key="e_direction">unknown</data>
    </edge>
    <edge source="n0" target="n391">
      <data key="e_direction">unknown</data>
    </edge>
    <edge source="n0" target="n392">
      <data key="e_direction">unknown</data>
    </edge>
    <edge source="n0" target="n398">
      <data key="e_direction">unknown</data>
    </edge>
    <edge source="n0" target="n411">
      <data key="e_direction">unknown</data>
    </edge>
    <edge source="n0" target="n416">
      <data key="e_direction">unknown</data>
    </edge>
    <edge source="n0" target="n426">
      <data key="e_direction">unknown</data>
    </edge>
    <edge source="n0" target="n438">
      <data key="e_direction">unknown</data>
    </edge>
    <edge source="n0" target="n464">
      <data key="e_direction">unknown</data>
    </edge>
    <edge source="n0" target="n470">
      <data key="e_direction">unknown</data>
    </edge>
    <edge source="n0" target="n492">
      <data key="e_direction">unknown</data>
    </edge>
    <edge source="n0" target="n500">
      <data key="e_direction">unknown</data>
    </edge>
    <edge source="n0" target="n503">
      <data key="e_direction">unknown</data>
    </edge>
    <edge source="n0" target="n523">
      <data key="e_direction">unknown</data>
    </edge>
    <edge source="n0" target="n529">
      <data key="e_direction">unknown</data>
    </edge>
    <edge source="n0" target="n559">
      <data key="e_direction">unknown</data>
    </edge>
    <edge source="n0" target="n562">
      <data key="e_direction">unknown</data>
    </edge>
    <edge source="n0" target="n569">
      <data key="e_direction">unknown</data>
    </edge>
    <edge source="n0" target="n570">
      <data key="e_direction">unknown</data>
    </edge>
    <edge source="n0" target="n576">
      <data key="e_direction">unknown</data>
    </edge>
    <edge source="n0" target="n583">
      <data key="e_direction">unknown</data>
    </edge>
    <edge source="n0" target="n591">
      <data key="e_direction">unknown</data>
    </edge>
    <edge source="n0" target="n619">
      <data key="e_direction">unknown</data>
    </edge>
    <edge source="n0" target="n621">
      <data key="e_direction">unknown</data>
    </edge>
    <edge source="n0" target="n642">
      <data key="e_direction">unknown</data>
    </edge>
    <edge source="n0" target="n644">
      <data key="e_direction">unknown</data>
    </edge>
    <edge source="n0" target="n646">
      <data key="e_direction">unknown</data>
    </edge>
    <edge source="n0" target="n665">
      <data key="e_direction">unknown</data>
    </edge>
    <edge source="n0" target="n673">
      <data key="e_direction">unknown</data>
    </edge>
    <edge source="n0" target="n698">
      <data key="e_direction">unknown</data>
    </edge>
    <edge source="n0" target="n714">
      <data key="e_direction">unknown</data>
    </edge>
    <edge source="n0" target="n719">
      <data key="e_direction">unknown</data>
    </edge>
    <edge source="n0" target="n723">
      <data key="e_direction">unknown</data>
    </edge>
    <edge source="n0" target="n739">
      <data key="e_direction">unknown</data>
    </edge>
    <edge source="n0" target="n741">
      <data key="e_direction">unknown</data>
    </edge>
    <edge source="n0" target="n743">
      <data key="e_direction">unknown</data>
    </edge>
    <edge source="n0" target="n773">
      <data key="e_direction">unknown</data>
    </edge>
    <edge source="n0" target="n795">
      <data key="e_direction">unknown</data>
    </edge>
    <edge source="n0" target="n801">
      <data key="e_direction">unknown</data>
    </edge>
    <edge source="n0" target="n808">
      <data key="e_direction">unknown</data>
    </edge>
    <edge source="n0" target="n816">
      <data key="e_direction">unknown</data>
    </edge>
    <edge source="n0" target="n822">
      <data key="e_direction">unknown</data>
    </edge>
    <edge source="n0" target="n826">
      <data key="e_direction">unknown</data>
    </edge>
    <edge source="n0" target="n835">
      <data key="e_direction">unknown</data>
    </edge>
    <edge source="n0" target="n838">
      <data key="e_direction">unknown</data>
    </edge>
    <edge source="n0" target="n842">
      <data key="e_direction">unknown</data>
    </edge>
    <edge source="n0" target="n843">
      <data key="e_direction">unknown</data>
    </edge>
    <edge source="n1" target="n21">
      <data key="e_direction">unknown</data>
    </edge>
    <edge source="n1" target="n28">
      <data key="e_direction">unknown</data>
    </edge>
    <edge source="n1" target="n36">
      <data key="e_direction">unknown</data>
    </edge>
    <edge source="n1" target="n42">
      <data key="e_direction">unknown</data>
    </edge>
    <edge source="n1" target="n80">
      <data key="e_direction">unknown</data>
    </edge>
    <edge source="n1" target="n116">
      <data key="e_direction">unknown</data>
    </edge>
    <edge source="n1" target="n199">
      <data key="e_direction">unknown</data>
    </edge>
    <edge source="n1" target="n203">
      <data key="e_direction">unknown</data>
    </edge>
    <edge source="n1" target="n217">
      <data key="e_direction">unknown</data>
    </edge>
    <edge source="n1" target="n232">
      <data key="e_direction">unknown</data>
    </edge>
    <edge source="n1" target="n251">
      <data key="e_direction">unknown</data>
    </edge>
    <edge source="n1" target="n317">
      <data key="e_direction">unknown</data>
    </edge>
    <edge source="n1" target="n354">
      <data key="e_direction">unknown</data>
    </edge>
    <edge source="n1" target="n363">
      <data key="e_direction">unknown</data>
    </edge>
    <edge source="n1" target="n414">
      <data key="e_direction">unknown</data>
    </edge>
    <edge source="n1" target="n428">
      <data key="e_direction">unknown</data>
    </edge>
    <edge source="n1" target="n494">
      <data key="e_direction">unknown</data>
    </edge>
    <edge source="n1" target="n514">
      <data key="e_direction">unknown</data>
    </edge>
    <edge source="n1" target="n539">
      <data key="e_direction">unknown</data>
    </edge>
    <edge source="n1" target="n552">
      <data key="e_direction">unknown</data>
    </edge>
    <edge source="n1" target="n582">
      <data key="e_direction">unknown</data>
    </edge>
    <edge source="n1" target="n612">
      <data key="e_direction">unknown</data>
    </edge>
    <edge source="n1" target="n645">
      <data key="e_direction">unknown</data>
    </edge>
    <edge source="n1" target="n781">
      <data key="e_direction">unknown</data>
    </edge>
    <edge source="n1" target="n800">
      <data key="e_direction">unknown</data>
    </edge>
    <edge source="n1" target="n818">
      <data key="e_direction">unknown</data>
    </edge>
    <edge source="n2" target="n22">
      <data key="e_direction">unknown</data>
    </edge>
    <edge source="n2" target="n53">
      <data key="e_direction">unknown</data>
    </edge>
    <edge source="n2" target="n74">
      <data key="e_direction">unknown</data>
    </edge>
    <edge source="n2" target="n112">
      <data key="e_direction">unknown</data>
    </edge>
    <edge source="n2" target="n135">
      <data key="e_direction">unknown</data>
    </edge>
    <edge source="n2" target="n206">
      <data key="e_direction">unknown</data>
    </edge>
    <edge source="n2" target="n221">
      <data key="e_direction">unknown</data>
    </edge>
    <edge source="n2" target="n327">
      <data key="e_direction">unknown</data>
    </edge>
    <edge source="n2" target="n338">
      <data key="e_direction">unknown</data>
    </edge>
    <edge source="n2" target="n622">
      <data key="e_direction">unknown</data>
    </edge>
    <edge source="n3" target="n23">
      <data key="e_direction">unknown</data>
    </edge>
    <edge source="n3" target="n33">
      <data key="e_direction">unknown</data>
    </edge>
    <edge source="n3" target="n41">
      <data key="e_direction">unknown</data>
    </edge>
    <edge source="n3" target="n44">
      <data key="e_direction">unknown</data>
    </edge>
    <edge source="n3" target="n61">
      <data key="e_direction">unknown</data>
    </edge>
    <edge source="n3" target="n73">
      <data key="e_direction">unknown</data>
    </edge>
    <edge source="n3" target="n93">
      <data key="e_direction">unknown</data>
    </edge>
    <edge source="n3" target="n98">
      <data key="e_direction">unknown</data>
    </edge>
    <edge source="n3" target="n118">
      <data key="e_direction">unknown</data>
    </edge>
    <edge source="n3" target="n125">
      <data key="e_direction">unknown</data>
    </edge>
    <edge source="n3" target="n207">
      <data key="e_direction">unknown</data>
    </edge>
    <edge source="n3" target="n219">
      <data key="e_direction">unknown</data>
    </edge>
    <edge source="n3" target="n241">
      <data key="e_direction">unknown</data>
    </edge>
    <edge source="n3" target="n287">
      <data key="e_direction">unknown</data>
    </edge>
    <edge source="n3" target="n318">
      <data key="e_direction">unknown</data>
    </edge>
    <edge source="n3" target="n338">
      <data key="e_direction">unknown</data>
    </edge>
    <edge source="n3" target="n348">
      <data key="e_direction">unknown</data>
    </edge>
    <edge source="n3" target="n367">
      <data key="e_direction">unknown</data>
    </edge>
    <edge source="n3" target="n394">
      <data key="e_direction">unknown</data>
    </edge>
    <edge source="n3" target="n463">
      <data key="e_direction">unknown</data>
    </edge>
    <edge source="n3" target="n520">
      <data key="e_direction">unknown</data>
    </edge>
    <edge source="n3" target="n521">
      <data key="e_direction">unknown</data>
    </edge>
    <edge source="n3" target="n628">
      <data key="e_direction">unknown</data>
    </edge>
    <edge source="n3" target="n707">
      <data key="e_direction">unknown</data>
    </edge>
    <edge source="n3" target="n744">
      <data key="e_direction">unknown</data>
    </edge>
    <edge source="n3" target="n747">
      <data key="e_direction">unknown</data>
    </edge>
    <edge source="n3" target="n834">
      <data key="e_direction">unknown</data>
    </edge>
    <edge source="n4" target="n23">
      <data key="e_direction">unknown</data>
    </edge>
    <edge source="n4" target="n29">
      <data key="e_direction">unknown</data>
    </edge>
    <edge source="n4" target="n59">
      <data key="e_direction">unknown</data>
    </edge>
    <edge source="n4" target="n61">
      <data key="e_direction">unknown</data>
    </edge>
    <edge source="n4" target="n62">
      <data key="e_direction">unknown</data>
    </edge>
    <edge source="n4" target="n71">
      <data key="e_direction">unknown</data>
    </edge>
    <edge source="n4" target="n79">
      <data key="e_direction">unknown</data>
    </edge>
    <edge source="n4" target="n81">
      <data key="e_direction">unknown</data>
    </edge>
    <edge source="n4" target="n106">
      <data key="e_direction">unknown</data>
    </edge>
    <edge source="n4" target="n131">
      <data key="e_direction">unknown</data>
    </edge>
    <edge source="n4" target="n136">
      <data key="e_direction">unknown</data>
    </edge>
    <edge source="n4" target="n141">
      <data key="e_direction">unknown</data>
    </edge>
    <edge source="n4" target="n143">
      <data key="e_direction">unknown</data>
    </edge>
    <edge source="n4" target="n170">
      <data key="e_direction">unknown</data>
    </edge>
    <edge source="n4" target="n175">
      <data key="e_direction">unknown</data>
    </edge>
    <edge source="n4" target="n178">
      <data key="e_direction">unknown</data>
    </edge>
    <edge source="n4" target="n183">
      <data key="e_direction">unknown</data>
    </edge>
    <edge source="n4" target="n189">
      <data key="e_direction">unknown</data>
    </edge>
    <edge source="n4" target="n197">
      <data key="e_direction">unknown</data>
    </edge>
    <edge source="n4" target="n213">
      <data key="e_direction">unknown</data>
    </edge>
    <edge source="n4" target="n215">
      <data key="e_direction">unknown</data>
    </edge>
    <edge source="n4" target="n239">
      <data key="e_direction">unknown</data>
    </edge>
    <edge source="n4" target="n245">
      <data key="e_direction">unknown</data>
    </edge>
    <edge source="n4" target="n248">
      <data key="e_direction">unknown</data>
    </edge>
    <edge source="n4" target="n325">
      <data key="e_direction">unknown</data>
    </edge>
    <edge source="n4" target="n346">
      <data key="e_direction">unknown</data>
    </edge>
    <edge source="n4" target="n380">
      <data key="e_direction">unknown</data>
    </edge>
    <edge source="n4" target="n412">
      <data key="e_direction">unknown</data>
    </edge>
    <edge source="n4" target="n418">
      <data key="e_direction">unknown</data>
    </edge>
    <edge source="n4" target="n440">
      <data key="e_direction">unknown</data>
    </edge>
    <edge source="n4" target="n462">
      <data key="e_direction">unknown</data>
    </edge>
    <edge source="n4" target="n504">
      <data key="e_direction">unknown</data>
    </edge>
    <edge source="n4" target="n508">
      <data key="e_direction">unknown</data>
    </edge>
    <edge source="n4" target="n537">
      <data key="e_direction">unknown</data>
    </edge>
    <edge source="n4" target="n576">
      <data key="e_direction">unknown</data>
    </edge>
    <edge source="n4" target="n598">
      <data key="e_direction">unknown</data>
    </edge>
    <edge source="n4" target="n650">
      <data key="e_direction">unknown</data>
    </edge>
    <edge source="n4" target="n681">
      <data key="e_direction">unknown</data>
    </edge>
    <edge source="n4" target="n737">
      <data key="e_direction">unknown</data>
    </edge>
    <edge source="n4" target="n759">
      <data key="e_direction">unknown</data>
    </edge>
    <edge source="n5" target="n24">
      <data key="e_direction">unknown</data>
    </edge>
    <edge source="n5" target="n26">
      <data key="e_direction">unknown</data>
    </edge>
    <edge source="n5" target="n51">
      <data key="e_direction">unknown</data>
    </edge>
    <edge source="n5" target="n90">
      <data key="e_direction">unknown</data>
    </edge>
    <edge source="n5" target="n91">
      <data key="e_direction">unknown</data>
    </edge>
    <edge source="n5" target="n109">
      <data key="e_direction">unknown</data>
    </edge>
    <edge source="n5" target="n120">
      <data key="e_direction">unknown</data>
    </edge>
    <edge source="n5" target="n130">
      <data key="e_direction">unknown</data>
    </edge>
    <edge source="n5" target="n139">
      <data key="e_direction">unknown</data>
    </edge>
    <edge source="n5" target="n140">
      <data key="e_direction">unknown</data>
    </edge>
    <edge source="n5" target="n144">
      <data key="e_direction">unknown</data>
    </edge>
    <edge source="n5" target="n159">
      <data key="e_direction">unknown</data>
    </edge>
    <edge source="n5" target="n162">
      <data key="e_direction">unknown</data>
    </edge>
    <edge source="n5" target="n164">
      <data key="e_direction">unknown</data>
    </edge>
    <edge source="n5" target="n165">
      <data key="e_direction">unknown</data>
    </edge>
    <edge source="n5" target="n171">
      <data key="e_direction">unknown</data>
    </edge>
    <edge source="n5" target="n194">
      <data key="e_direction">unknown</data>
    </edge>
    <edge source="n5" target="n214">
      <data key="e_direction">unknown</data>
    </edge>
    <edge source="n5" target="n242">
      <data key="e_direction">unknown</data>
    </edge>
    <edge source="n5" target="n243">
      <data key="e_direction">unknown</data>
    </edge>
    <edge source="n5" target="n246">
      <data key="e_direction">unknown</data>
    </edge>
    <edge source="n5" target="n251">
      <data key="e_direction">unknown</data>
    </edge>
    <edge source="n5" target="n252">
      <data key="e_direction">unknown</data>
    </edge>
    <edge source="n5" target="n254">
      <data key="e_direction">unknown</data>
    </edge>
    <edge source="n5" target="n255">
      <data key="e_direction">unknown</data>
    </edge>
    <edge source="n5" target="n256">
      <data key="e_direction">unknown</data>
    </edge>
    <edge source="n5" target="n257">
      <data key="e_direction">unknown</data>
    </edge>
    <edge source="n5" target="n260">
      <data key="e_direction">unknown</data>
    </edge>
    <edge source="n5" target="n263">
      <data key="e_direction">unknown</data>
    </edge>
    <edge source="n5" target="n265">
      <data key="e_direction">unknown</data>
    </edge>
    <edge source="n5" target="n266">
      <data key="e_direction">unknown</data>
    </edge>
    <edge source="n5" target="n267">
      <data key="e_direction">unknown</data>
    </edge>
    <edge source="n5" target="n268">
      <data key="e_direction">unknown</data>
    </edge>
    <edge source="n5" target="n269">
      <data key="e_direction">unknown</data>
    </edge>
    <edge source="n5" target="n270">
      <data key="e_direction">unknown</data>
    </edge>
    <edge source="n5" target="n273">
      <data key="e_direction">unknown</data>
    </edge>
    <edge source="n5" target="n274">
      <data key="e_direction">unknown</data>
    </edge>
    <edge source="n5" target="n275">
      <data key="e_direction">unknown</data>
    </edge>
    <edge source="n5" target="n277">
      <data key="e_direction">unknown</data>
    </edge>
    <edge source="n5" target="n278">
      <data key="e_direction">unknown</data>
    </edge>
    <edge source="n5" target="n279">
      <data key="e_direction">unknown</data>
    </edge>
    <edge source="n5" target="n280">
      <data key="e_direction">unknown</data>
    </edge>
    <edge source="n5" target="n281">
      <data key="e_direction">unknown</data>
    </edge>
    <edge source="n5" target="n282">
      <data key="e_direction">unknown</data>
    </edge>
    <edge source="n5" target="n284">
      <data key="e_direction">unknown</data>
    </edge>
    <edge source="n5" target="n285">
      <data key="e_direction">unknown</data>
    </edge>
    <edge source="n5" target="n286">
      <data key="e_direction">unknown</data>
    </edge>
    <edge source="n5" target="n288">
      <data key="e_direction">unknown</data>
    </edge>
    <edge source="n5" target="n290">
      <data key="e_direction">unknown</data>
    </edge>
    <edge source="n5" target="n294">
      <data key="e_direction">unknown</data>
    </edge>
    <edge source="n5" target="n296">
      <data key="e_direction">unknown</data>
    </edge>
    <edge source="n5" target="n297">
      <data key="e_direction">unknown</data>
    </edge>
    <edge source="n5" target="n298">
      <data key="e_direction">unknown</data>
    </edge>
    <edge source="n5" target="n299">
      <data key="e_direction">unknown</data>
    </edge>
    <edge source="n5" target="n300">
      <data key="e_direction">unknown</data>
    </edge>
    <edge source="n5" target="n302">
      <data key="e_direction">unknown</data>
    </edge>
    <edge source="n5" target="n304">
      <data key="e_direction">unknown</data>
    </edge>
    <edge source="n5" target="n305">
      <data key="e_direction">unknown</data>
    </edge>
    <edge source="n5" target="n306">
      <data key="e_direction">unknown</data>
    </edge>
    <edge source="n5" target="n308">
      <data key="e_direction">unknown</data>
    </edge>
    <edge source="n5" target="n310">
      <data key="e_direction">unknown</data>
    </edge>
    <edge source="n5" target="n311">
      <data key="e_direction">unknown</data>
    </edge>
    <edge source="n5" target="n312">
      <data key="e_direction">unknown</data>
    </edge>
    <edge source="n5" target="n313">
      <data key="e_direction">unknown</data>
    </edge>
    <edge source="n5" target="n316">
      <data key="e_direction">unknown</data>
    </edge>
    <edge source="n5" target="n318">
      <data key="e_direction">unknown</data>
    </edge>
    <edge source="n5" target="n319">
      <data key="e_direction">unknown</data>
    </edge>
    <edge source="n5" target="n321">
      <data key="e_direction">unknown</data>
    </edge>
    <edge source="n5" target="n322">
      <data key="e_direction">unknown</data>
    </edge>
    <edge source="n5" target="n323">
      <data key="e_direction">unknown</data>
    </edge>
    <edge source="n5" target="n324">
      <data key="e_direction">unknown</data>
    </edge>
    <edge source="n5" target="n326">
      <data key="e_direction">unknown</data>
    </edge>
    <edge source="n5" target="n328">
      <data key="e_direction">unknown</data>
    </edge>
    <edge source="n5" target="n330">
      <data key="e_direction">unknown</data>
    </edge>
    <edge source="n5" target="n331">
      <data key="e_direction">unknown</data>
    </edge>
    <edge source="n5" target="n333">
      <data key="e_direction">unknown</data>
    </edge>
    <edge source="n5" target="n335">
      <data key="e_direction">unknown</data>
    </edge>
    <edge source="n5" target="n336">
      <data key="e_direction">unknown</data>
    </edge>
    <edge source="n5" target="n337">
      <data key="e_direction">unknown</data>
    </edge>
    <edge source="n5" target="n339">
      <data key="e_direction">unknown</data>
    </edge>
    <edge source="n5" target="n340">
      <data key="e_direction">unknown</data>
    </edge>
    <edge source="n5" target="n341">
      <data key="e_direction">unknown</data>
    </edge>
    <edge source="n5" target="n343">
      <data key="e_direction">unknown</data>
    </edge>
    <edge source="n5" target="n344">
      <data key="e_direction">unknown</data>
    </edge>
    <edge source="n5" target="n347">
      <data key="e_direction">unknown</data>
    </edge>
    <edge source="n5" target="n349">
      <data key="e_direction">unknown</data>
    </edge>
    <edge source="n5" target="n350">
      <data key="e_direction">unknown</data>
    </edge>
    <edge source="n5" target="n351">
      <data key="e_direction">unknown</data>
    </edge>
    <edge source="n5" target="n352">
      <data key="e_direction">unknown</data>
    </edge>
    <edge source="n5" target="n353">
      <data key="e_direction">unknown</data>
    </edge>
    <edge source="n5" target="n355">
      <data key="e_direction">unknown</data>
    </edge>
    <edge source="n5" target="n356">
      <data key="e_direction">unknown</data>
    </edge>
    <edge source="n5" target="n359">
      <data key="e_direction">unknown</data>
    </edge>
    <edge source="n5" target="n360">
      <data key="e_direction">unknown</data>
    </edge>
    <edge source="n5" target="n361">
      <data key="e_direction">unknown</data>
    </edge>
    <edge source="n5" target="n363">
      <data key="e_direction">unknown</data>
    </edge>
    <edge source="n5" target="n364">
      <data key="e_direction">unknown</data>
    </edge>
    <edge source="n5" target="n365">
      <data key="e_direction">unknown</data>
    </edge>
    <edge source="n5" target="n366">
      <data key="e_direction">unknown</data>
    </edge>
    <edge source="n5" target="n369">
      <data key="e_direction">unknown</data>
    </edge>
    <edge source="n5" target="n370">
      <data key="e_direction">unknown</data>
    </edge>
    <edge source="n5" target="n371">
      <data key="e_direction">unknown</data>
    </edge>
    <edge source="n5" target="n375">
      <data key="e_direction">unknown</data>
    </edge>
    <edge source="n5" target="n377">
      <data key="e_direction">unknown</data>
    </edge>
    <edge source="n5" target="n378">
      <data key="e_direction">unknown</data>
    </edge>
    <edge source="n5" target="n379">
      <data key="e_direction">unknown</data>
    </edge>
    <edge source="n5" target="n383">
      <data key="e_direction">unknown</data>
    </edge>
    <edge source="n5" target="n384">
      <data key="e_direction">unknown</data>
    </edge>
    <edge source="n5" target="n385">
      <data key="e_direction">unknown</data>
    </edge>
    <edge source="n5" target="n386">
      <data key="e_direction">unknown</data>
    </edge>
    <edge source="n5" target="n387">
      <data key="e_direction">unknown</data>
    </edge>
    <edge source="n5" target="n388">
      <data key="e_direction">unknown</data>
    </edge>
    <edge source="n5" target="n389">
      <data key="e_direction">unknown</data>
    </edge>
    <edge source="n5" target="n390">
      <data key="e_direction">unknown</data>
    </edge>
    <edge source="n5" target="n392">
      <data key="e_direction">unknown</data>
    </edge>
    <edge source="n5" target="n395">
      <data key="e_direction">unknown</data>
    </edge>
    <edge source="n5" target="n396">
      <data key="e_direction">unknown</data>
    </edge>
    <edge source="n5" target="n397">
      <data key="e_direction">unknown</data>
    </edge>
    <edge source="n5" target="n400">
      <data key="e_direction">unknown</data>
    </edge>
    <edge source="n5" target="n401">
      <data key="e_direction">unknown</data>
    </edge>
    <edge source="n5" target="n402">
      <data key="e_direction">unknown</data>
    </edge>
    <edge source="n5" target="n403">
      <data key="e_direction">unknown</data>
    </edge>
    <edge source="n5" target="n404">
      <data key="e_direction">unknown</data>
    </edge>
    <edge source="n5" target="n405">
      <data key="e_direction">unknown</data>
    </edge>
    <edge source="n5" target="n407">
      <data key="e_direction">unknown</data>
    </edge>
    <edge source="n5" target="n408">
      <data key="e_direction">unknown</data>
    </edge>
    <edge source="n5" target="n409">
      <data key="e_direction">unknown</data>
    </edge>
    <edge source="n5" target="n410">
      <data key="e_direction">unknown</data>
    </edge>
    <edge source="n5" target="n413">
      <data key="e_direction">unknown</data>
    </edge>
    <edge source="n5" target="n415">
      <data key="e_direction">unknown</data>
    </edge>
    <edge source="n5" target="n417">
      <data key="e_direction">unknown</data>
    </edge>
    <edge source="n5" target="n419">
      <data key="e_direction">unknown</data>
    </edge>
    <edge source="n5" target="n420">
      <data key="e_direction">unknown</data>
    </edge>
    <edge source="n5" target="n421">
      <data key="e_direction">unknown</data>
    </edge>
    <edge source="n5" target="n422">
      <data key="e_direction">unknown</data>
    </edge>
    <edge source="n5" target="n423">
      <data key="e_direction">unknown</data>
    </edge>
    <edge source="n5" target="n424">
      <data key="e_direction">unknown</data>
    </edge>
    <edge source="n5" target="n429">
      <data key="e_direction">unknown</data>
    </edge>
    <edge source="n5" target="n430">
      <data key="e_direction">unknown</data>
    </edge>
    <edge source="n5" target="n431">
      <data key="e_direction">unknown</data>
    </edge>
    <edge source="n5" target="n432">
      <data key="e_direction">unknown</data>
    </edge>
    <edge source="n5" target="n434">
      <data key="e_direction">unknown</data>
    </edge>
    <edge source="n5" target="n435">
      <data key="e_direction">unknown</data>
    </edge>
    <edge source="n5" target="n436">
      <data key="e_direction">unknown</data>
    </edge>
    <edge source="n5" target="n437">
      <data key="e_direction">unknown</data>
    </edge>
    <edge source="n5" target="n439">
      <data key="e_direction">unknown</data>
    </edge>
    <edge source="n5" target="n441">
      <data key="e_direction">unknown</data>
    </edge>
    <edge source="n5" target="n443">
      <data key="e_direction">unknown</data>
    </edge>
    <edge source="n5" target="n445">
      <data key="e_direction">unknown</data>
    </edge>
    <edge source="n5" target="n447">
      <data key="e_direction">unknown</data>
    </edge>
    <edge source="n5" target="n448">
      <data key="e_direction">unknown</data>
    </edge>
    <edge source="n5" target="n450">
      <data key="e_direction">unknown</data>
    </edge>
    <edge source="n5" target="n451">
      <data key="e_direction">unknown</data>
    </edge>
    <edge source="n5" target="n452">
      <data key="e_direction">unknown</data>
    </edge>
    <edge source="n5" target="n454">
      <data key="e_direction">unknown</data>
    </edge>
    <edge source="n5" target="n455">
      <data key="e_direction">unknown</data>
    </edge>
    <edge source="n5" target="n456">
      <data key="e_direction">unknown</data>
    </edge>
    <edge source="n5" target="n457">
      <data key="e_direction">unknown</data>
    </edge>
    <edge source="n5" target="n458">
      <data key="e_direction">unknown</data>
    </edge>
    <edge source="n5" target="n459">
      <data key="e_direction">unknown</data>
    </edge>
    <edge source="n5" target="n460">
      <data key="e_direction">unknown</data>
    </edge>
    <edge source="n5" target="n461">
      <data key="e_direction">unknown</data>
    </edge>
    <edge source="n5" target="n463">
      <data key="e_direction">unknown</data>
    </edge>
    <edge source="n5" target="n465">
      <data key="e_direction">unknown</data>
    </edge>
    <edge source="n5" target="n466">
      <data key="e_direction">unknown</data>
    </edge>
    <edge source="n5" target="n467">
      <data key="e_direction">unknown</data>
    </edge>
    <edge source="n5" target="n468">
      <data key="e_direction">unknown</data>
    </edge>
    <edge source="n5" target="n469">
      <data key="e_direction">unknown</data>
    </edge>
    <edge source="n5" target="n471">
      <data key="e_direction">unknown</data>
    </edge>
    <edge source="n5" target="n472">
      <data key="e_direction">unknown</data>
    </edge>
    <edge source="n5" target="n473">
      <data key="e_direction">unknown</data>
    </edge>
    <edge source="n5" target="n474">
      <data key="e_direction">unknown</data>
    </edge>
    <edge source="n5" target="n475">
      <data key="e_direction">unknown</data>
    </edge>
    <edge source="n5" target="n476">
      <data key="e_direction">unknown</data>
    </edge>
    <edge source="n5" target="n477">
      <data key="e_direction">unknown</data>
    </edge>
    <edge source="n5" target="n478">
      <data key="e_direction">unknown</data>
    </edge>
    <edge source="n5" target="n480">
      <data key="e_direction">unknown</data>
    </edge>
    <edge source="n5" target="n481">
      <data key="e_direction">unknown</data>
    </edge>
    <edge source="n5" target="n482">
      <data key="e_direction">unknown</data>
    </edge>
    <edge source="n5" target="n483">
      <data key="e_direction">unknown</data>
    </edge>
    <edge source="n5" target="n484">
      <data key="e_direction">unknown</data>
    </edge>
    <edge source="n5" target="n485">
      <data key="e_direction">unknown</data>
    </edge>
    <edge source="n5" target="n486">
      <data key="e_direction">unknown</data>
    </edge>
    <edge source="n5" target="n488">
      <data key="e_direction">unknown</data>
    </edge>
    <edge source="n5" target="n489">
      <data key="e_direction">unknown</data>
    </edge>
    <edge source="n5" target="n491">
      <data key="e_direction">unknown</data>
    </edge>
    <edge source="n5" target="n495">
      <data key="e_direction">unknown</data>
    </edge>
    <edge source="n5" target="n496">
      <data key="e_direction">unknown</data>
    </edge>
    <edge source="n5" target="n499">
      <data key="e_direction">unknown</data>
    </edge>
    <edge source="n5" target="n501">
      <data key="e_direction">unknown</data>
    </edge>
    <edge source="n5" target="n505">
      <data key="e_direction">unknown</data>
    </edge>
    <edge source="n5" target="n506">
      <data key="e_direction">unknown</data>
    </edge>
    <edge source="n5" target="n507">
      <data key="e_direction">unknown</data>
    </edge>
    <edge source="n5" target="n509">
      <data key="e_direction">unknown</data>
    </edge>
    <edge source="n5" target="n510">
      <data key="e_direction">unknown</data>
    </edge>
    <edge source="n5" target="n511">
      <data key="e_direction">unknown</data>
    </edge>
    <edge source="n5" target="n512">
      <data key="e_direction">unknown</data>
    </edge>
    <edge source="n5" target="n513">
      <data key="e_direction">unknown</data>
    </edge>
    <edge source="n5" target="n515">
      <data key="e_direction">unknown</data>
    </edge>
    <edge source="n5" target="n516">
      <data key="e_direction">unknown</data>
    </edge>
    <edge source="n5" target="n518">
      <data key="e_direction">unknown</data>
    </edge>
    <edge source="n5" target="n519">
      <data key="e_direction">unknown</data>
    </edge>
    <edge source="n5" target="n522">
      <data key="e_direction">unknown</data>
    </edge>
    <edge source="n5" target="n524">
      <data key="e_direction">unknown</data>
    </edge>
    <edge source="n5" target="n525">
      <data key="e_direction">unknown</data>
    </edge>
    <edge source="n5" target="n526">
      <data key="e_direction">unknown</data>
    </edge>
    <edge source="n5" target="n527">
      <data key="e_direction">unknown</data>
    </edge>
    <edge source="n5" target="n528">
      <data key="e_direction">unknown</data>
    </edge>
    <edge source="n5" target="n531">
      <data key="e_direction">unknown</data>
    </edge>
    <edge source="n5" target="n532">
      <data key="e_direction">unknown</data>
    </edge>
    <edge source="n5" target="n534">
      <data key="e_direction">unknown</data>
    </edge>
    <edge source="n5" target="n535">
      <data key="e_direction">unknown</data>
    </edge>
    <edge source="n5" target="n536">
      <data key="e_direction">unknown</data>
    </edge>
    <edge source="n5" target="n537">
      <data key="e_direction">unknown</data>
    </edge>
    <edge source="n5" target="n540">
      <data key="e_direction">unknown</data>
    </edge>
    <edge source="n5" target="n541">
      <data key="e_direction">unknown</data>
    </edge>
    <edge source="n5" target="n543">
      <data key="e_direction">unknown</data>
    </edge>
    <edge source="n5" target="n544">
      <data key="e_direction">unknown</data>
    </edge>
    <edge source="n5" target="n546">
      <data key="e_direction">unknown</data>
    </edge>
    <edge source="n5" target="n549">
      <data key="e_direction">unknown</data>
    </edge>
    <edge source="n5" target="n550">
      <data key="e_direction">unknown</data>
    </edge>
    <edge source="n5" target="n551">
      <data key="e_direction">unknown</data>
    </edge>
    <edge source="n5" target="n555">
      <data key="e_direction">unknown</data>
    </edge>
    <edge source="n5" target="n556">
      <data key="e_direction">unknown</data>
    </edge>
    <edge source="n5" target="n557">
      <data key="e_direction">unknown</data>
    </edge>
    <edge source="n5" target="n558">
      <data key="e_direction">unknown</data>
    </edge>
    <edge source="n5" target="n560">
      <data key="e_direction">unknown</data>
    </edge>
    <edge source="n5" target="n565">
      <data key="e_direction">unknown</data>
    </edge>
    <edge source="n5" target="n566">
      <data key="e_direction">unknown</data>
    </edge>
    <edge source="n5" target="n570">
      <data key="e_direction">unknown</data>
    </edge>
    <edge source="n5" target="n571">
      <data key="e_direction">unknown</data>
    </edge>
    <edge source="n5" target="n572">
      <data key="e_direction">unknown</data>
    </edge>
    <edge source="n5" target="n573">
      <data key="e_direction">unknown</data>
    </edge>
    <edge source="n5" target="n574">
      <data key="e_direction">unknown</data>
    </edge>
    <edge source="n5" target="n575">
      <data key="e_direction">unknown</data>
    </edge>
    <edge source="n5" target="n576">
      <data key="e_direction">unknown</data>
    </edge>
    <edge source="n5" target="n577">
      <data key="e_direction">unknown</data>
    </edge>
    <edge source="n5" target="n579">
      <data key="e_direction">unknown</data>
    </edge>
    <edge source="n5" target="n580">
      <data key="e_direction">unknown</data>
    </edge>
    <edge source="n5" target="n581">
      <data key="e_direction">unknown</data>
    </edge>
    <edge source="n5" target="n584">
      <data key="e_direction">unknown</data>
    </edge>
    <edge source="n5" target="n586">
      <data key="e_direction">unknown</data>
    </edge>
    <edge source="n5" target="n587">
      <data key="e_direction">unknown</data>
    </edge>
    <edge source="n5" target="n588">
      <data key="e_direction">unknown</data>
    </edge>
    <edge source="n5" target="n589">
      <data key="e_direction">unknown</data>
    </edge>
    <edge source="n5" target="n590">
      <data key="e_direction">unknown</data>
    </edge>
    <edge source="n5" target="n591">
      <data key="e_direction">unknown</data>
    </edge>
    <edge source="n5" target="n593">
      <data key="e_direction">unknown</data>
    </edge>
    <edge source="n5" target="n594">
      <data key="e_direction">unknown</data>
    </edge>
    <edge source="n5" target="n599">
      <data key="e_direction">unknown</data>
    </edge>
    <edge source="n5" target="n600">
      <data key="e_direction">unknown</data>
    </edge>
    <edge source="n5" target="n601">
      <data key="e_direction">unknown</data>
    </edge>
    <edge source="n5" target="n603">
      <data key="e_direction">unknown</data>
    </edge>
    <edge source="n5" target="n604">
      <data key="e_direction">unknown</data>
    </edge>
    <edge source="n5" target="n605">
      <data key="e_direction">unknown</data>
    </edge>
    <edge source="n5" target="n606">
      <data key="e_direction">unknown</data>
    </edge>
    <edge source="n5" target="n608">
      <data key="e_direction">unknown</data>
    </edge>
    <edge source="n5" target="n609">
      <data key="e_direction">unknown</data>
    </edge>
    <edge source="n5" target="n610">
      <data key="e_direction">unknown</data>
    </edge>
    <edge source="n5" target="n611">
      <data key="e_direction">unknown</data>
    </edge>
    <edge source="n5" target="n613">
      <data key="e_direction">unknown</data>
    </edge>
    <edge source="n5" target="n614">
      <data key="e_direction">unknown</data>
    </edge>
    <edge source="n5" target="n615">
      <data key="e_direction">unknown</data>
    </edge>
    <edge source="n5" target="n616">
      <data key="e_direction">unknown</data>
    </edge>
    <edge source="n5" target="n618">
      <data key="e_direction">unknown</data>
    </edge>
    <edge source="n5" target="n620">
      <data key="e_direction">unknown</data>
    </edge>
    <edge source="n5" target="n623">
      <data key="e_direction">unknown</data>
    </edge>
    <edge source="n5" target="n624">
      <data key="e_direction">unknown</data>
    </edge>
    <edge source="n5" target="n626">
      <data key="e_direction">unknown</data>
    </edge>
    <edge source="n5" target="n627">
      <data key="e_direction">unknown</data>
    </edge>
    <edge source="n5" target="n628">
      <data key="e_direction">unknown</data>
    </edge>
    <edge source="n5" target="n629">
      <data key="e_direction">unknown</data>
    </edge>
    <edge source="n5" target="n630">
      <data key="e_direction">unknown</data>
    </edge>
    <edge source="n5" target="n631">
      <data key="e_direction">unknown</data>
    </edge>
    <edge source="n5" target="n632">
      <data key="e_direction">unknown</data>
    </edge>
    <edge source="n5" target="n635">
      <data key="e_direction">unknown</data>
    </edge>
    <edge source="n5" target="n636">
      <data key="e_direction">unknown</data>
    </edge>
    <edge source="n5" target="n637">
      <data key="e_direction">unknown</data>
    </edge>
    <edge source="n5" target="n638">
      <data key="e_direction">unknown</data>
    </edge>
    <edge source="n5" target="n639">
      <data key="e_direction">unknown</data>
    </edge>
    <edge source="n5" target="n640">
      <data key="e_direction">unknown</data>
    </edge>
    <edge source="n5" target="n641">
      <data key="e_direction">unknown</data>
    </edge>
    <edge source="n5" target="n643">
      <data key="e_direction">unknown</data>
    </edge>
    <edge source="n5" target="n647">
      <data key="e_direction">unknown</data>
    </edge>
    <edge source="n5" target="n648">
      <data key="e_direction">unknown</data>
    </edge>
    <edge source="n5" target="n649">
      <data key="e_direction">unknown</data>
    </edge>
    <edge source="n5" target="n651">
      <data key="e_direction">unknown</data>
    </edge>
    <edge source="n5" target="n653">
      <data key="e_direction">unknown</data>
    </edge>
    <edge source="n5" target="n654">
      <data key="e_direction">unknown</data>
    </edge>
    <edge source="n5" target="n655">
      <data key="e_direction">unknown</data>
    </edge>
    <edge source="n5" target="n656">
      <data key="e_direction">unknown</data>
    </edge>
    <edge source="n5" target="n657">
      <data key="e_direction">unknown</data>
    </edge>
    <edge source="n5" target="n658">
      <data key="e_direction">unknown</data>
    </edge>
    <edge source="n5" target="n659">
      <data key="e_direction">unknown</data>
    </edge>
    <edge source="n5" target="n660">
      <data key="e_direction">unknown</data>
    </edge>
    <edge source="n5" target="n661">
      <data key="e_direction">unknown</data>
    </edge>
    <edge source="n5" target="n662">
      <data key="e_direction">unknown</data>
    </edge>
    <edge source="n5" target="n663">
      <data key="e_direction">unknown</data>
    </edge>
    <edge source="n5" target="n664">
      <data key="e_direction">unknown</data>
    </edge>
    <edge source="n5" target="n667">
      <data key="e_direction">unknown</data>
    </edge>
    <edge source="n5" target="n668">
      <data key="e_direction">unknown</data>
    </edge>
    <edge source="n5" target="n669">
      <data key="e_direction">unknown</data>
    </edge>
    <edge source="n5" target="n671">
      <data key="e_direction">unknown</data>
    </edge>
    <edge source="n5" target="n674">
      <data key="e_direction">unknown</data>
    </edge>
    <edge source="n5" target="n675">
      <data key="e_direction">unknown</data>
    </edge>
    <edge source="n5" target="n676">
      <data key="e_direction">unknown</data>
    </edge>
    <edge source="n5" target="n677">
      <data key="e_direction">unknown</data>
    </edge>
    <edge source="n5" target="n678">
      <data key="e_direction">unknown</data>
    </edge>
    <edge source="n5" target="n679">
      <data key="e_direction">unknown</data>
    </edge>
    <edge source="n5" target="n680">
      <data key="e_direction">unknown</data>
    </edge>
    <edge source="n5" target="n681">
      <data key="e_direction">unknown</data>
    </edge>
    <edge source="n5" target="n682">
      <data key="e_direction">unknown</data>
    </edge>
    <edge source="n5" target="n683">
      <data key="e_direction">unknown</data>
    </edge>
    <edge source="n5" target="n685">
      <data key="e_direction">unknown</data>
    </edge>
    <edge source="n5" target="n686">
      <data key="e_direction">unknown</data>
    </edge>
    <edge source="n5" target="n687">
      <data key="e_direction">unknown</data>
    </edge>
    <edge source="n5" target="n688">
      <data key="e_direction">unknown</data>
    </edge>
    <edge source="n5" target="n690">
      <data key="e_direction">unknown</data>
    </edge>
    <edge source="n5" target="n693">
      <data key="e_direction">unknown</data>
    </edge>
    <edge source="n5" target="n695">
      <data key="e_direction">unknown</data>
    </edge>
    <edge source="n5" target="n697">
      <data key="e_direction">unknown</data>
    </edge>
    <edge source="n5" target="n699">
      <data key="e_direction">unknown</data>
    </edge>
    <edge source="n5" target="n700">
      <data key="e_direction">unknown</data>
    </edge>
    <edge source="n5" target="n701">
      <data key="e_direction">unknown</data>
    </edge>
    <edge source="n5" target="n703">
      <data key="e_direction">unknown</data>
    </edge>
    <edge source="n5" target="n704">
      <data key="e_direction">unknown</data>
    </edge>
    <edge source="n5" target="n705">
      <data key="e_direction">unknown</data>
    </edge>
    <edge source="n5" target="n706">
      <data key="e_direction">unknown</data>
    </edge>
    <edge source="n5" target="n708">
      <data key="e_direction">unknown</data>
    </edge>
    <edge source="n5" target="n709">
      <data key="e_direction">unknown</data>
    </edge>
    <edge source="n5" target="n710">
      <data key="e_direction">unknown</data>
    </edge>
    <edge source="n5" target="n711">
      <data key="e_direction">unknown</data>
    </edge>
    <edge source="n5" target="n712">
      <data key="e_direction">unknown</data>
    </edge>
    <edge source="n5" target="n713">
      <data key="e_direction">unknown</data>
    </edge>
    <edge source="n5" target="n715">
      <data key="e_direction">unknown</data>
    </edge>
    <edge source="n5" target="n717">
      <data key="e_direction">unknown</data>
    </edge>
    <edge source="n5" target="n720">
      <data key="e_direction">unknown</data>
    </edge>
    <edge source="n5" target="n721">
      <data key="e_direction">unknown</data>
    </edge>
    <edge source="n5" target="n722">
      <data key="e_direction">unknown</data>
    </edge>
    <edge source="n5" target="n724">
      <data key="e_direction">unknown</data>
    </edge>
    <edge source="n5" target="n725">
      <data key="e_direction">unknown</data>
    </edge>
    <edge source="n5" target="n726">
      <data key="e_direction">unknown</data>
    </edge>
    <edge source="n5" target="n727">
      <data key="e_direction">unknown</data>
    </edge>
    <edge source="n5" target="n728">
      <data key="e_direction">unknown</data>
    </edge>
    <edge source="n5" target="n730">
      <data key="e_direction">unknown</data>
    </edge>
    <edge source="n5" target="n731">
      <data key="e_direction">unknown</data>
    </edge>
    <edge source="n5" target="n732">
      <data key="e_direction">unknown</data>
    </edge>
    <edge source="n5" target="n733">
      <data key="e_direction">unknown</data>
    </edge>
    <edge source="n5" target="n734">
      <data key="e_direction">unknown</data>
    </edge>
    <edge source="n5" target="n735">
      <data key="e_direction">unknown</data>
    </edge>
    <edge source="n5" target="n736">
      <data key="e_direction">unknown</data>
    </edge>
    <edge source="n5" target="n738">
      <data key="e_direction">unknown</data>
    </edge>
    <edge source="n5" target="n740">
      <data key="e_direction">unknown</data>
    </edge>
    <edge source="n5" target="n745">
      <data key="e_direction">unknown</data>
    </edge>
    <edge source="n5" target="n746">
      <data key="e_direction">unknown</data>
    </edge>
    <edge source="n5" target="n748">
      <data key="e_direction">unknown</data>
    </edge>
    <edge source="n5" target="n749">
      <data key="e_direction">unknown</data>
    </edge>
    <edge source="n5" target="n752">
      <data key="e_direction">unknown</data>
    </edge>
    <edge source="n5" target="n753">
      <data key="e_direction">unknown</data>
    </edge>
    <edge source="n5" target="n755">
      <data key="e_direction">unknown</data>
    </edge>
    <edge source="n5" target="n756">
      <data key="e_direction">unknown</data>
    </edge>
    <edge source="n5" target="n757">
      <data key="e_direction">unknown</data>
    </edge>
    <edge source="n5" target="n758">
      <data key="e_direction">unknown</data>
    </edge>
    <edge source="n5" target="n760">
      <data key="e_direction">unknown</data>
    </edge>
    <edge source="n5" target="n762">
      <data key="e_direction">unknown</data>
    </edge>
    <edge source="n5" target="n763">
      <data key="e_direction">unknown</data>
    </edge>
    <edge source="n5" target="n764">
      <data key="e_direction">unknown</data>
    </edge>
    <edge source="n5" target="n765">
      <data key="e_direction">unknown</data>
    </edge>
    <edge source="n5" target="n766">
      <data key="e_direction">unknown</data>
    </edge>
    <edge source="n5" target="n767">
      <data key="e_direction">unknown</data>
    </edge>
    <edge source="n5" target="n769">
      <data key="e_direction">unknown</data>
    </edge>
    <edge source="n5" target="n772">
      <data key="e_direction">unknown</data>
    </edge>
    <edge source="n5" target="n774">
      <data key="e_direction">unknown</data>
    </edge>
    <edge source="n5" target="n775">
      <data key="e_direction">unknown</data>
    </edge>
    <edge source="n5" target="n778">
      <data key="e_direction">unknown</data>
    </edge>
    <edge source="n5" target="n782">
      <data key="e_direction">unknown</data>
    </edge>
    <edge source="n5" target="n785">
      <data key="e_direction">unknown</data>
    </edge>
    <edge source="n5" target="n787">
      <data key="e_direction">unknown</data>
    </edge>
    <edge source="n5" target="n788">
      <data key="e_direction">unknown</data>
    </edge>
    <edge source="n5" target="n789">
      <data key="e_direction">unknown</data>
    </edge>
    <edge source="n5" target="n790">
      <data key="e_direction">unknown</data>
    </edge>
    <edge source="n5" target="n791">
      <data key="e_direction">unknown</data>
    </edge>
    <edge source="n5" target="n792">
      <data key="e_direction">unknown</data>
    </edge>
    <edge source="n5" target="n794">
      <data key="e_direction">unknown</data>
    </edge>
    <edge source="n5" target="n798">
      <data key="e_direction">unknown</data>
    </edge>
    <edge source="n5" target="n799">
      <data key="e_direction">unknown</data>
    </edge>
    <edge source="n5" target="n801">
      <data key="e_direction">unknown</data>
    </edge>
    <edge source="n5" target="n802">
      <data key="e_direction">unknown</data>
    </edge>
    <edge source="n5" target="n803">
      <data key="e_direction">unknown</data>
    </edge>
    <edge source="n5" target="n804">
      <data key="e_direction">unknown</data>
    </edge>
    <edge source="n5" target="n805">
      <data key="e_direction">unknown</data>
    </edge>
    <edge source="n5" target="n806">
      <data key="e_direction">unknown</data>
    </edge>
    <edge source="n5" target="n807">
      <data key="e_direction">unknown</data>
    </edge>
    <edge source="n5" target="n809">
      <data key="e_direction">unknown</data>
    </edge>
    <edge source="n5" target="n811">
      <data key="e_direction">unknown</data>
    </edge>
    <edge source="n5" target="n812">
      <data key="e_direction">unknown</data>
    </edge>
    <edge source="n5" target="n813">
      <data key="e_direction">unknown</data>
    </edge>
    <edge source="n5" target="n815">
      <data key="e_direction">unknown</data>
    </edge>
    <edge source="n5" target="n817">
      <data key="e_direction">unknown</data>
    </edge>
    <edge source="n5" target="n819">
      <data key="e_direction">unknown</data>
    </edge>
    <edge source="n5" target="n820">
      <data key="e_direction">unknown</data>
    </edge>
    <edge source="n5" target="n821">
      <data key="e_direction">unknown</data>
    </edge>
    <edge source="n5" target="n823">
      <data key="e_direction">unknown</data>
    </edge>
    <edge source="n5" target="n824">
      <data key="e_direction">unknown</data>
    </edge>
    <edge source="n5" target="n825">
      <data key="e_direction">unknown</data>
    </edge>
    <edge source="n5" target="n827">
      <data key="e_direction">unknown</data>
    </edge>
    <edge source="n5" target="n828">
      <data key="e_direction">unknown</data>
    </edge>
    <edge source="n5" target="n830">
      <data key="e_direction">unknown</data>
    </edge>
    <edge source="n5" target="n831">
      <data key="e_direction">unknown</data>
    </edge>
    <edge source="n5" target="n832">
      <data key="e_direction">unknown</data>
    </edge>
    <edge source="n5" target="n833">
      <data key="e_direction">unknown</data>
    </edge>
    <edge source="n5" target="n836">
      <data key="e_direction">unknown</data>
    </edge>
    <edge source="n5" target="n837">
      <data key="e_direction">unknown</data>
    </edge>
    <edge source="n5" target="n839">
      <data key="e_direction">unknown</data>
    </edge>
    <edge source="n5" target="n846">
      <data key="e_direction">unknown</data>
    </edge>
    <edge source="n5" target="n847">
      <data key="e_direction">unknown</data>
    </edge>
    <edge source="n5" target="n848">
      <data key="e_direction">unknown</data>
    </edge>
    <edge source="n5" target="n850">
      <data key="e_direction">unknown</data>
    </edge>
    <edge source="n5" target="n851">
      <data key="e_direction">unknown</data>
    </edge>
    <edge source="n5" target="n852">
      <data key="e_direction">unknown</data>
    </edge>
    <edge source="n5" target="n853">
      <data key="e_direction">unknown</data>
    </edge>
    <edge source="n5" target="n854">
      <data key="e_direction">unknown</data>
    </edge>
    <edge source="n6" target="n25">
      <data key="e_direction">unknown</data>
    </edge>
    <edge source="n6" target="n31">
      <data key="e_direction">unknown</data>
    </edge>
    <edge source="n6" target="n34">
      <data key="e_direction">unknown</data>
    </edge>
    <edge source="n6" target="n82">
      <data key="e_direction">unknown</data>
    </edge>
    <edge source="n6" target="n129">
      <data key="e_direction">unknown</data>
    </edge>
    <edge source="n6" target="n151">
      <data key="e_direction">unknown</data>
    </edge>
    <edge source="n6" target="n152">
      <data key="e_direction">unknown</data>
    </edge>
    <edge source="n6" target="n158">
      <data key="e_direction">unknown</data>
    </edge>
    <edge source="n6" target="n169">
      <data key="e_direction">unknown</data>
    </edge>
    <edge source="n6" target="n228">
      <data key="e_direction">unknown</data>
    </edge>
    <edge source="n6" target="n233">
      <data key="e_direction">unknown</data>
    </edge>
    <edge source="n6" target="n345">
      <data key="e_direction">unknown</data>
    </edge>
    <edge source="n6" target="n382">
      <data key="e_direction">unknown</data>
    </edge>
    <edge source="n6" target="n442">
      <data key="e_direction">unknown</data>
    </edge>
    <edge source="n6" target="n444">
      <data key="e_direction">unknown</data>
    </edge>
    <edge source="n6" target="n545">
      <data key="e_direction">unknown</data>
    </edge>
    <edge source="n6" target="n602">
      <data key="e_direction">unknown</data>
    </edge>
    <edge source="n6" target="n672">
      <data key="e_direction">unknown</data>
    </edge>
    <edge source="n6" target="n758">
      <data key="e_direction">unknown</data>
    </edge>
    <edge source="n6" target="n760">
      <data key="e_direction">unknown</data>
    </edge>
    <edge source="n6" target="n761">
      <data key="e_direction">unknown</data>
    </edge>
    <edge source="n6" target="n770">
      <data key="e_direction">unknown</data>
    </edge>
    <edge source="n6" target="n777">
      <data key="e_direction">unknown</data>
    </edge>
    <edge source="n6" target="n783">
      <data key="e_direction">unknown</data>
    </edge>
    <edge source="n6" target="n816">
      <data key="e_direction">unknown</data>
    </edge>
    <edge source="n6" target="n840">
      <data key="e_direction">unknown</data>
    </edge>
    <edge source="n6" target="n849">
      <data key="e_direction">unknown</data>
    </edge>
    <edge source="n7" target="n27">
      <data key="e_direction">unknown</data>
    </edge>
    <edge source="n7" target="n67">
      <data key="e_direction">unknown</data>
    </edge>
    <edge source="n7" target="n89">
      <data key="e_direction">unknown</data>
    </edge>
    <edge source="n7" target="n107">
      <data key="e_direction">unknown</data>
    </edge>
    <edge source="n7" target="n146">
      <data key="e_direction">unknown</data>
    </edge>
    <edge source="n7" target="n176">
      <data key="e_direction">unknown</data>
    </edge>
    <edge source="n7" target="n276">
      <data key="e_direction">unknown</data>
    </edge>
    <edge source="n7" target="n338">
      <data key="e_direction">unknown</data>
    </edge>
    <edge source="n7" target="n411">
      <data key="e_direction">unknown</data>
    </edge>
    <edge source="n7" target="n414">
      <data key="e_direction">unknown</data>
    </edge>
    <edge source="n7" target="n446">
      <data key="e_direction">unknown</data>
    </edge>
    <edge source="n7" target="n497">
      <data key="e_direction">unknown</data>
    </edge>
    <edge source="n7" target="n530">
      <data key="e_direction">unknown</data>
    </edge>
    <edge source="n7" target="n542">
      <data key="e_direction">unknown</data>
    </edge>
    <edge source="n7" target="n547">
      <data key="e_direction">unknown</data>
    </edge>
    <edge source="n7" target="n561">
      <data key="e_direction">unknown</data>
    </edge>
    <edge source="n7" target="n570">
      <data key="e_direction">unknown</data>
    </edge>
    <edge source="n7" target="n585">
      <data key="e_direction">unknown</data>
    </edge>
    <edge source="n7" target="n592">
      <data key="e_direction">unknown</data>
    </edge>
    <edge source="n7" target="n617">
      <data key="e_direction">unknown</data>
    </edge>
    <edge source="n7" target="n689">
      <data key="e_direction">unknown</data>
    </edge>
    <edge source="n7" target="n691">
      <data key="e_direction">unknown</data>
    </edge>
    <edge source="n7" target="n694">
      <data key="e_direction">unknown</data>
    </edge>
    <edge source="n7" target="n707">
      <data key="e_direction">unknown</data>
    </edge>
    <edge source="n7" target="n716">
      <data key="e_direction">unknown</data>
    </edge>
    <edge source="n7" target="n742">
      <data key="e_direction">unknown</data>
    </edge>
    <edge source="n7" target="n779">
      <data key="e_direction">unknown</data>
    </edge>
    <edge source="n7" target="n780">
      <data key="e_direction">unknown</data>
    </edge>
    <edge source="n7" target="n781">
      <data key="e_direction">unknown</data>
    </edge>
    <edge source="n7" target="n797">
      <data key="e_direction">unknown</data>
    </edge>
    <edge source="n7" target="n814">
      <data key="e_direction">unknown</data>
    </edge>
    <edge source="n8" target="n29">
      <data key="e_direction">unknown</data>
    </edge>
    <edge source="n8" target="n50">
      <data key="e_direction">unknown</data>
    </edge>
    <edge source="n8" target="n58">
      <data key="e_direction">unknown</data>
    </edge>
    <edge source="n8" target="n104">
      <data key="e_direction">unknown</data>
    </edge>
    <edge source="n8" target="n147">
      <data key="e_direction">unknown</data>
    </edge>
    <edge source="n8" target="n193">
      <data key="e_direction">unknown</data>
    </edge>
    <edge source="n8" target="n196">
      <data key="e_direction">unknown</data>
    </edge>
    <edge source="n8" target="n220">
      <data key="e_direction">unknown</data>
    </edge>
    <edge source="n8" target="n357">
      <data key="e_direction">unknown</data>
    </edge>
    <edge source="n8" target="n392">
      <data key="e_direction">unknown</data>
    </edge>
    <edge source="n8" target="n427">
      <data key="e_direction">unknown</data>
    </edge>
    <edge source="n8" target="n568">
      <data key="e_direction">unknown</data>
    </edge>
    <edge source="n8" target="n628">
      <data key="e_direction">unknown</data>
    </edge>
    <edge source="n8" target="n684">
      <data key="e_direction">unknown</data>
    </edge>
    <edge source="n8" target="n729">
      <data key="e_direction">unknown</data>
    </edge>
    <edge source="n9" target="n32">
      <data key="e_direction">unknown</data>
    </edge>
    <edge source="n9" target="n33">
      <data key="e_direction">unknown</data>
    </edge>
    <edge source="n9" target="n64">
      <data key="e_direction">unknown</data>
    </edge>
    <edge source="n9" target="n72">
      <data key="e_direction">unknown</data>
    </edge>
    <edge source="n9" target="n88">
      <data key="e_direction">unknown</data>
    </edge>
    <edge source="n9" target="n100">
      <data key="e_direction">unknown</data>
    </edge>
    <edge source="n9" target="n105">
      <data key="e_direction">unknown</data>
    </edge>
    <edge source="n9" target="n115">
      <data key="e_direction">unknown</data>
    </edge>
    <edge source="n9" target="n117">
      <data key="e_direction">unknown</data>
    </edge>
    <edge source="n9" target="n134">
      <data key="e_direction">unknown</data>
    </edge>
    <edge source="n9" target="n148">
      <data key="e_direction">unknown</data>
    </edge>
    <edge source="n9" target="n153">
      <data key="e_direction">unknown</data>
    </edge>
    <edge source="n9" target="n154">
      <data key="e_direction">unknown</data>
    </edge>
    <edge source="n9" target="n155">
      <data key="e_direction">unknown</data>
    </edge>
    <edge source="n9" target="n166">
      <data key="e_direction">unknown</data>
    </edge>
    <edge source="n9" target="n174">
      <data key="e_direction">unknown</data>
    </edge>
    <edge source="n9" target="n180">
      <data key="e_direction">unknown</data>
    </edge>
    <edge source="n9" target="n204">
      <data key="e_direction">unknown</data>
    </edge>
    <edge source="n9" target="n226">
      <data key="e_direction">unknown</data>
    </edge>
    <edge source="n9" target="n232">
      <data key="e_direction">unknown</data>
    </edge>
    <edge source="n9" target="n240">
      <data key="e_direction">unknown</data>
    </edge>
    <edge source="n9" target="n261">
      <data key="e_direction">unknown</data>
    </edge>
    <edge source="n9" target="n289">
      <data key="e_direction">unknown</data>
    </edge>
    <edge source="n9" target="n362">
      <data key="e_direction">unknown</data>
    </edge>
    <edge source="n9" target="n374">
      <data key="e_direction">unknown</data>
    </edge>
    <edge source="n9" target="n403">
      <data key="e_direction">unknown</data>
    </edge>
    <edge source="n9" target="n517">
      <data key="e_direction">unknown</data>
    </edge>
    <edge source="n9" target="n563">
      <data key="e_direction">unknown</data>
    </edge>
    <edge source="n9" target="n579">
      <data key="e_direction">unknown</data>
    </edge>
    <edge source="n9" target="n625">
      <data key="e_direction">unknown</data>
    </edge>
    <edge source="n9" target="n634">
      <data key="e_direction">unknown</data>
    </edge>
    <edge source="n9" target="n670">
      <data key="e_direction">unknown</data>
    </edge>
    <edge source="n9" target="n718">
      <data key="e_direction">unknown</data>
    </edge>
    <edge source="n9" target="n754">
      <data key="e_direction">unknown</data>
    </edge>
    <edge source="n9" target="n776">
      <data key="e_direction">unknown</data>
    </edge>
    <edge source="n9" target="n784">
      <data key="e_direction">unknown</data>
    </edge>
    <edge source="n9" target="n793">
      <data key="e_direction">unknown</data>
    </edge>
    <edge source="n9" target="n796">
      <data key="e_direction">unknown</data>
    </edge>
    <edge source="n9" target="n809">
      <data key="e_direction">unknown</data>
    </edge>
    <edge source="n10" target="n35">
      <data key="e_direction">unknown</data>
    </edge>
    <edge source="n10" target="n48">
      <data key="e_direction">unknown</data>
    </edge>
    <edge source="n10" target="n79">
      <data key="e_direction">unknown</data>
    </edge>
    <edge source="n10" target="n110">
      <data key="e_direction">unknown</data>
    </edge>
    <edge source="n10" target="n142">
      <data key="e_direction">unknown</data>
    </edge>
    <edge source="n10" target="n168">
      <data key="e_direction">unknown</data>
    </edge>
    <edge source="n10" target="n172">
      <data key="e_direction">unknown</data>
    </edge>
    <edge source="n10" target="n182">
      <data key="e_direction">unknown</data>
    </edge>
    <edge source="n10" target="n186">
      <data key="e_direction">unknown</data>
    </edge>
    <edge source="n10" target="n192">
      <data key="e_direction">unknown</data>
    </edge>
    <edge source="n10" target="n200">
      <data key="e_direction">unknown</data>
    </edge>
    <edge source="n10" target="n250">
      <data key="e_direction">unknown</data>
    </edge>
    <edge source="n10" target="n358">
      <data key="e_direction">unknown</data>
    </edge>
    <edge source="n10" target="n433">
      <data key="e_direction">unknown</data>
    </edge>
    <edge source="n10" target="n485">
      <data key="e_direction">unknown</data>
    </edge>
    <edge source="n10" target="n597">
      <data key="e_direction">unknown</data>
    </edge>
    <edge source="n11" target="n36">
      <data key="e_direction">unknown</data>
    </edge>
    <edge source="n11" target="n133">
      <data key="e_direction">unknown</data>
    </edge>
    <edge source="n11" target="n161">
      <data key="e_direction">unknown</data>
    </edge>
    <edge source="n11" target="n167">
      <data key="e_direction">unknown</data>
    </edge>
    <edge source="n11" target="n244">
      <data key="e_direction">unknown</data>
    </edge>
    <edge source="n11" target="n570">
      <data key="e_direction">unknown</data>
    </edge>
    <edge source="n11" target="n829">
      <data key="e_direction">unknown</data>
    </edge>
    <edge source="n12" target="n37">
      <data key="e_direction">unknown</data>
    </edge>
    <edge source="n12" target="n101">
      <data key="e_direction">unknown</data>
    </edge>
    <edge source="n12" target="n111">
      <data key="e_direction">unknown</data>
    </edge>
    <edge source="n12" target="n114">
      <data key="e_direction">unknown</data>
    </edge>
    <edge source="n12" target="n124">
      <data key="e_direction">unknown</data>
    </edge>
    <edge source="n12" target="n184">
      <data key="e_direction">unknown</data>
    </edge>
    <edge source="n12" target="n283">
      <data key="e_direction">unknown</data>
    </edge>
    <edge source="n12" target="n425">
      <data key="e_direction">unknown</data>
    </edge>
    <edge source="n12" target="n493">
      <data key="e_direction">unknown</data>
    </edge>
    <edge source="n12" target="n533">
      <data key="e_direction">unknown</data>
    </edge>
    <edge source="n12" target="n554">
      <data key="e_direction">unknown</data>
    </edge>
    <edge source="n12" target="n595">
      <data key="e_direction">unknown</data>
    </edge>
    <edge source="n12" target="n633">
      <data key="e_direction">unknown</data>
    </edge>
    <edge source="n12" target="n751">
      <data key="e_direction">unknown</data>
    </edge>
    <edge source="n12" target="n786">
      <data key="e_direction">unknown</data>
    </edge>
    <edge source="n13" target="n39">
      <data key="e_direction">unknown</data>
    </edge>
    <edge source="n13" target="n43">
      <data key="e_direction">unknown</data>
    </edge>
    <edge source="n13" target="n75">
      <data key="e_direction">unknown</data>
    </edge>
    <edge source="n13" target="n103">
      <data key="e_direction">unknown</data>
    </edge>
    <edge source="n13" target="n123">
      <data key="e_direction">unknown</data>
    </edge>
    <edge source="n13" target="n137">
      <data key="e_direction">unknown</data>
    </edge>
    <edge source="n13" target="n190">
      <data key="e_direction">unknown</data>
    </edge>
    <edge source="n13" target="n210">
      <data key="e_direction">unknown</data>
    </edge>
    <edge source="n13" target="n212">
      <data key="e_direction">unknown</data>
    </edge>
    <edge source="n13" target="n291">
      <data key="e_direction">unknown</data>
    </edge>
    <edge source="n13" target="n303">
      <data key="e_direction">unknown</data>
    </edge>
    <edge source="n13" target="n307">
      <data key="e_direction">unknown</data>
    </edge>
    <edge source="n13" target="n332">
      <data key="e_direction">unknown</data>
    </edge>
    <edge source="n13" target="n334">
      <data key="e_direction">unknown</data>
    </edge>
    <edge source="n13" target="n373">
      <data key="e_direction">unknown</data>
    </edge>
    <edge source="n13" target="n449">
      <data key="e_direction">unknown</data>
    </edge>
    <edge source="n13" target="n479">
      <data key="e_direction">unknown</data>
    </edge>
    <edge source="n13" target="n548">
      <data key="e_direction">unknown</data>
    </edge>
    <edge source="n13" target="n607">
      <data key="e_direction">unknown</data>
    </edge>
    <edge source="n13" target="n652">
      <data key="e_direction">unknown</data>
    </edge>
    <edge source="n13" target="n702">
      <data key="e_direction">unknown</data>
    </edge>
    <edge source="n14" target="n45">
      <data key="e_direction">unknown</data>
    </edge>
    <edge source="n14" target="n70">
      <data key="e_direction">unknown</data>
    </edge>
    <edge source="n14" target="n91">
      <data key="e_direction">unknown</data>
    </edge>
    <edge source="n14" target="n150">
      <data key="e_direction">unknown</data>
    </edge>
    <edge source="n14" target="n293">
      <data key="e_direction">unknown</data>
    </edge>
    <edge source="n14" target="n487">
      <data key="e_direction">unknown</data>
    </edge>
    <edge source="n14" target="n596">
      <data key="e_direction">unknown</data>
    </edge>
    <edge source="n14" target="n768">
      <data key="e_direction">unknown</data>
    </edge>
    <edge source="n15" target="n49">
      <data key="e_direction">unknown</data>
    </edge>
    <edge source="n15" target="n52">
      <data key="e_direction">unknown</data>
    </edge>
    <edge source="n15" target="n57">
      <data key="e_direction">unknown</data>
    </edge>
    <edge source="n15" target="n60">
      <data key="e_direction">unknown</data>
    </edge>
    <edge source="n15" target="n108">
      <data key="e_direction">unknown</data>
    </edge>
    <edge source="n15" target="n157">
      <data key="e_direction">unknown</data>
    </edge>
    <edge source="n15" target="n181">
      <data key="e_direction">unknown</data>
    </edge>
    <edge source="n15" target="n198">
      <data key="e_direction">unknown</data>
    </edge>
    <edge source="n15" target="n216">
      <data key="e_direction">unknown</data>
    </edge>
    <edge source="n15" target="n225">
      <data key="e_direction">unknown</data>
    </edge>
    <edge source="n15" target="n249">
      <data key="e_direction">unknown</data>
    </edge>
    <edge source="n15" target="n502">
      <data key="e_direction">unknown</data>
    </edge>
    <edge source="n15" target="n538">
      <data key="e_direction">unknown</data>
    </edge>
    <edge source="n15" target="n576">
      <data key="e_direction">unknown</data>
    </edge>
    <edge source="n15" target="n750">
      <data key="e_direction">unknown</data>
    </edge>
    <edge source="n16" target="n54">
      <data key="e_direction">unknown</data>
    </edge>
    <edge source="n16" target="n122">
      <data key="e_direction">unknown</data>
    </edge>
    <edge source="n16" target="n173">
      <data key="e_direction">unknown</data>
    </edge>
    <edge source="n16" target="n218">
      <data key="e_direction">unknown</data>
    </edge>
    <edge source="n16" target="n223">
      <data key="e_direction">unknown</data>
    </edge>
    <edge source="n16" target="n228">
      <data key="e_direction">unknown</data>
    </edge>
    <edge source="n16" target="n234">
      <data key="e_direction">unknown</data>
    </edge>
    <edge source="n16" target="n238">
      <data key="e_direction">unknown</data>
    </edge>
    <edge source="n16" target="n247">
      <data key="e_direction">unknown</data>
    </edge>
    <edge source="n16" target="n252">
      <data key="e_direction">unknown</data>
    </edge>
    <edge source="n16" target="n271">
      <data key="e_direction">unknown</data>
    </edge>
    <edge source="n16" target="n342">
      <data key="e_direction">unknown</data>
    </edge>
    <edge source="n16" target="n368">
      <data key="e_direction">unknown</data>
    </edge>
    <edge source="n16" target="n372">
      <data key="e_direction">unknown</data>
    </edge>
    <edge source="n16" target="n393">
      <data key="e_direction">unknown</data>
    </edge>
    <edge source="n16" target="n399">
      <data key="e_direction">unknown</data>
    </edge>
    <edge source="n16" target="n406">
      <data key="e_direction">unknown</data>
    </edge>
    <edge source="n16" target="n553">
      <data key="e_direction">unknown</data>
    </edge>
    <edge source="n16" target="n564">
      <data key="e_direction">unknown</data>
    </edge>
    <edge source="n16" target="n696">
      <data key="e_direction">unknown</data>
    </edge>
    <edge source="n16" target="n818">
      <data key="e_direction">unknown</data>
    </edge>
    <edge source="n16" target="n845">
      <data key="e_direction">unknown</data>
    </edge>
    <edge source="n17" target="n69">
      <data key="e_direction">unknown</data>
    </edge>
    <edge source="n17" target="n95">
      <data key="e_direction">unknown</data>
    </edge>
    <edge source="n17" target="n113">
      <data key="e_direction">unknown</data>
    </edge>
    <edge source="n17" target="n195">
      <data key="e_direction">unknown</data>
    </edge>
    <edge source="n17" target="n209">
      <data key="e_direction">unknown</data>
    </edge>
    <edge source="n17" target="n211">
      <data key="e_direction">unknown</data>
    </edge>
    <edge source="n17" target="n235">
      <data key="e_direction">unknown</data>
    </edge>
    <edge source="n17" target="n237">
      <data key="e_direction">unknown</data>
    </edge>
    <edge source="n17" target="n260">
      <data key="e_direction">unknown</data>
    </edge>
    <edge source="n17" target="n320">
      <data key="e_direction">unknown</data>
    </edge>
    <edge source="n17" target="n453">
      <data key="e_direction">unknown</data>
    </edge>
    <edge source="n17" target="n578">
      <data key="e_direction">unknown</data>
    </edge>
    <edge source="n17" target="n666">
      <data key="e_direction">unknown</data>
    </edge>
    <edge source="n17" target="n692">
      <data key="e_direction">unknown</data>
    </edge>
    <edge source="n17" target="n810">
      <data key="e_direction">unknown</data>
    </edge>
    <edge source="n17" target="n841">
      <data key="e_direction">unknown</data>
    </edge>
    <edge source="n18" target="n83">
      <data key="e_direction">unknown</data>
    </edge>
    <edge source="n18" target="n86">
      <data key="e_direction">unknown</data>
    </edge>
    <edge source="n18" target="n99">
      <data key="e_direction">unknown</data>
    </edge>
    <edge source="n18" target="n156">
      <data key="e_direction">unknown</data>
    </edge>
    <edge source="n18" target="n163">
      <data key="e_direction">unknown</data>
    </edge>
    <edge source="n18" target="n185">
      <data key="e_direction">unknown</data>
    </edge>
    <edge source="n18" target="n202">
      <data key="e_direction">unknown</data>
    </edge>
    <edge source="n18" target="n208">
      <data key="e_direction">unknown</data>
    </edge>
    <edge source="n18" target="n227">
      <data key="e_direction">unknown</data>
    </edge>
    <edge source="n18" target="n272">
      <data key="e_direction">unknown</data>
    </edge>
    <edge source="n18" target="n301">
      <data key="e_direction">unknown</data>
    </edge>
    <edge source="n18" target="n490">
      <data key="e_direction">unknown</data>
    </edge>
    <edge source="n18" target="n498">
      <data key="e_direction">unknown</data>
    </edge>
    <edge source="n18" target="n567">
      <data key="e_direction">unknown</data>
    </edge>
    <edge source="n18" target="n584">
      <data key="e_direction">unknown</data>
    </edge>
    <edge source="n18" target="n702">
      <data key="e_direction">unknown</data>
    </edge>
    <edge source="n18" target="n731">
      <data key="e_direction">unknown</data>
    </edge>
    <edge source="n18" target="n771">
      <data key="e_direction">unknown</data>
    </edge>
    <edge source="n18" target="n786">
      <data key="e_direction">unknown</data>
    </edge>
    <edge source="n18" target="n844">
      <data key="e_direction">unknown</data>
    </edge>
    <edge source="n19" target="n39">
      <data key="e_direction">unknown</data>
    </edge>
    <edge source="n19" target="n43">
      <data key="e_direction">unknown</data>
    </edge>
    <edge source="n19" target="n75">
      <data key="e_direction">unknown</data>
    </edge>
    <edge source="n19" target="n103">
      <data key="e_direction">unknown</data>
    </edge>
    <edge source="n19" target="n123">
      <data key="e_direction">unknown</data>
    </edge>
    <edge source="n19" target="n137">
      <data key="e_direction">unknown</data>
    </edge>
    <edge source="n19" target="n190">
      <data key="e_direction">unknown</data>
    </edge>
    <edge source="n19" target="n210">
      <data key="e_direction">unknown</data>
    </edge>
    <edge source="n19" target="n212">
      <data key="e_direction">unknown</data>
    </edge>
    <edge source="n19" target="n270">
      <data key="e_direction">unknown</data>
    </edge>
    <edge source="n19" target="n291">
      <data key="e_direction">unknown</data>
    </edge>
    <edge source="n19" target="n305">
      <data key="e_direction">unknown</data>
    </edge>
    <edge source="n19" target="n307">
      <data key="e_direction">unknown</data>
    </edge>
    <edge source="n19" target="n319">
      <data key="e_direction">unknown</data>
    </edge>
    <edge source="n19" target="n320">
      <data key="e_direction">unknown</data>
    </edge>
    <edge source="n19" target="n334">
      <data key="e_direction">unknown</data>
    </edge>
    <edge source="n19" target="n345">
      <data key="e_direction">unknown</data>
    </edge>
    <edge source="n19" target="n349">
      <data key="e_direction">unknown</data>
    </edge>
    <edge source="n19" target="n361">
      <data key="e_direction">unknown</data>
    </edge>
    <edge source="n19" target="n365">
      <data key="e_direction">unknown</data>
    </edge>
    <edge source="n19" target="n369">
      <data key="e_direction">unknown</data>
    </edge>
    <edge source="n19" target="n373">
      <data key="e_direction">unknown</data>
    </edge>
    <edge source="n19" target="n383">
      <data key="e_direction">unknown</data>
    </edge>
    <edge source="n19" target="n384">
      <data key="e_direction">unknown</data>
    </edge>
    <edge source="n19" target="n386">
      <data key="e_direction">unknown</data>
    </edge>
    <edge source="n19" target="n387">
      <data key="e_direction">unknown</data>
    </edge>
    <edge source="n19" target="n393">
      <data key="e_direction">unknown</data>
    </edge>
    <edge source="n19" target="n404">
      <data key="e_direction">unknown</data>
    </edge>
    <edge source="n19" target="n412">
      <data key="e_direction">unknown</data>
    </edge>
    <edge source="n19" target="n429">
      <data key="e_direction">unknown</data>
    </edge>
    <edge source="n19" target="n449">
      <data key="e_direction">unknown</data>
    </edge>
    <edge source="n19" target="n459">
      <data key="e_direction">unknown</data>
    </edge>
    <edge source="n19" target="n473">
      <data key="e_direction">unknown</data>
    </edge>
    <edge source="n19" target="n475">
      <data key="e_direction">unknown</data>
    </edge>
    <edge source="n19" target="n480">
      <data key="e_direction">unknown</data>
    </edge>
    <edge source="n19" target="n498">
      <data key="e_direction">unknown</data>
    </edge>
    <edge source="n19" target="n501">
      <data key="e_direction">unknown</data>
    </edge>
    <edge source="n19" target="n513">
      <data key="e_direction">unknown</data>
    </edge>
    <edge source="n19" target="n516">
      <data key="e_direction">unknown</data>
    </edge>
    <edge source="n19" target="n522">
      <data key="e_direction">unknown</data>
    </edge>
    <edge source="n19" target="n528">
      <data key="e_direction">unknown</data>
    </edge>
    <edge source="n19" target="n529">
      <data key="e_direction">unknown</data>
    </edge>
    <edge source="n19" target="n548">
      <data key="e_direction">unknown</data>
    </edge>
    <edge source="n19" target="n549">
      <data key="e_direction">unknown</data>
    </edge>
    <edge source="n19" target="n572">
      <data key="e_direction">unknown</data>
    </edge>
    <edge source="n19" target="n585">
      <data key="e_direction">unknown</data>
    </edge>
    <edge source="n19" target="n607">
      <data key="e_direction">unknown</data>
    </edge>
    <edge source="n19" target="n612">
      <data key="e_direction">unknown</data>
    </edge>
    <edge source="n19" target="n626">
      <data key="e_direction">unknown</data>
    </edge>
    <edge source="n19" target="n637">
      <data key="e_direction">unknown</data>
    </edge>
    <edge source="n19" target="n638">
      <data key="e_direction">unknown</data>
    </edge>
    <edge source="n19" target="n677">
      <data key="e_direction">unknown</data>
    </edge>
    <edge source="n19" target="n678">
      <data key="e_direction">unknown</data>
    </edge>
    <edge source="n19" target="n680">
      <data key="e_direction">unknown</data>
    </edge>
    <edge source="n19" target="n696">
      <data key="e_direction">unknown</data>
    </edge>
    <edge source="n19" target="n711">
      <data key="e_direction">unknown</data>
    </edge>
    <edge source="n19" target="n718">
      <data key="e_direction">unknown</data>
    </edge>
    <edge source="n19" target="n727">
      <data key="e_direction">unknown</data>
    </edge>
    <edge source="n19" target="n756">
      <data key="e_direction">unknown</data>
    </edge>
    <edge source="n19" target="n777">
      <data key="e_direction">unknown</data>
    </edge>
    <edge source="n19" target="n784">
      <data key="e_direction">unknown</data>
    </edge>
    <edge source="n19" target="n786">
      <data key="e_direction">unknown</data>
    </edge>
    <edge source="n19" target="n802">
      <data key="e_direction">unknown</data>
    </edge>
    <edge source="n19" target="n804">
      <data key="e_direction">unknown</data>
    </edge>
    <edge source="n19" target="n842">
      <data key="e_direction">unknown</data>
    </edge>
    <edge source="n19" target="n855">
      <data key="e_direction">unknown</data>
    </edge>
    <edge source="n19" target="n856">
      <data key="e_direction">unknown</data>
    </edge>
    <edge source="n19" target="n857">
      <data key="e_direction">unknown</data>
    </edge>
    <edge source="n19" target="n858">
      <data key="e_direction">unknown</data>
    </edge>
    <edge source="n19" target="n859">
      <data key="e_direction">unknown</data>
    </edge>
    <edge source="n19" target="n860">
      <data key="e_direction">unknown</data>
    </edge>
    <edge source="n19" target="n861">
      <data key="e_direction">unknown</data>
    </edge>
    <edge source="n19" target="n862">
      <data key="e_direction">unknown</data>
    </edge>
    <edge source="n19" target="n863">
      <data key="e_direction">unknown</data>
    </edge>
    <edge source="n19" target="n864">
      <data key="e_direction">unknown</data>
    </edge>
    <edge source="n19" target="n865">
      <data key="e_direction">unknown</data>
    </edge>
    <edge source="n19" target="n866">
      <data key="e_direction">unknown</data>
    </edge>
    <edge source="n19" target="n867">
      <data key="e_direction">unknown</data>
    </edge>
    <edge source="n19" target="n868">
      <data key="e_direction">unknown</data>
    </edge>
    <edge source="n19" target="n869">
      <data key="e_direction">unknown</data>
    </edge>
    <edge source="n19" target="n870">
      <data key="e_direction">unknown</data>
    </edge>
    <edge source="n19" target="n871">
      <data key="e_direction">unknown</data>
    </edge>
    <edge source="n19" target="n872">
      <data key="e_direction">unknown</data>
    </edge>
    <edge source="n19" target="n873">
      <data key="e_direction">unknown</data>
    </edge>
    <edge source="n19" target="n874">
      <data key="e_direction">unknown</data>
    </edge>
    <edge source="n19" target="n875">
      <data key="e_direction">unknown</data>
    </edge>
    <edge source="n19" target="n876">
      <data key="e_direction">unknown</data>
    </edge>
    <edge source="n19" target="n877">
      <data key="e_direction">unknown</data>
    </edge>
    <edge source="n19" target="n878">
      <data key="e_direction">unknown</data>
    </edge>
    <edge source="n19" target="n879">
      <data key="e_direction">unknown</data>
    </edge>
    <edge source="n19" target="n880">
      <data key="e_direction">unknown</data>
    </edge>
    <edge source="n19" target="n881">
      <data key="e_direction">unknown</data>
    </edge>
    <edge source="n19" target="n882">
      <data key="e_direction">unknown</data>
    </edge>
    <edge source="n19" target="n883">
      <data key="e_direction">unknown</data>
    </edge>
    <edge source="n19" target="n884">
      <data key="e_direction">unknown</data>
    </edge>
    <edge source="n19" target="n885">
      <data key="e_direction">unknown</data>
    </edge>
    <edge source="n19" target="n886">
      <data key="e_direction">unknown</data>
    </edge>
    <edge source="n19" target="n887">
      <data key="e_direction">unknown</data>
    </edge>
    <edge source="n19" target="n888">
      <data key="e_direction">unknown</data>
    </edge>
    <edge source="n19" target="n889">
      <data key="e_direction">unknown</data>
    </edge>
    <edge source="n19" target="n890">
      <data key="e_direction">unknown</data>
    </edge>
    <edge source="n19" target="n891">
      <data key="e_direction">unknown</data>
    </edge>
    <edge source="n19" target="n892">
      <data key="e_direction">unknown</data>
    </edge>
    <edge source="n19" target="n893">
      <data key="e_direction">unknown</data>
    </edge>
    <edge source="n19" target="n894">
      <data key="e_direction">unknown</data>
    </edge>
    <edge source="n19" target="n895">
      <data key="e_direction">unknown</data>
    </edge>
    <edge source="n19" target="n896">
      <data key="e_direction">unknown</data>
    </edge>
    <edge source="n19" target="n897">
      <data key="e_direction">unknown</data>
    </edge>
    <edge source="n19" target="n898">
      <data key="e_direction">unknown</data>
    </edge>
    <edge source="n19" target="n899">
      <data key="e_direction">unknown</data>
    </edge>
    <edge source="n19" target="n900">
      <data key="e_direction">unknown</data>
    </edge>
    <edge source="n19" target="n901">
      <data key="e_direction">unknown</data>
    </edge>
    <edge source="n19" target="n902">
      <data key="e_direction">unknown</data>
    </edge>
    <edge source="n19" target="n903">
      <data key="e_direction">unknown</data>
    </edge>
    <edge source="n19" target="n904">
      <data key="e_direction">unknown</data>
    </edge>
    <edge source="n19" target="n905">
      <data key="e_direction">unknown</data>
    </edge>
    <edge source="n19" target="n906">
      <data key="e_direction">unknown</data>
    </edge>
    <edge source="n19" target="n907">
      <data key="e_direction">unknown</data>
    </edge>
    <edge source="n19" target="n908">
      <data key="e_direction">unknown</data>
    </edge>
    <edge source="n19" target="n909">
      <data key="e_direction">unknown</data>
    </edge>
    <edge source="n19" target="n910">
      <data key="e_direction">unknown</data>
    </edge>
    <edge source="n19" target="n911">
      <data key="e_direction">unknown</data>
    </edge>
    <edge source="n19" target="n912">
      <data key="e_direction">unknown</data>
    </edge>
    <edge source="n19" target="n913">
      <data key="e_direction">unknown</data>
    </edge>
    <edge source="n19" target="n914">
      <data key="e_direction">unknown</data>
    </edge>
    <edge source="n19" target="n915">
      <data key="e_direction">unknown</data>
    </edge>
    <edge source="n19" target="n916">
      <data key="e_direction">unknown</data>
    </edge>
    <edge source="n19" target="n917">
      <data key="e_direction">unknown</data>
    </edge>
    <edge source="n19" target="n918">
      <data key="e_direction">unknown</data>
    </edge>
    <edge source="n19" target="n919">
      <data key="e_direction">unknown</data>
    </edge>
    <edge source="n19" target="n920">
      <data key="e_direction">unknown</data>
    </edge>
    <edge source="n19" target="n921">
      <data key="e_direction">unknown</data>
    </edge>
    <edge source="n19" target="n922">
      <data key="e_direction">unknown</data>
    </edge>
    <edge source="n19" target="n923">
      <data key="e_direction">unknown</data>
    </edge>
    <edge source="n19" target="n924">
      <data key="e_direction">unknown</data>
    </edge>
    <edge source="n19" target="n925">
      <data key="e_direction">unknown</data>
    </edge>
    <edge source="n19" target="n926">
      <data key="e_direction">unknown</data>
    </edge>
    <edge source="n19" target="n927">
      <data key="e_direction">unknown</data>
    </edge>
    <edge source="n19" target="n928">
      <data key="e_direction">unknown</data>
    </edge>
    <edge source="n19" target="n929">
      <data key="e_direction">unknown</data>
    </edge>
    <edge source="n19" target="n930">
      <data key="e_direction">unknown</data>
    </edge>
    <edge source="n19" target="n931">
      <data key="e_direction">unknown</data>
    </edge>
    <edge source="n19" target="n932">
      <data key="e_direction">unknown</data>
    </edge>
    <edge source="n19" target="n933">
      <data key="e_direction">unknown</data>
    </edge>
    <edge source="n19" target="n934">
      <data key="e_direction">unknown</data>
    </edge>
    <edge source="n19" target="n935">
      <data key="e_direction">unknown</data>
    </edge>
    <edge source="n19" target="n936">
      <data key="e_direction">unknown</data>
    </edge>
    <edge source="n19" target="n937">
      <data key="e_direction">unknown</data>
    </edge>
    <edge source="n19" target="n938">
      <data key="e_direction">unknown</data>
    </edge>
    <edge source="n19" target="n939">
      <data key="e_direction">unknown</data>
    </edge>
    <edge source="n19" target="n940">
      <data key="e_direction">unknown</data>
    </edge>
    <edge source="n19" target="n941">
      <data key="e_direction">unknown</data>
    </edge>
    <edge source="n19" target="n942">
      <data key="e_direction">unknown</data>
    </edge>
    <edge source="n19" target="n943">
      <data key="e_direction">unknown</data>
    </edge>
    <edge source="n19" target="n944">
      <data key="e_direction">unknown</data>
    </edge>
    <edge source="n19" target="n945">
      <data key="e_direction">unknown</data>
    </edge>
    <edge source="n19" target="n946">
      <data key="e_direction">unknown</data>
    </edge>
    <edge source="n19" target="n947">
      <data key="e_direction">unknown</data>
    </edge>
    <edge source="n19" target="n948">
      <data key="e_direction">unknown</data>
    </edge>
    <edge source="n19" target="n949">
      <data key="e_direction">unknown</data>
    </edge>
    <edge source="n19" target="n950">
      <data key="e_direction">unknown</data>
    </edge>
    <edge source="n19" target="n951">
      <data key="e_direction">unknown</data>
    </edge>
    <edge source="n19" target="n952">
      <data key="e_direction">unknown</data>
    </edge>
    <edge source="n19" target="n953">
      <data key="e_direction">unknown</data>
    </edge>
    <edge source="n19" target="n954">
      <data key="e_direction">unknown</data>
    </edge>
    <edge source="n19" target="n955">
      <data key="e_direction">unknown</data>
    </edge>
    <edge source="n19" target="n956">
      <data key="e_direction">unknown</data>
    </edge>
    <edge source="n19" target="n957">
      <data key="e_direction">unknown</data>
    </edge>
    <edge source="n19" target="n958">
      <data key="e_direction">unknown</data>
    </edge>
    <edge source="n19" target="n959">
      <data key="e_direction">unknown</data>
    </edge>
    <edge source="n19" target="n960">
      <data key="e_direction">unknown</data>
    </edge>
    <edge source="n19" target="n961">
      <data key="e_direction">unknown</data>
    </edge>
    <edge source="n19" target="n962">
      <data key="e_direction">unknown</data>
    </edge>
    <edge source="n19" target="n963">
      <data key="e_direction">unknown</data>
    </edge>
    <edge source="n19" target="n964">
      <data key="e_direction">unknown</data>
    </edge>
    <edge source="n19" target="n965">
      <data key="e_direction">unknown</data>
    </edge>
    <edge source="n19" target="n966">
      <data key="e_direction">unknown</data>
    </edge>
    <edge source="n19" target="n967">
      <data key="e_direction">unknown</data>
    </edge>
    <edge source="n19" target="n968">
      <data key="e_direction">unknown</data>
    </edge>
    <edge source="n19" target="n969">
      <data key="e_direction">unknown</data>
    </edge>
    <edge source="n19" target="n970">
      <data key="e_direction">unknown</data>
    </edge>
    <edge source="n19" target="n971">
      <data key="e_direction">unknown</data>
    </edge>
    <edge source="n19" target="n972">
      <data key="e_direction">unknown</data>
    </edge>
    <edge source="n19" target="n973">
      <data key="e_direction">unknown</data>
    </edge>
    <edge source="n19" target="n974">
      <data key="e_direction">unknown</data>
    </edge>
    <edge source="n19" target="n975">
      <data key="e_direction">unknown</data>
    </edge>
    <edge source="n19" target="n976">
      <data key="e_direction">unknown</data>
    </edge>
    <edge source="n19" target="n977">
      <data key="e_direction">unknown</data>
    </edge>
    <edge source="n19" target="n978">
      <data key="e_direction">unknown</data>
    </edge>
    <edge source="n19" target="n979">
      <data key="e_direction">unknown</data>
    </edge>
    <edge source="n19" target="n980">
      <data key="e_direction">unknown</data>
    </edge>
    <edge source="n19" target="n981">
      <data key="e_direction">unknown</data>
    </edge>
    <edge source="n19" target="n982">
      <data key="e_direction">unknown</data>
    </edge>
    <edge source="n19" target="n983">
      <data key="e_direction">unknown</data>
    </edge>
    <edge source="n19" target="n984">
      <data key="e_direction">unknown</data>
    </edge>
    <edge source="n19" target="n985">
      <data key="e_direction">unknown</data>
    </edge>
    <edge source="n19" target="n986">
      <data key="e_direction">unknown</data>
    </edge>
    <edge source="n19" target="n987">
      <data key="e_direction">unknown</data>
    </edge>
    <edge source="n19" target="n988">
      <data key="e_direction">unknown</data>
    </edge>
    <edge source="n19" target="n989">
      <data key="e_direction">unknown</data>
    </edge>
    <edge source="n19" target="n990">
      <data key="e_direction">unknown</data>
    </edge>
    <edge source="n19" target="n991">
      <data key="e_direction">unknown</data>
    </edge>
    <edge source="n19" target="n992">
      <data key="e_direction">unknown</data>
    </edge>
    <edge source="n19" target="n993">
      <data key="e_direction">unknown</data>
    </edge>
    <edge source="n19" target="n994">
      <data key="e_direction">unknown</data>
    </edge>
    <edge source="n19" target="n995">
      <data key="e_direction">unknown</data>
    </edge>
    <edge source="n19" target="n996">
      <data key="e_direction">unknown</data>
    </edge>
    <edge source="n19" target="n997">
      <data key="e_direction">unknown</data>
    </edge>
    <edge source="n19" target="n998">
      <data key="e_direction">unknown</data>
    </edge>
    <edge source="n19" target="n999">
      <data key="e_direction">unknown</data>
    </edge>
    <edge source="n19" target="n1000">
      <data key="e_direction">unknown</data>
    </edge>
    <edge source="n19" target="n1001">
      <data key="e_direction">unknown</data>
    </edge>
    <edge source="n19" target="n1002">
      <data key="e_direction">unknown</data>
    </edge>
    <edge source="n19" target="n1003">
      <data key="e_direction">unknown</data>
    </edge>
    <edge source="n19" target="n1004">
      <data key="e_direction">unknown</data>
    </edge>
    <edge source="n19" target="n1005">
      <data key="e_direction">unknown</data>
    </edge>
    <edge source="n19" target="n1006">
      <data key="e_direction">unknown</data>
    </edge>
    <edge source="n19" target="n1007">
      <data key="e_direction">unknown</data>
    </edge>
    <edge source="n19" target="n1008">
      <data key="e_direction">unknown</data>
    </edge>
    <edge source="n19" target="n1009">
      <data key="e_direction">unknown</data>
    </edge>
    <edge source="n19" target="n1010">
      <data key="e_direction">unknown</data>
    </edge>
    <edge source="n19" target="n1011">
      <data key="e_direction">unknown</data>
    </edge>
    <edge source="n19" target="n1012">
      <data key="e_direction">unknown</data>
    </edge>
    <edge source="n19" target="n1013">
      <data key="e_direction">unknown</data>
    </edge>
    <edge source="n19" target="n1014">
      <data key="e_direction">unknown</data>
    </edge>
    <edge source="n19" target="n1015">
      <data key="e_direction">unknown</data>
    </edge>
    <edge source="n19" target="n1016">
      <data key="e_direction">unknown</data>
    </edge>
    <edge source="n19" target="n1017">
      <data key="e_direction">unknown</data>
    </edge>
    <edge source="n19" target="n1018">
      <data key="e_direction">unknown</data>
    </edge>
    <edge source="n19" target="n1019">
      <data key="e_direction">unknown</data>
    </edge>
    <edge source="n19" target="n1020">
      <data key="e_direction">unknown</data>
    </edge>
    <edge source="n19" target="n1021">
      <data key="e_direction">unknown</data>
    </edge>
    <edge source="n19" target="n1022">
      <data key="e_direction">unknown</data>
    </edge>
    <edge source="n19" target="n1023">
      <data key="e_direction">unknown</data>
    </edge>
    <edge source="n19" target="n1024">
      <data key="e_direction">unknown</data>
    </edge>
    <edge source="n19" target="n1025">
      <data key="e_direction">unknown</data>
    </edge>
    <edge source="n19" target="n1026">
      <data key="e_direction">unknown</data>
    </edge>
    <edge source="n19" target="n1027">
      <data key="e_direction">unknown</data>
    </edge>
    <edge source="n19" target="n1028">
      <data key="e_direction">unknown</data>
    </edge>
    <edge source="n19" target="n1029">
      <data key="e_direction">unknown</data>
    </edge>
    <edge source="n19" target="n1030">
      <data key="e_direction">unknown</data>
    </edge>
    <edge source="n19" target="n1031">
      <data key="e_direction">unknown</data>
    </edge>
    <edge source="n19" target="n1032">
      <data key="e_direction">unknown</data>
    </edge>
    <edge source="n19" target="n1033">
      <data key="e_direction">unknown</data>
    </edge>
    <edge source="n19" target="n1034">
      <data key="e_direction">unknown</data>
    </edge>
    <edge source="n19" target="n1035">
      <data key="e_direction">unknown</data>
    </edge>
    <edge source="n19" target="n1036">
      <data key="e_direction">unknown</data>
    </edge>
    <edge source="n19" target="n1037">
      <data key="e_direction">unknown</data>
    </edge>
    <edge source="n19" target="n1038">
      <data key="e_direction">unknown</data>
    </edge>
    <edge source="n19" target="n1039">
      <data key="e_direction">unknown</data>
    </edge>
    <edge source="n19" target="n1040">
      <data key="e_direction">unknown</data>
    </edge>
    <edge source="n19" target="n1041">
      <data key="e_direction">unknown</data>
    </edge>
    <edge source="n19" target="n1042">
      <data key="e_direction">unknown</data>
    </edge>
    <edge source="n19" target="n1043">
      <data key="e_direction">unknown</data>
    </edge>
    <edge source="n19" target="n1044">
      <data key="e_direction">unknown</data>
    </edge>
    <edge source="n19" target="n1045">
      <data key="e_direction">unknown</data>
    </edge>
    <edge source="n19" target="n1046">
      <data key="e_direction">unknown</data>
    </edge>
    <edge source="n19" target="n1047">
      <data key="e_direction">unknown</data>
    </edge>
    <edge source="n19" target="n1048">
      <data key="e_direction">unknown</data>
    </edge>
    <edge source="n19" target="n1049">
      <data key="e_direction">unknown</data>
    </edge>
    <edge source="n19" target="n1050">
      <data key="e_direction">unknown</data>
    </edge>
    <edge source="n19" target="n1051">
      <data key="e_direction">unknown</data>
    </edge>
    <edge source="n19" target="n1052">
      <data key="e_direction">unknown</data>
    </edge>
    <edge source="n19" target="n1053">
      <data key="e_direction">unknown</data>
    </edge>
    <edge source="n19" target="n1054">
      <data key="e_direction">unknown</data>
    </edge>
    <edge source="n19" target="n1055">
      <data key="e_direction">unknown</data>
    </edge>
    <edge source="n19" target="n1056">
      <data key="e_direction">unknown</data>
    </edge>
    <edge source="n19" target="n1057">
      <data key="e_direction">unknown</data>
    </edge>
    <edge source="n19" target="n1058">
      <data key="e_direction">unknown</data>
    </edge>
    <edge source="n19" target="n1059">
      <data key="e_direction">unknown</data>
    </edge>
    <edge source="n19" target="n1060">
      <data key="e_direction">unknown</data>
    </edge>
    <edge source="n19" target="n1061">
      <data key="e_direction">unknown</data>
    </edge>
    <edge source="n19" target="n1062">
      <data key="e_direction">unknown</data>
    </edge>
    <edge source="n19" target="n1063">
      <data key="e_direction">unknown</data>
    </edge>
    <edge source="n19" target="n1064">
      <data key="e_direction">unknown</data>
    </edge>
    <edge source="n19" target="n1065">
      <data key="e_direction">unknown</data>
    </edge>
    <edge source="n19" target="n1066">
      <data key="e_direction">unknown</data>
    </edge>
    <edge source="n19" target="n1067">
      <data key="e_direction">unknown</data>
    </edge>
    <edge source="n19" target="n1068">
      <data key="e_direction">unknown</data>
    </edge>
    <edge source="n19" target="n1069">
      <data key="e_direction">unknown</data>
    </edge>
    <edge source="n19" target="n1070">
      <data key="e_direction">unknown</data>
    </edge>
    <edge source="n19" target="n1071">
      <data key="e_direction">unknown</data>
    </edge>
    <edge source="n19" target="n1072">
      <data key="e_direction">unknown</data>
    </edge>
    <edge source="n19" target="n1073">
      <data key="e_direction">unknown</data>
    </edge>
    <edge source="n19" target="n1074">
      <data key="e_direction">unknown</data>
    </edge>
    <edge source="n19" target="n1075">
      <data key="e_direction">unknown</data>
    </edge>
    <edge source="n19" target="n1076">
      <data key="e_direction">unknown</data>
    </edge>
    <edge source="n19" target="n1077">
      <data key="e_direction">unknown</data>
    </edge>
    <edge source="n19" target="n1078">
      <data key="e_direction">unknown</data>
    </edge>
    <edge source="n19" target="n1079">
      <data key="e_direction">unknown</data>
    </edge>
    <edge source="n19" target="n1080">
      <data key="e_direction">unknown</data>
    </edge>
    <edge source="n19" target="n1081">
      <data key="e_direction">unknown</data>
    </edge>
    <edge source="n19" target="n1082">
      <data key="e_direction">unknown</data>
    </edge>
    <edge source="n19" target="n1083">
      <data key="e_direction">unknown</data>
    </edge>
    <edge source="n19" target="n1084">
      <data key="e_direction">unknown</data>
    </edge>
    <edge source="n19" target="n1085">
      <data key="e_direction">unknown</data>
    </edge>
    <edge source="n19" target="n1086">
      <data key="e_direction">unknown</data>
    </edge>
    <edge source="n19" target="n1087">
      <data key="e_direction">unknown</data>
    </edge>
    <edge source="n19" target="n1088">
      <data key="e_direction">unknown</data>
    </edge>
    <edge source="n19" target="n1089">
      <data key="e_direction">unknown</data>
    </edge>
    <edge source="n19" target="n1090">
      <data key="e_direction">unknown</data>
    </edge>
    <edge source="n19" target="n1091">
      <data key="e_direction">unknown</data>
    </edge>
    <edge source="n19" target="n1092">
      <data key="e_direction">unknown</data>
    </edge>
    <edge source="n19" target="n1093">
      <data key="e_direction">unknown</data>
    </edge>
    <edge source="n19" target="n1094">
      <data key="e_direction">unknown</data>
    </edge>
    <edge source="n19" target="n1095">
      <data key="e_direction">unknown</data>
    </edge>
    <edge source="n19" target="n1096">
      <data key="e_direction">unknown</data>
    </edge>
    <edge source="n19" target="n1097">
      <data key="e_direction">unknown</data>
    </edge>
    <edge source="n19" target="n1098">
      <data key="e_direction">unknown</data>
    </edge>
    <edge source="n19" target="n1099">
      <data key="e_direction">unknown</data>
    </edge>
    <edge source="n19" target="n1100">
      <data key="e_direction">unknown</data>
    </edge>
    <edge source="n19" target="n1101">
      <data key="e_direction">unknown</data>
    </edge>
    <edge source="n19" target="n1102">
      <data key="e_direction">unknown</data>
    </edge>
    <edge source="n19" target="n1103">
      <data key="e_direction">unknown</data>
    </edge>
    <edge source="n19" target="n1104">
      <data key="e_direction">unknown</data>
    </edge>
    <edge source="n19" target="n1105">
      <data key="e_direction">unknown</data>
    </edge>
    <edge source="n19" target="n1106">
      <data key="e_direction">unknown</data>
    </edge>
    <edge source="n19" target="n1107">
      <data key="e_direction">unknown</data>
    </edge>
    <edge source="n19" target="n1108">
      <data key="e_direction">unknown</data>
    </edge>
    <edge source="n19" target="n1109">
      <data key="e_direction">unknown</data>
    </edge>
    <edge source="n19" target="n1110">
      <data key="e_direction">unknown</data>
    </edge>
    <edge source="n19" target="n1111">
      <data key="e_direction">unknown</data>
    </edge>
    <edge source="n19" target="n1112">
      <data key="e_direction">unknown</data>
    </edge>
    <edge source="n19" target="n1113">
      <data key="e_direction">unknown</data>
    </edge>
    <edge source="n19" target="n1114">
      <data key="e_direction">unknown</data>
    </edge>
    <edge source="n19" target="n1115">
      <data key="e_direction">unknown</data>
    </edge>
    <edge source="n19" target="n1116">
      <data key="e_direction">unknown</data>
    </edge>
    <edge source="n19" target="n1117">
      <data key="e_direction">unknown</data>
    </edge>
    <edge source="n19" target="n1118">
      <data key="e_direction">unknown</data>
    </edge>
    <edge source="n19" target="n1119">
      <data key="e_direction">unknown</data>
    </edge>
    <edge source="n19" target="n1120">
      <data key="e_direction">unknown</data>
    </edge>
    <edge source="n19" target="n1121">
      <data key="e_direction">unknown</data>
    </edge>
    <edge source="n19" target="n1122">
      <data key="e_direction">unknown</data>
    </edge>
    <edge source="n19" target="n1123">
      <data key="e_direction">unknown</data>
    </edge>
    <edge source="n19" target="n1124">
      <data key="e_direction">unknown</data>
    </edge>
    <edge source="n19" target="n1125">
      <data key="e_direction">unknown</data>
    </edge>
    <edge source="n19" target="n1126">
      <data key="e_direction">unknown</data>
    </edge>
    <edge source="n19" target="n1127">
      <data key="e_direction">unknown</data>
    </edge>
    <edge source="n19" target="n1128">
      <data key="e_direction">unknown</data>
    </edge>
    <edge source="n19" target="n1129">
      <data key="e_direction">unknown</data>
    </edge>
    <edge source="n19" target="n1130">
      <data key="e_direction">unknown</data>
    </edge>
    <edge source="n19" target="n1131">
      <data key="e_direction">unknown</data>
    </edge>
    <edge source="n19" target="n1132">
      <data key="e_direction">unknown</data>
    </edge>
    <edge source="n19" target="n1133">
      <data key="e_direction">unknown</data>
    </edge>
    <edge source="n19" target="n1134">
      <data key="e_direction">unknown</data>
    </edge>
    <edge source="n19" target="n1135">
      <data key="e_direction">unknown</data>
    </edge>
    <edge source="n19" target="n1136">
      <data key="e_direction">unknown</data>
    </edge>
    <edge source="n19" target="n1137">
      <data key="e_direction">unknown</data>
    </edge>
    <edge source="n19" target="n1138">
      <data key="e_direction">unknown</data>
    </edge>
    <edge source="n19" target="n1139">
      <data key="e_direction">unknown</data>
    </edge>
    <edge source="n19" target="n1140">
      <data key="e_direction">unknown</data>
    </edge>
    <edge source="n19" target="n1141">
      <data key="e_direction">unknown</data>
    </edge>
  </graph>
</graphml>
