# Supplementary material for: Reciprocal Changes in miRNA Expression with Pigmentation and Decreased Proliferation Induced in Mouse B16F1 Melanoma Cells by l-Tyrosine and 5-Bromo-2′-Deoxyuridine
Source: Int J Mol Sci. 2021 Feb 5;22(4):1591. doi: 10.3390/ijms22041591 (PMC7914888; doi:10.3390/ijms22041591)
Supplement: Supplementary file 1 [file ijms-22-01591-s001.zip › Networks and Funtional enrichment KEGG/Network miRNAs-mRNAs_L-Tyr_Brd-dU/mirnet_0.json]

{
 "mirnet": "multilist",
"mirtarget": "gene",
"organism": "mmu",
"nodes": [
 {
 "id": "mmu-mir-335-3p",
"size": 4.141378,
"molType": "miRNA",
"type": "square",
"seedArr": "seed",
"url": "MIMAT0004704",
"colorb": "#98F5FF",
"colorw": "#306EFF",
"x":  514.472,
"y": 372.2869,
"attributes": {
 "expr": "*",
"expcolb": "#78ff4d",
"expcolw": "#269b00",
"degree":      114,
"between": 122363.6 
} 
},
{
 "id": "mmu-mir-320-3p",
"size": 2.742095,
"molType": "miRNA",
"type": "square",
"seedArr": "seed",
"url": "MIMAT0000666",
"colorb": "#98F5FF",
"colorw": "#306EFF",
"x": 487.9561,
"y": 503.1141,
"attributes": {
 "expr": "*",
"expcolb": "#78ff4d",
"expcolw": "#269b00",
"degree":       26,
"between": 24038.39 
} 
},
{
 "id": "mmu-mir-455-3p",
"size": 2.516987,
"molType": "miRNA",
"type": "square",
"seedArr": "seed",
"url": "MIMAT0003742",
"colorb": "#98F5FF",
"colorw": "#306EFF",
"x": 600.5373,
"y":  395.932,
"attributes": {
 "expr": "*",
"expcolb": "#78ff4d",
"expcolw": "#269b00",
"degree":       10,
"between": 8220.496 
} 
},
{
 "id": "mmu-mir-221-3p",
"size": 2.759783,
"molType": "miRNA",
"type": "square",
"seedArr": "seed",
"url": "MIMAT0000669",
"colorb": "#98F5FF",
"colorw": "#306EFF",
"x": 477.9586,
"y": 471.8901,
"attributes": {
 "expr": "*",
"expcolb": "#78ff4d",
"expcolw": "#269b00",
"degree":       27,
"between": 25281.35 
} 
},
{
 "id": "mmu-mir-211-5p",
"size": 2.979527,
"molType": "miRNA",
"type": "square",
"seedArr": "seed",
"url": "MIMAT0000668",
"colorb": "#98F5FF",
"colorw": "#306EFF",
"x": 685.4787,
"y": 464.8056,
"attributes": {
 "expr": "*",
"expcolb": "#78ff4d",
"expcolw": "#269b00",
"degree":       40,
"between": 40722.36 
} 
},
{
 "id": "mmu-mir-26a-5p",
"size":      8.4,
"molType": "miRNA",
"type": "square",
"seedArr": "seed",
"url": "MIMAT0000533",
"colorb": "#98F5FF",
"colorw": "#306EFF",
"x": 722.5285,
"y": 627.7753,
"attributes": {
 "expr": "*",
"expcolb": "#78ff4d",
"expcolw": "#269b00",
"degree":      422,
"between": 421609.6 
} 
},
{
 "id": "mmu-mir-27b-3p",
"size": 2.745452,
"molType": "miRNA",
"type": "square",
"seedArr": "seed",
"url": "MIMAT0000126",
"colorb": "#98F5FF",
"colorw": "#306EFF",
"x": 569.5903,
"y": 466.5886,
"attributes": {
 "expr": "*",
"expcolb": "#78ff4d",
"expcolw": "#269b00",
"degree":       27,
"between": 24274.32 
} 
},
{
 "id": "mmu-mir-21a-5p",
"size": 2.845737,
"molType": "miRNA",
"type": "square",
"seedArr": "seed",
"url": "MIMAT0000530",
"colorb": "#98F5FF",
"colorw": "#306EFF",
"x": 402.3235,
"y":  396.141,
"attributes": {
 "expr": "*",
"expcolb": "#78ff4d",
"expcolw": "#269b00",
"degree":       31,
"between": 31321.15 
} 
},
{
 "id": "mmu-mir-484",
"size":  2.59926,
"molType": "miRNA",
"type": "square",
"seedArr": "seed",
"url": "MIMAT0003127",
"colorb": "#98F5FF",
"colorw": "#306EFF",
"x": 622.9191,
"y": 386.1418,
"attributes": {
 "expr": "*",
"expcolb": "#78ff4d",
"expcolw": "#269b00",
"degree":       15,
"between": 14001.67 
} 
},
{
 "id": "mmu-mir-30d-5p",
"size": 2.930174,
"molType": "miRNA",
"type": "square",
"seedArr": "seed",
"url": "MIMAT0000515",
"colorb": "#98F5FF",
"colorw": "#306EFF",
"x":  415.612,
"y": 577.5069,
"attributes": {
 "expr": "*",
"expcolb": "#78ff4d",
"expcolw": "#269b00",
"degree":       39,
"between": 37254.39 
} 
},
{
 "id": "mmu-mir-501-3p",
"size": 2.627846,
"molType": "miRNA",
"type": "square",
"seedArr": "seed",
"url": "MIMAT0003509",
"colorb": "#98F5FF",
"colorw": "#306EFF",
"x": 901.4708,
"y": 520.5758,
"attributes": {
 "expr": "*",
"expcolb": "#78ff4d",
"expcolw": "#269b00",
"degree":       16,
"between": 16010.31 
} 
},
{
 "id": "mmu-mir-365-3p",
"size": 2.486695,
"molType": "miRNA",
"type": "square",
"seedArr": "seed",
"url": "MIMAT0000711",
"colorb": "#98F5FF",
"colorw": "#306EFF",
"x": 420.5653,
"y": 397.5731,
"attributes": {
 "expr": "*",
"expcolb": "#78ff4d",
"expcolw": "#269b00",
"degree":        7,
"between": 6091.941 
} 
},
{
 "id": "mmu-mir-103-3p",
"size": 2.625835,
"molType": "miRNA",
"type": "square",
"seedArr": "seed",
"url": "MIMAT0000546",
"colorb": "#98F5FF",
"colorw": "#306EFF",
"x": 345.5778,
"y": 736.2168,
"attributes": {
 "expr": "*",
"expcolb": "#78ff4d",
"expcolw": "#269b00",
"degree":       15,
"between":    15869 
} 
},
{
 "id": "mmu-let-7e-5p",
"size":  2.48496,
"molType": "miRNA",
"type": "square",
"seedArr": "seed",
"url": "MIMAT0000524",
"colorb": "#98F5FF",
"colorw": "#306EFF",
"x": 486.1537,
"y": 527.8138,
"attributes": {
 "expr": "*",
"expcolb": "#78ff4d",
"expcolw": "#269b00",
"degree":       21,
"between": 5969.989 
} 
},
{
 "id": "mmu-mir-193b-3p",
"size": 2.513266,
"molType": "miRNA",
"type": "square",
"seedArr": "seed",
"url": "MIMAT0004859",
"colorb": "#98F5FF",
"colorw": "#306EFF",
"x": 557.6028,
"y":  344.268,
"attributes": {
 "expr": "*",
"expcolb": "#78ff4d",
"expcolw": "#269b00",
"degree":        8,
"between":     7959 
} 
},
{
 "id": "mmu-mir-335-5p",
"size": 2.610954,
"molType": "miRNA",
"type": "square",
"seedArr": "seed",
"url": "MIMAT0000766",
"colorb": "#98F5FF",
"colorw": "#306EFF",
"x": 636.1851,
"y": 368.2811,
"attributes": {
 "expr": "*",
"expcolb": "#78ff4d",
"expcolw": "#269b00",
"degree":       15,
"between": 14823.37 
} 
},
{
 "id": "mmu-mir-144-3p",
"size": 2.688903,
"molType": "miRNA",
"type": "square",
"seedArr": "seed",
"url": "MIMAT0000156",
"colorb": "#98F5FF",
"colorw": "#306EFF",
"x": 392.0965,
"y": 483.7747,
"attributes": {
 "expr": "*",
"expcolb": "#78ff4d",
"expcolw": "#269b00",
"degree":       22,
"between": 20300.74 
} 
},
{
 "id": "mmu-mir-130b-3p",
"size": 2.626161,
"molType": "miRNA",
"type": "square",
"seedArr": "seed",
"url": "MIMAT0000387",
"colorb": "#98F5FF",
"colorw": "#306EFF",
"x": 505.9784,
"y": 740.4101,
"attributes": {
 "expr": "*",
"expcolb": "#78ff4d",
"expcolw": "#269b00",
"degree":       16,
"between": 15891.96 
} 
},
{
 "id": "mmu-mir-351-5p",
"size": 2.656933,
"molType": "miRNA",
"type": "square",
"seedArr": "seed",
"url": "MIMAT0000609",
"colorb": "#98F5FF",
"colorw": "#306EFF",
"x": 563.9204,
"y": 687.3743,
"attributes": {
 "expr": "*",
"expcolb": "#78ff4d",
"expcolw": "#269b00",
"degree":       20,
"between": 18054.22 
} 
},
{
 "id": "mmu-let-7b-5p",
"size": 7.155094,
"molType": "miRNA",
"type": "square",
"seedArr": "seed",
"url": "MIMAT0000522",
"colorb": "#98F5FF",
"colorw": "#306EFF",
"x": 528.7677,
"y": 570.9469,
"attributes": {
 "expr": null,
"expcolb": "#d3d3d3",
"expcolw": "#c6c6c6",
"degree":      352,
"between": 334132.2 
} 
},
{
 "id": "Pkib",
"size":        2,
"molType": "Gene",
"type": "circle",
"seedArr": "notSeed",
"url": "18768",
"colorb": "#ff4500",
"colorw": "#ff4500",
"x": 429.7257,
"y": 345.2165,
"attributes": {
 "expr": null,
"expcolb": "#d3d3d3",
"expcolw": "#c6c6c6",
"degree":        1,
"between":        0 
} 
},
{
 "id": "Fosl2",
"size":        2,
"molType": "Gene",
"type": "circle",
"seedArr": "notSeed",
"url": "14284",
"colorb": "#ff4500",
"colorw": "#ff4500",
"x": 423.5518,
"y": 538.7772,
"attributes": {
 "expr": null,
"expcolb": "#d3d3d3",
"expcolw": "#c6c6c6",
"degree":        1,
"between":        0 
} 
},
{
 "id": "Zfp354a",
"size": 2.051346,
"molType": "Gene",
"type": "circle",
"seedArr": "notSeed",
"url": "21408",
"colorb": "#ff4500",
"colorw": "#ff4500",
"x":  579.545,
"y": 353.9009,
"attributes": {
 "expr": null,
"expcolb": "#d3d3d3",
"expcolw": "#c6c6c6",
"degree":        2,
"between": 3607.992 
} 
},
{
 "id": "Fgl2",
"size": 2.014678,
"molType": "Gene",
"type": "circle",
"seedArr": "notSeed",
"url": "14190",
"colorb": "#ff4500",
"colorw": "#ff4500",
"x": 582.4206,
"y": 467.7821,
"attributes": {
 "expr": null,
"expcolb": "#d3d3d3",
"expcolw": "#c6c6c6",
"degree":        2,
"between": 1031.369 
} 
},
{
 "id": "Kpna2",
"size":        2,
"molType": "Gene",
"type": "circle",
"seedArr": "notSeed",
"url": "16647",
"colorb": "#ff4500",
"colorw": "#ff4500",
"x": 836.2602,
"y": 638.5671,
"attributes": {
 "expr": null,
"expcolb": "#d3d3d3",
"expcolw": "#c6c6c6",
"degree":        1,
"between":        0 
} 
},
{
 "id": "Ccl9",
"size":        2,
"molType": "Gene",
"type": "circle",
"seedArr": "notSeed",
"url": "20308",
"colorb": "#ff4500",
"colorw": "#ff4500",
"x": 615.7285,
"y": 459.1364,
"attributes": {
 "expr": null,
"expcolb": "#d3d3d3",
"expcolw": "#c6c6c6",
"degree":        1,
"between":        0 
} 
},
{
 "id": "Ncan",
"size":        2,
"molType": "Gene",
"type": "circle",
"seedArr": "notSeed",
"url": "13004",
"colorb": "#ff4500",
"colorw": "#ff4500",
"x": 663.4608,
"y": 615.6169,
"attributes": {
 "expr": null,
"expcolb": "#d3d3d3",
"expcolw": "#c6c6c6",
"degree":        1,
"between":        0 
} 
},
{
 "id": "Gt(ROSA)26Sor",
"size":        2,
"molType": "Gene",
"type": "circle",
"seedArr": "notSeed",
"url": null,
"colorb": "#ff4500",
"colorw": "#ff4500",
"x": 355.2146,
"y": 383.1582,
"attributes": {
 "expr": null,
"expcolb": "#d3d3d3",
"expcolw": "#c6c6c6",
"degree":        1,
"between":        0 
} 
},
{
 "id": "Itga9",
"size":        2,
"molType": "Gene",
"type": "circle",
"seedArr": "notSeed",
"url": "104099",
"colorb": "#ff4500",
"colorw": "#ff4500",
"x":  449.459,
"y": 476.5933,
"attributes": {
 "expr": null,
"expcolb": "#d3d3d3",
"expcolw": "#c6c6c6",
"degree":        1,
"between":        0 
} 
},
{
 "id": "Ubp1",
"size": 2.009258,
"molType": "Gene",
"type": "circle",
"seedArr": "notSeed",
"url": "22221",
"colorb": "#ff4500",
"colorw": "#ff4500",
"x":  655.058,
"y":  416.905,
"attributes": {
 "expr": null,
"expcolb": "#d3d3d3",
"expcolw": "#c6c6c6",
"degree":        2,
"between": 650.5424 
} 
},
{
 "id": "Tes",
"size":        2,
"molType": "Gene",
"type": "circle",
"seedArr": "notSeed",
"url": "21753",
"colorb": "#ff4500",
"colorw": "#ff4500",
"x": 509.3603,
"y":  335.482,
"attributes": {
 "expr": null,
"expcolb": "#d3d3d3",
"expcolw": "#c6c6c6",
"degree":        1,
"between":        0 
} 
},
{
 "id": "Cxcr2",
"size":        2,
"molType": "Gene",
"type": "circle",
"seedArr": "notSeed",
"url": "12765",
"colorb": "#ff4500",
"colorw": "#ff4500",
"x": 588.1498,
"y": 427.5008,
"attributes": {
 "expr": null,
"expcolb": "#d3d3d3",
"expcolw": "#c6c6c6",
"degree":        1,
"between":        0 
} 
},
{
 "id": "Il18r1",
"size":        2,
"molType": "Gene",
"type": "circle",
"seedArr": "notSeed",
"url": "16182",
"colorb": "#ff4500",
"colorw": "#ff4500",
"x": 341.8738,
"y": 602.2167,
"attributes": {
 "expr": null,
"expcolb": "#d3d3d3",
"expcolw": "#c6c6c6",
"degree":        1,
"between":        0 
} 
},
{
 "id": "Six4",
"size": 2.022383,
"molType": "Gene",
"type": "circle",
"seedArr": "notSeed",
"url": "20474",
"colorb": "#ff4500",
"colorw": "#ff4500",
"x": 411.4857,
"y": 508.3845,
"attributes": {
 "expr": null,
"expcolb": "#d3d3d3",
"expcolw": "#c6c6c6",
"degree":        2,
"between": 1572.839 
} 
},
{
 "id": "Neurod6",
"size":        2,
"molType": "Gene",
"type": "circle",
"seedArr": "notSeed",
"url": "11922",
"colorb": "#ff4500",
"colorw": "#ff4500",
"x": 529.1794,
"y": 432.0544,
"attributes": {
 "expr": null,
"expcolb": "#d3d3d3",
"expcolw": "#c6c6c6",
"degree":        1,
"between":        0 
} 
},
{
 "id": "Sin3a",
"size":        2,
"molType": "Gene",
"type": "circle",
"seedArr": "notSeed",
"url": "20466",
"colorb": "#ff4500",
"colorw": "#ff4500",
"x": 904.6745,
"y":  477.546,
"attributes": {
 "expr": null,
"expcolb": "#d3d3d3",
"expcolw": "#c6c6c6",
"degree":        1,
"between":        0 
} 
},
{
 "id": "Cpd",
"size": 2.005306,
"molType": "Gene",
"type": "circle",
"seedArr": "notSeed",
"url": "12874",
"colorb": "#ff4500",
"colorw": "#ff4500",
"x": 445.1114,
"y": 444.1554,
"attributes": {
 "expr": null,
"expcolb": "#d3d3d3",
"expcolw": "#c6c6c6",
"degree":        2,
"between": 372.8395 
} 
},
{
 "id": "Klc1",
"size":        2,
"molType": "Gene",
"type": "circle",
"seedArr": "notSeed",
"url": "16593",
"colorb": "#ff4500",
"colorw": "#ff4500",
"x": 292.6051,
"y": 726.9832,
"attributes": {
 "expr": null,
"expcolb": "#d3d3d3",
"expcolw": "#c6c6c6",
"degree":        1,
"between":        0 
} 
},
{
 "id": "Zfp92",
"size":        2,
"molType": "Gene",
"type": "circle",
"seedArr": "notSeed",
"url": "22754",
"colorb": "#ff4500",
"colorw": "#ff4500",
"x": 455.4005,
"y": 404.0082,
"attributes": {
 "expr": null,
"expcolb": "#d3d3d3",
"expcolw": "#c6c6c6",
"degree":        1,
"between":        0 
} 
},
{
 "id": "Meis2",
"size": 2.161814,
"molType": "Gene",
"type": "circle",
"seedArr": "notSeed",
"url": "17536",
"colorb": "#ff4500",
"colorw": "#ff4500",
"x": 485.6636,
"y": 471.0546,
"attributes": {
 "expr": null,
"expcolb": "#d3d3d3",
"expcolw": "#c6c6c6",
"degree":        3,
"between":  11370.4 
} 
},
{
 "id": "Nnt",
"size":        2,
"molType": "Gene",
"type": "circle",
"seedArr": "notSeed",
"url": "18115",
"colorb": "#ff4500",
"colorw": "#ff4500",
"x": 441.5334,
"y": 318.3952,
"attributes": {
 "expr": null,
"expcolb": "#d3d3d3",
"expcolw": "#c6c6c6",
"degree":        1,
"between":        0 
} 
},
{
 "id": "Gata5",
"size":        2,
"molType": "Gene",
"type": "circle",
"seedArr": "notSeed",
"url": "14464",
"colorb": "#ff4500",
"colorw": "#ff4500",
"x": 416.8195,
"y": 473.4571,
"attributes": {
 "expr": null,
"expcolb": "#d3d3d3",
"expcolw": "#c6c6c6",
"degree":        1,
"between":        0 
} 
},
{
 "id": "Sf1",
"size":        2,
"molType": "Gene",
"type": "circle",
"seedArr": "notSeed",
"url": "22668",
"colorb": "#ff4500",
"colorw": "#ff4500",
"x": 474.3018,
"y": 538.1897,
"attributes": {
 "expr": null,
"expcolb": "#d3d3d3",
"expcolw": "#c6c6c6",
"degree":        1,
"between":        0 
} 
},
{
 "id": "Nup214",
"size": 2.004475,
"molType": "Gene",
"type": "circle",
"seedArr": "notSeed",
"url": "227720",
"colorb": "#ff4500",
"colorw": "#ff4500",
"x": 449.6923,
"y": 562.5437,
"attributes": {
 "expr": null,
"expcolb": "#d3d3d3",
"expcolw": "#c6c6c6",
"degree":        2,
"between": 314.4309 
} 
},
{
 "id": "Arvcf",
"size":        2,
"molType": "Gene",
"type": "circle",
"seedArr": "notSeed",
"url": "11877",
"colorb": "#ff4500",
"colorw": "#ff4500",
"x": 432.2616,
"y": 462.2934,
"attributes": {
 "expr": null,
"expcolb": "#d3d3d3",
"expcolw": "#c6c6c6",
"degree":        1,
"between":        0 
} 
},
{
 "id": "Kif15",
"size":        2,
"molType": "Gene",
"type": "circle",
"seedArr": "notSeed",
"url": "209737",
"colorb": "#ff4500",
"colorw": "#ff4500",
"x": 511.0864,
"y": 291.6793,
"attributes": {
 "expr": null,
"expcolb": "#d3d3d3",
"expcolw": "#c6c6c6",
"degree":        1,
"between":        0 
} 
},
{
 "id": "Tmem38b",
"size":        2,
"molType": "Gene",
"type": "circle",
"seedArr": "notSeed",
"url": "52076",
"colorb": "#ff4500",
"colorw": "#ff4500",
"x": 515.0933,
"y": 395.2403,
"attributes": {
 "expr": null,
"expcolb": "#d3d3d3",
"expcolw": "#c6c6c6",
"degree":        1,
"between":        0 
} 
},
{
 "id": "Cdc23",
"size":        2,
"molType": "Gene",
"type": "circle",
"seedArr": "notSeed",
"url": "52563",
"colorb": "#ff4500",
"colorw": "#ff4500",
"x": 475.8932,
"y":  309.442,
"attributes": {
 "expr": null,
"expcolb": "#d3d3d3",
"expcolw": "#c6c6c6",
"degree":        1,
"between":        0 
} 
},
{
 "id": "Rdh1",
"size":        2,
"molType": "Gene",
"type": "circle",
"seedArr": "notSeed",
"url": "107605",
"colorb": "#ff4500",
"colorw": "#ff4500",
"x": 946.9455,
"y": 528.4838,
"attributes": {
 "expr": null,
"expcolb": "#d3d3d3",
"expcolw": "#c6c6c6",
"degree":        1,
"between":        0 
} 
},
{
 "id": "Tcaim",
"size":        2,
"molType": "Gene",
"type": "circle",
"seedArr": "notSeed",
"url": "382117",
"colorb": "#ff4500",
"colorw": "#ff4500",
"x": 649.8561,
"y": 356.2945,
"attributes": {
 "expr": null,
"expcolb": "#d3d3d3",
"expcolw": "#c6c6c6",
"degree":        1,
"between":        0 
} 
},
{
 "id": "Tmem201",
"size":        2,
"molType": "Gene",
"type": "circle",
"seedArr": "notSeed",
"url": "230917",
"colorb": "#ff4500",
"colorw": "#ff4500",
"x": 626.8569,
"y": 337.3254,
"attributes": {
 "expr": null,
"expcolb": "#d3d3d3",
"expcolw": "#c6c6c6",
"degree":        1,
"between":        0 
} 
},
{
 "id": "Nus1",
"size":        2,
"molType": "Gene",
"type": "circle",
"seedArr": "notSeed",
"url": "52014",
"colorb": "#ff4500",
"colorw": "#ff4500",
"x": 810.2416,
"y": 609.9726,
"attributes": {
 "expr": null,
"expcolb": "#d3d3d3",
"expcolw": "#c6c6c6",
"degree":        1,
"between":        0 
} 
},
{
 "id": "Rhag",
"size":        2,
"molType": "Gene",
"type": "circle",
"seedArr": "notSeed",
"url": "19743",
"colorb": "#ff4500",
"colorw": "#ff4500",
"x": 656.4828,
"y":  328.473,
"attributes": {
 "expr": null,
"expcolb": "#d3d3d3",
"expcolw": "#c6c6c6",
"degree":        1,
"between":        0 
} 
},
{
 "id": "Chchd2",
"size":        2,
"molType": "Gene",
"type": "circle",
"seedArr": "notSeed",
"url": "433806",
"colorb": "#ff4500",
"colorw": "#ff4500",
"x": 575.9529,
"y": 406.7261,
"attributes": {
 "expr": null,
"expcolb": "#d3d3d3",
"expcolw": "#c6c6c6",
"degree":        1,
"between":        0 
} 
},
{
 "id": "Ptp4a3",
"size":        2,
"molType": "Gene",
"type": "circle",
"seedArr": "notSeed",
"url": "19245",
"colorb": "#ff4500",
"colorw": "#ff4500",
"x": 315.8924,
"y": 489.5649,
"attributes": {
 "expr": null,
"expcolb": "#d3d3d3",
"expcolw": "#c6c6c6",
"degree":        1,
"between":        0 
} 
},
{
 "id": "Coch",
"size":        2,
"molType": "Gene",
"type": "circle",
"seedArr": "notSeed",
"url": "14289",
"colorb": "#ff4500",
"colorw": "#ff4500",
"x": 495.3604,
"y": 307.5453,
"attributes": {
 "expr": null,
"expcolb": "#d3d3d3",
"expcolw": "#c6c6c6",
"degree":        1,
"between":        0 
} 
},
{
 "id": "Fpr2",
"size":        2,
"molType": "Gene",
"type": "circle",
"seedArr": "notSeed",
"url": "22682",
"colorb": "#ff4500",
"colorw": "#ff4500",
"x": 571.6574,
"y": 320.1642,
"attributes": {
 "expr": null,
"expcolb": "#d3d3d3",
"expcolw": "#c6c6c6",
"degree":        1,
"between":        0 
} 
},
{
 "id": "Ran",
"size":        2,
"molType": "Gene",
"type": "circle",
"seedArr": "notSeed",
"url": "11828",
"colorb": "#ff4500",
"colorw": "#ff4500",
"x": 623.1635,
"y": 373.7391,
"attributes": {
 "expr": null,
"expcolb": "#d3d3d3",
"expcolw": "#c6c6c6",
"degree":        1,
"between":        0 
} 
},
{
 "id": "Cx3cr1",
"size":        2,
"molType": "Gene",
"type": "circle",
"seedArr": "notSeed",
"url": "13051",
"colorb": "#ff4500",
"colorw": "#ff4500",
"x": 613.1897,
"y": 307.8828,
"attributes": {
 "expr": null,
"expcolb": "#d3d3d3",
"expcolw": "#c6c6c6",
"degree":        1,
"between":        0 
} 
},
{
 "id": "Mrpl41",
"size":        2,
"molType": "Gene",
"type": "circle",
"seedArr": "notSeed",
"url": "17141",
"colorb": "#ff4500",
"colorw": "#ff4500",
"x": 697.4221,
"y": 397.6022,
"attributes": {
 "expr": null,
"expcolb": "#d3d3d3",
"expcolw": "#c6c6c6",
"degree":        1,
"between":        0 
} 
},
{
 "id": "Prkaa2",
"size": 2.024396,
"molType": "Gene",
"type": "circle",
"seedArr": "notSeed",
"url": "108097",
"colorb": "#ff4500",
"colorw": "#ff4500",
"x": 573.8069,
"y": 384.6392,
"attributes": {
 "expr": null,
"expcolb": "#d3d3d3",
"expcolw": "#c6c6c6",
"degree":        2,
"between":  1714.29 
} 
},
{
 "id": "Rs1",
"size": 2.014678,
"molType": "Gene",
"type": "circle",
"seedArr": "notSeed",
"url": "20147",
"colorb": "#ff4500",
"colorw": "#ff4500",
"x": 579.3282,
"y": 454.5144,
"attributes": {
 "expr": null,
"expcolb": "#d3d3d3",
"expcolw": "#c6c6c6",
"degree":        2,
"between": 1031.369 
} 
},
{
 "id": "Irs4",
"size":        2,
"molType": "Gene",
"type": "circle",
"seedArr": "notSeed",
"url": "16370",
"colorb": "#ff4500",
"colorw": "#ff4500",
"x": 632.5428,
"y":  440.454,
"attributes": {
 "expr": null,
"expcolb": "#d3d3d3",
"expcolw": "#c6c6c6",
"degree":        1,
"between":        0 
} 
},
{
 "id": "Mthfd2",
"size":        2,
"molType": "Gene",
"type": "circle",
"seedArr": "notSeed",
"url": "11479",
"colorb": "#ff4500",
"colorw": "#ff4500",
"x": 469.8395,
"y": 369.4995,
"attributes": {
 "expr": null,
"expcolb": "#d3d3d3",
"expcolw": "#c6c6c6",
"degree":        1,
"between":        0 
} 
},
{
 "id": "Csf1",
"size":        2,
"molType": "Gene",
"type": "circle",
"seedArr": "notSeed",
"url": "12982",
"colorb": "#ff4500",
"colorw": "#ff4500",
"x": 369.8112,
"y": 552.5407,
"attributes": {
 "expr": null,
"expcolb": "#d3d3d3",
"expcolw": "#c6c6c6",
"degree":        1,
"between":        0 
} 
},
{
 "id": "Kat2b",
"size":        2,
"molType": "Gene",
"type": "circle",
"seedArr": "notSeed",
"url": "18117",
"colorb": "#ff4500",
"colorw": "#ff4500",
"x": 489.3642,
"y": 353.1767,
"attributes": {
 "expr": null,
"expcolb": "#d3d3d3",
"expcolw": "#c6c6c6",
"degree":        1,
"between":        0 
} 
},
{
 "id": "Synj2bp",
"size":        2,
"molType": "Gene",
"type": "circle",
"seedArr": "notSeed",
"url": "24071",
"colorb": "#ff4500",
"colorw": "#ff4500",
"x": 559.0238,
"y": 322.6391,
"attributes": {
 "expr": null,
"expcolb": "#d3d3d3",
"expcolw": "#c6c6c6",
"degree":        1,
"between":        0 
} 
},
{
 "id": "Rpp40",
"size":        2,
"molType": "Gene",
"type": "circle",
"seedArr": "notSeed",
"url": "208366",
"colorb": "#ff4500",
"colorw": "#ff4500",
"x": 364.7408,
"y": 409.0422,
"attributes": {
 "expr": null,
"expcolb": "#d3d3d3",
"expcolw": "#c6c6c6",
"degree":        1,
"between":        0 
} 
},
{
 "id": "Xcr1",
"size":        2,
"molType": "Gene",
"type": "circle",
"seedArr": "notSeed",
"url": "23832",
"colorb": "#ff4500",
"colorw": "#ff4500",
"x": 540.8195,
"y": 304.1735,
"attributes": {
 "expr": null,
"expcolb": "#d3d3d3",
"expcolw": "#c6c6c6",
"degree":        1,
"between":        0 
} 
},
{
 "id": "Map3k12",
"size":        2,
"molType": "Gene",
"type": "circle",
"seedArr": "notSeed",
"url": "26434",
"colorb": "#ff4500",
"colorw": "#ff4500",
"x":  476.263,
"y": 756.0032,
"attributes": {
 "expr": null,
"expcolb": "#d3d3d3",
"expcolw": "#c6c6c6",
"degree":        1,
"between":        0 
} 
},
{
 "id": "Gla",
"size":        2,
"molType": "Gene",
"type": "circle",
"seedArr": "notSeed",
"url": "11605",
"colorb": "#ff4500",
"colorw": "#ff4500",
"x": 537.1432,
"y": 279.2489,
"attributes": {
 "expr": null,
"expcolb": "#d3d3d3",
"expcolw": "#c6c6c6",
"degree":        1,
"between":        0 
} 
},
{
 "id": "Foxf2",
"size":        2,
"molType": "Gene",
"type": "circle",
"seedArr": "notSeed",
"url": "14238",
"colorb": "#ff4500",
"colorw": "#ff4500",
"x": 650.6614,
"y":  444.799,
"attributes": {
 "expr": null,
"expcolb": "#d3d3d3",
"expcolw": "#c6c6c6",
"degree":        1,
"between":        0 
} 
},
{
 "id": "Ing1",
"size":        2,
"molType": "Gene",
"type": "circle",
"seedArr": "notSeed",
"url": "27028",
"colorb": "#ff4500",
"colorw": "#ff4500",
"x": 379.0563,
"y": 605.8814,
"attributes": {
 "expr": null,
"expcolb": "#d3d3d3",
"expcolw": "#c6c6c6",
"degree":        1,
"between":        0 
} 
},
{
 "id": "Azi2",
"size":        2,
"molType": "Gene",
"type": "circle",
"seedArr": "notSeed",
"url": "27215",
"colorb": "#ff4500",
"colorw": "#ff4500",
"x": 475.3781,
"y": 413.5933,
"attributes": {
 "expr": null,
"expcolb": "#d3d3d3",
"expcolw": "#c6c6c6",
"degree":        1,
"between":        0 
} 
},
{
 "id": "St6galnac6",
"size":        2,
"molType": "Gene",
"type": "circle",
"seedArr": "notSeed",
"url": "50931",
"colorb": "#ff4500",
"colorw": "#ff4500",
"x": 664.1658,
"y": 392.4475,
"attributes": {
 "expr": null,
"expcolb": "#d3d3d3",
"expcolw": "#c6c6c6",
"degree":        1,
"between":        0 
} 
},
{
 "id": "Cts8",
"size": 2.004475,
"molType": "Gene",
"type": "circle",
"seedArr": "notSeed",
"url": "56094",
"colorb": "#ff4500",
"colorw": "#ff4500",
"x": 512.9957,
"y": 519.5983,
"attributes": {
 "expr": null,
"expcolb": "#d3d3d3",
"expcolw": "#c6c6c6",
"degree":        2,
"between": 314.4309 
} 
},
{
 "id": "Tbx20",
"size":        2,
"molType": "Gene",
"type": "circle",
"seedArr": "notSeed",
"url": "57246",
"colorb": "#ff4500",
"colorw": "#ff4500",
"x": 513.0511,
"y": 344.0228,
"attributes": {
 "expr": null,
"expcolb": "#d3d3d3",
"expcolw": "#c6c6c6",
"degree":        1,
"between":        0 
} 
},
{
 "id": "Il17re",
"size":        2,
"molType": "Gene",
"type": "circle",
"seedArr": "notSeed",
"url": "57890",
"colorb": "#ff4500",
"colorw": "#ff4500",
"x": 572.0669,
"y": 335.9542,
"attributes": {
 "expr": null,
"expcolb": "#d3d3d3",
"expcolw": "#c6c6c6",
"degree":        1,
"between":        0 
} 
},
{
 "id": "Eid1",
"size":        2,
"molType": "Gene",
"type": "circle",
"seedArr": "notSeed",
"url": "58911",
"colorb": "#ff4500",
"colorw": "#ff4500",
"x": 464.0388,
"y": 403.2568,
"attributes": {
 "expr": null,
"expcolb": "#d3d3d3",
"expcolw": "#c6c6c6",
"degree":        1,
"between":        0 
} 
},
{
 "id": "Midn",
"size": 2.017754,
"molType": "Gene",
"type": "circle",
"seedArr": "notSeed",
"url": "59090",
"colorb": "#ff4500",
"colorw": "#ff4500",
"x": 795.2792,
"y": 493.8839,
"attributes": {
 "expr": null,
"expcolb": "#d3d3d3",
"expcolw": "#c6c6c6",
"degree":        2,
"between":  1247.57 
} 
},
{
 "id": "Igf2bp3",
"size":        2,
"molType": "Gene",
"type": "circle",
"seedArr": "notSeed",
"url": "140488",
"colorb": "#ff4500",
"colorw": "#ff4500",
"x":  542.773,
"y":  458.196,
"attributes": {
 "expr": null,
"expcolb": "#d3d3d3",
"expcolw": "#c6c6c6",
"degree":        1,
"between":        0 
} 
},
{
 "id": "Il21",
"size":        2,
"molType": "Gene",
"type": "circle",
"seedArr": "notSeed",
"url": "60505",
"colorb": "#ff4500",
"colorw": "#ff4500",
"x": 723.3651,
"y": 495.4765,
"attributes": {
 "expr": null,
"expcolb": "#d3d3d3",
"expcolw": "#c6c6c6",
"degree":        1,
"between":        0 
} 
},
{
 "id": "Jph1",
"size": 2.027421,
"molType": "Gene",
"type": "circle",
"seedArr": "notSeed",
"url": "57339",
"colorb": "#ff4500",
"colorw": "#ff4500",
"x": 551.4045,
"y":  419.389,
"attributes": {
 "expr": null,
"expcolb": "#d3d3d3",
"expcolw": "#c6c6c6",
"degree":        2,
"between": 1926.793 
} 
},
{
 "id": "Jmy",
"size":        2,
"molType": "Gene",
"type": "circle",
"seedArr": "notSeed",
"url": "57748",
"colorb": "#ff4500",
"colorw": "#ff4500",
"x": 587.5166,
"y": 743.7732,
"attributes": {
 "expr": null,
"expcolb": "#d3d3d3",
"expcolw": "#c6c6c6",
"degree":        1,
"between":        0 
} 
},
{
 "id": "Ube2d3",
"size":        2,
"molType": "Gene",
"type": "circle",
"seedArr": "notSeed",
"url": "66109",
"colorb": "#ff4500",
"colorw": "#ff4500",
"x": 488.1019,
"y":  429.795,
"attributes": {
 "expr": null,
"expcolb": "#d3d3d3",
"expcolw": "#c6c6c6",
"degree":        1,
"between":        0 
} 
},
{
 "id": "Cmc2",
"size":        2,
"molType": "Gene",
"type": "circle",
"seedArr": "notSeed",
"url": "66552",
"colorb": "#ff4500",
"colorw": "#ff4500",
"x": 472.0724,
"y": 336.9024,
"attributes": {
 "expr": null,
"expcolb": "#d3d3d3",
"expcolw": "#c6c6c6",
"degree":        1,
"between":        0 
} 
},
{
 "id": "Snrnp40",
"size":        2,
"molType": "Gene",
"type": "circle",
"seedArr": "notSeed",
"url": "66625",
"colorb": "#ff4500",
"colorw": "#ff4500",
"x": 599.1435,
"y": 723.6977,
"attributes": {
 "expr": null,
"expcolb": "#d3d3d3",
"expcolw": "#c6c6c6",
"degree":        1,
"between":        0 
} 
},
{
 "id": "Rbm4b",
"size":        2,
"molType": "Gene",
"type": "circle",
"seedArr": "notSeed",
"url": "66704",
"colorb": "#ff4500",
"colorw": "#ff4500",
"x": 486.4279,
"y": 376.4486,
"attributes": {
 "expr": null,
"expcolb": "#d3d3d3",
"expcolw": "#c6c6c6",
"degree":        1,
"between":        0 
} 
},
{
 "id": "Trp53rk",
"size":        2,
"molType": "Gene",
"type": "circle",
"seedArr": "notSeed",
"url": "76367",
"colorb": "#ff4500",
"colorw": "#ff4500",
"x":  384.941,
"y": 642.6438,
"attributes": {
 "expr": null,
"expcolb": "#d3d3d3",
"expcolw": "#c6c6c6",
"degree":        1,
"between":        0 
} 
},
{
 "id": "Eif4e3",
"size":        2,
"molType": "Gene",
"type": "circle",
"seedArr": "notSeed",
"url": "72325",
"colorb": "#ff4500",
"colorw": "#ff4500",
"x": 341.4975,
"y": 376.4082,
"attributes": {
 "expr": null,
"expcolb": "#d3d3d3",
"expcolw": "#c6c6c6",
"degree":        1,
"between":        0 
} 
},
{
 "id": "Rnf187",
"size":        2,
"molType": "Gene",
"type": "circle",
"seedArr": "notSeed",
"url": "66975",
"colorb": "#ff4500",
"colorw": "#ff4500",
"x":  761.208,
"y": 720.4027,
"attributes": {
 "expr": null,
"expcolb": "#d3d3d3",
"expcolw": "#c6c6c6",
"degree":        1,
"between":        0 
} 
},
{
 "id": "Mrpl45",
"size": 2.128991,
"molType": "Gene",
"type": "circle",
"seedArr": "notSeed",
"url": "67036",
"colorb": "#ff4500",
"colorw": "#ff4500",
"x": 642.6582,
"y": 496.4273,
"attributes": {
 "expr": null,
"expcolb": "#d3d3d3",
"expcolw": "#c6c6c6",
"degree":        2,
"between":     9064 
} 
},
{
 "id": "Mmachc",
"size":        2,
"molType": "Gene",
"type": "circle",
"seedArr": "notSeed",
"url": "67096",
"colorb": "#ff4500",
"colorw": "#ff4500",
"x": 458.5495,
"y": 328.9083,
"attributes": {
 "expr": null,
"expcolb": "#d3d3d3",
"expcolw": "#c6c6c6",
"degree":        1,
"between":        0 
} 
},
{
 "id": "Psmd9",
"size":        2,
"molType": "Gene",
"type": "circle",
"seedArr": "notSeed",
"url": "67168",
"colorb": "#ff4500",
"colorw": "#ff4500",
"x": 432.5876,
"y":   428.51,
"attributes": {
 "expr": null,
"expcolb": "#d3d3d3",
"expcolw": "#c6c6c6",
"degree":        1,
"between":        0 
} 
},
{
 "id": "Eepd1",
"size":        2,
"molType": "Gene",
"type": "circle",
"seedArr": "notSeed",
"url": "67488",
"colorb": "#ff4500",
"colorw": "#ff4500",
"x": 522.8442,
"y": 309.7218,
"attributes": {
 "expr": null,
"expcolb": "#d3d3d3",
"expcolw": "#c6c6c6",
"degree":        1,
"between":        0 
} 
},
{
 "id": "Fgfr1op2",
"size":        2,
"molType": "Gene",
"type": "circle",
"seedArr": "notSeed",
"url": "67529",
"colorb": "#ff4500",
"colorw": "#ff4500",
"x": 537.1855,
"y": 761.6219,
"attributes": {
 "expr": null,
"expcolb": "#d3d3d3",
"expcolw": "#c6c6c6",
"degree":        1,
"between":        0 
} 
},
{
 "id": "Spc24",
"size":        2,
"molType": "Gene",
"type": "circle",
"seedArr": "notSeed",
"url": "67629",
"colorb": "#ff4500",
"colorw": "#ff4500",
"x": 517.1548,
"y": 368.1615,
"attributes": {
 "expr": null,
"expcolb": "#d3d3d3",
"expcolw": "#c6c6c6",
"degree":        1,
"between":        0 
} 
},
{
 "id": "Mar-05",
"size":        2,
"molType": "Gene",
"type": "circle",
"seedArr": "notSeed",
"url": "69104",
"colorb": "#ff4500",
"colorw": "#ff4500",
"x": 437.2077,
"y": 385.4426,
"attributes": {
 "expr": null,
"expcolb": "#d3d3d3",
"expcolw": "#c6c6c6",
"degree":        1,
"between":        0 
} 
},
{
 "id": "Tox4",
"size":        2,
"molType": "Gene",
"type": "circle",
"seedArr": "notSeed",
"url": "268741",
"colorb": "#ff4500",
"colorw": "#ff4500",
"x": 432.9667,
"y": 472.8816,
"attributes": {
 "expr": null,
"expcolb": "#d3d3d3",
"expcolw": "#c6c6c6",
"degree":        1,
"between":        0 
} 
},
{
 "id": "Aph1c",
"size":        2,
"molType": "Gene",
"type": "circle",
"seedArr": "notSeed",
"url": "68338",
"colorb": "#ff4500",
"colorw": "#ff4500",
"x": 615.3782,
"y": 724.2773,
"attributes": {
 "expr": null,
"expcolb": "#d3d3d3",
"expcolw": "#c6c6c6",
"degree":        1,
"between":        0 
} 
},
{
 "id": "Dpy19l1",
"size":        2,
"molType": "Gene",
"type": "circle",
"seedArr": "notSeed",
"url": "244745",
"colorb": "#ff4500",
"colorw": "#ff4500",
"x": 372.0659,
"y": 592.5726,
"attributes": {
 "expr": null,
"expcolb": "#d3d3d3",
"expcolw": "#c6c6c6",
"degree":        1,
"between":        0 
} 
},
{
 "id": "Angel1",
"size":        2,
"molType": "Gene",
"type": "circle",
"seedArr": "notSeed",
"url": "68760",
"colorb": "#ff4500",
"colorw": "#ff4500",
"x": 377.3463,
"y": 741.8118,
"attributes": {
 "expr": null,
"expcolb": "#d3d3d3",
"expcolw": "#c6c6c6",
"degree":        1,
"between":        0 
} 
},
{
 "id": "Prpf31",
"size":        2,
"molType": "Gene",
"type": "circle",
"seedArr": "notSeed",
"url": "68988",
"colorb": "#ff4500",
"colorw": "#ff4500",
"x":  502.937,
"y": 279.6818,
"attributes": {
 "expr": null,
"expcolb": "#d3d3d3",
"expcolw": "#c6c6c6",
"degree":        1,
"between":        0 
} 
},
{
 "id": "Armc2",
"size": 2.004475,
"molType": "Gene",
"type": "circle",
"seedArr": "notSeed",
"url": "213402",
"colorb": "#ff4500",
"colorw": "#ff4500",
"x": 551.3458,
"y": 520.3123,
"attributes": {
 "expr": null,
"expcolb": "#d3d3d3",
"expcolw": "#c6c6c6",
"degree":        2,
"between": 314.4309 
} 
},
{
 "id": "Tmbim1",
"size":        2,
"molType": "Gene",
"type": "circle",
"seedArr": "notSeed",
"url": "69660",
"colorb": "#ff4500",
"colorw": "#ff4500",
"x": 617.8721,
"y":  356.781,
"attributes": {
 "expr": null,
"expcolb": "#d3d3d3",
"expcolw": "#c6c6c6",
"degree":        1,
"between":        0 
} 
},
{
 "id": "Ptrhd1",
"size":        2,
"molType": "Gene",
"type": "circle",
"seedArr": "notSeed",
"url": "69709",
"colorb": "#ff4500",
"colorw": "#ff4500",
"x": 403.1409,
"y": 604.2241,
"attributes": {
 "expr": null,
"expcolb": "#d3d3d3",
"expcolw": "#c6c6c6",
"degree":        1,
"between":        0 
} 
},
{
 "id": "Ttl",
"size":        2,
"molType": "Gene",
"type": "circle",
"seedArr": "notSeed",
"url": "69740",
"colorb": "#ff4500",
"colorw": "#ff4500",
"x":  736.414,
"y": 489.7123,
"attributes": {
 "expr": null,
"expcolb": "#d3d3d3",
"expcolw": "#c6c6c6",
"degree":        1,
"between":        0 
} 
},
{
 "id": "Tnfaip8l2",
"size":        2,
"molType": "Gene",
"type": "circle",
"seedArr": "notSeed",
"url": "69774",
"colorb": "#ff4500",
"colorw": "#ff4500",
"x": 341.2399,
"y": 423.4419,
"attributes": {
 "expr": null,
"expcolb": "#d3d3d3",
"expcolw": "#c6c6c6",
"degree":        1,
"between":        0 
} 
},
{
 "id": "Prpf4",
"size":        2,
"molType": "Gene",
"type": "circle",
"seedArr": "notSeed",
"url": "70052",
"colorb": "#ff4500",
"colorw": "#ff4500",
"x": 606.6645,
"y": 387.9761,
"attributes": {
 "expr": null,
"expcolb": "#d3d3d3",
"expcolw": "#c6c6c6",
"degree":        1,
"between":        0 
} 
},
{
 "id": "Slc35d2",
"size":        2,
"molType": "Gene",
"type": "circle",
"seedArr": "notSeed",
"url": "70484",
"colorb": "#ff4500",
"colorw": "#ff4500",
"x":  737.623,
"y": 576.5109,
"attributes": {
 "expr": null,
"expcolb": "#d3d3d3",
"expcolw": "#c6c6c6",
"degree":        1,
"between":        0 
} 
},
{
 "id": "Ube2v2",
"size":        2,
"molType": "Gene",
"type": "circle",
"seedArr": "notSeed",
"url": "70620",
"colorb": "#ff4500",
"colorw": "#ff4500",
"x": 878.2504,
"y": 542.9924,
"attributes": {
 "expr": null,
"expcolb": "#d3d3d3",
"expcolw": "#c6c6c6",
"degree":        1,
"between":        0 
} 
},
{
 "id": "Oxsm",
"size":        2,
"molType": "Gene",
"type": "circle",
"seedArr": "notSeed",
"url": "71147",
"colorb": "#ff4500",
"colorw": "#ff4500",
"x": 335.8858,
"y": 762.5156,
"attributes": {
 "expr": null,
"expcolb": "#d3d3d3",
"expcolw": "#c6c6c6",
"degree":        1,
"between":        0 
} 
},
{
 "id": "Isx",
"size":        2,
"molType": "Gene",
"type": "circle",
"seedArr": "notSeed",
"url": "71601",
"colorb": "#ff4500",
"colorw": "#ff4500",
"x": 669.6268,
"y": 379.4891,
"attributes": {
 "expr": null,
"expcolb": "#d3d3d3",
"expcolw": "#c6c6c6",
"degree":        1,
"between":        0 
} 
},
{
 "id": "Tmem25",
"size":        2,
"molType": "Gene",
"type": "circle",
"seedArr": "notSeed",
"url": "71687",
"colorb": "#ff4500",
"colorw": "#ff4500",
"x": 492.9346,
"y":  757.322,
"attributes": {
 "expr": null,
"expcolb": "#d3d3d3",
"expcolw": "#c6c6c6",
"degree":        1,
"between":        0 
} 
},
{
 "id": "Dhdh",
"size":        2,
"molType": "Gene",
"type": "circle",
"seedArr": "notSeed",
"url": "71755",
"colorb": "#ff4500",
"colorw": "#ff4500",
"x":  327.097,
"y": 724.6742,
"attributes": {
 "expr": null,
"expcolb": "#d3d3d3",
"expcolw": "#c6c6c6",
"degree":        1,
"between":        0 
} 
},
{
 "id": "Ints12",
"size":        2,
"molType": "Gene",
"type": "circle",
"seedArr": "notSeed",
"url": "71793",
"colorb": "#ff4500",
"colorw": "#ff4500",
"x": 358.3253,
"y": 617.1652,
"attributes": {
 "expr": null,
"expcolb": "#d3d3d3",
"expcolw": "#c6c6c6",
"degree":        1,
"between":        0 
} 
},
{
 "id": "Tmem236",
"size":        2,
"molType": "Gene",
"type": "circle",
"seedArr": "notSeed",
"url": "625286",
"colorb": "#ff4500",
"colorw": "#ff4500",
"x": 402.9174,
"y": 555.5926,
"attributes": {
 "expr": null,
"expcolb": "#d3d3d3",
"expcolw": "#c6c6c6",
"degree":        1,
"between":        0 
} 
},
{
 "id": "Wdr89",
"size": 2.066138,
"molType": "Gene",
"type": "circle",
"seedArr": "notSeed",
"url": "72338",
"colorb": "#ff4500",
"colorw": "#ff4500",
"x": 448.5602,
"y": 461.1425,
"attributes": {
 "expr": null,
"expcolb": "#d3d3d3",
"expcolw": "#c6c6c6",
"degree":        2,
"between": 4647.374 
} 
},
{
 "id": "Ehd4",
"size":        2,
"molType": "Gene",
"type": "circle",
"seedArr": "notSeed",
"url": "72413",
"colorb": "#ff4500",
"colorw": "#ff4500",
"x": 396.7344,
"y": 464.0649,
"attributes": {
 "expr": null,
"expcolb": "#d3d3d3",
"expcolw": "#c6c6c6",
"degree":        1,
"between":        0 
} 
},
{
 "id": "Kcnmb2",
"size":        2,
"molType": "Gene",
"type": "circle",
"seedArr": "notSeed",
"url": "381626",
"colorb": "#ff4500",
"colorw": "#ff4500",
"x": 498.3046,
"y": 377.3706,
"attributes": {
 "expr": null,
"expcolb": "#d3d3d3",
"expcolw": "#c6c6c6",
"degree":        1,
"between":        0 
} 
},
{
 "id": "Ceacam18",
"size":        2,
"molType": "Gene",
"type": "circle",
"seedArr": "notSeed",
"url": "72431",
"colorb": "#ff4500",
"colorw": "#ff4500",
"x":  802.224,
"y": 594.6298,
"attributes": {
 "expr": null,
"expcolb": "#d3d3d3",
"expcolw": "#c6c6c6",
"degree":        1,
"between":        0 
} 
},
{
 "id": "Aida",
"size":        2,
"molType": "Gene",
"type": "circle",
"seedArr": "notSeed",
"url": "108909",
"colorb": "#ff4500",
"colorw": "#ff4500",
"x": 561.1657,
"y": 381.9366,
"attributes": {
 "expr": null,
"expcolb": "#d3d3d3",
"expcolw": "#c6c6c6",
"degree":        1,
"between":        0 
} 
},
{
 "id": "Car10",
"size":        2,
"molType": "Gene",
"type": "circle",
"seedArr": "notSeed",
"url": "72605",
"colorb": "#ff4500",
"colorw": "#ff4500",
"x": 348.3963,
"y": 498.8811,
"attributes": {
 "expr": null,
"expcolb": "#d3d3d3",
"expcolw": "#c6c6c6",
"degree":        1,
"between":        0 
} 
},
{
 "id": "Lins",
"size": 2.004475,
"molType": "Gene",
"type": "circle",
"seedArr": "notSeed",
"url": "72635",
"colorb": "#ff4500",
"colorw": "#ff4500",
"x": 446.0768,
"y": 587.7412,
"attributes": {
 "expr": null,
"expcolb": "#d3d3d3",
"expcolw": "#c6c6c6",
"degree":        2,
"between": 314.4309 
} 
},
{
 "id": "Cox15",
"size":        2,
"molType": "Gene",
"type": "circle",
"seedArr": "notSeed",
"url": "226139",
"colorb": "#ff4500",
"colorw": "#ff4500",
"x": 317.0681,
"y": 753.9375,
"attributes": {
 "expr": null,
"expcolb": "#d3d3d3",
"expcolw": "#c6c6c6",
"degree":        1,
"between":        0 
} 
},
{
 "id": "Ubac1",
"size":        2,
"molType": "Gene",
"type": "circle",
"seedArr": "notSeed",
"url": "98766",
"colorb": "#ff4500",
"colorw": "#ff4500",
"x": 433.4042,
"y": 448.4293,
"attributes": {
 "expr": null,
"expcolb": "#d3d3d3",
"expcolw": "#c6c6c6",
"degree":        1,
"between":        0 
} 
},
{
 "id": "Fam83e",
"size":        2,
"molType": "Gene",
"type": "circle",
"seedArr": "notSeed",
"url": "73813",
"colorb": "#ff4500",
"colorw": "#ff4500",
"x": 531.6638,
"y": 393.5962,
"attributes": {
 "expr": null,
"expcolb": "#d3d3d3",
"expcolw": "#c6c6c6",
"degree":        1,
"between":        0 
} 
},
{
 "id": "Psmb11",
"size":        2,
"molType": "Gene",
"type": "circle",
"seedArr": "notSeed",
"url": "73902",
"colorb": "#ff4500",
"colorw": "#ff4500",
"x": 520.5914,
"y": 330.4952,
"attributes": {
 "expr": null,
"expcolb": "#d3d3d3",
"expcolw": "#c6c6c6",
"degree":        1,
"between":        0 
} 
},
{
 "id": "Rap2b",
"size":        2,
"molType": "Gene",
"type": "circle",
"seedArr": "notSeed",
"url": "74012",
"colorb": "#ff4500",
"colorw": "#ff4500",
"x": 538.7486,
"y": 403.5514,
"attributes": {
 "expr": null,
"expcolb": "#d3d3d3",
"expcolw": "#c6c6c6",
"degree":        1,
"between":        0 
} 
},
{
 "id": "Zfp329",
"size":        2,
"molType": "Gene",
"type": "circle",
"seedArr": "notSeed",
"url": "67230",
"colorb": "#ff4500",
"colorw": "#ff4500",
"x": 595.7904,
"y": 450.7107,
"attributes": {
 "expr": null,
"expcolb": "#d3d3d3",
"expcolw": "#c6c6c6",
"degree":        1,
"between":        0 
} 
},
{
 "id": "D14Abb1e",
"size":        2,
"molType": "Gene",
"type": "circle",
"seedArr": "notSeed",
"url": "218850",
"colorb": "#ff4500",
"colorw": "#ff4500",
"x": 699.7376,
"y": 655.3403,
"attributes": {
 "expr": null,
"expcolb": "#d3d3d3",
"expcolw": "#c6c6c6",
"degree":        1,
"between":        0 
} 
},
{
 "id": "Atp6v1e2",
"size":        2,
"molType": "Gene",
"type": "circle",
"seedArr": "notSeed",
"url": "74915",
"colorb": "#ff4500",
"colorw": "#ff4500",
"x": 711.9489,
"y": 414.7192,
"attributes": {
 "expr": null,
"expcolb": "#d3d3d3",
"expcolw": "#c6c6c6",
"degree":        1,
"between":        0 
} 
},
{
 "id": "Zfp933",
"size":        2,
"molType": "Gene",
"type": "circle",
"seedArr": "notSeed",
"url": "242747",
"colorb": "#ff4500",
"colorw": "#ff4500",
"x": 540.7636,
"y": 336.2918,
"attributes": {
 "expr": null,
"expcolb": "#d3d3d3",
"expcolw": "#c6c6c6",
"degree":        1,
"between":        0 
} 
},
{
 "id": "Mfsd6",
"size":        2,
"molType": "Gene",
"type": "circle",
"seedArr": "notSeed",
"url": "98682",
"colorb": "#ff4500",
"colorw": "#ff4500",
"x": 358.9932,
"y":  356.801,
"attributes": {
 "expr": null,
"expcolb": "#d3d3d3",
"expcolw": "#c6c6c6",
"degree":        1,
"between":        0 
} 
},
{
 "id": "Fam227a",
"size":        2,
"molType": "Gene",
"type": "circle",
"seedArr": "notSeed",
"url": "75729",
"colorb": "#ff4500",
"colorw": "#ff4500",
"x": 392.7159,
"y": 591.4323,
"attributes": {
 "expr": null,
"expcolb": "#d3d3d3",
"expcolw": "#c6c6c6",
"degree":        1,
"between":        0 
} 
},
{
 "id": "Rnf139",
"size":        2,
"molType": "Gene",
"type": "circle",
"seedArr": "notSeed",
"url": "75841",
"colorb": "#ff4500",
"colorw": "#ff4500",
"x": 650.2562,
"y": 394.8686,
"attributes": {
 "expr": null,
"expcolb": "#d3d3d3",
"expcolw": "#c6c6c6",
"degree":        1,
"between":        0 
} 
},
{
 "id": "Samd7",
"size":        2,
"molType": "Gene",
"type": "circle",
"seedArr": "notSeed",
"url": "75953",
"colorb": "#ff4500",
"colorw": "#ff4500",
"x": 725.8754,
"y": 413.9808,
"attributes": {
 "expr": null,
"expcolb": "#d3d3d3",
"expcolw": "#c6c6c6",
"degree":        1,
"between":        0 
} 
},
{
 "id": "Zfp444",
"size": 2.004475,
"molType": "Gene",
"type": "circle",
"seedArr": "notSeed",
"url": "72667",
"colorb": "#ff4500",
"colorw": "#ff4500",
"x": 545.0929,
"y": 566.7927,
"attributes": {
 "expr": null,
"expcolb": "#d3d3d3",
"expcolw": "#c6c6c6",
"degree":        2,
"between": 314.4309 
} 
},
{
 "id": "Wdr26",
"size":        2,
"molType": "Gene",
"type": "circle",
"seedArr": "notSeed",
"url": "76594",
"colorb": "#ff4500",
"colorw": "#ff4500",
"x": 534.8268,
"y": 313.7557,
"attributes": {
 "expr": null,
"expcolb": "#d3d3d3",
"expcolw": "#c6c6c6",
"degree":        1,
"between":        0 
} 
},
{
 "id": "Arfrp1",
"size":        2,
"molType": "Gene",
"type": "circle",
"seedArr": "notSeed",
"url": "66104",
"colorb": "#ff4500",
"colorw": "#ff4500",
"x": 816.6148,
"y": 653.2675,
"attributes": {
 "expr": null,
"expcolb": "#d3d3d3",
"expcolw": "#c6c6c6",
"degree":        1,
"between":        0 
} 
},
{
 "id": "Lhfpl3",
"size":        2,
"molType": "Gene",
"type": "circle",
"seedArr": "notSeed",
"url": "269629",
"colorb": "#ff4500",
"colorw": "#ff4500",
"x": 793.0706,
"y": 670.9889,
"attributes": {
 "expr": null,
"expcolb": "#d3d3d3",
"expcolw": "#c6c6c6",
"degree":        1,
"between":        0 
} 
},
{
 "id": "Pgm5",
"size":        2,
"molType": "Gene",
"type": "circle",
"seedArr": "notSeed",
"url": "226041",
"colorb": "#ff4500",
"colorw": "#ff4500",
"x":  660.019,
"y":  507.969,
"attributes": {
 "expr": null,
"expcolb": "#d3d3d3",
"expcolw": "#c6c6c6",
"degree":        1,
"between":        0 
} 
},
{
 "id": "Wtap",
"size":        2,
"molType": "Gene",
"type": "circle",
"seedArr": "notSeed",
"url": "60532",
"colorb": "#ff4500",
"colorw": "#ff4500",
"x": 934.2922,
"y": 511.5798,
"attributes": {
 "expr": null,
"expcolb": "#d3d3d3",
"expcolw": "#c6c6c6",
"degree":        1,
"between":        0 
} 
},
{
 "id": "Bcmo1",
"size":        2,
"molType": "Gene",
"type": "circle",
"seedArr": "notSeed",
"url": "63857",
"colorb": "#ff4500",
"colorw": "#ff4500",
"x":  673.603,
"y": 419.9196,
"attributes": {
 "expr": null,
"expcolb": "#d3d3d3",
"expcolw": "#c6c6c6",
"degree":        1,
"between":        0 
} 
},
{
 "id": "Rgs17",
"size":        2,
"molType": "Gene",
"type": "circle",
"seedArr": "notSeed",
"url": "56533",
"colorb": "#ff4500",
"colorw": "#ff4500",
"x": 675.0279,
"y": 563.0212,
"attributes": {
 "expr": null,
"expcolb": "#d3d3d3",
"expcolw": "#c6c6c6",
"degree":        1,
"between":        0 
} 
},
{
 "id": "Afg3l1",
"size":        2,
"molType": "Gene",
"type": "circle",
"seedArr": "notSeed",
"url": "114896",
"colorb": "#ff4500",
"colorw": "#ff4500",
"x": 485.7073,
"y": 306.4742,
"attributes": {
 "expr": null,
"expcolb": "#d3d3d3",
"expcolw": "#c6c6c6",
"degree":        1,
"between":        0 
} 
},
{
 "id": "Pdcd10",
"size":        2,
"molType": "Gene",
"type": "circle",
"seedArr": "notSeed",
"url": "56399",
"colorb": "#ff4500",
"colorw": "#ff4500",
"x": 378.1338,
"y": 341.1539,
"attributes": {
 "expr": null,
"expcolb": "#d3d3d3",
"expcolw": "#c6c6c6",
"degree":        1,
"between":        0 
} 
},
{
 "id": "Rpl23",
"size":        2,
"molType": "Gene",
"type": "circle",
"seedArr": "notSeed",
"url": "100862455",
"colorb": "#ff4500",
"colorw": "#ff4500",
"x": 637.3328,
"y": 325.6966,
"attributes": {
 "expr": null,
"expcolb": "#d3d3d3",
"expcolw": "#c6c6c6",
"degree":        1,
"between":        0 
} 
},
{
 "id": "Lpar3",
"size":        2,
"molType": "Gene",
"type": "circle",
"seedArr": "notSeed",
"url": "65086",
"colorb": "#ff4500",
"colorw": "#ff4500",
"x": 349.2859,
"y": 538.4091,
"attributes": {
 "expr": null,
"expcolb": "#d3d3d3",
"expcolw": "#c6c6c6",
"degree":        1,
"between":        0 
} 
},
{
 "id": "Rsad2",
"size":        2,
"molType": "Gene",
"type": "circle",
"seedArr": "notSeed",
"url": "58185",
"colorb": "#ff4500",
"colorw": "#ff4500",
"x": 571.5299,
"y":  395.383,
"attributes": {
 "expr": null,
"expcolb": "#d3d3d3",
"expcolw": "#c6c6c6",
"degree":        1,
"between":        0 
} 
},
{
 "id": "Metap2",
"size":        2,
"molType": "Gene",
"type": "circle",
"seedArr": "notSeed",
"url": "56307",
"colorb": "#ff4500",
"colorw": "#ff4500",
"x": 578.3129,
"y": 302.1016,
"attributes": {
 "expr": null,
"expcolb": "#d3d3d3",
"expcolw": "#c6c6c6",
"degree":        1,
"between":        0 
} 
},
{
 "id": "Ranbp17",
"size":        2,
"molType": "Gene",
"type": "circle",
"seedArr": "notSeed",
"url": "66011",
"colorb": "#ff4500",
"colorw": "#ff4500",
"x": 639.3106,
"y":  504.464,
"attributes": {
 "expr": null,
"expcolb": "#d3d3d3",
"expcolw": "#c6c6c6",
"degree":        1,
"between":        0 
} 
},
{
 "id": "Trem1",
"size":        2,
"molType": "Gene",
"type": "circle",
"seedArr": "notSeed",
"url": "58217",
"colorb": "#ff4500",
"colorw": "#ff4500",
"x": 605.4413,
"y": 522.3719,
"attributes": {
 "expr": null,
"expcolb": "#d3d3d3",
"expcolw": "#c6c6c6",
"degree":        1,
"between":        0 
} 
},
{
 "id": "Rrad",
"size":        2,
"molType": "Gene",
"type": "circle",
"seedArr": "notSeed",
"url": "56437",
"colorb": "#ff4500",
"colorw": "#ff4500",
"x": 366.8577,
"y": 632.7622,
"attributes": {
 "expr": null,
"expcolb": "#d3d3d3",
"expcolw": "#c6c6c6",
"degree":        1,
"between":        0 
} 
},
{
 "id": "Mgea5",
"size":        2,
"molType": "Gene",
"type": "circle",
"seedArr": "notSeed",
"url": "76055",
"colorb": "#ff4500",
"colorw": "#ff4500",
"x": 383.9625,
"y": 559.5729,
"attributes": {
 "expr": null,
"expcolb": "#d3d3d3",
"expcolw": "#c6c6c6",
"degree":        1,
"between":        0 
} 
},
{
 "id": "Narg2",
"size":        2,
"molType": "Gene",
"type": "circle",
"seedArr": "notSeed",
"url": "93697",
"colorb": "#ff4500",
"colorw": "#ff4500",
"x": 343.1848,
"y": 550.8239,
"attributes": {
 "expr": null,
"expcolb": "#d3d3d3",
"expcolw": "#c6c6c6",
"degree":        1,
"between":        0 
} 
},
{
 "id": "Dqx1",
"size":        2,
"molType": "Gene",
"type": "circle",
"seedArr": "notSeed",
"url": "93838",
"colorb": "#ff4500",
"colorw": "#ff4500",
"x": 574.0273,
"y": 698.6242,
"attributes": {
 "expr": null,
"expcolb": "#d3d3d3",
"expcolw": "#c6c6c6",
"degree":        1,
"between":        0 
} 
},
{
 "id": "Cml3",
"size":        2,
"molType": "Gene",
"type": "circle",
"seedArr": "notSeed",
"url": "93674",
"colorb": "#ff4500",
"colorw": "#ff4500",
"x": 592.3991,
"y": 335.1573,
"attributes": {
 "expr": null,
"expcolb": "#d3d3d3",
"expcolw": "#c6c6c6",
"degree":        1,
"between":        0 
} 
},
{
 "id": "Pcdhb5",
"size":        2,
"molType": "Gene",
"type": "circle",
"seedArr": "notSeed",
"url": "93876",
"colorb": "#ff4500",
"colorw": "#ff4500",
"x": 522.1688,
"y": 441.2247,
"attributes": {
 "expr": null,
"expcolb": "#d3d3d3",
"expcolw": "#c6c6c6",
"degree":        1,
"between":        0 
} 
},
{
 "id": "Cercam",
"size":        2,
"molType": "Gene",
"type": "circle",
"seedArr": "notSeed",
"url": "99151",
"colorb": "#ff4500",
"colorw": "#ff4500",
"x":  761.095,
"y": 620.9239,
"attributes": {
 "expr": null,
"expcolb": "#d3d3d3",
"expcolw": "#c6c6c6",
"degree":        1,
"between":        0 
} 
},
{
 "id": "Rabepk",
"size":        2,
"molType": "Gene",
"type": "circle",
"seedArr": "notSeed",
"url": "99633",
"colorb": "#ff4500",
"colorw": "#ff4500",
"x": 453.5885,
"y":  389.997,
"attributes": {
 "expr": null,
"expcolb": "#d3d3d3",
"expcolw": "#c6c6c6",
"degree":        1,
"between":        0 
} 
},
{
 "id": "Pramef8",
"size":        2,
"molType": "Gene",
"type": "circle",
"seedArr": "notSeed",
"url": "242736",
"colorb": "#ff4500",
"colorw": "#ff4500",
"x": 406.3652,
"y":  323.484,
"attributes": {
 "expr": null,
"expcolb": "#d3d3d3",
"expcolw": "#c6c6c6",
"degree":        1,
"between":        0 
} 
},
{
 "id": "Spred3",
"size":        2,
"molType": "Gene",
"type": "circle",
"seedArr": "notSeed",
"url": "101809",
"colorb": "#ff4500",
"colorw": "#ff4500",
"x": 650.3573,
"y": 665.8403,
"attributes": {
 "expr": null,
"expcolb": "#d3d3d3",
"expcolw": "#c6c6c6",
"degree":        1,
"between":        0 
} 
},
{
 "id": "Lars2",
"size":        2,
"molType": "Gene",
"type": "circle",
"seedArr": "notSeed",
"url": "102436",
"colorb": "#ff4500",
"colorw": "#ff4500",
"x": 555.7963,
"y": 728.0345,
"attributes": {
 "expr": null,
"expcolb": "#d3d3d3",
"expcolw": "#c6c6c6",
"degree":        1,
"between":        0 
} 
},
{
 "id": "AI597468",
"size":        2,
"molType": "Gene",
"type": "circle",
"seedArr": "notSeed",
"url": "103266",
"colorb": "#ff4500",
"colorw": "#ff4500",
"x": 666.9337,
"y": 623.3294,
"attributes": {
 "expr": null,
"expcolb": "#d3d3d3",
"expcolw": "#c6c6c6",
"degree":        1,
"between":        0 
} 
},
{
 "id": "Tecpr2",
"size": 2.105556,
"molType": "Gene",
"type": "circle",
"seedArr": "notSeed",
"url": "104859",
"colorb": "#ff4500",
"colorw": "#ff4500",
"x": 636.3672,
"y": 486.5077,
"attributes": {
 "expr": null,
"expcolb": "#d3d3d3",
"expcolw": "#c6c6c6",
"degree":        2,
"between": 7417.224 
} 
},
{
 "id": "Cep170b",
"size":        2,
"molType": "Gene",
"type": "circle",
"seedArr": "notSeed",
"url": "217882",
"colorb": "#ff4500",
"colorw": "#ff4500",
"x": 391.3417,
"y":  543.824,
"attributes": {
 "expr": null,
"expcolb": "#d3d3d3",
"expcolw": "#c6c6c6",
"degree":        1,
"between":        0 
} 
},
{
 "id": "Prrxl1",
"size":        2,
"molType": "Gene",
"type": "circle",
"seedArr": "notSeed",
"url": "107751",
"colorb": "#ff4500",
"colorw": "#ff4500",
"x": 362.8925,
"y": 369.7561,
"attributes": {
 "expr": null,
"expcolb": "#d3d3d3",
"expcolw": "#c6c6c6",
"degree":        1,
"between":        0 
} 
},
{
 "id": "Slc39a14",
"size":        2,
"molType": "Gene",
"type": "circle",
"seedArr": "notSeed",
"url": "213053",
"colorb": "#ff4500",
"colorw": "#ff4500",
"x": 940.0261,
"y": 478.6882,
"attributes": {
 "expr": null,
"expcolb": "#d3d3d3",
"expcolw": "#c6c6c6",
"degree":        1,
"between":        0 
} 
},
{
 "id": "Rprd1a",
"size":        2,
"molType": "Gene",
"type": "circle",
"seedArr": "notSeed",
"url": "225283",
"colorb": "#ff4500",
"colorw": "#ff4500",
"x": 605.2147,
"y":   470.44,
"attributes": {
 "expr": null,
"expcolb": "#d3d3d3",
"expcolw": "#c6c6c6",
"degree":        1,
"between":        0 
} 
},
{
 "id": "Exosc2",
"size":        2,
"molType": "Gene",
"type": "circle",
"seedArr": "notSeed",
"url": "227800",
"colorb": "#ff4500",
"colorw": "#ff4500",
"x": 670.0826,
"y": 489.6037,
"attributes": {
 "expr": null,
"expcolb": "#d3d3d3",
"expcolw": "#c6c6c6",
"degree":        1,
"between":        0 
} 
},
{
 "id": "Abca5",
"size":        2,
"molType": "Gene",
"type": "circle",
"seedArr": "notSeed",
"url": "266692",
"colorb": "#ff4500",
"colorw": "#ff4500",
"x":  736.303,
"y": 590.4151,
"attributes": {
 "expr": null,
"expcolb": "#d3d3d3",
"expcolw": "#c6c6c6",
"degree":        1,
"between":        0 
} 
},
{
 "id": "Fam214b",
"size":        2,
"molType": "Gene",
"type": "circle",
"seedArr": "notSeed",
"url": "230088",
"colorb": "#ff4500",
"colorw": "#ff4500",
"x": 934.9698,
"y": 564.8825,
"attributes": {
 "expr": null,
"expcolb": "#d3d3d3",
"expcolw": "#c6c6c6",
"degree":        1,
"between":        0 
} 
},
{
 "id": "Rcor3",
"size":        2,
"molType": "Gene",
"type": "circle",
"seedArr": "notSeed",
"url": "214742",
"colorb": "#ff4500",
"colorw": "#ff4500",
"x": 361.3759,
"y": 445.3324,
"attributes": {
 "expr": null,
"expcolb": "#d3d3d3",
"expcolw": "#c6c6c6",
"degree":        1,
"between":        0 
} 
},
{
 "id": "Zfp446",
"size":        2,
"molType": "Gene",
"type": "circle",
"seedArr": "notSeed",
"url": "269870",
"colorb": "#ff4500",
"colorw": "#ff4500",
"x": 410.3421,
"y": 642.3847,
"attributes": {
 "expr": null,
"expcolb": "#d3d3d3",
"expcolw": "#c6c6c6",
"degree":        1,
"between":        0 
} 
},
{
 "id": "Itpripl2",
"size":        2,
"molType": "Gene",
"type": "circle",
"seedArr": "notSeed",
"url": "319622",
"colorb": "#ff4500",
"colorw": "#ff4500",
"x": 646.4321,
"y": 464.9204,
"attributes": {
 "expr": null,
"expcolb": "#d3d3d3",
"expcolw": "#c6c6c6",
"degree":        1,
"between":        0 
} 
},
{
 "id": "YOD1",
"size":        2,
"molType": "Gene",
"type": "circle",
"seedArr": "notSeed",
"url": "234865",
"colorb": "#ff4500",
"colorw": "#ff4500",
"x": 334.9164,
"y": 356.5489,
"attributes": {
 "expr": null,
"expcolb": "#d3d3d3",
"expcolw": "#c6c6c6",
"degree":        1,
"between":        0 
} 
},
{
 "id": "Nup133",
"size":        2,
"molType": "Gene",
"type": "circle",
"seedArr": "notSeed",
"url": "232157",
"colorb": "#ff4500",
"colorw": "#ff4500",
"x": 491.4836,
"y": 327.5395,
"attributes": {
 "expr": null,
"expcolb": "#d3d3d3",
"expcolw": "#c6c6c6",
"degree":        1,
"between":        0 
} 
},
{
 "id": "Tmcc3",
"size":        2,
"molType": "Gene",
"type": "circle",
"seedArr": "notSeed",
"url": "319888",
"colorb": "#ff4500",
"colorw": "#ff4500",
"x": 704.5954,
"y": 430.7811,
"attributes": {
 "expr": null,
"expcolb": "#d3d3d3",
"expcolw": "#c6c6c6",
"degree":        1,
"between":        0 
} 
},
{
 "id": "Cntln",
"size":        2,
"molType": "Gene",
"type": "circle",
"seedArr": "notSeed",
"url": "241134",
"colorb": "#ff4500",
"colorw": "#ff4500",
"x": 556.5537,
"y": 307.8531,
"attributes": {
 "expr": null,
"expcolb": "#d3d3d3",
"expcolw": "#c6c6c6",
"degree":        1,
"between":        0 
} 
},
{
 "id": "Cd300a",
"size":        2,
"molType": "Gene",
"type": "circle",
"seedArr": "notSeed",
"url": "217303",
"colorb": "#ff4500",
"colorw": "#ff4500",
"x": 380.3535,
"y": 516.0641,
"attributes": {
 "expr": null,
"expcolb": "#d3d3d3",
"expcolw": "#c6c6c6",
"degree":        1,
"between":        0 
} 
},
{
 "id": "Glyctk",
"size":        2,
"molType": "Gene",
"type": "circle",
"seedArr": "notSeed",
"url": "235582",
"colorb": "#ff4500",
"colorw": "#ff4500",
"x": 639.9166,
"y": 412.8204,
"attributes": {
 "expr": null,
"expcolb": "#d3d3d3",
"expcolw": "#c6c6c6",
"degree":        1,
"between":        0 
} 
},
{
 "id": "Rccd1",
"size":        2,
"molType": "Gene",
"type": "circle",
"seedArr": "notSeed",
"url": "269955",
"colorb": "#ff4500",
"colorw": "#ff4500",
"x": 963.8333,
"y": 506.7176,
"attributes": {
 "expr": null,
"expcolb": "#d3d3d3",
"expcolw": "#c6c6c6",
"degree":        1,
"between":        0 
} 
},
{
 "id": "Arhgap11a",
"size":        2,
"molType": "Gene",
"type": "circle",
"seedArr": "notSeed",
"url": "228482",
"colorb": "#ff4500",
"colorw": "#ff4500",
"x": 667.1838,
"y": 476.2847,
"attributes": {
 "expr": null,
"expcolb": "#d3d3d3",
"expcolw": "#c6c6c6",
"degree":        1,
"between":        0 
} 
},
{
 "id": "Mbtps2",
"size":        2,
"molType": "Gene",
"type": "circle",
"seedArr": "notSeed",
"url": "270669",
"colorb": "#ff4500",
"colorw": "#ff4500",
"x": 361.8007,
"y": 768.3572,
"attributes": {
 "expr": null,
"expcolb": "#d3d3d3",
"expcolw": "#c6c6c6",
"degree":        1,
"between":        0 
} 
},
{
 "id": "Madd",
"size":        2,
"molType": "Gene",
"type": "circle",
"seedArr": "notSeed",
"url": "228355",
"colorb": "#ff4500",
"colorw": "#ff4500",
"x": 529.2072,
"y": 708.6648,
"attributes": {
 "expr": null,
"expcolb": "#d3d3d3",
"expcolw": "#c6c6c6",
"degree":        1,
"between":        0 
} 
},
{
 "id": "Cmtm7",
"size":        2,
"molType": "Gene",
"type": "circle",
"seedArr": "notSeed",
"url": "102545",
"colorb": "#ff4500",
"colorw": "#ff4500",
"x": 931.5652,
"y": 496.9817,
"attributes": {
 "expr": null,
"expcolb": "#d3d3d3",
"expcolw": "#c6c6c6",
"degree":        1,
"between":        0 
} 
},
{
 "id": "BC030476",
"size":        2,
"molType": "Gene",
"type": "circle",
"seedArr": "notSeed",
"url": "239368",
"colorb": "#ff4500",
"colorw": "#ff4500",
"x": 440.7696,
"y": 300.8313,
"attributes": {
 "expr": null,
"expcolb": "#d3d3d3",
"expcolw": "#c6c6c6",
"degree":        1,
"between":        0 
} 
},
{
 "id": "Ccdc153",
"size":        2,
"molType": "Gene",
"type": "circle",
"seedArr": "notSeed",
"url": "71562",
"colorb": "#ff4500",
"colorw": "#ff4500",
"x": 511.0005,
"y": 406.4418,
"attributes": {
 "expr": null,
"expcolb": "#d3d3d3",
"expcolw": "#c6c6c6",
"degree":        1,
"between":        0 
} 
},
{
 "id": "Afmid",
"size":        2,
"molType": "Gene",
"type": "circle",
"seedArr": "notSeed",
"url": "216858",
"colorb": "#ff4500",
"colorw": "#ff4500",
"x": 668.0121,
"y": 433.1965,
"attributes": {
 "expr": null,
"expcolb": "#d3d3d3",
"expcolw": "#c6c6c6",
"degree":        1,
"between":        0 
} 
},
{
 "id": "Tnfrsf26",
"size": 2.004475,
"molType": "Gene",
"type": "circle",
"seedArr": "notSeed",
"url": "244237",
"colorb": "#ff4500",
"colorw": "#ff4500",
"x": 536.5339,
"y": 611.4337,
"attributes": {
 "expr": null,
"expcolb": "#d3d3d3",
"expcolw": "#c6c6c6",
"degree":        2,
"between": 314.4309 
} 
},
{
 "id": "Opn5",
"size":        2,
"molType": "Gene",
"type": "circle",
"seedArr": "notSeed",
"url": "353344",
"colorb": "#ff4500",
"colorw": "#ff4500",
"x": 434.5716,
"y": 327.1017,
"attributes": {
 "expr": null,
"expcolb": "#d3d3d3",
"expcolw": "#c6c6c6",
"degree":        1,
"between":        0 
} 
},
{
 "id": "Txlnb",
"size":        2,
"molType": "Gene",
"type": "circle",
"seedArr": "notSeed",
"url": "378431",
"colorb": "#ff4500",
"colorw": "#ff4500",
"x": 900.3464,
"y": 565.2224,
"attributes": {
 "expr": null,
"expcolb": "#d3d3d3",
"expcolw": "#c6c6c6",
"degree":        1,
"between":        0 
} 
},
{
 "id": "Plekhg1",
"size":        2,
"molType": "Gene",
"type": "circle",
"seedArr": "notSeed",
"url": "213783",
"colorb": "#ff4500",
"colorw": "#ff4500",
"x":  639.039,
"y": 343.2474,
"attributes": {
 "expr": null,
"expcolb": "#d3d3d3",
"expcolw": "#c6c6c6",
"degree":        1,
"between":        0 
} 
},
{
 "id": "Zfp563",
"size":        2,
"molType": "Gene",
"type": "circle",
"seedArr": "notSeed",
"url": "331623",
"colorb": "#ff4500",
"colorw": "#ff4500",
"x": 712.5974,
"y": 653.9724,
"attributes": {
 "expr": null,
"expcolb": "#d3d3d3",
"expcolw": "#c6c6c6",
"degree":        1,
"between":        0 
} 
},
{
 "id": "Homez",
"size":        2,
"molType": "Gene",
"type": "circle",
"seedArr": "notSeed",
"url": "239099",
"colorb": "#ff4500",
"colorw": "#ff4500",
"x": 498.6957,
"y": 724.2633,
"attributes": {
 "expr": null,
"expcolb": "#d3d3d3",
"expcolw": "#c6c6c6",
"degree":        1,
"between":        0 
} 
},
{
 "id": "Dcun1d3",
"size":        2,
"molType": "Gene",
"type": "circle",
"seedArr": "notSeed",
"url": "233805",
"colorb": "#ff4500",
"colorw": "#ff4500",
"x": 660.7307,
"y": 346.7652,
"attributes": {
 "expr": null,
"expcolb": "#d3d3d3",
"expcolw": "#c6c6c6",
"degree":        1,
"between":        0 
} 
},
{
 "id": "Zfp229",
"size":        2,
"molType": "Gene",
"type": "circle",
"seedArr": "notSeed",
"url": "381067",
"colorb": "#ff4500",
"colorw": "#ff4500",
"x": 672.5185,
"y": 509.8925,
"attributes": {
 "expr": null,
"expcolb": "#d3d3d3",
"expcolw": "#c6c6c6",
"degree":        1,
"between":        0 
} 
},
{
 "id": "Ado",
"size":        2,
"molType": "Gene",
"type": "circle",
"seedArr": "notSeed",
"url": "211488",
"colorb": "#ff4500",
"colorw": "#ff4500",
"x":  610.704,
"y": 344.8037,
"attributes": {
 "expr": null,
"expcolb": "#d3d3d3",
"expcolw": "#c6c6c6",
"degree":        1,
"between":        0 
} 
},
{
 "id": "Ccdc121",
"size":        2,
"molType": "Gene",
"type": "circle",
"seedArr": "notSeed",
"url": "403180",
"colorb": "#ff4500",
"colorw": "#ff4500",
"x": 431.9155,
"y": 490.6417,
"attributes": {
 "expr": null,
"expcolb": "#d3d3d3",
"expcolw": "#c6c6c6",
"degree":        1,
"between":        0 
} 
},
{
 "id": "Mtx3",
"size":        2,
"molType": "Gene",
"type": "circle",
"seedArr": "notSeed",
"url": "382793",
"colorb": "#ff4500",
"colorw": "#ff4500",
"x": 914.4176,
"y":  539.621,
"attributes": {
 "expr": null,
"expcolb": "#d3d3d3",
"expcolw": "#c6c6c6",
"degree":        1,
"between":        0 
} 
},
{
 "id": "Kcnf1",
"size":        2,
"molType": "Gene",
"type": "circle",
"seedArr": "notSeed",
"url": "381463",
"colorb": "#ff4500",
"colorw": "#ff4500",
"x": 531.6283,
"y": 368.7906,
"attributes": {
 "expr": null,
"expcolb": "#d3d3d3",
"expcolw": "#c6c6c6",
"degree":        1,
"between":        0 
} 
},
{
 "id": "Wdr25",
"size":        2,
"molType": "Gene",
"type": "circle",
"seedArr": "notSeed",
"url": "244923",
"colorb": "#ff4500",
"colorw": "#ff4500",
"x": 571.0964,
"y": 720.4551,
"attributes": {
 "expr": null,
"expcolb": "#d3d3d3",
"expcolw": "#c6c6c6",
"degree":        1,
"between":        0 
} 
},
{
 "id": "Synb",
"size":        2,
"molType": "Gene",
"type": "circle",
"seedArr": "notSeed",
"url": "239167",
"colorb": "#ff4500",
"colorw": "#ff4500",
"x":  590.484,
"y": 483.3547,
"attributes": {
 "expr": null,
"expcolb": "#d3d3d3",
"expcolw": "#c6c6c6",
"degree":        1,
"between":        0 
} 
},
{
 "id": "Zfp711",
"size":        2,
"molType": "Gene",
"type": "circle",
"seedArr": "notSeed",
"url": "232035",
"colorb": "#ff4500",
"colorw": "#ff4500",
"x": 376.4584,
"y": 534.7665,
"attributes": {
 "expr": null,
"expcolb": "#d3d3d3",
"expcolw": "#c6c6c6",
"degree":        1,
"between":        0 
} 
},
{
 "id": "Sgpp2",
"size":        2,
"molType": "Gene",
"type": "circle",
"seedArr": "notSeed",
"url": "433323",
"colorb": "#ff4500",
"colorw": "#ff4500",
"x": 562.0553,
"y": 355.4238,
"attributes": {
 "expr": null,
"expcolb": "#d3d3d3",
"expcolw": "#c6c6c6",
"degree":        1,
"between":        0 
} 
},
{
 "id": "Tmem132b",
"size": 2.051346,
"molType": "Gene",
"type": "circle",
"seedArr": "notSeed",
"url": "208151",
"colorb": "#ff4500",
"colorw": "#ff4500",
"x": 577.0333,
"y": 376.0173,
"attributes": {
 "expr": null,
"expcolb": "#d3d3d3",
"expcolw": "#c6c6c6",
"degree":        2,
"between": 3607.992 
} 
},
{
 "id": "Gm4944",
"size":        2,
"molType": "Gene",
"type": "circle",
"seedArr": "notSeed",
"url": "240038",
"colorb": "#ff4500",
"colorw": "#ff4500",
"x": 397.3395,
"y": 491.0976,
"attributes": {
 "expr": null,
"expcolb": "#d3d3d3",
"expcolw": "#c6c6c6",
"degree":        1,
"between":        0 
} 
},
{
 "id": "Gm14137",
"size":        2,
"molType": "Gene",
"type": "circle",
"seedArr": "notSeed",
"url": "623781",
"colorb": "#ff4500",
"colorw": "#ff4500",
"x":  589.282,
"y": 684.3046,
"attributes": {
 "expr": null,
"expcolb": "#d3d3d3",
"expcolw": "#c6c6c6",
"degree":        1,
"between":        0 
} 
},
{
 "id": "Mup13",
"size":        2,
"molType": "Gene",
"type": "circle",
"seedArr": "notSeed",
"url": "100039206",
"colorb": "#ff4500",
"colorw": "#ff4500",
"x": 503.6739,
"y": 794.6915,
"attributes": {
 "expr": null,
"expcolb": "#d3d3d3",
"expcolw": "#c6c6c6",
"degree":        1,
"between":        0 
} 
},
{
 "id": "Mup17",
"size": 2.004475,
"molType": "Gene",
"type": "circle",
"seedArr": "notSeed",
"url": "100189605",
"colorb": "#ff4500",
"colorw": "#ff4500",
"x": 472.5673,
"y": 552.8738,
"attributes": {
 "expr": null,
"expcolb": "#d3d3d3",
"expcolw": "#c6c6c6",
"degree":        2,
"between": 314.4309 
} 
},
{
 "id": "Mup7",
"size":        2,
"molType": "Gene",
"type": "circle",
"seedArr": "notSeed",
"url": "100041658",
"colorb": "#ff4500",
"colorw": "#ff4500",
"x": 445.2742,
"y": 750.0817,
"attributes": {
 "expr": null,
"expcolb": "#d3d3d3",
"expcolw": "#c6c6c6",
"degree":        1,
"between":        0 
} 
},
{
 "id": "Mup11",
"size": 2.004475,
"molType": "Gene",
"type": "circle",
"seedArr": "notSeed",
"url": "100039028",
"colorb": "#ff4500",
"colorw": "#ff4500",
"x": 437.7798,
"y": 552.5972,
"attributes": {
 "expr": null,
"expcolb": "#d3d3d3",
"expcolw": "#c6c6c6",
"degree":        2,
"between": 314.4309 
} 
},
{
 "id": "Gm20172",
"size":        2,
"molType": "Gene",
"type": "circle",
"seedArr": "notSeed",
"url": null,
"colorb": "#ff4500",
"colorw": "#ff4500",
"x": 701.1773,
"y": 471.7502,
"attributes": {
 "expr": null,
"expcolb": "#d3d3d3",
"expcolw": "#c6c6c6",
"degree":        1,
"between":        0 
} 
},
{
 "id": "Arsb",
"size":        2,
"molType": "Gene",
"type": "circle",
"seedArr": "notSeed",
"url": "12043",
"colorb": "#ff4500",
"colorw": "#ff4500",
"x":    732.9,
"y": 730.0146,
"attributes": {
 "expr": null,
"expcolb": "#d3d3d3",
"expcolw": "#c6c6c6",
"degree":        1,
"between":        0 
} 
},
{
 "id": "Comt",
"size":        2,
"molType": "Gene",
"type": "circle",
"seedArr": "notSeed",
"url": "12846",
"colorb": "#ff4500",
"colorw": "#ff4500",
"x": 689.0379,
"y": 413.5884,
"attributes": {
 "expr": null,
"expcolb": "#d3d3d3",
"expcolw": "#c6c6c6",
"degree":        1,
"between":        0 
} 
},
{
 "id": "Cr2",
"size":        2,
"molType": "Gene",
"type": "circle",
"seedArr": "notSeed",
"url": "12944",
"colorb": "#ff4500",
"colorw": "#ff4500",
"x": 635.1969,
"y": 402.5938,
"attributes": {
 "expr": null,
"expcolb": "#d3d3d3",
"expcolw": "#c6c6c6",
"degree":        1,
"between":        0 
} 
},
{
 "id": "Cyp1a2",
"size":        2,
"molType": "Gene",
"type": "circle",
"seedArr": "notSeed",
"url": "13106",
"colorb": "#ff4500",
"colorw": "#ff4500",
"x":   558.41,
"y": 450.7107,
"attributes": {
 "expr": null,
"expcolb": "#d3d3d3",
"expcolw": "#c6c6c6",
"degree":        1,
"between":        0 
} 
},
{
 "id": "Mapre1",
"size":        2,
"molType": "Gene",
"type": "circle",
"seedArr": "notSeed",
"url": "13589",
"colorb": "#ff4500",
"colorw": "#ff4500",
"x": 333.1107,
"y": 438.1379,
"attributes": {
 "expr": null,
"expcolb": "#d3d3d3",
"expcolw": "#c6c6c6",
"degree":        1,
"between":        0 
} 
},
{
 "id": "Spib",
"size":        2,
"molType": "Gene",
"type": "circle",
"seedArr": "notSeed",
"url": "14300",
"colorb": "#ff4500",
"colorw": "#ff4500",
"x":  405.701,
"y": 471.6753,
"attributes": {
 "expr": null,
"expcolb": "#d3d3d3",
"expcolw": "#c6c6c6",
"degree":        1,
"between":        0 
} 
},
{
 "id": "Serp1",
"size":        2,
"molType": "Gene",
"type": "circle",
"seedArr": "notSeed",
"url": "434215",
"colorb": "#ff4500",
"colorw": "#ff4500",
"x": 606.2073,
"y": 369.2133,
"attributes": {
 "expr": null,
"expcolb": "#d3d3d3",
"expcolw": "#c6c6c6",
"degree":        1,
"between":        0 
} 
},
{
 "id": "Egr2",
"size":        2,
"molType": "Gene",
"type": "circle",
"seedArr": "notSeed",
"url": "13654",
"colorb": "#ff4500",
"colorw": "#ff4500",
"x": 619.9316,
"y": 411.4937,
"attributes": {
 "expr": null,
"expcolb": "#d3d3d3",
"expcolw": "#c6c6c6",
"degree":        1,
"between":        0 
} 
},
{
 "id": "Fli1",
"size":        2,
"molType": "Gene",
"type": "circle",
"seedArr": "notSeed",
"url": "14313",
"colorb": "#ff4500",
"colorw": "#ff4500",
"x": 470.5317,
"y": 277.9983,
"attributes": {
 "expr": null,
"expcolb": "#d3d3d3",
"expcolw": "#c6c6c6",
"degree":        1,
"between":        0 
} 
},
{
 "id": "Gja5",
"size":        2,
"molType": "Gene",
"type": "circle",
"seedArr": "notSeed",
"url": "14613",
"colorb": "#ff4500",
"colorw": "#ff4500",
"x": 368.0961,
"y": 471.1786,
"attributes": {
 "expr": null,
"expcolb": "#d3d3d3",
"expcolw": "#c6c6c6",
"degree":        1,
"between":        0 
} 
},
{
 "id": "Grpr",
"size":        2,
"molType": "Gene",
"type": "circle",
"seedArr": "notSeed",
"url": "14934",
"colorb": "#ff4500",
"colorw": "#ff4500",
"x": 507.3323,
"y": 320.2283,
"attributes": {
 "expr": null,
"expcolb": "#d3d3d3",
"expcolw": "#c6c6c6",
"degree":        1,
"between":        0 
} 
},
{
 "id": "H2-Q4",
"size":        2,
"molType": "Gene",
"type": "circle",
"seedArr": "notSeed",
"url": "15015",
"colorb": "#ff4500",
"colorw": "#ff4500",
"x": 692.9116,
"y": 352.6901,
"attributes": {
 "expr": null,
"expcolb": "#d3d3d3",
"expcolw": "#c6c6c6",
"degree":        1,
"between":        0 
} 
},
{
 "id": "Hoxb3",
"size":        2,
"molType": "Gene",
"type": "circle",
"seedArr": "notSeed",
"url": "15410",
"colorb": "#ff4500",
"colorw": "#ff4500",
"x": 386.5724,
"y": 576.9424,
"attributes": {
 "expr": null,
"expcolb": "#d3d3d3",
"expcolw": "#c6c6c6",
"degree":        1,
"between":        0 
} 
},
{
 "id": "Il1rn",
"size":        2,
"molType": "Gene",
"type": "circle",
"seedArr": "notSeed",
"url": "16181",
"colorb": "#ff4500",
"colorw": "#ff4500",
"x":  555.672,
"y": 704.1251,
"attributes": {
 "expr": null,
"expcolb": "#d3d3d3",
"expcolw": "#c6c6c6",
"degree":        1,
"between":        0 
} 
},
{
 "id": "Lifr",
"size": 2.011204,
"molType": "Gene",
"type": "circle",
"seedArr": "notSeed",
"url": "16880",
"colorb": "#ff4500",
"colorw": "#ff4500",
"x": 467.2766,
"y": 465.2568,
"attributes": {
 "expr": null,
"expcolb": "#d3d3d3",
"expcolw": "#c6c6c6",
"degree":        2,
"between":  787.272 
} 
},
{
 "id": "Nppc",
"size":        2,
"molType": "Gene",
"type": "circle",
"seedArr": "notSeed",
"url": "20493",
"colorb": "#ff4500",
"colorw": "#ff4500",
"x": 500.2152,
"y": 332.6268,
"attributes": {
 "expr": null,
"expcolb": "#d3d3d3",
"expcolw": "#c6c6c6",
"degree":        1,
"between":        0 
} 
},
{
 "id": "Pax2",
"size":        2,
"molType": "Gene",
"type": "circle",
"seedArr": "notSeed",
"url": "18504",
"colorb": "#ff4500",
"colorw": "#ff4500",
"x": 530.7674,
"y": 294.8476,
"attributes": {
 "expr": null,
"expcolb": "#d3d3d3",
"expcolw": "#c6c6c6",
"degree":        1,
"between":        0 
} 
},
{
 "id": "Prkacb",
"size":        2,
"molType": "Gene",
"type": "circle",
"seedArr": "notSeed",
"url": "18749",
"colorb": "#ff4500",
"colorw": "#ff4500",
"x":  523.539,
"y": 403.9213,
"attributes": {
 "expr": null,
"expcolb": "#d3d3d3",
"expcolw": "#c6c6c6",
"degree":        1,
"between":        0 
} 
},
{
 "id": "Serpine1",
"size": 2.017553,
"molType": "Gene",
"type": "circle",
"seedArr": "notSeed",
"url": "18787",
"colorb": "#ff4500",
"colorw": "#ff4500",
"x": 411.6772,
"y": 546.5001,
"attributes": {
 "expr": null,
"expcolb": "#d3d3d3",
"expcolw": "#c6c6c6",
"degree":        2,
"between": 1233.453 
} 
},
{
 "id": "Ret",
"size":        2,
"molType": "Gene",
"type": "circle",
"seedArr": "notSeed",
"url": "19713",
"colorb": "#ff4500",
"colorw": "#ff4500",
"x": 556.2928,
"y": 433.6682,
"attributes": {
 "expr": null,
"expcolb": "#d3d3d3",
"expcolw": "#c6c6c6",
"degree":        1,
"between":        0 
} 
},
{
 "id": "Sptbn1",
"size":        2,
"molType": "Gene",
"type": "circle",
"seedArr": "notSeed",
"url": "17082",
"colorb": "#ff4500",
"colorw": "#ff4500",
"x": 362.0723,
"y": 503.9454,
"attributes": {
 "expr": null,
"expcolb": "#d3d3d3",
"expcolw": "#c6c6c6",
"degree":        1,
"between":        0 
} 
},
{
 "id": "Tgfb1",
"size":        2,
"molType": "Gene",
"type": "circle",
"seedArr": "notSeed",
"url": "21808",
"colorb": "#ff4500",
"colorw": "#ff4500",
"x": 468.6733,
"y": 737.8838,
"attributes": {
 "expr": null,
"expcolb": "#d3d3d3",
"expcolw": "#c6c6c6",
"degree":        1,
"between":        0 
} 
},
{
 "id": "Tgfb2",
"size":        2,
"molType": "Gene",
"type": "circle",
"seedArr": "notSeed",
"url": null,
"colorb": "#ff4500",
"colorw": "#ff4500",
"x": 526.8206,
"y": 335.6424,
"attributes": {
 "expr": null,
"expcolb": "#d3d3d3",
"expcolw": "#c6c6c6",
"degree":        1,
"between":        0 
} 
},
{
 "id": "Timp2",
"size":        2,
"molType": "Gene",
"type": "circle",
"seedArr": "notSeed",
"url": "21858",
"colorb": "#ff4500",
"colorw": "#ff4500",
"x":  479.143,
"y": 788.5031,
"attributes": {
 "expr": null,
"expcolb": "#d3d3d3",
"expcolw": "#c6c6c6",
"degree":        1,
"between":        0 
} 
},
{
 "id": "Uba1y",
"size":        2,
"molType": "Gene",
"type": "circle",
"seedArr": "notSeed",
"url": "22202",
"colorb": "#ff4500",
"colorw": "#ff4500",
"x": 339.3398,
"y": 454.1675,
"attributes": {
 "expr": null,
"expcolb": "#d3d3d3",
"expcolw": "#c6c6c6",
"degree":        1,
"between":        0 
} 
},
{
 "id": "St3gal2",
"size":        2,
"molType": "Gene",
"type": "circle",
"seedArr": "notSeed",
"url": "20444",
"colorb": "#ff4500",
"colorw": "#ff4500",
"x": 730.5094,
"y": 446.3683,
"attributes": {
 "expr": null,
"expcolb": "#d3d3d3",
"expcolw": "#c6c6c6",
"degree":        1,
"between":        0 
} 
},
{
 "id": "Pigh",
"size":        2,
"molType": "Gene",
"type": "circle",
"seedArr": "notSeed",
"url": "13512",
"colorb": "#ff4500",
"colorw": "#ff4500",
"x": 363.1302,
"y": 526.5841,
"attributes": {
 "expr": null,
"expcolb": "#d3d3d3",
"expcolw": "#c6c6c6",
"degree":        1,
"between":        0 
} 
},
{
 "id": "2310030G06Rik",
"size":        2,
"molType": "Gene",
"type": "circle",
"seedArr": "notSeed",
"url": "66952",
"colorb": "#ff4500",
"colorw": "#ff4500",
"x": 454.3152,
"y": 426.1856,
"attributes": {
 "expr": null,
"expcolb": "#d3d3d3",
"expcolw": "#c6c6c6",
"degree":        1,
"between":        0 
} 
},
{
 "id": "2310035C23Rik",
"size":        2,
"molType": "Gene",
"type": "circle",
"seedArr": "notSeed",
"url": "227446",
"colorb": "#ff4500",
"colorw": "#ff4500",
"x": 694.1285,
"y": 556.6793,
"attributes": {
 "expr": null,
"expcolb": "#d3d3d3",
"expcolw": "#c6c6c6",
"degree":        1,
"between":        0 
} 
},
{
 "id": "2610002M06Rik",
"size":        2,
"molType": "Gene",
"type": "circle",
"seedArr": "notSeed",
"url": "67028",
"colorb": "#ff4500",
"colorw": "#ff4500",
"x": 786.0048,
"y": 543.7749,
"attributes": {
 "expr": null,
"expcolb": "#d3d3d3",
"expcolw": "#c6c6c6",
"degree":        1,
"between":        0 
} 
},
{
 "id": "3110047P20Rik",
"size":        2,
"molType": "Gene",
"type": "circle",
"seedArr": "notSeed",
"url": "319807",
"colorb": "#ff4500",
"colorw": "#ff4500",
"x": 369.8366,
"y": 400.6269,
"attributes": {
 "expr": null,
"expcolb": "#d3d3d3",
"expcolw": "#c6c6c6",
"degree":        1,
"between":        0 
} 
},
{
 "id": "4921509C19Rik",
"size":        2,
"molType": "Gene",
"type": "circle",
"seedArr": "notSeed",
"url": "381393",
"colorb": "#ff4500",
"colorw": "#ff4500",
"x": 742.0216,
"y": 473.3896,
"attributes": {
 "expr": null,
"expcolb": "#d3d3d3",
"expcolw": "#c6c6c6",
"degree":        1,
"between":        0 
} 
},
{
 "id": "4930506M07Rik",
"size":        2,
"molType": "Gene",
"type": "circle",
"seedArr": "notSeed",
"url": "71653",
"colorb": "#ff4500",
"colorw": "#ff4500",
"x": 781.9966,
"y":   678.15,
"attributes": {
 "expr": null,
"expcolb": "#d3d3d3",
"expcolw": "#c6c6c6",
"degree":        1,
"between":        0 
} 
},
{
 "id": "4930539E08Rik",
"size":        2,
"molType": "Gene",
"type": "circle",
"seedArr": "notSeed",
"url": "207819",
"colorb": "#ff4500",
"colorw": "#ff4500",
"x": 336.6944,
"y": 465.8744,
"attributes": {
 "expr": null,
"expcolb": "#d3d3d3",
"expcolw": "#c6c6c6",
"degree":        1,
"between":        0 
} 
},
{
 "id": "5730409E04Rik",
"size":        2,
"molType": "Gene",
"type": "circle",
"seedArr": "notSeed",
"url": "230757",
"colorb": "#ff4500",
"colorw": "#ff4500",
"x": 689.8343,
"y": 503.9013,
"attributes": {
 "expr": null,
"expcolb": "#d3d3d3",
"expcolw": "#c6c6c6",
"degree":        1,
"between":        0 
} 
},
{
 "id": "9630033F20Rik",
"size":        2,
"molType": "Gene",
"type": "circle",
"seedArr": "notSeed",
"url": "319801",
"colorb": "#ff4500",
"colorw": "#ff4500",
"x": 605.7322,
"y": 331.9302,
"attributes": {
 "expr": null,
"expcolb": "#d3d3d3",
"expcolw": "#c6c6c6",
"degree":        1,
"between":        0 
} 
},
{
 "id": "Aak1",
"size":        2,
"molType": "Gene",
"type": "circle",
"seedArr": "notSeed",
"url": "269774",
"colorb": "#ff4500",
"colorw": "#ff4500",
"x": 872.9396,
"y":  512.055,
"attributes": {
 "expr": null,
"expcolb": "#d3d3d3",
"expcolw": "#c6c6c6",
"degree":        1,
"between":        0 
} 
},
{
 "id": "Cplx2",
"size": 2.091382,
"molType": "Gene",
"type": "circle",
"seedArr": "notSeed",
"url": "12890",
"colorb": "#ff4500",
"colorw": "#ff4500",
"x": 605.9318,
"y": 572.2165,
"attributes": {
 "expr": null,
"expcolb": "#d3d3d3",
"expcolw": "#c6c6c6",
"degree":        2,
"between": 6421.228 
} 
},
{
 "id": "Abca1",
"size": 2.150618,
"molType": "Gene",
"type": "circle",
"seedArr": "notSeed",
"url": "11303",
"colorb": "#ff4500",
"colorw": "#ff4500",
"x": 572.6725,
"y": 545.8301,
"attributes": {
 "expr": null,
"expcolb": "#d3d3d3",
"expcolw": "#c6c6c6",
"degree":        2,
"between": 10583.69 
} 
},
{
 "id": "Cpox",
"size":        2,
"molType": "Gene",
"type": "circle",
"seedArr": "notSeed",
"url": "12892",
"colorb": "#ff4500",
"colorw": "#ff4500",
"x": 557.2022,
"y":  334.109,
"attributes": {
 "expr": null,
"expcolb": "#d3d3d3",
"expcolw": "#c6c6c6",
"degree":        1,
"between":        0 
} 
},
{
 "id": "Abhd17b",
"size":        2,
"molType": "Gene",
"type": "circle",
"seedArr": "notSeed",
"url": "226016",
"colorb": "#ff4500",
"colorw": "#ff4500",
"x": 762.7077,
"y": 631.1727,
"attributes": {
 "expr": null,
"expcolb": "#d3d3d3",
"expcolw": "#c6c6c6",
"degree":        1,
"between":        0 
} 
},
{
 "id": "Abi2",
"size":        2,
"molType": "Gene",
"type": "circle",
"seedArr": "notSeed",
"url": "329165",
"colorb": "#ff4500",
"colorw": "#ff4500",
"x": 747.8828,
"y": 666.2247,
"attributes": {
 "expr": null,
"expcolb": "#d3d3d3",
"expcolw": "#c6c6c6",
"degree":        1,
"between":        0 
} 
},
{
 "id": "Ablim1",
"size":        2,
"molType": "Gene",
"type": "circle",
"seedArr": "notSeed",
"url": "226251",
"colorb": "#ff4500",
"colorw": "#ff4500",
"x": 718.3932,
"y":  583.632,
"attributes": {
 "expr": null,
"expcolb": "#d3d3d3",
"expcolw": "#c6c6c6",
"degree":        1,
"between":        0 
} 
},
{
 "id": "Abr",
"size":        2,
"molType": "Gene",
"type": "circle",
"seedArr": "notSeed",
"url": "109934",
"colorb": "#ff4500",
"colorw": "#ff4500",
"x": 692.1687,
"y": 662.6268,
"attributes": {
 "expr": null,
"expcolb": "#d3d3d3",
"expcolw": "#c6c6c6",
"degree":        1,
"between":        0 
} 
},
{
 "id": "Csf3r",
"size":        2,
"molType": "Gene",
"type": "circle",
"seedArr": "notSeed",
"url": "12986",
"colorb": "#ff4500",
"colorw": "#ff4500",
"x": 439.6365,
"y": 399.8326,
"attributes": {
 "expr": null,
"expcolb": "#d3d3d3",
"expcolw": "#c6c6c6",
"degree":        1,
"between":        0 
} 
},
{
 "id": "Csgalnact2",
"size":        2,
"molType": "Gene",
"type": "circle",
"seedArr": "notSeed",
"url": "78752",
"colorb": "#ff4500",
"colorw": "#ff4500",
"x": 503.1798,
"y":  395.524,
"attributes": {
 "expr": null,
"expcolb": "#d3d3d3",
"expcolw": "#c6c6c6",
"degree":        1,
"between":        0 
} 
},
{
 "id": "Acbd5",
"size": 2.139971,
"molType": "Gene",
"type": "circle",
"seedArr": "notSeed",
"url": "74159",
"colorb": "#ff4500",
"colorw": "#ff4500",
"x": 609.2216,
"y": 685.4807,
"attributes": {
 "expr": null,
"expcolb": "#d3d3d3",
"expcolw": "#c6c6c6",
"degree":        2,
"between": 9835.534 
} 
},
{
 "id": "Gskip",
"size":        2,
"molType": "Gene",
"type": "circle",
"seedArr": "notSeed",
"url": "66787",
"colorb": "#ff4500",
"colorw": "#ff4500",
"x": 367.2365,
"y": 574.9554,
"attributes": {
 "expr": null,
"expcolb": "#d3d3d3",
"expcolw": "#c6c6c6",
"degree":        1,
"between":        0 
} 
},
{
 "id": "Csnk1g3",
"size":        2,
"molType": "Gene",
"type": "circle",
"seedArr": "notSeed",
"url": "70425",
"colorb": "#ff4500",
"colorw": "#ff4500",
"x": 443.6923,
"y": 364.3117,
"attributes": {
 "expr": null,
"expcolb": "#d3d3d3",
"expcolw": "#c6c6c6",
"degree":        1,
"between":        0 
} 
},
{
 "id": "Acox3",
"size":        2,
"molType": "Gene",
"type": "circle",
"seedArr": "notSeed",
"url": "80911",
"colorb": "#ff4500",
"colorw": "#ff4500",
"x": 797.8238,
"y": 639.0785,
"attributes": {
 "expr": null,
"expcolb": "#d3d3d3",
"expcolw": "#c6c6c6",
"degree":        1,
"between":        0 
} 
},
{
 "id": "Gys1",
"size":        2,
"molType": "Gene",
"type": "circle",
"seedArr": "notSeed",
"url": "14936",
"colorb": "#ff4500",
"colorw": "#ff4500",
"x": 510.2399,
"y": 358.1992,
"attributes": {
 "expr": null,
"expcolb": "#d3d3d3",
"expcolw": "#c6c6c6",
"degree":        1,
"between":        0 
} 
},
{
 "id": "Acsl3",
"size":        2,
"molType": "Gene",
"type": "circle",
"seedArr": "notSeed",
"url": "74205",
"colorb": "#ff4500",
"colorw": "#ff4500",
"x": 770.9962,
"y": 557.5426,
"attributes": {
 "expr": null,
"expcolb": "#d3d3d3",
"expcolw": "#c6c6c6",
"degree":        1,
"between":        0 
} 
},
{
 "id": "Ctdsp2",
"size":        2,
"molType": "Gene",
"type": "circle",
"seedArr": "notSeed",
"url": "52468",
"colorb": "#ff4500",
"colorw": "#ff4500",
"x": 835.1263,
"y":   619.85,
"attributes": {
 "expr": null,
"expcolb": "#d3d3d3",
"expcolw": "#c6c6c6",
"degree":        1,
"between":        0 
} 
},
{
 "id": "Ctgf",
"size":        2,
"molType": "Gene",
"type": "circle",
"seedArr": "notSeed",
"url": "14219",
"colorb": "#ff4500",
"colorw": "#ff4500",
"x": 654.0312,
"y": 675.0557,
"attributes": {
 "expr": null,
"expcolb": "#d3d3d3",
"expcolw": "#c6c6c6",
"degree":        1,
"between":        0 
} 
},
{
 "id": "Adcy1",
"size":        2,
"molType": "Gene",
"type": "circle",
"seedArr": "notSeed",
"url": "432530",
"colorb": "#ff4500",
"colorw": "#ff4500",
"x": 770.2575,
"y": 672.0687,
"attributes": {
 "expr": null,
"expcolb": "#d3d3d3",
"expcolw": "#c6c6c6",
"degree":        1,
"between":        0 
} 
},
{
 "id": "Adi1",
"size":        2,
"molType": "Gene",
"type": "circle",
"seedArr": "notSeed",
"url": "104923",
"colorb": "#ff4500",
"colorw": "#ff4500",
"x": 760.8892,
"y": 529.5276,
"attributes": {
 "expr": null,
"expcolb": "#d3d3d3",
"expcolw": "#c6c6c6",
"degree":        1,
"between":        0 
} 
},
{
 "id": "Adipor2",
"size": 2.062133,
"molType": "Gene",
"type": "circle",
"seedArr": "notSeed",
"url": "68465",
"colorb": "#ff4500",
"colorw": "#ff4500",
"x": 615.2816,
"y": 606.3202,
"attributes": {
 "expr": null,
"expcolb": "#d3d3d3",
"expcolw": "#c6c6c6",
"degree":        2,
"between": 4365.945 
} 
},
{
 "id": "Hif1a",
"size":        2,
"molType": "Gene",
"type": "circle",
"seedArr": "notSeed",
"url": "15251",
"colorb": "#ff4500",
"colorw": "#ff4500",
"x": 327.6474,
"y": 510.6208,
"attributes": {
 "expr": null,
"expcolb": "#d3d3d3",
"expcolw": "#c6c6c6",
"degree":        1,
"between":        0 
} 
},
{
 "id": "Hif1an",
"size":        2,
"molType": "Gene",
"type": "circle",
"seedArr": "notSeed",
"url": "319594",
"colorb": "#ff4500",
"colorw": "#ff4500",
"x": 561.9898,
"y": 744.0913,
"attributes": {
 "expr": null,
"expcolb": "#d3d3d3",
"expcolw": "#c6c6c6",
"degree":        1,
"between":        0 
} 
},
{
 "id": "Scamp5",
"size":        2,
"molType": "Gene",
"type": "circle",
"seedArr": "notSeed",
"url": "56807",
"colorb": "#ff4500",
"colorw": "#ff4500",
"x":  700.814,
"y": 671.9575,
"attributes": {
 "expr": null,
"expcolb": "#d3d3d3",
"expcolw": "#c6c6c6",
"degree":        1,
"between":        0 
} 
},
{
 "id": "Agpat3",
"size":        2,
"molType": "Gene",
"type": "circle",
"seedArr": "notSeed",
"url": "28169",
"colorb": "#ff4500",
"colorw": "#ff4500",
"x": 803.7842,
"y": 604.2834,
"attributes": {
 "expr": null,
"expcolb": "#d3d3d3",
"expcolw": "#c6c6c6",
"degree":        1,
"between":        0 
} 
},
{
 "id": "AI314180",
"size":        2,
"molType": "Gene",
"type": "circle",
"seedArr": "notSeed",
"url": "230249",
"colorb": "#ff4500",
"colorw": "#ff4500",
"x": 818.4533,
"y": 663.3016,
"attributes": {
 "expr": null,
"expcolb": "#d3d3d3",
"expcolw": "#c6c6c6",
"degree":        1,
"between":        0 
} 
},
{
 "id": "AK010878",
"size":        2,
"molType": "Gene",
"type": "circle",
"seedArr": "notSeed",
"url": "100233175",
"colorb": "#ff4500",
"colorw": "#ff4500",
"x": 376.2462,
"y": 418.4608,
"attributes": {
 "expr": null,
"expcolb": "#d3d3d3",
"expcolw": "#c6c6c6",
"degree":        1,
"between":        0 
} 
},
{
 "id": "Hp1bp3",
"size":        2,
"molType": "Gene",
"type": "circle",
"seedArr": "notSeed",
"url": "15441",
"colorb": "#ff4500",
"colorw": "#ff4500",
"x": 708.6977,
"y": 608.4113,
"attributes": {
 "expr": null,
"expcolb": "#d3d3d3",
"expcolw": "#c6c6c6",
"degree":        1,
"between":        0 
} 
},
{
 "id": "Dcun1d2",
"size":        2,
"molType": "Gene",
"type": "circle",
"seedArr": "notSeed",
"url": "102323",
"colorb": "#ff4500",
"colorw": "#ff4500",
"x": 827.7274,
"y": 664.8418,
"attributes": {
 "expr": null,
"expcolb": "#d3d3d3",
"expcolw": "#c6c6c6",
"degree":        1,
"between":        0 
} 
},
{
 "id": "Ddhd2",
"size":        2,
"molType": "Gene",
"type": "circle",
"seedArr": "notSeed",
"url": "72108",
"colorb": "#ff4500",
"colorw": "#ff4500",
"x":  658.279,
"y": 683.6065,
"attributes": {
 "expr": null,
"expcolb": "#d3d3d3",
"expcolw": "#c6c6c6",
"degree":        1,
"between":        0 
} 
},
{
 "id": "Hspa13",
"size": 2.105556,
"molType": "Gene",
"type": "circle",
"seedArr": "notSeed",
"url": "110920",
"colorb": "#ff4500",
"colorw": "#ff4500",
"x": 617.5422,
"y": 502.9697,
"attributes": {
 "expr": null,
"expcolb": "#d3d3d3",
"expcolw": "#c6c6c6",
"degree":        2,
"between": 7417.224 
} 
},
{
 "id": "Akap9",
"size":        2,
"molType": "Gene",
"type": "circle",
"seedArr": "notSeed",
"url": "100986",
"colorb": "#ff4500",
"colorw": "#ff4500",
"x": 729.8537,
"y": 648.6412,
"attributes": {
 "expr": null,
"expcolb": "#d3d3d3",
"expcolw": "#c6c6c6",
"degree":        1,
"between":        0 
} 
},
{
 "id": "Ddx17",
"size":        2,
"molType": "Gene",
"type": "circle",
"seedArr": "notSeed",
"url": "67040",
"colorb": "#ff4500",
"colorw": "#ff4500",
"x":  735.921,
"y": 717.2608,
"attributes": {
 "expr": null,
"expcolb": "#d3d3d3",
"expcolw": "#c6c6c6",
"degree":        1,
"between":        0 
} 
},
{
 "id": "Ddx19b",
"size":        2,
"molType": "Gene",
"type": "circle",
"seedArr": "notSeed",
"url": "234733",
"colorb": "#ff4500",
"colorw": "#ff4500",
"x": 309.9778,
"y": 733.0625,
"attributes": {
 "expr": null,
"expcolb": "#d3d3d3",
"expcolw": "#c6c6c6",
"degree":        1,
"between":        0 
} 
},
{
 "id": "Alg2",
"size":        2,
"molType": "Gene",
"type": "circle",
"seedArr": "notSeed",
"url": "56737",
"colorb": "#ff4500",
"colorw": "#ff4500",
"x": 777.0555,
"y": 534.4975,
"attributes": {
 "expr": null,
"expcolb": "#d3d3d3",
"expcolw": "#c6c6c6",
"degree":        1,
"between":        0 
} 
},
{
 "id": "Defb20",
"size":        2,
"molType": "Gene",
"type": "circle",
"seedArr": "notSeed",
"url": "319579",
"colorb": "#ff4500",
"colorw": "#ff4500",
"x": 767.7974,
"y": 697.7609,
"attributes": {
 "expr": null,
"expcolb": "#d3d3d3",
"expcolw": "#c6c6c6",
"degree":        1,
"between":        0 
} 
},
{
 "id": "Degs1",
"size":        2,
"molType": "Gene",
"type": "circle",
"seedArr": "notSeed",
"url": "13244",
"colorb": "#ff4500",
"colorw": "#ff4500",
"x": 715.0789,
"y": 597.0211,
"attributes": {
 "expr": null,
"expcolb": "#d3d3d3",
"expcolw": "#c6c6c6",
"degree":        1,
"between":        0 
} 
},
{
 "id": "Dennd5b",
"size":        2,
"molType": "Gene",
"type": "circle",
"seedArr": "notSeed",
"url": "320560",
"colorb": "#ff4500",
"colorw": "#ff4500",
"x": 471.8012,
"y": 422.4014,
"attributes": {
 "expr": null,
"expcolb": "#d3d3d3",
"expcolw": "#c6c6c6",
"degree":        1,
"between":        0 
} 
},
{
 "id": "Nrarp",
"size":        2,
"molType": "Gene",
"type": "circle",
"seedArr": "notSeed",
"url": "67122",
"colorb": "#ff4500",
"colorw": "#ff4500",
"x": 720.7908,
"y": 714.5205,
"attributes": {
 "expr": null,
"expcolb": "#d3d3d3",
"expcolw": "#c6c6c6",
"degree":        1,
"between":        0 
} 
},
{
 "id": "Amer1",
"size":        2,
"molType": "Gene",
"type": "circle",
"seedArr": "notSeed",
"url": "72345",
"colorb": "#ff4500",
"colorw": "#ff4500",
"x": 370.1775,
"y": 567.4217,
"attributes": {
 "expr": null,
"expcolb": "#d3d3d3",
"expcolw": "#c6c6c6",
"degree":        1,
"between":        0 
} 
},
{
 "id": "Amot",
"size":        2,
"molType": "Gene",
"type": "circle",
"seedArr": "notSeed",
"url": "27494",
"colorb": "#ff4500",
"colorw": "#ff4500",
"x": 692.2681,
"y": 673.3387,
"attributes": {
 "expr": null,
"expcolb": "#d3d3d3",
"expcolw": "#c6c6c6",
"degree":        1,
"between":        0 
} 
},
{
 "id": "Ifnar1",
"size": 2.004475,
"molType": "Gene",
"type": "circle",
"seedArr": "notSeed",
"url": "15975",
"colorb": "#ff4500",
"colorw": "#ff4500",
"x": 509.8634,
"y": 505.2194,
"attributes": {
 "expr": null,
"expcolb": "#d3d3d3",
"expcolw": "#c6c6c6",
"degree":        2,
"between": 314.4309 
} 
},
{
 "id": "Dhfr",
"size":        2,
"molType": "Gene",
"type": "circle",
"seedArr": "notSeed",
"url": "13361",
"colorb": "#ff4500",
"colorw": "#ff4500",
"x":  507.431,
"y": 382.1372,
"attributes": {
 "expr": null,
"expcolb": "#d3d3d3",
"expcolw": "#c6c6c6",
"degree":        1,
"between":        0 
} 
},
{
 "id": "Ifngr2",
"size":        2,
"molType": "Gene",
"type": "circle",
"seedArr": "notSeed",
"url": "15980",
"colorb": "#ff4500",
"colorw": "#ff4500",
"x": 569.5211,
"y": 278.4095,
"attributes": {
 "expr": null,
"expcolb": "#d3d3d3",
"expcolw": "#c6c6c6",
"degree":        1,
"between":        0 
} 
},
{
 "id": "Ank2",
"size":        2,
"molType": "Gene",
"type": "circle",
"seedArr": "notSeed",
"url": "109676",
"colorb": "#ff4500",
"colorw": "#ff4500",
"x": 683.1179,
"y": 686.9747,
"attributes": {
 "expr": null,
"expcolb": "#d3d3d3",
"expcolw": "#c6c6c6",
"degree":        1,
"between":        0 
} 
},
{
 "id": "Ank3",
"size":        2,
"molType": "Gene",
"type": "circle",
"seedArr": "notSeed",
"url": "11735",
"colorb": "#ff4500",
"colorw": "#ff4500",
"x": 429.7256,
"y": 359.9997,
"attributes": {
 "expr": null,
"expcolb": "#d3d3d3",
"expcolw": "#c6c6c6",
"degree":        1,
"between":        0 
} 
},
{
 "id": "Ankhd1",
"size":        2,
"molType": "Gene",
"type": "circle",
"seedArr": "notSeed",
"url": "108857",
"colorb": "#ff4500",
"colorw": "#ff4500",
"x": 688.5553,
"y": 590.4898,
"attributes": {
 "expr": null,
"expcolb": "#d3d3d3",
"expcolw": "#c6c6c6",
"degree":        1,
"between":        0 
} 
},
{
 "id": "Ankrd11",
"size":        2,
"molType": "Gene",
"type": "circle",
"seedArr": "notSeed",
"url": "77087",
"colorb": "#ff4500",
"colorw": "#ff4500",
"x": 715.0241,
"y": 679.0961,
"attributes": {
 "expr": null,
"expcolb": "#d3d3d3",
"expcolw": "#c6c6c6",
"degree":        1,
"between":        0 
} 
},
{
 "id": "Anks1",
"size":        2,
"molType": "Gene",
"type": "circle",
"seedArr": "notSeed",
"url": "224650",
"colorb": "#ff4500",
"colorw": "#ff4500",
"x": 776.6482,
"y": 661.3033,
"attributes": {
 "expr": null,
"expcolb": "#d3d3d3",
"expcolw": "#c6c6c6",
"degree":        1,
"between":        0 
} 
},
{
 "id": "Anks1b",
"size":        2,
"molType": "Gene",
"type": "circle",
"seedArr": "notSeed",
"url": "77531",
"colorb": "#ff4500",
"colorw": "#ff4500",
"x": 820.8922,
"y":  586.228,
"attributes": {
 "expr": null,
"expcolb": "#d3d3d3",
"expcolw": "#c6c6c6",
"degree":        1,
"between":        0 
} 
},
{
 "id": "Dlat",
"size":        2,
"molType": "Gene",
"type": "circle",
"seedArr": "notSeed",
"url": "235339",
"colorb": "#ff4500",
"colorw": "#ff4500",
"x": 729.3329,
"y":  605.965,
"attributes": {
 "expr": null,
"expcolb": "#d3d3d3",
"expcolw": "#c6c6c6",
"degree":        1,
"between":        0 
} 
},
{
 "id": "Antxr2",
"size":        2,
"molType": "Gene",
"type": "circle",
"seedArr": "notSeed",
"url": "71914",
"colorb": "#ff4500",
"colorw": "#ff4500",
"x": 541.1588,
"y": 700.6695,
"attributes": {
 "expr": null,
"expcolb": "#d3d3d3",
"expcolw": "#c6c6c6",
"degree":        1,
"between":        0 
} 
},
{
 "id": "Dll1",
"size":        2,
"molType": "Gene",
"type": "circle",
"seedArr": "notSeed",
"url": "13388",
"colorb": "#ff4500",
"colorw": "#ff4500",
"x": 661.2469,
"y": 586.5856,
"attributes": {
 "expr": null,
"expcolb": "#d3d3d3",
"expcolw": "#c6c6c6",
"degree":        1,
"between":        0 
} 
},
{
 "id": "Il13",
"size":        2,
"molType": "Gene",
"type": "circle",
"seedArr": "notSeed",
"url": "16163",
"colorb": "#ff4500",
"colorw": "#ff4500",
"x":  412.407,
"y": 491.9495,
"attributes": {
 "expr": null,
"expcolb": "#d3d3d3",
"expcolw": "#c6c6c6",
"degree":        1,
"between":        0 
} 
},
{
 "id": "Ap1s2",
"size":        2,
"molType": "Gene",
"type": "circle",
"seedArr": "notSeed",
"url": "108012",
"colorb": "#ff4500",
"colorw": "#ff4500",
"x": 745.6641,
"y": 590.6541,
"attributes": {
 "expr": null,
"expcolb": "#d3d3d3",
"expcolw": "#c6c6c6",
"degree":        1,
"between":        0 
} 
},
{
 "id": "Apba1",
"size": 2.062133,
"molType": "Gene",
"type": "circle",
"seedArr": "notSeed",
"url": "319924",
"colorb": "#ff4500",
"colorw": "#ff4500",
"x": 626.3693,
"y":  639.917,
"attributes": {
 "expr": null,
"expcolb": "#d3d3d3",
"expcolw": "#c6c6c6",
"degree":        2,
"between": 4365.945 
} 
},
{
 "id": "Apc",
"size":        2,
"molType": "Gene",
"type": "circle",
"seedArr": "notSeed",
"url": "11789",
"colorb": "#ff4500",
"colorw": "#ff4500",
"x": 644.7843,
"y":  709.483,
"attributes": {
 "expr": null,
"expcolb": "#d3d3d3",
"expcolw": "#c6c6c6",
"degree":        1,
"between":        0 
} 
},
{
 "id": "Apc2",
"size": 2.004475,
"molType": "Gene",
"type": "circle",
"seedArr": "notSeed",
"url": "23805",
"colorb": "#ff4500",
"colorw": "#ff4500",
"x": 484.9262,
"y": 505.8627,
"attributes": {
 "expr": null,
"expcolb": "#d3d3d3",
"expcolw": "#c6c6c6",
"degree":        2,
"between": 314.4309 
} 
},
{
 "id": "Apcdd1",
"size":        2,
"molType": "Gene",
"type": "circle",
"seedArr": "notSeed",
"url": "494504",
"colorb": "#ff4500",
"colorw": "#ff4500",
"x": 645.5815,
"y": 637.0097,
"attributes": {
 "expr": null,
"expcolb": "#d3d3d3",
"expcolw": "#c6c6c6",
"degree":        1,
"between":        0 
} 
},
{
 "id": "Appl1",
"size":        2,
"molType": "Gene",
"type": "circle",
"seedArr": "notSeed",
"url": "72993",
"colorb": "#ff4500",
"colorw": "#ff4500",
"x": 469.4036,
"y": 299.8118,
"attributes": {
 "expr": null,
"expcolb": "#d3d3d3",
"expcolw": "#c6c6c6",
"degree":        1,
"between":        0 
} 
},
{
 "id": "Dock4",
"size":        2,
"molType": "Gene",
"type": "circle",
"seedArr": "notSeed",
"url": "238130",
"colorb": "#ff4500",
"colorw": "#ff4500",
"x": 674.6412,
"y": 676.4073,
"attributes": {
 "expr": null,
"expcolb": "#d3d3d3",
"expcolw": "#c6c6c6",
"degree":        1,
"between":        0 
} 
},
{
 "id": "Arcn1",
"size":        2,
"molType": "Gene",
"type": "circle",
"seedArr": "notSeed",
"url": "213827",
"colorb": "#ff4500",
"colorw": "#ff4500",
"x": 730.1052,
"y": 583.8078,
"attributes": {
 "expr": null,
"expcolb": "#d3d3d3",
"expcolw": "#c6c6c6",
"degree":        1,
"between":        0 
} 
},
{
 "id": "Arf1",
"size":        2,
"molType": "Gene",
"type": "circle",
"seedArr": "notSeed",
"url": "11840",
"colorb": "#ff4500",
"colorw": "#ff4500",
"x": 744.4685,
"y": 554.3071,
"attributes": {
 "expr": null,
"expcolb": "#d3d3d3",
"expcolw": "#c6c6c6",
"degree":        1,
"between":        0 
} 
},
{
 "id": "Arhgef26",
"size":        2,
"molType": "Gene",
"type": "circle",
"seedArr": "notSeed",
"url": "622434",
"colorb": "#ff4500",
"colorw": "#ff4500",
"x":  787.023,
"y": 614.3004,
"attributes": {
 "expr": null,
"expcolb": "#d3d3d3",
"expcolw": "#c6c6c6",
"degree":        1,
"between":        0 
} 
},
{
 "id": "Arid2",
"size":        2,
"molType": "Gene",
"type": "circle",
"seedArr": "notSeed",
"url": "77044",
"colorb": "#ff4500",
"colorw": "#ff4500",
"x": 506.1413,
"y": 308.7521,
"attributes": {
 "expr": null,
"expcolb": "#d3d3d3",
"expcolw": "#c6c6c6",
"degree":        1,
"between":        0 
} 
},
{
 "id": "Dusp8",
"size":        2,
"molType": "Gene",
"type": "circle",
"seedArr": "notSeed",
"url": "18218",
"colorb": "#ff4500",
"colorw": "#ff4500",
"x": 549.5036,
"y": 300.0052,
"attributes": {
 "expr": null,
"expcolb": "#d3d3d3",
"expcolw": "#c6c6c6",
"degree":        1,
"between":        0 
} 
},
{
 "id": "Armcx2",
"size":        2,
"molType": "Gene",
"type": "circle",
"seedArr": "notSeed",
"url": "67416",
"colorb": "#ff4500",
"colorw": "#ff4500",
"x": 751.9369,
"y": 573.4532,
"attributes": {
 "expr": null,
"expcolb": "#d3d3d3",
"expcolw": "#c6c6c6",
"degree":        1,
"between":        0 
} 
},
{
 "id": "E2f1",
"size":        2,
"molType": "Gene",
"type": "circle",
"seedArr": "notSeed",
"url": "13555",
"colorb": "#ff4500",
"colorw": "#ff4500",
"x": 438.5708,
"y": 506.7743,
"attributes": {
 "expr": null,
"expcolb": "#d3d3d3",
"expcolw": "#c6c6c6",
"degree":        1,
"between":        0 
} 
},
{
 "id": "Arnt",
"size": 2.096373,
"molType": "Gene",
"type": "circle",
"seedArr": "notSeed",
"url": "11863",
"colorb": "#ff4500",
"colorw": "#ff4500",
"x": 608.3363,
"y": 554.3075,
"attributes": {
 "expr": null,
"expcolb": "#d3d3d3",
"expcolw": "#c6c6c6",
"degree":        2,
"between": 6771.953 
} 
},
{
 "id": "Arpp19",
"size": 2.062133,
"molType": "Gene",
"type": "circle",
"seedArr": "notSeed",
"url": "59046",
"colorb": "#ff4500",
"colorw": "#ff4500",
"x": 638.6519,
"y": 572.2508,
"attributes": {
 "expr": null,
"expcolb": "#d3d3d3",
"expcolw": "#c6c6c6",
"degree":        2,
"between": 4365.945 
} 
},
{
 "id": "Arrdc3",
"size": 2.100492,
"molType": "Gene",
"type": "circle",
"seedArr": "notSeed",
"url": "105171",
"colorb": "#ff4500",
"colorw": "#ff4500",
"x": 503.9856,
"y":  684.244,
"attributes": {
 "expr": null,
"expcolb": "#d3d3d3",
"expcolw": "#c6c6c6",
"degree":        2,
"between": 7061.428 
} 
},
{
 "id": "Papd7",
"size":        2,
"molType": "Gene",
"type": "circle",
"seedArr": "notSeed",
"url": "210106",
"colorb": "#ff4500",
"colorw": "#ff4500",
"x": 723.5002,
"y": 740.0904,
"attributes": {
 "expr": null,
"expcolb": "#d3d3d3",
"expcolw": "#c6c6c6",
"degree":        1,
"between":        0 
} 
},
{
 "id": "Asap2",
"size":        2,
"molType": "Gene",
"type": "circle",
"seedArr": "notSeed",
"url": "211914",
"colorb": "#ff4500",
"colorw": "#ff4500",
"x": 660.4414,
"y": 661.0196,
"attributes": {
 "expr": null,
"expcolb": "#d3d3d3",
"expcolw": "#c6c6c6",
"degree":        1,
"between":        0 
} 
},
{
 "id": "Asb1",
"size":        2,
"molType": "Gene",
"type": "circle",
"seedArr": "notSeed",
"url": "65247",
"colorb": "#ff4500",
"colorw": "#ff4500",
"x": 683.5871,
"y":  625.782,
"attributes": {
 "expr": null,
"expcolb": "#d3d3d3",
"expcolw": "#c6c6c6",
"degree":        1,
"between":        0 
} 
},
{
 "id": "Jagn1",
"size":        2,
"molType": "Gene",
"type": "circle",
"seedArr": "notSeed",
"url": "67767",
"colorb": "#ff4500",
"colorw": "#ff4500",
"x": 826.4741,
"y": 596.3979,
"attributes": {
 "expr": null,
"expcolb": "#d3d3d3",
"expcolw": "#c6c6c6",
"degree":        1,
"between":        0 
} 
},
{
 "id": "Ash1l",
"size":        2,
"molType": "Gene",
"type": "circle",
"seedArr": "notSeed",
"url": "192195",
"colorb": "#ff4500",
"colorw": "#ff4500",
"x": 715.5367,
"y": 463.1275,
"attributes": {
 "expr": null,
"expcolb": "#d3d3d3",
"expcolw": "#c6c6c6",
"degree":        1,
"between":        0 
} 
},
{
 "id": "Atad2",
"size":        2,
"molType": "Gene",
"type": "circle",
"seedArr": "notSeed",
"url": "70472",
"colorb": "#ff4500",
"colorw": "#ff4500",
"x": 692.0288,
"y": 604.8222,
"attributes": {
 "expr": null,
"expcolb": "#d3d3d3",
"expcolw": "#c6c6c6",
"degree":        1,
"between":        0 
} 
},
{
 "id": "Eif2ak2",
"size":        2,
"molType": "Gene",
"type": "circle",
"seedArr": "notSeed",
"url": "19106",
"colorb": "#ff4500",
"colorw": "#ff4500",
"x": 634.7592,
"y": 430.7947,
"attributes": {
 "expr": null,
"expcolb": "#d3d3d3",
"expcolw": "#c6c6c6",
"degree":        1,
"between":        0 
} 
},
{
 "id": "Atg16l1",
"size":        2,
"molType": "Gene",
"type": "circle",
"seedArr": "notSeed",
"url": "77040",
"colorb": "#ff4500",
"colorw": "#ff4500",
"x": 733.4093,
"y": 681.9525,
"attributes": {
 "expr": null,
"expcolb": "#d3d3d3",
"expcolw": "#c6c6c6",
"degree":        1,
"between":        0 
} 
},
{
 "id": "Atg5",
"size":        2,
"molType": "Gene",
"type": "circle",
"seedArr": "notSeed",
"url": "11793",
"colorb": "#ff4500",
"colorw": "#ff4500",
"x": 479.7833,
"y": 328.3149,
"attributes": {
 "expr": null,
"expcolb": "#d3d3d3",
"expcolw": "#c6c6c6",
"degree":        1,
"between":        0 
} 
},
{
 "id": "Kcnh1",
"size":        2,
"molType": "Gene",
"type": "circle",
"seedArr": "notSeed",
"url": "16510",
"colorb": "#ff4500",
"colorw": "#ff4500",
"x": 747.9522,
"y": 624.1729,
"attributes": {
 "expr": null,
"expcolb": "#d3d3d3",
"expcolw": "#c6c6c6",
"degree":        1,
"between":        0 
} 
},
{
 "id": "Eif2s3y",
"size":        2,
"molType": "Gene",
"type": "circle",
"seedArr": "notSeed",
"url": "26908",
"colorb": "#ff4500",
"colorw": "#ff4500",
"x": 746.5056,
"y": 736.7201,
"attributes": {
 "expr": null,
"expcolb": "#d3d3d3",
"expcolw": "#c6c6c6",
"degree":        1,
"between":        0 
} 
},
{
 "id": "Eif3j1",
"size":        2,
"molType": "Gene",
"type": "circle",
"seedArr": "notSeed",
"url": "78655",
"colorb": "#ff4500",
"colorw": "#ff4500",
"x": 470.2876,
"y": 477.2101,
"attributes": {
 "expr": null,
"expcolb": "#d3d3d3",
"expcolw": "#c6c6c6",
"degree":        1,
"between":        0 
} 
},
{
 "id": "Atp1a2",
"size":        2,
"molType": "Gene",
"type": "circle",
"seedArr": "notSeed",
"url": "98660",
"colorb": "#ff4500",
"colorw": "#ff4500",
"x": 814.3806,
"y": 644.9602,
"attributes": {
 "expr": null,
"expcolb": "#d3d3d3",
"expcolw": "#c6c6c6",
"degree":        1,
"between":        0 
} 
},
{
 "id": "Atp2b2",
"size": 2.004475,
"molType": "Gene",
"type": "circle",
"seedArr": "notSeed",
"url": "11941",
"colorb": "#ff4500",
"colorw": "#ff4500",
"x":  502.651,
"y": 491.0349,
"attributes": {
 "expr": null,
"expcolb": "#d3d3d3",
"expcolw": "#c6c6c6",
"degree":        2,
"between": 314.4309 
} 
},
{
 "id": "Atp2c1",
"size":        2,
"molType": "Gene",
"type": "circle",
"seedArr": "notSeed",
"url": "235574",
"colorb": "#ff4500",
"colorw": "#ff4500",
"x": 780.0429,
"y": 587.6373,
"attributes": {
 "expr": null,
"expcolb": "#d3d3d3",
"expcolw": "#c6c6c6",
"degree":        1,
"between":        0 
} 
},
{
 "id": "Atp6ap1",
"size":        2,
"molType": "Gene",
"type": "circle",
"seedArr": "notSeed",
"url": "54411",
"colorb": "#ff4500",
"colorw": "#ff4500",
"x": 761.5982,
"y": 553.4753,
"attributes": {
 "expr": null,
"expcolb": "#d3d3d3",
"expcolw": "#c6c6c6",
"degree":        1,
"between":        0 
} 
},
{
 "id": "Atp6v0e2",
"size":        2,
"molType": "Gene",
"type": "circle",
"seedArr": "notSeed",
"url": "76252",
"colorb": "#ff4500",
"colorw": "#ff4500",
"x":  832.308,
"y":  629.876,
"attributes": {
 "expr": null,
"expcolb": "#d3d3d3",
"expcolw": "#c6c6c6",
"degree":        1,
"between":        0 
} 
},
{
 "id": "Kcnk6",
"size": 2.045426,
"molType": "Gene",
"type": "circle",
"seedArr": "notSeed",
"url": "52150",
"colorb": "#ff4500",
"colorw": "#ff4500",
"x": 494.9225,
"y": 417.8764,
"attributes": {
 "expr": null,
"expcolb": "#d3d3d3",
"expcolw": "#c6c6c6",
"degree":        3,
"between": 3191.971 
} 
},
{
 "id": "Atpaf2",
"size":        2,
"molType": "Gene",
"type": "circle",
"seedArr": "notSeed",
"url": "246782",
"colorb": "#ff4500",
"colorw": "#ff4500",
"x": 674.3487,
"y": 631.7285,
"attributes": {
 "expr": null,
"expcolb": "#d3d3d3",
"expcolw": "#c6c6c6",
"degree":        1,
"between":        0 
} 
},
{
 "id": "AU040320",
"size":        2,
"molType": "Gene",
"type": "circle",
"seedArr": "notSeed",
"url": "100317",
"colorb": "#ff4500",
"colorw": "#ff4500",
"x": 736.9836,
"y": 672.6322,
"attributes": {
 "expr": null,
"expcolb": "#d3d3d3",
"expcolw": "#c6c6c6",
"degree":        1,
"between":        0 
} 
},
{
 "id": "AW549877",
"size":        2,
"molType": "Gene",
"type": "circle",
"seedArr": "notSeed",
"url": "106064",
"colorb": "#ff4500",
"colorw": "#ff4500",
"x":  777.367,
"y": 681.2382,
"attributes": {
 "expr": null,
"expcolb": "#d3d3d3",
"expcolw": "#c6c6c6",
"degree":        1,
"between":        0 
} 
},
{
 "id": "Enpp6",
"size":        2,
"molType": "Gene",
"type": "circle",
"seedArr": "notSeed",
"url": "320981",
"colorb": "#ff4500",
"colorw": "#ff4500",
"x": 373.4107,
"y": 480.5188,
"attributes": {
 "expr": null,
"expcolb": "#d3d3d3",
"expcolw": "#c6c6c6",
"degree":        1,
"between":        0 
} 
},
{
 "id": "B230219D22Rik",
"size":        2,
"molType": "Gene",
"type": "circle",
"seedArr": "notSeed",
"url": "78521",
"colorb": "#ff4500",
"colorw": "#ff4500",
"x":  651.541,
"y": 699.5636,
"attributes": {
 "expr": null,
"expcolb": "#d3d3d3",
"expcolw": "#c6c6c6",
"degree":        1,
"between":        0 
} 
},
{
 "id": "Pgam5",
"size":        2,
"molType": "Gene",
"type": "circle",
"seedArr": "notSeed",
"url": "72542",
"colorb": "#ff4500",
"colorw": "#ff4500",
"x": 718.5004,
"y": 564.6918,
"attributes": {
 "expr": null,
"expcolb": "#d3d3d3",
"expcolw": "#c6c6c6",
"degree":        1,
"between":        0 
} 
},
{
 "id": "Epha4",
"size": 2.062766,
"molType": "Gene",
"type": "circle",
"seedArr": "notSeed",
"url": "13838",
"colorb": "#ff4500",
"colorw": "#ff4500",
"x": 572.3662,
"y": 477.1522,
"attributes": {
 "expr": null,
"expcolb": "#d3d3d3",
"expcolw": "#c6c6c6",
"degree":        2,
"between": 4410.489 
} 
},
{
 "id": "Bace1",
"size":        2,
"molType": "Gene",
"type": "circle",
"seedArr": "notSeed",
"url": "23821",
"colorb": "#ff4500",
"colorw": "#ff4500",
"x": 665.8311,
"y":  449.207,
"attributes": {
 "expr": null,
"expcolb": "#d3d3d3",
"expcolw": "#c6c6c6",
"degree":        1,
"between":        0 
} 
},
{
 "id": "Eps8",
"size":        2,
"molType": "Gene",
"type": "circle",
"seedArr": "notSeed",
"url": "13860",
"colorb": "#ff4500",
"colorw": "#ff4500",
"x": 796.2022,
"y": 611.1816,
"attributes": {
 "expr": null,
"expcolb": "#d3d3d3",
"expcolw": "#c6c6c6",
"degree":        1,
"between":        0 
} 
},
{
 "id": "Cdkn1b",
"size":        2,
"molType": "Gene",
"type": "circle",
"seedArr": "notSeed",
"url": "12576",
"colorb": "#ff4500",
"colorw": "#ff4500",
"x": 435.8637,
"y": 414.3101,
"attributes": {
 "expr": null,
"expcolb": "#d3d3d3",
"expcolw": "#c6c6c6",
"degree":        1,
"between":        0 
} 
},
{
 "id": "Knop1",
"size": 2.062133,
"molType": "Gene",
"type": "circle",
"seedArr": "notSeed",
"url": "66356",
"colorb": "#ff4500",
"colorw": "#ff4500",
"x": 608.6385,
"y": 651.2648,
"attributes": {
 "expr": null,
"expcolb": "#d3d3d3",
"expcolw": "#c6c6c6",
"degree":        2,
"between": 4365.945 
} 
},
{
 "id": "Kpna4",
"size":        2,
"molType": "Gene",
"type": "circle",
"seedArr": "notSeed",
"url": "16649",
"colorb": "#ff4500",
"colorw": "#ff4500",
"x": 715.8071,
"y": 697.9082,
"attributes": {
 "expr": null,
"expcolb": "#d3d3d3",
"expcolw": "#c6c6c6",
"degree":        1,
"between":        0 
} 
},
{
 "id": "Ero1lb",
"size":        2,
"molType": "Gene",
"type": "circle",
"seedArr": "notSeed",
"url": "67475",
"colorb": "#ff4500",
"colorw": "#ff4500",
"x": 737.2884,
"y": 647.7778,
"attributes": {
 "expr": null,
"expcolb": "#d3d3d3",
"expcolw": "#c6c6c6",
"degree":        1,
"between":        0 
} 
},
{
 "id": "Pigm",
"size":        2,
"molType": "Gene",
"type": "circle",
"seedArr": "notSeed",
"url": "67556",
"colorb": "#ff4500",
"colorw": "#ff4500",
"x": 754.8903,
"y": 641.7648,
"attributes": {
 "expr": null,
"expcolb": "#d3d3d3",
"expcolw": "#c6c6c6",
"degree":        1,
"between":        0 
} 
},
{
 "id": "Etnk1",
"size":        2,
"molType": "Gene",
"type": "circle",
"seedArr": "notSeed",
"url": "75320",
"colorb": "#ff4500",
"colorw": "#ff4500",
"x": 707.4472,
"y": 635.5411,
"attributes": {
 "expr": null,
"expcolb": "#d3d3d3",
"expcolw": "#c6c6c6",
"degree":        1,
"between":        0 
} 
},
{
 "id": "Ets2",
"size":        2,
"molType": "Gene",
"type": "circle",
"seedArr": "notSeed",
"url": "23872",
"colorb": "#ff4500",
"colorw": "#ff4500",
"x": 534.6845,
"y": 532.6353,
"attributes": {
 "expr": null,
"expcolb": "#d3d3d3",
"expcolw": "#c6c6c6",
"degree":        1,
"between":        0 
} 
},
{
 "id": "Lace1",
"size":        2,
"molType": "Gene",
"type": "circle",
"seedArr": "notSeed",
"url": "215951",
"colorb": "#ff4500",
"colorw": "#ff4500",
"x": 811.1255,
"y": 682.0407,
"attributes": {
 "expr": null,
"expcolb": "#d3d3d3",
"expcolw": "#c6c6c6",
"degree":        1,
"between":        0 
} 
},
{
 "id": "BC052040",
"size":        2,
"molType": "Gene",
"type": "circle",
"seedArr": "notSeed",
"url": "399568",
"colorb": "#ff4500",
"colorw": "#ff4500",
"x": 774.1746,
"y":  549.365,
"attributes": {
 "expr": null,
"expcolb": "#d3d3d3",
"expcolw": "#c6c6c6",
"degree":        1,
"between":        0 
} 
},
{
 "id": "Bckdk",
"size":        2,
"molType": "Gene",
"type": "circle",
"seedArr": "notSeed",
"url": "12041",
"colorb": "#ff4500",
"colorw": "#ff4500",
"x": 653.7128,
"y": 373.6815,
"attributes": {
 "expr": null,
"expcolb": "#d3d3d3",
"expcolw": "#c6c6c6",
"degree":        1,
"between":        0 
} 
},
{
 "id": "Bcl2l11",
"size":        2,
"molType": "Gene",
"type": "circle",
"seedArr": "notSeed",
"url": "12125",
"colorb": "#ff4500",
"colorw": "#ff4500",
"x": 929.4675,
"y": 536.6671,
"attributes": {
 "expr": null,
"expcolb": "#d3d3d3",
"expcolw": "#c6c6c6",
"degree":        1,
"between":        0 
} 
},
{
 "id": "Fa2h",
"size":        2,
"molType": "Gene",
"type": "circle",
"seedArr": "notSeed",
"url": "338521",
"colorb": "#ff4500",
"colorw": "#ff4500",
"x": 697.2237,
"y": 622.4086,
"attributes": {
 "expr": null,
"expcolb": "#d3d3d3",
"expcolw": "#c6c6c6",
"degree":        1,
"between":        0 
} 
},
{
 "id": "Bcl6",
"size":        2,
"molType": "Gene",
"type": "circle",
"seedArr": "notSeed",
"url": "12053",
"colorb": "#ff4500",
"colorw": "#ff4500",
"x":  724.436,
"y": 728.3895,
"attributes": {
 "expr": null,
"expcolb": "#d3d3d3",
"expcolw": "#c6c6c6",
"degree":        1,
"between":        0 
} 
},
{
 "id": "Bcl7c",
"size": 2.062133,
"molType": "Gene",
"type": "circle",
"seedArr": "notSeed",
"url": "12055",
"colorb": "#ff4500",
"colorw": "#ff4500",
"x": 631.4942,
"y": 624.5723,
"attributes": {
 "expr": null,
"expcolb": "#d3d3d3",
"expcolw": "#c6c6c6",
"degree":        2,
"between": 4365.945 
} 
},
{
 "id": "Bdnf",
"size":        2,
"molType": "Gene",
"type": "circle",
"seedArr": "notSeed",
"url": "12064",
"colorb": "#ff4500",
"colorw": "#ff4500",
"x": 347.4329,
"y": 585.0947,
"attributes": {
 "expr": null,
"expcolb": "#d3d3d3",
"expcolw": "#c6c6c6",
"degree":        1,
"between":        0 
} 
},
{
 "id": "Bicd2",
"size": 2.091382,
"molType": "Gene",
"type": "circle",
"seedArr": "notSeed",
"url": "76895",
"colorb": "#ff4500",
"colorw": "#ff4500",
"x": 611.8858,
"y": 549.1568,
"attributes": {
 "expr": null,
"expcolb": "#d3d3d3",
"expcolw": "#c6c6c6",
"degree":        2,
"between": 6421.228 
} 
},
{
 "id": "Bmp2k",
"size":        2,
"molType": "Gene",
"type": "circle",
"seedArr": "notSeed",
"url": "140780",
"colorb": "#ff4500",
"colorw": "#ff4500",
"x":  671.459,
"y": 571.6817,
"attributes": {
 "expr": null,
"expcolb": "#d3d3d3",
"expcolw": "#c6c6c6",
"degree":        1,
"between":        0 
} 
},
{
 "id": "Bmpr1a",
"size": 2.062133,
"molType": "Gene",
"type": "circle",
"seedArr": "notSeed",
"url": "12166",
"colorb": "#ff4500",
"colorw": "#ff4500",
"x": 648.0873,
"y": 583.2466,
"attributes": {
 "expr": null,
"expcolb": "#d3d3d3",
"expcolw": "#c6c6c6",
"degree":        2,
"between": 4365.945 
} 
},
{
 "id": "Bnip2",
"size":        2,
"molType": "Gene",
"type": "circle",
"seedArr": "notSeed",
"url": "12175",
"colorb": "#ff4500",
"colorw": "#ff4500",
"x": 774.6839,
"y": 565.4857,
"attributes": {
 "expr": null,
"expcolb": "#d3d3d3",
"expcolw": "#c6c6c6",
"degree":        1,
"between":        0 
} 
},
{
 "id": "Bnip3",
"size":        2,
"molType": "Gene",
"type": "circle",
"seedArr": "notSeed",
"url": "12176",
"colorb": "#ff4500",
"colorw": "#ff4500",
"x": 420.2538,
"y": 459.6623,
"attributes": {
 "expr": null,
"expcolb": "#d3d3d3",
"expcolw": "#c6c6c6",
"degree":        1,
"between":        0 
} 
},
{
 "id": "Bsn",
"size":        2,
"molType": "Gene",
"type": "circle",
"seedArr": "notSeed",
"url": "12217",
"colorb": "#ff4500",
"colorw": "#ff4500",
"x": 375.0832,
"y": 460.3389,
"attributes": {
 "expr": null,
"expcolb": "#d3d3d3",
"expcolw": "#c6c6c6",
"degree":        1,
"between":        0 
} 
},
{
 "id": "Btbd3",
"size": 2.062133,
"molType": "Gene",
"type": "circle",
"seedArr": "notSeed",
"url": "228662",
"colorb": "#ff4500",
"colorw": "#ff4500",
"x": 626.2927,
"y": 562.8473,
"attributes": {
 "expr": null,
"expcolb": "#d3d3d3",
"expcolw": "#c6c6c6",
"degree":        2,
"between": 4365.945 
} 
},
{
 "id": "Lnpep",
"size":        2,
"molType": "Gene",
"type": "circle",
"seedArr": "notSeed",
"url": "240028",
"colorb": "#ff4500",
"colorw": "#ff4500",
"x": 727.6551,
"y":  597.013,
"attributes": {
 "expr": null,
"expcolb": "#d3d3d3",
"expcolw": "#c6c6c6",
"degree":        1,
"between":        0 
} 
},
{
 "id": "C1ql3",
"size":        2,
"molType": "Gene",
"type": "circle",
"seedArr": "notSeed",
"url": "227580",
"colorb": "#ff4500",
"colorw": "#ff4500",
"x": 718.1347,
"y": 668.7756,
"attributes": {
 "expr": null,
"expcolb": "#d3d3d3",
"expcolw": "#c6c6c6",
"degree":        1,
"between":        0 
} 
},
{
 "id": "Cab39",
"size":        2,
"molType": "Gene",
"type": "circle",
"seedArr": "notSeed",
"url": "12283",
"colorb": "#ff4500",
"colorw": "#ff4500",
"x": 376.8446,
"y": 441.0633,
"attributes": {
 "expr": null,
"expcolb": "#d3d3d3",
"expcolw": "#c6c6c6",
"degree":        1,
"between":        0 
} 
},
{
 "id": "Fbxl14",
"size": 2.161814,
"molType": "Gene",
"type": "circle",
"seedArr": "notSeed",
"url": "101358",
"colorb": "#ff4500",
"colorw": "#ff4500",
"x": 500.5756,
"y": 454.6108,
"attributes": {
 "expr": null,
"expcolb": "#d3d3d3",
"expcolw": "#c6c6c6",
"degree":        3,
"between":  11370.4 
} 
},
{
 "id": "Camk4",
"size":        2,
"molType": "Gene",
"type": "circle",
"seedArr": "notSeed",
"url": "12326",
"colorb": "#ff4500",
"colorw": "#ff4500",
"x": 360.7821,
"y": 601.2091,
"attributes": {
 "expr": null,
"expcolb": "#d3d3d3",
"expcolw": "#c6c6c6",
"degree":        1,
"between":        0 
} 
},
{
 "id": "Lrrtm1",
"size":        2,
"molType": "Gene",
"type": "circle",
"seedArr": "notSeed",
"url": "74342",
"colorb": "#ff4500",
"colorw": "#ff4500",
"x": 745.3539,
"y": 652.5773,
"attributes": {
 "expr": null,
"expcolb": "#d3d3d3",
"expcolw": "#c6c6c6",
"degree":        1,
"between":        0 
} 
},
{
 "id": "Cap2",
"size":        2,
"molType": "Gene",
"type": "circle",
"seedArr": "notSeed",
"url": "67252",
"colorb": "#ff4500",
"colorw": "#ff4500",
"x": 472.8174,
"y": 380.1507,
"attributes": {
 "expr": null,
"expcolb": "#d3d3d3",
"expcolw": "#c6c6c6",
"degree":        1,
"between":        0 
} 
},
{
 "id": "Capn10",
"size":        2,
"molType": "Gene",
"type": "circle",
"seedArr": "notSeed",
"url": "23830",
"colorb": "#ff4500",
"colorw": "#ff4500",
"x": 795.9963,
"y": 575.9047,
"attributes": {
 "expr": null,
"expcolb": "#d3d3d3",
"expcolw": "#c6c6c6",
"degree":        1,
"between":        0 
} 
},
{
 "id": "Luzp1",
"size":        2,
"molType": "Gene",
"type": "circle",
"seedArr": "notSeed",
"url": "269593",
"colorb": "#ff4500",
"colorw": "#ff4500",
"x": 683.6954,
"y": 610.8861,
"attributes": {
 "expr": null,
"expcolb": "#d3d3d3",
"expcolw": "#c6c6c6",
"degree":        1,
"between":        0 
} 
},
{
 "id": "Fbxw11",
"size":        2,
"molType": "Gene",
"type": "circle",
"seedArr": "notSeed",
"url": "103583",
"colorb": "#ff4500",
"colorw": "#ff4500",
"x": 770.6016,
"y": 626.0143,
"attributes": {
 "expr": null,
"expcolb": "#d3d3d3",
"expcolw": "#c6c6c6",
"degree":        1,
"between":        0 
} 
},
{
 "id": "Prkcz",
"size":        2,
"molType": "Gene",
"type": "circle",
"seedArr": "notSeed",
"url": "18762",
"colorb": "#ff4500",
"colorw": "#ff4500",
"x":  702.707,
"y": 494.8287,
"attributes": {
 "expr": null,
"expcolb": "#d3d3d3",
"expcolw": "#c6c6c6",
"degree":        1,
"between":        0 
} 
},
{
 "id": "Cbfa2t3",
"size":        2,
"molType": "Gene",
"type": "circle",
"seedArr": "notSeed",
"url": "12398",
"colorb": "#ff4500",
"colorw": "#ff4500",
"x": 439.4042,
"y": 336.3549,
"attributes": {
 "expr": null,
"expcolb": "#d3d3d3",
"expcolw": "#c6c6c6",
"degree":        1,
"between":        0 
} 
},
{
 "id": "Cblb",
"size":        2,
"molType": "Gene",
"type": "circle",
"seedArr": "notSeed",
"url": "208650",
"colorb": "#ff4500",
"colorw": "#ff4500",
"x": 605.9778,
"y": 480.8312,
"attributes": {
 "expr": null,
"expcolb": "#d3d3d3",
"expcolw": "#c6c6c6",
"degree":        1,
"between":        0 
} 
},
{
 "id": "Cbx5",
"size": 2.062133,
"molType": "Gene",
"type": "circle",
"seedArr": "notSeed",
"url": "12419",
"colorb": "#ff4500",
"colorw": "#ff4500",
"x": 606.1437,
"y": 605.9989,
"attributes": {
 "expr": null,
"expcolb": "#d3d3d3",
"expcolw": "#c6c6c6",
"degree":        2,
"between": 4365.945 
} 
},
{
 "id": "Fmn2",
"size": 2.062133,
"molType": "Gene",
"type": "circle",
"seedArr": "notSeed",
"url": "54418",
"colorb": "#ff4500",
"colorw": "#ff4500",
"x": 636.9089,
"y": 584.5802,
"attributes": {
 "expr": null,
"expcolb": "#d3d3d3",
"expcolw": "#c6c6c6",
"degree":        2,
"between": 4365.945 
} 
},
{
 "id": "Map2k4",
"size":        2,
"molType": "Gene",
"type": "circle",
"seedArr": "notSeed",
"url": "26398",
"colorb": "#ff4500",
"colorw": "#ff4500",
"x":  664.256,
"y": 595.6212,
"attributes": {
 "expr": null,
"expcolb": "#d3d3d3",
"expcolw": "#c6c6c6",
"degree":        1,
"between":        0 
} 
},
{
 "id": "Fnip1",
"size": 2.062133,
"molType": "Gene",
"type": "circle",
"seedArr": "notSeed",
"url": "216742",
"colorb": "#ff4500",
"colorw": "#ff4500",
"x": 614.2692,
"y":  575.811,
"attributes": {
 "expr": null,
"expcolb": "#d3d3d3",
"expcolw": "#c6c6c6",
"degree":        2,
"between": 4365.945 
} 
},
{
 "id": "Fnip2",
"size": 2.062133,
"molType": "Gene",
"type": "circle",
"seedArr": "notSeed",
"url": "329679",
"colorb": "#ff4500",
"colorw": "#ff4500",
"x": 643.7397,
"y": 550.4752,
"attributes": {
 "expr": null,
"expcolb": "#d3d3d3",
"expcolw": "#c6c6c6",
"degree":        2,
"between": 4365.945 
} 
},
{
 "id": "Foxk2",
"size":        2,
"molType": "Gene",
"type": "circle",
"seedArr": "notSeed",
"url": "68837",
"colorb": "#ff4500",
"colorw": "#ff4500",
"x": 666.8579,
"y": 685.4978,
"attributes": {
 "expr": null,
"expcolb": "#d3d3d3",
"expcolw": "#c6c6c6",
"degree":        1,
"between":        0 
} 
},
{
 "id": "Ccnc",
"size":        2,
"molType": "Gene",
"type": "circle",
"seedArr": "notSeed",
"url": "51813",
"colorb": "#ff4500",
"colorw": "#ff4500",
"x": 759.0844,
"y":  649.363,
"attributes": {
 "expr": null,
"expcolb": "#d3d3d3",
"expcolw": "#c6c6c6",
"degree":        1,
"between":        0 
} 
},
{
 "id": "Ccnj",
"size":        2,
"molType": "Gene",
"type": "circle",
"seedArr": "notSeed",
"url": "240665",
"colorb": "#ff4500",
"colorw": "#ff4500",
"x": 732.5294,
"y": 533.2315,
"attributes": {
 "expr": null,
"expcolb": "#d3d3d3",
"expcolw": "#c6c6c6",
"degree":        1,
"between":        0 
} 
},
{
 "id": "Ccnjl",
"size":        2,
"molType": "Gene",
"type": "circle",
"seedArr": "notSeed",
"url": "380694",
"colorb": "#ff4500",
"colorw": "#ff4500",
"x":  498.923,
"y": 365.6554,
"attributes": {
 "expr": null,
"expcolb": "#d3d3d3",
"expcolw": "#c6c6c6",
"degree":        1,
"between":        0 
} 
},
{
 "id": "Mat2a",
"size": 2.220365,
"molType": "Gene",
"type": "circle",
"seedArr": "notSeed",
"url": "232087",
"colorb": "#ff4500",
"colorw": "#ff4500",
"x": 625.6065,
"y": 470.9648,
"attributes": {
 "expr": null,
"expcolb": "#d3d3d3",
"expcolw": "#c6c6c6",
"degree":        3,
"between": 15484.66 
} 
},
{
 "id": "Hdgfrp3",
"size": 2.064002,
"molType": "Gene",
"type": "circle",
"seedArr": "notSeed",
"url": "29877",
"colorb": "#ff4500",
"colorw": "#ff4500",
"x": 449.5213,
"y": 494.2225,
"attributes": {
 "expr": null,
"expcolb": "#d3d3d3",
"expcolw": "#c6c6c6",
"degree":        2,
"between": 4497.295 
} 
},
{
 "id": "Ftsj1",
"size":        2,
"molType": "Gene",
"type": "circle",
"seedArr": "notSeed",
"url": "54632",
"colorb": "#ff4500",
"colorw": "#ff4500",
"x": 399.6022,
"y":  503.286,
"attributes": {
 "expr": null,
"expcolb": "#d3d3d3",
"expcolw": "#c6c6c6",
"degree":        1,
"between":        0 
} 
},
{
 "id": "Fubp1",
"size":        2,
"molType": "Gene",
"type": "circle",
"seedArr": "notSeed",
"url": "51886",
"colorb": "#ff4500",
"colorw": "#ff4500",
"x": 629.7029,
"y": 675.0093,
"attributes": {
 "expr": null,
"expcolb": "#d3d3d3",
"expcolw": "#c6c6c6",
"degree":        1,
"between":        0 
} 
},
{
 "id": "Cd93",
"size":        2,
"molType": "Gene",
"type": "circle",
"seedArr": "notSeed",
"url": "17064",
"colorb": "#ff4500",
"colorw": "#ff4500",
"x": 803.6179,
"y": 634.4053,
"attributes": {
 "expr": null,
"expcolb": "#d3d3d3",
"expcolw": "#c6c6c6",
"degree":        1,
"between":        0 
} 
},
{
 "id": "Cd99l2",
"size":        2,
"molType": "Gene",
"type": "circle",
"seedArr": "notSeed",
"url": "171486",
"colorb": "#ff4500",
"colorw": "#ff4500",
"x": 697.4172,
"y": 606.5283,
"attributes": {
 "expr": null,
"expcolb": "#d3d3d3",
"expcolw": "#c6c6c6",
"degree":        1,
"between":        0 
} 
},
{
 "id": "Cdadc1",
"size":        2,
"molType": "Gene",
"type": "circle",
"seedArr": "notSeed",
"url": "71891",
"colorb": "#ff4500",
"colorw": "#ff4500",
"x": 524.5419,
"y": 356.0447,
"attributes": {
 "expr": null,
"expcolb": "#d3d3d3",
"expcolw": "#c6c6c6",
"degree":        1,
"between":        0 
} 
},
{
 "id": "Cdc42ep3",
"size":        2,
"molType": "Gene",
"type": "circle",
"seedArr": "notSeed",
"url": "260409",
"colorb": "#ff4500",
"colorw": "#ff4500",
"x": 368.2547,
"y": 435.7461,
"attributes": {
 "expr": null,
"expcolb": "#d3d3d3",
"expcolw": "#c6c6c6",
"degree":        1,
"between":        0 
} 
},
{
 "id": "Galnt10",
"size":        2,
"molType": "Gene",
"type": "circle",
"seedArr": "notSeed",
"url": "171212",
"colorb": "#ff4500",
"colorw": "#ff4500",
"x": 821.6776,
"y": 619.1051,
"attributes": {
 "expr": null,
"expcolb": "#d3d3d3",
"expcolw": "#c6c6c6",
"degree":        1,
"between":        0 
} 
},
{
 "id": "Megf9",
"size":        2,
"molType": "Gene",
"type": "circle",
"seedArr": "notSeed",
"url": "230316",
"colorb": "#ff4500",
"colorw": "#ff4500",
"x": 702.5367,
"y": 615.6743,
"attributes": {
 "expr": null,
"expcolb": "#d3d3d3",
"expcolw": "#c6c6c6",
"degree":        1,
"between":        0 
} 
},
{
 "id": "Galnt15",
"size":        2,
"molType": "Gene",
"type": "circle",
"seedArr": "notSeed",
"url": "78754",
"colorb": "#ff4500",
"colorw": "#ff4500",
"x": 741.7323,
"y":  616.071,
"attributes": {
 "expr": null,
"expcolb": "#d3d3d3",
"expcolw": "#c6c6c6",
"degree":        1,
"between":        0 
} 
},
{
 "id": "Cdk13",
"size": 2.081506,
"molType": "Gene",
"type": "circle",
"seedArr": "notSeed",
"url": "69562",
"colorb": "#ff4500",
"colorw": "#ff4500",
"x": 581.7875,
"y": 607.2895,
"attributes": {
 "expr": null,
"expcolb": "#d3d3d3",
"expcolw": "#c6c6c6",
"degree":        2,
"between":  5727.27 
} 
},
{
 "id": "Cdr2l",
"size": 2.062133,
"molType": "Gene",
"type": "circle",
"seedArr": "notSeed",
"url": "237988",
"colorb": "#ff4500",
"colorw": "#ff4500",
"x": 640.5387,
"y": 601.8759,
"attributes": {
 "expr": null,
"expcolb": "#d3d3d3",
"expcolw": "#c6c6c6",
"degree":        2,
"between": 4365.945 
} 
},
{
 "id": "Cds2",
"size":        2,
"molType": "Gene",
"type": "circle",
"seedArr": "notSeed",
"url": "110911",
"colorb": "#ff4500",
"colorw": "#ff4500",
"x": 740.6939,
"y": 564.0433,
"attributes": {
 "expr": null,
"expcolb": "#d3d3d3",
"expcolw": "#c6c6c6",
"degree":        1,
"between":        0 
} 
},
{
 "id": "Cebpa",
"size":        2,
"molType": "Gene",
"type": "circle",
"seedArr": "notSeed",
"url": "12606",
"colorb": "#ff4500",
"colorw": "#ff4500",
"x": 339.8321,
"y": 508.5299,
"attributes": {
 "expr": null,
"expcolb": "#d3d3d3",
"expcolw": "#c6c6c6",
"degree":        1,
"between":        0 
} 
},
{
 "id": "Celf1",
"size":        2,
"molType": "Gene",
"type": "circle",
"seedArr": "notSeed",
"url": "13046",
"colorb": "#ff4500",
"colorw": "#ff4500",
"x": 735.5684,
"y": 555.0514,
"attributes": {
 "expr": null,
"expcolb": "#d3d3d3",
"expcolw": "#c6c6c6",
"degree":        1,
"between":        0 
} 
},
{
 "id": "Celsr2",
"size":        2,
"molType": "Gene",
"type": "circle",
"seedArr": "notSeed",
"url": "53883",
"colorb": "#ff4500",
"colorw": "#ff4500",
"x": 751.0186,
"y": 530.9681,
"attributes": {
 "expr": null,
"expcolb": "#d3d3d3",
"expcolw": "#c6c6c6",
"degree":        1,
"between":        0 
} 
},
{
 "id": "Cep350",
"size":        2,
"molType": "Gene",
"type": "circle",
"seedArr": "notSeed",
"url": "74081",
"colorb": "#ff4500",
"colorw": "#ff4500",
"x": 768.0507,
"y": 689.2338,
"attributes": {
 "expr": null,
"expcolb": "#d3d3d3",
"expcolw": "#c6c6c6",
"degree":        1,
"between":        0 
} 
},
{
 "id": "Mlf2",
"size":        2,
"molType": "Gene",
"type": "circle",
"seedArr": "notSeed",
"url": "30853",
"colorb": "#ff4500",
"colorw": "#ff4500",
"x": 638.8953,
"y": 697.6193,
"attributes": {
 "expr": null,
"expcolb": "#d3d3d3",
"expcolw": "#c6c6c6",
"degree":        1,
"between":        0 
} 
},
{
 "id": "Gid4",
"size": 2.034133,
"molType": "Gene",
"type": "circle",
"seedArr": "notSeed",
"url": "66771",
"colorb": "#ff4500",
"colorw": "#ff4500",
"x": 445.3154,
"y": 375.9779,
"attributes": {
 "expr": null,
"expcolb": "#d3d3d3",
"expcolw": "#c6c6c6",
"degree":        2,
"between": 2398.436 
} 
},
{
 "id": "Chd3",
"size":  2.20223,
"molType": "Gene",
"type": "circle",
"seedArr": "notSeed",
"url": "216848",
"colorb": "#ff4500",
"colorw": "#ff4500",
"x": 625.8736,
"y": 521.9225,
"attributes": {
 "expr": null,
"expcolb": "#d3d3d3",
"expcolw": "#c6c6c6",
"degree":        2,
"between": 14210.36 
} 
},
{
 "id": "Glmp",
"size":        2,
"molType": "Gene",
"type": "circle",
"seedArr": "notSeed",
"url": "56700",
"colorb": "#ff4500",
"colorw": "#ff4500",
"x": 686.6039,
"y": 695.4875,
"attributes": {
 "expr": null,
"expcolb": "#d3d3d3",
"expcolw": "#c6c6c6",
"degree":        1,
"between":        0 
} 
},
{
 "id": "Mmp9",
"size": 2.012023,
"molType": "Gene",
"type": "circle",
"seedArr": "notSeed",
"url": "17395",
"colorb": "#ff4500",
"colorw": "#ff4500",
"x": 441.5253,
"y": 431.5037,
"attributes": {
 "expr": null,
"expcolb": "#d3d3d3",
"expcolw": "#c6c6c6",
"degree":        2,
"between":  844.867 
} 
},
{
 "id": "Glrb",
"size":        2,
"molType": "Gene",
"type": "circle",
"seedArr": "notSeed",
"url": "14658",
"colorb": "#ff4500",
"colorw": "#ff4500",
"x": 686.0243,
"y": 572.6068,
"attributes": {
 "expr": null,
"expcolb": "#d3d3d3",
"expcolw": "#c6c6c6",
"degree":        1,
"between":        0 
} 
},
{
 "id": "Chka",
"size":        2,
"molType": "Gene",
"type": "circle",
"seedArr": "notSeed",
"url": "12660",
"colorb": "#ff4500",
"colorw": "#ff4500",
"x": 462.7815,
"y": 359.4218,
"attributes": {
 "expr": null,
"expcolb": "#d3d3d3",
"expcolw": "#c6c6c6",
"degree":        1,
"between":        0 
} 
},
{
 "id": "Chp1",
"size":        2,
"molType": "Gene",
"type": "circle",
"seedArr": "notSeed",
"url": "56398",
"colorb": "#ff4500",
"colorw": "#ff4500",
"x": 803.8115,
"y":  543.089,
"attributes": {
 "expr": null,
"expcolb": "#d3d3d3",
"expcolw": "#c6c6c6",
"degree":        1,
"between":        0 
} 
},
{
 "id": "Tmem130",
"size":        2,
"molType": "Gene",
"type": "circle",
"seedArr": "notSeed",
"url": "243339",
"colorb": "#ff4500",
"colorw": "#ff4500",
"x": 714.9996,
"y": 448.8377,
"attributes": {
 "expr": null,
"expcolb": "#d3d3d3",
"expcolw": "#c6c6c6",
"degree":        1,
"between":        0 
} 
},
{
 "id": "Mrfap1",
"size":        2,
"molType": "Gene",
"type": "circle",
"seedArr": "notSeed",
"url": "67568",
"colorb": "#ff4500",
"colorw": "#ff4500",
"x": 720.5266,
"y": 521.2337,
"attributes": {
 "expr": null,
"expcolb": "#d3d3d3",
"expcolw": "#c6c6c6",
"degree":        1,
"between":        0 
} 
},
{
 "id": "Ckap4",
"size":        2,
"molType": "Gene",
"type": "circle",
"seedArr": "notSeed",
"url": "216197",
"colorb": "#ff4500",
"colorw": "#ff4500",
"x": 672.1728,
"y": 728.7304,
"attributes": {
 "expr": null,
"expcolb": "#d3d3d3",
"expcolw": "#c6c6c6",
"degree":        1,
"between":        0 
} 
},
{
 "id": "Tmem136",
"size":        2,
"molType": "Gene",
"type": "circle",
"seedArr": "notSeed",
"url": "235300",
"colorb": "#ff4500",
"colorw": "#ff4500",
"x": 753.3333,
"y": 713.8021,
"attributes": {
 "expr": null,
"expcolb": "#d3d3d3",
"expcolw": "#c6c6c6",
"degree":        1,
"between":        0 
} 
},
{
 "id": "Clk1",
"size":        2,
"molType": "Gene",
"type": "circle",
"seedArr": "notSeed",
"url": "12747",
"colorb": "#ff4500",
"colorw": "#ff4500",
"x": 760.9237,
"y":  663.203,
"attributes": {
 "expr": null,
"expcolb": "#d3d3d3",
"expcolw": "#c6c6c6",
"degree":        1,
"between":        0 
} 
},
{
 "id": "Msantd1",
"size":        2,
"molType": "Gene",
"type": "circle",
"seedArr": "notSeed",
"url": "403174",
"colorb": "#ff4500",
"colorw": "#ff4500",
"x": 761.2495,
"y": 605.5029,
"attributes": {
 "expr": null,
"expcolb": "#d3d3d3",
"expcolw": "#c6c6c6",
"degree":        1,
"between":        0 
} 
},
{
 "id": "Gnao1",
"size":        2,
"molType": "Gene",
"type": "circle",
"seedArr": "notSeed",
"url": "14681",
"colorb": "#ff4500",
"colorw": "#ff4500",
"x": 847.7837,
"y": 658.9384,
"attributes": {
 "expr": null,
"expcolb": "#d3d3d3",
"expcolw": "#c6c6c6",
"degree":        1,
"between":        0 
} 
},
{
 "id": "Gpd1",
"size":        2,
"molType": "Gene",
"type": "circle",
"seedArr": "notSeed",
"url": "14555",
"colorb": "#ff4500",
"colorw": "#ff4500",
"x": 304.4053,
"y": 765.0846,
"attributes": {
 "expr": null,
"expcolb": "#d3d3d3",
"expcolw": "#c6c6c6",
"degree":        1,
"between":        0 
} 
},
{
 "id": "Gpm6b",
"size":        2,
"molType": "Gene",
"type": "circle",
"seedArr": "notSeed",
"url": "14758",
"colorb": "#ff4500",
"colorw": "#ff4500",
"x": 437.2195,
"y": 369.5574,
"attributes": {
 "expr": null,
"expcolb": "#d3d3d3",
"expcolw": "#c6c6c6",
"degree":        1,
"between":        0 
} 
},
{
 "id": "Cops2",
"size":        2,
"molType": "Gene",
"type": "circle",
"seedArr": "notSeed",
"url": "12848",
"colorb": "#ff4500",
"colorw": "#ff4500",
"x": 589.6589,
"y":  405.655,
"attributes": {
 "expr": null,
"expcolb": "#d3d3d3",
"expcolw": "#c6c6c6",
"degree":        1,
"between":        0 
} 
},
{
 "id": "Coro1a",
"size":        2,
"molType": "Gene",
"type": "circle",
"seedArr": "notSeed",
"url": "12721",
"colorb": "#ff4500",
"colorw": "#ff4500",
"x": 476.9335,
"y": 546.4661,
"attributes": {
 "expr": null,
"expcolb": "#d3d3d3",
"expcolw": "#c6c6c6",
"degree":        1,
"between":        0 
} 
},
{
 "id": "Cpeb2",
"size": 2.062133,
"molType": "Gene",
"type": "circle",
"seedArr": "notSeed",
"url": "231207",
"colorb": "#ff4500",
"colorw": "#ff4500",
"x":  616.635,
"y": 626.0459,
"attributes": {
 "expr": null,
"expcolb": "#d3d3d3",
"expcolw": "#c6c6c6",
"degree":        2,
"between": 4365.945 
} 
},
{
 "id": "Gpr89",
"size":        2,
"molType": "Gene",
"type": "circle",
"seedArr": "notSeed",
"url": "67549",
"colorb": "#ff4500",
"colorw": "#ff4500",
"x": 793.5636,
"y": 600.9461,
"attributes": {
 "expr": null,
"expcolb": "#d3d3d3",
"expcolw": "#c6c6c6",
"degree":        1,
"between":        0 
} 
},
{
 "id": "Gprin3",
"size":        2,
"molType": "Gene",
"type": "circle",
"seedArr": "notSeed",
"url": "243385",
"colorb": "#ff4500",
"colorw": "#ff4500",
"x": 781.8888,
"y": 668.5933,
"attributes": {
 "expr": null,
"expcolb": "#d3d3d3",
"expcolw": "#c6c6c6",
"degree":        1,
"between":        0 
} 
},
{
 "id": "Rnf216",
"size":        2,
"molType": "Gene",
"type": "circle",
"seedArr": "notSeed",
"url": "108086",
"colorb": "#ff4500",
"colorw": "#ff4500",
"x": 699.2655,
"y": 729.8996,
"attributes": {
 "expr": null,
"expcolb": "#d3d3d3",
"expcolw": "#c6c6c6",
"degree":        1,
"between":        0 
} 
},
{
 "id": "Cps1",
"size":        2,
"molType": "Gene",
"type": "circle",
"seedArr": "notSeed",
"url": "227231",
"colorb": "#ff4500",
"colorw": "#ff4500",
"x": 961.6441,
"y": 541.3767,
"attributes": {
 "expr": null,
"expcolb": "#d3d3d3",
"expcolw": "#c6c6c6",
"degree":        1,
"between":        0 
} 
},
{
 "id": "Cpsf2",
"size":        2,
"molType": "Gene",
"type": "circle",
"seedArr": "notSeed",
"url": "51786",
"colorb": "#ff4500",
"colorw": "#ff4500",
"x": 802.8381,
"y":  654.334,
"attributes": {
 "expr": null,
"expcolb": "#d3d3d3",
"expcolw": "#c6c6c6",
"degree":        1,
"between":        0 
} 
},
{
 "id": "N4bp2",
"size":        2,
"molType": "Gene",
"type": "circle",
"seedArr": "notSeed",
"url": "333789",
"colorb": "#ff4500",
"colorw": "#ff4500",
"x": 839.6071,
"y": 681.6904,
"attributes": {
 "expr": null,
"expcolb": "#d3d3d3",
"expcolw": "#c6c6c6",
"degree":        1,
"between":        0 
} 
},
{
 "id": "Crebzf",
"size":        2,
"molType": "Gene",
"type": "circle",
"seedArr": "notSeed",
"url": "233490",
"colorb": "#ff4500",
"colorw": "#ff4500",
"x":  671.948,
"y": 701.1798,
"attributes": {
 "expr": null,
"expcolb": "#d3d3d3",
"expcolw": "#c6c6c6",
"degree":        1,
"between":        0 
} 
},
{
 "id": "Gria4",
"size":        2,
"molType": "Gene",
"type": "circle",
"seedArr": "notSeed",
"url": "14802",
"colorb": "#ff4500",
"colorw": "#ff4500",
"x": 759.1699,
"y": 707.5025,
"attributes": {
 "expr": null,
"expcolb": "#d3d3d3",
"expcolw": "#c6c6c6",
"degree":        1,
"between":        0 
} 
},
{
 "id": "Cry2",
"size":        2,
"molType": "Gene",
"type": "circle",
"seedArr": "notSeed",
"url": "12953",
"colorb": "#ff4500",
"colorw": "#ff4500",
"x":   439.24,
"y": 346.6892,
"attributes": {
 "expr": null,
"expcolb": "#d3d3d3",
"expcolw": "#c6c6c6",
"degree":        1,
"between":        0 
} 
},
{
 "id": "Cs",
"size":        2,
"molType": "Gene",
"type": "circle",
"seedArr": "notSeed",
"url": "12974",
"colorb": "#ff4500",
"colorw": "#ff4500",
"x": 771.3994,
"y": 618.2651,
"attributes": {
 "expr": null,
"expcolb": "#d3d3d3",
"expcolw": "#c6c6c6",
"degree":        1,
"between":        0 
} 
},
{
 "id": "Csmd1",
"size":        2,
"molType": "Gene",
"type": "circle",
"seedArr": "notSeed",
"url": "94109",
"colorb": "#ff4500",
"colorw": "#ff4500",
"x": 741.0547,
"y": 431.6037,
"attributes": {
 "expr": null,
"expcolb": "#d3d3d3",
"expcolw": "#c6c6c6",
"degree":        1,
"between":        0 
} 
},
{
 "id": "Gsr",
"size":        2,
"molType": "Gene",
"type": "circle",
"seedArr": "notSeed",
"url": "14782",
"colorb": "#ff4500",
"colorw": "#ff4500",
"x": 633.8825,
"y": 653.1424,
"attributes": {
 "expr": null,
"expcolb": "#d3d3d3",
"expcolw": "#c6c6c6",
"degree":        1,
"between":        0 
} 
},
{
 "id": "Csnk1e",
"size":        2,
"molType": "Gene",
"type": "circle",
"seedArr": "notSeed",
"url": "27373",
"colorb": "#ff4500",
"colorw": "#ff4500",
"x": 494.8356,
"y": 472.6505,
"attributes": {
 "expr": null,
"expcolb": "#d3d3d3",
"expcolw": "#c6c6c6",
"degree":        1,
"between":        0 
} 
},
{
 "id": "Elavl2",
"size":        2,
"molType": "Gene",
"type": "circle",
"seedArr": "notSeed",
"url": "15569",
"colorb": "#ff4500",
"colorw": "#ff4500",
"x": 798.3298,
"y": 677.7898,
"attributes": {
 "expr": null,
"expcolb": "#d3d3d3",
"expcolw": "#c6c6c6",
"degree":        1,
"between":        0 
} 
},
{
 "id": "Runx1",
"size":        2,
"molType": "Gene",
"type": "circle",
"seedArr": "notSeed",
"url": "12394",
"colorb": "#ff4500",
"colorw": "#ff4500",
"x": 607.4104,
"y": 430.9216,
"attributes": {
 "expr": null,
"expcolb": "#d3d3d3",
"expcolw": "#c6c6c6",
"degree":        1,
"between":        0 
} 
},
{
 "id": "Ctsl",
"size":        2,
"molType": "Gene",
"type": "circle",
"seedArr": "notSeed",
"url": "13039",
"colorb": "#ff4500",
"colorw": "#ff4500",
"x": 796.7004,
"y": 659.8789,
"attributes": {
 "expr": null,
"expcolb": "#d3d3d3",
"expcolw": "#c6c6c6",
"degree":        1,
"between":        0 
} 
},
{
 "id": "Cyfip1",
"size":        2,
"molType": "Gene",
"type": "circle",
"seedArr": "notSeed",
"url": "20430",
"colorb": "#ff4500",
"colorw": "#ff4500",
"x": 372.9931,
"y": 327.4585,
"attributes": {
 "expr": null,
"expcolb": "#d3d3d3",
"expcolw": "#c6c6c6",
"degree":        1,
"between":        0 
} 
},
{
 "id": "Cyp51",
"size":        2,
"molType": "Gene",
"type": "circle",
"seedArr": "notSeed",
"url": "13121",
"colorb": "#ff4500",
"colorw": "#ff4500",
"x": 761.7248,
"y": 737.3542,
"attributes": {
 "expr": null,
"expcolb": "#d3d3d3",
"expcolw": "#c6c6c6",
"degree":        1,
"between":        0 
} 
},
{
 "id": "Sbno1",
"size":        2,
"molType": "Gene",
"type": "circle",
"seedArr": "notSeed",
"url": "243272",
"colorb": "#ff4500",
"colorw": "#ff4500",
"x": 728.4533,
"y": 752.5555,
"attributes": {
 "expr": null,
"expcolb": "#d3d3d3",
"expcolw": "#c6c6c6",
"degree":        1,
"between":        0 
} 
},
{
 "id": "Nf2",
"size": 2.004475,
"molType": "Gene",
"type": "circle",
"seedArr": "notSeed",
"url": "18016",
"colorb": "#ff4500",
"colorw": "#ff4500",
"x": 524.7019,
"y": 557.8673,
"attributes": {
 "expr": null,
"expcolb": "#d3d3d3",
"expcolw": "#c6c6c6",
"degree":        2,
"between": 314.4309 
} 
},
{
 "id": "Kitl",
"size":        2,
"molType": "Gene",
"type": "circle",
"seedArr": "notSeed",
"url": "17311",
"colorb": "#ff4500",
"colorw": "#ff4500",
"x": 829.4207,
"y": 674.7243,
"attributes": {
 "expr": null,
"expcolb": "#d3d3d3",
"expcolw": "#c6c6c6",
"degree":        1,
"between":        0 
} 
},
{
 "id": "Hip1",
"size":        2,
"molType": "Gene",
"type": "circle",
"seedArr": "notSeed",
"url": "215114",
"colorb": "#ff4500",
"colorw": "#ff4500",
"x": 788.3976,
"y": 592.8309,
"attributes": {
 "expr": null,
"expcolb": "#d3d3d3",
"expcolw": "#c6c6c6",
"degree":        1,
"between":        0 
} 
},
{
 "id": "Hipk1",
"size":        2,
"molType": "Gene",
"type": "circle",
"seedArr": "notSeed",
"url": "15257",
"colorb": "#ff4500",
"colorw": "#ff4500",
"x": 792.1196,
"y": 644.0102,
"attributes": {
 "expr": null,
"expcolb": "#d3d3d3",
"expcolw": "#c6c6c6",
"degree":        1,
"between":        0 
} 
},
{
 "id": "Nfia",
"size":        2,
"molType": "Gene",
"type": "circle",
"seedArr": "notSeed",
"url": "18027",
"colorb": "#ff4500",
"colorw": "#ff4500",
"x": 533.1804,
"y": 783.7539,
"attributes": {
 "expr": null,
"expcolb": "#d3d3d3",
"expcolw": "#c6c6c6",
"degree":        1,
"between":        0 
} 
},
{
 "id": "D17Wsu92e",
"size":        2,
"molType": "Gene",
"type": "circle",
"seedArr": "notSeed",
"url": "224647",
"colorb": "#ff4500",
"colorw": "#ff4500",
"x": 752.8064,
"y": 680.8814,
"attributes": {
 "expr": null,
"expcolb": "#d3d3d3",
"expcolw": "#c6c6c6",
"degree":        1,
"between":        0 
} 
},
{
 "id": "D430041D05Rik",
"size":        2,
"molType": "Gene",
"type": "circle",
"seedArr": "notSeed",
"url": "241589",
"colorb": "#ff4500",
"colorw": "#ff4500",
"x": 716.7445,
"y": 576.4479,
"attributes": {
 "expr": null,
"expcolb": "#d3d3d3",
"expcolw": "#c6c6c6",
"degree":        1,
"between":        0 
} 
},
{
 "id": "Scn2a1",
"size":        2,
"molType": "Gene",
"type": "circle",
"seedArr": "notSeed",
"url": "110876",
"colorb": "#ff4500",
"colorw": "#ff4500",
"x": 784.8604,
"y": 580.7711,
"attributes": {
 "expr": null,
"expcolb": "#d3d3d3",
"expcolw": "#c6c6c6",
"degree":        1,
"between":        0 
} 
},
{
 "id": "Hmgcll1",
"size":        2,
"molType": "Gene",
"type": "circle",
"seedArr": "notSeed",
"url": "208982",
"colorb": "#ff4500",
"colorw": "#ff4500",
"x": 790.3325,
"y": 532.6147,
"attributes": {
 "expr": null,
"expcolb": "#d3d3d3",
"expcolw": "#c6c6c6",
"degree":        1,
"between":        0 
} 
},
{
 "id": "Dab1",
"size":        2,
"molType": "Gene",
"type": "circle",
"seedArr": "notSeed",
"url": "13131",
"colorb": "#ff4500",
"colorw": "#ff4500",
"x": 728.7428,
"y": 563.6083,
"attributes": {
 "expr": null,
"expcolb": "#d3d3d3",
"expcolw": "#c6c6c6",
"degree":        1,
"between":        0 
} 
},
{
 "id": "Homer1",
"size": 2.062133,
"molType": "Gene",
"type": "circle",
"seedArr": "notSeed",
"url": "26556",
"colorb": "#ff4500",
"colorw": "#ff4500",
"x": 642.1812,
"y": 559.1042,
"attributes": {
 "expr": null,
"expcolb": "#d3d3d3",
"expcolw": "#c6c6c6",
"degree":        2,
"between": 4365.945 
} 
},
{
 "id": "Sec63",
"size":        2,
"molType": "Gene",
"type": "circle",
"seedArr": "notSeed",
"url": "140740",
"colorb": "#ff4500",
"colorw": "#ff4500",
"x": 771.3141,
"y": 642.1393,
"attributes": {
 "expr": null,
"expcolb": "#d3d3d3",
"expcolw": "#c6c6c6",
"degree":        1,
"between":        0 
} 
},
{
 "id": "Tulp3",
"size":        2,
"molType": "Gene",
"type": "circle",
"seedArr": "notSeed",
"url": "22158",
"colorb": "#ff4500",
"colorw": "#ff4500",
"x": 677.6544,
"y": 582.7357,
"attributes": {
 "expr": null,
"expcolb": "#d3d3d3",
"expcolw": "#c6c6c6",
"degree":        1,
"between":        0 
} 
},
{
 "id": "Dcx",
"size":        2,
"molType": "Gene",
"type": "circle",
"seedArr": "notSeed",
"url": "13193",
"colorb": "#ff4500",
"colorw": "#ff4500",
"x": 746.5535,
"y": 458.6681,
"attributes": {
 "expr": null,
"expcolb": "#d3d3d3",
"expcolw": "#c6c6c6",
"degree":        1,
"between":        0 
} 
},
{
 "id": "Ddit4",
"size": 2.096373,
"molType": "Gene",
"type": "circle",
"seedArr": "notSeed",
"url": "74747",
"colorb": "#ff4500",
"colorw": "#ff4500",
"x": 612.3699,
"y": 537.5771,
"attributes": {
 "expr": null,
"expcolb": "#d3d3d3",
"expcolw": "#c6c6c6",
"degree":        2,
"between": 6771.953 
} 
},
{
 "id": "Hspa12a",
"size":        2,
"molType": "Gene",
"type": "circle",
"seedArr": "notSeed",
"url": "73442",
"colorb": "#ff4500",
"colorw": "#ff4500",
"x":  460.925,
"y": 372.8791,
"attributes": {
 "expr": null,
"expcolb": "#d3d3d3",
"expcolw": "#c6c6c6",
"degree":        1,
"between":        0 
} 
},
{
 "id": "Npat",
"size":        2,
"molType": "Gene",
"type": "circle",
"seedArr": "notSeed",
"url": "244879",
"colorb": "#ff4500",
"colorw": "#ff4500",
"x": 834.0751,
"y": 651.8343,
"attributes": {
 "expr": null,
"expcolb": "#d3d3d3",
"expcolw": "#c6c6c6",
"degree":        1,
"between":        0 
} 
},
{
 "id": "Ddx3y",
"size":        2,
"molType": "Gene",
"type": "circle",
"seedArr": "notSeed",
"url": "26900",
"colorb": "#ff4500",
"colorw": "#ff4500",
"x": 646.8765,
"y": 686.4291,
"attributes": {
 "expr": null,
"expcolb": "#d3d3d3",
"expcolw": "#c6c6c6",
"degree":        1,
"between":        0 
} 
},
{
 "id": "Serinc3",
"size":        2,
"molType": "Gene",
"type": "circle",
"seedArr": "notSeed",
"url": "26943",
"colorb": "#ff4500",
"colorw": "#ff4500",
"x": 707.9114,
"y": 567.6704,
"attributes": {
 "expr": null,
"expcolb": "#d3d3d3",
"expcolw": "#c6c6c6",
"degree":        1,
"between":        0 
} 
},
{
 "id": "Ube2q1",
"size":        2,
"molType": "Gene",
"type": "circle",
"seedArr": "notSeed",
"url": "70093",
"colorb": "#ff4500",
"colorw": "#ff4500",
"x": 766.2157,
"y": 519.1327,
"attributes": {
 "expr": null,
"expcolb": "#d3d3d3",
"expcolw": "#c6c6c6",
"degree":        1,
"between":        0 
} 
},
{
 "id": "Ube2ql1",
"size":        2,
"molType": "Gene",
"type": "circle",
"seedArr": "notSeed",
"url": "76980",
"colorb": "#ff4500",
"colorw": "#ff4500",
"x": 802.0988,
"y": 647.1605,
"attributes": {
 "expr": null,
"expcolb": "#d3d3d3",
"expcolw": "#c6c6c6",
"degree":        1,
"between":        0 
} 
},
{
 "id": "Ide",
"size":        2,
"molType": "Gene",
"type": "circle",
"seedArr": "notSeed",
"url": "15925",
"colorb": "#ff4500",
"colorw": "#ff4500",
"x": 504.7242,
"y": 428.9524,
"attributes": {
 "expr": null,
"expcolb": "#d3d3d3",
"expcolw": "#c6c6c6",
"degree":        1,
"between":        0 
} 
},
{
 "id": "Dgki",
"size":        2,
"molType": "Gene",
"type": "circle",
"seedArr": "notSeed",
"url": "320127",
"colorb": "#ff4500",
"colorw": "#ff4500",
"x": 653.5002,
"y": 651.5302,
"attributes": {
 "expr": null,
"expcolb": "#d3d3d3",
"expcolw": "#c6c6c6",
"degree":        1,
"between":        0 
} 
},
{
 "id": "Dhcr7",
"size":        2,
"molType": "Gene",
"type": "circle",
"seedArr": "notSeed",
"url": "13360",
"colorb": "#ff4500",
"colorw": "#ff4500",
"x": 711.5931,
"y": 645.0765,
"attributes": {
 "expr": null,
"expcolb": "#d3d3d3",
"expcolw": "#c6c6c6",
"degree":        1,
"between":        0 
} 
},
{
 "id": "Igdcc4",
"size": 2.062133,
"molType": "Gene",
"type": "circle",
"seedArr": "notSeed",
"url": "56741",
"colorb": "#ff4500",
"colorw": "#ff4500",
"x": 606.3144,
"y": 595.9369,
"attributes": {
 "expr": null,
"expcolb": "#d3d3d3",
"expcolw": "#c6c6c6",
"degree":        2,
"between": 4365.945 
} 
},
{
 "id": "Dip2a",
"size":        2,
"molType": "Gene",
"type": "circle",
"seedArr": "notSeed",
"url": "64451",
"colorb": "#ff4500",
"colorw": "#ff4500",
"x": 642.2342,
"y":  644.527,
"attributes": {
 "expr": null,
"expcolb": "#d3d3d3",
"expcolw": "#c6c6c6",
"degree":        1,
"between":        0 
} 
},
{
 "id": "Dip2b",
"size": 2.062133,
"molType": "Gene",
"type": "circle",
"seedArr": "notSeed",
"url": "239667",
"colorb": "#ff4500",
"colorw": "#ff4500",
"x": 636.0871,
"y": 607.1029,
"attributes": {
 "expr": null,
"expcolb": "#d3d3d3",
"expcolw": "#c6c6c6",
"degree":        2,
"between": 4365.945 
} 
},
{
 "id": "Diras2",
"size":        2,
"molType": "Gene",
"type": "circle",
"seedArr": "notSeed",
"url": "68203",
"colorb": "#ff4500",
"colorw": "#ff4500",
"x":  662.357,
"y": 569.0768,
"attributes": {
 "expr": null,
"expcolb": "#d3d3d3",
"expcolw": "#c6c6c6",
"degree":        1,
"between":        0 
} 
},
{
 "id": "Dlg2",
"size":        2,
"molType": "Gene",
"type": "circle",
"seedArr": "notSeed",
"url": "23859",
"colorb": "#ff4500",
"colorw": "#ff4500",
"x": 756.4025,
"y": 669.9616,
"attributes": {
 "expr": null,
"expcolb": "#d3d3d3",
"expcolw": "#c6c6c6",
"degree":        1,
"between":        0 
} 
},
{
 "id": "Dlg5",
"size":        2,
"molType": "Gene",
"type": "circle",
"seedArr": "notSeed",
"url": "71228",
"colorb": "#ff4500",
"colorw": "#ff4500",
"x": 734.5063,
"y": 658.1558,
"attributes": {
 "expr": null,
"expcolb": "#d3d3d3",
"expcolw": "#c6c6c6",
"degree":        1,
"between":        0 
} 
},
{
 "id": "Il10",
"size":        2,
"molType": "Gene",
"type": "circle",
"seedArr": "notSeed",
"url": "16153",
"colorb": "#ff4500",
"colorw": "#ff4500",
"x": 485.7653,
"y": 445.2647,
"attributes": {
 "expr": null,
"expcolb": "#d3d3d3",
"expcolw": "#c6c6c6",
"degree":        1,
"between":        0 
} 
},
{
 "id": "Usp22",
"size": 2.062133,
"molType": "Gene",
"type": "circle",
"seedArr": "notSeed",
"url": "216825",
"colorb": "#ff4500",
"colorw": "#ff4500",
"x": 615.4776,
"y": 644.5861,
"attributes": {
 "expr": null,
"expcolb": "#d3d3d3",
"expcolw": "#c6c6c6",
"degree":        2,
"between": 4365.945 
} 
},
{
 "id": "Dmxl1",
"size":        2,
"molType": "Gene",
"type": "circle",
"seedArr": "notSeed",
"url": "240283",
"colorb": "#ff4500",
"colorw": "#ff4500",
"x":  723.086,
"y": 701.0987,
"attributes": {
 "expr": null,
"expcolb": "#d3d3d3",
"expcolw": "#c6c6c6",
"degree":        1,
"between":        0 
} 
},
{
 "id": "Dmxl2",
"size":        2,
"molType": "Gene",
"type": "circle",
"seedArr": "notSeed",
"url": "235380",
"colorb": "#ff4500",
"colorw": "#ff4500",
"x": 787.5417,
"y": 635.5811,
"attributes": {
 "expr": null,
"expcolb": "#d3d3d3",
"expcolw": "#c6c6c6",
"degree":        1,
"between":        0 
} 
},
{
 "id": "Dnm1",
"size":        2,
"molType": "Gene",
"type": "circle",
"seedArr": "notSeed",
"url": "13429",
"colorb": "#ff4500",
"colorw": "#ff4500",
"x": 774.9529,
"y": 598.4185,
"attributes": {
 "expr": null,
"expcolb": "#d3d3d3",
"expcolw": "#c6c6c6",
"degree":        1,
"between":        0 
} 
},
{
 "id": "Dnm1l",
"size":        2,
"molType": "Gene",
"type": "circle",
"seedArr": "notSeed",
"url": "74006",
"colorb": "#ff4500",
"colorw": "#ff4500",
"x": 806.0649,
"y":  690.396,
"attributes": {
 "expr": null,
"expcolb": "#d3d3d3",
"expcolw": "#c6c6c6",
"degree":        1,
"between":        0 
} 
},
{
 "id": "Impad1",
"size": 2.224393,
"molType": "Gene",
"type": "circle",
"seedArr": "notSeed",
"url": "242291",
"colorb": "#ff4500",
"colorw": "#ff4500",
"x": 832.9226,
"y": 554.9072,
"attributes": {
 "expr": null,
"expcolb": "#d3d3d3",
"expcolw": "#c6c6c6",
"degree":        2,
"between": 15767.74 
} 
},
{
 "id": "Dot1l",
"size":        2,
"molType": "Gene",
"type": "circle",
"seedArr": "notSeed",
"url": "208266",
"colorb": "#ff4500",
"colorw": "#ff4500",
"x": 716.0392,
"y": 720.4371,
"attributes": {
 "expr": null,
"expcolb": "#d3d3d3",
"expcolw": "#c6c6c6",
"degree":        1,
"between":        0 
} 
},
{
 "id": "Dph3",
"size":        2,
"molType": "Gene",
"type": "circle",
"seedArr": "notSeed",
"url": "105638",
"colorb": "#ff4500",
"colorw": "#ff4500",
"x": 544.4469,
"y": 269.8222,
"attributes": {
 "expr": null,
"expcolb": "#d3d3d3",
"expcolw": "#c6c6c6",
"degree":        1,
"between":        0 
} 
},
{
 "id": "Vps26a",
"size":        2,
"molType": "Gene",
"type": "circle",
"seedArr": "notSeed",
"url": "30930",
"colorb": "#ff4500",
"colorw": "#ff4500",
"x": 688.6663,
"y":  729.638,
"attributes": {
 "expr": null,
"expcolb": "#d3d3d3",
"expcolw": "#c6c6c6",
"degree":        1,
"between":        0 
} 
},
{
 "id": "Osbpl2",
"size":        2,
"molType": "Gene",
"type": "circle",
"seedArr": "notSeed",
"url": "228983",
"colorb": "#ff4500",
"colorw": "#ff4500",
"x": 699.4161,
"y":  744.115,
"attributes": {
 "expr": null,
"expcolb": "#d3d3d3",
"expcolw": "#c6c6c6",
"degree":        1,
"between":        0 
} 
},
{
 "id": "Stat1",
"size":        2,
"molType": "Gene",
"type": "circle",
"seedArr": "notSeed",
"url": "20846",
"colorb": "#ff4500",
"colorw": "#ff4500",
"x": 536.6996,
"y": 727.9805,
"attributes": {
 "expr": null,
"expcolb": "#d3d3d3",
"expcolw": "#c6c6c6",
"degree":        1,
"between":        0 
} 
},
{
 "id": "Ipo9",
"size":        2,
"molType": "Gene",
"type": "circle",
"seedArr": "notSeed",
"url": "226432",
"colorb": "#ff4500",
"colorw": "#ff4500",
"x": 670.0903,
"y": 546.7236,
"attributes": {
 "expr": null,
"expcolb": "#d3d3d3",
"expcolw": "#c6c6c6",
"degree":        1,
"between":        0 
} 
},
{
 "id": "Dusp26",
"size":        2,
"molType": "Gene",
"type": "circle",
"seedArr": "notSeed",
"url": "66959",
"colorb": "#ff4500",
"colorw": "#ff4500",
"x": 456.3273,
"y": 350.6238,
"attributes": {
 "expr": null,
"expcolb": "#d3d3d3",
"expcolw": "#c6c6c6",
"degree":        1,
"between":        0 
} 
},
{
 "id": "Irgq",
"size":        2,
"molType": "Gene",
"type": "circle",
"seedArr": "notSeed",
"url": "210146",
"colorb": "#ff4500",
"colorw": "#ff4500",
"x": 304.8772,
"y": 700.3343,
"attributes": {
 "expr": null,
"expcolb": "#d3d3d3",
"expcolw": "#c6c6c6",
"degree":        1,
"between":        0 
} 
},
{
 "id": "P2ry1",
"size":        2,
"molType": "Gene",
"type": "circle",
"seedArr": "notSeed",
"url": "18441",
"colorb": "#ff4500",
"colorw": "#ff4500",
"x": 457.2488,
"y": 453.9728,
"attributes": {
 "expr": null,
"expcolb": "#d3d3d3",
"expcolw": "#c6c6c6",
"degree":        1,
"between":        0 
} 
},
{
 "id": "Stradb",
"size":        2,
"molType": "Gene",
"type": "circle",
"seedArr": "notSeed",
"url": "227154",
"colorb": "#ff4500",
"colorw": "#ff4500",
"x": 679.1069,
"y": 718.6558,
"attributes": {
 "expr": null,
"expcolb": "#d3d3d3",
"expcolw": "#c6c6c6",
"degree":        1,
"between":        0 
} 
},
{
 "id": "Lysmd4",
"size":        2,
"molType": "Gene",
"type": "circle",
"seedArr": "notSeed",
"url": "75099",
"colorb": "#ff4500",
"colorw": "#ff4500",
"x": 778.5716,
"y": 692.1105,
"attributes": {
 "expr": null,
"expcolb": "#d3d3d3",
"expcolw": "#c6c6c6",
"degree":        1,
"between":        0 
} 
},
{
 "id": "E2f2",
"size":        2,
"molType": "Gene",
"type": "circle",
"seedArr": "notSeed",
"url": "242705",
"colorb": "#ff4500",
"colorw": "#ff4500",
"x": 408.4263,
"y": 406.9762,
"attributes": {
 "expr": null,
"expcolb": "#d3d3d3",
"expcolw": "#c6c6c6",
"degree":        1,
"between":        0 
} 
},
{
 "id": "E2f3",
"size": 2.050606,
"molType": "Gene",
"type": "circle",
"seedArr": "notSeed",
"url": "13557",
"colorb": "#ff4500",
"colorw": "#ff4500",
"x": 537.7258,
"y": 622.3203,
"attributes": {
 "expr": null,
"expcolb": "#d3d3d3",
"expcolw": "#c6c6c6",
"degree":        2,
"between": 3555.982 
} 
},
{
 "id": "Eaf1",
"size":        2,
"molType": "Gene",
"type": "circle",
"seedArr": "notSeed",
"url": "74427",
"colorb": "#ff4500",
"colorw": "#ff4500",
"x": 660.4451,
"y": 630.0071,
"attributes": {
 "expr": null,
"expcolb": "#d3d3d3",
"expcolw": "#c6c6c6",
"degree":        1,
"between":        0 
} 
},
{
 "id": "Eci1",
"size":        2,
"molType": "Gene",
"type": "circle",
"seedArr": "notSeed",
"url": "13177",
"colorb": "#ff4500",
"colorw": "#ff4500",
"x": 462.5912,
"y": 313.0535,
"attributes": {
 "expr": null,
"expcolb": "#d3d3d3",
"expcolw": "#c6c6c6",
"degree":        1,
"between":        0 
} 
},
{
 "id": "Itsn2",
"size": 2.062133,
"molType": "Gene",
"type": "circle",
"seedArr": "notSeed",
"url": "20403",
"colorb": "#ff4500",
"colorw": "#ff4500",
"x": 635.9217,
"y": 548.6778,
"attributes": {
 "expr": null,
"expcolb": "#d3d3d3",
"expcolw": "#c6c6c6",
"degree":        2,
"between": 4365.945 
} 
},
{
 "id": "Iws1",
"size":        2,
"molType": "Gene",
"type": "circle",
"seedArr": "notSeed",
"url": "73473",
"colorb": "#ff4500",
"colorw": "#ff4500",
"x": 641.2077,
"y": 307.9356,
"attributes": {
 "expr": null,
"expcolb": "#d3d3d3",
"expcolw": "#c6c6c6",
"degree":        1,
"between":        0 
} 
},
{
 "id": "Jakmip2",
"size":        2,
"molType": "Gene",
"type": "circle",
"seedArr": "notSeed",
"url": "76217",
"colorb": "#ff4500",
"colorw": "#ff4500",
"x": 480.6215,
"y": 338.2512,
"attributes": {
 "expr": null,
"expcolb": "#d3d3d3",
"expcolw": "#c6c6c6",
"degree":        1,
"between":        0 
} 
},
{
 "id": "Efna5",
"size":        2,
"molType": "Gene",
"type": "circle",
"seedArr": "notSeed",
"url": "13640",
"colorb": "#ff4500",
"colorw": "#ff4500",
"x": 697.6799,
"y": 446.6393,
"attributes": {
 "expr": null,
"expcolb": "#d3d3d3",
"expcolw": "#c6c6c6",
"degree":        1,
"between":        0 
} 
},
{
 "id": "Egr1",
"size":        2,
"molType": "Gene",
"type": "circle",
"seedArr": "notSeed",
"url": "13653",
"colorb": "#ff4500",
"colorw": "#ff4500",
"x":  843.338,
"y": 602.7194,
"attributes": {
 "expr": null,
"expcolb": "#d3d3d3",
"expcolw": "#c6c6c6",
"degree":        1,
"between":        0 
} 
},
{
 "id": "Kbtbd2",
"size":        2,
"molType": "Gene",
"type": "circle",
"seedArr": "notSeed",
"url": "210973",
"colorb": "#ff4500",
"colorw": "#ff4500",
"x": 659.9571,
"y": 726.4285,
"attributes": {
 "expr": null,
"expcolb": "#d3d3d3",
"expcolw": "#c6c6c6",
"degree":        1,
"between":        0 
} 
},
{
 "id": "Kcnh7",
"size":        2,
"molType": "Gene",
"type": "circle",
"seedArr": "notSeed",
"url": "170738",
"colorb": "#ff4500",
"colorw": "#ff4500",
"x": 715.9589,
"y": 554.9059,
"attributes": {
 "expr": null,
"expcolb": "#d3d3d3",
"expcolw": "#c6c6c6",
"degree":        1,
"between":        0 
} 
},
{
 "id": "Eif5a",
"size":        2,
"molType": "Gene",
"type": "circle",
"seedArr": "notSeed",
"url": "276770",
"colorb": "#ff4500",
"colorw": "#ff4500",
"x": 686.1301,
"y": 482.6283,
"attributes": {
 "expr": null,
"expcolb": "#d3d3d3",
"expcolw": "#c6c6c6",
"degree":        1,
"between":        0 
} 
},
{
 "id": "Kcnj2",
"size":        2,
"molType": "Gene",
"type": "circle",
"seedArr": "notSeed",
"url": "16518",
"colorb": "#ff4500",
"colorw": "#ff4500",
"x": 797.4369,
"y": 557.3946,
"attributes": {
 "expr": null,
"expcolb": "#d3d3d3",
"expcolw": "#c6c6c6",
"degree":        1,
"between":        0 
} 
},
{
 "id": "Elfn2",
"size":        2,
"molType": "Gene",
"type": "circle",
"seedArr": "notSeed",
"url": "207393",
"colorb": "#ff4500",
"colorw": "#ff4500",
"x": 818.6807,
"y": 608.6729,
"attributes": {
 "expr": null,
"expcolb": "#d3d3d3",
"expcolw": "#c6c6c6",
"degree":        1,
"between":        0 
} 
},
{
 "id": "Kcnk1",
"size":        2,
"molType": "Gene",
"type": "circle",
"seedArr": "notSeed",
"url": "16525",
"colorb": "#ff4500",
"colorw": "#ff4500",
"x":  710.486,
"y": 671.1051,
"attributes": {
 "expr": null,
"expcolb": "#d3d3d3",
"expcolw": "#c6c6c6",
"degree":        1,
"between":        0 
} 
},
{
 "id": "Ndfip2",
"size":        2,
"molType": "Gene",
"type": "circle",
"seedArr": "notSeed",
"url": "76273",
"colorb": "#ff4500",
"colorw": "#ff4500",
"x": 681.2587,
"y": 739.3822,
"attributes": {
 "expr": null,
"expcolb": "#d3d3d3",
"expcolw": "#c6c6c6",
"degree":        1,
"between":        0 
} 
},
{
 "id": "Kctd7",
"size": 2.062133,
"molType": "Gene",
"type": "circle",
"seedArr": "notSeed",
"url": "212919",
"colorb": "#ff4500",
"colorw": "#ff4500",
"x": 616.3671,
"y": 596.4702,
"attributes": {
 "expr": null,
"expcolb": "#d3d3d3",
"expcolw": "#c6c6c6",
"degree":        2,
"between": 4365.945 
} 
},
{
 "id": "Emilin2",
"size":        2,
"molType": "Gene",
"type": "circle",
"seedArr": "notSeed",
"url": "246707",
"colorb": "#ff4500",
"colorw": "#ff4500",
"x":   432.44,
"y": 541.9534,
"attributes": {
 "expr": null,
"expcolb": "#d3d3d3",
"expcolw": "#c6c6c6",
"degree":        1,
"between":        0 
} 
},
{
 "id": "Kdelr2",
"size":        2,
"molType": "Gene",
"type": "circle",
"seedArr": "notSeed",
"url": "66913",
"colorb": "#ff4500",
"colorw": "#ff4500",
"x": 774.6493,
"y": 634.6236,
"attributes": {
 "expr": null,
"expcolb": "#d3d3d3",
"expcolw": "#c6c6c6",
"degree":        1,
"between":        0 
} 
},
{
 "id": "Hdx",
"size": 2.062133,
"molType": "Gene",
"type": "circle",
"seedArr": "notSeed",
"url": "245596",
"colorb": "#ff4500",
"colorw": "#ff4500",
"x": 627.7241,
"y": 583.5959,
"attributes": {
 "expr": null,
"expcolb": "#d3d3d3",
"expcolw": "#c6c6c6",
"degree":        2,
"between": 4365.945 
} 
},
{
 "id": "Eno2",
"size":        2,
"molType": "Gene",
"type": "circle",
"seedArr": "notSeed",
"url": "13807",
"colorb": "#ff4500",
"colorw": "#ff4500",
"x": 388.9596,
"y": 526.1395,
"attributes": {
 "expr": null,
"expcolb": "#d3d3d3",
"expcolw": "#c6c6c6",
"degree":        1,
"between":        0 
} 
},
{
 "id": "Entpd7",
"size":        2,
"molType": "Gene",
"type": "circle",
"seedArr": "notSeed",
"url": "93685",
"colorb": "#ff4500",
"colorw": "#ff4500",
"x": 779.3521,
"y":  734.985,
"attributes": {
 "expr": null,
"expcolb": "#d3d3d3",
"expcolw": "#c6c6c6",
"degree":        1,
"between":        0 
} 
},
{
 "id": "Ep300",
"size":        2,
"molType": "Gene",
"type": "circle",
"seedArr": "notSeed",
"url": "328572",
"colorb": "#ff4500",
"colorw": "#ff4500",
"x": 776.2579,
"y": 707.3218,
"attributes": {
 "expr": null,
"expcolb": "#d3d3d3",
"expcolw": "#c6c6c6",
"degree":        1,
"between":        0 
} 
},
{
 "id": "Kit",
"size":        2,
"molType": "Gene",
"type": "circle",
"seedArr": "notSeed",
"url": "16590",
"colorb": "#ff4500",
"colorw": "#ff4500",
"x": 426.7794,
"y": 437.3989,
"attributes": {
 "expr": null,
"expcolb": "#d3d3d3",
"expcolw": "#c6c6c6",
"degree":        1,
"between":        0 
} 
},
{
 "id": "Gabpb2",
"size":        2,
"molType": "Gene",
"type": "circle",
"seedArr": "notSeed",
"url": "213054",
"colorb": "#ff4500",
"colorw": "#ff4500",
"x": 423.6103,
"y": 505.0408,
"attributes": {
 "expr": null,
"expcolb": "#d3d3d3",
"expcolw": "#c6c6c6",
"degree":        1,
"between":        0 
} 
},
{
 "id": "Slc9a2",
"size": 2.062133,
"molType": "Gene",
"type": "circle",
"seedArr": "notSeed",
"url": "226999",
"colorb": "#ff4500",
"colorw": "#ff4500",
"x": 622.9838,
"y": 600.4158,
"attributes": {
 "expr": null,
"expcolb": "#d3d3d3",
"expcolw": "#c6c6c6",
"degree":        2,
"between": 4365.945 
} 
},
{
 "id": "Epha7",
"size":        2,
"molType": "Gene",
"type": "circle",
"seedArr": "notSeed",
"url": "13841",
"colorb": "#ff4500",
"colorw": "#ff4500",
"x":  479.551,
"y": 367.3879,
"attributes": {
 "expr": null,
"expcolb": "#d3d3d3",
"expcolw": "#c6c6c6",
"degree":        1,
"between":        0 
} 
},
{
 "id": "Ephb2",
"size":        2,
"molType": "Gene",
"type": "circle",
"seedArr": "notSeed",
"url": "13844",
"colorb": "#ff4500",
"colorw": "#ff4500",
"x": 820.5001,
"y": 685.0024,
"attributes": {
 "expr": null,
"expcolb": "#d3d3d3",
"expcolw": "#c6c6c6",
"degree":        1,
"between":        0 
} 
},
{
 "id": "Eps15",
"size":        2,
"molType": "Gene",
"type": "circle",
"seedArr": "notSeed",
"url": "13858",
"colorb": "#ff4500",
"colorw": "#ff4500",
"x": 797.2574,
"y": 688.0359,
"attributes": {
 "expr": null,
"expcolb": "#d3d3d3",
"expcolw": "#c6c6c6",
"degree":        1,
"between":        0 
} 
},
{
 "id": "Klhl42",
"size":        2,
"molType": "Gene",
"type": "circle",
"seedArr": "notSeed",
"url": "232539",
"colorb": "#ff4500",
"colorw": "#ff4500",
"x": 797.5273,
"y": 725.5405,
"attributes": {
 "expr": null,
"expcolb": "#d3d3d3",
"expcolw": "#c6c6c6",
"degree":        1,
"between":        0 
} 
},
{
 "id": "Klhl5",
"size":        2,
"molType": "Gene",
"type": "circle",
"seedArr": "notSeed",
"url": "71778",
"colorb": "#ff4500",
"colorw": "#ff4500",
"x": 788.9613,
"y": 554.4224,
"attributes": {
 "expr": null,
"expcolb": "#d3d3d3",
"expcolw": "#c6c6c6",
"degree":        1,
"between":        0 
} 
},
{
 "id": "Ercc6",
"size": 2.062133,
"molType": "Gene",
"type": "circle",
"seedArr": "notSeed",
"url": "319955",
"colorb": "#ff4500",
"colorw": "#ff4500",
"x": 605.2115,
"y": 619.9442,
"attributes": {
 "expr": null,
"expcolb": "#d3d3d3",
"expcolw": "#c6c6c6",
"degree":        2,
"between": 4365.945 
} 
},
{
 "id": "Mex3a",
"size": 2.145095,
"molType": "Gene",
"type": "circle",
"seedArr": "notSeed",
"url": "72640",
"colorb": "#ff4500",
"colorw": "#ff4500",
"x":  489.646,
"y": 456.2777,
"attributes": {
 "expr": null,
"expcolb": "#d3d3d3",
"expcolw": "#c6c6c6",
"degree":        2,
"between": 10195.56 
} 
},
{
 "id": "Pias3",
"size":        2,
"molType": "Gene",
"type": "circle",
"seedArr": "notSeed",
"url": "229615",
"colorb": "#ff4500",
"colorw": "#ff4500",
"x": 331.9549,
"y": 389.7094,
"attributes": {
 "expr": null,
"expcolb": "#d3d3d3",
"expcolw": "#c6c6c6",
"degree":        1,
"between":        0 
} 
},
{
 "id": "Kpnb1",
"size":        2,
"molType": "Gene",
"type": "circle",
"seedArr": "notSeed",
"url": "16211",
"colorb": "#ff4500",
"colorw": "#ff4500",
"x": 830.7733,
"y": 688.3913,
"attributes": {
 "expr": null,
"expcolb": "#d3d3d3",
"expcolw": "#c6c6c6",
"degree":        1,
"between":        0 
} 
},
{
 "id": "L1cam",
"size":        2,
"molType": "Gene",
"type": "circle",
"seedArr": "notSeed",
"url": "16728",
"colorb": "#ff4500",
"colorw": "#ff4500",
"x": 737.2863,
"y":  608.662,
"attributes": {
 "expr": null,
"expcolb": "#d3d3d3",
"expcolw": "#c6c6c6",
"degree":        1,
"between":        0 
} 
},
{
 "id": "Pik3r1",
"size":        2,
"molType": "Gene",
"type": "circle",
"seedArr": "notSeed",
"url": "18708",
"colorb": "#ff4500",
"colorw": "#ff4500",
"x": 337.8923,
"y": 696.7897,
"attributes": {
 "expr": null,
"expcolb": "#d3d3d3",
"expcolw": "#c6c6c6",
"degree":        1,
"between":        0 
} 
},
{
 "id": "Laptm4a",
"size":        2,
"molType": "Gene",
"type": "circle",
"seedArr": "notSeed",
"url": "17775",
"colorb": "#ff4500",
"colorw": "#ff4500",
"x": 645.4434,
"y": 655.1783,
"attributes": {
 "expr": null,
"expcolb": "#d3d3d3",
"expcolw": "#c6c6c6",
"degree":        1,
"between":        0 
} 
},
{
 "id": "Ezh2",
"size":        2,
"molType": "Gene",
"type": "circle",
"seedArr": "notSeed",
"url": "14056",
"colorb": "#ff4500",
"colorw": "#ff4500",
"x": 708.6621,
"y": 587.6663,
"attributes": {
 "expr": null,
"expcolb": "#d3d3d3",
"expcolw": "#c6c6c6",
"degree":        1,
"between":        0 
} 
},
{
 "id": "Thsd7b",
"size":        2,
"molType": "Gene",
"type": "circle",
"seedArr": "notSeed",
"url": "210417",
"colorb": "#ff4500",
"colorw": "#ff4500",
"x": 751.5777,
"y":  616.828,
"attributes": {
 "expr": null,
"expcolb": "#d3d3d3",
"expcolw": "#c6c6c6",
"degree":        1,
"between":        0 
} 
},
{
 "id": "Lhfpl4",
"size": 2.086589,
"molType": "Gene",
"type": "circle",
"seedArr": "notSeed",
"url": "269788",
"colorb": "#ff4500",
"colorw": "#ff4500",
"x": 699.5371,
"y":  541.041,
"attributes": {
 "expr": null,
"expcolb": "#d3d3d3",
"expcolw": "#c6c6c6",
"degree":        2,
"between": 6084.492 
} 
},
{
 "id": "Rb1",
"size":        2,
"molType": "Gene",
"type": "circle",
"seedArr": "notSeed",
"url": "19645",
"colorb": "#ff4500",
"colorw": "#ff4500",
"x": 678.0775,
"y": 356.8851,
"attributes": {
 "expr": null,
"expcolb": "#d3d3d3",
"expcolw": "#c6c6c6",
"degree":        1,
"between":        0 
} 
},
{
 "id": "Fam168b",
"size":        2,
"molType": "Gene",
"type": "circle",
"seedArr": "notSeed",
"url": "214469",
"colorb": "#ff4500",
"colorw": "#ff4500",
"x": 481.6936,
"y": 565.3775,
"attributes": {
 "expr": null,
"expcolb": "#d3d3d3",
"expcolw": "#c6c6c6",
"degree":        1,
"between":        0 
} 
},
{
 "id": "Spock2",
"size":        2,
"molType": "Gene",
"type": "circle",
"seedArr": "notSeed",
"url": "94214",
"colorb": "#ff4500",
"colorw": "#ff4500",
"x": 710.7958,
"y": 730.7676,
"attributes": {
 "expr": null,
"expcolb": "#d3d3d3",
"expcolw": "#c6c6c6",
"degree":        1,
"between":        0 
} 
},
{
 "id": "Lman1",
"size":        2,
"molType": "Gene",
"type": "circle",
"seedArr": "notSeed",
"url": "70361",
"colorb": "#ff4500",
"colorw": "#ff4500",
"x": 745.8935,
"y": 684.9358,
"attributes": {
 "expr": null,
"expcolb": "#d3d3d3",
"expcolw": "#c6c6c6",
"degree":        1,
"between":        0 
} 
},
{
 "id": "Spry1",
"size":        2,
"molType": "Gene",
"type": "circle",
"seedArr": "notSeed",
"url": "24063",
"colorb": "#ff4500",
"colorw": "#ff4500",
"x": 365.6103,
"y": 335.6311,
"attributes": {
 "expr": null,
"expcolb": "#d3d3d3",
"expcolw": "#c6c6c6",
"degree":        1,
"between":        0 
} 
},
{
 "id": "Fam210b",
"size":        2,
"molType": "Gene",
"type": "circle",
"seedArr": "notSeed",
"url": "67017",
"colorb": "#ff4500",
"colorw": "#ff4500",
"x": 732.2016,
"y": 544.6713,
"attributes": {
 "expr": null,
"expcolb": "#d3d3d3",
"expcolw": "#c6c6c6",
"degree":        1,
"between":        0 
} 
},
{
 "id": "Lonrf3",
"size":        2,
"molType": "Gene",
"type": "circle",
"seedArr": "notSeed",
"url": "74365",
"colorb": "#ff4500",
"colorw": "#ff4500",
"x": 636.9142,
"y": 663.2329,
"attributes": {
 "expr": null,
"expcolb": "#d3d3d3",
"expcolw": "#c6c6c6",
"degree":        1,
"between":        0 
} 
},
{
 "id": "Pparg",
"size":        2,
"molType": "Gene",
"type": "circle",
"seedArr": "notSeed",
"url": "19016",
"colorb": "#ff4500",
"colorw": "#ff4500",
"x": 540.7492,
"y": 434.6797,
"attributes": {
 "expr": null,
"expcolb": "#d3d3d3",
"expcolw": "#c6c6c6",
"degree":        1,
"between":        0 
} 
},
{
 "id": "Fam76b",
"size":        2,
"molType": "Gene",
"type": "circle",
"seedArr": "notSeed",
"url": "72826",
"colorb": "#ff4500",
"colorw": "#ff4500",
"x":  742.573,
"y": 631.4735,
"attributes": {
 "expr": null,
"expcolb": "#d3d3d3",
"expcolw": "#c6c6c6",
"degree":        1,
"between":        0 
} 
},
{
 "id": "Fasl",
"size":        2,
"molType": "Gene",
"type": "circle",
"seedArr": "notSeed",
"url": "14103",
"colorb": "#ff4500",
"colorw": "#ff4500",
"x": 386.2456,
"y": 397.3637,
"attributes": {
 "expr": null,
"expcolb": "#d3d3d3",
"expcolw": "#c6c6c6",
"degree":        1,
"between":        0 
} 
},
{
 "id": "Gnl3l",
"size": 2.004475,
"molType": "Gene",
"type": "circle",
"seedArr": "notSeed",
"url": "237107",
"colorb": "#ff4500",
"colorw": "#ff4500",
"x": 503.4373,
"y": 530.8458,
"attributes": {
 "expr": null,
"expcolb": "#d3d3d3",
"expcolw": "#c6c6c6",
"degree":        2,
"between": 314.4309 
} 
},
{
 "id": "Lsamp",
"size": 2.062133,
"molType": "Gene",
"type": "circle",
"seedArr": "notSeed",
"url": "268890",
"colorb": "#ff4500",
"colorw": "#ff4500",
"x": 641.9409,
"y": 606.5572,
"attributes": {
 "expr": null,
"expcolb": "#d3d3d3",
"expcolw": "#c6c6c6",
"degree":        2,
"between": 4365.945 
} 
},
{
 "id": "Fbxo11",
"size":        2,
"molType": "Gene",
"type": "circle",
"seedArr": "notSeed",
"url": "225055",
"colorb": "#ff4500",
"colorw": "#ff4500",
"x": 768.2902,
"y": 709.3735,
"attributes": {
 "expr": null,
"expcolb": "#d3d3d3",
"expcolw": "#c6c6c6",
"degree":        1,
"between":        0 
} 
},
{
 "id": "Stk39",
"size":        2,
"molType": "Gene",
"type": "circle",
"seedArr": "notSeed",
"url": "53416",
"colorb": "#ff4500",
"colorw": "#ff4500",
"x": 697.6693,
"y": 707.6936,
"attributes": {
 "expr": null,
"expcolb": "#d3d3d3",
"expcolw": "#c6c6c6",
"degree":        1,
"between":        0 
} 
},
{
 "id": "Prickle2",
"size":        2,
"molType": "Gene",
"type": "circle",
"seedArr": "notSeed",
"url": "243548",
"colorb": "#ff4500",
"colorw": "#ff4500",
"x":  466.583,
"y": 443.4491,
"attributes": {
 "expr": null,
"expcolb": "#d3d3d3",
"expcolw": "#c6c6c6",
"degree":        1,
"between":        0 
} 
},
{
 "id": "Prkaa1",
"size":        2,
"molType": "Gene",
"type": "circle",
"seedArr": "notSeed",
"url": "105787",
"colorb": "#ff4500",
"colorw": "#ff4500",
"x": 354.1232,
"y":  466.088,
"attributes": {
 "expr": null,
"expcolb": "#d3d3d3",
"expcolw": "#c6c6c6",
"degree":        1,
"between":        0 
} 
},
{
 "id": "Lyrm9",
"size":        2,
"molType": "Gene",
"type": "circle",
"seedArr": "notSeed",
"url": "66274",
"colorb": "#ff4500",
"colorw": "#ff4500",
"x": 284.3866,
"y": 754.6276,
"attributes": {
 "expr": null,
"expcolb": "#d3d3d3",
"expcolw": "#c6c6c6",
"degree":        1,
"between":        0 
} 
},
{
 "id": "Fem1b",
"size":        2,
"molType": "Gene",
"type": "circle",
"seedArr": "notSeed",
"url": "14155",
"colorb": "#ff4500",
"colorw": "#ff4500",
"x": 754.3386,
"y": 582.9734,
"attributes": {
 "expr": null,
"expcolb": "#d3d3d3",
"expcolw": "#c6c6c6",
"degree":        1,
"between":        0 
} 
},
{
 "id": "Macf1",
"size":        2,
"molType": "Gene",
"type": "circle",
"seedArr": "notSeed",
"url": "11426",
"colorb": "#ff4500",
"colorw": "#ff4500",
"x": 745.2258,
"y": 674.3296,
"attributes": {
 "expr": null,
"expcolb": "#d3d3d3",
"expcolw": "#c6c6c6",
"degree":        1,
"between":        0 
} 
},
{
 "id": "Fkbp1a",
"size":        2,
"molType": "Gene",
"type": "circle",
"seedArr": "notSeed",
"url": "14225",
"colorb": "#ff4500",
"colorw": "#ff4500",
"x": 774.9081,
"y": 649.4148,
"attributes": {
 "expr": null,
"expcolb": "#d3d3d3",
"expcolw": "#c6c6c6",
"degree":        1,
"between":        0 
} 
},
{
 "id": "Fkbp1b",
"size":        2,
"molType": "Gene",
"type": "circle",
"seedArr": "notSeed",
"url": "14226",
"colorb": "#ff4500",
"colorw": "#ff4500",
"x": 727.7154,
"y": 692.0007,
"attributes": {
 "expr": null,
"expcolb": "#d3d3d3",
"expcolw": "#c6c6c6",
"degree":        1,
"between":        0 
} 
},
{
 "id": "Flrt2",
"size":        2,
"molType": "Gene",
"type": "circle",
"seedArr": "notSeed",
"url": "399558",
"colorb": "#ff4500",
"colorw": "#ff4500",
"x": 470.6477,
"y": 323.4891,
"attributes": {
 "expr": null,
"expcolb": "#d3d3d3",
"expcolw": "#c6c6c6",
"degree":        1,
"between":        0 
} 
},
{
 "id": "Map2",
"size":        2,
"molType": "Gene",
"type": "circle",
"seedArr": "notSeed",
"url": "17756",
"colorb": "#ff4500",
"colorw": "#ff4500",
"x": 751.0235,
"y": 608.4459,
"attributes": {
 "expr": null,
"expcolb": "#d3d3d3",
"expcolw": "#c6c6c6",
"degree":        1,
"between":        0 
} 
},
{
 "id": "Map3k1",
"size":        2,
"molType": "Gene",
"type": "circle",
"seedArr": "notSeed",
"url": "26401",
"colorb": "#ff4500",
"colorw": "#ff4500",
"x": 391.3882,
"y": 355.3167,
"attributes": {
 "expr": null,
"expcolb": "#d3d3d3",
"expcolw": "#c6c6c6",
"degree":        1,
"between":        0 
} 
},
{
 "id": "Fnta",
"size":        2,
"molType": "Gene",
"type": "circle",
"seedArr": "notSeed",
"url": "14272",
"colorb": "#ff4500",
"colorw": "#ff4500",
"x": 491.7028,
"y": 276.2705,
"attributes": {
 "expr": null,
"expcolb": "#d3d3d3",
"expcolw": "#c6c6c6",
"degree":        1,
"between":        0 
} 
},
{
 "id": "Map4k4",
"size":        2,
"molType": "Gene",
"type": "circle",
"seedArr": "notSeed",
"url": "26921",
"colorb": "#ff4500",
"colorw": "#ff4500",
"x": 394.7148,
"y": 609.9533,
"attributes": {
 "expr": null,
"expcolb": "#d3d3d3",
"expcolw": "#c6c6c6",
"degree":        1,
"between":        0 
} 
},
{
 "id": "Map7d1",
"size":        2,
"molType": "Gene",
"type": "circle",
"seedArr": "notSeed",
"url": "245877",
"colorb": "#ff4500",
"colorw": "#ff4500",
"x": 326.8375,
"y": 472.5387,
"attributes": {
 "expr": null,
"expcolb": "#d3d3d3",
"expcolw": "#c6c6c6",
"degree":        1,
"between":        0 
} 
},
{
 "id": "Psip1",
"size":        2,
"molType": "Gene",
"type": "circle",
"seedArr": "notSeed",
"url": "101739",
"colorb": "#ff4500",
"colorw": "#ff4500",
"x": 780.7035,
"y": 619.5945,
"attributes": {
 "expr": null,
"expcolb": "#d3d3d3",
"expcolw": "#c6c6c6",
"degree":        1,
"between":        0 
} 
},
{
 "id": "Syt2",
"size":        2,
"molType": "Gene",
"type": "circle",
"seedArr": "notSeed",
"url": "20980",
"colorb": "#ff4500",
"colorw": "#ff4500",
"x": 679.0331,
"y": 590.8486,
"attributes": {
 "expr": null,
"expcolb": "#d3d3d3",
"expcolw": "#c6c6c6",
"degree":        1,
"between":        0 
} 
},
{
 "id": "Foxk1",
"size":        2,
"molType": "Gene",
"type": "circle",
"seedArr": "notSeed",
"url": "17425",
"colorb": "#ff4500",
"colorw": "#ff4500",
"x": 515.6943,
"y": 707.3682,
"attributes": {
 "expr": null,
"expcolb": "#d3d3d3",
"expcolw": "#c6c6c6",
"degree":        1,
"between":        0 
} 
},
{
 "id": "Foxn3",
"size":        2,
"molType": "Gene",
"type": "circle",
"seedArr": "notSeed",
"url": "71375",
"colorb": "#ff4500",
"colorw": "#ff4500",
"x": 603.8946,
"y": 320.4663,
"attributes": {
 "expr": null,
"expcolb": "#d3d3d3",
"expcolw": "#c6c6c6",
"degree":        1,
"between":        0 
} 
},
{
 "id": "Foxp1",
"size":        2,
"molType": "Gene",
"type": "circle",
"seedArr": "notSeed",
"url": "108655",
"colorb": "#ff4500",
"colorw": "#ff4500",
"x": 569.1925,
"y": 362.6742,
"attributes": {
 "expr": null,
"expcolb": "#d3d3d3",
"expcolw": "#c6c6c6",
"degree":        1,
"between":        0 
} 
},
{
 "id": "Pten",
"size": 2.417532,
"molType": "Gene",
"type": "circle",
"seedArr": "notSeed",
"url": "19211",
"colorb": "#ff4500",
"colorw": "#ff4500",
"x": 544.5565,
"y": 469.5408,
"attributes": {
 "expr": null,
"expcolb": "#d3d3d3",
"expcolw": "#c6c6c6",
"degree":        4,
"between": 29339.27 
} 
},
{
 "id": "Marcksl1",
"size":        2,
"molType": "Gene",
"type": "circle",
"seedArr": "notSeed",
"url": "17357",
"colorb": "#ff4500",
"colorw": "#ff4500",
"x":  712.644,
"y":  528.951,
"attributes": {
 "expr": null,
"expcolb": "#d3d3d3",
"expcolw": "#c6c6c6",
"degree":        1,
"between":        0 
} 
},
{
 "id": "Ptprd",
"size": 2.062133,
"molType": "Gene",
"type": "circle",
"seedArr": "notSeed",
"url": "19266",
"colorb": "#ff4500",
"colorw": "#ff4500",
"x": 629.2546,
"y":  572.863,
"attributes": {
 "expr": null,
"expcolb": "#d3d3d3",
"expcolw": "#c6c6c6",
"degree":        2,
"between": 4365.945 
} 
},
{
 "id": "Tbc1d23",
"size":        2,
"molType": "Gene",
"type": "circle",
"seedArr": "notSeed",
"url": "67581",
"colorb": "#ff4500",
"colorw": "#ff4500",
"x": 687.8773,
"y": 706.6043,
"attributes": {
 "expr": null,
"expcolb": "#d3d3d3",
"expcolw": "#c6c6c6",
"degree":        1,
"between":        0 
} 
},
{
 "id": "Ptprg",
"size":        2,
"molType": "Gene",
"type": "circle",
"seedArr": "notSeed",
"url": "19270",
"colorb": "#ff4500",
"colorw": "#ff4500",
"x":  672.385,
"y": 666.5359,
"attributes": {
 "expr": null,
"expcolb": "#d3d3d3",
"expcolw": "#c6c6c6",
"degree":        1,
"between":        0 
} 
},
{
 "id": "Gabrg3",
"size":        2,
"molType": "Gene",
"type": "circle",
"seedArr": "notSeed",
"url": "14407",
"colorb": "#ff4500",
"colorw": "#ff4500",
"x": 736.8869,
"y": 706.6197,
"attributes": {
 "expr": null,
"expcolb": "#d3d3d3",
"expcolw": "#c6c6c6",
"degree":        1,
"between":        0 
} 
},
{
 "id": "Tcf4",
"size": 2.463211,
"molType": "Gene",
"type": "circle",
"seedArr": "notSeed",
"url": "21413",
"colorb": "#ff4500",
"colorw": "#ff4500",
"x": 636.9558,
"y": 471.4489,
"attributes": {
 "expr": null,
"expcolb": "#d3d3d3",
"expcolw": "#c6c6c6",
"degree":        4,
"between":    32549 
} 
},
{
 "id": "Galnt7",
"size":        2,
"molType": "Gene",
"type": "circle",
"seedArr": "notSeed",
"url": "108150",
"colorb": "#ff4500",
"colorw": "#ff4500",
"x":  755.746,
"y":  593.775,
"attributes": {
 "expr": null,
"expcolb": "#d3d3d3",
"expcolw": "#c6c6c6",
"degree":        1,
"between":        0 
} 
},
{
 "id": "Meox2",
"size":        2,
"molType": "Gene",
"type": "circle",
"seedArr": "notSeed",
"url": "17286",
"colorb": "#ff4500",
"colorw": "#ff4500",
"x": 464.7347,
"y": 774.6923,
"attributes": {
 "expr": null,
"expcolb": "#d3d3d3",
"expcolw": "#c6c6c6",
"degree":        1,
"between":        0 
} 
},
{
 "id": "Mesdc2",
"size": 2.081506,
"molType": "Gene",
"type": "circle",
"seedArr": "notSeed",
"url": "67943",
"colorb": "#ff4500",
"colorw": "#ff4500",
"x":   572.55,
"y": 606.2023,
"attributes": {
 "expr": null,
"expcolb": "#d3d3d3",
"expcolw": "#c6c6c6",
"degree":        2,
"between":  5727.27 
} 
},
{
 "id": "Sdc2",
"size":        2,
"molType": "Gene",
"type": "circle",
"seedArr": "notSeed",
"url": "15529",
"colorb": "#ff4500",
"colorw": "#ff4500",
"x": 781.5024,
"y": 627.7119,
"attributes": {
 "expr": null,
"expcolb": "#d3d3d3",
"expcolw": "#c6c6c6",
"degree":        1,
"between":        0 
} 
},
{
 "id": "Gcnt1",
"size":        2,
"molType": "Gene",
"type": "circle",
"seedArr": "notSeed",
"url": "14537",
"colorb": "#ff4500",
"colorw": "#ff4500",
"x": 719.8348,
"y": 639.3821,
"attributes": {
 "expr": null,
"expcolb": "#d3d3d3",
"expcolw": "#c6c6c6",
"degree":        1,
"between":        0 
} 
},
{
 "id": "Mfsd4",
"size":        2,
"molType": "Gene",
"type": "circle",
"seedArr": "notSeed",
"url": "213006",
"colorb": "#ff4500",
"colorw": "#ff4500",
"x": 440.3852,
"y": 470.3319,
"attributes": {
 "expr": null,
"expcolb": "#d3d3d3",
"expcolw": "#c6c6c6",
"degree":        1,
"between":        0 
} 
},
{
 "id": "Mgat3",
"size":        2,
"molType": "Gene",
"type": "circle",
"seedArr": "notSeed",
"url": "17309",
"colorb": "#ff4500",
"colorw": "#ff4500",
"x": 456.1271,
"y": 337.9422,
"attributes": {
 "expr": null,
"expcolb": "#d3d3d3",
"expcolw": "#c6c6c6",
"degree":        1,
"between":        0 
} 
},
{
 "id": "Mgat4a",
"size": 2.080082,
"molType": "Gene",
"type": "circle",
"seedArr": "notSeed",
"url": "269181",
"colorb": "#ff4500",
"colorw": "#ff4500",
"x": 619.1251,
"y": 669.4932,
"attributes": {
 "expr": null,
"expcolb": "#d3d3d3",
"expcolw": "#c6c6c6",
"degree":        2,
"between": 5627.229 
} 
},
{
 "id": "Tgfbr3",
"size": 2.161409,
"molType": "Gene",
"type": "circle",
"seedArr": "notSeed",
"url": "21814",
"colorb": "#ff4500",
"colorw": "#ff4500",
"x":  445.187,
"y": 500.5394,
"attributes": {
 "expr": null,
"expcolb": "#d3d3d3",
"expcolw": "#c6c6c6",
"degree":        2,
"between": 11341.91 
} 
},
{
 "id": "Mllt11",
"size":        2,
"molType": "Gene",
"type": "circle",
"seedArr": "notSeed",
"url": "56772",
"colorb": "#ff4500",
"colorw": "#ff4500",
"x": 801.7401,
"y": 616.2046,
"attributes": {
 "expr": null,
"expcolb": "#d3d3d3",
"expcolw": "#c6c6c6",
"degree":        1,
"between":        0 
} 
},
{
 "id": "Rapgef6",
"size":        2,
"molType": "Gene",
"type": "circle",
"seedArr": "notSeed",
"url": "192786",
"colorb": "#ff4500",
"colorw": "#ff4500",
"x": 719.7107,
"y": 607.9538,
"attributes": {
 "expr": null,
"expcolb": "#d3d3d3",
"expcolw": "#c6c6c6",
"degree":        1,
"between":        0 
} 
},
{
 "id": "Mmp16",
"size":        2,
"molType": "Gene",
"type": "circle",
"seedArr": "notSeed",
"url": "17389",
"colorb": "#ff4500",
"colorw": "#ff4500",
"x":  841.574,
"y":  588.873,
"attributes": {
 "expr": null,
"expcolb": "#d3d3d3",
"expcolw": "#c6c6c6",
"degree":        1,
"between":        0 
} 
},
{
 "id": "Glb1",
"size":        2,
"molType": "Gene",
"type": "circle",
"seedArr": "notSeed",
"url": "12091",
"colorb": "#ff4500",
"colorw": "#ff4500",
"x": 705.1497,
"y": 661.3524,
"attributes": {
 "expr": null,
"expcolb": "#d3d3d3",
"expcolw": "#c6c6c6",
"degree":        1,
"between":        0 
} 
},
{
 "id": "Glce",
"size":        2,
"molType": "Gene",
"type": "circle",
"seedArr": "notSeed",
"url": "93683",
"colorb": "#ff4500",
"colorw": "#ff4500",
"x": 787.0663,
"y": 661.4996,
"attributes": {
 "expr": null,
"expcolb": "#d3d3d3",
"expcolw": "#c6c6c6",
"degree":        1,
"between":        0 
} 
},
{
 "id": "Ubr3",
"size": 2.105556,
"molType": "Gene",
"type": "circle",
"seedArr": "notSeed",
"url": "68795",
"colorb": "#ff4500",
"colorw": "#ff4500",
"x": 625.5697,
"y": 489.0194,
"attributes": {
 "expr": null,
"expcolb": "#d3d3d3",
"expcolw": "#c6c6c6",
"degree":        2,
"between": 7417.224 
} 
},
{
 "id": "Moap1",
"size":        2,
"molType": "Gene",
"type": "circle",
"seedArr": "notSeed",
"url": "64113",
"colorb": "#ff4500",
"colorw": "#ff4500",
"x": 396.5184,
"y": 414.7747,
"attributes": {
 "expr": null,
"expcolb": "#d3d3d3",
"expcolw": "#c6c6c6",
"degree":        1,
"between":        0 
} 
},
{
 "id": "Mob1a",
"size":        2,
"molType": "Gene",
"type": "circle",
"seedArr": "notSeed",
"url": null,
"colorb": "#ff4500",
"colorw": "#ff4500",
"x": 704.6582,
"y": 577.5362,
"attributes": {
 "expr": null,
"expcolb": "#d3d3d3",
"expcolw": "#c6c6c6",
"degree":        1,
"between":        0 
} 
},
{
 "id": "Mob1b",
"size":        2,
"molType": "Gene",
"type": "circle",
"seedArr": "notSeed",
"url": "68473",
"colorb": "#ff4500",
"colorw": "#ff4500",
"x": 673.6309,
"y": 598.5059,
"attributes": {
 "expr": null,
"expcolb": "#d3d3d3",
"expcolw": "#c6c6c6",
"degree":        1,
"between":        0 
} 
},
{
 "id": "Tln2",
"size":        2,
"molType": "Gene",
"type": "circle",
"seedArr": "notSeed",
"url": "70549",
"colorb": "#ff4500",
"colorw": "#ff4500",
"x": 363.8202,
"y": 711.1388,
"attributes": {
 "expr": null,
"expcolb": "#d3d3d3",
"expcolw": "#c6c6c6",
"degree":        1,
"between":        0 
} 
},
{
 "id": "Ubxn2a",
"size":        2,
"molType": "Gene",
"type": "circle",
"seedArr": "notSeed",
"url": "217379",
"colorb": "#ff4500",
"colorw": "#ff4500",
"x": 524.0563,
"y":   270.57,
"attributes": {
 "expr": null,
"expcolb": "#d3d3d3",
"expcolw": "#c6c6c6",
"degree":        1,
"between":        0 
} 
},
{
 "id": "Tmc7",
"size":        2,
"molType": "Gene",
"type": "circle",
"seedArr": "notSeed",
"url": "209760",
"colorb": "#ff4500",
"colorw": "#ff4500",
"x": 898.7826,
"y": 498.6572,
"attributes": {
 "expr": null,
"expcolb": "#d3d3d3",
"expcolw": "#c6c6c6",
"degree":        1,
"between":        0 
} 
},
{
 "id": "Rbfox2",
"size":        2,
"molType": "Gene",
"type": "circle",
"seedArr": "notSeed",
"url": "93686",
"colorb": "#ff4500",
"colorw": "#ff4500",
"x": 656.8617,
"y": 463.4737,
"attributes": {
 "expr": null,
"expcolb": "#d3d3d3",
"expcolw": "#c6c6c6",
"degree":        1,
"between":        0 
} 
},
{
 "id": "Nrsn1",
"size":        2,
"molType": "Gene",
"type": "circle",
"seedArr": "notSeed",
"url": "22360",
"colorb": "#ff4500",
"colorw": "#ff4500",
"x": 685.6744,
"y": 530.6014,
"attributes": {
 "expr": null,
"expcolb": "#d3d3d3",
"expcolw": "#c6c6c6",
"degree":        1,
"between":        0 
} 
},
{
 "id": "Gm15800",
"size":        2,
"molType": "Gene",
"type": "circle",
"seedArr": "notSeed",
"url": "269700",
"colorb": "#ff4500",
"colorw": "#ff4500",
"x": 813.2053,
"y": 672.5974,
"attributes": {
 "expr": null,
"expcolb": "#d3d3d3",
"expcolw": "#c6c6c6",
"degree":        1,
"between":        0 
} 
},
{
 "id": "Nudt19",
"size":        2,
"molType": "Gene",
"type": "circle",
"seedArr": "notSeed",
"url": "110959",
"colorb": "#ff4500",
"colorw": "#ff4500",
"x": 724.9363,
"y": 551.6272,
"attributes": {
 "expr": null,
"expcolb": "#d3d3d3",
"expcolw": "#c6c6c6",
"degree":        1,
"between":        0 
} 
},
{
 "id": "Mrpl35",
"size":        2,
"molType": "Gene",
"type": "circle",
"seedArr": "notSeed",
"url": "66223",
"colorb": "#ff4500",
"colorw": "#ff4500",
"x":  513.308,
"y": 437.6792,
"attributes": {
 "expr": null,
"expcolb": "#d3d3d3",
"expcolw": "#c6c6c6",
"degree":        1,
"between":        0 
} 
},
{
 "id": "Rdh13",
"size":        2,
"molType": "Gene",
"type": "circle",
"seedArr": "notSeed",
"url": "108841",
"colorb": "#ff4500",
"colorw": "#ff4500",
"x": 723.8704,
"y": 619.4686,
"attributes": {
 "expr": null,
"expcolb": "#d3d3d3",
"expcolw": "#c6c6c6",
"degree":        1,
"between":        0 
} 
},
{
 "id": "Grin3a",
"size":        2,
"molType": "Gene",
"type": "circle",
"seedArr": "notSeed",
"url": "242443",
"colorb": "#ff4500",
"colorw": "#ff4500",
"x": 814.8945,
"y": 636.4441,
"attributes": {
 "expr": null,
"expcolb": "#d3d3d3",
"expcolw": "#c6c6c6",
"degree":        1,
"between":        0 
} 
},
{
 "id": "Pom121",
"size":        2,
"molType": "Gene",
"type": "circle",
"seedArr": "notSeed",
"url": "107939",
"colorb": "#ff4500",
"colorw": "#ff4500",
"x": 668.5596,
"y":  581.203,
"attributes": {
 "expr": null,
"expcolb": "#d3d3d3",
"expcolw": "#c6c6c6",
"degree":        1,
"between":        0 
} 
},
{
 "id": "Srprb",
"size":        2,
"molType": "Gene",
"type": "circle",
"seedArr": "notSeed",
"url": "20818",
"colorb": "#ff4500",
"colorw": "#ff4500",
"x": 714.7146,
"y": 615.6445,
"attributes": {
 "expr": null,
"expcolb": "#d3d3d3",
"expcolw": "#c6c6c6",
"degree":        1,
"between":        0 
} 
},
{
 "id": "Msi2",
"size": 2.004475,
"molType": "Gene",
"type": "circle",
"seedArr": "notSeed",
"url": "76626",
"colorb": "#ff4500",
"colorw": "#ff4500",
"x": 486.1273,
"y": 538.3183,
"attributes": {
 "expr": null,
"expcolb": "#d3d3d3",
"expcolw": "#c6c6c6",
"degree":        2,
"between": 314.4309 
} 
},
{
 "id": "Gnaq",
"size":        2,
"molType": "Gene",
"type": "circle",
"seedArr": "notSeed",
"url": "14682",
"colorb": "#ff4500",
"colorw": "#ff4500",
"x": 687.0272,
"y": 654.1968,
"attributes": {
 "expr": null,
"expcolb": "#d3d3d3",
"expcolw": "#c6c6c6",
"degree":        1,
"between":        0 
} 
},
{
 "id": "Gnb4",
"size":        2,
"molType": "Gene",
"type": "circle",
"seedArr": "notSeed",
"url": "14696",
"colorb": "#ff4500",
"colorw": "#ff4500",
"x": 762.4635,
"y": 680.1674,
"attributes": {
 "expr": null,
"expcolb": "#d3d3d3",
"expcolw": "#c6c6c6",
"degree":        1,
"between":        0 
} 
},
{
 "id": "Gne",
"size":        2,
"molType": "Gene",
"type": "circle",
"seedArr": "notSeed",
"url": "50798",
"colorb": "#ff4500",
"colorw": "#ff4500",
"x":  703.266,
"y": 560.8749,
"attributes": {
 "expr": null,
"expcolb": "#d3d3d3",
"expcolw": "#c6c6c6",
"degree":        1,
"between":        0 
} 
},
{
 "id": "Gng12",
"size":        2,
"molType": "Gene",
"type": "circle",
"seedArr": "notSeed",
"url": "14701",
"colorb": "#ff4500",
"colorw": "#ff4500",
"x": 685.9433,
"y": 564.2715,
"attributes": {
 "expr": null,
"expcolb": "#d3d3d3",
"expcolw": "#c6c6c6",
"degree":        1,
"between":        0 
} 
},
{
 "id": "Gns",
"size":  2.11909,
"molType": "Gene",
"type": "circle",
"seedArr": "notSeed",
"url": "75612",
"colorb": "#ff4500",
"colorw": "#ff4500",
"x": 546.1695,
"y": 516.4011,
"attributes": {
 "expr": null,
"expcolb": "#d3d3d3",
"expcolw": "#c6c6c6",
"degree":        2,
"between": 8368.227 
} 
},
{
 "id": "Rhobtb3",
"size":        2,
"molType": "Gene",
"type": "circle",
"seedArr": "notSeed",
"url": "73296",
"colorb": "#ff4500",
"colorw": "#ff4500",
"x": 756.6156,
"y": 688.8506,
"attributes": {
 "expr": null,
"expcolb": "#d3d3d3",
"expcolw": "#c6c6c6",
"degree":        1,
"between":        0 
} 
},
{
 "id": "Golm1",
"size":        2,
"molType": "Gene",
"type": "circle",
"seedArr": "notSeed",
"url": "105348",
"colorb": "#ff4500",
"colorw": "#ff4500",
"x": 753.9482,
"y": 547.6601,
"attributes": {
 "expr": null,
"expcolb": "#d3d3d3",
"expcolw": "#c6c6c6",
"degree":        1,
"between":        0 
} 
},
{
 "id": "Ppp1r9b",
"size":        2,
"molType": "Gene",
"type": "circle",
"seedArr": "notSeed",
"url": "217124",
"colorb": "#ff4500",
"colorw": "#ff4500",
"x": 758.1514,
"y": 697.4814,
"attributes": {
 "expr": null,
"expcolb": "#d3d3d3",
"expcolw": "#c6c6c6",
"degree":        1,
"between":        0 
} 
},
{
 "id": "Gpam",
"size":        2,
"molType": "Gene",
"type": "circle",
"seedArr": "notSeed",
"url": "14732",
"colorb": "#ff4500",
"colorw": "#ff4500",
"x": 791.3717,
"y": 693.6937,
"attributes": {
 "expr": null,
"expcolb": "#d3d3d3",
"expcolw": "#c6c6c6",
"degree":        1,
"between":        0 
} 
},
{
 "id": "Rmnd5a",
"size":        2,
"molType": "Gene",
"type": "circle",
"seedArr": "notSeed",
"url": "68477",
"colorb": "#ff4500",
"colorw": "#ff4500",
"x": 351.0189,
"y": 408.9095,
"attributes": {
 "expr": null,
"expcolb": "#d3d3d3",
"expcolw": "#c6c6c6",
"degree":        1,
"between":        0 
} 
},
{
 "id": "Rnf138",
"size":        2,
"molType": "Gene",
"type": "circle",
"seedArr": "notSeed",
"url": "56515",
"colorb": "#ff4500",
"colorw": "#ff4500",
"x": 656.1836,
"y": 716.4003,
"attributes": {
 "expr": null,
"expcolb": "#d3d3d3",
"expcolw": "#c6c6c6",
"degree":        1,
"between":        0 
} 
},
{
 "id": "Zfyve27",
"size":        2,
"molType": "Gene",
"type": "circle",
"seedArr": "notSeed",
"url": "319740",
"colorb": "#ff4500",
"colorw": "#ff4500",
"x":   548.27,
"y": 353.7785,
"attributes": {
 "expr": null,
"expcolb": "#d3d3d3",
"expcolw": "#c6c6c6",
"degree":        1,
"between":        0 
} 
},
{
 "id": "Wdr37",
"size":        2,
"molType": "Gene",
"type": "circle",
"seedArr": "notSeed",
"url": "207615",
"colorb": "#ff4500",
"colorw": "#ff4500",
"x": 709.1155,
"y":  703.033,
"attributes": {
 "expr": null,
"expcolb": "#d3d3d3",
"expcolw": "#c6c6c6",
"degree":        1,
"between":        0 
} 
},
{
 "id": "Pabpc5",
"size":        2,
"molType": "Gene",
"type": "circle",
"seedArr": "notSeed",
"url": "93728",
"colorb": "#ff4500",
"colorw": "#ff4500",
"x": 536.2467,
"y": 344.4872,
"attributes": {
 "expr": null,
"expcolb": "#d3d3d3",
"expcolw": "#c6c6c6",
"degree":        1,
"between":        0 
} 
},
{
 "id": "Gprc5b",
"size":        2,
"molType": "Gene",
"type": "circle",
"seedArr": "notSeed",
"url": "64297",
"colorb": "#ff4500",
"colorw": "#ff4500",
"x": 604.1045,
"y": 410.2811,
"attributes": {
 "expr": null,
"expcolb": "#d3d3d3",
"expcolw": "#c6c6c6",
"degree":        1,
"between":        0 
} 
},
{
 "id": "Mysm1",
"size":        2,
"molType": "Gene",
"type": "circle",
"seedArr": "notSeed",
"url": "320713",
"colorb": "#ff4500",
"colorw": "#ff4500",
"x": 808.5207,
"y": 557.5179,
"attributes": {
 "expr": null,
"expcolb": "#d3d3d3",
"expcolw": "#c6c6c6",
"degree":        1,
"between":        0 
} 
},
{
 "id": "Itgb1",
"size":        2,
"molType": "Gene",
"type": "circle",
"seedArr": "notSeed",
"url": "16412",
"colorb": "#ff4500",
"colorw": "#ff4500",
"x": 738.3544,
"y":  688.293,
"attributes": {
 "expr": null,
"expcolb": "#d3d3d3",
"expcolw": "#c6c6c6",
"degree":        1,
"between":        0 
} 
},
{
 "id": "Tnrc6b",
"size":        2,
"molType": "Gene",
"type": "circle",
"seedArr": "notSeed",
"url": "213988",
"colorb": "#ff4500",
"colorw": "#ff4500",
"x": 413.9181,
"y": 607.9125,
"attributes": {
 "expr": null,
"expcolb": "#d3d3d3",
"expcolw": "#c6c6c6",
"degree":        1,
"between":        0 
} 
},
{
 "id": "Gria2",
"size": 2.062133,
"molType": "Gene",
"type": "circle",
"seedArr": "notSeed",
"url": "14800",
"colorb": "#ff4500",
"colorw": "#ff4500",
"x": 638.2542,
"y": 595.2086,
"attributes": {
 "expr": null,
"expcolb": "#d3d3d3",
"expcolw": "#c6c6c6",
"degree":        2,
"between": 4365.945 
} 
},
{
 "id": "Nacc2",
"size":        2,
"molType": "Gene",
"type": "circle",
"seedArr": "notSeed",
"url": "67991",
"colorb": "#ff4500",
"colorw": "#ff4500",
"x": 824.3239,
"y": 572.9908,
"attributes": {
 "expr": null,
"expcolb": "#d3d3d3",
"expcolw": "#c6c6c6",
"degree":        1,
"between":        0 
} 
},
{
 "id": "Rragd",
"size": 2.187027,
"molType": "Gene",
"type": "circle",
"seedArr": "notSeed",
"url": "52187",
"colorb": "#ff4500",
"colorw": "#ff4500",
"x": 621.4823,
"y": 499.1399,
"attributes": {
 "expr": null,
"expcolb": "#d3d3d3",
"expcolw": "#c6c6c6",
"degree":        3,
"between": 13142.04 
} 
},
{
 "id": "Sall1",
"size":        2,
"molType": "Gene",
"type": "circle",
"seedArr": "notSeed",
"url": "58198",
"colorb": "#ff4500",
"colorw": "#ff4500",
"x": 814.0189,
"y": 622.4493,
"attributes": {
 "expr": null,
"expcolb": "#d3d3d3",
"expcolw": "#c6c6c6",
"degree":        1,
"between":        0 
} 
},
{
 "id": "Trpc3",
"size":        2,
"molType": "Gene",
"type": "circle",
"seedArr": "notSeed",
"url": "22065",
"colorb": "#ff4500",
"colorw": "#ff4500",
"x": 640.8494,
"y": 671.7515,
"attributes": {
 "expr": null,
"expcolb": "#d3d3d3",
"expcolw": "#c6c6c6",
"degree":        1,
"between":        0 
} 
},
{
 "id": "Kif3b",
"size":        2,
"molType": "Gene",
"type": "circle",
"seedArr": "notSeed",
"url": "16569",
"colorb": "#ff4500",
"colorw": "#ff4500",
"x": 752.7788,
"y": 654.6408,
"attributes": {
 "expr": null,
"expcolb": "#d3d3d3",
"expcolw": "#c6c6c6",
"degree":        1,
"between":        0 
} 
},
{
 "id": "Scamp3",
"size":        2,
"molType": "Gene",
"type": "circle",
"seedArr": "notSeed",
"url": "24045",
"colorb": "#ff4500",
"colorw": "#ff4500",
"x": 757.8253,
"y": 747.0668,
"attributes": {
 "expr": null,
"expcolb": "#d3d3d3",
"expcolw": "#c6c6c6",
"degree":        1,
"between":        0 
} 
},
{
 "id": "Spen",
"size":        2,
"molType": "Gene",
"type": "circle",
"seedArr": "notSeed",
"url": "56381",
"colorb": "#ff4500",
"colorw": "#ff4500",
"x": 309.9553,
"y": 786.0223,
"attributes": {
 "expr": null,
"expcolb": "#d3d3d3",
"expcolw": "#c6c6c6",
"degree":        1,
"between":        0 
} 
},
{
 "id": "Nfatc3",
"size":        2,
"molType": "Gene",
"type": "circle",
"seedArr": "notSeed",
"url": "18021",
"colorb": "#ff4500",
"colorw": "#ff4500",
"x": 400.3236,
"y": 575.2274,
"attributes": {
 "expr": null,
"expcolb": "#d3d3d3",
"expcolw": "#c6c6c6",
"degree":        1,
"between":        0 
} 
},
{
 "id": "Klf13",
"size":        2,
"molType": "Gene",
"type": "circle",
"seedArr": "notSeed",
"url": "50794",
"colorb": "#ff4500",
"colorw": "#ff4500",
"x": 695.0775,
"y": 694.0023,
"attributes": {
 "expr": null,
"expcolb": "#d3d3d3",
"expcolw": "#c6c6c6",
"degree":        1,
"between":        0 
} 
},
{
 "id": "Nfix",
"size":        2,
"molType": "Gene",
"type": "circle",
"seedArr": "notSeed",
"url": "18032",
"colorb": "#ff4500",
"colorw": "#ff4500",
"x":  841.481,
"y": 613.5392,
"attributes": {
 "expr": null,
"expcolb": "#d3d3d3",
"expcolw": "#c6c6c6",
"degree":        1,
"between":        0 
} 
},
{
 "id": "Ttc14",
"size": 2.062133,
"molType": "Gene",
"type": "circle",
"seedArr": "notSeed",
"url": "67120",
"colorb": "#ff4500",
"colorw": "#ff4500",
"x": 628.5139,
"y": 602.5382,
"attributes": {
 "expr": null,
"expcolb": "#d3d3d3",
"expcolw": "#c6c6c6",
"degree":        2,
"between": 4365.945 
} 
},
{
 "id": "Zeb2",
"size": 2.062133,
"molType": "Gene",
"type": "circle",
"seedArr": "notSeed",
"url": "24136",
"colorb": "#ff4500",
"colorw": "#ff4500",
"x": 643.5201,
"y": 571.6464,
"attributes": {
 "expr": null,
"expcolb": "#d3d3d3",
"expcolw": "#c6c6c6",
"degree":        2,
"between": 4365.945 
} 
},
{
 "id": "Scrn1",
"size":        2,
"molType": "Gene",
"type": "circle",
"seedArr": "notSeed",
"url": "69938",
"colorb": "#ff4500",
"colorw": "#ff4500",
"x": 668.3709,
"y": 653.1866,
"attributes": {
 "expr": null,
"expcolb": "#d3d3d3",
"expcolw": "#c6c6c6",
"degree":        1,
"between":        0 
} 
},
{
 "id": "Ttpal",
"size":        2,
"molType": "Gene",
"type": "circle",
"seedArr": "notSeed",
"url": "76080",
"colorb": "#ff4500",
"colorw": "#ff4500",
"x": 750.1538,
"y": 598.6344,
"attributes": {
 "expr": null,
"expcolb": "#d3d3d3",
"expcolw": "#c6c6c6",
"degree":        1,
"between":        0 
} 
},
{
 "id": "Serinc1",
"size":        2,
"molType": "Gene",
"type": "circle",
"seedArr": "notSeed",
"url": "56442",
"colorb": "#ff4500",
"colorw": "#ff4500",
"x": 696.4459,
"y": 639.7871,
"attributes": {
 "expr": null,
"expcolb": "#d3d3d3",
"expcolw": "#c6c6c6",
"degree":        1,
"between":        0 
} 
},
{
 "id": "Sel1l",
"size":        2,
"molType": "Gene",
"type": "circle",
"seedArr": "notSeed",
"url": "20338",
"colorb": "#ff4500",
"colorw": "#ff4500",
"x": 546.1129,
"y": 392.9673,
"attributes": {
 "expr": null,
"expcolb": "#d3d3d3",
"expcolw": "#c6c6c6",
"degree":        1,
"between":        0 
} 
},
{
 "id": "Hsd11b1",
"size":        2,
"molType": "Gene",
"type": "circle",
"seedArr": "notSeed",
"url": "15483",
"colorb": "#ff4500",
"colorw": "#ff4500",
"x": 789.8767,
"y": 627.0536,
"attributes": {
 "expr": null,
"expcolb": "#d3d3d3",
"expcolw": "#c6c6c6",
"degree":        1,
"between":        0 
} 
},
{
 "id": "Senp8",
"size":        2,
"molType": "Gene",
"type": "circle",
"seedArr": "notSeed",
"url": "71599",
"colorb": "#ff4500",
"colorw": "#ff4500",
"x":  474.632,
"y":  358.211,
"attributes": {
 "expr": null,
"expcolb": "#d3d3d3",
"expcolw": "#c6c6c6",
"degree":        1,
"between":        0 
} 
},
{
 "id": "Hspb6",
"size":        2,
"molType": "Gene",
"type": "circle",
"seedArr": "notSeed",
"url": "243912",
"colorb": "#ff4500",
"colorw": "#ff4500",
"x": 470.9188,
"y":  454.484,
"attributes": {
 "expr": null,
"expcolb": "#d3d3d3",
"expcolw": "#c6c6c6",
"degree":        1,
"between":        0 
} 
},
{
 "id": "Snx16",
"size":        2,
"molType": "Gene",
"type": "circle",
"seedArr": "notSeed",
"url": "74718",
"colorb": "#ff4500",
"colorw": "#ff4500",
"x": 450.8165,
"y": 304.9371,
"attributes": {
 "expr": null,
"expcolb": "#d3d3d3",
"expcolw": "#c6c6c6",
"degree":        1,
"between":        0 
} 
},
{
 "id": "Huwe1",
"size":        2,
"molType": "Gene",
"type": "circle",
"seedArr": "notSeed",
"url": "59026",
"colorb": "#ff4500",
"colorw": "#ff4500",
"x": 679.4882,
"y":  662.502,
"attributes": {
 "expr": null,
"expcolb": "#d3d3d3",
"expcolw": "#c6c6c6",
"degree":        1,
"between":        0 
} 
},
{
 "id": "Serpinf1",
"size":        2,
"molType": "Gene",
"type": "circle",
"seedArr": "notSeed",
"url": "20317",
"colorb": "#ff4500",
"colorw": "#ff4500",
"x": 665.6713,
"y": 637.2276,
"attributes": {
 "expr": null,
"expcolb": "#d3d3d3",
"expcolw": "#c6c6c6",
"degree":        1,
"between":        0 
} 
},
{
 "id": "Slc1a1",
"size":        2,
"molType": "Gene",
"type": "circle",
"seedArr": "notSeed",
"url": "20510",
"colorb": "#ff4500",
"colorw": "#ff4500",
"x": 674.6015,
"y":  642.732,
"attributes": {
 "expr": null,
"expcolb": "#d3d3d3",
"expcolw": "#c6c6c6",
"degree":        1,
"between":        0 
} 
},
{
 "id": "Rasd2",
"size":        2,
"molType": "Gene",
"type": "circle",
"seedArr": "notSeed",
"url": "75141",
"colorb": "#ff4500",
"colorw": "#ff4500",
"x": 713.6184,
"y": 482.6601,
"attributes": {
 "expr": null,
"expcolb": "#d3d3d3",
"expcolw": "#c6c6c6",
"degree":        1,
"between":        0 
} 
},
{
 "id": "Zfp40",
"size":        2,
"molType": "Gene",
"type": "circle",
"seedArr": "notSeed",
"url": "22700",
"colorb": "#ff4500",
"colorw": "#ff4500",
"x": 724.4662,
"y": 678.8986,
"attributes": {
 "expr": null,
"expcolb": "#d3d3d3",
"expcolw": "#c6c6c6",
"degree":        1,
"between":        0 
} 
},
{
 "id": "Tlr4",
"size":        2,
"molType": "Gene",
"type": "circle",
"seedArr": "notSeed",
"url": "21898",
"colorb": "#ff4500",
"colorw": "#ff4500",
"x": 407.7858,
"y": 522.8862,
"attributes": {
 "expr": null,
"expcolb": "#d3d3d3",
"expcolw": "#c6c6c6",
"degree":        1,
"between":        0 
} 
},
{
 "id": "Plp1",
"size":        2,
"molType": "Gene",
"type": "circle",
"seedArr": "notSeed",
"url": "18823",
"colorb": "#ff4500",
"colorw": "#ff4500",
"x": 712.2865,
"y": 745.2016,
"attributes": {
 "expr": null,
"expcolb": "#d3d3d3",
"expcolw": "#c6c6c6",
"degree":        1,
"between":        0 
} 
},
{
 "id": "Tnpo1",
"size":        2,
"molType": "Gene",
"type": "circle",
"seedArr": "notSeed",
"url": "238799",
"colorb": "#ff4500",
"colorw": "#ff4500",
"x": 727.3271,
"y": 573.5242,
"attributes": {
 "expr": null,
"expcolb": "#d3d3d3",
"expcolw": "#c6c6c6",
"degree":        1,
"between":        0 
} 
},
{
 "id": "Sgtb",
"size":        2,
"molType": "Gene",
"type": "circle",
"seedArr": "notSeed",
"url": "218544",
"colorb": "#ff4500",
"colorw": "#ff4500",
"x": 762.7549,
"y": 586.5894,
"attributes": {
 "expr": null,
"expcolb": "#d3d3d3",
"expcolw": "#c6c6c6",
"degree":        1,
"between":        0 
} 
},
{
 "id": "Lmbrd1",
"size":        2,
"molType": "Gene",
"type": "circle",
"seedArr": "notSeed",
"url": "68421",
"colorb": "#ff4500",
"colorw": "#ff4500",
"x": 676.8762,
"y": 538.6525,
"attributes": {
 "expr": null,
"expcolb": "#d3d3d3",
"expcolw": "#c6c6c6",
"degree":        1,
"between":        0 
} 
},
{
 "id": "Nts",
"size":        2,
"molType": "Gene",
"type": "circle",
"seedArr": "notSeed",
"url": "67405",
"colorb": "#ff4500",
"colorw": "#ff4500",
"x": 802.7095,
"y": 586.5246,
"attributes": {
 "expr": null,
"expcolb": "#d3d3d3",
"expcolw": "#c6c6c6",
"degree":        1,
"between":        0 
} 
},
{
 "id": "Sh3d19",
"size":        2,
"molType": "Gene",
"type": "circle",
"seedArr": "notSeed",
"url": "27059",
"colorb": "#ff4500",
"colorw": "#ff4500",
"x": 683.5369,
"y": 636.1554,
"attributes": {
 "expr": null,
"expcolb": "#d3d3d3",
"expcolw": "#c6c6c6",
"degree":        1,
"between":        0 
} 
},
{
 "id": "Nudcd3",
"size":        2,
"molType": "Gene",
"type": "circle",
"seedArr": "notSeed",
"url": "209586",
"colorb": "#ff4500",
"colorw": "#ff4500",
"x": 661.2771,
"y": 698.7537,
"attributes": {
 "expr": null,
"expcolb": "#d3d3d3",
"expcolw": "#c6c6c6",
"degree":        1,
"between":        0 
} 
},
{
 "id": "Nudt11",
"size":        2,
"molType": "Gene",
"type": "circle",
"seedArr": "notSeed",
"url": "58242",
"colorb": "#ff4500",
"colorw": "#ff4500",
"x": 762.7748,
"y": 639.7108,
"attributes": {
 "expr": null,
"expcolb": "#d3d3d3",
"expcolw": "#c6c6c6",
"degree":        1,
"between":        0 
} 
},
{
 "id": "Tomm40",
"size":        2,
"molType": "Gene",
"type": "circle",
"seedArr": "notSeed",
"url": "53333",
"colorb": "#ff4500",
"colorw": "#ff4500",
"x": 721.6901,
"y": 590.7685,
"attributes": {
 "expr": null,
"expcolb": "#d3d3d3",
"expcolw": "#c6c6c6",
"degree":        1,
"between":        0 
} 
},
{
 "id": "Usp25",
"size":        2,
"molType": "Gene",
"type": "circle",
"seedArr": "notSeed",
"url": "30940",
"colorb": "#ff4500",
"colorw": "#ff4500",
"x": 809.3509,
"y": 662.4354,
"attributes": {
 "expr": null,
"expcolb": "#d3d3d3",
"expcolw": "#c6c6c6",
"degree":        1,
"between":        0 
} 
},
{
 "id": "Parp14",
"size":        2,
"molType": "Gene",
"type": "circle",
"seedArr": "notSeed",
"url": "547253",
"colorb": "#ff4500",
"colorw": "#ff4500",
"x": 773.0342,
"y": 574.0718,
"attributes": {
 "expr": null,
"expcolb": "#d3d3d3",
"expcolw": "#c6c6c6",
"degree":        1,
"between":        0 
} 
},
{
 "id": "Usp40",
"size":        2,
"molType": "Gene",
"type": "circle",
"seedArr": "notSeed",
"url": "227334",
"colorb": "#ff4500",
"colorw": "#ff4500",
"x": 703.7934,
"y":  720.224,
"attributes": {
 "expr": null,
"expcolb": "#d3d3d3",
"expcolw": "#c6c6c6",
"degree":        1,
"between":        0 
} 
},
{
 "id": "Onecut2",
"size":        2,
"molType": "Gene",
"type": "circle",
"seedArr": "notSeed",
"url": "225631",
"colorb": "#ff4500",
"colorw": "#ff4500",
"x": 540.3184,
"y": 324.5038,
"attributes": {
 "expr": null,
"expcolb": "#d3d3d3",
"expcolw": "#c6c6c6",
"degree":        1,
"between":        0 
} 
},
{
 "id": "Inpp5e",
"size":        2,
"molType": "Gene",
"type": "circle",
"seedArr": "notSeed",
"url": "64436",
"colorb": "#ff4500",
"colorw": "#ff4500",
"x": 458.7784,
"y": 717.8476,
"attributes": {
 "expr": null,
"expcolb": "#d3d3d3",
"expcolw": "#c6c6c6",
"degree":        1,
"between":        0 
} 
},
{
 "id": "Lrrc58",
"size":        2,
"molType": "Gene",
"type": "circle",
"seedArr": "notSeed",
"url": "320184",
"colorb": "#ff4500",
"colorw": "#ff4500",
"x": 820.9592,
"y": 562.3032,
"attributes": {
 "expr": null,
"expcolb": "#d3d3d3",
"expcolw": "#c6c6c6",
"degree":        1,
"between":        0 
} 
},
{
 "id": "Ppp1r9a",
"size":        2,
"molType": "Gene",
"type": "circle",
"seedArr": "notSeed",
"url": "243725",
"colorb": "#ff4500",
"colorw": "#ff4500",
"x": 683.2319,
"y": 550.4652,
"attributes": {
 "expr": null,
"expcolb": "#d3d3d3",
"expcolw": "#c6c6c6",
"degree":        1,
"between":        0 
} 
},
{
 "id": "Lrrn3",
"size":        2,
"molType": "Gene",
"type": "circle",
"seedArr": "notSeed",
"url": "16981",
"colorb": "#ff4500",
"colorw": "#ff4500",
"x": 769.0127,
"y": 603.0383,
"attributes": {
 "expr": null,
"expcolb": "#d3d3d3",
"expcolw": "#c6c6c6",
"degree":        1,
"between":        0 
} 
},
{
 "id": "Slc16a1",
"size":        2,
"molType": "Gene",
"type": "circle",
"seedArr": "notSeed",
"url": "20501",
"colorb": "#ff4500",
"colorw": "#ff4500",
"x": 402.1232,
"y": 627.5585,
"attributes": {
 "expr": null,
"expcolb": "#d3d3d3",
"expcolw": "#c6c6c6",
"degree":        1,
"between":        0 
} 
},
{
 "id": "Osbpl8",
"size":        2,
"molType": "Gene",
"type": "circle",
"seedArr": "notSeed",
"url": "237542",
"colorb": "#ff4500",
"colorw": "#ff4500",
"x": 758.2119,
"y": 563.2049,
"attributes": {
 "expr": null,
"expcolb": "#d3d3d3",
"expcolw": "#c6c6c6",
"degree":        1,
"between":        0 
} 
},
{
 "id": "Lsm6",
"size":        2,
"molType": "Gene",
"type": "circle",
"seedArr": "notSeed",
"url": "78651",
"colorb": "#ff4500",
"colorw": "#ff4500",
"x": 525.3928,
"y": 516.2873,
"attributes": {
 "expr": null,
"expcolb": "#d3d3d3",
"expcolw": "#c6c6c6",
"degree":        1,
"between":        0 
} 
},
{
 "id": "Irf8",
"size":        2,
"molType": "Gene",
"type": "circle",
"seedArr": "notSeed",
"url": "15900",
"colorb": "#ff4500",
"colorw": "#ff4500",
"x":   468.69,
"y": 342.5826,
"attributes": {
 "expr": null,
"expcolb": "#d3d3d3",
"expcolw": "#c6c6c6",
"degree":        1,
"between":        0 
} 
},
{
 "id": "Wasf2",
"size":        2,
"molType": "Gene",
"type": "circle",
"seedArr": "notSeed",
"url": "242687",
"colorb": "#ff4500",
"colorw": "#ff4500",
"x": 776.1539,
"y": 723.2249,
"attributes": {
 "expr": null,
"expcolb": "#d3d3d3",
"expcolw": "#c6c6c6",
"degree":        1,
"between":        0 
} 
},
{
 "id": "Slc7a1",
"size":        2,
"molType": "Gene",
"type": "circle",
"seedArr": "notSeed",
"url": "11987",
"colorb": "#ff4500",
"colorw": "#ff4500",
"x": 660.7998,
"y": 644.7979,
"attributes": {
 "expr": null,
"expcolb": "#d3d3d3",
"expcolw": "#c6c6c6",
"degree":        1,
"between":        0 
} 
},
{
 "id": "Strbp",
"size":        2,
"molType": "Gene",
"type": "circle",
"seedArr": "notSeed",
"url": "20744",
"colorb": "#ff4500",
"colorw": "#ff4500",
"x": 785.0675,
"y": 601.5541,
"attributes": {
 "expr": null,
"expcolb": "#d3d3d3",
"expcolw": "#c6c6c6",
"degree":        1,
"between":        0 
} 
},
{
 "id": "Slc23a2",
"size": 2.062133,
"molType": "Gene",
"type": "circle",
"seedArr": "notSeed",
"url": "54338",
"colorb": "#ff4500",
"colorw": "#ff4500",
"x": 618.5062,
"y":  616.575,
"attributes": {
 "expr": null,
"expcolb": "#d3d3d3",
"expcolw": "#c6c6c6",
"degree":        2,
"between": 4365.945 
} 
},
{
 "id": "Slc24a2",
"size": 2.062133,
"molType": "Gene",
"type": "circle",
"seedArr": "notSeed",
"url": "76376",
"colorb": "#ff4500",
"colorw": "#ff4500",
"x":  628.184,
"y": 616.3918,
"attributes": {
 "expr": null,
"expcolb": "#d3d3d3",
"expcolw": "#c6c6c6",
"degree":        2,
"between": 4365.945 
} 
},
{
 "id": "Slc25a46",
"size":        2,
"molType": "Gene",
"type": "circle",
"seedArr": "notSeed",
"url": "67453",
"colorb": "#ff4500",
"colorw": "#ff4500",
"x": 847.6739,
"y":  625.674,
"attributes": {
 "expr": null,
"expcolb": "#d3d3d3",
"expcolw": "#c6c6c6",
"degree":        1,
"between":        0 
} 
},
{
 "id": "Wnk1",
"size": 2.062133,
"molType": "Gene",
"type": "circle",
"seedArr": "notSeed",
"url": "232341",
"colorb": "#ff4500",
"colorw": "#ff4500",
"x": 606.7464,
"y": 633.3137,
"attributes": {
 "expr": null,
"expcolb": "#d3d3d3",
"expcolw": "#c6c6c6",
"degree":        2,
"between": 4365.945 
} 
},
{
 "id": "Jarid2",
"size": 2.086589,
"molType": "Gene",
"type": "circle",
"seedArr": "notSeed",
"url": "16468",
"colorb": "#ff4500",
"colorw": "#ff4500",
"x": 703.8859,
"y": 518.6715,
"attributes": {
 "expr": null,
"expcolb": "#d3d3d3",
"expcolw": "#c6c6c6",
"degree":        2,
"between": 6084.492 
} 
},
{
 "id": "Slc30a1",
"size":        2,
"molType": "Gene",
"type": "circle",
"seedArr": "notSeed",
"url": "22782",
"colorb": "#ff4500",
"colorw": "#ff4500",
"x":  830.551,
"y": 605.8748,
"attributes": {
 "expr": null,
"expcolb": "#d3d3d3",
"expcolw": "#c6c6c6",
"degree":        1,
"between":        0 
} 
},
{
 "id": "Kalrn",
"size":        2,
"molType": "Gene",
"type": "circle",
"seedArr": "notSeed",
"url": "545156",
"colorb": "#ff4500",
"colorw": "#ff4500",
"x": 651.6253,
"y": 621.4592,
"attributes": {
 "expr": null,
"expcolb": "#d3d3d3",
"expcolw": "#c6c6c6",
"degree":        1,
"between":        0 
} 
},
{
 "id": "Pbxip1",
"size":        2,
"molType": "Gene",
"type": "circle",
"seedArr": "notSeed",
"url": "229534",
"colorb": "#ff4500",
"colorw": "#ff4500",
"x": 639.1635,
"y": 383.0223,
"attributes": {
 "expr": null,
"expcolb": "#d3d3d3",
"expcolw": "#c6c6c6",
"degree":        1,
"between":        0 
} 
},
{
 "id": "Pcdh20",
"size":        2,
"molType": "Gene",
"type": "circle",
"seedArr": "notSeed",
"url": "219257",
"colorb": "#ff4500",
"colorw": "#ff4500",
"x": 802.4899,
"y": 713.9489,
"attributes": {
 "expr": null,
"expcolb": "#d3d3d3",
"expcolw": "#c6c6c6",
"degree":        1,
"between":        0 
} 
},
{
 "id": "Slc36a1",
"size":        2,
"molType": "Gene",
"type": "circle",
"seedArr": "notSeed",
"url": "215335",
"colorb": "#ff4500",
"colorw": "#ff4500",
"x": 748.8699,
"y":   703.87,
"attributes": {
 "expr": null,
"expcolb": "#d3d3d3",
"expcolw": "#c6c6c6",
"degree":        1,
"between":        0 
} 
},
{
 "id": "Pik3r3",
"size":        2,
"molType": "Gene",
"type": "circle",
"seedArr": "notSeed",
"url": "18710",
"colorb": "#ff4500",
"colorw": "#ff4500",
"x": 752.5011,
"y": 728.1407,
"attributes": {
 "expr": null,
"expcolb": "#d3d3d3",
"expcolw": "#c6c6c6",
"degree":        1,
"between":        0 
} 
},
{
 "id": "Pcnx",
"size":        2,
"molType": "Gene",
"type": "circle",
"seedArr": "notSeed",
"url": "54604",
"colorb": "#ff4500",
"colorw": "#ff4500",
"x": 770.7419,
"y": 735.2516,
"attributes": {
 "expr": null,
"expcolb": "#d3d3d3",
"expcolw": "#c6c6c6",
"degree":        1,
"between":        0 
} 
},
{
 "id": "Pdcd4",
"size":        2,
"molType": "Gene",
"type": "circle",
"seedArr": "notSeed",
"url": "18569",
"colorb": "#ff4500",
"colorw": "#ff4500",
"x": 401.9092,
"y": 367.0094,
"attributes": {
 "expr": null,
"expcolb": "#d3d3d3",
"expcolw": "#c6c6c6",
"degree":        1,
"between":        0 
} 
},
{
 "id": "Ythdf3",
"size":        2,
"molType": "Gene",
"type": "circle",
"seedArr": "notSeed",
"url": "229096",
"colorb": "#ff4500",
"colorw": "#ff4500",
"x": 745.6442,
"y": 695.3562,
"attributes": {
 "expr": null,
"expcolb": "#d3d3d3",
"expcolw": "#c6c6c6",
"degree":        1,
"between":        0 
} 
},
{
 "id": "Yy1",
"size":        2,
"molType": "Gene",
"type": "circle",
"seedArr": "notSeed",
"url": "22632",
"colorb": "#ff4500",
"colorw": "#ff4500",
"x": 404.5425,
"y": 352.7179,
"attributes": {
 "expr": null,
"expcolb": "#d3d3d3",
"expcolw": "#c6c6c6",
"degree":        1,
"between":        0 
} 
},
{
 "id": "Kdm2a",
"size":        2,
"molType": "Gene",
"type": "circle",
"seedArr": "notSeed",
"url": "225876",
"colorb": "#ff4500",
"colorw": "#ff4500",
"x": 482.6102,
"y": 709.6602,
"attributes": {
 "expr": null,
"expcolb": "#d3d3d3",
"expcolw": "#c6c6c6",
"degree":        1,
"between":        0 
} 
},
{
 "id": "Tnfrsf21",
"size":        2,
"molType": "Gene",
"type": "circle",
"seedArr": "notSeed",
"url": "94185",
"colorb": "#ff4500",
"colorw": "#ff4500",
"x": 709.9313,
"y": 687.5939,
"attributes": {
 "expr": null,
"expcolb": "#d3d3d3",
"expcolw": "#c6c6c6",
"degree":        1,
"between":        0 
} 
},
{
 "id": "Peli1",
"size":        2,
"molType": "Gene",
"type": "circle",
"seedArr": "notSeed",
"url": "67245",
"colorb": "#ff4500",
"colorw": "#ff4500",
"x":  408.649,
"y": 378.4398,
"attributes": {
 "expr": null,
"expcolb": "#d3d3d3",
"expcolw": "#c6c6c6",
"degree":        1,
"between":        0 
} 
},
{
 "id": "Phf6",
"size":        2,
"molType": "Gene",
"type": "circle",
"seedArr": "notSeed",
"url": "70998",
"colorb": "#ff4500",
"colorw": "#ff4500",
"x": 709.0316,
"y":  551.231,
"attributes": {
 "expr": null,
"expcolb": "#d3d3d3",
"expcolw": "#c6c6c6",
"degree":        1,
"between":        0 
} 
},
{
 "id": "Lrig2",
"size": 2.064002,
"molType": "Gene",
"type": "circle",
"seedArr": "notSeed",
"url": "269473",
"colorb": "#ff4500",
"colorw": "#ff4500",
"x": 430.2597,
"y": 525.7916,
"attributes": {
 "expr": null,
"expcolb": "#d3d3d3",
"expcolw": "#c6c6c6",
"degree":        2,
"between": 4497.295 
} 
},
{
 "id": "Ssfa2",
"size":        2,
"molType": "Gene",
"type": "circle",
"seedArr": "notSeed",
"url": "70599",
"colorb": "#ff4500",
"colorw": "#ff4500",
"x": 611.8003,
"y": 616.2418,
"attributes": {
 "expr": null,
"expcolb": "#d3d3d3",
"expcolw": "#c6c6c6",
"degree":        1,
"between":        0 
} 
},
{
 "id": "Smyd4",
"size":        2,
"molType": "Gene",
"type": "circle",
"seedArr": "notSeed",
"url": "319822",
"colorb": "#ff4500",
"colorw": "#ff4500",
"x": 488.0182,
"y": 403.1914,
"attributes": {
 "expr": null,
"expcolb": "#d3d3d3",
"expcolw": "#c6c6c6",
"degree":        1,
"between":        0 
} 
},
{
 "id": "Snhg11",
"size":        2,
"molType": "Gene",
"type": "circle",
"seedArr": "notSeed",
"url": "319317",
"colorb": "#ff4500",
"colorw": "#ff4500",
"x": 657.6041,
"y": 603.5896,
"attributes": {
 "expr": null,
"expcolb": "#d3d3d3",
"expcolw": "#c6c6c6",
"degree":        1,
"between":        0 
} 
},
{
 "id": "Mtx2",
"size":        2,
"molType": "Gene",
"type": "circle",
"seedArr": "notSeed",
"url": "53375",
"colorb": "#ff4500",
"colorw": "#ff4500",
"x": 753.8886,
"y": 629.6133,
"attributes": {
 "expr": null,
"expcolb": "#d3d3d3",
"expcolw": "#c6c6c6",
"degree":        1,
"between":        0 
} 
},
{
 "id": "Ube2l3",
"size":        2,
"molType": "Gene",
"type": "circle",
"seedArr": "notSeed",
"url": "100042355",
"colorb": "#ff4500",
"colorw": "#ff4500",
"x":  707.609,
"y": 625.9166,
"attributes": {
 "expr": null,
"expcolb": "#d3d3d3",
"expcolw": "#c6c6c6",
"degree":        1,
"between":        0 
} 
},
{
 "id": "Trim71",
"size": 2.004762,
"molType": "Gene",
"type": "circle",
"seedArr": "notSeed",
"url": "636931",
"colorb": "#ff4500",
"colorw": "#ff4500",
"x": 546.0683,
"y":  585.542,
"attributes": {
 "expr": null,
"expcolb": "#d3d3d3",
"expcolw": "#c6c6c6",
"degree":        2,
"between": 334.5897 
} 
},
{
 "id": "Slc16a7",
"size":        2,
"molType": "Gene",
"type": "circle",
"seedArr": "notSeed",
"url": "20503",
"colorb": "#ff4500",
"colorw": "#ff4500",
"x": 783.8097,
"y": 566.8506,
"attributes": {
 "expr": null,
"expcolb": "#d3d3d3",
"expcolw": "#c6c6c6",
"degree":        1,
"between":        0 
} 
},
{
 "id": "Socs7",
"size":        2,
"molType": "Gene",
"type": "circle",
"seedArr": "notSeed",
"url": "192157",
"colorb": "#ff4500",
"colorw": "#ff4500",
"x": 747.2067,
"y": 641.7763,
"attributes": {
 "expr": null,
"expcolb": "#d3d3d3",
"expcolw": "#c6c6c6",
"degree":        1,
"between":        0 
} 
},
{
 "id": "Leng8",
"size":        2,
"molType": "Gene",
"type": "circle",
"seedArr": "notSeed",
"url": "232798",
"colorb": "#ff4500",
"colorw": "#ff4500",
"x": 694.5468,
"y": 631.3302,
"attributes": {
 "expr": null,
"expcolb": "#d3d3d3",
"expcolw": "#c6c6c6",
"degree":        1,
"between":        0 
} 
},
{
 "id": "Sestd1",
"size":        2,
"molType": "Gene",
"type": "circle",
"seedArr": "notSeed",
"url": "228071",
"colorb": "#ff4500",
"colorw": "#ff4500",
"x": 764.3417,
"y": 540.2135,
"attributes": {
 "expr": null,
"expcolb": "#d3d3d3",
"expcolw": "#c6c6c6",
"degree":        1,
"between":        0 
} 
},
{
 "id": "Timp3",
"size": 2.013821,
"molType": "Gene",
"type": "circle",
"seedArr": "notSeed",
"url": "21859",
"colorb": "#ff4500",
"colorw": "#ff4500",
"x": 410.7186,
"y": 427.6646,
"attributes": {
 "expr": null,
"expcolb": "#d3d3d3",
"expcolw": "#c6c6c6",
"degree":        2,
"between": 971.1802 
} 
},
{
 "id": "Plbd2",
"size":        2,
"molType": "Gene",
"type": "circle",
"seedArr": "notSeed",
"url": "71772",
"colorb": "#ff4500",
"colorw": "#ff4500",
"x": 669.6325,
"y":   608.17,
"attributes": {
 "expr": null,
"expcolb": "#d3d3d3",
"expcolw": "#c6c6c6",
"degree":        1,
"between":        0 
} 
},
{
 "id": "Sox6",
"size":        2,
"molType": "Gene",
"type": "circle",
"seedArr": "notSeed",
"url": "20679",
"colorb": "#ff4500",
"colorw": "#ff4500",
"x": 734.8812,
"y":  624.447,
"attributes": {
 "expr": null,
"expcolb": "#d3d3d3",
"expcolw": "#c6c6c6",
"degree":        1,
"between":        0 
} 
},
{
 "id": "Spast",
"size":        2,
"molType": "Gene",
"type": "circle",
"seedArr": "notSeed",
"url": "50850",
"colorb": "#ff4500",
"colorw": "#ff4500",
"x": 691.7255,
"y": 682.1963,
"attributes": {
 "expr": null,
"expcolb": "#d3d3d3",
"expcolw": "#c6c6c6",
"degree":        1,
"between":        0 
} 
},
{
 "id": "Slc4a8",
"size": 2.062133,
"molType": "Gene",
"type": "circle",
"seedArr": "notSeed",
"url": "59033",
"colorb": "#ff4500",
"colorw": "#ff4500",
"x": 641.1771,
"y": 580.3592,
"attributes": {
 "expr": null,
"expcolb": "#d3d3d3",
"expcolw": "#c6c6c6",
"degree":        2,
"between": 4365.945 
} 
},
{
 "id": "Shc4",
"size":        2,
"molType": "Gene",
"type": "circle",
"seedArr": "notSeed",
"url": "271849",
"colorb": "#ff4500",
"colorw": "#ff4500",
"x": 729.3402,
"y": 669.5683,
"attributes": {
 "expr": null,
"expcolb": "#d3d3d3",
"expcolw": "#c6c6c6",
"degree":        1,
"between":        0 
} 
},
{
 "id": "Pnrc1",
"size":        2,
"molType": "Gene",
"type": "circle",
"seedArr": "notSeed",
"url": "108767",
"colorb": "#ff4500",
"colorw": "#ff4500",
"x": 694.3207,
"y": 582.8469,
"attributes": {
 "expr": null,
"expcolb": "#d3d3d3",
"expcolw": "#c6c6c6",
"degree":        1,
"between":        0 
} 
},
{
 "id": "Zyg11b",
"size":        2,
"molType": "Gene",
"type": "circle",
"seedArr": "notSeed",
"url": "414872",
"colorb": "#ff4500",
"colorw": "#ff4500",
"x": 471.3888,
"y": 401.4332,
"attributes": {
 "expr": null,
"expcolb": "#d3d3d3",
"expcolw": "#c6c6c6",
"degree":        1,
"between":        0 
} 
},
{
 "id": "Polb",
"size":        2,
"molType": "Gene",
"type": "circle",
"seedArr": "notSeed",
"url": "18970",
"colorb": "#ff4500",
"colorw": "#ff4500",
"x": 796.5389,
"y": 567.2852,
"attributes": {
 "expr": null,
"expcolb": "#d3d3d3",
"expcolw": "#c6c6c6",
"degree":        1,
"between":        0 
} 
},
{
 "id": "Reck",
"size":        2,
"molType": "Gene",
"type": "circle",
"seedArr": "notSeed",
"url": "53614",
"colorb": "#ff4500",
"colorw": "#ff4500",
"x":  404.761,
"y":  337.012,
"attributes": {
 "expr": null,
"expcolb": "#d3d3d3",
"expcolw": "#c6c6c6",
"degree":        1,
"between":        0 
} 
},
{
 "id": "Zik1",
"size":        2,
"molType": "Gene",
"type": "circle",
"seedArr": "notSeed",
"url": "22775",
"colorb": "#ff4500",
"colorw": "#ff4500",
"x": 739.2569,
"y": 745.7404,
"attributes": {
 "expr": null,
"expcolb": "#d3d3d3",
"expcolw": "#c6c6c6",
"degree":        1,
"between":        0 
} 
},
{
 "id": "Reep4",
"size": 2.094557,
"molType": "Gene",
"type": "circle",
"seedArr": "notSeed",
"url": "72549",
"colorb": "#ff4500",
"colorw": "#ff4500",
"x":  417.519,
"y": 572.0481,
"attributes": {
 "expr": null,
"expcolb": "#d3d3d3",
"expcolw": "#c6c6c6",
"degree":        2,
"between": 6644.333 
} 
},
{
 "id": "Zfp704",
"size":        2,
"molType": "Gene",
"type": "circle",
"seedArr": "notSeed",
"url": "170753",
"colorb": "#ff4500",
"colorw": "#ff4500",
"x": 471.3294,
"y": 386.9983,
"attributes": {
 "expr": null,
"expcolb": "#d3d3d3",
"expcolw": "#c6c6c6",
"degree":        1,
"between":        0 
} 
},
{
 "id": "Trak1",
"size":        2,
"molType": "Gene",
"type": "circle",
"seedArr": "notSeed",
"url": "67095",
"colorb": "#ff4500",
"colorw": "#ff4500",
"x": 689.8001,
"y": 715.7212,
"attributes": {
 "expr": null,
"expcolb": "#d3d3d3",
"expcolw": "#c6c6c6",
"degree":        1,
"between":        0 
} 
},
{
 "id": "Tmem30a",
"size":        2,
"molType": "Gene",
"type": "circle",
"seedArr": "notSeed",
"url": "69981",
"colorb": "#ff4500",
"colorw": "#ff4500",
"x": 815.9203,
"y": 717.1953,
"attributes": {
 "expr": null,
"expcolb": "#d3d3d3",
"expcolw": "#c6c6c6",
"degree":        1,
"between":        0 
} 
},
{
 "id": "Sst",
"size":        2,
"molType": "Gene",
"type": "circle",
"seedArr": "notSeed",
"url": "20604",
"colorb": "#ff4500",
"colorw": "#ff4500",
"x": 683.3473,
"y": 601.2464,
"attributes": {
 "expr": null,
"expcolb": "#d3d3d3",
"expcolw": "#c6c6c6",
"degree":        1,
"between":        0 
} 
},
{
 "id": "Ppm1k",
"size":        2,
"molType": "Gene",
"type": "circle",
"seedArr": "notSeed",
"url": "243382",
"colorb": "#ff4500",
"colorw": "#ff4500",
"x": 468.9448,
"y": 288.5271,
"attributes": {
 "expr": null,
"expcolb": "#d3d3d3",
"expcolw": "#c6c6c6",
"degree":        1,
"between":        0 
} 
},
{
 "id": "Mtmr1",
"size":        2,
"molType": "Gene",
"type": "circle",
"seedArr": "notSeed",
"url": "53332",
"colorb": "#ff4500",
"colorw": "#ff4500",
"x": 715.4541,
"y": 662.0683,
"attributes": {
 "expr": null,
"expcolb": "#d3d3d3",
"expcolw": "#c6c6c6",
"degree":        1,
"between":        0 
} 
},
{
 "id": "St8sia4",
"size":        2,
"molType": "Gene",
"type": "circle",
"seedArr": "notSeed",
"url": "20452",
"colorb": "#ff4500",
"colorw": "#ff4500",
"x": 697.9519,
"y": 572.5009,
"attributes": {
 "expr": null,
"expcolb": "#d3d3d3",
"expcolw": "#c6c6c6",
"degree":        1,
"between":        0 
} 
},
{
 "id": "Tmod1",
"size":        2,
"molType": "Gene",
"type": "circle",
"seedArr": "notSeed",
"url": "21916",
"colorb": "#ff4500",
"colorw": "#ff4500",
"x": 706.2797,
"y": 711.8862,
"attributes": {
 "expr": null,
"expcolb": "#d3d3d3",
"expcolw": "#c6c6c6",
"degree":        1,
"between":        0 
} 
},
{
 "id": "Ppp3r1",
"size": 2.062133,
"molType": "Gene",
"type": "circle",
"seedArr": "notSeed",
"url": "19058",
"colorb": "#ff4500",
"colorw": "#ff4500",
"x": 603.1476,
"y": 607.5054,
"attributes": {
 "expr": null,
"expcolb": "#d3d3d3",
"expcolw": "#c6c6c6",
"degree":        2,
"between": 4365.945 
} 
},
{
 "id": "Slc19a2",
"size":        2,
"molType": "Gene",
"type": "circle",
"seedArr": "notSeed",
"url": "116914",
"colorb": "#ff4500",
"colorw": "#ff4500",
"x":  782.673,
"y": 646.2853,
"attributes": {
 "expr": null,
"expcolb": "#d3d3d3",
"expcolw": "#c6c6c6",
"degree":        1,
"between":        0 
} 
},
{
 "id": "Ubtf",
"size":        2,
"molType": "Gene",
"type": "circle",
"seedArr": "notSeed",
"url": "21429",
"colorb": "#ff4500",
"colorw": "#ff4500",
"x": 598.6146,
"y": 358.0927,
"attributes": {
 "expr": null,
"expcolb": "#d3d3d3",
"expcolw": "#c6c6c6",
"degree":        1,
"between":        0 
} 
},
{
 "id": "Rnf141",
"size":        2,
"molType": "Gene",
"type": "circle",
"seedArr": "notSeed",
"url": "67150",
"colorb": "#ff4500",
"colorw": "#ff4500",
"x": 692.8108,
"y": 647.2798,
"attributes": {
 "expr": null,
"expcolb": "#d3d3d3",
"expcolw": "#c6c6c6",
"degree":        1,
"between":        0 
} 
},
{
 "id": "Tspan12",
"size": 2.080082,
"molType": "Gene",
"type": "circle",
"seedArr": "notSeed",
"url": "269831",
"colorb": "#ff4500",
"colorw": "#ff4500",
"x": 635.4042,
"y": 638.2397,
"attributes": {
 "expr": null,
"expcolb": "#d3d3d3",
"expcolw": "#c6c6c6",
"degree":        2,
"between": 5627.229 
} 
},
{
 "id": "Purg",
"size":        2,
"molType": "Gene",
"type": "circle",
"seedArr": "notSeed",
"url": "75029",
"colorb": "#ff4500",
"colorw": "#ff4500",
"x": 808.7933,
"y": 571.3457,
"attributes": {
 "expr": null,
"expcolb": "#d3d3d3",
"expcolw": "#c6c6c6",
"degree":        1,
"between":        0 
} 
},
{
 "id": "Tnks2",
"size":        2,
"molType": "Gene",
"type": "circle",
"seedArr": "notSeed",
"url": "74493",
"colorb": "#ff4500",
"colorw": "#ff4500",
"x": 802.4552,
"y": 667.8698,
"attributes": {
 "expr": null,
"expcolb": "#d3d3d3",
"expcolw": "#c6c6c6",
"degree":        1,
"between":        0 
} 
},
{
 "id": "N4bp2l2",
"size":        2,
"molType": "Gene",
"type": "circle",
"seedArr": "notSeed",
"url": "381695",
"colorb": "#ff4500",
"colorw": "#ff4500",
"x": 735.0979,
"y": 522.8795,
"attributes": {
 "expr": null,
"expcolb": "#d3d3d3",
"expcolw": "#c6c6c6",
"degree":        1,
"between":        0 
} 
},
{
 "id": "Maml2",
"size":        2,
"molType": "Gene",
"type": "circle",
"seedArr": "notSeed",
"url": "270118",
"colorb": "#ff4500",
"colorw": "#ff4500",
"x": 669.1479,
"y": 711.7198,
"attributes": {
 "expr": null,
"expcolb": "#d3d3d3",
"expcolw": "#c6c6c6",
"degree":        1,
"between":        0 
} 
},
{
 "id": "Map1a",
"size":        2,
"molType": "Gene",
"type": "circle",
"seedArr": "notSeed",
"url": "17754",
"colorb": "#ff4500",
"colorw": "#ff4500",
"x": 797.1915,
"y": 625.3322,
"attributes": {
 "expr": null,
"expcolb": "#d3d3d3",
"expcolw": "#c6c6c6",
"degree":        1,
"between":        0 
} 
},
{
 "id": "Runx2",
"size":        2,
"molType": "Gene",
"type": "circle",
"seedArr": "notSeed",
"url": "12393",
"colorb": "#ff4500",
"colorw": "#ff4500",
"x":  687.106,
"y":  431.793,
"attributes": {
 "expr": null,
"expcolb": "#d3d3d3",
"expcolw": "#c6c6c6",
"degree":        1,
"between":        0 
} 
},
{
 "id": "Tanc2",
"size":        2,
"molType": "Gene",
"type": "circle",
"seedArr": "notSeed",
"url": "77097",
"colorb": "#ff4500",
"colorw": "#ff4500",
"x": 784.9747,
"y": 709.3746,
"attributes": {
 "expr": null,
"expcolb": "#d3d3d3",
"expcolw": "#c6c6c6",
"degree":        1,
"between":        0 
} 
},
{
 "id": "Med13",
"size":        2,
"molType": "Gene",
"type": "circle",
"seedArr": "notSeed",
"url": "327987",
"colorb": "#ff4500",
"colorw": "#ff4500",
"x":  498.524,
"y": 340.7739,
"attributes": {
 "expr": null,
"expcolb": "#d3d3d3",
"expcolw": "#c6c6c6",
"degree":        1,
"between":        0 
} 
},
{
 "id": "Mapk9",
"size":        2,
"molType": "Gene",
"type": "circle",
"seedArr": "notSeed",
"url": "26420",
"colorb": "#ff4500",
"colorw": "#ff4500",
"x": 707.7239,
"y": 537.9921,
"attributes": {
 "expr": null,
"expcolb": "#d3d3d3",
"expcolw": "#c6c6c6",
"degree":        1,
"between":        0 
} 
},
{
 "id": "Sstr1",
"size":        2,
"molType": "Gene",
"type": "circle",
"seedArr": "notSeed",
"url": "20605",
"colorb": "#ff4500",
"colorw": "#ff4500",
"x": 493.5084,
"y": 294.1491,
"attributes": {
 "expr": null,
"expcolb": "#d3d3d3",
"expcolw": "#c6c6c6",
"degree":        1,
"between":        0 
} 
},
{
 "id": "Tgfbi",
"size":        2,
"molType": "Gene",
"type": "circle",
"seedArr": "notSeed",
"url": "21810",
"colorb": "#ff4500",
"colorw": "#ff4500",
"x": 370.6056,
"y": 363.2955,
"attributes": {
 "expr": null,
"expcolb": "#d3d3d3",
"expcolw": "#c6c6c6",
"degree":        1,
"between":        0 
} 
},
{
 "id": "Pclo",
"size":        2,
"molType": "Gene",
"type": "circle",
"seedArr": "notSeed",
"url": "26875",
"colorb": "#ff4500",
"colorw": "#ff4500",
"x": 555.3284,
"y": 404.1435,
"attributes": {
 "expr": null,
"expcolb": "#d3d3d3",
"expcolw": "#c6c6c6",
"degree":        1,
"between":        0 
} 
},
{
 "id": "Tacc1",
"size":        2,
"molType": "Gene",
"type": "circle",
"seedArr": "notSeed",
"url": "320165",
"colorb": "#ff4500",
"colorw": "#ff4500",
"x": 401.4822,
"y":  436.438,
"attributes": {
 "expr": null,
"expcolb": "#d3d3d3",
"expcolw": "#c6c6c6",
"degree":        1,
"between":        0 
} 
},
{
 "id": "Sep-02",
"size":        2,
"molType": "Gene",
"type": "circle",
"seedArr": "notSeed",
"url": "18000",
"colorb": "#ff4500",
"colorw": "#ff4500",
"x": 664.5076,
"y": 669.7888,
"attributes": {
 "expr": null,
"expcolb": "#d3d3d3",
"expcolw": "#c6c6c6",
"degree":        1,
"between":        0 
} 
},
{
 "id": "Tpd52",
"size":        2,
"molType": "Gene",
"type": "circle",
"seedArr": "notSeed",
"url": "21985",
"colorb": "#ff4500",
"colorw": "#ff4500",
"x": 693.2243,
"y": 537.0169,
"attributes": {
 "expr": null,
"expcolb": "#d3d3d3",
"expcolw": "#c6c6c6",
"degree":        1,
"between":        0 
} 
},
{
 "id": "Ube2n",
"size":        2,
"molType": "Gene",
"type": "circle",
"seedArr": "notSeed",
"url": "93765",
"colorb": "#ff4500",
"colorw": "#ff4500",
"x": 440.7375,
"y": 494.2536,
"attributes": {
 "expr": null,
"expcolb": "#d3d3d3",
"expcolw": "#c6c6c6",
"degree":        1,
"between":        0 
} 
},
{
 "id": "Ywhae",
"size":        2,
"molType": "Gene",
"type": "circle",
"seedArr": "notSeed",
"url": "22627",
"colorb": "#ff4500",
"colorw": "#ff4500",
"x": 794.8671,
"y": 706.3889,
"attributes": {
 "expr": null,
"expcolb": "#d3d3d3",
"expcolw": "#c6c6c6",
"degree":        1,
"between":        0 
} 
},
{
 "id": "Qk",
"size":        2,
"molType": "Gene",
"type": "circle",
"seedArr": "notSeed",
"url": "19317",
"colorb": "#ff4500",
"colorw": "#ff4500",
"x":  722.254,
"y": 647.3406,
"attributes": {
 "expr": null,
"expcolb": "#d3d3d3",
"expcolw": "#c6c6c6",
"degree":        1,
"between":        0 
} 
},
{
 "id": "Samhd1",
"size":        2,
"molType": "Gene",
"type": "circle",
"seedArr": "notSeed",
"url": "56045",
"colorb": "#ff4500",
"colorw": "#ff4500",
"x":  675.174,
"y":  322.447,
"attributes": {
 "expr": null,
"expcolb": "#d3d3d3",
"expcolw": "#c6c6c6",
"degree":        1,
"between":        0 
} 
},
{
 "id": "Nf1",
"size":        2,
"molType": "Gene",
"type": "circle",
"seedArr": "notSeed",
"url": "18015",
"colorb": "#ff4500",
"colorw": "#ff4500",
"x": 339.8665,
"y": 788.3575,
"attributes": {
 "expr": null,
"expcolb": "#d3d3d3",
"expcolw": "#c6c6c6",
"degree":        1,
"between":        0 
} 
},
{
 "id": "Tbc1d30",
"size":        2,
"molType": "Gene",
"type": "circle",
"seedArr": "notSeed",
"url": "74694",
"colorb": "#ff4500",
"colorw": "#ff4500",
"x": 837.6642,
"y": 661.7586,
"attributes": {
 "expr": null,
"expcolb": "#d3d3d3",
"expcolw": "#c6c6c6",
"degree":        1,
"between":        0 
} 
},
{
 "id": "Tmem87b",
"size":        2,
"molType": "Gene",
"type": "circle",
"seedArr": "notSeed",
"url": "72477",
"colorb": "#ff4500",
"colorw": "#ff4500",
"x": 745.5523,
"y": 520.4933,
"attributes": {
 "expr": null,
"expcolb": "#d3d3d3",
"expcolw": "#c6c6c6",
"degree":        1,
"between":        0 
} 
},
{
 "id": "Tbc1d5",
"size":        2,
"molType": "Gene",
"type": "circle",
"seedArr": "notSeed",
"url": "72238",
"colorb": "#ff4500",
"colorw": "#ff4500",
"x": 336.1833,
"y": 569.4597,
"attributes": {
 "expr": null,
"expcolb": "#d3d3d3",
"expcolw": "#c6c6c6",
"degree":        1,
"between":        0 
} 
},
{
 "id": "Mdn1",
"size":        2,
"molType": "Gene",
"type": "circle",
"seedArr": "notSeed",
"url": "100019",
"colorb": "#ff4500",
"colorw": "#ff4500",
"x": 738.4716,
"y":  639.685,
"attributes": {
 "expr": null,
"expcolb": "#d3d3d3",
"expcolw": "#c6c6c6",
"degree":        1,
"between":        0 
} 
},
{
 "id": "Tspan2",
"size": 2.062133,
"molType": "Gene",
"type": "circle",
"seedArr": "notSeed",
"url": "70747",
"colorb": "#ff4500",
"colorw": "#ff4500",
"x": 640.0003,
"y": 613.8639,
"attributes": {
 "expr": null,
"expcolb": "#d3d3d3",
"expcolw": "#c6c6c6",
"degree":        2,
"between": 4365.945 
} 
},
{
 "id": "Slc35e2",
"size":        2,
"molType": "Gene",
"type": "circle",
"seedArr": "notSeed",
"url": "320541",
"colorb": "#ff4500",
"colorw": "#ff4500",
"x": 749.1542,
"y": 564.3017,
"attributes": {
 "expr": null,
"expcolb": "#d3d3d3",
"expcolw": "#c6c6c6",
"degree":        1,
"between":        0 
} 
},
{
 "id": "Smad4",
"size": 2.084037,
"molType": "Gene",
"type": "circle",
"seedArr": "notSeed",
"url": "17128",
"colorb": "#ff4500",
"colorw": "#ff4500",
"x": 643.3562,
"y": 537.2583,
"attributes": {
 "expr": null,
"expcolb": "#d3d3d3",
"expcolw": "#c6c6c6",
"degree":        2,
"between": 5905.144 
} 
},
{
 "id": "Tcf3",
"size":        2,
"molType": "Gene",
"type": "circle",
"seedArr": "notSeed",
"url": "21423",
"colorb": "#ff4500",
"colorw": "#ff4500",
"x": 680.6788,
"y": 453.4903,
"attributes": {
 "expr": null,
"expcolb": "#d3d3d3",
"expcolw": "#c6c6c6",
"degree":        1,
"between":        0 
} 
},
{
 "id": "Mef2c",
"size": 2.084037,
"molType": "Gene",
"type": "circle",
"seedArr": "notSeed",
"url": "17260",
"colorb": "#ff4500",
"colorw": "#ff4500",
"x": 653.5088,
"y": 537.0807,
"attributes": {
 "expr": null,
"expcolb": "#d3d3d3",
"expcolw": "#c6c6c6",
"degree":        2,
"between": 5905.144 
} 
},
{
 "id": "Ttyh1",
"size":        2,
"molType": "Gene",
"type": "circle",
"seedArr": "notSeed",
"url": "57776",
"colorb": "#ff4500",
"colorw": "#ff4500",
"x": 572.1811,
"y": 437.1366,
"attributes": {
 "expr": null,
"expcolb": "#d3d3d3",
"expcolw": "#c6c6c6",
"degree":        1,
"between":        0 
} 
},
{
 "id": "Sema6a",
"size":        2,
"molType": "Gene",
"type": "circle",
"seedArr": "notSeed",
"url": "20358",
"colorb": "#ff4500",
"colorw": "#ff4500",
"x": 769.4868,
"y": 679.4475,
"attributes": {
 "expr": null,
"expcolb": "#d3d3d3",
"expcolw": "#c6c6c6",
"degree":        1,
"between":        0 
} 
},
{
 "id": "Nol4",
"size":        2,
"molType": "Gene",
"type": "circle",
"seedArr": "notSeed",
"url": "319211",
"colorb": "#ff4500",
"colorw": "#ff4500",
"x": 652.3027,
"y": 607.7808,
"attributes": {
 "expr": null,
"expcolb": "#d3d3d3",
"expcolw": "#c6c6c6",
"degree":        1,
"between":        0 
} 
},
{
 "id": "Ralgps1",
"size":        2,
"molType": "Gene",
"type": "circle",
"seedArr": "notSeed",
"url": "241308",
"colorb": "#ff4500",
"colorw": "#ff4500",
"x": 813.1221,
"y":  582.394,
"attributes": {
 "expr": null,
"expcolb": "#d3d3d3",
"expcolw": "#c6c6c6",
"degree":        1,
"between":        0 
} 
},
{
 "id": "Tmf1",
"size":        2,
"molType": "Gene",
"type": "circle",
"seedArr": "notSeed",
"url": "232286",
"colorb": "#ff4500",
"colorw": "#ff4500",
"x": 634.4438,
"y": 686.5157,
"attributes": {
 "expr": null,
"expcolb": "#d3d3d3",
"expcolw": "#c6c6c6",
"degree":        1,
"between":        0 
} 
},
{
 "id": "Taok1",
"size":        2,
"molType": "Gene",
"type": "circle",
"seedArr": "notSeed",
"url": "216965",
"colorb": "#ff4500",
"colorw": "#ff4500",
"x": 704.3789,
"y": 647.1998,
"attributes": {
 "expr": null,
"expcolb": "#d3d3d3",
"expcolw": "#c6c6c6",
"degree":        1,
"between":        0 
} 
},
{
 "id": "Socs6",
"size":        2,
"molType": "Gene",
"type": "circle",
"seedArr": "notSeed",
"url": "54607",
"colorb": "#ff4500",
"colorw": "#ff4500",
"x": 768.4146,
"y": 661.4381,
"attributes": {
 "expr": null,
"expcolb": "#d3d3d3",
"expcolw": "#c6c6c6",
"degree":        1,
"between":        0 
} 
},
{
 "id": "Tmem245",
"size":        2,
"molType": "Gene",
"type": "circle",
"seedArr": "notSeed",
"url": "242474",
"colorb": "#ff4500",
"colorw": "#ff4500",
"x":  495.499,
"y":  386.456,
"attributes": {
 "expr": null,
"expcolb": "#d3d3d3",
"expcolw": "#c6c6c6",
"degree":        1,
"between":        0 
} 
},
{
 "id": "Ubn1",
"size":        2,
"molType": "Gene",
"type": "circle",
"seedArr": "notSeed",
"url": "170644",
"colorb": "#ff4500",
"colorw": "#ff4500",
"x":   813.62,
"y": 707.3576,
"attributes": {
 "expr": null,
"expcolb": "#d3d3d3",
"expcolw": "#c6c6c6",
"degree":        1,
"between":        0 
} 
},
{
 "id": "Wars2",
"size":        2,
"molType": "Gene",
"type": "circle",
"seedArr": "notSeed",
"url": "70560",
"colorb": "#ff4500",
"colorw": "#ff4500",
"x": 571.7362,
"y": 422.7842,
"attributes": {
 "expr": null,
"expcolb": "#d3d3d3",
"expcolw": "#c6c6c6",
"degree":        1,
"between":        0 
} 
},
{
 "id": "Tnf",
"size":        2,
"molType": "Gene",
"type": "circle",
"seedArr": "notSeed",
"url": "21926",
"colorb": "#ff4500",
"colorw": "#ff4500",
"x": 605.1394,
"y": 702.2739,
"attributes": {
 "expr": null,
"expcolb": "#d3d3d3",
"expcolw": "#c6c6c6",
"degree":        1,
"between":        0 
} 
},
{
 "id": "Trp53inp1",
"size":        2,
"molType": "Gene",
"type": "circle",
"seedArr": "notSeed",
"url": "60599",
"colorb": "#ff4500",
"colorw": "#ff4500",
"x": 824.3373,
"y": 699.4139,
"attributes": {
 "expr": null,
"expcolb": "#d3d3d3",
"expcolw": "#c6c6c6",
"degree":        1,
"between":        0 
} 
},
{
 "id": "Sfrp1",
"size":        2,
"molType": "Gene",
"type": "circle",
"seedArr": "notSeed",
"url": "20377",
"colorb": "#ff4500",
"colorw": "#ff4500",
"x": 514.4666,
"y":  303.083,
"attributes": {
 "expr": null,
"expcolb": "#d3d3d3",
"expcolw": "#c6c6c6",
"degree":        1,
"between":        0 
} 
},
{
 "id": "Sapcd2",
"size":        2,
"molType": "Gene",
"type": "circle",
"seedArr": "notSeed",
"url": "72080",
"colorb": "#ff4500",
"colorw": "#ff4500",
"x": 678.6774,
"y": 699.6279,
"attributes": {
 "expr": null,
"expcolb": "#d3d3d3",
"expcolw": "#c6c6c6",
"degree":        1,
"between":        0 
} 
},
{
 "id": "Tab2",
"size":        2,
"molType": "Gene",
"type": "circle",
"seedArr": "notSeed",
"url": "68652",
"colorb": "#ff4500",
"colorw": "#ff4500",
"x": 735.7582,
"y": 696.9643,
"attributes": {
 "expr": null,
"expcolb": "#d3d3d3",
"expcolw": "#c6c6c6",
"degree":        1,
"between":        0 
} 
},
{
 "id": "Strip1",
"size":        2,
"molType": "Gene",
"type": "circle",
"seedArr": "notSeed",
"url": "229707",
"colorb": "#ff4500",
"colorw": "#ff4500",
"x": 350.4337,
"y": 569.0333,
"attributes": {
 "expr": null,
"expcolb": "#d3d3d3",
"expcolw": "#c6c6c6",
"degree":        1,
"between":        0 
} 
},
{
 "id": "Slco5a1",
"size": 2.062766,
"molType": "Gene",
"type": "circle",
"seedArr": "notSeed",
"url": "240726",
"colorb": "#ff4500",
"colorw": "#ff4500",
"x": 509.9373,
"y": 537.7568,
"attributes": {
 "expr": null,
"expcolb": "#d3d3d3",
"expcolw": "#c6c6c6",
"degree":        2,
"between": 4410.489 
} 
},
{
 "id": "Tmem135",
"size":        2,
"molType": "Gene",
"type": "circle",
"seedArr": "notSeed",
"url": "72759",
"colorb": "#ff4500",
"colorw": "#ff4500",
"x":  742.229,
"y": 725.5702,
"attributes": {
 "expr": null,
"expcolb": "#d3d3d3",
"expcolw": "#c6c6c6",
"degree":        1,
"between":        0 
} 
},
{
 "id": "Spry2",
"size":        2,
"molType": "Gene",
"type": "circle",
"seedArr": "notSeed",
"url": "24064",
"colorb": "#ff4500",
"colorw": "#ff4500",
"x": 347.3231,
"y": 339.0958,
"attributes": {
 "expr": null,
"expcolb": "#d3d3d3",
"expcolw": "#c6c6c6",
"degree":        1,
"between":        0 
} 
},
{
 "id": "Spry3",
"size":        2,
"molType": "Gene",
"type": "circle",
"seedArr": "notSeed",
"url": "236576",
"colorb": "#ff4500",
"colorw": "#ff4500",
"x": 377.7641,
"y": 373.6209,
"attributes": {
 "expr": null,
"expcolb": "#d3d3d3",
"expcolw": "#c6c6c6",
"degree":        1,
"between":        0 
} 
},
{
 "id": "Spry4",
"size": 2.012023,
"molType": "Gene",
"type": "circle",
"seedArr": "notSeed",
"url": "24066",
"colorb": "#ff4500",
"colorw": "#ff4500",
"x": 464.5832,
"y": 433.2992,
"attributes": {
 "expr": null,
"expcolb": "#d3d3d3",
"expcolw": "#c6c6c6",
"degree":        2,
"between":  844.867 
} 
},
{
 "id": "Tmem43",
"size":        2,
"molType": "Gene",
"type": "circle",
"seedArr": "notSeed",
"url": "74122",
"colorb": "#ff4500",
"colorw": "#ff4500",
"x": 719.8325,
"y": 687.6306,
"attributes": {
 "expr": null,
"expcolb": "#d3d3d3",
"expcolw": "#c6c6c6",
"degree":        1,
"between":        0 
} 
},
{
 "id": "Tmem179",
"size":        2,
"molType": "Gene",
"type": "circle",
"seedArr": "notSeed",
"url": "104885",
"colorb": "#ff4500",
"colorw": "#ff4500",
"x": 606.6631,
"y": 443.0111,
"attributes": {
 "expr": null,
"expcolb": "#d3d3d3",
"expcolw": "#c6c6c6",
"degree":        1,
"between":        0 
} 
},
{
 "id": "Zfp9",
"size": 2.094557,
"molType": "Gene",
"type": "circle",
"seedArr": "notSeed",
"url": "22750",
"colorb": "#ff4500",
"colorw": "#ff4500",
"x": 440.9982,
"y": 619.9783,
"attributes": {
 "expr": null,
"expcolb": "#d3d3d3",
"expcolw": "#c6c6c6",
"degree":        2,
"between": 6644.333 
} 
},
{
 "id": "Rragc",
"size":        2,
"molType": "Gene",
"type": "circle",
"seedArr": "notSeed",
"url": "54170",
"colorb": "#ff4500",
"colorw": "#ff4500",
"x": 743.1077,
"y": 542.4986,
"attributes": {
 "expr": null,
"expcolb": "#d3d3d3",
"expcolw": "#c6c6c6",
"degree":        1,
"between":        0 
} 
},
{
 "id": "Mtf1",
"size":  2.29097,
"molType": "Gene",
"type": "circle",
"seedArr": "notSeed",
"url": "17764",
"colorb": "#ff4500",
"colorw": "#ff4500",
"x": 462.1695,
"y": 680.2673,
"attributes": {
 "expr": null,
"expcolb": "#d3d3d3",
"expcolw": "#c6c6c6",
"degree":        3,
"between": 20445.98 
} 
},
{
 "id": "Pcmt1",
"size":        2,
"molType": "Gene",
"type": "circle",
"seedArr": "notSeed",
"url": "18537",
"colorb": "#ff4500",
"colorw": "#ff4500",
"x": 806.8281,
"y": 627.8888,
"attributes": {
 "expr": null,
"expcolb": "#d3d3d3",
"expcolw": "#c6c6c6",
"degree":        1,
"between":        0 
} 
},
{
 "id": "Ypel1",
"size":        2,
"molType": "Gene",
"type": "circle",
"seedArr": "notSeed",
"url": "106369",
"colorb": "#ff4500",
"colorw": "#ff4500",
"x": 778.4947,
"y": 609.7387,
"attributes": {
 "expr": null,
"expcolb": "#d3d3d3",
"expcolw": "#c6c6c6",
"degree":        1,
"between":        0 
} 
},
{
 "id": "Tnrc6a",
"size":        2,
"molType": "Gene",
"type": "circle",
"seedArr": "notSeed",
"url": "233833",
"colorb": "#ff4500",
"colorw": "#ff4500",
"x": 848.1426,
"y": 640.3018,
"attributes": {
 "expr": null,
"expcolb": "#d3d3d3",
"expcolw": "#c6c6c6",
"degree":        1,
"between":        0 
} 
},
{
 "id": "Tnrc6c",
"size":        2,
"molType": "Gene",
"type": "circle",
"seedArr": "notSeed",
"url": "217351",
"colorb": "#ff4500",
"colorw": "#ff4500",
"x": 744.7272,
"y": 580.0867,
"attributes": {
 "expr": null,
"expcolb": "#d3d3d3",
"expcolw": "#c6c6c6",
"degree":        1,
"between":        0 
} 
},
{
 "id": "Otud1",
"size":        2,
"molType": "Gene",
"type": "circle",
"seedArr": "notSeed",
"url": "71198",
"colorb": "#ff4500",
"colorw": "#ff4500",
"x": 784.4693,
"y": 699.2777,
"attributes": {
 "expr": null,
"expcolb": "#d3d3d3",
"expcolw": "#c6c6c6",
"degree":        1,
"between":        0 
} 
},
{
 "id": "Xxylt1",
"size":        2,
"molType": "Gene",
"type": "circle",
"seedArr": "notSeed",
"url": "268880",
"colorb": "#ff4500",
"colorw": "#ff4500",
"x": 831.3916,
"y": 583.5847,
"attributes": {
 "expr": null,
"expcolb": "#d3d3d3",
"expcolw": "#c6c6c6",
"degree":        1,
"between":        0 
} 
},
{
 "id": "Wdr44",
"size":        2,
"molType": "Gene",
"type": "circle",
"seedArr": "notSeed",
"url": "72404",
"colorb": "#ff4500",
"colorw": "#ff4500",
"x":  369.858,
"y": 539.0761,
"attributes": {
 "expr": null,
"expcolb": "#d3d3d3",
"expcolw": "#c6c6c6",
"degree":        1,
"between":        0 
} 
},
{
 "id": "Zbtb9",
"size":        2,
"molType": "Gene",
"type": "circle",
"seedArr": "notSeed",
"url": "474156",
"colorb": "#ff4500",
"colorw": "#ff4500",
"x": 742.0203,
"y": 660.1832,
"attributes": {
 "expr": null,
"expcolb": "#d3d3d3",
"expcolw": "#c6c6c6",
"degree":        1,
"between":        0 
} 
},
{
 "id": "Rnf165",
"size":        2,
"molType": "Gene",
"type": "circle",
"seedArr": "notSeed",
"url": "225743",
"colorb": "#ff4500",
"colorw": "#ff4500",
"x": 532.8237,
"y": 380.1294,
"attributes": {
 "expr": null,
"expcolb": "#d3d3d3",
"expcolw": "#c6c6c6",
"degree":        1,
"between":        0 
} 
},
{
 "id": "Tomm70a",
"size":        2,
"molType": "Gene",
"type": "circle",
"seedArr": "notSeed",
"url": "28185",
"colorb": "#ff4500",
"colorw": "#ff4500",
"x": 385.1927,
"y": 622.8957,
"attributes": {
 "expr": null,
"expcolb": "#d3d3d3",
"expcolw": "#c6c6c6",
"degree":        1,
"between":        0 
} 
},
{
 "id": "Tns1",
"size":        2,
"molType": "Gene",
"type": "circle",
"seedArr": "notSeed",
"url": "21961",
"colorb": "#ff4500",
"colorw": "#ff4500",
"x": 405.9646,
"y": 440.5992,
"attributes": {
 "expr": null,
"expcolb": "#d3d3d3",
"expcolw": "#c6c6c6",
"degree":        1,
"between":        0 
} 
},
{
 "id": "Zranb2",
"size":        2,
"molType": "Gene",
"type": "circle",
"seedArr": "notSeed",
"url": "53861",
"colorb": "#ff4500",
"colorw": "#ff4500",
"x":  653.116,
"y": 637.3949,
"attributes": {
 "expr": null,
"expcolb": "#d3d3d3",
"expcolw": "#c6c6c6",
"degree":        1,
"between":        0 
} 
},
{
 "id": "Sema6d",
"size":        2,
"molType": "Gene",
"type": "circle",
"seedArr": "notSeed",
"url": "214968",
"colorb": "#ff4500",
"colorw": "#ff4500",
"x": 704.5035,
"y": 598.5726,
"attributes": {
 "expr": null,
"expcolb": "#d3d3d3",
"expcolw": "#c6c6c6",
"degree":        1,
"between":        0 
} 
},
{
 "id": "Zzz3",
"size":        2,
"molType": "Gene",
"type": "circle",
"seedArr": "notSeed",
"url": "108946",
"colorb": "#ff4500",
"colorw": "#ff4500",
"x": 407.9043,
"y": 534.3514,
"attributes": {
 "expr": null,
"expcolb": "#d3d3d3",
"expcolw": "#c6c6c6",
"degree":        1,
"between":        0 
} 
},
{
 "id": "Zic2",
"size": 2.105556,
"molType": "Gene",
"type": "circle",
"seedArr": "notSeed",
"url": "22772",
"colorb": "#ff4500",
"colorw": "#ff4500",
"x": 624.0799,
"y": 508.9023,
"attributes": {
 "expr": null,
"expcolb": "#d3d3d3",
"expcolw": "#c6c6c6",
"degree":        2,
"between": 7417.224 
} 
},
{
 "id": "Synj1",
"size": 2.062133,
"molType": "Gene",
"type": "circle",
"seedArr": "notSeed",
"url": "104015",
"colorb": "#ff4500",
"colorw": "#ff4500",
"x": 614.3167,
"y": 585.9236,
"attributes": {
 "expr": null,
"expcolb": "#d3d3d3",
"expcolw": "#c6c6c6",
"degree":        2,
"between": 4365.945 
} 
},
{
 "id": "Thnsl1",
"size":        2,
"molType": "Gene",
"type": "circle",
"seedArr": "notSeed",
"url": "208967",
"colorb": "#ff4500",
"colorw": "#ff4500",
"x": 788.1275,
"y": 654.0968,
"attributes": {
 "expr": null,
"expcolb": "#d3d3d3",
"expcolw": "#c6c6c6",
"degree":        1,
"between":        0 
} 
},
{
 "id": "Srcin1",
"size": 2.062133,
"molType": "Gene",
"type": "circle",
"seedArr": "notSeed",
"url": "56013",
"colorb": "#ff4500",
"colorw": "#ff4500",
"x": 618.4655,
"y": 635.0834,
"attributes": {
 "expr": null,
"expcolb": "#d3d3d3",
"expcolw": "#c6c6c6",
"degree":        2,
"between": 4365.945 
} 
},
{
 "id": "Vps37a",
"size":        2,
"molType": "Gene",
"type": "circle",
"seedArr": "notSeed",
"url": "52348",
"colorb": "#ff4500",
"colorw": "#ff4500",
"x": 731.1633,
"y": 616.4101,
"attributes": {
 "expr": null,
"expcolb": "#d3d3d3",
"expcolw": "#c6c6c6",
"degree":        1,
"between":        0 
} 
},
{
 "id": "Wwtr1",
"size":        2,
"molType": "Gene",
"type": "circle",
"seedArr": "notSeed",
"url": "97064",
"colorb": "#ff4500",
"colorw": "#ff4500",
"x": 794.5871,
"y": 582.8364,
"attributes": {
 "expr": null,
"expcolb": "#d3d3d3",
"expcolw": "#c6c6c6",
"degree":        1,
"between":        0 
} 
},
{
 "id": "Tbc1d12",
"size":        2,
"molType": "Gene",
"type": "circle",
"seedArr": "notSeed",
"url": "209478",
"colorb": "#ff4500",
"colorw": "#ff4500",
"x": 822.8467,
"y": 631.4175,
"attributes": {
 "expr": null,
"expcolb": "#d3d3d3",
"expcolw": "#c6c6c6",
"degree":        1,
"between":        0 
} 
},
{
 "id": "Slc1a2",
"size":        2,
"molType": "Gene",
"type": "circle",
"seedArr": "notSeed",
"url": "20511",
"colorb": "#ff4500",
"colorw": "#ff4500",
"x": 539.3318,
"y": 359.7278,
"attributes": {
 "expr": null,
"expcolb": "#d3d3d3",
"expcolw": "#c6c6c6",
"degree":        1,
"between":        0 
} 
},
{
 "id": "Pgr",
"size": 2.081506,
"molType": "Gene",
"type": "circle",
"seedArr": "notSeed",
"url": "18667",
"colorb": "#ff4500",
"colorw": "#ff4500",
"x": 580.7199,
"y": 592.5383,
"attributes": {
 "expr": null,
"expcolb": "#d3d3d3",
"expcolw": "#c6c6c6",
"degree":        2,
"between":  5727.27 
} 
},
{
 "id": "Ubap2l",
"size":        2,
"molType": "Gene",
"type": "circle",
"seedArr": "notSeed",
"url": "74383",
"colorb": "#ff4500",
"colorw": "#ff4500",
"x": 506.4751,
"y": 773.9767,
"attributes": {
 "expr": null,
"expcolb": "#d3d3d3",
"expcolw": "#c6c6c6",
"degree":        1,
"between":        0 
} 
},
{
 "id": "Tbr1",
"size":        2,
"molType": "Gene",
"type": "circle",
"seedArr": "notSeed",
"url": "21375",
"colorb": "#ff4500",
"colorw": "#ff4500",
"x": 720.0887,
"y": 538.5051,
"attributes": {
 "expr": null,
"expcolb": "#d3d3d3",
"expcolw": "#c6c6c6",
"degree":        1,
"between":        0 
} 
},
{
 "id": "Wdr92",
"size":        2,
"molType": "Gene",
"type": "circle",
"seedArr": "notSeed",
"url": "103784",
"colorb": "#ff4500",
"colorw": "#ff4500",
"x": 770.8147,
"y": 582.5423,
"attributes": {
 "expr": null,
"expcolb": "#d3d3d3",
"expcolw": "#c6c6c6",
"degree":        1,
"between":        0 
} 
},
{
 "id": "Zdbf2",
"size":        2,
"molType": "Gene",
"type": "circle",
"seedArr": "notSeed",
"url": "73884",
"colorb": "#ff4500",
"colorw": "#ff4500",
"x": 788.9965,
"y":  682.018,
"attributes": {
 "expr": null,
"expcolb": "#d3d3d3",
"expcolw": "#c6c6c6",
"degree":        1,
"between":        0 
} 
},
{
 "id": "Smad7",
"size":        2,
"molType": "Gene",
"type": "circle",
"seedArr": "notSeed",
"url": "17131",
"colorb": "#ff4500",
"colorw": "#ff4500",
"x": 334.5313,
"y": 402.8992,
"attributes": {
 "expr": null,
"expcolb": "#d3d3d3",
"expcolw": "#c6c6c6",
"degree":        1,
"between":        0 
} 
},
{
 "id": "Ube2k",
"size":        2,
"molType": "Gene",
"type": "circle",
"seedArr": "notSeed",
"url": "53323",
"colorb": "#ff4500",
"colorw": "#ff4500",
"x": 828.3823,
"y": 645.2632,
"attributes": {
 "expr": null,
"expcolb": "#d3d3d3",
"expcolw": "#c6c6c6",
"degree":        1,
"between":        0 
} 
},
{
 "id": "Sox11",
"size": 2.027421,
"molType": "Gene",
"type": "circle",
"seedArr": "notSeed",
"url": "20666",
"colorb": "#ff4500",
"colorw": "#ff4500",
"x": 538.9215,
"y": 416.9391,
"attributes": {
 "expr": null,
"expcolb": "#d3d3d3",
"expcolw": "#c6c6c6",
"degree":        2,
"between": 1926.793 
} 
},
{
 "id": "Rhoq",
"size":        2,
"molType": "Gene",
"type": "circle",
"seedArr": "notSeed",
"url": "104215",
"colorb": "#ff4500",
"colorw": "#ff4500",
"x": 682.7278,
"y": 671.4633,
"attributes": {
 "expr": null,
"expcolb": "#d3d3d3",
"expcolw": "#c6c6c6",
"degree":        1,
"between":        0 
} 
},
{
 "id": "Unc5c",
"size": 2.012633,
"molType": "Gene",
"type": "circle",
"seedArr": "notSeed",
"url": "22253",
"colorb": "#ff4500",
"colorw": "#ff4500",
"x": 421.3047,
"y": 493.7239,
"attributes": {
 "expr": null,
"expcolb": "#d3d3d3",
"expcolw": "#c6c6c6",
"degree":        2,
"between": 887.7312 
} 
},
{
 "id": "Tmem184b",
"size":        2,
"molType": "Gene",
"type": "circle",
"seedArr": "notSeed",
"url": "223693",
"colorb": "#ff4500",
"colorw": "#ff4500",
"x": 698.5524,
"y": 592.3471,
"attributes": {
 "expr": null,
"expcolb": "#d3d3d3",
"expcolw": "#c6c6c6",
"degree":        1,
"between":        0 
} 
},
{
 "id": "Zkscan1",
"size":        2,
"molType": "Gene",
"type": "circle",
"seedArr": "notSeed",
"url": "74570",
"colorb": "#ff4500",
"colorw": "#ff4500",
"x": 728.7021,
"y":  713.042,
"attributes": {
 "expr": null,
"expcolb": "#d3d3d3",
"expcolw": "#c6c6c6",
"degree":        1,
"between":        0 
} 
},
{
 "id": "Ppig",
"size":        2,
"molType": "Gene",
"type": "circle",
"seedArr": "notSeed",
"url": "228005",
"colorb": "#ff4500",
"colorw": "#ff4500",
"x": 740.4001,
"y":  599.209,
"attributes": {
 "expr": null,
"expcolb": "#d3d3d3",
"expcolw": "#c6c6c6",
"degree":        1,
"between":        0 
} 
},
{
 "id": "Zdhhc20",
"size":        2,
"molType": "Gene",
"type": "circle",
"seedArr": "notSeed",
"url": "75965",
"colorb": "#ff4500",
"colorw": "#ff4500",
"x": 503.1743,
"y": 349.2232,
"attributes": {
 "expr": null,
"expcolb": "#d3d3d3",
"expcolw": "#c6c6c6",
"degree":        1,
"between":        0 
} 
},
{
 "id": "Sos1",
"size":        2,
"molType": "Gene",
"type": "circle",
"seedArr": "notSeed",
"url": "20662",
"colorb": "#ff4500",
"colorw": "#ff4500",
"x": 674.3378,
"y": 617.3493,
"attributes": {
 "expr": null,
"expcolb": "#d3d3d3",
"expcolw": "#c6c6c6",
"degree":        1,
"between":        0 
} 
},
{
 "id": "Stag1",
"size":        2,
"molType": "Gene",
"type": "circle",
"seedArr": "notSeed",
"url": "20842",
"colorb": "#ff4500",
"colorw": "#ff4500",
"x": 678.1093,
"y": 653.0588,
"attributes": {
 "expr": null,
"expcolb": "#d3d3d3",
"expcolw": "#c6c6c6",
"degree":        1,
"between":        0 
} 
},
{
 "id": "Slc38a2",
"size":        2,
"molType": "Gene",
"type": "circle",
"seedArr": "notSeed",
"url": "67760",
"colorb": "#ff4500",
"colorw": "#ff4500",
"x": 767.4462,
"y": 652.1737,
"attributes": {
 "expr": null,
"expcolb": "#d3d3d3",
"expcolw": "#c6c6c6",
"degree":        1,
"between":        0 
} 
},
{
 "id": "Zfp568",
"size":        2,
"molType": "Gene",
"type": "circle",
"seedArr": "notSeed",
"url": "243905",
"colorb": "#ff4500",
"colorw": "#ff4500",
"x":  580.014,
"y":  368.138,
"attributes": {
 "expr": null,
"expcolb": "#d3d3d3",
"expcolw": "#c6c6c6",
"degree":        1,
"between":        0 
} 
},
{
 "id": "Tob1",
"size":        2,
"molType": "Gene",
"type": "circle",
"seedArr": "notSeed",
"url": "22057",
"colorb": "#ff4500",
"colorw": "#ff4500",
"x": 814.1673,
"y": 597.5804,
"attributes": {
 "expr": null,
"expcolb": "#d3d3d3",
"expcolw": "#c6c6c6",
"degree":        1,
"between":        0 
} 
},
{
 "id": "Tmod2",
"size":        2,
"molType": "Gene",
"type": "circle",
"seedArr": "notSeed",
"url": "50876",
"colorb": "#ff4500",
"colorw": "#ff4500",
"x": 791.6602,
"y": 734.3418,
"attributes": {
 "expr": null,
"expcolb": "#d3d3d3",
"expcolw": "#c6c6c6",
"degree":        1,
"between":        0 
} 
},
{
 "id": "Vldlr",
"size":        2,
"molType": "Gene",
"type": "circle",
"seedArr": "notSeed",
"url": "22359",
"colorb": "#ff4500",
"colorw": "#ff4500",
"x": 375.7111,
"y": 388.5074,
"attributes": {
 "expr": null,
"expcolb": "#d3d3d3",
"expcolw": "#c6c6c6",
"degree":        1,
"between":        0 
} 
},
{
 "id": "Sh3pxd2b",
"size":        2,
"molType": "Gene",
"type": "circle",
"seedArr": "notSeed",
"url": "268396",
"colorb": "#ff4500",
"colorw": "#ff4500",
"x": 808.8054,
"y": 699.1635,
"attributes": {
 "expr": null,
"expcolb": "#d3d3d3",
"expcolw": "#c6c6c6",
"degree":        1,
"between":        0 
} 
},
{
 "id": "Zfp947",
"size":        2,
"molType": "Gene",
"type": "circle",
"seedArr": "notSeed",
"url": "210853",
"colorb": "#ff4500",
"colorw": "#ff4500",
"x": 689.1394,
"y": 618.1299,
"attributes": {
 "expr": null,
"expcolb": "#d3d3d3",
"expcolw": "#c6c6c6",
"degree":        1,
"between":        0 
} 
},
{
 "id": "Sgpp1",
"size":        2,
"molType": "Gene",
"type": "circle",
"seedArr": "notSeed",
"url": "81535",
"colorb": "#ff4500",
"colorw": "#ff4500",
"x": 728.8029,
"y": 636.3928,
"attributes": {
 "expr": null,
"expcolb": "#d3d3d3",
"expcolw": "#c6c6c6",
"degree":        1,
"between":        0 
} 
},
{
 "id": "Usp33",
"size":        2,
"molType": "Gene",
"type": "circle",
"seedArr": "notSeed",
"url": "170822",
"colorb": "#ff4500",
"colorw": "#ff4500",
"x": 668.9247,
"y": 555.9897,
"attributes": {
 "expr": null,
"expcolb": "#d3d3d3",
"expcolw": "#c6c6c6",
"degree":        1,
"between":        0 
} 
},
{
 "id": "Xpo7",
"size":        2,
"molType": "Gene",
"type": "circle",
"seedArr": "notSeed",
"url": "65246",
"colorb": "#ff4500",
"colorw": "#ff4500",
"x": 407.1732,
"y":   456.03,
"attributes": {
 "expr": null,
"expcolb": "#d3d3d3",
"expcolw": "#c6c6c6",
"degree":        1,
"between":        0 
} 
},
{
 "id": "Zeb1",
"size":        2,
"molType": "Gene",
"type": "circle",
"seedArr": "notSeed",
"url": "21417",
"colorb": "#ff4500",
"colorw": "#ff4500",
"x": 504.6271,
"y": 413.1407,
"attributes": {
 "expr": null,
"expcolb": "#d3d3d3",
"expcolw": "#c6c6c6",
"degree":        1,
"between":        0 
} 
},
{
 "id": "Tmem164",
"size":        2,
"molType": "Gene",
"type": "circle",
"seedArr": "notSeed",
"url": "209497",
"colorb": "#ff4500",
"colorw": "#ff4500",
"x": 765.2131,
"y": 612.2956,
"attributes": {
 "expr": null,
"expcolb": "#d3d3d3",
"expcolw": "#c6c6c6",
"degree":        1,
"between":        0 
} 
},
{
 "id": "Pgrmc2",
"size":        2,
"molType": "Gene",
"type": "circle",
"seedArr": "notSeed",
"url": "70804",
"colorb": "#ff4500",
"colorw": "#ff4500",
"x": 726.8555,
"y": 660.4032,
"attributes": {
 "expr": null,
"expcolb": "#d3d3d3",
"expcolw": "#c6c6c6",
"degree":        1,
"between":        0 
} 
},
{
 "id": "Zfp516",
"size":        2,
"molType": "Gene",
"type": "circle",
"seedArr": "notSeed",
"url": "329003",
"colorb": "#ff4500",
"colorw": "#ff4500",
"x": 551.3809,
"y": 370.5015,
"attributes": {
 "expr": null,
"expcolb": "#d3d3d3",
"expcolw": "#c6c6c6",
"degree":        1,
"between":        0 
} 
},
{
 "id": "Zmym4",
"size":        2,
"molType": "Gene",
"type": "circle",
"seedArr": "notSeed",
"url": "67785",
"colorb": "#ff4500",
"colorw": "#ff4500",
"x": 703.0691,
"y":  694.073,
"attributes": {
 "expr": null,
"expcolb": "#d3d3d3",
"expcolw": "#c6c6c6",
"degree":        1,
"between":        0 
} 
},
{
 "id": "Smad5",
"size":        2,
"molType": "Gene",
"type": "circle",
"seedArr": "notSeed",
"url": "17129",
"colorb": "#ff4500",
"colorw": "#ff4500",
"x": 605.7385,
"y": 461.9842,
"attributes": {
 "expr": null,
"expcolb": "#d3d3d3",
"expcolw": "#c6c6c6",
"degree":        1,
"between":        0 
} 
},
{
 "id": "Snx27",
"size":        2,
"molType": "Gene",
"type": "circle",
"seedArr": "notSeed",
"url": "76742",
"colorb": "#ff4500",
"colorw": "#ff4500",
"x": 525.3234,
"y": 746.7583,
"attributes": {
 "expr": null,
"expcolb": "#d3d3d3",
"expcolw": "#c6c6c6",
"degree":        1,
"between":        0 
} 
},
{
 "id": "Tmed5",
"size": 2.145095,
"molType": "Gene",
"type": "circle",
"seedArr": "notSeed",
"url": "73130",
"colorb": "#ff4500",
"colorw": "#ff4500",
"x": 533.5406,
"y": 447.8984,
"attributes": {
 "expr": null,
"expcolb": "#d3d3d3",
"expcolw": "#c6c6c6",
"degree":        2,
"between": 10195.56 
} 
},
{
 "id": "Tmem255a",
"size":        2,
"molType": "Gene",
"type": "circle",
"seedArr": "notSeed",
"url": "245386",
"colorb": "#ff4500",
"colorw": "#ff4500",
"x": 542.9426,
"y": 376.8696,
"attributes": {
 "expr": null,
"expcolb": "#d3d3d3",
"expcolw": "#c6c6c6",
"degree":        1,
"between":        0 
} 
},
{
 "id": "Siah2",
"size":        2,
"molType": "Gene",
"type": "circle",
"seedArr": "notSeed",
"url": "20439",
"colorb": "#ff4500",
"colorw": "#ff4500",
"x":  587.016,
"y": 709.9067,
"attributes": {
 "expr": null,
"expcolb": "#d3d3d3",
"expcolw": "#c6c6c6",
"degree":        1,
"between":        0 
} 
},
{
 "id": "Zbtb34",
"size":        2,
"molType": "Gene",
"type": "circle",
"seedArr": "notSeed",
"url": "241311",
"colorb": "#ff4500",
"colorw": "#ff4500",
"x": 344.9012,
"y": 484.2394,
"attributes": {
 "expr": null,
"expcolb": "#d3d3d3",
"expcolw": "#c6c6c6",
"degree":        1,
"between":        0 
} 
},
{
 "id": "Zfp608",
"size":        2,
"molType": "Gene",
"type": "circle",
"seedArr": "notSeed",
"url": "269023",
"colorb": "#ff4500",
"colorw": "#ff4500",
"x": 702.6906,
"y": 680.5821,
"attributes": {
 "expr": null,
"expcolb": "#d3d3d3",
"expcolw": "#c6c6c6",
"degree":        1,
"between":        0 
} 
},
{
 "id": "Sumf2",
"size":        2,
"molType": "Gene",
"type": "circle",
"seedArr": "notSeed",
"url": "67902",
"colorb": "#ff4500",
"colorw": "#ff4500",
"x": 768.2834,
"y": 594.6865,
"attributes": {
 "expr": null,
"expcolb": "#d3d3d3",
"expcolw": "#c6c6c6",
"degree":        1,
"between":        0 
} 
},
{
 "id": "Txnrd3",
"size":        2,
"molType": "Gene",
"type": "circle",
"seedArr": "notSeed",
"url": "232223",
"colorb": "#ff4500",
"colorw": "#ff4500",
"x": 715.9084,
"y": 627.9126,
"attributes": {
 "expr": null,
"expcolb": "#d3d3d3",
"expcolw": "#c6c6c6",
"degree":        1,
"between":        0 
} 
},
{
 "id": "Smad3",
"size":        2,
"molType": "Gene",
"type": "circle",
"seedArr": "notSeed",
"url": "17127",
"colorb": "#ff4500",
"colorw": "#ff4500",
"x": 590.2801,
"y": 437.9577,
"attributes": {
 "expr": null,
"expcolb": "#d3d3d3",
"expcolw": "#c6c6c6",
"degree":        1,
"between":        0 
} 
},
{
 "id": "Patz1",
"size":        2,
"molType": "Gene",
"type": "circle",
"seedArr": "notSeed",
"url": "56218",
"colorb": "#ff4500",
"colorw": "#ff4500",
"x": 745.7063,
"y": 714.2837,
"attributes": {
 "expr": null,
"expcolb": "#d3d3d3",
"expcolw": "#c6c6c6",
"degree":        1,
"between":        0 
} 
},
{
 "id": "Zdhhc6",
"size":        2,
"molType": "Gene",
"type": "circle",
"seedArr": "notSeed",
"url": "66980",
"colorb": "#ff4500",
"colorw": "#ff4500",
"x":  674.107,
"y":  686.927,
"attributes": {
 "expr": null,
"expcolb": "#d3d3d3",
"expcolw": "#c6c6c6",
"degree":        1,
"between":        0 
} 
},
{
 "id": "Slc2a13",
"size":        2,
"molType": "Gene",
"type": "circle",
"seedArr": "notSeed",
"url": "239606",
"colorb": "#ff4500",
"colorw": "#ff4500",
"x": 686.0102,
"y":  642.839,
"attributes": {
 "expr": null,
"expcolb": "#d3d3d3",
"expcolw": "#c6c6c6",
"degree":        1,
"between":        0 
} 
},
{
 "id": "Vbp1",
"size":        2,
"molType": "Gene",
"type": "circle",
"seedArr": "notSeed",
"url": "22327",
"colorb": "#ff4500",
"colorw": "#ff4500",
"x": 762.2353,
"y": 573.3841,
"attributes": {
 "expr": null,
"expcolb": "#d3d3d3",
"expcolw": "#c6c6c6",
"degree":        1,
"between":        0 
} 
},
{
 "id": "Ulk1",
"size":        2,
"molType": "Gene",
"type": "circle",
"seedArr": "notSeed",
"url": "22241",
"colorb": "#ff4500",
"colorw": "#ff4500",
"x": 783.5549,
"y": 719.0019,
"attributes": {
 "expr": null,
"expcolb": "#d3d3d3",
"expcolw": "#c6c6c6",
"degree":        1,
"between":        0 
} 
},
{
 "id": "Cnih",
"size":        2,
"molType": "Gene",
"type": "circle",
"seedArr": "notSeed",
"url": "12793",
"colorb": "#ff4500",
"colorw": "#ff4500",
"x": 464.4904,
"y": 625.9654,
"attributes": {
 "expr": null,
"expcolb": "#d3d3d3",
"expcolw": "#c6c6c6",
"degree":        1,
"between":        0 
} 
},
{
 "id": "ACVR1B",
"size":        2,
"molType": "Gene",
"type": "circle",
"seedArr": "notSeed",
"url": "13610",
"colorb": "#ff4500",
"colorw": "#ff4500",
"x": 572.4534,
"y": 506.0379,
"attributes": {
 "expr": null,
"expcolb": "#d3d3d3",
"expcolw": "#c6c6c6",
"degree":        1,
"between":        0 
} 
},
{
 "id": "Acn9",
"size":        2,
"molType": "Gene",
"type": "circle",
"seedArr": "notSeed",
"url": "66087",
"colorb": "#ff4500",
"colorw": "#ff4500",
"x": 584.8259,
"y": 522.5567,
"attributes": {
 "expr": null,
"expcolb": "#d3d3d3",
"expcolw": "#c6c6c6",
"degree":        1,
"between":        0 
} 
},
{
 "id": "Tug1",
"size":        2,
"molType": "Gene",
"type": "circle",
"seedArr": "notSeed",
"url": "103775",
"colorb": "#ff4500",
"colorw": "#ff4500",
"x": 563.2532,
"y": 504.1541,
"attributes": {
 "expr": null,
"expcolb": "#d3d3d3",
"expcolw": "#c6c6c6",
"degree":        1,
"between":        0 
} 
},
{
 "id": "1600012H06Rik",
"size":        2,
"molType": "Gene",
"type": "circle",
"seedArr": "notSeed",
"url": "67912",
"colorb": "#ff4500",
"colorw": "#ff4500",
"x": 534.8893,
"y": 526.2086,
"attributes": {
 "expr": null,
"expcolb": "#d3d3d3",
"expcolw": "#c6c6c6",
"degree":        1,
"between":        0 
} 
},
{
 "id": "1700017B05Rik",
"size":        2,
"molType": "Gene",
"type": "circle",
"seedArr": "notSeed",
"url": "74211",
"colorb": "#ff4500",
"colorw": "#ff4500",
"x": 464.1656,
"y": 596.7257,
"attributes": {
 "expr": null,
"expcolb": "#d3d3d3",
"expcolw": "#c6c6c6",
"degree":        1,
"between":        0 
} 
},
{
 "id": "1700052N19Rik",
"size":        2,
"molType": "Gene",
"type": "circle",
"seedArr": "notSeed",
"url": "73419",
"colorb": "#ff4500",
"colorw": "#ff4500",
"x": 504.0706,
"y": 579.7465,
"attributes": {
 "expr": null,
"expcolb": "#d3d3d3",
"expcolw": "#c6c6c6",
"degree":        1,
"between":        0 
} 
},
{
 "id": "2700081O15Rik",
"size":        2,
"molType": "Gene",
"type": "circle",
"seedArr": "notSeed",
"url": "108899",
"colorb": "#ff4500",
"colorw": "#ff4500",
"x": 515.8847,
"y": 497.0401,
"attributes": {
 "expr": null,
"expcolb": "#d3d3d3",
"expcolw": "#c6c6c6",
"degree":        1,
"between":        0 
} 
},
{
 "id": "2700089E24Rik",
"size":        2,
"molType": "Gene",
"type": "circle",
"seedArr": "notSeed",
"url": "381820",
"colorb": "#ff4500",
"colorw": "#ff4500",
"x": 589.3007,
"y": 602.1345,
"attributes": {
 "expr": null,
"expcolb": "#d3d3d3",
"expcolw": "#c6c6c6",
"degree":        1,
"between":        0 
} 
},
{
 "id": "4931406C07Rik",
"size":        2,
"molType": "Gene",
"type": "circle",
"seedArr": "notSeed",
"url": "70984",
"colorb": "#ff4500",
"colorw": "#ff4500",
"x": 519.0337,
"y": 537.7216,
"attributes": {
 "expr": null,
"expcolb": "#d3d3d3",
"expcolw": "#c6c6c6",
"degree":        1,
"between":        0 
} 
},
{
 "id": "4931428F04Rik",
"size":        2,
"molType": "Gene",
"type": "circle",
"seedArr": "notSeed",
"url": "74356",
"colorb": "#ff4500",
"colorw": "#ff4500",
"x": 582.7928,
"y": 583.5594,
"attributes": {
 "expr": null,
"expcolb": "#d3d3d3",
"expcolw": "#c6c6c6",
"degree":        1,
"between":        0 
} 
},
{
 "id": "4933411K20Rik",
"size":        2,
"molType": "Gene",
"type": "circle",
"seedArr": "notSeed",
"url": "66756",
"colorb": "#ff4500",
"colorw": "#ff4500",
"x": 597.8672,
"y": 580.9201,
"attributes": {
 "expr": null,
"expcolb": "#d3d3d3",
"expcolw": "#c6c6c6",
"degree":        1,
"between":        0 
} 
},
{
 "id": "Abcc5",
"size":        2,
"molType": "Gene",
"type": "circle",
"seedArr": "notSeed",
"url": "27416",
"colorb": "#ff4500",
"colorw": "#ff4500",
"x": 551.4238,
"y": 619.2937,
"attributes": {
 "expr": null,
"expcolb": "#d3d3d3",
"expcolw": "#c6c6c6",
"degree":        1,
"between":        0 
} 
},
{
 "id": "Abcg1",
"size":        2,
"molType": "Gene",
"type": "circle",
"seedArr": "notSeed",
"url": "11307",
"colorb": "#ff4500",
"colorw": "#ff4500",
"x": 534.2487,
"y":  580.855,
"attributes": {
 "expr": null,
"expcolb": "#d3d3d3",
"expcolw": "#c6c6c6",
"degree":        1,
"between":        0 
} 
},
{
 "id": "Apbb3",
"size":        2,
"molType": "Gene",
"type": "circle",
"seedArr": "notSeed",
"url": "225372",
"colorb": "#ff4500",
"colorw": "#ff4500",
"x": 508.4639,
"y": 588.5117,
"attributes": {
 "expr": null,
"expcolb": "#d3d3d3",
"expcolw": "#c6c6c6",
"degree":        1,
"between":        0 
} 
},
{
 "id": "Csnk2a1",
"size":        2,
"molType": "Gene",
"type": "circle",
"seedArr": "notSeed",
"url": "12995",
"colorb": "#ff4500",
"colorw": "#ff4500",
"x": 594.3876,
"y": 538.3276,
"attributes": {
 "expr": null,
"expcolb": "#d3d3d3",
"expcolw": "#c6c6c6",
"degree":        1,
"between":        0 
} 
},
{
 "id": "Actg1",
"size":        2,
"molType": "Gene",
"type": "circle",
"seedArr": "notSeed",
"url": "11465",
"colorb": "#ff4500",
"colorw": "#ff4500",
"x": 564.0324,
"y": 514.6443,
"attributes": {
 "expr": null,
"expcolb": "#d3d3d3",
"expcolw": "#c6c6c6",
"degree":        1,
"between":        0 
} 
},
{
 "id": "Acvr1b",
"size":        2,
"molType": "Gene",
"type": "circle",
"seedArr": "notSeed",
"url": null,
"colorb": "#ff4500",
"colorw": "#ff4500",
"x": 437.6957,
"y": 514.4983,
"attributes": {
 "expr": null,
"expcolb": "#d3d3d3",
"expcolw": "#c6c6c6",
"degree":        1,
"between":        0 
} 
},
{
 "id": "Adamts15",
"size":        2,
"molType": "Gene",
"type": "circle",
"seedArr": "notSeed",
"url": "235130",
"colorb": "#ff4500",
"colorw": "#ff4500",
"x":  473.011,
"y": 603.3305,
"attributes": {
 "expr": null,
"expcolb": "#d3d3d3",
"expcolw": "#c6c6c6",
"degree":        1,
"between":        0 
} 
},
{
 "id": "Adra2a",
"size":        2,
"molType": "Gene",
"type": "circle",
"seedArr": "notSeed",
"url": "11551",
"colorb": "#ff4500",
"colorw": "#ff4500",
"x": 560.5934,
"y": 481.4644,
"attributes": {
 "expr": null,
"expcolb": "#d3d3d3",
"expcolw": "#c6c6c6",
"degree":        1,
"between":        0 
} 
},
{
 "id": "Agap1",
"size":        2,
"molType": "Gene",
"type": "circle",
"seedArr": "notSeed",
"url": "347722",
"colorb": "#ff4500",
"colorw": "#ff4500",
"x": 491.1297,
"y": 578.5542,
"attributes": {
 "expr": null,
"expcolb": "#d3d3d3",
"expcolw": "#c6c6c6",
"degree":        1,
"between":        0 
} 
},
{
 "id": "Ago3",
"size":        2,
"molType": "Gene",
"type": "circle",
"seedArr": "notSeed",
"url": "214150",
"colorb": "#ff4500",
"colorw": "#ff4500",
"x": 483.7803,
"y": 641.5403,
"attributes": {
 "expr": null,
"expcolb": "#d3d3d3",
"expcolw": "#c6c6c6",
"degree":        1,
"between":        0 
} 
},
{
 "id": "D630045J12Rik",
"size":        2,
"molType": "Gene",
"type": "circle",
"seedArr": "notSeed",
"url": "330286",
"colorb": "#ff4500",
"colorw": "#ff4500",
"x": 459.7936,
"y": 558.3338,
"attributes": {
 "expr": null,
"expcolb": "#d3d3d3",
"expcolw": "#c6c6c6",
"degree":        1,
"between":        0 
} 
},
{
 "id": "AI464131",
"size":        2,
"molType": "Gene",
"type": "circle",
"seedArr": "notSeed",
"url": "329828",
"colorb": "#ff4500",
"colorw": "#ff4500",
"x": 457.0276,
"y": 489.3016,
"attributes": {
 "expr": null,
"expcolb": "#d3d3d3",
"expcolw": "#c6c6c6",
"degree":        1,
"between":        0 
} 
},
{
 "id": "Ddn",
"size":        2,
"molType": "Gene",
"type": "circle",
"seedArr": "notSeed",
"url": "13199",
"colorb": "#ff4500",
"colorw": "#ff4500",
"x":  479.658,
"y": 669.7031,
"attributes": {
 "expr": null,
"expcolb": "#d3d3d3",
"expcolw": "#c6c6c6",
"degree":        1,
"between":        0 
} 
},
{
 "id": "Akt1",
"size":        2,
"molType": "Gene",
"type": "circle",
"seedArr": "notSeed",
"url": "11651",
"colorb": "#ff4500",
"colorw": "#ff4500",
"x": 509.5294,
"y": 608.7686,
"attributes": {
 "expr": null,
"expcolb": "#d3d3d3",
"expcolw": "#c6c6c6",
"degree":        1,
"between":        0 
} 
},
{
 "id": "Nr6a1",
"size":        2,
"molType": "Gene",
"type": "circle",
"seedArr": "notSeed",
"url": "14536",
"colorb": "#ff4500",
"colorw": "#ff4500",
"x": 582.5507,
"y": 540.2859,
"attributes": {
 "expr": null,
"expcolb": "#d3d3d3",
"expcolw": "#c6c6c6",
"degree":        1,
"between":        0 
} 
},
{
 "id": "Igdcc3",
"size":        2,
"molType": "Gene",
"type": "circle",
"seedArr": "notSeed",
"url": "19289",
"colorb": "#ff4500",
"colorw": "#ff4500",
"x": 618.0302,
"y": 575.6858,
"attributes": {
 "expr": null,
"expcolb": "#d3d3d3",
"expcolw": "#c6c6c6",
"degree":        1,
"between":        0 
} 
},
{
 "id": "Ankrd52",
"size":        2,
"molType": "Gene",
"type": "circle",
"seedArr": "notSeed",
"url": "237615",
"colorb": "#ff4500",
"colorw": "#ff4500",
"x": 550.0744,
"y": 548.6492,
"attributes": {
 "expr": null,
"expcolb": "#d3d3d3",
"expcolw": "#c6c6c6",
"degree":        1,
"between":        0 
} 
},
{
 "id": "Dlc1",
"size":        2,
"molType": "Gene",
"type": "circle",
"seedArr": "notSeed",
"url": "50768",
"colorb": "#ff4500",
"colorw": "#ff4500",
"x": 539.7639,
"y": 586.4703,
"attributes": {
 "expr": null,
"expcolb": "#d3d3d3",
"expcolw": "#c6c6c6",
"degree":        1,
"between":        0 
} 
},
{
 "id": "Dnajc27",
"size":        2,
"molType": "Gene",
"type": "circle",
"seedArr": "notSeed",
"url": "217378",
"colorb": "#ff4500",
"colorw": "#ff4500",
"x": 447.3981,
"y": 652.2801,
"attributes": {
 "expr": null,
"expcolb": "#d3d3d3",
"expcolw": "#c6c6c6",
"degree":        1,
"between":        0 
} 
},
{
 "id": "Dnm3",
"size":        2,
"molType": "Gene",
"type": "circle",
"seedArr": "notSeed",
"url": "103967",
"colorb": "#ff4500",
"colorw": "#ff4500",
"x":  602.592,
"y": 503.0183,
"attributes": {
 "expr": null,
"expcolb": "#d3d3d3",
"expcolw": "#c6c6c6",
"degree":        1,
"between":        0 
} 
},
{
 "id": "Arc",
"size":        2,
"molType": "Gene",
"type": "circle",
"seedArr": "notSeed",
"url": "11838",
"colorb": "#ff4500",
"colorw": "#ff4500",
"x": 595.3059,
"y": 504.5648,
"attributes": {
 "expr": null,
"expcolb": "#d3d3d3",
"expcolw": "#c6c6c6",
"degree":        1,
"between":        0 
} 
},
{
 "id": "Arhgap1",
"size":        2,
"molType": "Gene",
"type": "circle",
"seedArr": "notSeed",
"url": "228359",
"colorb": "#ff4500",
"colorw": "#ff4500",
"x": 517.9667,
"y": 611.2631,
"attributes": {
 "expr": null,
"expcolb": "#d3d3d3",
"expcolw": "#c6c6c6",
"degree":        1,
"between":        0 
} 
},
{
 "id": "Dusp1",
"size":        2,
"molType": "Gene",
"type": "circle",
"seedArr": "notSeed",
"url": "19252",
"colorb": "#ff4500",
"colorw": "#ff4500",
"x": 462.5092,
"y": 501.3959,
"attributes": {
 "expr": null,
"expcolb": "#d3d3d3",
"expcolw": "#c6c6c6",
"degree":        1,
"between":        0 
} 
},
{
 "id": "Arid3b",
"size":        2,
"molType": "Gene",
"type": "circle",
"seedArr": "notSeed",
"url": "56380",
"colorb": "#ff4500",
"colorw": "#ff4500",
"x": 579.6017,
"y": 666.7731,
"attributes": {
 "expr": null,
"expcolb": "#d3d3d3",
"expcolw": "#c6c6c6",
"degree":        1,
"between":        0 
} 
},
{
 "id": "Arl5a",
"size":        2,
"molType": "Gene",
"type": "circle",
"seedArr": "notSeed",
"url": "75423",
"colorb": "#ff4500",
"colorw": "#ff4500",
"x": 556.7664,
"y": 473.0179,
"attributes": {
 "expr": null,
"expcolb": "#d3d3d3",
"expcolw": "#c6c6c6",
"degree":        1,
"between":        0 
} 
},
{
 "id": "Itga4",
"size":        2,
"molType": "Gene",
"type": "circle",
"seedArr": "notSeed",
"url": "16401",
"colorb": "#ff4500",
"colorw": "#ff4500",
"x": 526.0466,
"y": 630.4287,
"attributes": {
 "expr": null,
"expcolb": "#d3d3d3",
"expcolw": "#c6c6c6",
"degree":        1,
"between":        0 
} 
},
{
 "id": "Arpp21",
"size":        2,
"molType": "Gene",
"type": "circle",
"seedArr": "notSeed",
"url": "74100",
"colorb": "#ff4500",
"colorw": "#ff4500",
"x": 464.3302,
"y": 524.6863,
"attributes": {
 "expr": null,
"expcolb": "#d3d3d3",
"expcolw": "#c6c6c6",
"degree":        1,
"between":        0 
} 
},
{
 "id": "Atp2a2",
"size":        2,
"molType": "Gene",
"type": "circle",
"seedArr": "notSeed",
"url": "11938",
"colorb": "#ff4500",
"colorw": "#ff4500",
"x": 480.6116,
"y": 609.1245,
"attributes": {
 "expr": null,
"expcolb": "#d3d3d3",
"expcolw": "#c6c6c6",
"degree":        1,
"between":        0 
} 
},
{
 "id": "Atp6v1b2",
"size":        2,
"molType": "Gene",
"type": "circle",
"seedArr": "notSeed",
"url": "11966",
"colorb": "#ff4500",
"colorw": "#ff4500",
"x": 496.5752,
"y": 612.6015,
"attributes": {
 "expr": null,
"expcolb": "#d3d3d3",
"expcolw": "#c6c6c6",
"degree":        1,
"between":        0 
} 
},
{
 "id": "Epb4.1l1",
"size":        2,
"molType": "Gene",
"type": "circle",
"seedArr": "notSeed",
"url": "13821",
"colorb": "#ff4500",
"colorw": "#ff4500",
"x": 547.4806,
"y": 606.0251,
"attributes": {
 "expr": null,
"expcolb": "#d3d3d3",
"expcolw": "#c6c6c6",
"degree":        1,
"between":        0 
} 
},
{
 "id": "Epb4.1l5",
"size":        2,
"molType": "Gene",
"type": "circle",
"seedArr": "notSeed",
"url": "226352",
"colorb": "#ff4500",
"colorw": "#ff4500",
"x": 453.5328,
"y": 605.2276,
"attributes": {
 "expr": null,
"expcolb": "#d3d3d3",
"expcolw": "#c6c6c6",
"degree":        1,
"between":        0 
} 
},
{
 "id": "Kifc2",
"size":        2,
"molType": "Gene",
"type": "circle",
"seedArr": "notSeed",
"url": "16581",
"colorb": "#ff4500",
"colorw": "#ff4500",
"x": 574.0105,
"y": 518.8582,
"attributes": {
 "expr": null,
"expcolb": "#d3d3d3",
"expcolw": "#c6c6c6",
"degree":        1,
"between":        0 
} 
},
{
 "id": "Slc8a2",
"size":        2,
"molType": "Gene",
"type": "circle",
"seedArr": "notSeed",
"url": "110891",
"colorb": "#ff4500",
"colorw": "#ff4500",
"x": 605.8279,
"y": 563.6017,
"attributes": {
 "expr": null,
"expcolb": "#d3d3d3",
"expcolw": "#c6c6c6",
"degree":        1,
"between":        0 
} 
},
{
 "id": "Bach1",
"size":        2,
"molType": "Gene",
"type": "circle",
"seedArr": "notSeed",
"url": "12013",
"colorb": "#ff4500",
"colorw": "#ff4500",
"x": 511.5082,
"y": 673.0701,
"attributes": {
 "expr": null,
"expcolb": "#d3d3d3",
"expcolw": "#c6c6c6",
"degree":        1,
"between":        0 
} 
},
{
 "id": "Bahcc1",
"size":        2,
"molType": "Gene",
"type": "circle",
"seedArr": "notSeed",
"url": "268515",
"colorb": "#ff4500",
"colorw": "#ff4500",
"x": 498.3334,
"y": 640.4038,
"attributes": {
 "expr": null,
"expcolb": "#d3d3d3",
"expcolw": "#c6c6c6",
"degree":        1,
"between":        0 
} 
},
{
 "id": "Kpna1",
"size":        2,
"molType": "Gene",
"type": "circle",
"seedArr": "notSeed",
"url": "16646",
"colorb": "#ff4500",
"colorw": "#ff4500",
"x": 591.4271,
"y": 527.7535,
"attributes": {
 "expr": null,
"expcolb": "#d3d3d3",
"expcolw": "#c6c6c6",
"degree":        1,
"between":        0 
} 
},
{
 "id": "Esam",
"size":        2,
"molType": "Gene",
"type": "circle",
"seedArr": "notSeed",
"url": "69524",
"colorb": "#ff4500",
"colorw": "#ff4500",
"x": 541.2675,
"y": 650.1782,
"attributes": {
 "expr": null,
"expcolb": "#d3d3d3",
"expcolw": "#c6c6c6",
"degree":        1,
"between":        0 
} 
},
{
 "id": "Braf",
"size":        2,
"molType": "Gene",
"type": "circle",
"seedArr": "notSeed",
"url": "109880",
"colorb": "#ff4500",
"colorw": "#ff4500",
"x": 572.2279,
"y": 609.5057,
"attributes": {
 "expr": null,
"expcolb": "#d3d3d3",
"expcolw": "#c6c6c6",
"degree":        1,
"between":        0 
} 
},
{
 "id": "Bsg",
"size":        2,
"molType": "Gene",
"type": "circle",
"seedArr": "notSeed",
"url": "12215",
"colorb": "#ff4500",
"colorw": "#ff4500",
"x": 545.9116,
"y": 672.8454,
"attributes": {
 "expr": null,
"expcolb": "#d3d3d3",
"expcolw": "#c6c6c6",
"degree":        1,
"between":        0 
} 
},
{
 "id": "Lnp",
"size":        2,
"molType": "Gene",
"type": "circle",
"seedArr": "notSeed",
"url": "69605",
"colorb": "#ff4500",
"colorw": "#ff4500",
"x": 499.8388,
"y": 521.7949,
"attributes": {
 "expr": null,
"expcolb": "#d3d3d3",
"expcolw": "#c6c6c6",
"degree":        1,
"between":        0 
} 
},
{
 "id": "Cacna1e",
"size":        2,
"molType": "Gene",
"type": "circle",
"seedArr": "notSeed",
"url": "12290",
"colorb": "#ff4500",
"colorw": "#ff4500",
"x": 546.7039,
"y": 574.2338,
"attributes": {
 "expr": null,
"expcolb": "#d3d3d3",
"expcolw": "#c6c6c6",
"degree":        1,
"between":        0 
} 
},
{
 "id": "Cadm2",
"size":        2,
"molType": "Gene",
"type": "circle",
"seedArr": "notSeed",
"url": "239857",
"colorb": "#ff4500",
"colorw": "#ff4500",
"x": 567.9263,
"y": 539.4915,
"attributes": {
 "expr": null,
"expcolb": "#d3d3d3",
"expcolw": "#c6c6c6",
"degree":        1,
"between":        0 
} 
},
{
 "id": "Ppme1",
"size":        2,
"molType": "Gene",
"type": "circle",
"seedArr": "notSeed",
"url": "72590",
"colorb": "#ff4500",
"colorw": "#ff4500",
"x": 428.0502,
"y": 606.6235,
"attributes": {
 "expr": null,
"expcolb": "#d3d3d3",
"expcolw": "#c6c6c6",
"degree":        1,
"between":        0 
} 
},
{
 "id": "Cald1",
"size":        2,
"molType": "Gene",
"type": "circle",
"seedArr": "notSeed",
"url": "109624",
"colorb": "#ff4500",
"colorw": "#ff4500",
"x": 460.8397,
"y": 656.9637,
"attributes": {
 "expr": null,
"expcolb": "#d3d3d3",
"expcolw": "#c6c6c6",
"degree":        1,
"between":        0 
} 
},
{
 "id": "Capns1",
"size":        2,
"molType": "Gene",
"type": "circle",
"seedArr": "notSeed",
"url": "12336",
"colorb": "#ff4500",
"colorw": "#ff4500",
"x": 506.7537,
"y": 648.2897,
"attributes": {
 "expr": null,
"expcolb": "#d3d3d3",
"expcolw": "#c6c6c6",
"degree":        1,
"between":        0 
} 
},
{
 "id": "Car2",
"size":        2,
"molType": "Gene",
"type": "circle",
"seedArr": "notSeed",
"url": "12349",
"colorb": "#ff4500",
"colorw": "#ff4500",
"x": 516.7077,
"y": 485.6807,
"attributes": {
 "expr": null,
"expcolb": "#d3d3d3",
"expcolw": "#c6c6c6",
"degree":        1,
"between":        0 
} 
},
{
 "id": "Brinp1",
"size":        2,
"molType": "Gene",
"type": "circle",
"seedArr": "notSeed",
"url": "56710",
"colorb": "#ff4500",
"colorw": "#ff4500",
"x": 475.0398,
"y": 588.6496,
"attributes": {
 "expr": null,
"expcolb": "#d3d3d3",
"expcolw": "#c6c6c6",
"degree":        1,
"between":        0 
} 
},
{
 "id": "Cat",
"size":        2,
"molType": "Gene",
"type": "circle",
"seedArr": "notSeed",
"url": "12359",
"colorb": "#ff4500",
"colorw": "#ff4500",
"x": 437.3326,
"y":  571.866,
"attributes": {
 "expr": null,
"expcolb": "#d3d3d3",
"expcolw": "#c6c6c6",
"degree":        1,
"between":        0 
} 
},
{
 "id": "Ccdc127",
"size":        2,
"molType": "Gene",
"type": "circle",
"seedArr": "notSeed",
"url": "67433",
"colorb": "#ff4500",
"colorw": "#ff4500",
"x": 600.3328,
"y": 546.5924,
"attributes": {
 "expr": null,
"expcolb": "#d3d3d3",
"expcolw": "#c6c6c6",
"degree":        1,
"between":        0 
} 
},
{
 "id": "Fndc3a",
"size":        2,
"molType": "Gene",
"type": "circle",
"seedArr": "notSeed",
"url": "319448",
"colorb": "#ff4500",
"colorw": "#ff4500",
"x": 562.2883,
"y": 582.9513,
"attributes": {
 "expr": null,
"expcolb": "#d3d3d3",
"expcolw": "#c6c6c6",
"degree":        1,
"between":        0 
} 
},
{
 "id": "Map4k3",
"size":        2,
"molType": "Gene",
"type": "circle",
"seedArr": "notSeed",
"url": "225028",
"colorb": "#ff4500",
"colorw": "#ff4500",
"x": 443.9231,
"y": 538.6779,
"attributes": {
 "expr": null,
"expcolb": "#d3d3d3",
"expcolw": "#c6c6c6",
"degree":        1,
"between":        0 
} 
},
{
 "id": "Ccnd1",
"size":        2,
"molType": "Gene",
"type": "circle",
"seedArr": "notSeed",
"url": "12443",
"colorb": "#ff4500",
"colorw": "#ff4500",
"x": 592.4076,
"y":  588.899,
"attributes": {
 "expr": null,
"expcolb": "#d3d3d3",
"expcolw": "#c6c6c6",
"degree":        1,
"between":        0 
} 
},
{
 "id": "Mar-09",
"size":        2,
"molType": "Gene",
"type": "circle",
"seedArr": "notSeed",
"url": "216438",
"colorb": "#ff4500",
"colorw": "#ff4500",
"x": 494.0512,
"y": 559.2401,
"attributes": {
 "expr": null,
"expcolb": "#d3d3d3",
"expcolw": "#c6c6c6",
"degree":        1,
"between":        0 
} 
},
{
 "id": "Fras1",
"size":        2,
"molType": "Gene",
"type": "circle",
"seedArr": "notSeed",
"url": "231470",
"colorb": "#ff4500",
"colorw": "#ff4500",
"x": 465.7945,
"y": 534.2138,
"attributes": {
 "expr": null,
"expcolb": "#d3d3d3",
"expcolw": "#c6c6c6",
"degree":        1,
"between":        0 
} 
},
{
 "id": "Mast2",
"size":        2,
"molType": "Gene",
"type": "circle",
"seedArr": "notSeed",
"url": "17776",
"colorb": "#ff4500",
"colorw": "#ff4500",
"x": 537.8948,
"y": 572.5459,
"attributes": {
 "expr": null,
"expcolb": "#d3d3d3",
"expcolw": "#c6c6c6",
"degree":        1,
"between":        0 
} 
},
{
 "id": "Ctsb",
"size":        2,
"molType": "Gene",
"type": "circle",
"seedArr": "notSeed",
"url": "13030",
"colorb": "#ff4500",
"colorw": "#ff4500",
"x": 530.4678,
"y":   594.06,
"attributes": {
 "expr": null,
"expcolb": "#d3d3d3",
"expcolw": "#c6c6c6",
"degree":        1,
"between":        0 
} 
},
{
 "id": "Cd164",
"size":        2,
"molType": "Gene",
"type": "circle",
"seedArr": "notSeed",
"url": "53599",
"colorb": "#ff4500",
"colorw": "#ff4500",
"x": 426.2054,
"y": 561.7043,
"attributes": {
 "expr": null,
"expcolb": "#d3d3d3",
"expcolw": "#c6c6c6",
"degree":        1,
"between":        0 
} 
},
{
 "id": "Frmd5",
"size":        2,
"molType": "Gene",
"type": "circle",
"seedArr": "notSeed",
"url": "228564",
"colorb": "#ff4500",
"colorw": "#ff4500",
"x": 495.5767,
"y": 652.3914,
"attributes": {
 "expr": null,
"expcolb": "#d3d3d3",
"expcolw": "#c6c6c6",
"degree":        1,
"between":        0 
} 
},
{
 "id": "Tbc1d24",
"size":        2,
"molType": "Gene",
"type": "circle",
"seedArr": "notSeed",
"url": "18209",
"colorb": "#ff4500",
"colorw": "#ff4500",
"x": 502.2758,
"y": 605.9204,
"attributes": {
 "expr": null,
"expcolb": "#d3d3d3",
"expcolw": "#c6c6c6",
"degree":        1,
"between":        0 
} 
},
{
 "id": "Celf5",
"size":        2,
"molType": "Gene",
"type": "circle",
"seedArr": "notSeed",
"url": "319586",
"colorb": "#ff4500",
"colorw": "#ff4500",
"x": 524.1712,
"y": 497.6024,
"attributes": {
 "expr": null,
"expcolb": "#d3d3d3",
"expcolw": "#c6c6c6",
"degree":        1,
"between":        0 
} 
},
{
 "id": "Cep120",
"size":        2,
"molType": "Gene",
"type": "circle",
"seedArr": "notSeed",
"url": "225523",
"colorb": "#ff4500",
"colorw": "#ff4500",
"x": 571.9674,
"y": 616.4347,
"attributes": {
 "expr": null,
"expcolb": "#d3d3d3",
"expcolw": "#c6c6c6",
"degree":        1,
"between":        0 
} 
},
{
 "id": "Gga3",
"size":        2,
"molType": "Gene",
"type": "circle",
"seedArr": "notSeed",
"url": "260302",
"colorb": "#ff4500",
"colorw": "#ff4500",
"x": 541.6347,
"y": 631.1841,
"attributes": {
 "expr": null,
"expcolb": "#d3d3d3",
"expcolw": "#c6c6c6",
"degree":        1,
"between":        0 
} 
},
{
 "id": "Chd7",
"size":        2,
"molType": "Gene",
"type": "circle",
"seedArr": "notSeed",
"url": "320790",
"colorb": "#ff4500",
"colorw": "#ff4500",
"x": 459.7095,
"y":  511.234,
"attributes": {
 "expr": null,
"expcolb": "#d3d3d3",
"expcolw": "#c6c6c6",
"degree":        1,
"between":        0 
} 
},
{
 "id": "Chd9",
"size":        2,
"molType": "Gene",
"type": "circle",
"seedArr": "notSeed",
"url": "109151",
"colorb": "#ff4500",
"colorw": "#ff4500",
"x": 585.8395,
"y": 628.1536,
"attributes": {
 "expr": null,
"expcolb": "#d3d3d3",
"expcolw": "#c6c6c6",
"degree":        1,
"between":        0 
} 
},
{
 "id": "Rbm33",
"size":        2,
"molType": "Gene",
"type": "circle",
"seedArr": "notSeed",
"url": null,
"colorb": "#ff4500",
"colorw": "#ff4500",
"x": 475.9433,
"y": 495.3804,
"attributes": {
 "expr": null,
"expcolb": "#d3d3d3",
"expcolw": "#c6c6c6",
"degree":        1,
"between":        0 
} 
},
{
 "id": "Cldn12",
"size":        2,
"molType": "Gene",
"type": "circle",
"seedArr": "notSeed",
"url": "64945",
"colorb": "#ff4500",
"colorw": "#ff4500",
"x": 473.7973,
"y": 642.1162,
"attributes": {
 "expr": null,
"expcolb": "#d3d3d3",
"expcolw": "#c6c6c6",
"degree":        1,
"between":        0 
} 
},
{
 "id": "Dnajc1",
"size":        2,
"molType": "Gene",
"type": "circle",
"seedArr": "notSeed",
"url": "13418",
"colorb": "#ff4500",
"colorw": "#ff4500",
"x": 555.7324,
"y": 660.2559,
"attributes": {
 "expr": null,
"expcolb": "#d3d3d3",
"expcolw": "#c6c6c6",
"degree":        1,
"between":        0 
} 
},
{
 "id": "Cnih4",
"size":        2,
"molType": "Gene",
"type": "circle",
"seedArr": "notSeed",
"url": "98417",
"colorb": "#ff4500",
"colorw": "#ff4500",
"x": 578.3299,
"y": 533.6104,
"attributes": {
 "expr": null,
"expcolb": "#d3d3d3",
"expcolw": "#c6c6c6",
"degree":        1,
"between":        0 
} 
},
{
 "id": "Cnr1",
"size":        2,
"molType": "Gene",
"type": "circle",
"seedArr": "notSeed",
"url": "12801",
"colorb": "#ff4500",
"colorw": "#ff4500",
"x": 425.2833,
"y": 587.5896,
"attributes": {
 "expr": null,
"expcolb": "#d3d3d3",
"expcolw": "#c6c6c6",
"degree":        1,
"between":        0 
} 
},
{
 "id": "Cntn2",
"size":        2,
"molType": "Gene",
"type": "circle",
"seedArr": "notSeed",
"url": "21367",
"colorb": "#ff4500",
"colorw": "#ff4500",
"x": 571.9892,
"y": 585.4883,
"attributes": {
 "expr": null,
"expcolb": "#d3d3d3",
"expcolw": "#c6c6c6",
"degree":        1,
"between":        0 
} 
},
{
 "id": "Col4a2",
"size":        2,
"molType": "Gene",
"type": "circle",
"seedArr": "notSeed",
"url": "12827",
"colorb": "#ff4500",
"colorw": "#ff4500",
"x": 541.0287,
"y":  539.913,
"attributes": {
 "expr": null,
"expcolb": "#d3d3d3",
"expcolw": "#c6c6c6",
"degree":        1,
"between":        0 
} 
},
{
 "id": "Gpcpd1",
"size":        2,
"molType": "Gene",
"type": "circle",
"seedArr": "notSeed",
"url": "74182",
"colorb": "#ff4500",
"colorw": "#ff4500",
"x": 569.1403,
"y": 549.2947,
"attributes": {
 "expr": null,
"expcolb": "#d3d3d3",
"expcolw": "#c6c6c6",
"degree":        1,
"between":        0 
} 
},
{
 "id": "Mycbp",
"size":        2,
"molType": "Gene",
"type": "circle",
"seedArr": "notSeed",
"url": "56309",
"colorb": "#ff4500",
"colorw": "#ff4500",
"x": 538.1695,
"y": 470.6498,
"attributes": {
 "expr": null,
"expcolb": "#d3d3d3",
"expcolw": "#c6c6c6",
"degree":        1,
"between":        0 
} 
},
{
 "id": "Cpeb4",
"size":        2,
"molType": "Gene",
"type": "circle",
"seedArr": "notSeed",
"url": "67579",
"colorb": "#ff4500",
"colorw": "#ff4500",
"x": 532.7507,
"y": 491.0071,
"attributes": {
 "expr": null,
"expcolb": "#d3d3d3",
"expcolw": "#c6c6c6",
"degree":        1,
"between":        0 
} 
},
{
 "id": "Gramd1b",
"size":        2,
"molType": "Gene",
"type": "circle",
"seedArr": "notSeed",
"url": "235283",
"colorb": "#ff4500",
"colorw": "#ff4500",
"x": 567.8656,
"y": 599.3128,
"attributes": {
 "expr": null,
"expcolb": "#d3d3d3",
"expcolw": "#c6c6c6",
"degree":        1,
"between":        0 
} 
},
{
 "id": "Greb1l",
"size":        2,
"molType": "Gene",
"type": "circle",
"seedArr": "notSeed",
"url": "381157",
"colorb": "#ff4500",
"colorw": "#ff4500",
"x":  524.581,
"y": 614.3729,
"attributes": {
 "expr": null,
"expcolb": "#d3d3d3",
"expcolw": "#c6c6c6",
"degree":        1,
"between":        0 
} 
},
{
 "id": "Gria3",
"size":        2,
"molType": "Gene",
"type": "circle",
"seedArr": "notSeed",
"url": "53623",
"colorb": "#ff4500",
"colorw": "#ff4500",
"x": 455.0446,
"y": 533.4207,
"attributes": {
 "expr": null,
"expcolb": "#d3d3d3",
"expcolw": "#c6c6c6",
"degree":        1,
"between":        0 
} 
},
{
 "id": "Crem",
"size":        2,
"molType": "Gene",
"type": "circle",
"seedArr": "notSeed",
"url": "12916",
"colorb": "#ff4500",
"colorw": "#ff4500",
"x": 495.1438,
"y": 673.1003,
"attributes": {
 "expr": null,
"expcolb": "#d3d3d3",
"expcolw": "#c6c6c6",
"degree":        1,
"between":        0 
} 
},
{
 "id": "Crk",
"size":        2,
"molType": "Gene",
"type": "circle",
"seedArr": "notSeed",
"url": "12928",
"colorb": "#ff4500",
"colorw": "#ff4500",
"x": 470.7048,
"y": 501.1589,
"attributes": {
 "expr": null,
"expcolb": "#d3d3d3",
"expcolw": "#c6c6c6",
"degree":        1,
"between":        0 
} 
},
{
 "id": "Csrnp2",
"size":        2,
"molType": "Gene",
"type": "circle",
"seedArr": "notSeed",
"url": "207785",
"colorb": "#ff4500",
"colorw": "#ff4500",
"x": 495.0189,
"y": 487.4858,
"attributes": {
 "expr": null,
"expcolb": "#d3d3d3",
"expcolw": "#c6c6c6",
"degree":        1,
"between":        0 
} 
},
{
 "id": "Gxylt1",
"size":        2,
"molType": "Gene",
"type": "circle",
"seedArr": "notSeed",
"url": "223827",
"colorb": "#ff4500",
"colorw": "#ff4500",
"x": 538.7677,
"y": 563.1928,
"attributes": {
 "expr": null,
"expcolb": "#d3d3d3",
"expcolw": "#c6c6c6",
"degree":        1,
"between":        0 
} 
},
{
 "id": "Ndst3",
"size":        2,
"molType": "Gene",
"type": "circle",
"seedArr": "notSeed",
"url": "83398",
"colorb": "#ff4500",
"colorw": "#ff4500",
"x": 572.3729,
"y": 656.0811,
"attributes": {
 "expr": null,
"expcolb": "#d3d3d3",
"expcolw": "#c6c6c6",
"degree":        1,
"between":        0 
} 
},
{
 "id": "Hic2",
"size":        2,
"molType": "Gene",
"type": "circle",
"seedArr": "notSeed",
"url": "58180",
"colorb": "#ff4500",
"colorw": "#ff4500",
"x": 556.7088,
"y": 605.8368,
"attributes": {
 "expr": null,
"expcolb": "#d3d3d3",
"expcolw": "#c6c6c6",
"degree":        1,
"between":        0 
} 
},
{
 "id": "Nfxl1",
"size":        2,
"molType": "Gene",
"type": "circle",
"seedArr": "notSeed",
"url": "100978",
"colorb": "#ff4500",
"colorw": "#ff4500",
"x": 495.5935,
"y":   620.31,
"attributes": {
 "expr": null,
"expcolb": "#d3d3d3",
"expcolw": "#c6c6c6",
"degree":        1,
"between":        0 
} 
},
{
 "id": "Pigw",
"size":        2,
"molType": "Gene",
"type": "circle",
"seedArr": "notSeed",
"url": "70325",
"colorb": "#ff4500",
"colorw": "#ff4500",
"x":  443.868,
"y": 529.1244,
"attributes": {
 "expr": null,
"expcolb": "#d3d3d3",
"expcolw": "#c6c6c6",
"degree":        1,
"between":        0 
} 
},
{
 "id": "Sema4f",
"size":        2,
"molType": "Gene",
"type": "circle",
"seedArr": "notSeed",
"url": "20355",
"colorb": "#ff4500",
"colorw": "#ff4500",
"x": 430.5384,
"y": 571.1817,
"attributes": {
 "expr": null,
"expcolb": "#d3d3d3",
"expcolw": "#c6c6c6",
"degree":        1,
"between":        0 
} 
},
{
 "id": "Nova1",
"size":        2,
"molType": "Gene",
"type": "circle",
"seedArr": "notSeed",
"url": "664883",
"colorb": "#ff4500",
"colorw": "#ff4500",
"x": 572.5735,
"y": 640.4649,
"attributes": {
 "expr": null,
"expcolb": "#d3d3d3",
"expcolw": "#c6c6c6",
"degree":        1,
"between":        0 
} 
},
{
 "id": "Ddx10",
"size":        2,
"molType": "Gene",
"type": "circle",
"seedArr": "notSeed",
"url": "77591",
"colorb": "#ff4500",
"colorw": "#ff4500",
"x": 452.7239,
"y": 628.0013,
"attributes": {
 "expr": null,
"expcolb": "#d3d3d3",
"expcolw": "#c6c6c6",
"degree":        1,
"between":        0 
} 
},
{
 "id": "Ikbkg",
"size":        2,
"molType": "Gene",
"type": "circle",
"seedArr": "notSeed",
"url": "16151",
"colorb": "#ff4500",
"colorw": "#ff4500",
"x": 506.6086,
"y": 658.2796,
"attributes": {
 "expr": null,
"expcolb": "#d3d3d3",
"expcolw": "#c6c6c6",
"degree":        1,
"between":        0 
} 
},
{
 "id": "Dmd",
"size":        2,
"molType": "Gene",
"type": "circle",
"seedArr": "notSeed",
"url": "13405",
"colorb": "#ff4500",
"colorw": "#ff4500",
"x": 512.7061,
"y": 625.8832,
"attributes": {
 "expr": null,
"expcolb": "#d3d3d3",
"expcolw": "#c6c6c6",
"degree":        1,
"between":        0 
} 
},
{
 "id": "Usp47",
"size":        2,
"molType": "Gene",
"type": "circle",
"seedArr": "notSeed",
"url": "74996",
"colorb": "#ff4500",
"colorw": "#ff4500",
"x": 463.6072,
"y": 574.0022,
"attributes": {
 "expr": null,
"expcolb": "#d3d3d3",
"expcolw": "#c6c6c6",
"degree":        1,
"between":        0 
} 
},
{
 "id": "Lpgat1",
"size":        2,
"molType": "Gene",
"type": "circle",
"seedArr": "notSeed",
"url": "226856",
"colorb": "#ff4500",
"colorw": "#ff4500",
"x": 470.8662,
"y": 607.1759,
"attributes": {
 "expr": null,
"expcolb": "#d3d3d3",
"expcolw": "#c6c6c6",
"degree":        1,
"between":        0 
} 
},
{
 "id": "Dnhd1",
"size":        2,
"molType": "Gene",
"type": "circle",
"seedArr": "notSeed",
"url": "77505",
"colorb": "#ff4500",
"colorw": "#ff4500",
"x": 569.6595,
"y": 496.7433,
"attributes": {
 "expr": null,
"expcolb": "#d3d3d3",
"expcolw": "#c6c6c6",
"degree":        1,
"between":        0 
} 
},
{
 "id": "Donson",
"size":        2,
"molType": "Gene",
"type": "circle",
"seedArr": "notSeed",
"url": "60364",
"colorb": "#ff4500",
"colorw": "#ff4500",
"x": 501.4818,
"y": 538.7168,
"attributes": {
 "expr": null,
"expcolb": "#d3d3d3",
"expcolw": "#c6c6c6",
"degree":        1,
"between":        0 
} 
},
{
 "id": "Dusp6",
"size":        2,
"molType": "Gene",
"type": "circle",
"seedArr": "notSeed",
"url": "67603",
"colorb": "#ff4500",
"colorw": "#ff4500",
"x": 541.6882,
"y": 506.8837,
"attributes": {
 "expr": null,
"expcolb": "#d3d3d3",
"expcolw": "#c6c6c6",
"degree":        1,
"between":        0 
} 
},
{
 "id": "Dync1i2",
"size":        2,
"molType": "Gene",
"type": "circle",
"seedArr": "notSeed",
"url": "13427",
"colorb": "#ff4500",
"colorw": "#ff4500",
"x": 543.8609,
"y": 612.8392,
"attributes": {
 "expr": null,
"expcolb": "#d3d3d3",
"expcolw": "#c6c6c6",
"degree":        1,
"between":        0 
} 
},
{
 "id": "Slc22a23",
"size":        2,
"molType": "Gene",
"type": "circle",
"seedArr": "notSeed",
"url": "73102",
"colorb": "#ff4500",
"colorw": "#ff4500",
"x": 571.5244,
"y": 574.2163,
"attributes": {
 "expr": null,
"expcolb": "#d3d3d3",
"expcolw": "#c6c6c6",
"degree":        1,
"between":        0 
} 
},
{
 "id": "Eea1",
"size":        2,
"molType": "Gene",
"type": "circle",
"seedArr": "notSeed",
"url": "216238",
"colorb": "#ff4500",
"colorw": "#ff4500",
"x": 468.8211,
"y": 616.4128,
"attributes": {
 "expr": null,
"expcolb": "#d3d3d3",
"expcolw": "#c6c6c6",
"degree":        1,
"between":        0 
} 
},
{
 "id": "Jph4",
"size":        2,
"molType": "Gene",
"type": "circle",
"seedArr": "notSeed",
"url": "319984",
"colorb": "#ff4500",
"colorw": "#ff4500",
"x": 505.6789,
"y": 462.4148,
"attributes": {
 "expr": null,
"expcolb": "#d3d3d3",
"expcolw": "#c6c6c6",
"degree":        1,
"between":        0 
} 
},
{
 "id": "Egln2",
"size":        2,
"molType": "Gene",
"type": "circle",
"seedArr": "notSeed",
"url": "112406",
"colorb": "#ff4500",
"colorw": "#ff4500",
"x": 577.3246,
"y": 627.6608,
"attributes": {
 "expr": null,
"expcolb": "#d3d3d3",
"expcolw": "#c6c6c6",
"degree":        1,
"between":        0 
} 
},
{
 "id": "Kcna1",
"size":        2,
"molType": "Gene",
"type": "circle",
"seedArr": "notSeed",
"url": "16485",
"colorb": "#ff4500",
"colorw": "#ff4500",
"x": 496.0138,
"y": 537.1314,
"attributes": {
 "expr": null,
"expcolb": "#d3d3d3",
"expcolw": "#c6c6c6",
"degree":        1,
"between":        0 
} 
},
{
 "id": "Kcnc1",
"size":        2,
"molType": "Gene",
"type": "circle",
"seedArr": "notSeed",
"url": "16502",
"colorb": "#ff4500",
"colorw": "#ff4500",
"x": 566.4039,
"y":  557.047,
"attributes": {
 "expr": null,
"expcolb": "#d3d3d3",
"expcolw": "#c6c6c6",
"degree":        1,
"between":        0 
} 
},
{
 "id": "Eif2ak3",
"size":        2,
"molType": "Gene",
"type": "circle",
"seedArr": "notSeed",
"url": "13666",
"colorb": "#ff4500",
"colorw": "#ff4500",
"x": 589.5424,
"y":  615.246,
"attributes": {
 "expr": null,
"expcolb": "#d3d3d3",
"expcolw": "#c6c6c6",
"degree":        1,
"between":        0 
} 
},
{
 "id": "Kcnc2",
"size":        2,
"molType": "Gene",
"type": "circle",
"seedArr": "notSeed",
"url": "268345",
"colorb": "#ff4500",
"colorw": "#ff4500",
"x": 602.0255,
"y": 639.2873,
"attributes": {
 "expr": null,
"expcolb": "#d3d3d3",
"expcolw": "#c6c6c6",
"degree":        1,
"between":        0 
} 
},
{
 "id": "Eif4ebp2",
"size":        2,
"molType": "Gene",
"type": "circle",
"seedArr": "notSeed",
"url": "13688",
"colorb": "#ff4500",
"colorw": "#ff4500",
"x": 485.0465,
"y": 617.0625,
"attributes": {
 "expr": null,
"expcolb": "#d3d3d3",
"expcolw": "#c6c6c6",
"degree":        1,
"between":        0 
} 
},
{
 "id": "Eif4g2",
"size":        2,
"molType": "Gene",
"type": "circle",
"seedArr": "notSeed",
"url": "13690",
"colorb": "#ff4500",
"colorw": "#ff4500",
"x": 496.3031,
"y": 549.8523,
"attributes": {
 "expr": null,
"expcolb": "#d3d3d3",
"expcolw": "#c6c6c6",
"degree":        1,
"between":        0 
} 
},
{
 "id": "Elp2",
"size":        2,
"molType": "Gene",
"type": "circle",
"seedArr": "notSeed",
"url": "58523",
"colorb": "#ff4500",
"colorw": "#ff4500",
"x": 479.6178,
"y": 629.5931,
"attributes": {
 "expr": null,
"expcolb": "#d3d3d3",
"expcolw": "#c6c6c6",
"degree":        1,
"between":        0 
} 
},
{
 "id": "Kctd12b",
"size":        2,
"molType": "Gene",
"type": "circle",
"seedArr": "notSeed",
"url": "207474",
"colorb": "#ff4500",
"colorw": "#ff4500",
"x": 575.8029,
"y": 597.8089,
"attributes": {
 "expr": null,
"expcolb": "#d3d3d3",
"expcolw": "#c6c6c6",
"degree":        1,
"between":        0 
} 
},
{
 "id": "Kctd21",
"size":        2,
"molType": "Gene",
"type": "circle",
"seedArr": "notSeed",
"url": "622320",
"colorb": "#ff4500",
"colorw": "#ff4500",
"x": 438.7227,
"y": 566.5299,
"attributes": {
 "expr": null,
"expcolb": "#d3d3d3",
"expcolw": "#c6c6c6",
"degree":        1,
"between":        0 
} 
},
{
 "id": "Khsrp",
"size":        2,
"molType": "Gene",
"type": "circle",
"seedArr": "notSeed",
"url": "16549",
"colorb": "#ff4500",
"colorw": "#ff4500",
"x": 621.3903,
"y": 533.3627,
"attributes": {
 "expr": null,
"expcolb": "#d3d3d3",
"expcolw": "#c6c6c6",
"degree":        1,
"between":        0 
} 
},
{
 "id": "Ephb3",
"size":        2,
"molType": "Gene",
"type": "circle",
"seedArr": "notSeed",
"url": "13845",
"colorb": "#ff4500",
"colorw": "#ff4500",
"x": 542.3561,
"y": 530.2832,
"attributes": {
 "expr": null,
"expcolb": "#d3d3d3",
"expcolw": "#c6c6c6",
"degree":        1,
"between":        0 
} 
},
{
 "id": "Smg1",
"size":        2,
"molType": "Gene",
"type": "circle",
"seedArr": "notSeed",
"url": "233789",
"colorb": "#ff4500",
"colorw": "#ff4500",
"x": 455.7921,
"y": 573.4848,
"attributes": {
 "expr": null,
"expcolb": "#d3d3d3",
"expcolw": "#c6c6c6",
"degree":        1,
"between":        0 
} 
},
{
 "id": "Pigs",
"size":        2,
"molType": "Gene",
"type": "circle",
"seedArr": "notSeed",
"url": "276846",
"colorb": "#ff4500",
"colorw": "#ff4500",
"x": 484.5645,
"y": 590.9034,
"attributes": {
 "expr": null,
"expcolb": "#d3d3d3",
"expcolw": "#c6c6c6",
"degree":        1,
"between":        0 
} 
},
{
 "id": "Pik3ip1",
"size":        2,
"molType": "Gene",
"type": "circle",
"seedArr": "notSeed",
"url": "216505",
"colorb": "#ff4500",
"colorw": "#ff4500",
"x": 591.0329,
"y": 637.1814,
"attributes": {
 "expr": null,
"expcolb": "#d3d3d3",
"expcolw": "#c6c6c6",
"degree":        1,
"between":        0 
} 
},
{
 "id": "Lcor",
"size":        2,
"molType": "Gene",
"type": "circle",
"seedArr": "notSeed",
"url": "212391",
"colorb": "#ff4500",
"colorw": "#ff4500",
"x": 448.4061,
"y": 638.5019,
"attributes": {
 "expr": null,
"expcolb": "#d3d3d3",
"expcolw": "#c6c6c6",
"degree":        1,
"between":        0 
} 
},
{
 "id": "Lfng",
"size":        2,
"molType": "Gene",
"type": "circle",
"seedArr": "notSeed",
"url": "16848",
"colorb": "#ff4500",
"colorw": "#ff4500",
"x": 536.6192,
"y": 497.7187,
"attributes": {
 "expr": null,
"expcolb": "#d3d3d3",
"expcolw": "#c6c6c6",
"degree":        1,
"between":        0 
} 
},
{
 "id": "Sowaha",
"size":        2,
"molType": "Gene",
"type": "circle",
"seedArr": "notSeed",
"url": "237761",
"colorb": "#ff4500",
"colorw": "#ff4500",
"x": 439.8243,
"y":  577.056,
"attributes": {
 "expr": null,
"expcolb": "#d3d3d3",
"expcolw": "#c6c6c6",
"degree":        1,
"between":        0 
} 
},
{
 "id": "Fam118a",
"size":        2,
"molType": "Gene",
"type": "circle",
"seedArr": "notSeed",
"url": "73225",
"colorb": "#ff4500",
"colorw": "#ff4500",
"x": 583.3914,
"y": 648.5165,
"attributes": {
 "expr": null,
"expcolb": "#d3d3d3",
"expcolw": "#c6c6c6",
"degree":        1,
"between":        0 
} 
},
{
 "id": "Fam135a",
"size":        2,
"molType": "Gene",
"type": "circle",
"seedArr": "notSeed",
"url": "68187",
"colorb": "#ff4500",
"colorw": "#ff4500",
"x": 438.1437,
"y": 521.8039,
"attributes": {
 "expr": null,
"expcolb": "#d3d3d3",
"expcolw": "#c6c6c6",
"degree":        1,
"between":        0 
} 
},
{
 "id": "Limd1",
"size":        2,
"molType": "Gene",
"type": "circle",
"seedArr": "notSeed",
"url": "29806",
"colorb": "#ff4500",
"colorw": "#ff4500",
"x": 516.7373,
"y": 508.8949,
"attributes": {
 "expr": null,
"expcolb": "#d3d3d3",
"expcolw": "#c6c6c6",
"degree":        1,
"between":        0 
} 
},
{
 "id": "Fam171a1",
"size":        2,
"molType": "Gene",
"type": "circle",
"seedArr": "notSeed",
"url": "269233",
"colorb": "#ff4500",
"colorw": "#ff4500",
"x": 519.8232,
"y": 590.6038,
"attributes": {
 "expr": null,
"expcolb": "#d3d3d3",
"expcolw": "#c6c6c6",
"degree":        1,
"between":        0 
} 
},
{
 "id": "Fam175b",
"size":        2,
"molType": "Gene",
"type": "circle",
"seedArr": "notSeed",
"url": "109359",
"colorb": "#ff4500",
"colorw": "#ff4500",
"x": 452.5732,
"y": 523.1244,
"attributes": {
 "expr": null,
"expcolb": "#d3d3d3",
"expcolw": "#c6c6c6",
"degree":        1,
"between":        0 
} 
},
{
 "id": "Rdh10",
"size":        2,
"molType": "Gene",
"type": "circle",
"seedArr": "notSeed",
"url": "98711",
"colorb": "#ff4500",
"colorw": "#ff4500",
"x": 505.9682,
"y": 499.3812,
"attributes": {
 "expr": null,
"expcolb": "#d3d3d3",
"expcolw": "#c6c6c6",
"degree":        1,
"between":        0 
} 
},
{
 "id": "Zfp664",
"size":        2,
"molType": "Gene",
"type": "circle",
"seedArr": "notSeed",
"url": "269704",
"colorb": "#ff4500",
"colorw": "#ff4500",
"x": 511.2078,
"y": 639.8056,
"attributes": {
 "expr": null,
"expcolb": "#d3d3d3",
"expcolw": "#c6c6c6",
"degree":        1,
"between":        0 
} 
},
{
 "id": "Farp1",
"size":        2,
"molType": "Gene",
"type": "circle",
"seedArr": "notSeed",
"url": "223254",
"colorb": "#ff4500",
"colorw": "#ff4500",
"x": 527.7916,
"y":  580.381,
"attributes": {
 "expr": null,
"expcolb": "#d3d3d3",
"expcolw": "#c6c6c6",
"degree":        1,
"between":        0 
} 
},
{
 "id": "Stat3",
"size":        2,
"molType": "Gene",
"type": "circle",
"seedArr": "notSeed",
"url": "20848",
"colorb": "#ff4500",
"colorw": "#ff4500",
"x": 437.2751,
"y":  604.556,
"attributes": {
 "expr": null,
"expcolb": "#d3d3d3",
"expcolw": "#c6c6c6",
"degree":        1,
"between":        0 
} 
},
{
 "id": "Prickle1",
"size":        2,
"molType": "Gene",
"type": "circle",
"seedArr": "notSeed",
"url": "106042",
"colorb": "#ff4500",
"colorw": "#ff4500",
"x": 472.0581,
"y": 564.6061,
"attributes": {
 "expr": null,
"expcolb": "#d3d3d3",
"expcolw": "#c6c6c6",
"degree":        1,
"between":        0 
} 
},
{
 "id": "Gpr63",
"size":        2,
"molType": "Gene",
"type": "circle",
"seedArr": "notSeed",
"url": "81006",
"colorb": "#ff4500",
"colorw": "#ff4500",
"x": 535.2384,
"y":  505.014,
"attributes": {
 "expr": null,
"expcolb": "#d3d3d3",
"expcolw": "#c6c6c6",
"degree":        1,
"between":        0 
} 
},
{
 "id": "Fgd4",
"size":        2,
"molType": "Gene",
"type": "circle",
"seedArr": "notSeed",
"url": "224014",
"colorb": "#ff4500",
"colorw": "#ff4500",
"x": 600.5971,
"y": 516.9253,
"attributes": {
 "expr": null,
"expcolb": "#d3d3d3",
"expcolw": "#c6c6c6",
"degree":        1,
"between":        0 
} 
},
{
 "id": "Flna",
"size":        2,
"molType": "Gene",
"type": "circle",
"seedArr": "notSeed",
"url": "192176",
"colorb": "#ff4500",
"colorw": "#ff4500",
"x": 456.5471,
"y":  582.695,
"attributes": {
 "expr": null,
"expcolb": "#d3d3d3",
"expcolw": "#c6c6c6",
"degree":        1,
"between":        0 
} 
},
{
 "id": "Flywch1",
"size":        2,
"molType": "Gene",
"type": "circle",
"seedArr": "notSeed",
"url": "224613",
"colorb": "#ff4500",
"colorw": "#ff4500",
"x": 522.4885,
"y": 571.5835,
"attributes": {
 "expr": null,
"expcolb": "#d3d3d3",
"expcolw": "#c6c6c6",
"degree":        1,
"between":        0 
} 
},
{
 "id": "Syt5",
"size":        2,
"molType": "Gene",
"type": "circle",
"seedArr": "notSeed",
"url": "53420",
"colorb": "#ff4500",
"colorw": "#ff4500",
"x": 432.9768,
"y": 622.9069,
"attributes": {
 "expr": null,
"expcolb": "#d3d3d3",
"expcolw": "#c6c6c6",
"degree":        1,
"between":        0 
} 
},
{
 "id": "Ptgds",
"size":        2,
"molType": "Gene",
"type": "circle",
"seedArr": "notSeed",
"url": "19215",
"colorb": "#ff4500",
"colorw": "#ff4500",
"x": 539.4277,
"y": 519.1531,
"attributes": {
 "expr": null,
"expcolb": "#d3d3d3",
"expcolw": "#c6c6c6",
"degree":        1,
"between":        0 
} 
},
{
 "id": "Pdgfrb",
"size":        2,
"molType": "Gene",
"type": "circle",
"seedArr": "notSeed",
"url": "18596",
"colorb": "#ff4500",
"colorw": "#ff4500",
"x": 558.0107,
"y": 670.3313,
"attributes": {
 "expr": null,
"expcolb": "#d3d3d3",
"expcolw": "#c6c6c6",
"degree":        1,
"between":        0 
} 
},
{
 "id": "Tbc1d14",
"size":        2,
"molType": "Gene",
"type": "circle",
"seedArr": "notSeed",
"url": "102641289",
"colorb": "#ff4500",
"colorw": "#ff4500",
"x": 519.2423,
"y": 528.8219,
"attributes": {
 "expr": null,
"expcolb": "#d3d3d3",
"expcolw": "#c6c6c6",
"degree":        1,
"between":        0 
} 
},
{
 "id": "Fut9",
"size":        2,
"molType": "Gene",
"type": "circle",
"seedArr": "notSeed",
"url": "14348",
"colorb": "#ff4500",
"colorw": "#ff4500",
"x": 634.9408,
"y": 562.5854,
"attributes": {
 "expr": null,
"expcolb": "#d3d3d3",
"expcolw": "#c6c6c6",
"degree":        1,
"between":        0 
} 
},
{
 "id": "Pxdn",
"size":        2,
"molType": "Gene",
"type": "circle",
"seedArr": "notSeed",
"url": "69675",
"colorb": "#ff4500",
"colorw": "#ff4500",
"x": 485.7207,
"y": 491.8872,
"attributes": {
 "expr": null,
"expcolb": "#d3d3d3",
"expcolw": "#c6c6c6",
"degree":        1,
"between":        0 
} 
},
{
 "id": "Gabra6",
"size":        2,
"molType": "Gene",
"type": "circle",
"seedArr": "notSeed",
"url": "14399",
"colorb": "#ff4500",
"colorw": "#ff4500",
"x": 598.0561,
"y": 562.7341,
"attributes": {
 "expr": null,
"expcolb": "#d3d3d3",
"expcolw": "#c6c6c6",
"degree":        1,
"between":        0 
} 
},
{
 "id": "Gabrb2",
"size":        2,
"molType": "Gene",
"type": "circle",
"seedArr": "notSeed",
"url": "14401",
"colorb": "#ff4500",
"colorw": "#ff4500",
"x": 522.1955,
"y": 623.8643,
"attributes": {
 "expr": null,
"expcolb": "#d3d3d3",
"expcolw": "#c6c6c6",
"degree":        1,
"between":        0 
} 
},
{
 "id": "Gad1",
"size":        2,
"molType": "Gene",
"type": "circle",
"seedArr": "notSeed",
"url": "14415",
"colorb": "#ff4500",
"colorw": "#ff4500",
"x": 534.8383,
"y": 554.9428,
"attributes": {
 "expr": null,
"expcolb": "#d3d3d3",
"expcolw": "#c6c6c6",
"degree":        1,
"between":        0 
} 
},
{
 "id": "Rab11fip4",
"size":        2,
"molType": "Gene",
"type": "circle",
"seedArr": "notSeed",
"url": "268451",
"colorb": "#ff4500",
"colorw": "#ff4500",
"x": 540.4288,
"y": 488.8106,
"attributes": {
 "expr": null,
"expcolb": "#d3d3d3",
"expcolw": "#c6c6c6",
"degree":        1,
"between":        0 
} 
},
{
 "id": "Sec14l1",
"size":        2,
"molType": "Gene",
"type": "circle",
"seedArr": "notSeed",
"url": "74136",
"colorb": "#ff4500",
"colorw": "#ff4500",
"x": 518.5056,
"y": 561.6324,
"attributes": {
 "expr": null,
"expcolb": "#d3d3d3",
"expcolw": "#c6c6c6",
"degree":        1,
"between":        0 
} 
},
{
 "id": "Gba2",
"size":        2,
"molType": "Gene",
"type": "circle",
"seedArr": "notSeed",
"url": "230101",
"colorb": "#ff4500",
"colorw": "#ff4500",
"x": 492.5334,
"y": 520.8036,
"attributes": {
 "expr": null,
"expcolb": "#d3d3d3",
"expcolw": "#c6c6c6",
"degree":        1,
"between":        0 
} 
},
{
 "id": "Mnt",
"size":        2,
"molType": "Gene",
"type": "circle",
"seedArr": "notSeed",
"url": "17428",
"colorb": "#ff4500",
"colorw": "#ff4500",
"x": 561.6689,
"y": 637.3591,
"attributes": {
 "expr": null,
"expcolb": "#d3d3d3",
"expcolw": "#c6c6c6",
"degree":        1,
"between":        0 
} 
},
{
 "id": "Nrp2",
"size":        2,
"molType": "Gene",
"type": "circle",
"seedArr": "notSeed",
"url": "18187",
"colorb": "#ff4500",
"colorw": "#ff4500",
"x": 505.0243,
"y": 630.3707,
"attributes": {
 "expr": null,
"expcolb": "#d3d3d3",
"expcolw": "#c6c6c6",
"degree":        1,
"between":        0 
} 
},
{
 "id": "Gnal",
"size":        2,
"molType": "Gene",
"type": "circle",
"seedArr": "notSeed",
"url": "14680",
"colorb": "#ff4500",
"colorw": "#ff4500",
"x": 553.3865,
"y": 590.3078,
"attributes": {
 "expr": null,
"expcolb": "#d3d3d3",
"expcolw": "#c6c6c6",
"degree":        1,
"between":        0 
} 
},
{
 "id": "Mtf2",
"size":        2,
"molType": "Gene",
"type": "circle",
"seedArr": "notSeed",
"url": "17765",
"colorb": "#ff4500",
"colorw": "#ff4500",
"x":  504.823,
"y": 481.5937,
"attributes": {
 "expr": null,
"expcolb": "#d3d3d3",
"expcolw": "#c6c6c6",
"degree":        1,
"between":        0 
} 
},
{
 "id": "Gpr137",
"size":        2,
"molType": "Gene",
"type": "circle",
"seedArr": "notSeed",
"url": "107173",
"colorb": "#ff4500",
"colorw": "#ff4500",
"x": 500.1045,
"y": 593.7073,
"attributes": {
 "expr": null,
"expcolb": "#d3d3d3",
"expcolw": "#c6c6c6",
"degree":        1,
"between":        0 
} 
},
{
 "id": "Rnf213",
"size":        2,
"molType": "Gene",
"type": "circle",
"seedArr": "notSeed",
"url": "672511",
"colorb": "#ff4500",
"colorw": "#ff4500",
"x": 478.4243,
"y": 506.8813,
"attributes": {
 "expr": null,
"expcolb": "#d3d3d3",
"expcolw": "#c6c6c6",
"degree":        1,
"between":        0 
} 
},
{
 "id": "Rnf5",
"size":        2,
"molType": "Gene",
"type": "circle",
"seedArr": "notSeed",
"url": "54197",
"colorb": "#ff4500",
"colorw": "#ff4500",
"x": 469.6075,
"y": 634.8285,
"attributes": {
 "expr": null,
"expcolb": "#d3d3d3",
"expcolw": "#c6c6c6",
"degree":        1,
"between":        0 
} 
},
{
 "id": "Naa40",
"size":        2,
"molType": "Gene",
"type": "circle",
"seedArr": "notSeed",
"url": "70999",
"colorb": "#ff4500",
"colorw": "#ff4500",
"x":   549.27,
"y": 455.1905,
"attributes": {
 "expr": null,
"expcolb": "#d3d3d3",
"expcolw": "#c6c6c6",
"degree":        1,
"between":        0 
} 
},
{
 "id": "Grik2",
"size":        2,
"molType": "Gene",
"type": "circle",
"seedArr": "notSeed",
"url": "14806",
"colorb": "#ff4500",
"colorw": "#ff4500",
"x": 514.8271,
"y": 544.7789,
"attributes": {
 "expr": null,
"expcolb": "#d3d3d3",
"expcolw": "#c6c6c6",
"degree":        1,
"between":        0 
} 
},
{
 "id": "Rpia",
"size":        2,
"molType": "Gene",
"type": "circle",
"seedArr": "notSeed",
"url": "19895",
"colorb": "#ff4500",
"colorw": "#ff4500",
"x":  444.405,
"y": 547.1752,
"attributes": {
 "expr": null,
"expcolb": "#d3d3d3",
"expcolw": "#c6c6c6",
"degree":        1,
"between":        0 
} 
},
{
 "id": "Gtf3c2",
"size":        2,
"molType": "Gene",
"type": "circle",
"seedArr": "notSeed",
"url": "71752",
"colorb": "#ff4500",
"colorw": "#ff4500",
"x": 564.9019,
"y": 655.7806,
"attributes": {
 "expr": null,
"expcolb": "#d3d3d3",
"expcolw": "#c6c6c6",
"degree":        1,
"between":        0 
} 
},
{
 "id": "Sned1",
"size":        2,
"molType": "Gene",
"type": "circle",
"seedArr": "notSeed",
"url": "208777",
"colorb": "#ff4500",
"colorw": "#ff4500",
"x": 576.8856,
"y": 638.8708,
"attributes": {
 "expr": null,
"expcolb": "#d3d3d3",
"expcolw": "#c6c6c6",
"degree":        1,
"between":        0 
} 
},
{
 "id": "Ncor1",
"size":        2,
"molType": "Gene",
"type": "circle",
"seedArr": "notSeed",
"url": "20185",
"colorb": "#ff4500",
"colorw": "#ff4500",
"x": 533.7428,
"y": 665.0261,
"attributes": {
 "expr": null,
"expcolb": "#d3d3d3",
"expcolw": "#c6c6c6",
"degree":        1,
"between":        0 
} 
},
{
 "id": "Slc4a7",
"size":        2,
"molType": "Gene",
"type": "circle",
"seedArr": "notSeed",
"url": "218756",
"colorb": "#ff4500",
"colorw": "#ff4500",
"x":  560.844,
"y": 546.8888,
"attributes": {
 "expr": null,
"expcolb": "#d3d3d3",
"expcolw": "#c6c6c6",
"degree":        1,
"between":        0 
} 
},
{
 "id": "Scara3",
"size":        2,
"molType": "Gene",
"type": "circle",
"seedArr": "notSeed",
"url": "219151",
"colorb": "#ff4500",
"colorw": "#ff4500",
"x": 436.9048,
"y": 598.9732,
"attributes": {
 "expr": null,
"expcolb": "#d3d3d3",
"expcolw": "#c6c6c6",
"degree":        1,
"between":        0 
} 
},
{
 "id": "Scn8a",
"size":        2,
"molType": "Gene",
"type": "circle",
"seedArr": "notSeed",
"url": "20273",
"colorb": "#ff4500",
"colorw": "#ff4500",
"x": 572.4307,
"y": 536.8516,
"attributes": {
 "expr": null,
"expcolb": "#d3d3d3",
"expcolw": "#c6c6c6",
"degree":        1,
"between":        0 
} 
},
{
 "id": "Tub",
"size":        2,
"molType": "Gene",
"type": "circle",
"seedArr": "notSeed",
"url": "22141",
"colorb": "#ff4500",
"colorw": "#ff4500",
"x": 544.8588,
"y":  502.395,
"attributes": {
 "expr": null,
"expcolb": "#d3d3d3",
"expcolw": "#c6c6c6",
"degree":        1,
"between":        0 
} 
},
{
 "id": "Hoxb4",
"size":        2,
"molType": "Gene",
"type": "circle",
"seedArr": "notSeed",
"url": "15412",
"colorb": "#ff4500",
"colorw": "#ff4500",
"x":  532.271,
"y": 648.5261,
"attributes": {
 "expr": null,
"expcolb": "#d3d3d3",
"expcolw": "#c6c6c6",
"degree":        1,
"between":        0 
} 
},
{
 "id": "Sema4g",
"size":        2,
"molType": "Gene",
"type": "circle",
"seedArr": "notSeed",
"url": "26456",
"colorb": "#ff4500",
"colorw": "#ff4500",
"x":  557.745,
"y": 628.0284,
"attributes": {
 "expr": null,
"expcolb": "#d3d3d3",
"expcolw": "#c6c6c6",
"degree":        1,
"between":        0 
} 
},
{
 "id": "Hr",
"size":        2,
"molType": "Gene",
"type": "circle",
"seedArr": "notSeed",
"url": "15460",
"colorb": "#ff4500",
"colorw": "#ff4500",
"x": 513.5095,
"y": 662.2771,
"attributes": {
 "expr": null,
"expcolb": "#d3d3d3",
"expcolw": "#c6c6c6",
"degree":        1,
"between":        0 
} 
},
{
 "id": "Nol8",
"size":        2,
"molType": "Gene",
"type": "circle",
"seedArr": "notSeed",
"url": "70930",
"colorb": "#ff4500",
"colorw": "#ff4500",
"x": 580.4995,
"y": 574.9237,
"attributes": {
 "expr": null,
"expcolb": "#d3d3d3",
"expcolw": "#c6c6c6",
"degree":        1,
"between":        0 
} 
},
{
 "id": "Nr2e1",
"size":        2,
"molType": "Gene",
"type": "circle",
"seedArr": "notSeed",
"url": "21907",
"colorb": "#ff4500",
"colorw": "#ff4500",
"x": 570.4748,
"y": 625.0667,
"attributes": {
 "expr": null,
"expcolb": "#d3d3d3",
"expcolw": "#c6c6c6",
"degree":        1,
"between":        0 
} 
},
{
 "id": "Vsnl1",
"size":        2,
"molType": "Gene",
"type": "circle",
"seedArr": "notSeed",
"url": "26950",
"colorb": "#ff4500",
"colorw": "#ff4500",
"x": 511.4615,
"y": 571.6695,
"attributes": {
 "expr": null,
"expcolb": "#d3d3d3",
"expcolw": "#c6c6c6",
"degree":        1,
"between":        0 
} 
},
{
 "id": "Nras",
"size":        2,
"molType": "Gene",
"type": "circle",
"seedArr": "notSeed",
"url": "18176",
"colorb": "#ff4500",
"colorw": "#ff4500",
"x": 421.2737,
"y": 533.9248,
"attributes": {
 "expr": null,
"expcolb": "#d3d3d3",
"expcolw": "#c6c6c6",
"degree":        1,
"between":        0 
} 
},
{
 "id": "Sfmbt1",
"size":        2,
"molType": "Gene",
"type": "circle",
"seedArr": "notSeed",
"url": "54650",
"colorb": "#ff4500",
"colorw": "#ff4500",
"x": 592.2964,
"y": 554.8093,
"attributes": {
 "expr": null,
"expcolb": "#d3d3d3",
"expcolw": "#c6c6c6",
"degree":        1,
"between":        0 
} 
},
{
 "id": "Igf1r",
"size":        2,
"molType": "Gene",
"type": "circle",
"seedArr": "notSeed",
"url": "16001",
"colorb": "#ff4500",
"colorw": "#ff4500",
"x": 547.1798,
"y": 655.9948,
"attributes": {
 "expr": null,
"expcolb": "#d3d3d3",
"expcolw": "#c6c6c6",
"degree":        1,
"between":        0 
} 
},
{
 "id": "Sptbn2",
"size":        2,
"molType": "Gene",
"type": "circle",
"seedArr": "notSeed",
"url": "20743",
"colorb": "#ff4500",
"colorw": "#ff4500",
"x": 479.7585,
"y": 651.4964,
"attributes": {
 "expr": null,
"expcolb": "#d3d3d3",
"expcolw": "#c6c6c6",
"degree":        1,
"between":        0 
} 
},
{
 "id": "Usp32",
"size":        2,
"molType": "Gene",
"type": "circle",
"seedArr": "notSeed",
"url": "237898",
"colorb": "#ff4500",
"colorw": "#ff4500",
"x": 549.2806,
"y": 494.9572,
"attributes": {
 "expr": null,
"expcolb": "#d3d3d3",
"expcolw": "#c6c6c6",
"degree":        1,
"between":        0 
} 
},
{
 "id": "Nup35",
"size":        2,
"molType": "Gene",
"type": "circle",
"seedArr": "notSeed",
"url": "69482",
"colorb": "#ff4500",
"colorw": "#ff4500",
"x": 561.2715,
"y": 573.2175,
"attributes": {
 "expr": null,
"expcolb": "#d3d3d3",
"expcolw": "#c6c6c6",
"degree":        1,
"between":        0 
} 
},
{
 "id": "Srgap3",
"size":        2,
"molType": "Gene",
"type": "circle",
"seedArr": "notSeed",
"url": "259302",
"colorb": "#ff4500",
"colorw": "#ff4500",
"x": 436.5162,
"y": 588.1486,
"attributes": {
 "expr": null,
"expcolb": "#d3d3d3",
"expcolw": "#c6c6c6",
"degree":        1,
"between":        0 
} 
},
{
 "id": "Piga",
"size":        2,
"molType": "Gene",
"type": "circle",
"seedArr": "notSeed",
"url": "18700",
"colorb": "#ff4500",
"colorw": "#ff4500",
"x": 496.1778,
"y": 504.9553,
"attributes": {
 "expr": null,
"expcolb": "#d3d3d3",
"expcolw": "#c6c6c6",
"degree":        1,
"between":        0 
} 
},
{
 "id": "Zfp740",
"size":        2,
"molType": "Gene",
"type": "circle",
"seedArr": "notSeed",
"url": "68744",
"colorb": "#ff4500",
"colorw": "#ff4500",
"x": 471.2528,
"y": 516.6637,
"attributes": {
 "expr": null,
"expcolb": "#d3d3d3",
"expcolw": "#c6c6c6",
"degree":        1,
"between":        0 
} 
},
{
 "id": "Ppargc1b",
"size":        2,
"molType": "Gene",
"type": "circle",
"seedArr": "notSeed",
"url": "170826",
"colorb": "#ff4500",
"colorw": "#ff4500",
"x": 504.8446,
"y": 504.8251,
"attributes": {
 "expr": null,
"expcolb": "#d3d3d3",
"expcolw": "#c6c6c6",
"degree":        1,
"between":        0 
} 
},
{
 "id": "Msra",
"size":        2,
"molType": "Gene",
"type": "circle",
"seedArr": "notSeed",
"url": "110265",
"colorb": "#ff4500",
"colorw": "#ff4500",
"x": 487.1863,
"y": 545.7514,
"attributes": {
 "expr": null,
"expcolb": "#d3d3d3",
"expcolw": "#c6c6c6",
"degree":        1,
"between":        0 
} 
},
{
 "id": "Skil",
"size":        2,
"molType": "Gene",
"type": "circle",
"seedArr": "notSeed",
"url": "20482",
"colorb": "#ff4500",
"colorw": "#ff4500",
"x": 555.3666,
"y": 559.4266,
"attributes": {
 "expr": null,
"expcolb": "#d3d3d3",
"expcolw": "#c6c6c6",
"degree":        1,
"between":        0 
} 
},
{
 "id": "Slc15a2",
"size":        2,
"molType": "Gene",
"type": "circle",
"seedArr": "notSeed",
"url": "57738",
"colorb": "#ff4500",
"colorw": "#ff4500",
"x": 505.7014,
"y": 573.3964,
"attributes": {
 "expr": null,
"expcolb": "#d3d3d3",
"expcolw": "#c6c6c6",
"degree":        1,
"between":        0 
} 
},
{
 "id": "Pqlc2",
"size":        2,
"molType": "Gene",
"type": "circle",
"seedArr": "notSeed",
"url": "212555",
"colorb": "#ff4500",
"colorw": "#ff4500",
"x": 472.1187,
"y": 511.4778,
"attributes": {
 "expr": null,
"expcolb": "#d3d3d3",
"expcolw": "#c6c6c6",
"degree":        1,
"between":        0 
} 
},
{
 "id": "Otud5",
"size":        2,
"molType": "Gene",
"type": "circle",
"seedArr": "notSeed",
"url": "54644",
"colorb": "#ff4500",
"colorw": "#ff4500",
"x": 557.0646,
"y": 504.3823,
"attributes": {
 "expr": null,
"expcolb": "#d3d3d3",
"expcolw": "#c6c6c6",
"degree":        1,
"between":        0 
} 
},
{
 "id": "Slc22a6",
"size":        2,
"molType": "Gene",
"type": "circle",
"seedArr": "notSeed",
"url": "18399",
"colorb": "#ff4500",
"colorw": "#ff4500",
"x": 535.3154,
"y": 640.5875,
"attributes": {
 "expr": null,
"expcolb": "#d3d3d3",
"expcolw": "#c6c6c6",
"degree":        1,
"between":        0 
} 
},
{
 "id": "Slc25a23",
"size":        2,
"molType": "Gene",
"type": "circle",
"seedArr": "notSeed",
"url": "66972",
"colorb": "#ff4500",
"colorw": "#ff4500",
"x":  504.399,
"y": 547.0263,
"attributes": {
 "expr": null,
"expcolb": "#d3d3d3",
"expcolw": "#c6c6c6",
"degree":        1,
"between":        0 
} 
},
{
 "id": "Slc25a4",
"size":        2,
"molType": "Gene",
"type": "circle",
"seedArr": "notSeed",
"url": "11739",
"colorb": "#ff4500",
"colorw": "#ff4500",
"x": 498.0364,
"y":  470.856,
"attributes": {
 "expr": null,
"expcolb": "#d3d3d3",
"expcolw": "#c6c6c6",
"degree":        1,
"between":        0 
} 
},
{
 "id": "Jam2",
"size":        2,
"molType": "Gene",
"type": "circle",
"seedArr": "notSeed",
"url": "67374",
"colorb": "#ff4500",
"colorw": "#ff4500",
"x": 443.5938,
"y": 558.4666,
"attributes": {
 "expr": null,
"expcolb": "#d3d3d3",
"expcolw": "#c6c6c6",
"degree":        1,
"between":        0 
} 
},
{
 "id": "Slc29a3",
"size":        2,
"molType": "Gene",
"type": "circle",
"seedArr": "notSeed",
"url": "71279",
"colorb": "#ff4500",
"colorw": "#ff4500",
"x":  473.284,
"y": 533.0251,
"attributes": {
 "expr": null,
"expcolb": "#d3d3d3",
"expcolw": "#c6c6c6",
"degree":        1,
"between":        0 
} 
},
{
 "id": "Prrc2c",
"size":        2,
"molType": "Gene",
"type": "circle",
"seedArr": "notSeed",
"url": "226562",
"colorb": "#ff4500",
"colorw": "#ff4500",
"x": 490.6353,
"y": 569.9383,
"attributes": {
 "expr": null,
"expcolb": "#d3d3d3",
"expcolw": "#c6c6c6",
"degree":        1,
"between":        0 
} 
},
{
 "id": "Slc2a6",
"size":        2,
"molType": "Gene",
"type": "circle",
"seedArr": "notSeed",
"url": "227659",
"colorb": "#ff4500",
"colorw": "#ff4500",
"x": 438.1497,
"y": 610.1768,
"attributes": {
 "expr": null,
"expcolb": "#d3d3d3",
"expcolw": "#c6c6c6",
"degree":        1,
"between":        0 
} 
},
{
 "id": "Slc35a4",
"size":        2,
"molType": "Gene",
"type": "circle",
"seedArr": "notSeed",
"url": "67843",
"colorb": "#ff4500",
"colorw": "#ff4500",
"x": 568.9092,
"y": 521.8817,
"attributes": {
 "expr": null,
"expcolb": "#d3d3d3",
"expcolw": "#c6c6c6",
"degree":        1,
"between":        0 
} 
},
{
 "id": "Pbrm1",
"size":        2,
"molType": "Gene",
"type": "circle",
"seedArr": "notSeed",
"url": "66923",
"colorb": "#ff4500",
"colorw": "#ff4500",
"x": 525.1245,
"y": 656.7899,
"attributes": {
 "expr": null,
"expcolb": "#d3d3d3",
"expcolw": "#c6c6c6",
"degree":        1,
"between":        0 
} 
},
{
 "id": "Kcnj10",
"size":        2,
"molType": "Gene",
"type": "circle",
"seedArr": "notSeed",
"url": "16513",
"colorb": "#ff4500",
"colorw": "#ff4500",
"x": 587.7874,
"y": 508.0838,
"attributes": {
 "expr": null,
"expcolb": "#d3d3d3",
"expcolw": "#c6c6c6",
"degree":        1,
"between":        0 
} 
},
{
 "id": "Pcgf3",
"size":        2,
"molType": "Gene",
"type": "circle",
"seedArr": "notSeed",
"url": "69587",
"colorb": "#ff4500",
"colorw": "#ff4500",
"x": 534.8219,
"y": 676.1616,
"attributes": {
 "expr": null,
"expcolb": "#d3d3d3",
"expcolw": "#c6c6c6",
"degree":        1,
"between":        0 
} 
},
{
 "id": "Kif1a",
"size":        2,
"molType": "Gene",
"type": "circle",
"seedArr": "notSeed",
"url": "16560",
"colorb": "#ff4500",
"colorw": "#ff4500",
"x": 535.4845,
"y": 539.0828,
"attributes": {
 "expr": null,
"expcolb": "#d3d3d3",
"expcolw": "#c6c6c6",
"degree":        1,
"between":        0 
} 
},
{
 "id": "Pld3",
"size":        2,
"molType": "Gene",
"type": "circle",
"seedArr": "notSeed",
"url": "18807",
"colorb": "#ff4500",
"colorw": "#ff4500",
"x": 519.3111,
"y": 644.9537,
"attributes": {
 "expr": null,
"expcolb": "#d3d3d3",
"expcolw": "#c6c6c6",
"degree":        1,
"between":        0 
} 
},
{
 "id": "Kif21b",
"size":        2,
"molType": "Gene",
"type": "circle",
"seedArr": "notSeed",
"url": "16565",
"colorb": "#ff4500",
"colorw": "#ff4500",
"x": 531.9027,
"y": 606.1025,
"attributes": {
 "expr": null,
"expcolb": "#d3d3d3",
"expcolw": "#c6c6c6",
"degree":        1,
"between":        0 
} 
},
{
 "id": "Snx5",
"size":        2,
"molType": "Gene",
"type": "circle",
"seedArr": "notSeed",
"url": "69178",
"colorb": "#ff4500",
"colorw": "#ff4500",
"x": 557.4526,
"y": 489.9922,
"attributes": {
 "expr": null,
"expcolb": "#d3d3d3",
"expcolw": "#c6c6c6",
"degree":        1,
"between":        0 
} 
},
{
 "id": "Klf8",
"size":        2,
"molType": "Gene",
"type": "circle",
"seedArr": "notSeed",
"url": "245671",
"colorb": "#ff4500",
"colorw": "#ff4500",
"x": 567.6664,
"y": 529.3249,
"attributes": {
 "expr": null,
"expcolb": "#d3d3d3",
"expcolw": "#c6c6c6",
"degree":        1,
"between":        0 
} 
},
{
 "id": "Syncrip",
"size":        2,
"molType": "Gene",
"type": "circle",
"seedArr": "notSeed",
"url": "56403",
"colorb": "#ff4500",
"colorw": "#ff4500",
"x": 619.3554,
"y": 544.5866,
"attributes": {
 "expr": null,
"expcolb": "#d3d3d3",
"expcolw": "#c6c6c6",
"degree":        1,
"between":        0 
} 
},
{
 "id": "Smcr8",
"size":        2,
"molType": "Gene",
"type": "circle",
"seedArr": "notSeed",
"url": "237782",
"colorb": "#ff4500",
"colorw": "#ff4500",
"x": 538.3546,
"y": 547.7547,
"attributes": {
 "expr": null,
"expcolb": "#d3d3d3",
"expcolw": "#c6c6c6",
"degree":        1,
"between":        0 
} 
},
{
 "id": "Zfp12",
"size":        2,
"molType": "Gene",
"type": "circle",
"seedArr": "notSeed",
"url": "231866",
"colorb": "#ff4500",
"colorw": "#ff4500",
"x": 587.2135,
"y": 567.1651,
"attributes": {
 "expr": null,
"expcolb": "#d3d3d3",
"expcolw": "#c6c6c6",
"degree":        1,
"between":        0 
} 
},
{
 "id": "Tgfbr1",
"size":        2,
"molType": "Gene",
"type": "circle",
"seedArr": "notSeed",
"url": "21812",
"colorb": "#ff4500",
"colorw": "#ff4500",
"x": 505.4063,
"y":  559.342,
"attributes": {
 "expr": null,
"expcolb": "#d3d3d3",
"expcolw": "#c6c6c6",
"degree":        1,
"between":        0 
} 
},
{
 "id": "Snx30",
"size":        2,
"molType": "Gene",
"type": "circle",
"seedArr": "notSeed",
"url": "209131",
"colorb": "#ff4500",
"colorw": "#ff4500",
"x": 512.6785,
"y": 598.4972,
"attributes": {
 "expr": null,
"expcolb": "#d3d3d3",
"expcolw": "#c6c6c6",
"degree":        1,
"between":        0 
} 
},
{
 "id": "Thrsp",
"size":        2,
"molType": "Gene",
"type": "circle",
"seedArr": "notSeed",
"url": "21835",
"colorb": "#ff4500",
"colorw": "#ff4500",
"x": 478.7435,
"y": 573.8266,
"attributes": {
 "expr": null,
"expcolb": "#d3d3d3",
"expcolw": "#c6c6c6",
"degree":        1,
"between":        0 
} 
},
{
 "id": "Stat2",
"size":        2,
"molType": "Gene",
"type": "circle",
"seedArr": "notSeed",
"url": "20847",
"colorb": "#ff4500",
"colorw": "#ff4500",
"x": 505.0564,
"y": 619.3113,
"attributes": {
 "expr": null,
"expcolb": "#d3d3d3",
"expcolw": "#c6c6c6",
"degree":        1,
"between":        0 
} 
},
{
 "id": "Stk35",
"size":        2,
"molType": "Gene",
"type": "circle",
"seedArr": "notSeed",
"url": "67333",
"colorb": "#ff4500",
"colorw": "#ff4500",
"x": 523.4034,
"y":  673.559,
"attributes": {
 "expr": null,
"expcolb": "#d3d3d3",
"expcolw": "#c6c6c6",
"degree":        1,
"between":        0 
} 
},
{
 "id": "Ubxn4",
"size":        2,
"molType": "Gene",
"type": "circle",
"seedArr": "notSeed",
"url": "67812",
"colorb": "#ff4500",
"colorw": "#ff4500",
"x": 543.0771,
"y": 598.2461,
"attributes": {
 "expr": null,
"expcolb": "#d3d3d3",
"expcolw": "#c6c6c6",
"degree":        1,
"between":        0 
} 
},
{
 "id": "Srek1",
"size":        2,
"molType": "Gene",
"type": "circle",
"seedArr": "notSeed",
"url": "218543",
"colorb": "#ff4500",
"colorw": "#ff4500",
"x": 552.5224,
"y": 538.8179,
"attributes": {
 "expr": null,
"expcolb": "#d3d3d3",
"expcolw": "#c6c6c6",
"degree":        1,
"between":        0 
} 
},
{
 "id": "Tmem2",
"size":        2,
"molType": "Gene",
"type": "circle",
"seedArr": "notSeed",
"url": "83921",
"colorb": "#ff4500",
"colorw": "#ff4500",
"x": 579.6736,
"y": 508.6271,
"attributes": {
 "expr": null,
"expcolb": "#d3d3d3",
"expcolw": "#c6c6c6",
"degree":        1,
"between":        0 
} 
},
{
 "id": "Ylpm1",
"size":        2,
"molType": "Gene",
"type": "circle",
"seedArr": "notSeed",
"url": "56531",
"colorb": "#ff4500",
"colorw": "#ff4500",
"x": 525.4961,
"y": 506.7602,
"attributes": {
 "expr": null,
"expcolb": "#d3d3d3",
"expcolw": "#c6c6c6",
"degree":        1,
"between":        0 
} 
},
{
 "id": "Tram1l1",
"size":        2,
"molType": "Gene",
"type": "circle",
"seedArr": "notSeed",
"url": "229801",
"colorb": "#ff4500",
"colorw": "#ff4500",
"x": 522.3437,
"y": 602.0807,
"attributes": {
 "expr": null,
"expcolb": "#d3d3d3",
"expcolw": "#c6c6c6",
"degree":        1,
"between":        0 
} 
},
{
 "id": "Psd3",
"size":        2,
"molType": "Gene",
"type": "circle",
"seedArr": "notSeed",
"url": "234353",
"colorb": "#ff4500",
"colorw": "#ff4500",
"x": 474.1198,
"y": 659.8812,
"attributes": {
 "expr": null,
"expcolb": "#d3d3d3",
"expcolw": "#c6c6c6",
"degree":        1,
"between":        0 
} 
},
{
 "id": "Ssh1",
"size":        2,
"molType": "Gene",
"type": "circle",
"seedArr": "notSeed",
"url": "231637",
"colorb": "#ff4500",
"colorw": "#ff4500",
"x": 538.9191,
"y": 639.7035,
"attributes": {
 "expr": null,
"expcolb": "#d3d3d3",
"expcolw": "#c6c6c6",
"degree":        1,
"between":        0 
} 
},
{
 "id": "Ppm1e",
"size":        2,
"molType": "Gene",
"type": "circle",
"seedArr": "notSeed",
"url": "320472",
"colorb": "#ff4500",
"colorw": "#ff4500",
"x": 551.3267,
"y": 529.8061,
"attributes": {
 "expr": null,
"expcolb": "#d3d3d3",
"expcolw": "#c6c6c6",
"degree":        1,
"between":        0 
} 
},
{
 "id": "Tor1aip2",
"size":        2,
"molType": "Gene",
"type": "circle",
"seedArr": "notSeed",
"url": "240832",
"colorb": "#ff4500",
"colorw": "#ff4500",
"x": 526.4304,
"y": 462.1475,
"attributes": {
 "expr": null,
"expcolb": "#d3d3d3",
"expcolw": "#c6c6c6",
"degree":        1,
"between":        0 
} 
},
{
 "id": "Tmem194",
"size":        2,
"molType": "Gene",
"type": "circle",
"seedArr": "notSeed",
"url": "210035",
"colorb": "#ff4500",
"colorw": "#ff4500",
"x": 577.7791,
"y": 568.2037,
"attributes": {
 "expr": null,
"expcolb": "#d3d3d3",
"expcolw": "#c6c6c6",
"degree":        1,
"between":        0 
} 
},
{
 "id": "Slc20a1",
"size":        2,
"molType": "Gene",
"type": "circle",
"seedArr": "notSeed",
"url": "20515",
"colorb": "#ff4500",
"colorw": "#ff4500",
"x": 575.7791,
"y":  560.971,
"attributes": {
 "expr": null,
"expcolb": "#d3d3d3",
"expcolw": "#c6c6c6",
"degree":        1,
"between":        0 
} 
},
{
 "id": "Stx17",
"size":        2,
"molType": "Gene",
"type": "circle",
"seedArr": "notSeed",
"url": "67727",
"colorb": "#ff4500",
"colorw": "#ff4500",
"x": 565.7189,
"y": 566.7481,
"attributes": {
 "expr": null,
"expcolb": "#d3d3d3",
"expcolw": "#c6c6c6",
"degree":        1,
"between":        0 
} 
},
{
 "id": "Zkscan2",
"size":        2,
"molType": "Gene",
"type": "circle",
"seedArr": "notSeed",
"url": "210162",
"colorb": "#ff4500",
"colorw": "#ff4500",
"x": 558.5309,
"y": 598.3513,
"attributes": {
 "expr": null,
"expcolb": "#d3d3d3",
"expcolw": "#c6c6c6",
"degree":        1,
"between":        0 
} 
},
{
 "id": "Stx3",
"size":        2,
"molType": "Gene",
"type": "circle",
"seedArr": "notSeed",
"url": "20908",
"colorb": "#ff4500",
"colorw": "#ff4500",
"x": 555.5597,
"y": 572.4177,
"attributes": {
 "expr": null,
"expcolb": "#d3d3d3",
"expcolw": "#c6c6c6",
"degree":        1,
"between":        0 
} 
},
{
 "id": "Thbs1",
"size":        2,
"molType": "Gene",
"type": "circle",
"seedArr": "notSeed",
"url": "21825",
"colorb": "#ff4500",
"colorw": "#ff4500",
"x":  491.032,
"y":  663.086,
"attributes": {
 "expr": null,
"expcolb": "#d3d3d3",
"expcolw": "#c6c6c6",
"degree":        1,
"between":        0 
} 
},
{
 "id": "Rock2",
"size":        2,
"molType": "Gene",
"type": "circle",
"seedArr": "notSeed",
"url": "19878",
"colorb": "#ff4500",
"colorw": "#ff4500",
"x": 578.3774,
"y": 487.7015,
"attributes": {
 "expr": null,
"expcolb": "#d3d3d3",
"expcolw": "#c6c6c6",
"degree":        1,
"between":        0 
} 
},
{
 "id": "Maneal",
"size":        2,
"molType": "Gene",
"type": "circle",
"seedArr": "notSeed",
"url": "215090",
"colorb": "#ff4500",
"colorw": "#ff4500",
"x": 437.4309,
"y": 635.3429,
"attributes": {
 "expr": null,
"expcolb": "#d3d3d3",
"expcolw": "#c6c6c6",
"degree":        1,
"between":        0 
} 
},
{
 "id": "Rnf167",
"size":        2,
"molType": "Gene",
"type": "circle",
"seedArr": "notSeed",
"url": "70510",
"colorb": "#ff4500",
"colorw": "#ff4500",
"x": 595.9953,
"y": 571.8133,
"attributes": {
 "expr": null,
"expcolb": "#d3d3d3",
"expcolw": "#c6c6c6",
"degree":        1,
"between":        0 
} 
},
{
 "id": "Psme4",
"size":        2,
"molType": "Gene",
"type": "circle",
"seedArr": "notSeed",
"url": "103554",
"colorb": "#ff4500",
"colorw": "#ff4500",
"x": 489.7356,
"y": 631.7881,
"attributes": {
 "expr": null,
"expcolb": "#d3d3d3",
"expcolw": "#c6c6c6",
"degree":        1,
"between":        0 
} 
},
{
 "id": "Prdm1",
"size":        2,
"molType": "Gene",
"type": "circle",
"seedArr": "notSeed",
"url": "12142",
"colorb": "#ff4500",
"colorw": "#ff4500",
"x": 538.7561,
"y": 602.1723,
"attributes": {
 "expr": null,
"expcolb": "#d3d3d3",
"expcolw": "#c6c6c6",
"degree":        1,
"between":        0 
} 
},
{
 "id": "Zfp641",
"size":        2,
"molType": "Gene",
"type": "circle",
"seedArr": "notSeed",
"url": "239652",
"colorb": "#ff4500",
"colorw": "#ff4500",
"x": 456.1586,
"y": 544.9237,
"attributes": {
 "expr": null,
"expcolb": "#d3d3d3",
"expcolw": "#c6c6c6",
"degree":        1,
"between":        0 
} 
},
{
 "id": "Pgrmc1",
"size":        2,
"molType": "Gene",
"type": "circle",
"seedArr": "notSeed",
"url": "53328",
"colorb": "#ff4500",
"colorw": "#ff4500",
"x": 470.2456,
"y": 577.4818,
"attributes": {
 "expr": null,
"expcolb": "#d3d3d3",
"expcolw": "#c6c6c6",
"degree":        1,
"between":        0 
} 
},
{
 "id": "Zfp644",
"size":        2,
"molType": "Gene",
"type": "circle",
"seedArr": "notSeed",
"url": "52397",
"colorb": "#ff4500",
"colorw": "#ff4500",
"x": 463.5267,
"y": 640.4735,
"attributes": {
 "expr": null,
"expcolb": "#d3d3d3",
"expcolw": "#c6c6c6",
"degree":        1,
"between":        0 
} 
},
{
 "id": "Mtpn",
"size":        2,
"molType": "Gene",
"type": "circle",
"seedArr": "notSeed",
"url": "14489",
"colorb": "#ff4500",
"colorw": "#ff4500",
"x": 507.7337,
"y": 528.8716,
"attributes": {
 "expr": null,
"expcolb": "#d3d3d3",
"expcolw": "#c6c6c6",
"degree":        1,
"between":        0 
} 
},
{
 "id": "Tgs1",
"size":        2,
"molType": "Gene",
"type": "circle",
"seedArr": "notSeed",
"url": "116940",
"colorb": "#ff4500",
"colorw": "#ff4500",
"x": 482.9264,
"y": 601.4559,
"attributes": {
 "expr": null,
"expcolb": "#d3d3d3",
"expcolw": "#c6c6c6",
"degree":        1,
"between":        0 
} 
},
{
 "id": "Tmem214",
"size":        2,
"molType": "Gene",
"type": "circle",
"seedArr": "notSeed",
"url": "68796",
"colorb": "#ff4500",
"colorw": "#ff4500",
"x": 468.3921,
"y": 589.6303,
"attributes": {
 "expr": null,
"expcolb": "#d3d3d3",
"expcolw": "#c6c6c6",
"degree":        1,
"between":        0 
} 
},
{
 "id": "Syt11",
"size":        2,
"molType": "Gene",
"type": "circle",
"seedArr": "notSeed",
"url": "229521",
"colorb": "#ff4500",
"colorw": "#ff4500",
"x": 476.4833,
"y": 620.9451,
"attributes": {
 "expr": null,
"expcolb": "#d3d3d3",
"expcolw": "#c6c6c6",
"degree":        1,
"between":        0 
} 
},
{
 "id": "Zfp248",
"size":        2,
"molType": "Gene",
"type": "circle",
"seedArr": "notSeed",
"url": "72720",
"colorb": "#ff4500",
"colorw": "#ff4500",
"x": 532.1779,
"y": 479.6345,
"attributes": {
 "expr": null,
"expcolb": "#d3d3d3",
"expcolw": "#c6c6c6",
"degree":        1,
"between":        0 
} 
},
{
 "id": "Serf2",
"size":        2,
"molType": "Gene",
"type": "circle",
"seedArr": "notSeed",
"url": "378702",
"colorb": "#ff4500",
"colorw": "#ff4500",
"x": 547.2588,
"y": 557.6691,
"attributes": {
 "expr": null,
"expcolb": "#d3d3d3",
"expcolw": "#c6c6c6",
"degree":        1,
"between":        0 
} 
},
{
 "id": "Zfp354b",
"size":        2,
"molType": "Gene",
"type": "circle",
"seedArr": "notSeed",
"url": "27274",
"colorb": "#ff4500",
"colorw": "#ff4500",
"x": 471.3022,
"y": 571.1168,
"attributes": {
 "expr": null,
"expcolb": "#d3d3d3",
"expcolw": "#c6c6c6",
"degree":        1,
"between":        0 
} 
},
{
 "id": "Zfp462",
"size":        2,
"molType": "Gene",
"type": "circle",
"seedArr": "notSeed",
"url": "242466",
"colorb": "#ff4500",
"colorw": "#ff4500",
"x": 453.0883,
"y": 614.0824,
"attributes": {
 "expr": null,
"expcolb": "#d3d3d3",
"expcolw": "#c6c6c6",
"degree":        1,
"between":        0 
} 
},
{
 "id": "Zfp318",
"size":        2,
"molType": "Gene",
"type": "circle",
"seedArr": "notSeed",
"url": "57908",
"colorb": "#ff4500",
"colorw": "#ff4500",
"x": 463.0164,
"y": 610.4626,
"attributes": {
 "expr": null,
"expcolb": "#d3d3d3",
"expcolw": "#c6c6c6",
"degree":        1,
"between":        0 
} 
},
{
 "id": "Rnf44",
"size":        2,
"molType": "Gene",
"type": "circle",
"seedArr": "notSeed",
"url": "105239",
"colorb": "#ff4500",
"colorw": "#ff4500",
"x": 465.8276,
"y": 548.1282,
"attributes": {
 "expr": null,
"expcolb": "#d3d3d3",
"expcolw": "#c6c6c6",
"degree":        1,
"between":        0 
} 
},
{
 "id": "Pnkd",
"size":        2,
"molType": "Gene",
"type": "circle",
"seedArr": "notSeed",
"url": "56695",
"colorb": "#ff4500",
"colorw": "#ff4500",
"x": 468.1614,
"y": 487.1112,
"attributes": {
 "expr": null,
"expcolb": "#d3d3d3",
"expcolw": "#c6c6c6",
"degree":        1,
"between":        0 
} 
},
{
 "id": "Nid1",
"size":        2,
"molType": "Gene",
"type": "circle",
"seedArr": "notSeed",
"url": "18073",
"colorb": "#ff4500",
"colorw": "#ff4500",
"x": 519.0671,
"y": 475.7516,
"attributes": {
 "expr": null,
"expcolb": "#d3d3d3",
"expcolw": "#c6c6c6",
"degree":        1,
"between":        0 
} 
},
{
 "id": "Rdx",
"size":        2,
"molType": "Gene",
"type": "circle",
"seedArr": "notSeed",
"url": "19684",
"colorb": "#ff4500",
"colorw": "#ff4500",
"x": 539.6425,
"y": 477.8223,
"attributes": {
 "expr": null,
"expcolb": "#d3d3d3",
"expcolw": "#c6c6c6",
"degree":        1,
"between":        0 
} 
},
{
 "id": "Syn3",
"size":        2,
"molType": "Gene",
"type": "circle",
"seedArr": "notSeed",
"url": "27204",
"colorb": "#ff4500",
"colorw": "#ff4500",
"x": 505.9212,
"y": 601.6678,
"attributes": {
 "expr": null,
"expcolb": "#d3d3d3",
"expcolw": "#c6c6c6",
"degree":        1,
"between":        0 
} 
},
{
 "id": "Usp45",
"size":        2,
"molType": "Gene",
"type": "circle",
"seedArr": "notSeed",
"url": "77593",
"colorb": "#ff4500",
"colorw": "#ff4500",
"x": 560.8211,
"y": 613.3472,
"attributes": {
 "expr": null,
"expcolb": "#d3d3d3",
"expcolw": "#c6c6c6",
"degree":        1,
"between":        0 
} 
},
{
 "id": "Trim6",
"size":        2,
"molType": "Gene",
"type": "circle",
"seedArr": "notSeed",
"url": "94088",
"colorb": "#ff4500",
"colorw": "#ff4500",
"x": 484.6123,
"y": 557.0678,
"attributes": {
 "expr": null,
"expcolb": "#d3d3d3",
"expcolw": "#c6c6c6",
"degree":        1,
"between":        0 
} 
},
{
 "id": "Rffl",
"size":        2,
"molType": "Gene",
"type": "circle",
"seedArr": "notSeed",
"url": "67338",
"colorb": "#ff4500",
"colorw": "#ff4500",
"x": 529.1025,
"y": 538.6649,
"attributes": {
 "expr": null,
"expcolb": "#d3d3d3",
"expcolw": "#c6c6c6",
"degree":        1,
"between":        0 
} 
},
{
 "id": "Slitrk4",
"size":        2,
"molType": "Gene",
"type": "circle",
"seedArr": "notSeed",
"url": "245446",
"colorb": "#ff4500",
"colorw": "#ff4500",
"x": 525.1094,
"y": 547.5028,
"attributes": {
 "expr": null,
"expcolb": "#d3d3d3",
"expcolw": "#c6c6c6",
"degree":        1,
"between":        0 
} 
},
{
 "id": "Trib2",
"size":        2,
"molType": "Gene",
"type": "circle",
"seedArr": "notSeed",
"url": "217410",
"colorb": "#ff4500",
"colorw": "#ff4500",
"x": 514.4138,
"y": 579.9538,
"attributes": {
 "expr": null,
"expcolb": "#d3d3d3",
"expcolw": "#c6c6c6",
"degree":        1,
"between":        0 
} 
},
{
 "id": "Mtmr4",
"size":        2,
"molType": "Gene",
"type": "circle",
"seedArr": "notSeed",
"url": "170749",
"colorb": "#ff4500",
"colorw": "#ff4500",
"x": 529.3042,
"y": 472.0246,
"attributes": {
 "expr": null,
"expcolb": "#d3d3d3",
"expcolw": "#c6c6c6",
"degree":        1,
"between":        0 
} 
},
{
 "id": "Stim1",
"size":        2,
"molType": "Gene",
"type": "circle",
"seedArr": "notSeed",
"url": "20866",
"colorb": "#ff4500",
"colorw": "#ff4500",
"x": 514.1229,
"y": 553.5282,
"attributes": {
 "expr": null,
"expcolb": "#d3d3d3",
"expcolw": "#c6c6c6",
"degree":        1,
"between":        0 
} 
},
{
 "id": "Slc6a8",
"size":        2,
"molType": "Gene",
"type": "circle",
"seedArr": "notSeed",
"url": "102857",
"colorb": "#ff4500",
"colorw": "#ff4500",
"x": 436.6299,
"y": 538.1953,
"attributes": {
 "expr": null,
"expcolb": "#d3d3d3",
"expcolw": "#c6c6c6",
"degree":        1,
"between":        0 
} 
},
{
 "id": "Patl1",
"size":        2,
"molType": "Gene",
"type": "circle",
"seedArr": "notSeed",
"url": "225929",
"colorb": "#ff4500",
"colorw": "#ff4500",
"x": 557.4855,
"y": 642.5464,
"attributes": {
 "expr": null,
"expcolb": "#d3d3d3",
"expcolw": "#c6c6c6",
"degree":        1,
"between":        0 
} 
},
{
 "id": "Trps1",
"size":        2,
"molType": "Gene",
"type": "circle",
"seedArr": "notSeed",
"url": "83925",
"colorb": "#ff4500",
"colorw": "#ff4500",
"x":  475.289,
"y": 525.1644,
"attributes": {
 "expr": null,
"expcolb": "#d3d3d3",
"expcolw": "#c6c6c6",
"degree":        1,
"between":        0 
} 
},
{
 "id": "Slitrk5",
"size":        2,
"molType": "Gene",
"type": "circle",
"seedArr": "notSeed",
"url": "75409",
"colorb": "#ff4500",
"colorw": "#ff4500",
"x": 570.2985,
"y": 488.5041,
"attributes": {
 "expr": null,
"expcolb": "#d3d3d3",
"expcolw": "#c6c6c6",
"degree":        1,
"between":        0 
} 
},
{
 "id": "Zscan22",
"size":        2,
"molType": "Gene",
"type": "circle",
"seedArr": "notSeed",
"url": "232878",
"colorb": "#ff4500",
"colorw": "#ff4500",
"x": 556.8112,
"y":  536.053,
"attributes": {
 "expr": null,
"expcolb": "#d3d3d3",
"expcolw": "#c6c6c6",
"degree":        1,
"between":        0 
} 
},
{
 "id": "Zfp174",
"size":        2,
"molType": "Gene",
"type": "circle",
"seedArr": "notSeed",
"url": "385674",
"colorb": "#ff4500",
"colorw": "#ff4500",
"x":   534.86,
"y": 513.7035,
"attributes": {
 "expr": null,
"expcolb": "#d3d3d3",
"expcolw": "#c6c6c6",
"degree":        1,
"between":        0 
} 
},
{
 "id": "Wdtc1",
"size":        2,
"molType": "Gene",
"type": "circle",
"seedArr": "notSeed",
"url": "230796",
"colorb": "#ff4500",
"colorw": "#ff4500",
"x": 505.6002,
"y": 471.3784,
"attributes": {
 "expr": null,
"expcolb": "#d3d3d3",
"expcolw": "#c6c6c6",
"degree":        1,
"between":        0 
} 
},
{
 "id": "Zc3h11a",
"size":        2,
"molType": "Gene",
"type": "circle",
"seedArr": "notSeed",
"url": "70579",
"colorb": "#ff4500",
"colorw": "#ff4500",
"x":  500.528,
"y": 634.1011,
"attributes": {
 "expr": null,
"expcolb": "#d3d3d3",
"expcolw": "#c6c6c6",
"degree":        1,
"between":        0 
} 
},
{
 "id": "Zfp280b",
"size":        2,
"molType": "Gene",
"type": "circle",
"seedArr": "notSeed",
"url": "64453",
"colorb": "#ff4500",
"colorw": "#ff4500",
"x": 582.8492,
"y": 552.5888,
"attributes": {
 "expr": null,
"expcolb": "#d3d3d3",
"expcolw": "#c6c6c6",
"degree":        1,
"between":        0 
} 
},
{
 "id": "Zfp109",
"size":        2,
"molType": "Gene",
"type": "circle",
"seedArr": "notSeed",
"url": "56869",
"colorb": "#ff4500",
"colorw": "#ff4500",
"x": 476.7628,
"y": 580.2081,
"attributes": {
 "expr": null,
"expcolb": "#d3d3d3",
"expcolw": "#c6c6c6",
"degree":        1,
"between":        0 
} 
},
{
 "id": "Sacm1l",
"size":        2,
"molType": "Gene",
"type": "circle",
"seedArr": "notSeed",
"url": "83493",
"colorb": "#ff4500",
"colorw": "#ff4500",
"x": 492.9673,
"y": 602.9463,
"attributes": {
 "expr": null,
"expcolb": "#d3d3d3",
"expcolw": "#c6c6c6",
"degree":        1,
"between":        0 
} 
},
{
 "id": "Nlk",
"size":        2,
"molType": "Gene",
"type": "circle",
"seedArr": "notSeed",
"url": "18099",
"colorb": "#ff4500",
"colorw": "#ff4500",
"x": 494.4858,
"y": 587.6666,
"attributes": {
 "expr": null,
"expcolb": "#d3d3d3",
"expcolw": "#c6c6c6",
"degree":        1,
"between":        0 
} 
},
{
 "id": "Zdhhc24",
"size":        2,
"molType": "Gene",
"type": "circle",
"seedArr": "notSeed",
"url": "70605",
"colorb": "#ff4500",
"colorw": "#ff4500",
"x": 602.0581,
"y": 537.0112,
"attributes": {
 "expr": null,
"expcolb": "#d3d3d3",
"expcolw": "#c6c6c6",
"degree":        1,
"between":        0 
} 
},
{
 "id": "Sh2b3",
"size":        2,
"molType": "Gene",
"type": "circle",
"seedArr": "notSeed",
"url": "16923",
"colorb": "#ff4500",
"colorw": "#ff4500",
"x": 487.4569,
"y": 515.4172,
"attributes": {
 "expr": null,
"expcolb": "#d3d3d3",
"expcolw": "#c6c6c6",
"degree":        1,
"between":        0 
} 
},
{
 "id": "Ubap2",
"size":        2,
"molType": "Gene",
"type": "circle",
"seedArr": "notSeed",
"url": "68926",
"colorb": "#ff4500",
"colorw": "#ff4500",
"x": 464.7449,
"y": 564.7663,
"attributes": {
 "expr": null,
"expcolb": "#d3d3d3",
"expcolw": "#c6c6c6",
"degree":        1,
"between":        0 
} 
},
{
 "id": "Xkr8",
"size":        2,
"molType": "Gene",
"type": "circle",
"seedArr": "notSeed",
"url": "381560",
"colorb": "#ff4500",
"colorw": "#ff4500",
"x": 589.4358,
"y": 656.3118,
"attributes": {
 "expr": null,
"expcolb": "#d3d3d3",
"expcolw": "#c6c6c6",
"degree":        1,
"between":        0 
} 
},
{
 "id": "Unc80",
"size":        2,
"molType": "Gene",
"type": "circle",
"seedArr": "notSeed",
"url": "329178",
"colorb": "#ff4500",
"colorw": "#ff4500",
"x": 525.9973,
"y": 637.6381,
"attributes": {
 "expr": null,
"expcolb": "#d3d3d3",
"expcolw": "#c6c6c6",
"degree":        1,
"between":        0 
} 
},
{
 "id": "Zswim5",
"size":        2,
"molType": "Gene",
"type": "circle",
"seedArr": "notSeed",
"url": "74464",
"colorb": "#ff4500",
"colorw": "#ff4500",
"x": 584.3759,
"y": 494.9028,
"attributes": {
 "expr": null,
"expcolb": "#d3d3d3",
"expcolw": "#c6c6c6",
"degree":        1,
"between":        0 
} 
},
{
 "id": "Srrm4",
"size":        2,
"molType": "Gene",
"type": "circle",
"seedArr": "notSeed",
"url": "68955",
"colorb": "#ff4500",
"colorw": "#ff4500",
"x": 504.3315,
"y": 565.9143,
"attributes": {
 "expr": null,
"expcolb": "#d3d3d3",
"expcolw": "#c6c6c6",
"degree":        1,
"between":        0 
} 
},
{
 "id": "Zfp583",
"size":        2,
"molType": "Gene",
"type": "circle",
"seedArr": "notSeed",
"url": "213011",
"colorb": "#ff4500",
"colorw": "#ff4500",
"x": 454.7097,
"y": 595.8155,
"attributes": {
 "expr": null,
"expcolb": "#d3d3d3",
"expcolw": "#c6c6c6",
"degree":        1,
"between":        0 
} 
},
{
 "id": "Tenm2",
"size":        2,
"molType": "Gene",
"type": "circle",
"seedArr": "notSeed",
"url": "23964",
"colorb": "#ff4500",
"colorw": "#ff4500",
"x": 465.5826,
"y": 540.6606,
"attributes": {
 "expr": null,
"expcolb": "#d3d3d3",
"expcolw": "#c6c6c6",
"degree":        1,
"between":        0 
} 
},
{
 "id": "Slc25a18",
"size":        2,
"molType": "Gene",
"type": "circle",
"seedArr": "notSeed",
"url": "71803",
"colorb": "#ff4500",
"colorw": "#ff4500",
"x": 512.0144,
"y": 470.3529,
"attributes": {
 "expr": null,
"expcolb": "#d3d3d3",
"expcolw": "#c6c6c6",
"degree":        1,
"between":        0 
} 
},
{
 "id": "Tubb4a",
"size":        2,
"molType": "Gene",
"type": "circle",
"seedArr": "notSeed",
"url": "22153",
"colorb": "#ff4500",
"colorw": "#ff4500",
"x": 499.8371,
"y": 572.1649,
"attributes": {
 "expr": null,
"expcolb": "#d3d3d3",
"expcolw": "#c6c6c6",
"degree":        1,
"between":        0 
} 
},
{
 "id": "Ptpru",
"size":        2,
"molType": "Gene",
"type": "circle",
"seedArr": "notSeed",
"url": "19273",
"colorb": "#ff4500",
"colorw": "#ff4500",
"x": 607.5305,
"y": 514.0098,
"attributes": {
 "expr": null,
"expcolb": "#d3d3d3",
"expcolw": "#c6c6c6",
"degree":        1,
"between":        0 
} 
},
{
 "id": "Vav3",
"size":        2,
"molType": "Gene",
"type": "circle",
"seedArr": "notSeed",
"url": "57257",
"colorb": "#ff4500",
"colorw": "#ff4500",
"x": 504.9393,
"y": 519.0984,
"attributes": {
 "expr": null,
"expcolb": "#d3d3d3",
"expcolw": "#c6c6c6",
"degree":        1,
"between":        0 
} 
},
{
 "id": "Slc2a3",
"size":        2,
"molType": "Gene",
"type": "circle",
"seedArr": "notSeed",
"url": "20527",
"colorb": "#ff4500",
"colorw": "#ff4500",
"x": 547.2993,
"y":  638.293,
"attributes": {
 "expr": null,
"expcolb": "#d3d3d3",
"expcolw": "#c6c6c6",
"degree":        1,
"between":        0 
} 
} 
],
"edges": [ {
 "id": "1",
"source": "mmu-mir-335-3p",
"target": "Pkib",
"type": "arrow",
"color": "#d3d3d3" 
},
{
 "id": "2",
"source": "mmu-mir-335-3p",
"target": "Zfp354a",
"type": "arrow",
"color": "#d3d3d3" 
},
{
 "id": "3",
"source": "mmu-mir-335-3p",
"target": "Tes",
"type": "arrow",
"color": "#d3d3d3" 
},
{
 "id": "4",
"source": "mmu-mir-335-3p",
"target": "Zfp92",
"type": "arrow",
"color": "#d3d3d3" 
},
{
 "id": "5",
"source": "mmu-mir-335-3p",
"target": "Meis2",
"type": "arrow",
"color": "#d3d3d3" 
},
{
 "id": "6",
"source": "mmu-mir-335-3p",
"target": "Nnt",
"type": "arrow",
"color": "#d3d3d3" 
},
{
 "id": "7",
"source": "mmu-mir-335-3p",
"target": "Tmem38b",
"type": "arrow",
"color": "#d3d3d3" 
},
{
 "id": "8",
"source": "mmu-mir-335-3p",
"target": "Cdc23",
"type": "arrow",
"color": "#d3d3d3" 
},
{
 "id": "9",
"source": "mmu-mir-335-3p",
"target": "Coch",
"type": "arrow",
"color": "#d3d3d3" 
},
{
 "id": "10",
"source": "mmu-mir-335-3p",
"target": "Fpr2",
"type": "arrow",
"color": "#d3d3d3" 
},
{
 "id": "11",
"source": "mmu-mir-335-3p",
"target": "Prkaa2",
"type": "arrow",
"color": "#d3d3d3" 
},
{
 "id": "12",
"source": "mmu-mir-335-3p",
"target": "Mthfd2",
"type": "arrow",
"color": "#d3d3d3" 
},
{
 "id": "13",
"source": "mmu-mir-335-3p",
"target": "Kat2b",
"type": "arrow",
"color": "#d3d3d3" 
},
{
 "id": "14",
"source": "mmu-mir-335-3p",
"target": "Synj2bp",
"type": "arrow",
"color": "#d3d3d3" 
},
{
 "id": "15",
"source": "mmu-mir-335-3p",
"target": "Xcr1",
"type": "arrow",
"color": "#d3d3d3" 
},
{
 "id": "16",
"source": "mmu-mir-335-3p",
"target": "Tbx20",
"type": "arrow",
"color": "#d3d3d3" 
},
{
 "id": "17",
"source": "mmu-mir-335-3p",
"target": "Il17re",
"type": "arrow",
"color": "#d3d3d3" 
},
{
 "id": "18",
"source": "mmu-mir-335-3p",
"target": "Eid1",
"type": "arrow",
"color": "#d3d3d3" 
},
{
 "id": "19",
"source": "mmu-mir-335-3p",
"target": "Jph1",
"type": "arrow",
"color": "#d3d3d3" 
},
{
 "id": "20",
"source": "mmu-mir-335-3p",
"target": "Ube2d3",
"type": "arrow",
"color": "#d3d3d3" 
},
{
 "id": "21",
"source": "mmu-mir-335-3p",
"target": "Cmc2",
"type": "arrow",
"color": "#d3d3d3" 
},
{
 "id": "22",
"source": "mmu-mir-335-3p",
"target": "Rbm4b",
"type": "arrow",
"color": "#d3d3d3" 
},
{
 "id": "23",
"source": "mmu-mir-335-3p",
"target": "Mmachc",
"type": "arrow",
"color": "#d3d3d3" 
},
{
 "id": "24",
"source": "mmu-mir-335-3p",
"target": "Eepd1",
"type": "arrow",
"color": "#d3d3d3" 
},
{
 "id": "25",
"source": "mmu-mir-335-3p",
"target": "Spc24",
"type": "arrow",
"color": "#d3d3d3" 
},
{
 "id": "26",
"source": "mmu-mir-335-3p",
"target": "Mar-05",
"type": "arrow",
"color": "#d3d3d3" 
},
{
 "id": "27",
"source": "mmu-mir-335-3p",
"target": "Prpf31",
"type": "arrow",
"color": "#d3d3d3" 
},
{
 "id": "28",
"source": "mmu-mir-335-3p",
"target": "Wdr89",
"type": "arrow",
"color": "#d3d3d3" 
},
{
 "id": "29",
"source": "mmu-mir-335-3p",
"target": "Kcnmb2",
"type": "arrow",
"color": "#d3d3d3" 
},
{
 "id": "30",
"source": "mmu-mir-335-3p",
"target": "Aida",
"type": "arrow",
"color": "#d3d3d3" 
},
{
 "id": "31",
"source": "mmu-mir-335-3p",
"target": "Fam83e",
"type": "arrow",
"color": "#d3d3d3" 
},
{
 "id": "32",
"source": "mmu-mir-335-3p",
"target": "Psmb11",
"type": "arrow",
"color": "#d3d3d3" 
},
{
 "id": "33",
"source": "mmu-mir-335-3p",
"target": "Rap2b",
"type": "arrow",
"color": "#d3d3d3" 
},
{
 "id": "34",
"source": "mmu-mir-335-3p",
"target": "Zfp933",
"type": "arrow",
"color": "#d3d3d3" 
},
{
 "id": "35",
"source": "mmu-mir-335-3p",
"target": "Wdr26",
"type": "arrow",
"color": "#d3d3d3" 
},
{
 "id": "36",
"source": "mmu-mir-335-3p",
"target": "Afg3l1",
"type": "arrow",
"color": "#d3d3d3" 
},
{
 "id": "37",
"source": "mmu-mir-335-3p",
"target": "Rsad2",
"type": "arrow",
"color": "#d3d3d3" 
},
{
 "id": "38",
"source": "mmu-mir-335-3p",
"target": "Rabepk",
"type": "arrow",
"color": "#d3d3d3" 
},
{
 "id": "39",
"source": "mmu-mir-335-3p",
"target": "Tecpr2",
"type": "arrow",
"color": "#d3d3d3" 
},
{
 "id": "40",
"source": "mmu-mir-335-3p",
"target": "Nup133",
"type": "arrow",
"color": "#d3d3d3" 
},
{
 "id": "41",
"source": "mmu-mir-335-3p",
"target": "Cntln",
"type": "arrow",
"color": "#d3d3d3" 
},
{
 "id": "42",
"source": "mmu-mir-335-3p",
"target": "BC030476",
"type": "arrow",
"color": "#d3d3d3" 
},
{
 "id": "43",
"source": "mmu-mir-335-3p",
"target": "Ccdc153",
"type": "arrow",
"color": "#d3d3d3" 
},
{
 "id": "44",
"source": "mmu-mir-335-3p",
"target": "Opn5",
"type": "arrow",
"color": "#d3d3d3" 
},
{
 "id": "45",
"source": "mmu-mir-335-3p",
"target": "Kcnf1",
"type": "arrow",
"color": "#d3d3d3" 
},
{
 "id": "46",
"source": "mmu-mir-335-3p",
"target": "Sgpp2",
"type": "arrow",
"color": "#d3d3d3" 
},
{
 "id": "47",
"source": "mmu-mir-335-3p",
"target": "Tmem132b",
"type": "arrow",
"color": "#d3d3d3" 
},
{
 "id": "48",
"source": "mmu-mir-335-3p",
"target": "Fli1",
"type": "arrow",
"color": "#d3d3d3" 
},
{
 "id": "49",
"source": "mmu-mir-335-3p",
"target": "Grpr",
"type": "arrow",
"color": "#d3d3d3" 
},
{
 "id": "50",
"source": "mmu-mir-335-3p",
"target": "Nppc",
"type": "arrow",
"color": "#d3d3d3" 
},
{
 "id": "51",
"source": "mmu-mir-335-3p",
"target": "Pax2",
"type": "arrow",
"color": "#d3d3d3" 
},
{
 "id": "52",
"source": "mmu-mir-335-3p",
"target": "Prkacb",
"type": "arrow",
"color": "#d3d3d3" 
},
{
 "id": "53",
"source": "mmu-mir-335-3p",
"target": "Tgfb2",
"type": "arrow",
"color": "#d3d3d3" 
},
{
 "id": "54",
"source": "mmu-mir-335-3p",
"target": "Cpox",
"type": "arrow",
"color": "#d3d3d3" 
},
{
 "id": "55",
"source": "mmu-mir-335-3p",
"target": "Csf3r",
"type": "arrow",
"color": "#d3d3d3" 
},
{
 "id": "56",
"source": "mmu-mir-335-3p",
"target": "Csgalnact2",
"type": "arrow",
"color": "#d3d3d3" 
},
{
 "id": "57",
"source": "mmu-mir-335-3p",
"target": "Csnk1g3",
"type": "arrow",
"color": "#d3d3d3" 
},
{
 "id": "58",
"source": "mmu-mir-335-3p",
"target": "Gys1",
"type": "arrow",
"color": "#d3d3d3" 
},
{
 "id": "59",
"source": "mmu-mir-335-3p",
"target": "Hspa13",
"type": "arrow",
"color": "#d3d3d3" 
},
{
 "id": "60",
"source": "mmu-mir-335-3p",
"target": "Dhfr",
"type": "arrow",
"color": "#d3d3d3" 
},
{
 "id": "61",
"source": "mmu-mir-335-3p",
"target": "Ank3",
"type": "arrow",
"color": "#d3d3d3" 
},
{
 "id": "62",
"source": "mmu-mir-335-3p",
"target": "Appl1",
"type": "arrow",
"color": "#d3d3d3" 
},
{
 "id": "63",
"source": "mmu-mir-335-3p",
"target": "Arid2",
"type": "arrow",
"color": "#d3d3d3" 
},
{
 "id": "64",
"source": "mmu-mir-335-3p",
"target": "Dusp8",
"type": "arrow",
"color": "#d3d3d3" 
},
{
 "id": "65",
"source": "mmu-mir-335-3p",
"target": "Atg5",
"type": "arrow",
"color": "#d3d3d3" 
},
{
 "id": "66",
"source": "mmu-mir-335-3p",
"target": "Fbxl14",
"type": "arrow",
"color": "#d3d3d3" 
},
{
 "id": "67",
"source": "mmu-mir-335-3p",
"target": "Cap2",
"type": "arrow",
"color": "#d3d3d3" 
},
{
 "id": "68",
"source": "mmu-mir-335-3p",
"target": "Cbfa2t3",
"type": "arrow",
"color": "#d3d3d3" 
},
{
 "id": "69",
"source": "mmu-mir-335-3p",
"target": "Ccnjl",
"type": "arrow",
"color": "#d3d3d3" 
},
{
 "id": "70",
"source": "mmu-mir-335-3p",
"target": "Mat2a",
"type": "arrow",
"color": "#d3d3d3" 
},
{
 "id": "71",
"source": "mmu-mir-335-3p",
"target": "Cdadc1",
"type": "arrow",
"color": "#d3d3d3" 
},
{
 "id": "72",
"source": "mmu-mir-335-3p",
"target": "Gid4",
"type": "arrow",
"color": "#d3d3d3" 
},
{
 "id": "73",
"source": "mmu-mir-335-3p",
"target": "Chka",
"type": "arrow",
"color": "#d3d3d3" 
},
{
 "id": "74",
"source": "mmu-mir-335-3p",
"target": "Gpm6b",
"type": "arrow",
"color": "#d3d3d3" 
},
{
 "id": "75",
"source": "mmu-mir-335-3p",
"target": "Cry2",
"type": "arrow",
"color": "#d3d3d3" 
},
{
 "id": "76",
"source": "mmu-mir-335-3p",
"target": "Hspa12a",
"type": "arrow",
"color": "#d3d3d3" 
},
{
 "id": "77",
"source": "mmu-mir-335-3p",
"target": "Ide",
"type": "arrow",
"color": "#d3d3d3" 
},
{
 "id": "78",
"source": "mmu-mir-335-3p",
"target": "Dusp26",
"type": "arrow",
"color": "#d3d3d3" 
},
{
 "id": "79",
"source": "mmu-mir-335-3p",
"target": "Eci1",
"type": "arrow",
"color": "#d3d3d3" 
},
{
 "id": "80",
"source": "mmu-mir-335-3p",
"target": "Jakmip2",
"type": "arrow",
"color": "#d3d3d3" 
},
{
 "id": "81",
"source": "mmu-mir-335-3p",
"target": "Epha7",
"type": "arrow",
"color": "#d3d3d3" 
},
{
 "id": "82",
"source": "mmu-mir-335-3p",
"target": "Mex3a",
"type": "arrow",
"color": "#d3d3d3" 
},
{
 "id": "83",
"source": "mmu-mir-335-3p",
"target": "Flrt2",
"type": "arrow",
"color": "#d3d3d3" 
},
{
 "id": "84",
"source": "mmu-mir-335-3p",
"target": "Fnta",
"type": "arrow",
"color": "#d3d3d3" 
},
{
 "id": "85",
"source": "mmu-mir-335-3p",
"target": "Foxp1",
"type": "arrow",
"color": "#d3d3d3" 
},
{
 "id": "86",
"source": "mmu-mir-335-3p",
"target": "Pten",
"type": "arrow",
"color": "#d3d3d3" 
},
{
 "id": "87",
"source": "mmu-mir-335-3p",
"target": "Tcf4",
"type": "arrow",
"color": "#d3d3d3" 
},
{
 "id": "88",
"source": "mmu-mir-335-3p",
"target": "Mgat3",
"type": "arrow",
"color": "#d3d3d3" 
},
{
 "id": "89",
"source": "mmu-mir-335-3p",
"target": "Ubr3",
"type": "arrow",
"color": "#d3d3d3" 
},
{
 "id": "90",
"source": "mmu-mir-335-3p",
"target": "Zfyve27",
"type": "arrow",
"color": "#d3d3d3" 
},
{
 "id": "91",
"source": "mmu-mir-335-3p",
"target": "Pabpc5",
"type": "arrow",
"color": "#d3d3d3" 
},
{
 "id": "92",
"source": "mmu-mir-335-3p",
"target": "Sel1l",
"type": "arrow",
"color": "#d3d3d3" 
},
{
 "id": "93",
"source": "mmu-mir-335-3p",
"target": "Senp8",
"type": "arrow",
"color": "#d3d3d3" 
},
{
 "id": "94",
"source": "mmu-mir-335-3p",
"target": "Snx16",
"type": "arrow",
"color": "#d3d3d3" 
},
{
 "id": "95",
"source": "mmu-mir-335-3p",
"target": "Onecut2",
"type": "arrow",
"color": "#d3d3d3" 
},
{
 "id": "96",
"source": "mmu-mir-335-3p",
"target": "Irf8",
"type": "arrow",
"color": "#d3d3d3" 
},
{
 "id": "97",
"source": "mmu-mir-335-3p",
"target": "Smyd4",
"type": "arrow",
"color": "#d3d3d3" 
},
{
 "id": "98",
"source": "mmu-mir-335-3p",
"target": "Zyg11b",
"type": "arrow",
"color": "#d3d3d3" 
},
{
 "id": "99",
"source": "mmu-mir-335-3p",
"target": "Zfp704",
"type": "arrow",
"color": "#d3d3d3" 
},
{
 "id": "100",
"source": "mmu-mir-335-3p",
"target": "Ppm1k",
"type": "arrow",
"color": "#d3d3d3" 
},
{
 "id": "101",
"source": "mmu-mir-335-3p",
"target": "Med13",
"type": "arrow",
"color": "#d3d3d3" 
},
{
 "id": "102",
"source": "mmu-mir-335-3p",
"target": "Sstr1",
"type": "arrow",
"color": "#d3d3d3" 
},
{
 "id": "103",
"source": "mmu-mir-335-3p",
"target": "Pclo",
"type": "arrow",
"color": "#d3d3d3" 
},
{
 "id": "104",
"source": "mmu-mir-335-3p",
"target": "Sfrp1",
"type": "arrow",
"color": "#d3d3d3" 
},
{
 "id": "105",
"source": "mmu-mir-335-3p",
"target": "Rnf165",
"type": "arrow",
"color": "#d3d3d3" 
},
{
 "id": "106",
"source": "mmu-mir-335-3p",
"target": "Zic2",
"type": "arrow",
"color": "#d3d3d3" 
},
{
 "id": "107",
"source": "mmu-mir-335-3p",
"target": "Slc1a2",
"type": "arrow",
"color": "#d3d3d3" 
},
{
 "id": "108",
"source": "mmu-mir-335-3p",
"target": "Sox11",
"type": "arrow",
"color": "#d3d3d3" 
},
{
 "id": "109",
"source": "mmu-mir-335-3p",
"target": "Zdhhc20",
"type": "arrow",
"color": "#d3d3d3" 
},
{
 "id": "110",
"source": "mmu-mir-335-3p",
"target": "Zfp568",
"type": "arrow",
"color": "#d3d3d3" 
},
{
 "id": "111",
"source": "mmu-mir-335-3p",
"target": "Zeb1",
"type": "arrow",
"color": "#d3d3d3" 
},
{
 "id": "112",
"source": "mmu-mir-335-3p",
"target": "Zfp516",
"type": "arrow",
"color": "#d3d3d3" 
},
{
 "id": "113",
"source": "mmu-mir-335-3p",
"target": "Tmed5",
"type": "arrow",
"color": "#d3d3d3" 
},
{
 "id": "114",
"source": "mmu-mir-335-3p",
"target": "Tmem255a",
"type": "arrow",
"color": "#d3d3d3" 
},
{
 "id": "115",
"source": "mmu-mir-320-3p",
"target": "Fosl2",
"type": "arrow",
"color": "#d3d3d3" 
},
{
 "id": "116",
"source": "mmu-mir-320-3p",
"target": "Itga9",
"type": "arrow",
"color": "#d3d3d3" 
},
{
 "id": "117",
"source": "mmu-mir-320-3p",
"target": "Cpd",
"type": "arrow",
"color": "#d3d3d3" 
},
{
 "id": "118",
"source": "mmu-mir-320-3p",
"target": "Sf1",
"type": "arrow",
"color": "#d3d3d3" 
},
{
 "id": "119",
"source": "mmu-mir-320-3p",
"target": "Igf2bp3",
"type": "arrow",
"color": "#d3d3d3" 
},
{
 "id": "120",
"source": "mmu-mir-320-3p",
"target": "Tmem236",
"type": "arrow",
"color": "#d3d3d3" 
},
{
 "id": "121",
"source": "mmu-mir-320-3p",
"target": "Ccdc121",
"type": "arrow",
"color": "#d3d3d3" 
},
{
 "id": "122",
"source": "mmu-mir-320-3p",
"target": "Synb",
"type": "arrow",
"color": "#d3d3d3" 
},
{
 "id": "123",
"source": "mmu-mir-320-3p",
"target": "Cyp1a2",
"type": "arrow",
"color": "#d3d3d3" 
},
{
 "id": "124",
"source": "mmu-mir-320-3p",
"target": "Serpine1",
"type": "arrow",
"color": "#d3d3d3" 
},
{
 "id": "125",
"source": "mmu-mir-320-3p",
"target": "Cplx2",
"type": "arrow",
"color": "#d3d3d3" 
},
{
 "id": "126",
"source": "mmu-mir-320-3p",
"target": "E2f1",
"type": "arrow",
"color": "#d3d3d3" 
},
{
 "id": "127",
"source": "mmu-mir-320-3p",
"target": "Ets2",
"type": "arrow",
"color": "#d3d3d3" 
},
{
 "id": "128",
"source": "mmu-mir-320-3p",
"target": "Bicd2",
"type": "arrow",
"color": "#d3d3d3" 
},
{
 "id": "129",
"source": "mmu-mir-320-3p",
"target": "Mmp9",
"type": "arrow",
"color": "#d3d3d3" 
},
{
 "id": "130",
"source": "mmu-mir-320-3p",
"target": "Coro1a",
"type": "arrow",
"color": "#d3d3d3" 
},
{
 "id": "131",
"source": "mmu-mir-320-3p",
"target": "P2ry1",
"type": "arrow",
"color": "#d3d3d3" 
},
{
 "id": "132",
"source": "mmu-mir-320-3p",
"target": "Emilin2",
"type": "arrow",
"color": "#d3d3d3" 
},
{
 "id": "133",
"source": "mmu-mir-320-3p",
"target": "Fam168b",
"type": "arrow",
"color": "#d3d3d3" 
},
{
 "id": "134",
"source": "mmu-mir-320-3p",
"target": "Prickle2",
"type": "arrow",
"color": "#d3d3d3" 
},
{
 "id": "135",
"source": "mmu-mir-320-3p",
"target": "Mfsd4",
"type": "arrow",
"color": "#d3d3d3" 
},
{
 "id": "136",
"source": "mmu-mir-320-3p",
"target": "Gns",
"type": "arrow",
"color": "#d3d3d3" 
},
{
 "id": "137",
"source": "mmu-mir-320-3p",
"target": "Hspb6",
"type": "arrow",
"color": "#d3d3d3" 
},
{
 "id": "138",
"source": "mmu-mir-320-3p",
"target": "Spry4",
"type": "arrow",
"color": "#d3d3d3" 
},
{
 "id": "139",
"source": "mmu-mir-320-3p",
"target": "Zzz3",
"type": "arrow",
"color": "#d3d3d3" 
},
{
 "id": "140",
"source": "mmu-mir-320-3p",
"target": "Unc5c",
"type": "arrow",
"color": "#d3d3d3" 
},
{
 "id": "141",
"source": "mmu-mir-455-3p",
"target": "Zfp354a",
"type": "arrow",
"color": "#d3d3d3" 
},
{
 "id": "142",
"source": "mmu-mir-455-3p",
"target": "Chchd2",
"type": "arrow",
"color": "#d3d3d3" 
},
{
 "id": "143",
"source": "mmu-mir-455-3p",
"target": "St6galnac6",
"type": "arrow",
"color": "#d3d3d3" 
},
{
 "id": "144",
"source": "mmu-mir-455-3p",
"target": "Isx",
"type": "arrow",
"color": "#d3d3d3" 
},
{
 "id": "145",
"source": "mmu-mir-455-3p",
"target": "Rnf139",
"type": "arrow",
"color": "#d3d3d3" 
},
{
 "id": "146",
"source": "mmu-mir-455-3p",
"target": "Tmem132b",
"type": "arrow",
"color": "#d3d3d3" 
},
{
 "id": "147",
"source": "mmu-mir-455-3p",
"target": "Egr2",
"type": "arrow",
"color": "#d3d3d3" 
},
{
 "id": "148",
"source": "mmu-mir-455-3p",
"target": "Eif2ak2",
"type": "arrow",
"color": "#d3d3d3" 
},
{
 "id": "149",
"source": "mmu-mir-455-3p",
"target": "Kcnk6",
"type": "arrow",
"color": "#d3d3d3" 
},
{
 "id": "150",
"source": "mmu-mir-455-3p",
"target": "Gprc5b",
"type": "arrow",
"color": "#d3d3d3" 
},
{
 "id": "151",
"source": "mmu-mir-221-3p",
"target": "Fgl2",
"type": "arrow",
"color": "#d3d3d3" 
},
{
 "id": "152",
"source": "mmu-mir-221-3p",
"target": "Six4",
"type": "arrow",
"color": "#d3d3d3" 
},
{
 "id": "153",
"source": "mmu-mir-221-3p",
"target": "Gata5",
"type": "arrow",
"color": "#d3d3d3" 
},
{
 "id": "154",
"source": "mmu-mir-221-3p",
"target": "Arvcf",
"type": "arrow",
"color": "#d3d3d3" 
},
{
 "id": "155",
"source": "mmu-mir-221-3p",
"target": "Rs1",
"type": "arrow",
"color": "#d3d3d3" 
},
{
 "id": "156",
"source": "mmu-mir-221-3p",
"target": "Azi2",
"type": "arrow",
"color": "#d3d3d3" 
},
{
 "id": "157",
"source": "mmu-mir-221-3p",
"target": "Psmd9",
"type": "arrow",
"color": "#d3d3d3" 
},
{
 "id": "158",
"source": "mmu-mir-221-3p",
"target": "Tox4",
"type": "arrow",
"color": "#d3d3d3" 
},
{
 "id": "159",
"source": "mmu-mir-221-3p",
"target": "Ehd4",
"type": "arrow",
"color": "#d3d3d3" 
},
{
 "id": "160",
"source": "mmu-mir-221-3p",
"target": "Ubac1",
"type": "arrow",
"color": "#d3d3d3" 
},
{
 "id": "161",
"source": "mmu-mir-221-3p",
"target": "Gm4944",
"type": "arrow",
"color": "#d3d3d3" 
},
{
 "id": "162",
"source": "mmu-mir-221-3p",
"target": "Spib",
"type": "arrow",
"color": "#d3d3d3" 
},
{
 "id": "163",
"source": "mmu-mir-221-3p",
"target": "2310030G06Rik",
"type": "arrow",
"color": "#d3d3d3" 
},
{
 "id": "164",
"source": "mmu-mir-221-3p",
"target": "Dennd5b",
"type": "arrow",
"color": "#d3d3d3" 
},
{
 "id": "165",
"source": "mmu-mir-221-3p",
"target": "Arnt",
"type": "arrow",
"color": "#d3d3d3" 
},
{
 "id": "166",
"source": "mmu-mir-221-3p",
"target": "Kcnk6",
"type": "arrow",
"color": "#d3d3d3" 
},
{
 "id": "167",
"source": "mmu-mir-221-3p",
"target": "Cdkn1b",
"type": "arrow",
"color": "#d3d3d3" 
},
{
 "id": "168",
"source": "mmu-mir-221-3p",
"target": "Bnip3",
"type": "arrow",
"color": "#d3d3d3" 
},
{
 "id": "169",
"source": "mmu-mir-221-3p",
"target": "Ftsj1",
"type": "arrow",
"color": "#d3d3d3" 
},
{
 "id": "170",
"source": "mmu-mir-221-3p",
"target": "Ddit4",
"type": "arrow",
"color": "#d3d3d3" 
},
{
 "id": "171",
"source": "mmu-mir-221-3p",
"target": "Kit",
"type": "arrow",
"color": "#d3d3d3" 
},
{
 "id": "172",
"source": "mmu-mir-221-3p",
"target": "Gabpb2",
"type": "arrow",
"color": "#d3d3d3" 
},
{
 "id": "173",
"source": "mmu-mir-221-3p",
"target": "Rragd",
"type": "arrow",
"color": "#d3d3d3" 
},
{
 "id": "174",
"source": "mmu-mir-221-3p",
"target": "Timp3",
"type": "arrow",
"color": "#d3d3d3" 
},
{
 "id": "175",
"source": "mmu-mir-221-3p",
"target": "Tacc1",
"type": "arrow",
"color": "#d3d3d3" 
},
{
 "id": "176",
"source": "mmu-mir-221-3p",
"target": "Ube2n",
"type": "arrow",
"color": "#d3d3d3" 
},
{
 "id": "177",
"source": "mmu-mir-221-3p",
"target": "Xpo7",
"type": "arrow",
"color": "#d3d3d3" 
},
{
 "id": "178",
"source": "mmu-mir-211-5p",
"target": "Fgl2",
"type": "arrow",
"color": "#d3d3d3" 
},
{
 "id": "179",
"source": "mmu-mir-211-5p",
"target": "Ubp1",
"type": "arrow",
"color": "#d3d3d3" 
},
{
 "id": "180",
"source": "mmu-mir-211-5p",
"target": "Mrpl41",
"type": "arrow",
"color": "#d3d3d3" 
},
{
 "id": "181",
"source": "mmu-mir-211-5p",
"target": "Rs1",
"type": "arrow",
"color": "#d3d3d3" 
},
{
 "id": "182",
"source": "mmu-mir-211-5p",
"target": "Irs4",
"type": "arrow",
"color": "#d3d3d3" 
},
{
 "id": "183",
"source": "mmu-mir-211-5p",
"target": "Foxf2",
"type": "arrow",
"color": "#d3d3d3" 
},
{
 "id": "184",
"source": "mmu-mir-211-5p",
"target": "Midn",
"type": "arrow",
"color": "#d3d3d3" 
},
{
 "id": "185",
"source": "mmu-mir-211-5p",
"target": "Il21",
"type": "arrow",
"color": "#d3d3d3" 
},
{
 "id": "186",
"source": "mmu-mir-211-5p",
"target": "Ttl",
"type": "arrow",
"color": "#d3d3d3" 
},
{
 "id": "187",
"source": "mmu-mir-211-5p",
"target": "Atp6v1e2",
"type": "arrow",
"color": "#d3d3d3" 
},
{
 "id": "188",
"source": "mmu-mir-211-5p",
"target": "Samd7",
"type": "arrow",
"color": "#d3d3d3" 
},
{
 "id": "189",
"source": "mmu-mir-211-5p",
"target": "Pgm5",
"type": "arrow",
"color": "#d3d3d3" 
},
{
 "id": "190",
"source": "mmu-mir-211-5p",
"target": "Bcmo1",
"type": "arrow",
"color": "#d3d3d3" 
},
{
 "id": "191",
"source": "mmu-mir-211-5p",
"target": "Exosc2",
"type": "arrow",
"color": "#d3d3d3" 
},
{
 "id": "192",
"source": "mmu-mir-211-5p",
"target": "Itpripl2",
"type": "arrow",
"color": "#d3d3d3" 
},
{
 "id": "193",
"source": "mmu-mir-211-5p",
"target": "Tmcc3",
"type": "arrow",
"color": "#d3d3d3" 
},
{
 "id": "194",
"source": "mmu-mir-211-5p",
"target": "Arhgap11a",
"type": "arrow",
"color": "#d3d3d3" 
},
{
 "id": "195",
"source": "mmu-mir-211-5p",
"target": "Afmid",
"type": "arrow",
"color": "#d3d3d3" 
},
{
 "id": "196",
"source": "mmu-mir-211-5p",
"target": "Zfp229",
"type": "arrow",
"color": "#d3d3d3" 
},
{
 "id": "197",
"source": "mmu-mir-211-5p",
"target": "Gm20172",
"type": "arrow",
"color": "#d3d3d3" 
},
{
 "id": "198",
"source": "mmu-mir-211-5p",
"target": "Comt",
"type": "arrow",
"color": "#d3d3d3" 
},
{
 "id": "199",
"source": "mmu-mir-211-5p",
"target": "St3gal2",
"type": "arrow",
"color": "#d3d3d3" 
},
{
 "id": "200",
"source": "mmu-mir-211-5p",
"target": "4921509C19Rik",
"type": "arrow",
"color": "#d3d3d3" 
},
{
 "id": "201",
"source": "mmu-mir-211-5p",
"target": "5730409E04Rik",
"type": "arrow",
"color": "#d3d3d3" 
},
{
 "id": "202",
"source": "mmu-mir-211-5p",
"target": "Ash1l",
"type": "arrow",
"color": "#d3d3d3" 
},
{
 "id": "203",
"source": "mmu-mir-211-5p",
"target": "Bace1",
"type": "arrow",
"color": "#d3d3d3" 
},
{
 "id": "204",
"source": "mmu-mir-211-5p",
"target": "Prkcz",
"type": "arrow",
"color": "#d3d3d3" 
},
{
 "id": "205",
"source": "mmu-mir-211-5p",
"target": "Chd3",
"type": "arrow",
"color": "#d3d3d3" 
},
{
 "id": "206",
"source": "mmu-mir-211-5p",
"target": "Tmem130",
"type": "arrow",
"color": "#d3d3d3" 
},
{
 "id": "207",
"source": "mmu-mir-211-5p",
"target": "Csmd1",
"type": "arrow",
"color": "#d3d3d3" 
},
{
 "id": "208",
"source": "mmu-mir-211-5p",
"target": "Dcx",
"type": "arrow",
"color": "#d3d3d3" 
},
{
 "id": "209",
"source": "mmu-mir-211-5p",
"target": "Efna5",
"type": "arrow",
"color": "#d3d3d3" 
},
{
 "id": "210",
"source": "mmu-mir-211-5p",
"target": "Eif5a",
"type": "arrow",
"color": "#d3d3d3" 
},
{
 "id": "211",
"source": "mmu-mir-211-5p",
"target": "Lhfpl4",
"type": "arrow",
"color": "#d3d3d3" 
},
{
 "id": "212",
"source": "mmu-mir-211-5p",
"target": "Tcf4",
"type": "arrow",
"color": "#d3d3d3" 
},
{
 "id": "213",
"source": "mmu-mir-211-5p",
"target": "Rbfox2",
"type": "arrow",
"color": "#d3d3d3" 
},
{
 "id": "214",
"source": "mmu-mir-211-5p",
"target": "Rasd2",
"type": "arrow",
"color": "#d3d3d3" 
},
{
 "id": "215",
"source": "mmu-mir-211-5p",
"target": "Jarid2",
"type": "arrow",
"color": "#d3d3d3" 
},
{
 "id": "216",
"source": "mmu-mir-211-5p",
"target": "Runx2",
"type": "arrow",
"color": "#d3d3d3" 
},
{
 "id": "217",
"source": "mmu-mir-211-5p",
"target": "Tcf3",
"type": "arrow",
"color": "#d3d3d3" 
},
{
 "id": "218",
"source": "mmu-mir-26a-5p",
"target": "Kpna2",
"type": "arrow",
"color": "#d3d3d3" 
},
{
 "id": "219",
"source": "mmu-mir-26a-5p",
"target": "Ncan",
"type": "arrow",
"color": "#d3d3d3" 
},
{
 "id": "220",
"source": "mmu-mir-26a-5p",
"target": "Nus1",
"type": "arrow",
"color": "#d3d3d3" 
},
{
 "id": "221",
"source": "mmu-mir-26a-5p",
"target": "Rnf187",
"type": "arrow",
"color": "#d3d3d3" 
},
{
 "id": "222",
"source": "mmu-mir-26a-5p",
"target": "Mrpl45",
"type": "arrow",
"color": "#d3d3d3" 
},
{
 "id": "223",
"source": "mmu-mir-26a-5p",
"target": "Slc35d2",
"type": "arrow",
"color": "#d3d3d3" 
},
{
 "id": "224",
"source": "mmu-mir-26a-5p",
"target": "Ceacam18",
"type": "arrow",
"color": "#d3d3d3" 
},
{
 "id": "225",
"source": "mmu-mir-26a-5p",
"target": "D14Abb1e",
"type": "arrow",
"color": "#d3d3d3" 
},
{
 "id": "226",
"source": "mmu-mir-26a-5p",
"target": "Arfrp1",
"type": "arrow",
"color": "#d3d3d3" 
},
{
 "id": "227",
"source": "mmu-mir-26a-5p",
"target": "Lhfpl3",
"type": "arrow",
"color": "#d3d3d3" 
},
{
 "id": "228",
"source": "mmu-mir-26a-5p",
"target": "Rgs17",
"type": "arrow",
"color": "#d3d3d3" 
},
{
 "id": "229",
"source": "mmu-mir-26a-5p",
"target": "Cercam",
"type": "arrow",
"color": "#d3d3d3" 
},
{
 "id": "230",
"source": "mmu-mir-26a-5p",
"target": "Spred3",
"type": "arrow",
"color": "#d3d3d3" 
},
{
 "id": "231",
"source": "mmu-mir-26a-5p",
"target": "AI597468",
"type": "arrow",
"color": "#d3d3d3" 
},
{
 "id": "232",
"source": "mmu-mir-26a-5p",
"target": "Tecpr2",
"type": "arrow",
"color": "#d3d3d3" 
},
{
 "id": "233",
"source": "mmu-mir-26a-5p",
"target": "Abca5",
"type": "arrow",
"color": "#d3d3d3" 
},
{
 "id": "234",
"source": "mmu-mir-26a-5p",
"target": "Zfp563",
"type": "arrow",
"color": "#d3d3d3" 
},
{
 "id": "235",
"source": "mmu-mir-26a-5p",
"target": "Arsb",
"type": "arrow",
"color": "#d3d3d3" 
},
{
 "id": "236",
"source": "mmu-mir-26a-5p",
"target": "2310035C23Rik",
"type": "arrow",
"color": "#d3d3d3" 
},
{
 "id": "237",
"source": "mmu-mir-26a-5p",
"target": "2610002M06Rik",
"type": "arrow",
"color": "#d3d3d3" 
},
{
 "id": "238",
"source": "mmu-mir-26a-5p",
"target": "4930506M07Rik",
"type": "arrow",
"color": "#d3d3d3" 
},
{
 "id": "239",
"source": "mmu-mir-26a-5p",
"target": "Cplx2",
"type": "arrow",
"color": "#d3d3d3" 
},
{
 "id": "240",
"source": "mmu-mir-26a-5p",
"target": "Abca1",
"type": "arrow",
"color": "#d3d3d3" 
},
{
 "id": "241",
"source": "mmu-mir-26a-5p",
"target": "Abhd17b",
"type": "arrow",
"color": "#d3d3d3" 
},
{
 "id": "242",
"source": "mmu-mir-26a-5p",
"target": "Abi2",
"type": "arrow",
"color": "#d3d3d3" 
},
{
 "id": "243",
"source": "mmu-mir-26a-5p",
"target": "Ablim1",
"type": "arrow",
"color": "#d3d3d3" 
},
{
 "id": "244",
"source": "mmu-mir-26a-5p",
"target": "Abr",
"type": "arrow",
"color": "#d3d3d3" 
},
{
 "id": "245",
"source": "mmu-mir-26a-5p",
"target": "Acbd5",
"type": "arrow",
"color": "#d3d3d3" 
},
{
 "id": "246",
"source": "mmu-mir-26a-5p",
"target": "Acox3",
"type": "arrow",
"color": "#d3d3d3" 
},
{
 "id": "247",
"source": "mmu-mir-26a-5p",
"target": "Acsl3",
"type": "arrow",
"color": "#d3d3d3" 
},
{
 "id": "248",
"source": "mmu-mir-26a-5p",
"target": "Ctdsp2",
"type": "arrow",
"color": "#d3d3d3" 
},
{
 "id": "249",
"source": "mmu-mir-26a-5p",
"target": "Ctgf",
"type": "arrow",
"color": "#d3d3d3" 
},
{
 "id": "250",
"source": "mmu-mir-26a-5p",
"target": "Adcy1",
"type": "arrow",
"color": "#d3d3d3" 
},
{
 "id": "251",
"source": "mmu-mir-26a-5p",
"target": "Adi1",
"type": "arrow",
"color": "#d3d3d3" 
},
{
 "id": "252",
"source": "mmu-mir-26a-5p",
"target": "Adipor2",
"type": "arrow",
"color": "#d3d3d3" 
},
{
 "id": "253",
"source": "mmu-mir-26a-5p",
"target": "Scamp5",
"type": "arrow",
"color": "#d3d3d3" 
},
{
 "id": "254",
"source": "mmu-mir-26a-5p",
"target": "Agpat3",
"type": "arrow",
"color": "#d3d3d3" 
},
{
 "id": "255",
"source": "mmu-mir-26a-5p",
"target": "AI314180",
"type": "arrow",
"color": "#d3d3d3" 
},
{
 "id": "256",
"source": "mmu-mir-26a-5p",
"target": "Hp1bp3",
"type": "arrow",
"color": "#d3d3d3" 
},
{
 "id": "257",
"source": "mmu-mir-26a-5p",
"target": "Dcun1d2",
"type": "arrow",
"color": "#d3d3d3" 
},
{
 "id": "258",
"source": "mmu-mir-26a-5p",
"target": "Ddhd2",
"type": "arrow",
"color": "#d3d3d3" 
},
{
 "id": "259",
"source": "mmu-mir-26a-5p",
"target": "Hspa13",
"type": "arrow",
"color": "#d3d3d3" 
},
{
 "id": "260",
"source": "mmu-mir-26a-5p",
"target": "Akap9",
"type": "arrow",
"color": "#d3d3d3" 
},
{
 "id": "261",
"source": "mmu-mir-26a-5p",
"target": "Ddx17",
"type": "arrow",
"color": "#d3d3d3" 
},
{
 "id": "262",
"source": "mmu-mir-26a-5p",
"target": "Alg2",
"type": "arrow",
"color": "#d3d3d3" 
},
{
 "id": "263",
"source": "mmu-mir-26a-5p",
"target": "Defb20",
"type": "arrow",
"color": "#d3d3d3" 
},
{
 "id": "264",
"source": "mmu-mir-26a-5p",
"target": "Degs1",
"type": "arrow",
"color": "#d3d3d3" 
},
{
 "id": "265",
"source": "mmu-mir-26a-5p",
"target": "Nrarp",
"type": "arrow",
"color": "#d3d3d3" 
},
{
 "id": "266",
"source": "mmu-mir-26a-5p",
"target": "Amot",
"type": "arrow",
"color": "#d3d3d3" 
},
{
 "id": "267",
"source": "mmu-mir-26a-5p",
"target": "Ank2",
"type": "arrow",
"color": "#d3d3d3" 
},
{
 "id": "268",
"source": "mmu-mir-26a-5p",
"target": "Ankhd1",
"type": "arrow",
"color": "#d3d3d3" 
},
{
 "id": "269",
"source": "mmu-mir-26a-5p",
"target": "Ankrd11",
"type": "arrow",
"color": "#d3d3d3" 
},
{
 "id": "270",
"source": "mmu-mir-26a-5p",
"target": "Anks1",
"type": "arrow",
"color": "#d3d3d3" 
},
{
 "id": "271",
"source": "mmu-mir-26a-5p",
"target": "Anks1b",
"type": "arrow",
"color": "#d3d3d3" 
},
{
 "id": "272",
"source": "mmu-mir-26a-5p",
"target": "Dlat",
"type": "arrow",
"color": "#d3d3d3" 
},
{
 "id": "273",
"source": "mmu-mir-26a-5p",
"target": "Dll1",
"type": "arrow",
"color": "#d3d3d3" 
},
{
 "id": "274",
"source": "mmu-mir-26a-5p",
"target": "Ap1s2",
"type": "arrow",
"color": "#d3d3d3" 
},
{
 "id": "275",
"source": "mmu-mir-26a-5p",
"target": "Apba1",
"type": "arrow",
"color": "#d3d3d3" 
},
{
 "id": "276",
"source": "mmu-mir-26a-5p",
"target": "Apc",
"type": "arrow",
"color": "#d3d3d3" 
},
{
 "id": "277",
"source": "mmu-mir-26a-5p",
"target": "Apcdd1",
"type": "arrow",
"color": "#d3d3d3" 
},
{
 "id": "278",
"source": "mmu-mir-26a-5p",
"target": "Dock4",
"type": "arrow",
"color": "#d3d3d3" 
},
{
 "id": "279",
"source": "mmu-mir-26a-5p",
"target": "Arcn1",
"type": "arrow",
"color": "#d3d3d3" 
},
{
 "id": "280",
"source": "mmu-mir-26a-5p",
"target": "Arf1",
"type": "arrow",
"color": "#d3d3d3" 
},
{
 "id": "281",
"source": "mmu-mir-26a-5p",
"target": "Arhgef26",
"type": "arrow",
"color": "#d3d3d3" 
},
{
 "id": "282",
"source": "mmu-mir-26a-5p",
"target": "Armcx2",
"type": "arrow",
"color": "#d3d3d3" 
},
{
 "id": "283",
"source": "mmu-mir-26a-5p",
"target": "Arnt",
"type": "arrow",
"color": "#d3d3d3" 
},
{
 "id": "284",
"source": "mmu-mir-26a-5p",
"target": "Arpp19",
"type": "arrow",
"color": "#d3d3d3" 
},
{
 "id": "285",
"source": "mmu-mir-26a-5p",
"target": "Papd7",
"type": "arrow",
"color": "#d3d3d3" 
},
{
 "id": "286",
"source": "mmu-mir-26a-5p",
"target": "Asap2",
"type": "arrow",
"color": "#d3d3d3" 
},
{
 "id": "287",
"source": "mmu-mir-26a-5p",
"target": "Asb1",
"type": "arrow",
"color": "#d3d3d3" 
},
{
 "id": "288",
"source": "mmu-mir-26a-5p",
"target": "Jagn1",
"type": "arrow",
"color": "#d3d3d3" 
},
{
 "id": "289",
"source": "mmu-mir-26a-5p",
"target": "Atad2",
"type": "arrow",
"color": "#d3d3d3" 
},
{
 "id": "290",
"source": "mmu-mir-26a-5p",
"target": "Atg16l1",
"type": "arrow",
"color": "#d3d3d3" 
},
{
 "id": "291",
"source": "mmu-mir-26a-5p",
"target": "Kcnh1",
"type": "arrow",
"color": "#d3d3d3" 
},
{
 "id": "292",
"source": "mmu-mir-26a-5p",
"target": "Eif2s3y",
"type": "arrow",
"color": "#d3d3d3" 
},
{
 "id": "293",
"source": "mmu-mir-26a-5p",
"target": "Atp1a2",
"type": "arrow",
"color": "#d3d3d3" 
},
{
 "id": "294",
"source": "mmu-mir-26a-5p",
"target": "Atp2c1",
"type": "arrow",
"color": "#d3d3d3" 
},
{
 "id": "295",
"source": "mmu-mir-26a-5p",
"target": "Atp6ap1",
"type": "arrow",
"color": "#d3d3d3" 
},
{
 "id": "296",
"source": "mmu-mir-26a-5p",
"target": "Atp6v0e2",
"type": "arrow",
"color": "#d3d3d3" 
},
{
 "id": "297",
"source": "mmu-mir-26a-5p",
"target": "Atpaf2",
"type": "arrow",
"color": "#d3d3d3" 
},
{
 "id": "298",
"source": "mmu-mir-26a-5p",
"target": "AU040320",
"type": "arrow",
"color": "#d3d3d3" 
},
{
 "id": "299",
"source": "mmu-mir-26a-5p",
"target": "AW549877",
"type": "arrow",
"color": "#d3d3d3" 
},
{
 "id": "300",
"source": "mmu-mir-26a-5p",
"target": "B230219D22Rik",
"type": "arrow",
"color": "#d3d3d3" 
},
{
 "id": "301",
"source": "mmu-mir-26a-5p",
"target": "Pgam5",
"type": "arrow",
"color": "#d3d3d3" 
},
{
 "id": "302",
"source": "mmu-mir-26a-5p",
"target": "Eps8",
"type": "arrow",
"color": "#d3d3d3" 
},
{
 "id": "303",
"source": "mmu-mir-26a-5p",
"target": "Knop1",
"type": "arrow",
"color": "#d3d3d3" 
},
{
 "id": "304",
"source": "mmu-mir-26a-5p",
"target": "Kpna4",
"type": "arrow",
"color": "#d3d3d3" 
},
{
 "id": "305",
"source": "mmu-mir-26a-5p",
"target": "Ero1lb",
"type": "arrow",
"color": "#d3d3d3" 
},
{
 "id": "306",
"source": "mmu-mir-26a-5p",
"target": "Pigm",
"type": "arrow",
"color": "#d3d3d3" 
},
{
 "id": "307",
"source": "mmu-mir-26a-5p",
"target": "Etnk1",
"type": "arrow",
"color": "#d3d3d3" 
},
{
 "id": "308",
"source": "mmu-mir-26a-5p",
"target": "Lace1",
"type": "arrow",
"color": "#d3d3d3" 
},
{
 "id": "309",
"source": "mmu-mir-26a-5p",
"target": "BC052040",
"type": "arrow",
"color": "#d3d3d3" 
},
{
 "id": "310",
"source": "mmu-mir-26a-5p",
"target": "Fa2h",
"type": "arrow",
"color": "#d3d3d3" 
},
{
 "id": "311",
"source": "mmu-mir-26a-5p",
"target": "Bcl6",
"type": "arrow",
"color": "#d3d3d3" 
},
{
 "id": "312",
"source": "mmu-mir-26a-5p",
"target": "Bcl7c",
"type": "arrow",
"color": "#d3d3d3" 
},
{
 "id": "313",
"source": "mmu-mir-26a-5p",
"target": "Bicd2",
"type": "arrow",
"color": "#d3d3d3" 
},
{
 "id": "314",
"source": "mmu-mir-26a-5p",
"target": "Bmp2k",
"type": "arrow",
"color": "#d3d3d3" 
},
{
 "id": "315",
"source": "mmu-mir-26a-5p",
"target": "Bmpr1a",
"type": "arrow",
"color": "#d3d3d3" 
},
{
 "id": "316",
"source": "mmu-mir-26a-5p",
"target": "Bnip2",
"type": "arrow",
"color": "#d3d3d3" 
},
{
 "id": "317",
"source": "mmu-mir-26a-5p",
"target": "Btbd3",
"type": "arrow",
"color": "#d3d3d3" 
},
{
 "id": "318",
"source": "mmu-mir-26a-5p",
"target": "Lnpep",
"type": "arrow",
"color": "#d3d3d3" 
},
{
 "id": "319",
"source": "mmu-mir-26a-5p",
"target": "C1ql3",
"type": "arrow",
"color": "#d3d3d3" 
},
{
 "id": "320",
"source": "mmu-mir-26a-5p",
"target": "Lrrtm1",
"type": "arrow",
"color": "#d3d3d3" 
},
{
 "id": "321",
"source": "mmu-mir-26a-5p",
"target": "Capn10",
"type": "arrow",
"color": "#d3d3d3" 
},
{
 "id": "322",
"source": "mmu-mir-26a-5p",
"target": "Luzp1",
"type": "arrow",
"color": "#d3d3d3" 
},
{
 "id": "323",
"source": "mmu-mir-26a-5p",
"target": "Fbxw11",
"type": "arrow",
"color": "#d3d3d3" 
},
{
 "id": "324",
"source": "mmu-mir-26a-5p",
"target": "Cbx5",
"type": "arrow",
"color": "#d3d3d3" 
},
{
 "id": "325",
"source": "mmu-mir-26a-5p",
"target": "Fmn2",
"type": "arrow",
"color": "#d3d3d3" 
},
{
 "id": "326",
"source": "mmu-mir-26a-5p",
"target": "Map2k4",
"type": "arrow",
"color": "#d3d3d3" 
},
{
 "id": "327",
"source": "mmu-mir-26a-5p",
"target": "Fnip1",
"type": "arrow",
"color": "#d3d3d3" 
},
{
 "id": "328",
"source": "mmu-mir-26a-5p",
"target": "Fnip2",
"type": "arrow",
"color": "#d3d3d3" 
},
{
 "id": "329",
"source": "mmu-mir-26a-5p",
"target": "Foxk2",
"type": "arrow",
"color": "#d3d3d3" 
},
{
 "id": "330",
"source": "mmu-mir-26a-5p",
"target": "Ccnc",
"type": "arrow",
"color": "#d3d3d3" 
},
{
 "id": "331",
"source": "mmu-mir-26a-5p",
"target": "Ccnj",
"type": "arrow",
"color": "#d3d3d3" 
},
{
 "id": "332",
"source": "mmu-mir-26a-5p",
"target": "Mat2a",
"type": "arrow",
"color": "#d3d3d3" 
},
{
 "id": "333",
"source": "mmu-mir-26a-5p",
"target": "Fubp1",
"type": "arrow",
"color": "#d3d3d3" 
},
{
 "id": "334",
"source": "mmu-mir-26a-5p",
"target": "Cd93",
"type": "arrow",
"color": "#d3d3d3" 
},
{
 "id": "335",
"source": "mmu-mir-26a-5p",
"target": "Cd99l2",
"type": "arrow",
"color": "#d3d3d3" 
},
{
 "id": "336",
"source": "mmu-mir-26a-5p",
"target": "Galnt10",
"type": "arrow",
"color": "#d3d3d3" 
},
{
 "id": "337",
"source": "mmu-mir-26a-5p",
"target": "Megf9",
"type": "arrow",
"color": "#d3d3d3" 
},
{
 "id": "338",
"source": "mmu-mir-26a-5p",
"target": "Galnt15",
"type": "arrow",
"color": "#d3d3d3" 
},
{
 "id": "339",
"source": "mmu-mir-26a-5p",
"target": "Cdk13",
"type": "arrow",
"color": "#d3d3d3" 
},
{
 "id": "340",
"source": "mmu-mir-26a-5p",
"target": "Cdr2l",
"type": "arrow",
"color": "#d3d3d3" 
},
{
 "id": "341",
"source": "mmu-mir-26a-5p",
"target": "Cds2",
"type": "arrow",
"color": "#d3d3d3" 
},
{
 "id": "342",
"source": "mmu-mir-26a-5p",
"target": "Celf1",
"type": "arrow",
"color": "#d3d3d3" 
},
{
 "id": "343",
"source": "mmu-mir-26a-5p",
"target": "Celsr2",
"type": "arrow",
"color": "#d3d3d3" 
},
{
 "id": "344",
"source": "mmu-mir-26a-5p",
"target": "Cep350",
"type": "arrow",
"color": "#d3d3d3" 
},
{
 "id": "345",
"source": "mmu-mir-26a-5p",
"target": "Mlf2",
"type": "arrow",
"color": "#d3d3d3" 
},
{
 "id": "346",
"source": "mmu-mir-26a-5p",
"target": "Glmp",
"type": "arrow",
"color": "#d3d3d3" 
},
{
 "id": "347",
"source": "mmu-mir-26a-5p",
"target": "Glrb",
"type": "arrow",
"color": "#d3d3d3" 
},
{
 "id": "348",
"source": "mmu-mir-26a-5p",
"target": "Chp1",
"type": "arrow",
"color": "#d3d3d3" 
},
{
 "id": "349",
"source": "mmu-mir-26a-5p",
"target": "Mrfap1",
"type": "arrow",
"color": "#d3d3d3" 
},
{
 "id": "350",
"source": "mmu-mir-26a-5p",
"target": "Ckap4",
"type": "arrow",
"color": "#d3d3d3" 
},
{
 "id": "351",
"source": "mmu-mir-26a-5p",
"target": "Tmem136",
"type": "arrow",
"color": "#d3d3d3" 
},
{
 "id": "352",
"source": "mmu-mir-26a-5p",
"target": "Clk1",
"type": "arrow",
"color": "#d3d3d3" 
},
{
 "id": "353",
"source": "mmu-mir-26a-5p",
"target": "Msantd1",
"type": "arrow",
"color": "#d3d3d3" 
},
{
 "id": "354",
"source": "mmu-mir-26a-5p",
"target": "Gnao1",
"type": "arrow",
"color": "#d3d3d3" 
},
{
 "id": "355",
"source": "mmu-mir-26a-5p",
"target": "Cpeb2",
"type": "arrow",
"color": "#d3d3d3" 
},
{
 "id": "356",
"source": "mmu-mir-26a-5p",
"target": "Gpr89",
"type": "arrow",
"color": "#d3d3d3" 
},
{
 "id": "357",
"source": "mmu-mir-26a-5p",
"target": "Gprin3",
"type": "arrow",
"color": "#d3d3d3" 
},
{
 "id": "358",
"source": "mmu-mir-26a-5p",
"target": "Rnf216",
"type": "arrow",
"color": "#d3d3d3" 
},
{
 "id": "359",
"source": "mmu-mir-26a-5p",
"target": "Cpsf2",
"type": "arrow",
"color": "#d3d3d3" 
},
{
 "id": "360",
"source": "mmu-mir-26a-5p",
"target": "N4bp2",
"type": "arrow",
"color": "#d3d3d3" 
},
{
 "id": "361",
"source": "mmu-mir-26a-5p",
"target": "Crebzf",
"type": "arrow",
"color": "#d3d3d3" 
},
{
 "id": "362",
"source": "mmu-mir-26a-5p",
"target": "Gria4",
"type": "arrow",
"color": "#d3d3d3" 
},
{
 "id": "363",
"source": "mmu-mir-26a-5p",
"target": "Cs",
"type": "arrow",
"color": "#d3d3d3" 
},
{
 "id": "364",
"source": "mmu-mir-26a-5p",
"target": "Gsr",
"type": "arrow",
"color": "#d3d3d3" 
},
{
 "id": "365",
"source": "mmu-mir-26a-5p",
"target": "Elavl2",
"type": "arrow",
"color": "#d3d3d3" 
},
{
 "id": "366",
"source": "mmu-mir-26a-5p",
"target": "Ctsl",
"type": "arrow",
"color": "#d3d3d3" 
},
{
 "id": "367",
"source": "mmu-mir-26a-5p",
"target": "Cyp51",
"type": "arrow",
"color": "#d3d3d3" 
},
{
 "id": "368",
"source": "mmu-mir-26a-5p",
"target": "Sbno1",
"type": "arrow",
"color": "#d3d3d3" 
},
{
 "id": "369",
"source": "mmu-mir-26a-5p",
"target": "Kitl",
"type": "arrow",
"color": "#d3d3d3" 
},
{
 "id": "370",
"source": "mmu-mir-26a-5p",
"target": "Hip1",
"type": "arrow",
"color": "#d3d3d3" 
},
{
 "id": "371",
"source": "mmu-mir-26a-5p",
"target": "Hipk1",
"type": "arrow",
"color": "#d3d3d3" 
},
{
 "id": "372",
"source": "mmu-mir-26a-5p",
"target": "D17Wsu92e",
"type": "arrow",
"color": "#d3d3d3" 
},
{
 "id": "373",
"source": "mmu-mir-26a-5p",
"target": "D430041D05Rik",
"type": "arrow",
"color": "#d3d3d3" 
},
{
 "id": "374",
"source": "mmu-mir-26a-5p",
"target": "Scn2a1",
"type": "arrow",
"color": "#d3d3d3" 
},
{
 "id": "375",
"source": "mmu-mir-26a-5p",
"target": "Hmgcll1",
"type": "arrow",
"color": "#d3d3d3" 
},
{
 "id": "376",
"source": "mmu-mir-26a-5p",
"target": "Dab1",
"type": "arrow",
"color": "#d3d3d3" 
},
{
 "id": "377",
"source": "mmu-mir-26a-5p",
"target": "Homer1",
"type": "arrow",
"color": "#d3d3d3" 
},
{
 "id": "378",
"source": "mmu-mir-26a-5p",
"target": "Sec63",
"type": "arrow",
"color": "#d3d3d3" 
},
{
 "id": "379",
"source": "mmu-mir-26a-5p",
"target": "Tulp3",
"type": "arrow",
"color": "#d3d3d3" 
},
{
 "id": "380",
"source": "mmu-mir-26a-5p",
"target": "Ddit4",
"type": "arrow",
"color": "#d3d3d3" 
},
{
 "id": "381",
"source": "mmu-mir-26a-5p",
"target": "Npat",
"type": "arrow",
"color": "#d3d3d3" 
},
{
 "id": "382",
"source": "mmu-mir-26a-5p",
"target": "Ddx3y",
"type": "arrow",
"color": "#d3d3d3" 
},
{
 "id": "383",
"source": "mmu-mir-26a-5p",
"target": "Serinc3",
"type": "arrow",
"color": "#d3d3d3" 
},
{
 "id": "384",
"source": "mmu-mir-26a-5p",
"target": "Ube2q1",
"type": "arrow",
"color": "#d3d3d3" 
},
{
 "id": "385",
"source": "mmu-mir-26a-5p",
"target": "Ube2ql1",
"type": "arrow",
"color": "#d3d3d3" 
},
{
 "id": "386",
"source": "mmu-mir-26a-5p",
"target": "Dgki",
"type": "arrow",
"color": "#d3d3d3" 
},
{
 "id": "387",
"source": "mmu-mir-26a-5p",
"target": "Dhcr7",
"type": "arrow",
"color": "#d3d3d3" 
},
{
 "id": "388",
"source": "mmu-mir-26a-5p",
"target": "Igdcc4",
"type": "arrow",
"color": "#d3d3d3" 
},
{
 "id": "389",
"source": "mmu-mir-26a-5p",
"target": "Dip2a",
"type": "arrow",
"color": "#d3d3d3" 
},
{
 "id": "390",
"source": "mmu-mir-26a-5p",
"target": "Dip2b",
"type": "arrow",
"color": "#d3d3d3" 
},
{
 "id": "391",
"source": "mmu-mir-26a-5p",
"target": "Diras2",
"type": "arrow",
"color": "#d3d3d3" 
},
{
 "id": "392",
"source": "mmu-mir-26a-5p",
"target": "Dlg2",
"type": "arrow",
"color": "#d3d3d3" 
},
{
 "id": "393",
"source": "mmu-mir-26a-5p",
"target": "Dlg5",
"type": "arrow",
"color": "#d3d3d3" 
},
{
 "id": "394",
"source": "mmu-mir-26a-5p",
"target": "Usp22",
"type": "arrow",
"color": "#d3d3d3" 
},
{
 "id": "395",
"source": "mmu-mir-26a-5p",
"target": "Dmxl1",
"type": "arrow",
"color": "#d3d3d3" 
},
{
 "id": "396",
"source": "mmu-mir-26a-5p",
"target": "Dmxl2",
"type": "arrow",
"color": "#d3d3d3" 
},
{
 "id": "397",
"source": "mmu-mir-26a-5p",
"target": "Dnm1",
"type": "arrow",
"color": "#d3d3d3" 
},
{
 "id": "398",
"source": "mmu-mir-26a-5p",
"target": "Dnm1l",
"type": "arrow",
"color": "#d3d3d3" 
},
{
 "id": "399",
"source": "mmu-mir-26a-5p",
"target": "Impad1",
"type": "arrow",
"color": "#d3d3d3" 
},
{
 "id": "400",
"source": "mmu-mir-26a-5p",
"target": "Dot1l",
"type": "arrow",
"color": "#d3d3d3" 
},
{
 "id": "401",
"source": "mmu-mir-26a-5p",
"target": "Vps26a",
"type": "arrow",
"color": "#d3d3d3" 
},
{
 "id": "402",
"source": "mmu-mir-26a-5p",
"target": "Osbpl2",
"type": "arrow",
"color": "#d3d3d3" 
},
{
 "id": "403",
"source": "mmu-mir-26a-5p",
"target": "Ipo9",
"type": "arrow",
"color": "#d3d3d3" 
},
{
 "id": "404",
"source": "mmu-mir-26a-5p",
"target": "Stradb",
"type": "arrow",
"color": "#d3d3d3" 
},
{
 "id": "405",
"source": "mmu-mir-26a-5p",
"target": "Lysmd4",
"type": "arrow",
"color": "#d3d3d3" 
},
{
 "id": "406",
"source": "mmu-mir-26a-5p",
"target": "Eaf1",
"type": "arrow",
"color": "#d3d3d3" 
},
{
 "id": "407",
"source": "mmu-mir-26a-5p",
"target": "Itsn2",
"type": "arrow",
"color": "#d3d3d3" 
},
{
 "id": "408",
"source": "mmu-mir-26a-5p",
"target": "Egr1",
"type": "arrow",
"color": "#d3d3d3" 
},
{
 "id": "409",
"source": "mmu-mir-26a-5p",
"target": "Kbtbd2",
"type": "arrow",
"color": "#d3d3d3" 
},
{
 "id": "410",
"source": "mmu-mir-26a-5p",
"target": "Kcnh7",
"type": "arrow",
"color": "#d3d3d3" 
},
{
 "id": "411",
"source": "mmu-mir-26a-5p",
"target": "Kcnj2",
"type": "arrow",
"color": "#d3d3d3" 
},
{
 "id": "412",
"source": "mmu-mir-26a-5p",
"target": "Elfn2",
"type": "arrow",
"color": "#d3d3d3" 
},
{
 "id": "413",
"source": "mmu-mir-26a-5p",
"target": "Kcnk1",
"type": "arrow",
"color": "#d3d3d3" 
},
{
 "id": "414",
"source": "mmu-mir-26a-5p",
"target": "Ndfip2",
"type": "arrow",
"color": "#d3d3d3" 
},
{
 "id": "415",
"source": "mmu-mir-26a-5p",
"target": "Kctd7",
"type": "arrow",
"color": "#d3d3d3" 
},
{
 "id": "416",
"source": "mmu-mir-26a-5p",
"target": "Kdelr2",
"type": "arrow",
"color": "#d3d3d3" 
},
{
 "id": "417",
"source": "mmu-mir-26a-5p",
"target": "Hdx",
"type": "arrow",
"color": "#d3d3d3" 
},
{
 "id": "418",
"source": "mmu-mir-26a-5p",
"target": "Entpd7",
"type": "arrow",
"color": "#d3d3d3" 
},
{
 "id": "419",
"source": "mmu-mir-26a-5p",
"target": "Ep300",
"type": "arrow",
"color": "#d3d3d3" 
},
{
 "id": "420",
"source": "mmu-mir-26a-5p",
"target": "Slc9a2",
"type": "arrow",
"color": "#d3d3d3" 
},
{
 "id": "421",
"source": "mmu-mir-26a-5p",
"target": "Ephb2",
"type": "arrow",
"color": "#d3d3d3" 
},
{
 "id": "422",
"source": "mmu-mir-26a-5p",
"target": "Eps15",
"type": "arrow",
"color": "#d3d3d3" 
},
{
 "id": "423",
"source": "mmu-mir-26a-5p",
"target": "Klhl42",
"type": "arrow",
"color": "#d3d3d3" 
},
{
 "id": "424",
"source": "mmu-mir-26a-5p",
"target": "Klhl5",
"type": "arrow",
"color": "#d3d3d3" 
},
{
 "id": "425",
"source": "mmu-mir-26a-5p",
"target": "Ercc6",
"type": "arrow",
"color": "#d3d3d3" 
},
{
 "id": "426",
"source": "mmu-mir-26a-5p",
"target": "Kpnb1",
"type": "arrow",
"color": "#d3d3d3" 
},
{
 "id": "427",
"source": "mmu-mir-26a-5p",
"target": "L1cam",
"type": "arrow",
"color": "#d3d3d3" 
},
{
 "id": "428",
"source": "mmu-mir-26a-5p",
"target": "Laptm4a",
"type": "arrow",
"color": "#d3d3d3" 
},
{
 "id": "429",
"source": "mmu-mir-26a-5p",
"target": "Ezh2",
"type": "arrow",
"color": "#d3d3d3" 
},
{
 "id": "430",
"source": "mmu-mir-26a-5p",
"target": "Thsd7b",
"type": "arrow",
"color": "#d3d3d3" 
},
{
 "id": "431",
"source": "mmu-mir-26a-5p",
"target": "Lhfpl4",
"type": "arrow",
"color": "#d3d3d3" 
},
{
 "id": "432",
"source": "mmu-mir-26a-5p",
"target": "Spock2",
"type": "arrow",
"color": "#d3d3d3" 
},
{
 "id": "433",
"source": "mmu-mir-26a-5p",
"target": "Lman1",
"type": "arrow",
"color": "#d3d3d3" 
},
{
 "id": "434",
"source": "mmu-mir-26a-5p",
"target": "Fam210b",
"type": "arrow",
"color": "#d3d3d3" 
},
{
 "id": "435",
"source": "mmu-mir-26a-5p",
"target": "Lonrf3",
"type": "arrow",
"color": "#d3d3d3" 
},
{
 "id": "436",
"source": "mmu-mir-26a-5p",
"target": "Fam76b",
"type": "arrow",
"color": "#d3d3d3" 
},
{
 "id": "437",
"source": "mmu-mir-26a-5p",
"target": "Lsamp",
"type": "arrow",
"color": "#d3d3d3" 
},
{
 "id": "438",
"source": "mmu-mir-26a-5p",
"target": "Fbxo11",
"type": "arrow",
"color": "#d3d3d3" 
},
{
 "id": "439",
"source": "mmu-mir-26a-5p",
"target": "Stk39",
"type": "arrow",
"color": "#d3d3d3" 
},
{
 "id": "440",
"source": "mmu-mir-26a-5p",
"target": "Fem1b",
"type": "arrow",
"color": "#d3d3d3" 
},
{
 "id": "441",
"source": "mmu-mir-26a-5p",
"target": "Macf1",
"type": "arrow",
"color": "#d3d3d3" 
},
{
 "id": "442",
"source": "mmu-mir-26a-5p",
"target": "Fkbp1a",
"type": "arrow",
"color": "#d3d3d3" 
},
{
 "id": "443",
"source": "mmu-mir-26a-5p",
"target": "Fkbp1b",
"type": "arrow",
"color": "#d3d3d3" 
},
{
 "id": "444",
"source": "mmu-mir-26a-5p",
"target": "Map2",
"type": "arrow",
"color": "#d3d3d3" 
},
{
 "id": "445",
"source": "mmu-mir-26a-5p",
"target": "Psip1",
"type": "arrow",
"color": "#d3d3d3" 
},
{
 "id": "446",
"source": "mmu-mir-26a-5p",
"target": "Syt2",
"type": "arrow",
"color": "#d3d3d3" 
},
{
 "id": "447",
"source": "mmu-mir-26a-5p",
"target": "Pten",
"type": "arrow",
"color": "#d3d3d3" 
},
{
 "id": "448",
"source": "mmu-mir-26a-5p",
"target": "Marcksl1",
"type": "arrow",
"color": "#d3d3d3" 
},
{
 "id": "449",
"source": "mmu-mir-26a-5p",
"target": "Ptprd",
"type": "arrow",
"color": "#d3d3d3" 
},
{
 "id": "450",
"source": "mmu-mir-26a-5p",
"target": "Tbc1d23",
"type": "arrow",
"color": "#d3d3d3" 
},
{
 "id": "451",
"source": "mmu-mir-26a-5p",
"target": "Ptprg",
"type": "arrow",
"color": "#d3d3d3" 
},
{
 "id": "452",
"source": "mmu-mir-26a-5p",
"target": "Gabrg3",
"type": "arrow",
"color": "#d3d3d3" 
},
{
 "id": "453",
"source": "mmu-mir-26a-5p",
"target": "Tcf4",
"type": "arrow",
"color": "#d3d3d3" 
},
{
 "id": "454",
"source": "mmu-mir-26a-5p",
"target": "Galnt7",
"type": "arrow",
"color": "#d3d3d3" 
},
{
 "id": "455",
"source": "mmu-mir-26a-5p",
"target": "Mesdc2",
"type": "arrow",
"color": "#d3d3d3" 
},
{
 "id": "456",
"source": "mmu-mir-26a-5p",
"target": "Sdc2",
"type": "arrow",
"color": "#d3d3d3" 
},
{
 "id": "457",
"source": "mmu-mir-26a-5p",
"target": "Gcnt1",
"type": "arrow",
"color": "#d3d3d3" 
},
{
 "id": "458",
"source": "mmu-mir-26a-5p",
"target": "Mgat4a",
"type": "arrow",
"color": "#d3d3d3" 
},
{
 "id": "459",
"source": "mmu-mir-26a-5p",
"target": "Mllt11",
"type": "arrow",
"color": "#d3d3d3" 
},
{
 "id": "460",
"source": "mmu-mir-26a-5p",
"target": "Rapgef6",
"type": "arrow",
"color": "#d3d3d3" 
},
{
 "id": "461",
"source": "mmu-mir-26a-5p",
"target": "Mmp16",
"type": "arrow",
"color": "#d3d3d3" 
},
{
 "id": "462",
"source": "mmu-mir-26a-5p",
"target": "Glb1",
"type": "arrow",
"color": "#d3d3d3" 
},
{
 "id": "463",
"source": "mmu-mir-26a-5p",
"target": "Glce",
"type": "arrow",
"color": "#d3d3d3" 
},
{
 "id": "464",
"source": "mmu-mir-26a-5p",
"target": "Ubr3",
"type": "arrow",
"color": "#d3d3d3" 
},
{
 "id": "465",
"source": "mmu-mir-26a-5p",
"target": "Mob1a",
"type": "arrow",
"color": "#d3d3d3" 
},
{
 "id": "466",
"source": "mmu-mir-26a-5p",
"target": "Mob1b",
"type": "arrow",
"color": "#d3d3d3" 
},
{
 "id": "467",
"source": "mmu-mir-26a-5p",
"target": "Nrsn1",
"type": "arrow",
"color": "#d3d3d3" 
},
{
 "id": "468",
"source": "mmu-mir-26a-5p",
"target": "Gm15800",
"type": "arrow",
"color": "#d3d3d3" 
},
{
 "id": "469",
"source": "mmu-mir-26a-5p",
"target": "Nudt19",
"type": "arrow",
"color": "#d3d3d3" 
},
{
 "id": "470",
"source": "mmu-mir-26a-5p",
"target": "Rdh13",
"type": "arrow",
"color": "#d3d3d3" 
},
{
 "id": "471",
"source": "mmu-mir-26a-5p",
"target": "Grin3a",
"type": "arrow",
"color": "#d3d3d3" 
},
{
 "id": "472",
"source": "mmu-mir-26a-5p",
"target": "Pom121",
"type": "arrow",
"color": "#d3d3d3" 
},
{
 "id": "473",
"source": "mmu-mir-26a-5p",
"target": "Srprb",
"type": "arrow",
"color": "#d3d3d3" 
},
{
 "id": "474",
"source": "mmu-mir-26a-5p",
"target": "Gnaq",
"type": "arrow",
"color": "#d3d3d3" 
},
{
 "id": "475",
"source": "mmu-mir-26a-5p",
"target": "Gnb4",
"type": "arrow",
"color": "#d3d3d3" 
},
{
 "id": "476",
"source": "mmu-mir-26a-5p",
"target": "Gne",
"type": "arrow",
"color": "#d3d3d3" 
},
{
 "id": "477",
"source": "mmu-mir-26a-5p",
"target": "Gng12",
"type": "arrow",
"color": "#d3d3d3" 
},
{
 "id": "478",
"source": "mmu-mir-26a-5p",
"target": "Rhobtb3",
"type": "arrow",
"color": "#d3d3d3" 
},
{
 "id": "479",
"source": "mmu-mir-26a-5p",
"target": "Golm1",
"type": "arrow",
"color": "#d3d3d3" 
},
{
 "id": "480",
"source": "mmu-mir-26a-5p",
"target": "Ppp1r9b",
"type": "arrow",
"color": "#d3d3d3" 
},
{
 "id": "481",
"source": "mmu-mir-26a-5p",
"target": "Gpam",
"type": "arrow",
"color": "#d3d3d3" 
},
{
 "id": "482",
"source": "mmu-mir-26a-5p",
"target": "Rnf138",
"type": "arrow",
"color": "#d3d3d3" 
},
{
 "id": "483",
"source": "mmu-mir-26a-5p",
"target": "Wdr37",
"type": "arrow",
"color": "#d3d3d3" 
},
{
 "id": "484",
"source": "mmu-mir-26a-5p",
"target": "Mysm1",
"type": "arrow",
"color": "#d3d3d3" 
},
{
 "id": "485",
"source": "mmu-mir-26a-5p",
"target": "Itgb1",
"type": "arrow",
"color": "#d3d3d3" 
},
{
 "id": "486",
"source": "mmu-mir-26a-5p",
"target": "Gria2",
"type": "arrow",
"color": "#d3d3d3" 
},
{
 "id": "487",
"source": "mmu-mir-26a-5p",
"target": "Nacc2",
"type": "arrow",
"color": "#d3d3d3" 
},
{
 "id": "488",
"source": "mmu-mir-26a-5p",
"target": "Rragd",
"type": "arrow",
"color": "#d3d3d3" 
},
{
 "id": "489",
"source": "mmu-mir-26a-5p",
"target": "Sall1",
"type": "arrow",
[truncated: 77,933 more chars]
