# Supplementary material for: Reciprocal Changes in miRNA Expression with Pigmentation and Decreased Proliferation Induced in Mouse B16F1 Melanoma Cells by l-Tyrosine and 5-Bromo-2′-Deoxyuridine
Source: Int J Mol Sci. 2021 Feb 5;22(4):1591. doi: 10.3390/ijms22041591 (PMC7914888; doi:10.3390/ijms22041591)
Supplement: Supplementary file 1 [file ijms-22-01591-s001.zip › Networks and Funtional enrichment KEGG/Network miRNAs-mRNAs_L-Tyr_Brd-dU/mirnet_1.json]

{
 "nodes": [
 {
 "id": "mmu-mir-335-3p",
"x": 385.8154,
"y": 10.11456 
},
{
 "id": "mmu-mir-320-3p",
"x": 82.47033,
"y": 298.1134 
},
{
 "id": "mmu-mir-455-3p",
"x": 352.0361,
"y":  237.886 
},
{
 "id": "mmu-mir-221-3p",
"x": 25.40139,
"y": -404.0129 
},
{
 "id": "mmu-mir-211-5p",
"x": -366.2319,
"y": -65.43216 
},
{
 "id": "mmu-mir-26a-5p",
"x": 1.922724,
"y": -149.4289 
},
{
 "id": "mmu-mir-27b-3p",
"x":    255.3,
"y": 318.5496 
},
{
 "id": "mmu-mir-21a-5p",
"x": -283.0889,
"y": -185.1149 
},
{
 "id": "mmu-mir-484",
"x": 17.78131,
"y": -82.4143 
},
{
 "id": "mmu-mir-30d-5p",
"x": 186.6851,
"y": -180.6799 
},
{
 "id": "mmu-mir-501-3p",
"x": -453.6477,
"y": 272.7774 
},
{
 "id": "mmu-mir-365-3p",
"x": -255.7256,
"y": 310.2512 
},
{
 "id": "mmu-mir-103-3p",
"x": 195.8287,
"y": 519.7172 
},
{
 "id": "mmu-let-7e-5p",
"x": 16.01807,
"y": 177.8126 
},
{
 "id": "mmu-mir-193b-3p",
"x": 7.375794,
"y": 542.7118 
},
{
 "id": "mmu-mir-335-5p",
"x": -241.4896,
"y": -139.5548 
},
{
 "id": "mmu-mir-144-3p",
"x": -7.77023,
"y": -309.6625 
},
{
 "id": "mmu-mir-130b-3p",
"x": -515.6313,
"y": -70.50434 
},
{
 "id": "mmu-mir-351-5p",
"x": 79.61177,
"y":  410.846 
},
{
 "id": "mmu-let-7b-5p",
"x": -52.65186,
"y": 125.5512 
},
{
 "id": "Pkib",
"x": 427.2513,
"y": 140.7373 
},
{
 "id": "Fosl2",
"x": 153.4485,
"y": 333.0277 
},
{
 "id": "Zfp354a",
"x": 399.8396,
"y": 167.7364 
},
{
 "id": "Fgl2",
"x": -156.6674,
"y": -261.0569 
},
{
 "id": "Kpna2",
"x": -143.5943,
"y": -30.86639 
},
{
 "id": "Ccl9",
"x": 301.4563,
"y": 378.1011 
},
{
 "id": "Ncan",
"x": -174.2137,
"y": -33.34148 
},
{
 "id": "Gt(ROSA)26Sor",
"x": -406.9794,
"y": -99.15458 
},
{
 "id": "Itga9",
"x": 196.3298,
"y": 282.8535 
},
{
 "id": "Ubp1",
"x": -217.4885,
"y": -87.86926 
},
{
 "id": "Tes",
"x": 432.4721,
"y": -58.04518 
},
{
 "id": "Cxcr2",
"x": 180.3659,
"y": 389.8457 
},
{
 "id": "Il18r1",
"x": 184.1749,
"y": -267.5674 
},
{
 "id": "Six4",
"x": 129.4705,
"y": -342.7448 
},
{
 "id": "Neurod6",
"x": 328.8124,
"y": 375.7141 
},
{
 "id": "Sin3a",
"x": -509.3598,
"y": 301.2962 
},
{
 "id": "Cpd",
"x": -117.5858,
"y": 371.6227 
},
{
 "id": "Klc1",
"x": 207.3118,
"y": 574.2312 
},
{
 "id": "Zfp92",
"x": 456.5976,
"y": -137.6431 
},
{
 "id": "Meis2",
"x": 153.5232,
"y": 109.5485 
},
{
 "id": "Nnt",
"x": 498.7592,
"y": -59.50773 
},
{
 "id": "Gata5",
"x":  58.5405,
"y": -337.1407 
},
{
 "id": "Sf1",
"x":  26.8025,
"y": 374.4182 
},
{
 "id": "Nup214",
"x": 19.93944,
"y": 162.7704 
},
{
 "id": "Arvcf",
"x": 84.60143,
"y": -503.0934 
},
{
 "id": "Kif15",
"x": 52.19727,
"y": 590.6306 
},
{
 "id": "Tmem38b",
"x": 519.5274,
"y": 21.83822 
},
{
 "id": "Cdc23",
"x": 442.8529,
"y": -19.67121 
},
{
 "id": "Rdh1",
"x": -434.8528,
"y": 294.4433 
},
{
 "id": "Tcaim",
"x": -315.4227,
"y": -106.1858 
},
{
 "id": "Tmem201",
"x": -129.1181,
"y": 82.81494 
},
{
 "id": "Nus1",
"x": -81.75494,
"y": -202.6832 
},
{
 "id": "Rhag",
"x": -314.9983,
"y": -196.5999 
},
{
 "id": "Chchd2",
"x": 413.4588,
"y": 300.0016 
},
{
 "id": "Ptp4a3",
"x": -28.69224,
"y": -429.1541 
},
{
 "id": "Coch",
"x": 455.2778,
"y": -109.1168 
},
{
 "id": "Fpr2",
"x": 357.7932,
"y": 139.1397 
},
{
 "id": "Ran",
"x": -90.62568,
"y": -159.3136 
},
{
 "id": "Cx3cr1",
"x": -70.62596,
"y": -166.1982 
},
{
 "id": "Mrpl41",
"x": -385.7492,
"y": -24.9181 
},
{
 "id": "Prkaa2",
"x": 83.46438,
"y": -103.7008 
},
{
 "id": "Rs1",
"x": -185.1582,
"y": -283.3473 
},
{
 "id": "Irs4",
"x": -442.2775,
"y": 30.53046 
},
{
 "id": "Mthfd2",
"x": 385.0565,
"y": 24.97381 
},
{
 "id": "Csf1",
"x": 279.9418,
"y": -175.2523 
},
{
 "id": "Kat2b",
"x": 326.5464,
"y": 107.5828 
},
{
 "id": "Synj2bp",
"x": 413.5281,
"y": -67.40877 
},
{
 "id": "Rpp40",
"x": -291.802,
"y": -282.5371 
},
{
 "id": "Xcr1",
"x": 389.3752,
"y": -66.37855 
},
{
 "id": "Map3k12",
"x": -575.1085,
"y": -102.3664 
},
{
 "id": "Gla",
"x": -39.58096,
"y": 548.2882 
},
{
 "id": "Foxf2",
"x": -419.3698,
"y":  35.8831 
},
{
 "id": "Ing1",
"x": 91.56162,
"y": -217.2056 
},
{
 "id": "Azi2",
"x": 65.40787,
"y": -458.9587 
},
{
 "id": "St6galnac6",
"x": 400.2371,
"y":  323.788 
},
{
 "id": "Cts8",
"x": -39.52711,
"y": 143.0328 
},
{
 "id": "Tbx20",
"x": 425.8538,
"y": 38.08976 
},
{
 "id": "Il17re",
"x": 466.6726,
"y": 0.0873231 
},
{
 "id": "Eid1",
"x": 344.7084,
"y": -65.71548 
},
{
 "id": "Midn",
"x": -429.7351,
"y": 127.3983 
},
{
 "id": "Igf2bp3",
"x":  47.3346,
"y": 405.7462 
},
{
 "id": "Il21",
"x": -391.6535,
"y": -0.7608381 
},
{
 "id": "Jph1",
"x": 336.5718,
"y":  187.115 
},
{
 "id": "Jmy",
"x": 2.181124,
"y": 458.3679 
},
{
 "id": "Ube2d3",
"x": 478.6663,
"y": -70.72665 
},
{
 "id": "Cmc2",
"x": 366.8628,
"y": -56.54376 
},
{
 "id": "Snrnp40",
"x": 144.7845,
"y": 450.4073 
},
{
 "id": "Rbm4b",
"x": 405.7017,
"y": 93.22474 
},
{
 "id": "Trp53rk",
"x": 34.06468,
"y": -189.0125 
},
{
 "id": "Eif4e3",
"x": -345.5852,
"y": -160.6998 
},
{
 "id": "Rnf187",
"x": -158.4795,
"y": -103.7451 
},
{
 "id": "Mrpl45",
"x": 7.776336,
"y": 308.9336 
},
{
 "id": "Mmachc",
"x": 399.9356,
"y": 69.39741 
},
{
 "id": "Psmd9",
"x":   149.04,
"y": -451.9885 
},
{
 "id": "Eepd1",
"x": 520.8492,
"y": -50.06009 
},
{
 "id": "Fgfr1op2",
"x": -579.9325,
"y": -69.33482 
},
{
 "id": "Spc24",
"x": 414.2133,
"y": -88.96102 
},
{
 "id": "Mar-05",
"x": 398.5832,
"y": -24.84489 
},
{
 "id": "Tox4",
"x": 18.14256,
"y": -444.4447 
},
{
 "id": "Aph1c",
"x": 26.21251,
"y": 428.5365 
},
{
 "id": "Dpy19l1",
"x": 159.4409,
"y": -222.305 
},
{
 "id": "Angel1",
"x":  203.071,
"y": 545.2109 
},
{
 "id": "Prpf31",
"x": 491.4732,
"y": 34.05673 
},
{
 "id": "Armc2",
"x": 4.009198,
"y": 153.7712 
},
{
 "id": "Tmbim1",
"x":   -53.62,
"y": -14.16879 
},
{
 "id": "Ptrhd1",
"x": 234.3278,
"y": -323.3206 
},
{
 "id": "Ttl",
"x": -346.1861,
"y": -75.06521 
},
{
 "id": "Tnfaip8l2",
"x": -337.5384,
"y": -246.0045 
},
{
 "id": "Prpf4",
"x": -118.3047,
"y": -128.7808 
},
{
 "id": "Slc35d2",
"x": -12.42272,
"y": -240.045 
},
{
 "id": "Ube2v2",
"x": -473.246,
"y": 309.7674 
},
{
 "id": "Oxsm",
"x": 222.6936,
"y": 520.6423 
},
{
 "id": "Isx",
"x": 376.7677,
"y": 291.2521 
},
{
 "id": "Tmem25",
"x": -545.5664,
"y": -50.29056 
},
{
 "id": "Dhdh",
"x": 143.3725,
"y": 557.9899 
},
{
 "id": "Ints12",
"x": 289.1847,
"y": -200.6454 
},
{
 "id": "Tmem236",
"x": 8.925398,
"y": 403.8759 
},
{
 "id": "Wdr89",
"x": 312.5049,
"y": -80.48015 
},
{
 "id": "Ehd4",
"x": 15.60101,
"y": -488.3892 
},
{
 "id": "Kcnmb2",
"x":  489.857,
"y": -10.87942 
},
{
 "id": "Ceacam18",
"x": 14.82285,
"y": -161.4693 
},
{
 "id": "Aida",
"x": 471.7585,
"y": 69.59883 
},
{
 "id": "Car10",
"x": -145.1438,
"y": -405.4385 
},
{
 "id": "Lins",
"x": -7.399697,
"y": 203.7635 
},
{
 "id": "Cox15",
"x": 192.8629,
"y": 491.6417 
},
{
 "id": "Ubac1",
"x": -96.7076,
"y": -401.9592 
},
{
 "id": "Fam83e",
"x": 362.8063,
"y": 86.85119 
},
{
 "id": "Psmb11",
"x": 350.4104,
"y": 14.06467 
},
{
 "id": "Rap2b",
"x": 512.7132,
"y": -25.77399 
},
{
 "id": "Zfp329",
"x": 298.2201,
"y": 350.0984 
},
{
 "id": "D14Abb1e",
"x": -100.1534,
"y": 35.73674 
},
{
 "id": "Atp6v1e2",
"x": -440.3387,
"y": -60.52186 
},
{
 "id": "Zfp933",
"x": 447.4169,
"y": 99.38312 
},
{
 "id": "Mfsd6",
"x": -293.9711,
"y": 354.5088 
},
{
 "id": "Fam227a",
"x": 309.9529,
"y": -180.3515 
},
{
 "id": "Rnf139",
"x": 411.8207,
"y": 272.8463 
},
{
 "id": "Samd7",
"x": -386.7432,
"y": 23.06146 
},
{
 "id": "Zfp444",
"x": -52.62616,
"y": 177.6763 
},
{
 "id": "Wdr26",
"x": 327.9972,
"y": 4.569407 
},
{
 "id": "Arfrp1",
"x": 63.71509,
"y": -283.1324 
},
{
 "id": "Lhfpl3",
"x": 138.1656,
"y": -43.4599 
},
{
 "id": "Pgm5",
"x": -378.8316,
"y": -121.9655 
},
{
 "id": "Wtap",
"x": -518.5166,
"y":  260.667 
},
{
 "id": "Bcmo1",
"x": -418.3598,
"y": -163.0167 
},
{
 "id": "Rgs17",
"x": -192.9425,
"y": 8.098684 
},
{
 "id": "Afg3l1",
"x": 335.6276,
"y": 80.66909 
},
{
 "id": "Pdcd10",
"x": -294.8184,
"y": -110.4218 
},
{
 "id": "Rpl23",
"x": 57.29772,
"y":  106.598 
},
{
 "id": "Lpar3",
"x": 110.8453,
"y": -249.9155 
},
{
 "id": "Rsad2",
"x": 393.5443,
"y": 41.01252 
},
{
 "id": "Metap2",
"x":  -23.225,
"y": 570.0776 
},
{
 "id": "Ranbp17",
"x": 279.6453,
"y": 417.6028 
},
{
 "id": "Trem1",
"x": 248.4993,
"y": 382.4225 
},
{
 "id": "Rrad",
"x": 260.7071,
"y": -310.5841 
},
{
 "id": "Mgea5",
"x": 312.8421,
"y": -214.1499 
},
{
 "id": "Narg2",
"x":  303.361,
"y": -154.9522 
},
{
 "id": "Dqx1",
"x": 177.6666,
"y": 414.0287 
},
{
 "id": "Cml3",
"x": -205.2865,
"y": -224.5922 
},
{
 "id": "Pcdhb5",
"x": 301.4155,
"y": 287.4467 
},
{
 "id": "Cercam",
"x": 168.2199,
"y": -123.8148 
},
{
 "id": "Rabepk",
"x":  386.973,
"y":  103.778 
},
{
 "id": "Pramef8",
"x": -325.7897,
"y": 353.9667 
},
{
 "id": "Spred3",
"x": 36.48248,
"y": -157.6513 
},
{
 "id": "Lars2",
"x": 22.48113,
"y": 476.2968 
},
{
 "id": "AI597468",
"x": -194.5676,
"y": -54.10332 
},
{
 "id": "Tecpr2",
"x": 256.5504,
"y": -92.61759 
},
{
 "id": "Cep170b",
"x": 73.89161,
"y": -206.9828 
},
{
 "id": "Prrxl1",
"x": -280.8863,
"y": 379.3659 
},
{
 "id": "Slc39a14",
"x": -427.8422,
"y": 258.2268 
},
{
 "id": "Rprd1a",
"x": 331.6007,
"y": 348.8745 
},
{
 "id": "Exosc2",
"x": -392.7159,
"y": -100.739 
},
{
 "id": "Abca5",
"x":  70.5847,
"y": -127.9061 
},
{
 "id": "Fam214b",
"x": -490.9176,
"y": 332.1453 
},
{
 "id": "Rcor3",
"x": 59.33543,
"y": -407.6654 
},
{
 "id": "Zfp446",
"x": 261.6351,
"y": -65.72002 
},
{
 "id": "Itpripl2",
"x": -441.5677,
"y": -81.52034 
},
{
 "id": "YOD1",
"x": -339.1844,
"y": -272.4287 
},
{
 "id": "Nup133",
"x": 403.1935,
"y": 124.5961 
},
{
 "id": "Tmcc3",
"x": -408.5262,
"y": -37.19764 
},
{
 "id": "Cntln",
"x": 349.0221,
"y": -38.86925 
},
{
 "id": "Cd300a",
"x": 181.4056,
"y": -356.408 
},
{
 "id": "Glyctk",
"x": -326.0906,
"y": -63.83558 
},
{
 "id": "Rccd1",
"x": -463.0634,
"y": 349.4532 
},
{
 "id": "Arhgap11a",
"x": -368.2135,
"y": -162.9575 
},
{
 "id": "Mbtps2",
"x": 253.5101,
"y": 541.2641 
},
{
 "id": "Madd",
"x": 151.7863,
"y": 388.5422 
},
{
 "id": "Cmtm7",
"x": -445.9214,
"y": 322.9376 
},
{
 "id": "BC030476",
"x": 509.0068,
"y": 78.61746 
},
{
 "id": "Ccdc153",
"x": 482.8781,
"y": 89.73007 
},
{
 "id": "Afmid",
"x": -408.8323,
"y": -60.04899 
},
{
 "id": "Tnfrsf26",
"x": 3.274803,
"y":  189.381 
},
{
 "id": "Opn5",
"x": 334.9426,
"y": 57.82037 
},
{
 "id": "Txlnb",
"x": -488.0532,
"y": 233.7855 
},
{
 "id": "Plekhg1",
"x": 217.4497,
"y": -149.8974 
},
{
 "id": "Zfp563",
"x": -54.45821,
"y": -328.2373 
},
{
 "id": "Homez",
"x": -555.658,
"y": -134.2866 
},
{
 "id": "Dcun1d3",
"x": -13.97428,
"y":  -135.96 
},
{
 "id": "Zfp229",
"x": -312.7593,
"y": 65.23916 
},
{
 "id": "Ado",
"x": -278.688,
"y": -63.95392 
},
{
 "id": "Ccdc121",
"x": 110.4345,
"y": 377.7015 
},
{
 "id": "Mtx3",
"x": -427.4339,
"y": 348.6298 
},
{
 "id": "Kcnf1",
"x": 518.6324,
"y": 47.99101 
},
{
 "id": "Wdr25",
"x": 150.8169,
"y": 427.2886 
},
{
 "id": "Synb",
"x":  61.5101,
"y":  383.588 
},
{
 "id": "Zfp711",
"x": 288.7272,
"y": -260.0003 
},
{
 "id": "Sgpp2",
"x": 382.9956,
"y": -11.32016 
},
{
 "id": "Tmem132b",
"x": 384.0239,
"y": 183.3475 
},
{
 "id": "Gm4944",
"x": -2.424981,
"y": -432.1754 
},
{
 "id": "Gm14137",
"x": 49.35619,
"y": 454.6965 
},
{
 "id": "Mup13",
"x": -524.2746,
"y": -142.0629 
},
{
 "id": "Mup17",
"x": -22.16657,
"y": 141.4955 
},
{
 "id": "Mup7",
"x": -526.5808,
"y": -31.66352 
},
{
 "id": "Mup11",
"x": -2.782916,
"y": 170.2847 
},
{
 "id": "Gm20172",
"x": -391.0808,
"y": 70.84013 
},
{
 "id": "Arsb",
"x": -237.2021,
"y": -70.35975 
},
{
 "id": "Comt",
"x": -388.9319,
"y": -150.4527 
},
{
 "id": "Cr2",
"x": -288.9521,
"y": -227.2517 
},
{
 "id": "Cyp1a2",
"x": 125.7519,
"y": 350.5269 
},
{
 "id": "Mapre1",
"x": -38.5501,
"y": -375.7839 
},
{
 "id": "Spib",
"x": 34.61759,
"y": -507.5917 
},
{
 "id": "Serp1",
"x": 25.31813,
"y": -170.4842 
},
{
 "id": "Egr2",
"x": 389.2343,
"y": 256.0704 
},
{
 "id": "Fli1",
"x": 418.2621,
"y": -12.1561 
},
{
 "id": "Gja5",
"x": 125.7808,
"y": -405.1164 
},
{
 "id": "Grpr",
"x": 471.6855,
"y": 22.10126 
},
{
 "id": "H2-Q4",
"x": -322.3868,
"y": -174.4271 
},
{
 "id": "Hoxb3",
"x": 278.7471,
"y": -142.1842 
},
{
 "id": "Il1rn",
"x": 111.5481,
"y": 476.1379 
},
{
 "id": "Lifr",
"x":  172.839,
"y": 57.58803 
},
{
 "id": "Nppc",
"x": 386.3042,
"y": 141.8901 
},
{
 "id": "Pax2",
"x": 448.7542,
"y": 13.21382 
},
{
 "id": "Prkacb",
"x": 464.1838,
"y": 113.5053 
},
{
 "id": "Serpine1",
"x": 191.1113,
"y": 94.21311 
},
{
 "id": "Ret",
"x": 219.7594,
"y": 390.7423 
},
{
 "id": "Sptbn1",
"x": 156.1289,
"y": -396.5013 
},
{
 "id": "Tgfb1",
"x": -495.7008,
"y": -72.37083 
},
{
 "id": "Tgfb2",
"x": 473.0884,
"y": -92.87298 
},
{
 "id": "Timp2",
"x": -556.0795,
"y": -8.033605 
},
{
 "id": "Uba1y",
"x": 2.270231,
"y": -455.5589 
},
{
 "id": "St3gal2",
"x": -424.067,
"y": -18.44327 
},
{
 "id": "Pigh",
"x": -19.16625,
"y": -275.8088 
},
{
 "id": "2310030G06Rik",
"x": 124.5049,
"y": -461.5263 
},
{
 "id": "2310035C23Rik",
"x": -20.93583,
"y": -366.1872 
},
{
 "id": "2610002M06Rik",
"x": 98.04714,
"y": -80.17658 
},
{
 "id": "3110047P20Rik",
"x": -307.5657,
"y": 325.3609 
},
{
 "id": "4921509C19Rik",
"x": -354.4387,
"y": 46.33043 
},
{
 "id": "4930506M07Rik",
"x": -224.1639,
"y": -163.8469 
},
{
 "id": "4930539E08Rik",
"x":  -21.719,
"y": -160.442 
},
{
 "id": "5730409E04Rik",
"x": -402.9609,
"y": 50.56353 
},
{
 "id": "9630033F20Rik",
"x": -339.6624,
"y": -129.7254 
},
{
 "id": "Aak1",
"x": -458.886,
"y": 242.8431 
},
{
 "id": "Cplx2",
"x": 90.10423,
"y": 125.7243 
},
{
 "id": "Abca1",
"x": 0.8005209,
"y": -229.9478 
},
{
 "id": "Cpox",
"x": 385.2143,
"y": -43.64636 
},
{
 "id": "Abhd17b",
"x": -63.72315,
"y": -3.590346 
},
{
 "id": "Abi2",
"x": -176.5315,
"y": -55.44278 
},
{
 "id": "Ablim1",
"x": 120.6423,
"y": -242.6314 
},
{
 "id": "Abr",
"x": -97.92649,
"y": -325.9992 
},
{
 "id": "Csf3r",
"x": 363.9714,
"y": 31.78698 
},
{
 "id": "Csgalnact2",
"x": 470.1256,
"y": -46.68664 
},
{
 "id": "Acbd5",
"x": -297.0987,
"y": -138.2736 
},
{
 "id": "Gskip",
"x": 283.3228,
"y": -229.4614 
},
{
 "id": "Csnk1g3",
"x": 503.0837,
"y": -88.67384 
},
{
 "id": "Acox3",
"x":  138.737,
"y": -302.6846 
},
{
 "id": "Gys1",
"x": 426.4781,
"y": -151.7925 
},
{
 "id": "Acsl3",
"x": -242.1891,
"y": -100.4985 
},
{
 "id": "Ctdsp2",
"x": -5.642671,
"y": 76.28366 
},
{
 "id": "Ctgf",
"x": 83.81155,
"y": -372.1259 
},
{
 "id": "Adcy1",
"x": -120.3494,
"y": -281.8631 
},
{
 "id": "Adi1",
"x": -87.91453,
"y": -258.3213 
},
{
 "id": "Adipor2",
"x": -43.30938,
"y": -47.2616 
},
{
 "id": "Hif1a",
"x": 58.82545,
"y": -253.2078 
},
{
 "id": "Hif1an",
"x": 119.2864,
"y": 448.8073 
},
{
 "id": "Scamp5",
"x": -129.8692,
"y": -254.2148 
},
{
 "id": "Agpat3",
"x": -172.3316,
"y": -180.7756 
},
{
 "id": "AI314180",
"x":  21.7812,
"y": -293.6134 
},
{
 "id": "AK010878",
"x": -243.0502,
"y": -235.8637 
},
{
 "id": "Hp1bp3",
"x": 46.29228,
"y": -281.2431 
},
{
 "id": "Dcun1d2",
"x": -43.00635,
"y": -227.6069 
},
{
 "id": "Ddhd2",
"x":  50.0333,
"y": -370.2767 
},
{
 "id": "Hspa13",
"x": 231.9525,
"y": -87.83999 
},
{
 "id": "Akap9",
"x": 149.2795,
"y": -12.52715 
},
{
 "id": "Ddx17",
"x": -43.07273,
"y": 47.49348 
},
{
 "id": "Ddx19b",
"x": 262.1311,
"y": 516.0389 
},
{
 "id": "Alg2",
"x": 171.6044,
"y": -163.8527 
},
{
 "id": "Defb20",
"x": 236.6228,
"y": -239.8126 
},
{
 "id": "Degs1",
"x": -183.6056,
"y": -133.9206 
},
{
 "id": "Dennd5b",
"x": 114.9744,
"y": -488.1849 
},
{
 "id": "Nrarp",
"x": 99.51805,
"y": -278.0896 
},
{
 "id": "Amer1",
"x": 84.01447,
"y": -181.8567 
},
{
 "id": "Amot",
"x": 67.57593,
"y": -354.3689 
},
{
 "id": "Ifnar1",
"x": -29.38031,
"y": 196.8958 
},
{
 "id": "Dhfr",
"x": 376.2876,
"y": 53.09071 
},
{
 "id": "Ifngr2",
"x": 21.12671,
"y": 603.0011 
},
{
 "id": "Ank2",
"x": 49.67186,
"y": -344.5795 
},
{
 "id": "Ank3",
"x": 424.6577,
"y":  113.833 
},
{
 "id": "Ankhd1",
"x": -71.05766,
"y": -42.92695 
},
{
 "id": "Ankrd11",
"x": 80.50684,
"y":   13.235 
},
{
 "id": "Anks1",
"x": 226.5677,
"y": -267.822 
},
{
 "id": "Anks1b",
"x": 163.0309,
"y": -147.4389 
},
{
 "id": "Dlat",
"x": 42.17774,
"y": -318.272 
},
{
 "id": "Antxr2",
"x": 80.27222,
"y": 495.0663 
},
{
 "id": "Dll1",
"x": -74.57893,
"y": -317.2489 
},
{
 "id": "Il13",
"x": 104.8738,
"y":  39.8182 
},
{
 "id": "Ap1s2",
"x": 86.88877,
"y": -141.7006 
},
{
 "id": "Apba1",
"x": 27.06328,
"y": 15.61703 
},
{
 "id": "Apc",
"x": -74.19569,
"y": -15.86085 
},
{
 "id": "Apc2",
"x": -15.9902,
"y": 156.6036 
},
{
 "id": "Apcdd1",
"x": -126.1766,
"y": -336.0518 
},
{
 "id": "Appl1",
"x": 430.3635,
"y": -126.483 
},
{
 "id": "Dock4",
"x": 121.6283,
"y": -45.77323 
},
{
 "id": "Arcn1",
"x": -102.4844,
"y": -207.768 
},
{
 "id": "Arf1",
"x":  207.134,
"y": -183.3639 
},
{
 "id": "Arhgef26",
"x": 193.8646,
"y": -96.55892 
},
{
 "id": "Arid2",
"x": 447.2211,
"y": 33.25821 
},
{
 "id": "Dusp8",
"x":  311.699,
"y": 78.57117 
},
{
 "id": "Armcx2",
"x": -70.05908,
"y": 29.01596 
},
{
 "id": "E2f1",
"x": 156.5867,
"y": 297.4502 
},
{
 "id": "Arnt",
"x": 11.06077,
"y": -280.3458 
},
{
 "id": "Arpp19",
"x": -40.86667,
"y": -16.9812 
},
{
 "id": "Arrdc3",
"x": -338.1917,
"y": 28.12907 
},
{
 "id": "Papd7",
"x": 204.1457,
"y": -30.35169 
},
{
 "id": "Asap2",
"x": 61.97484,
"y": -228.453 
},
{
 "id": "Asb1",
"x": -98.64725,
"y": -281.7503 
},
{
 "id": "Jagn1",
"x": -103.741,
"y": -81.37525 
},
{
 "id": "Ash1l",
"x": -332.8197,
"y": -142.8271 
},
{
 "id": "Atad2",
"x": 129.5766,
"y": -159.6105 
},
{
 "id": "Eif2ak2",
"x": 375.7654,
"y": 333.8564 
},
{
 "id": "Atg16l1",
"x": 54.39723,
"y": -190.4924 
},
{
 "id": "Atg5",
"x": 427.0226,
"y": 89.05031 
},
{
 "id": "Kcnh1",
"x": -81.8828,
"y": -296.6138 
},
{
 "id": "Eif2s3y",
"x": -127.0958,
"y": -81.31607 
},
{
 "id": "Eif3j1",
"x": -127.489,
"y": 185.4919 
},
{
 "id": "Atp1a2",
"x": -156.4086,
"y": -302.9377 
},
{
 "id": "Atp2b2",
"x": -52.04782,
"y": 154.7407 
},
{
 "id": "Atp2c1",
"x": 106.8334,
"y": -355.6485 
},
{
 "id": "Atp6ap1",
"x": -29.27961,
"y": -194.4905 
},
{
 "id": "Atp6v0e2",
"x": 206.8465,
"y": -263.0554 
},
{
 "id": "Kcnk6",
"x": 35.94341,
"y": -115.949 
},
{
 "id": "Atpaf2",
"x": -120.6895,
"y": -211.9132 
},
{
 "id": "AU040320",
"x": 131.4497,
"y": -143.9396 
},
{
 "id": "AW549877",
"x": 209.9957,
"y": -289.9366 
},
{
 "id": "Enpp6",
"x": 94.20991,
"y": -411.5681 
},
{
 "id": "B230219D22Rik",
"x": -142.1412,
"y": -233.3635 
},
{
 "id": "Pgam5",
"x": 51.87563,
"y": 68.30026 
},
{
 "id": "Epha4",
"x": 124.1925,
"y": 295.1411 
},
{
 "id": "Bace1",
"x": -455.2892,
"y": -18.06245 
},
{
 "id": "Eps8",
"x": -143.126,
"y": -156.3826 
},
{
 "id": "Cdkn1b",
"x": -19.48018,
"y": -480.8321 
},
{
 "id": "Knop1",
"x": 0.6006669,
"y": -89.05667 
},
{
 "id": "Kpna4",
"x": -25.41284,
"y": -258.6308 
},
{
 "id": "Ero1lb",
"x": 105.9429,
"y": -135.8767 
},
{
 "id": "Pigm",
"x": 192.0894,
"y": -235.8658 
},
{
 "id": "Etnk1",
"x": 157.7171,
"y": -102.715 
},
{
 "id": "Ets2",
"x": 89.20064,
"y": 371.2982 
},
{
 "id": "Lace1",
"x": -10.7615,
"y": 1.664808 
},
{
 "id": "BC052040",
"x": 155.3214,
"y": -181.2921 
},
{
 "id": "Bckdk",
"x": -2.339896,
"y": 94.55853 
},
{
 "id": "Bcl2l11",
"x": -492.6194,
"y": 266.3887 
},
{
 "id": "Fa2h",
"x": -0.7946245,
"y": -286.1528 
},
{
 "id": "Bcl6",
"x": -14.99705,
"y": -385.7193 
},
{
 "id": "Bcl7c",
"x": -0.9599099,
"y": -74.37572 
},
{
 "id": "Bdnf",
"x": 21.40613,
"y": -256.4214 
},
{
 "id": "Bicd2",
"x": 67.51152,
"y":  132.112 
},
{
 "id": "Bmp2k",
"x": -34.41872,
"y": -332.4622 
},
{
 "id": "Bmpr1a",
"x": 23.53002,
"y": -34.29312 
},
{
 "id": "Bnip2",
"x": 43.51501,
"y": -236.5641 
},
{
 "id": "Bnip3",
"x": 97.29155,
"y": -449.3166 
},
{
 "id": "Bsn",
"x": -119.4235,
"y": -246.1796 
},
{
 "id": "Btbd3",
"x": 21.54413,
"y":  38.6402 
},
{
 "id": "Lnpep",
"x": 98.18945,
"y": 49.13675 
},
{
 "id": "C1ql3",
"x": -197.822,
"y": -207.3649 
},
{
 "id": "Cab39",
"x": -175.2492,
"y": -378.0502 
},
{
 "id": "Fbxl14",
"x": 149.8902,
"y": 123.9281 
},
{
 "id": "Camk4",
"x": 117.3721,
"y": -17.63736 
},
{
 "id": "Lrrtm1",
"x": -124.0899,
"y": -43.12661 
},
{
 "id": "Cap2",
"x": 391.6871,
"y": -87.67158 
},
{
 "id": "Capn10",
"x": -132.8674,
"y": -57.91636 
},
{
 "id": "Luzp1",
"x": -7.198319,
"y": -261.7228 
},
{
 "id": "Fbxw11",
"x": -45.2665,
"y": 14.84621 
},
{
 "id": "Prkcz",
"x": -419.1481,
"y": 5.490448 
},
{
 "id": "Cbfa2t3",
"x": 358.2675,
"y":  62.7716 
},
{
 "id": "Cblb",
"x": 221.8285,
"y": 349.4688 
},
{
 "id": "Cbx5",
"x": -57.88249,
"y": -45.61704 
},
{
 "id": "Fmn2",
"x": -14.90949,
"y": -45.50829 
},
{
 "id": "Map2k4",
"x": -83.44295,
"y": -239.0687 
},
{
 "id": "Fnip1",
"x": -32.03974,
"y": 0.4494161 
},
{
 "id": "Fnip2",
"x": -32.49553,
"y": -29.71367 
},
{
 "id": "Foxk2",
"x": 61.80998,
"y": -32.14362 
},
{
 "id": "Ccnc",
"x": 13.79852,
"y": -347.6413 
},
{
 "id": "Ccnj",
"x": -156.871,
"y": -14.53636 
},
{
 "id": "Ccnjl",
"x": 371.1092,
"y": 118.8347 
},
{
 "id": "Mat2a",
"x":  181.557,
"y": -75.10722 
},
{
 "id": "Hdgfrp3",
"x": 15.41118,
"y": -102.4126 
},
{
 "id": "Ftsj1",
"x": -69.35186,
"y": -433.8974 
},
{
 "id": "Fubp1",
"x": -31.76341,
"y": -213.4145 
},
{
 "id": "Cd93",
"x": 86.97167,
"y": -347.3934 
},
{
 "id": "Cd99l2",
"x":  229.525,
"y": -177.672 
},
{
 "id": "Cdadc1",
"x": 496.0669,
"y": 9.988284 
},
{
 "id": "Cdc42ep3",
"x": -103.7975,
"y": -424.7597 
},
{
 "id": "Galnt10",
"x": -42.00997,
"y": -312.4911 
},
{
 "id": "Megf9",
"x":   96.032,
"y": -176.737 
},
{
 "id": "Galnt15",
"x": -81.00319,
"y": -53.65691 
},
{
 "id": "Cdk13",
"x": 68.90755,
"y": -171.7752 
},
{
 "id": "Cdr2l",
"x": -27.01616,
"y": -14.34101 
},
{
 "id": "Cds2",
"x": 157.3093,
"y": -332.1651 
},
{
 "id": "Cebpa",
"x": -73.84558,
"y": -451.4573 
},
{
 "id": "Celf1",
"x": -103.2057,
"y": -225.4047 
},
{
 "id": "Celsr2",
"x": -79.03632,
"y": -367.219 
},
{
 "id": "Cep350",
"x": -211.8015,
"y": -278.4323 
},
{
 "id": "Mlf2",
"x": -107.7475,
"y": 7.194693 
},
{
 "id": "Gid4",
"x": 60.02825,
"y": -110.4174 
},
{
 "id": "Chd3",
"x": -252.1202,
"y": 55.98528 
},
{
 "id": "Glmp",
"x": 187.3573,
"y": -8.467844 
},
{
 "id": "Mmp9",
"x": -115.2013,
"y": 85.57278 
},
{
 "id": "Glrb",
"x": 148.0974,
"y": -205.2345 
},
{
 "id": "Chka",
"x": 416.7228,
"y": 20.83148 
},
{
 "id": "Chp1",
"x": -154.1264,
"y": -206.525 
},
{
 "id": "Tmem130",
"x": -419.3283,
"y": -139.1892 
},
{
 "id": "Mrfap1",
"x": -59.91424,
"y": -304.6603 
},
{
 "id": "Ckap4",
"x": -158.499,
"y":  -165.32 
},
{
 "id": "Tmem136",
"x": 59.43024,
"y": 25.97741 
},
{
 "id": "Clk1",
"x": -157.6481,
"y": 6.531697 
},
{
 "id": "Msantd1",
"x": -160.4283,
"y": 29.66521 
},
{
 "id": "Gnao1",
"x": 199.6118,
"y": -77.25728 
},
{
 "id": "Gpd1",
"x": 270.7601,
"y": 490.6211 
},
{
 "id": "Gpm6b",
"x": 317.6133,
"y": 34.94961 
},
{
 "id": "Cops2",
"x": 0.1799144,
"y": -161.0255 
},
{
 "id": "Coro1a",
"x": 113.0212,
"y": 402.1461 
},
{
 "id": "Cpeb2",
"x": 11.69615,
"y": 1.778597 
},
{
 "id": "Gpr89",
"x": 43.38429,
"y": -176.5826 
},
{
 "id": "Gprin3",
"x": -106.5386,
"y": 21.86609 
},
{
 "id": "Rnf216",
"x": 102.2303,
"y": -107.9507 
},
{
 "id": "Cps1",
"x": -475.5529,
"y": 284.6438 
},
{
 "id": "Cpsf2",
"x": -53.1704,
"y": 30.56495 
},
{
 "id": "N4bp2",
"x":  158.978,
"y": -43.17189 
},
{
 "id": "Crebzf",
"x":  113.621,
"y": -265.6978 
},
{
 "id": "Gria4",
"x": 126.1231,
"y": -64.36574 
},
{
 "id": "Cry2",
"x": 492.7803,
"y": 57.55951 
},
{
 "id": "Cs",
"x":  118.229,
"y": -99.38257 
},
{
 "id": "Csmd1",
"x": -446.4012,
"y": -104.7963 
},
{
 "id": "Gsr",
"x": -162.2388,
"y": -287.6933 
},
{
 "id": "Csnk1e",
"x": 276.0873,
"y":  389.137 
},
{
 "id": "Elavl2",
"x": 82.72298,
"y": -282.4264 
},
{
 "id": "Runx1",
"x": 252.4205,
"y":  410.912 
},
{
 "id": "Ctsl",
"x": -128.855,
"y": -130.2339 
},
{
 "id": "Cyfip1",
"x": -250.4293,
"y": -296.3911 
},
{
 "id": "Cyp51",
"x": -137.5126,
"y": -306.3773 
},
{
 "id": "Sbno1",
"x": -88.47864,
"y": -37.71796 
},
{
 "id": "Nf2",
"x": -21.20611,
"y": 172.9307 
},
{
 "id": "Kitl",
"x": -138.2945,
"y": -216.732 
},
{
 "id": "Hip1",
"x": 55.94034,
"y": -136.6973 
},
{
 "id": "Hipk1",
"x": -105.1747,
"y": -190.5348 
},
{
 "id": "Nfia",
"x": -523.8056,
"y": -3.051516 
},
{
 "id": "D17Wsu92e",
"x": 198.9397,
"y": -166.911 
},
{
 "id": "D430041D05Rik",
"x": 191.0862,
"y": -255.2824 
},
{
 "id": "Scn2a1",
"x": -63.04246,
"y": -344.688 
},
{
 "id": "Hmgcll1",
"x": 150.3253,
"y": -119.3336 
},
{
 "id": "Dab1",
"x": 60.07631,
"y": 37.03377 
},
{
 "id": "Homer1",
"x": 15.28057,
"y": 21.62914 
},
{
 "id": "Sec63",
"x": 180.5011,
"y": -31.4383 
},
{
 "id": "Tulp3",
"x": 62.63298,
"y": -303.6623 
},
{
 "id": "Dcx",
"x": -287.7129,
"y": -147.1557 
},
{
 "id": "Ddit4",
"x": 28.70628,
"y": -267.6711 
},
{
 "id": "Hspa12a",
"x": 363.3085,
"y": -82.77918 
},
{
 "id": "Npat",
"x": -161.6659,
"y": -139.058 
},
{
 "id": "Ddx3y",
"x": 104.6626,
"y": -190.3814 
},
{
 "id": "Serinc3",
"x": 18.90763,
"y": -371.8453 
},
{
 "id": "Ube2q1",
"x": 188.4876,
"y": -308.2958 
},
{
 "id": "Ube2ql1",
"x": -48.51381,
"y": -209.3889 
},
{
 "id": "Ide",
"x": 524.5325,
"y": -3.987364 
},
{
 "id": "Dgki",
"x": 139.2885,
"y": 3.692399 
},
{
 "id": "Dhcr7",
"x": 210.3615,
"y": -115.0667 
},
{
 "id": "Igdcc4",
"x": 13.95619,
"y": -59.40147 
},
{
 "id": "Dip2a",
"x": -23.53496,
"y": -120.9838 
},
{
 "id": "Dip2b",
"x": 6.358424,
"y": -38.63514 
},
{
 "id": "Diras2",
"x":  136.606,
"y": -192.9644 
},
{
 "id": "Dlg2",
"x": 93.14896,
"y": -31.7709 
},
{
 "id": "Dlg5",
"x": -56.99036,
"y": -235.3156 
},
{
 "id": "Il10",
"x": 102.9851,
"y": 216.9889 
},
{
 "id": "Usp22",
"x": -9.464376,
"y": 22.39007 
},
{
 "id": "Dmxl1",
"x": 39.80094,
"y": -132.7009 
},
{
 "id": "Dmxl2",
"x":  70.4671,
"y": -150.4108 
},
{
 "id": "Dnm1",
"x": -223.0115,
"y": -251.1019 
},
{
 "id": "Dnm1l",
"x": 211.9862,
"y": -6.908105 
},
{
 "id": "Impad1",
"x": -316.6368,
"y": 117.0285 
},
{
 "id": "Dot1l",
"x": -111.6086,
"y": -168.7755 
},
{
 "id": "Dph3",
"x": 15.61098,
"y": 570.1284 
},
{
 "id": "Vps26a",
"x": 36.26181,
"y": -202.3248 
},
{
 "id": "Osbpl2",
"x":  150.447,
"y": -161.7365 
},
{
 "id": "Stat1",
"x": 92.96236,
"y": 449.8641 
},
{
 "id": "Ipo9",
"x": -47.7993,
"y": -271.7141 
},
{
 "id": "Dusp26",
"x": 447.6289,
"y": -42.29268 
},
{
 "id": "Irgq",
"x": 162.5398,
"y": 520.8748 
},
{
 "id": "P2ry1",
"x": 134.9443,
"y": 370.0323 
},
{
 "id": "Stradb",
"x": -8.505944,
"y": -185.5603 
},
{
 "id": "Lysmd4",
"x": 118.1577,
"y": -226.1267 
},
{
 "id": "E2f2",
"x": -359.977,
"y": -246.6616 
},
{
 "id": "E2f3",
"x": 22.07294,
"y":  334.302 
},
{
 "id": "Eaf1",
"x": 87.55737,
"y": -323.2712 
},
{
 "id": "Eci1",
"x": 381.5393,
"y": -128.8857 
},
{
 "id": "Itsn2",
"x": -28.25631,
"y": 14.53704 
},
{
 "id": "Iws1",
"x": -224.9988,
"y": -192.9688 
},
{
 "id": "Jakmip2",
"x": 350.5603,
"y": 104.4259 
},
{
 "id": "Efna5",
"x": -452.4269,
"y": 7.146184 
},
{
 "id": "Egr1",
"x": -173.4725,
"y": -236.8914 
},
{
 "id": "Kbtbd2",
"x": 206.3396,
"y": -136.2957 
},
{
 "id": "Kcnh7",
"x": 28.41967,
"y": -279.2321 
},
{
 "id": "Eif5a",
"x": -391.4207,
"y": -176.7329 
},
{
 "id": "Kcnj2",
"x": 128.5474,
"y": -210.5882 
},
{
 "id": "Elfn2",
"x": -29.55745,
"y": -298.1801 
},
{
 "id": "Kcnk1",
"x": 136.4384,
"y": -94.12152 
},
{
 "id": "Ndfip2",
"x": 129.1974,
"y": -128.0857 
},
{
 "id": "Kctd7",
"x": -5.302683,
"y": -22.64424 
},
{
 "id": "Emilin2",
"x": 200.1332,
"y": 311.8436 
},
{
 "id": "Kdelr2",
"x": -20.52191,
"y": 40.83753 
},
{
 "id": "Hdx",
"x": 28.19828,
"y": -1.289842 
},
{
 "id": "Eno2",
"x":  -55.884,
"y": -249.2171 
},
{
 "id": "Entpd7",
"x": 27.91265,
"y": -333.8612 
},
{
 "id": "Ep300",
"x": 112.4388,
"y": -150.7842 
},
{
 "id": "Kit",
"x": 41.52312,
"y": -471.3488 
},
{
 "id": "Gabpb2",
"x": 188.5217,
"y": -406.511 
},
{
 "id": "Slc9a2",
"x":  23.1902,
"y": -14.4491 
},
{
 "id": "Epha7",
"x": 464.2719,
"y": -20.95626 
},
{
 "id": "Ephb2",
"x": -52.97264,
"y": -167.2958 
},
{
 "id": "Eps15",
"x": -193.7089,
"y": -90.72148 
},
{
 "id": "Klhl42",
"x": 152.6318,
"y": -247.7489 
},
{
 "id": "Klhl5",
"x": 91.92164,
"y": -2.160759 
},
{
 "id": "Ercc6",
"x": 0.7363127,
"y": 11.83847 
},
{
 "id": "Mex3a",
"x": 236.8601,
"y": 67.18351 
},
{
 "id": "Pias3",
"x": -424.563,
"y": -192.5891 
},
{
 "id": "Kpnb1",
"x": 118.1907,
"y": -310.2571 
},
{
 "id": "L1cam",
"x": -64.53655,
"y": 13.51624 
},
{
 "id": "Pik3r1",
"x": 234.3852,
"y": 496.8753 
},
{
 "id": "Laptm4a",
"x":  99.2473,
"y": -158.6411 
},
{
 "id": "Ezh2",
"x": -193.1817,
"y": -71.68739 
},
{
 "id": "Thsd7b",
"x": -94.19169,
"y": -172.681 
},
{
 "id": "Lhfpl4",
"x": -259.5959,
"y": -123.7626 
},
{
 "id": "Rb1",
"x": -355.6628,
"y": -111.3378 
},
{
 "id": "Fam168b",
"x": 98.88041,
"y": 344.8684 
},
{
 "id": "Spock2",
"x": -66.62434,
"y": -222.8832 
},
{
 "id": "Lman1",
"x": 181.4483,
"y": -217.3001 
},
{
 "id": "Spry1",
"x": -300.6763,
"y": -315.3232 
},
{
 "id": "Fam210b",
"x":  139.017,
"y": 30.28004 
},
{
 "id": "Lonrf3",
"x": -157.7485,
"y": -325.3006 
},
{
 "id": "Pparg",
"x": 315.0949,
"y": 328.9977 
},
{
 "id": "Fam76b",
"x": -83.63459,
"y": -219.9347 
},
{
 "id": "Fasl",
"x": -404.0783,
"y": -215.0802 
},
{
 "id": "Gnl3l",
"x": -14.69739,
"y": 187.7995 
},
{
 "id": "Lsamp",
"x": 5.749032,
"y": 32.46087 
},
{
 "id": "Fbxo11",
"x": 105.4987,
"y": -329.1709 
},
{
 "id": "Stk39",
"x": 5.830169,
"y": -14.70898 
},
{
 "id": "Prickle2",
"x": 177.6043,
"y": 337.8054 
},
{
 "id": "Prkaa1",
"x": -153.6606,
"y": -278.9004 
},
{
 "id": "Lyrm9",
"x": 138.0415,
"y":   519.77 
},
{
 "id": "Fem1b",
"x": 67.65838,
"y": -97.5335 
},
{
 "id": "Macf1",
"x": 136.4025,
"y": -321.8395 
},
{
 "id": "Fkbp1a",
"x":  2.85443,
"y": -198.4872 
},
{
 "id": "Fkbp1b",
"x": -122.2729,
"y": 20.71976 
},
{
 "id": "Flrt2",
"x": 488.9758,
"y":  114.497 
},
{
 "id": "Map2",
"x": -103.2958,
"y": 64.87913 
},
{
 "id": "Map3k1",
"x": -383.3948,
"y": -224.1231 
},
{
 "id": "Fnta",
"x": 409.9591,
"y": 50.69235 
},
{
 "id": "Map4k4",
"x": 288.4672,
"y": -76.88368 
},
{
 "id": "Map7d1",
"x": 37.18228,
"y": -425.5103 
},
{
 "id": "Psip1",
"x": -61.27005,
"y": 48.31922 
},
{
 "id": "Syt2",
"x": -45.70718,
"y": -289.0357 
},
{
 "id": "Foxk1",
"x": 66.31969,
"y": 434.8933 
},
{
 "id": "Foxn3",
"x": -28.43125,
"y":  57.5899 
},
{
 "id": "Foxp1",
"x": 405.7211,
"y":   4.2304 
},
{
 "id": "Pten",
"x": -48.28648,
"y": 3.056289 
},
{
 "id": "Marcksl1",
"x": -117.6219,
"y": -65.91897 
},
{
 "id": "Ptprd",
"x": 14.47282,
"y": 52.24367 
},
{
 "id": "Tbc1d23",
"x": -87.5679,
"y": -22.51201 
},
{
 "id": "Ptprg",
"x": 148.7434,
"y": -137.8015 
},
{
 "id": "Gabrg3",
"x": -13.53699,
"y": -203.5323 
},
{
 "id": "Tcf4",
"x": -60.96743,
"y": -102.5828 
},
{
 "id": "Galnt7",
"x": -61.99514,
"y": -84.90223 
},
{
 "id": "Meox2",
"x": -524.0744,
"y": -95.52579 
},
{
 "id": "Mesdc2",
"x": 84.13952,
"y": -194.8025 
},
{
 "id": "Sdc2",
"x": 98.62009,
"y": -305.0192 
},
{
 "id": "Gcnt1",
"x":  160.302,
"y": -272.1053 
},
{
 "id": "Mfsd4",
"x": 128.8754,
"y": 328.9939 
},
{
 "id": "Mgat3",
"x": 424.5696,
"y": 67.62571 
},
{
 "id": "Mgat4a",
"x":  46.6836,
"y": 196.4322 
},
{
 "id": "Tgfbr3",
"x": -233.0503,
"y": -81.4419 
},
{
 "id": "Mllt11",
"x": -170.2389,
"y": -212.3249 
},
{
 "id": "Rapgef6",
"x": 184.9258,
"y": -193.1994 
},
{
 "id": "Mmp16",
"x": 160.5102,
"y": -60.39495 
},
{
 "id": "Glb1",
"x": 80.25154,
"y": -76.20836 
},
{
 "id": "Glce",
"x": 35.57051,
"y": -354.2636 
},
{
 "id": "Ubr3",
"x": 239.6346,
"y": -52.0056 
},
{
 "id": "Moap1",
"x": -317.4208,
"y": -233.9675 
},
{
 "id": "Mob1a",
"x": -53.67862,
"y": -361.3123 
},
{
 "id": "Mob1b",
"x": -123.9106,
"y": -155.7446 
},
{
 "id": "Tln2",
"x": 232.5365,
"y": 558.0671 
},
{
 "id": "Ubxn2a",
"x": 44.82137,
"y": 558.2311 
},
{
 "id": "Tmc7",
"x": -413.2606,
"y": 313.2655 
},
{
 "id": "Rbfox2",
"x": -424.2433,
"y": -112.6875 
},
{
 "id": "Nrsn1",
"x": 141.6472,
"y": -264.9166 
},
{
 "id": "Gm15800",
"x": -37.04588,
"y": 71.41477 
},
{
 "id": "Nudt19",
"x": 130.0686,
"y": -18.00065 
},
{
 "id": "Mrpl35",
"x": 308.8318,
"y": 405.4165 
},
{
 "id": "Rdh13",
"x": -95.02684,
"y": -147.9442 
},
{
 "id": "Grin3a",
"x": -228.6249,
"y": -122.9106 
},
{
 "id": "Pom121",
"x": -59.14328,
"y": -141.9065 
},
{
 "id": "Srprb",
"x": 192.8408,
"y": -206.1671 
},
{
 "id": "Msi2",
"x": -35.4632,
"y": 162.3115 
},
{
 "id": "Gnaq",
"x": -194.7327,
"y": -304.5035 
},
{
 "id": "Gnb4",
"x": -117.8609,
"y": -365.0112 
},
{
 "id": "Gne",
"x": 179.9249,
"y": -137.9182 
},
{
 "id": "Gng12",
"x": -65.21505,
"y": -184.6792 
},
{
 "id": "Gns",
"x":  19.8053,
"y": 274.9691 
},
{
 "id": "Rhobtb3",
"x": 232.2722,
"y": -134.6769 
},
{
 "id": "Golm1",
"x": -114.7307,
"y": -298.5003 
},
{
 "id": "Ppp1r9b",
"x": 113.2738,
"y": -291.0265 
},
{
 "id": "Gpam",
"x": -141.5196,
"y": -118.718 
},
{
 "id": "Rmnd5a",
"x": -273.7486,
"y": -196.7438 
},
{
 "id": "Rnf138",
"x": 165.3631,
"y": -197.6426 
},
{
 "id": "Zfyve27",
"x":  433.226,
"y": 2.236508 
},
{
 "id": "Wdr37",
"x": 13.32565,
"y": -28.73757 
},
{
 "id": "Pabpc5",
"x": 378.9314,
"y": -103.8468 
},
{
 "id": "Gprc5b",
"x": 311.0903,
"y":  305.089 
},
{
 "id": "Mysm1",
"x": -189.4285,
"y": -26.72513 
},
{
 "id": "Itgb1",
"x": -36.68541,
"y": -160.5884 
},
{
 "id": "Tnrc6b",
"x": 280.2356,
"y": -47.72769 
},
{
 "id": "Gria2",
"x": -23.02232,
"y": 28.03116 
},
{
 "id": "Nacc2",
"x": -63.77881,
"y": -202.9616 
},
{
 "id": "Rragd",
"x": 16.80341,
"y": -206.4438 
},
{
 "id": "Sall1",
"x": 90.84778,
"y": -93.32659 
},
{
 "id": "Trpc3",
"x": 34.28483,
"y": -220.0404 
},
{
 "id": "Kif3b",
"x":  51.2937,
"y": -214.066 
},
{
 "id": "Scamp3",
"x": -218.4714,
"y": -217.5787 
},
{
 "id": "Spen",
"x": 174.5398,
"y": 542.9556 
},
{
 "id": "Nfatc3",
"x": 312.0001,
"y": -243.2953 
},
{
 "id": "Klf13",
"x": -176.3881,
"y": -314.787 
},
{
 "id": "Nfix",
"x": -141.3007,
"y": -139.7681 
},
{
 "id": "Ttc14",
"x": -16.72463,
"y": -29.55063 
},
{
 "id": "Zeb2",
"x": -14.35465,
"y": -9.145617 
},
{
 "id": "Scrn1",
"x":  -87.311,
"y": -97.87495 
},
{
 "id": "Ttpal",
"x": -108.6198,
"y": -264.1554 
},
{
 "id": "Serinc1",
"x": -97.89449,
"y": -306.5321 
},
{
 "id": "Sel1l",
"x": 331.6466,
"y": 133.0356 
},
{
 "id": "Hsd11b1",
"x": 207.1289,
"y": -220.9464 
},
{
 "id": "Senp8",
"x": 408.2842,
"y": -46.07244 
},
{
 "id": "Hspb6",
"x":  174.914,
"y": 309.3362 
},
{
 "id": "Snx16",
"x": 487.5428,
"y": -33.56917 
},
{
 "id": "Huwe1",
"x": 78.43951,
"y": -244.5222 
},
{
 "id": "Serpinf1",
"x": -28.74512,
"y": -237.7174 
},
{
 "id": "Slc1a1",
"x": -42.65497,
"y": -144.6274 
},
{
 "id": "Rasd2",
"x": -445.7183,
"y": -39.83369 
},
{
 "id": "Zfp40",
"x": -149.4105,
"y": -342.8046 
},
{
 "id": "Tlr4",
"x": 128.1658,
"y": 273.5733 
},
{
 "id": "Plp1",
"x":  120.363,
"y": -189.7434 
},
{
 "id": "Tnpo1",
"x": -16.32015,
"y": 65.31818 
},
{
 "id": "Sgtb",
"x": 187.2459,
"y": -284.4246 
},
{
 "id": "Lmbrd1",
"x": -121.5257,
"y": -185.7707 
},
{
 "id": "Nts",
"x": -82.34894,
"y": -337.4649 
},
{
 "id": "Sh3d19",
"x":   105.27,
"y": -64.94393 
},
{
 "id": "Nudcd3",
"x": 52.97677,
"y": -155.9723 
},
{
 "id": "Nudt11",
"x": 88.93468,
"y":  -123.92 
},
{
 "id": "Tomm40",
"x": -120.2075,
"y": -95.94292 
},
{
 "id": "Usp25",
"x": 154.3174,
"y": -27.72228 
},
{
 "id": "Parp14",
"x": 114.8504,
"y": -171.3758 
},
{
 "id": "Usp40",
"x": -96.66865,
"y": 51.13822 
},
{
 "id": "Onecut2",
"x":  368.484,
"y": -26.72087 
},
{
 "id": "Inpp5e",
"x": -503.6818,
"y": -113.4343 
},
{
 "id": "Lrrc58",
"x": -160.7004,
"y": -120.7648 
},
{
 "id": "Ppp1r9a",
"x": 16.01929,
"y": -220.9965 
},
{
 "id": "Lrrn3",
"x": 170.4776,
"y": -243.9042 
},
{
 "id": "Slc16a1",
"x": 254.7322,
"y": -31.54616 
},
{
 "id": "Osbpl8",
"x": 177.8359,
"y": -58.22597 
},
{
 "id": "Lsm6",
"x": 335.0974,
"y":  311.575 
},
{
 "id": "Irf8",
"x": 381.8724,
"y": 78.61506 
},
{
 "id": "Wasf2",
"x":  71.0126,
"y": -324.2284 
},
{
 "id": "Slc7a1",
"x": -189.1902,
"y": -10.25441 
},
{
 "id": "Strbp",
"x": -121.3472,
"y": -3.898945 
},
{
 "id": "Slc23a2",
"x": -49.94228,
"y": -30.6034 
},
{
 "id": "Slc24a2",
"x": -0.7915958,
"y": -48.46627 
},
{
 "id": "Slc25a46",
"x": 126.9449,
"y": -278.3948 
},
{
 "id": "Wnk1",
"x": -54.33051,
"y": -60.91016 
},
{
 "id": "Jarid2",
"x": -217.9875,
"y": -136.2524 
},
{
 "id": "Slc30a1",
"x": 41.21343,
"y": -100.5794 
},
{
 "id": "Kalrn",
"x": 136.1792,
"y": -175.1398 
},
{
 "id": "Pbxip1",
"x": -62.44975,
"y": -260.8515 
},
{
 "id": "Pcdh20",
"x": -173.4024,
"y": -95.29913 
},
{
 "id": "Slc36a1",
"x":  227.653,
"y": -73.65765 
},
{
 "id": "Pik3r3",
"x": 177.5444,
"y": -106.3954 
},
{
 "id": "Pcnx",
"x": -2.237393,
"y": -125.7188 
},
{
 "id": "Pdcd4",
"x": -311.4727,
"y": -265.2836 
},
{
 "id": "Ythdf3",
"x": 191.7316,
"y": -121.1138 
},
{
 "id": "Yy1",
"x": -371.1231,
"y": -95.59383 
},
{
 "id": "Kdm2a",
"x": -550.1831,
"y": -76.9199 
},
{
 "id": "Tnfrsf21",
"x": -82.99754,
"y": -127.5207 
},
{
 "id": "Peli1",
"x": -383.3043,
"y": -247.7495 
},
{
 "id": "Phf6",
"x": -6.335481,
"y": -334.5864 
},
{
 "id": "Lrig2",
"x": -41.89288,
"y": -119.6214 
},
{
 "id": "Ssfa2",
"x": -65.24853,
"y": -284.8998 
},
{
 "id": "Smyd4",
"x": 455.5897,
"y": -66.84982 
},
{
 "id": "Snhg11",
"x": 79.11299,
"y": -228.4556 
},
{
 "id": "Mtx2",
"x": -84.2111,
"y": -112.8529 
},
{
 "id": "Ube2l3",
"x": 24.93508,
"y": -238.433 
},
{
 "id": "Trim71",
"x": 53.61749,
"y": 337.6709 
},
{
 "id": "Slc16a7",
"x": -79.97865,
"y": -274.228 
},
{
 "id": "Socs7",
"x":  237.988,
"y": -158.5653 
},
{
 "id": "Leng8",
"x": 25.29654,
"y": -312.206 
},
{
 "id": "Sestd1",
"x": -202.8493,
"y": -38.30742 
},
{
 "id": "Timp3",
"x": -152.134,
"y": -367.4556 
},
{
 "id": "Plbd2",
"x": 98.47325,
"y": -230.7804 
},
{
 "id": "Sox6",
"x": -153.7396,
"y": -186.1526 
},
{
 "id": "Spast",
"x": 230.1141,
"y": -218.3319 
},
{
 "id": "Slc4a8",
"x": -47.55261,
"y": -80.8606 
},
{
 "id": "Shc4",
"x": -172.0203,
"y": -77.89515 
},
{
 "id": "Pnrc1",
"x": 214.4204,
"y": -242.4535 
},
{
 "id": "Zyg11b",
"x": 341.7763,
"y": 36.49546 
},
{
 "id": "Polb",
"x":  191.122,
"y": -151.6026 
},
{
 "id": "Reck",
"x": -321.638,
"y": -298.4446 
},
{
 "id": "Zik1",
"x": -161.0851,
"y": -247.1489 
},
{
 "id": "Reep4",
"x": 103.0148,
"y": -43.86199 
},
{
 "id": "Zfp704",
"x": 358.0843,
"y": -5.592242 
},
{
 "id": "Trak1",
"x": 102.9738,
"y": 88.37617 
},
{
 "id": "Tmem30a",
"x": -136.0274,
"y": -196.1759 
},
{
 "id": "Sst",
"x": 50.87886,
"y": 50.09419 
},
{
 "id": "Ppm1k",
"x": 335.1196,
"y": -20.03767 
},
{
 "id": "Mtmr1",
"x": 7.867227,
"y": -304.8763 
},
{
 "id": "St8sia4",
"x": 117.1064,
"y": -81.98726 
},
{
 "id": "Tmod1",
"x": 167.1272,
"y": -292.7734 
},
{
 "id": "Ppp3r1",
"x": -39.00385,
"y": -66.15596 
},
{
 "id": "Slc19a2",
"x": -61.29656,
"y": -123.7409 
},
{
 "id": "Ubtf",
"x":   229.55,
"y": -106.9418 
},
{
 "id": "Rnf141",
"x": 215.1707,
"y": -200.4944 
},
{
 "id": "Tspan12",
"x": 59.56061,
"y": 186.1512 
},
{
 "id": "Purg",
"x": -60.17381,
"y": -382.2027 
},
{
 "id": "Tnks2",
"x": 110.2903,
"y": -210.7507 
},
{
 "id": "N4bp2l2",
"x": 165.3676,
"y": -84.38538 
},
{
 "id": "Maml2",
"x": 6.082678,
"y": -244.4888 
},
{
 "id": "Map1a",
"x": -193.9625,
"y": -240.8491 
},
{
 "id": "Runx2",
"x": -399.5741,
"y": -128.2119 
},
{
 "id": "Tanc2",
"x": -205.6703,
"y": -119.3726 
},
{
 "id": "Med13",
"x": 406.3404,
"y": -115.612 
},
{
 "id": "Mapk9",
"x": 63.46457,
"y": -56.99861 
},
{
 "id": "Sstr1",
"x": 441.7823,
"y": -83.0047 
},
{
 "id": "Tgfbi",
"x": -338.3564,
"y": -109.3526 
},
{
 "id": "Pclo",
"x": 466.7559,
"y": 46.63836 
},
{
 "id": "Tacc1",
"x": 87.27299,
"y": -474.7397 
},
{
 "id": "Sep-02",
"x": 135.0587,
"y": -356.0291 
},
{
 "id": "Tpd52",
"x": 214.1674,
"y": -49.09786 
},
{
 "id": "Ube2n",
"x": 58.83179,
"y": -497.4064 
},
{
 "id": "Ywhae",
"x": -186.2198,
"y": -165.7433 
},
{
 "id": "Qk",
"x": -14.67671,
"y": -287.4322 
},
{
 "id": "Samhd1",
"x": -331.0128,
"y": -41.40884 
},
{
 "id": "Nf1",
"x": 175.2312,
"y": 572.6587 
},
{
 "id": "Tbc1d30",
"x": -47.44799,
"y": -189.138 
},
{
 "id": "Tmem87b",
"x": -108.6603,
"y": -144.9578 
},
{
 "id": "Tbc1d5",
"x": 298.1123,
"y": -124.7126 
},
{
 "id": "Mdn1",
"x": 12.24002,
"y":  65.2318 
},
{
 "id": "Tspan2",
"x": -6.420972,
"y": -61.91658 
},
{
 "id": "Slc35e2",
"x": 41.62548,
"y": 13.07088 
},
{
 "id": "Smad4",
"x": 151.6627,
"y": 141.5263 
},
{
 "id": "Tcf3",
"x": -444.4089,
"y": -137.1502 
},
{
 "id": "Mef2c",
"x":  214.666,
"y": 143.4172 
},
{
 "id": "Ttyh1",
"x": 274.1735,
"y": 362.4032 
},
{
 "id": "Sema6a",
"x": -202.3781,
"y": -171.0344 
},
{
 "id": "Nol4",
"x": -200.4018,
"y": -257.2935 
},
{
 "id": "Ralgps1",
"x": 138.4582,
"y": -229.3921 
},
{
 "id": "Tmf1",
"x": 196.6578,
"y": 33.33089 
},
{
 "id": "Taok1",
"x": 8.763847,
"y": -324.834 
},
{
 "id": "Socs6",
"x": 239.0123,
"y": -197.6223 
},
{
 "id": "Tmem245",
"x": -9.672008,
"y": 594.6245 
},
{
 "id": "Ubn1",
"x": 25.56112,
"y": -141.6953 
},
{
 "id": "Wars2",
"x": 228.0735,
"y": 418.5732 
},
{
 "id": "Tnf",
"x": 74.37238,
"y": 468.9534 
},
{
 "id": "Trp53inp1",
"x": 75.90713,
"y": -264.265 
},
{
 "id": "Sfrp1",
"x": 424.1576,
"y": -32.48331 
},
{
 "id": "Sapcd2",
"x": -15.62079,
"y": -220.4825 
},
{
 "id": "Tab2",
"x": 63.31794,
"y": -73.30919 
},
{
 "id": "Strip1",
"x": 209.8575,
"y": -342.2253 
},
{
 "id": "Slco5a1",
"x": 106.8983,
"y":   283.69 
},
{
 "id": "Tmem135",
"x": -79.41731,
"y": 1.934593 
},
{
 "id": "Spry2",
"x": -311.4231,
"y": -130.9142 
},
{
 "id": "Spry3",
"x": -345.0006,
"y": -216.8552 
},
{
 "id": "Spry4",
"x": -117.2782,
"y": 103.0335 
},
{
 "id": "Tmem43",
"x": 52.71261,
"y": -87.25899 
},
{
 "id": "Tmem179",
"x": 275.8577,
"y": 304.2399 
},
{
 "id": "Zfp9",
"x": 76.66553,
"y": -27.87519 
},
{
 "id": "Rragc",
"x": -20.88009,
"y": -318.5244 
},
{
 "id": "Mtf1",
"x": 68.66778,
"y": 362.6639 
},
{
 "id": "Pcmt1",
"x": -175.1291,
"y": -152.236 
},
{
 "id": "Ypel1",
"x":  145.158,
"y": -286.0365 
},
{
 "id": "Tnrc6a",
"x": 163.9048,
"y": -312.5725 
},
{
 "id": "Tnrc6c",
"x": -65.72339,
"y": -29.27351 
},
{
 "id": "Otud1",
"x": 80.91127,
"y": -300.4485 
},
{
 "id": "Xxylt1",
"x": -231.9424,
"y": -182.0121 
},
{
 "id": "Wdr44",
"x": 280.2124,
"y": -285.8409 
},
{
 "id": "Zbtb9",
"x": -190.2459,
"y": -269.8554 
},
{
 "id": "Rnf165",
"x": 443.1336,
"y": 55.18486 
},
{
 "id": "Tomm70a",
"x": 153.2814,
"y": -83.99836 
},
{
 "id": "Tns1",
"x": -371.8572,
"y": -276.6186 
},
{
 "id": "Zranb2",
"x": 111.6063,
"y": -31.80091 
},
{
 "id": "Sema6d",
"x": -120.3057,
"y": -317.8227 
},
{
 "id": "Zzz3",
"x": -8.140359,
"y": 387.1884 
},
{
 "id": "Zic2",
"x": 269.5022,
"y": -80.44266 
},
{
 "id": "Synj1",
"x": -5.492983,
"y": 41.44999 
},
{
 "id": "Thnsl1",
"x": -0.8490729,
"y": -360.9016 
},
{
 "id": "Srcin1",
"x": -4.997959,
"y":  56.2763 
},
{
 "id": "Vps37a",
"x": 42.10738,
"y": -257.1693 
},
{
 "id": "Wwtr1",
"x": -12.70878,
"y": -170.8944 
},
{
 "id": "Tbc1d12",
"x": -76.04344,
"y": -143.1944 
},
{
 "id": "Slc1a2",
"x":  399.298,
"y": -145.7724 
},
{
 "id": "Pgr",
"x": 86.09137,
"y": -163.0063 
},
{
 "id": "Ubap2l",
"x": -545.2703,
"y": -108.6194 
},
{
 "id": "Tbr1",
"x": -121.5068,
"y": -23.52878 
},
{
 "id": "Wdr92",
"x": -55.48863,
"y": 66.63595 
},
{
 "id": "Zdbf2",
"x": 112.5127,
"y": -120.8266 
},
{
 "id": "Smad7",
"x": -349.3756,
"y": -299.4688 
},
{
 "id": "Ube2k",
"x": 170.0049,
"y": -226.3359 
},
{
 "id": "Sox11",
"x": 318.6083,
"y": 201.7295 
},
{
 "id": "Rhoq",
"x": -40.64688,
"y": -252.5144 
},
{
 "id": "Unc5c",
"x": 86.81952,
"y":  37.6066 
},
{
 "id": "Tmem184b",
"x": -136.057,
"y": -173.914 
},
{
 "id": "Zkscan1",
"x": -37.38981,
"y": 29.94617 
},
{
 "id": "Ppig",
"x": -120.7694,
"y": -111.3945 
},
{
 "id": "Zdhhc20",
"x": 431.2936,
"y": -102.9195 
},
{
 "id": "Sos1",
"x": 41.87004,
"y": -298.5149 
},
{
 "id": "Stag1",
"x": 92.19165,
"y": -258.5468 
},
{
 "id": "Slc38a2",
"x": -21.08756,
"y": -346.2727 
},
{
 "id": "Zfp568",
"x": 357.7805,
"y": -116.0127 
},
{
 "id": "Tob1",
"x": -85.88917,
"y": -186.9452 
},
{
 "id": "Tmod2",
"x": 109.7995,
"y": -0.5866533 
},
{
 "id": "Vldlr",
"x": -333.2309,
"y": 309.2816 
},
{
 "id": "Sh3pxd2b",
"x": -96.4584,
"y":  -352.92 
},
{
 "id": "Zfp947",
"x": -135.5654,
"y": -276.1916 
},
{
 "id": "Sgpp1",
"x": -56.60214,
"y": 86.08972 
},
{
 "id": "Usp33",
"x": -185.6694,
"y": -114.0232 
},
{
 "id": "Xpo7",
"x": -7.838173,
"y": -506.5006 
},
{
 "id": "Zeb1",
"x": 451.4477,
"y": 134.0774 
},
{
 "id": "Tmem164",
"x": -236.4265,
"y": -207.952 
},
{
 "id": "Pgrmc2",
"x": 58.21604,
"y": -265.932 
},
{
 "id": "Zfp516",
"x": 450.8673,
"y": 76.75262 
},
{
 "id": "Zmym4",
"x": -102.1052,
"y": -243.779 
},
{
 "id": "Smad5",
"x": 244.7536,
"y":  356.719 
},
{
 "id": "Snx27",
"x": -572.361,
"y": -36.45665 
},
{
 "id": "Tmed5",
"x": 227.6217,
"y": 89.01491 
},
{
 "id": "Tmem255a",
"x": 482.8061,
"y": -118.1551 
},
{
 "id": "Siah2",
"x": 48.10341,
"y": 484.7805 
},
{
 "id": "Zbtb34",
"x": -47.56645,
"y": -440.7068 
},
{
 "id": "Zfp608",
"x": -117.7866,
"y": 41.90106 
},
{
 "id": "Sumf2",
"x": -33.03706,
"y": -177.6894 
},
{
 "id": "Txnrd3",
"x": -184.328,
"y": -195.9496 
},
{
 "id": "Smad3",
"x": 267.6743,
"y": 338.2832 
},
{
 "id": "Patz1",
"x": 194.7352,
"y": -53.43112 
},
{
 "id": "Zdhhc6",
"x": 133.9636,
"y": -249.522 
},
{
 "id": "Slc2a13",
"x": 143.2619,
"y": -66.25536 
},
{
 "id": "Vbp1",
"x": 133.1072,
"y": -111.6356 
},
{
 "id": "Ulk1",
"x": 95.44353,
"y": -204.0654 
},
{
 "id": "Cnih",
"x": -81.8727,
"y": 199.4869 
},
{
 "id": "ACVR1B",
"x": -93.47908,
"y": 11.71382 
},
{
 "id": "Acn9",
"x": 33.42295,
"y": -61.53673 
},
{
 "id": "Tug1",
"x": -142.1053,
"y": 217.1203 
},
{
 "id": "1600012H06Rik",
"x": -190.5994,
"y": 118.9341 
},
{
 "id": "1700017B05Rik",
"x": -50.6515,
"y": 227.7999 
},
{
 "id": "1700052N19Rik",
"x": 22.93398,
"y": 146.1846 
},
{
 "id": "2700081O15Rik",
"x": 114.9509,
"y": 194.2003 
},
{
 "id": "2700089E24Rik",
"x": -81.79604,
"y": 54.32338 
},
{
 "id": "4931406C07Rik",
"x": -150.3727,
"y": -40.83514 
},
{
 "id": "4931428F04Rik",
"x": -215.4534,
"y": 256.2734 
},
{
 "id": "4933411K20Rik",
"x": -217.4198,
"y": 94.56798 
},
{
 "id": "Abcc5",
"x":  72.7683,
"y": 49.27695 
},
{
 "id": "Abcg1",
"x": -39.06508,
"y": 181.8225 
},
{
 "id": "Apbb3",
"x": -87.60582,
"y": 33.46841 
},
{
 "id": "Csnk2a1",
"x": -90.52662,
"y": 182.8559 
},
{
 "id": "Actg1",
"x": -26.4313,
"y": 275.4113 
},
{
 "id": "Acvr1b",
"x": -239.8937,
"y": 25.71136 
},
{
 "id": "Adamts15",
"x": -159.1868,
"y":  204.185 
},
{
 "id": "Adra2a",
"x": -218.5545,
"y": 15.17818 
},
{
 "id": "Agap1",
"x": -105.8881,
"y": -18.61333 
},
{
 "id": "Ago3",
"x": 163.5499,
"y":  82.8053 
},
{
 "id": "D630045J12Rik",
"x": 37.70322,
"y": 135.7338 
},
{
 "id": "AI464131",
"x": -138.5706,
"y": -7.501049 
},
{
 "id": "Ddn",
"x": -135.899,
"y": 157.2103 
},
{
 "id": "Akt1",
"x": -130.2451,
"y": 302.2939 
},
{
 "id": "Nr6a1",
"x": -116.8553,
"y":  256.268 
},
{
 "id": "Igdcc3",
"x": -167.0078,
"y": 289.2408 
},
{
 "id": "Ankrd52",
"x": -102.3409,
"y": -58.69236 
},
{
 "id": "Dlc1",
"x": -126.6957,
"y": 277.6631 
},
{
 "id": "Dnajc27",
"x": 46.06346,
"y": 1.508626 
},
{
 "id": "Dnm3",
"x": 34.41218,
"y": 173.5161 
},
{
 "id": "Arc",
"x": 5.651843,
"y": 128.6132 
},
{
 "id": "Arhgap1",
"x": -162.9614,
"y": -54.17935 
},
{
 "id": "Dusp1",
"x": -177.6904,
"y":  236.494 
},
{
 "id": "Arid3b",
"x": -162.9173,
"y": 248.6233 
},
{
 "id": "Arl5a",
"x": -275.986,
"y": 91.98928 
},
{
 "id": "Itga4",
"x": -110.1819,
"y": -35.72357 
},
{
 "id": "Arpp21",
"x": -155.4818,
"y":  267.573 
},
{
 "id": "Atp2a2",
"x": -244.4967,
"y": 199.9275 
},
{
 "id": "Atp6v1b2",
"x": 144.2867,
"y": 240.0094 
},
{
 "id": "Epb4.1l1",
"x": -60.22256,
"y": 265.0209 
},
{
 "id": "Epb4.1l5",
"x": 49.55947,
"y": -14.72073 
},
{
 "id": "Kifc2",
"x": 105.0187,
"y": 125.6573 
},
{
 "id": "Slc8a2",
"x": -227.6741,
"y": 119.6199 
},
{
 "id": "Bach1",
"x": -270.4779,
"y": 153.8564 
},
{
 "id": "Bahcc1",
"x": 164.0319,
"y": 197.8497 
},
{
 "id": "Kpna1",
"x": -262.939,
"y": -13.9355 
},
{
 "id": "Esam",
"x": -181.5455,
"y": 213.1228 
},
{
 "id": "Braf",
"x": -162.3803,
"y": 223.4454 
},
{
 "id": "Bsg",
"x": -254.1783,
"y": 232.5726 
},
{
 "id": "Lnp",
"x": -84.21805,
"y":  161.025 
},
{
 "id": "Cacna1e",
"x": 118.8631,
"y": 51.29803 
},
{
 "id": "Cadm2",
"x": -96.75077,
"y": 336.8149 
},
{
 "id": "Ppme1",
"x": -223.3189,
"y": -4.084787 
},
{
 "id": "Cald1",
"x": 112.2158,
"y": 248.9076 
},
{
 "id": "Capns1",
"x": -207.9396,
"y": 156.0314 
},
{
 "id": "Car2",
"x": -23.66808,
"y": -73.21663 
},
{
 "id": "Brinp1",
"x": -105.6505,
"y": -3.258256 
},
{
 "id": "Cat",
"x": 74.28314,
"y": 169.2052 
},
{
 "id": "Ccdc127",
"x": -186.3635,
"y": 147.6665 
},
{
 "id": "Fndc3a",
"x": 72.85161,
"y": 106.3613 
},
{
 "id": "Map4k3",
"x": -156.1154,
"y": 313.2114 
},
{
 "id": "Ccnd1",
"x": 66.32003,
"y": 206.2358 
},
{
 "id": "Mar-09",
"x": -88.03688,
"y": 271.3029 
},
{
 "id": "Fras1",
"x": -282.1695,
"y": 22.94218 
},
{
 "id": "Mast2",
"x": -222.7691,
"y": 203.5779 
},
{
 "id": "Ctsb",
"x": -152.9741,
"y": 126.5325 
},
{
 "id": "Cd164",
"x": 90.38393,
"y": 145.9976 
},
{
 "id": "Frmd5",
"x": -30.5341,
"y": -41.72844 
},
{
 "id": "Tbc1d24",
"x":  74.3196,
"y": -2.41937 
},
{
 "id": "Celf5",
"x": -10.23563,
"y": 233.0574 
},
{
 "id": "Cep120",
"x": 177.5576,
"y":  46.6812 
},
{
 "id": "Gga3",
"x": -161.5166,
"y": -27.83204 
},
{
 "id": "Chd7",
"x": -38.81189,
"y": 250.0141 
},
{
 "id": "Chd9",
"x": 131.7191,
"y": 89.80988 
},
{
 "id": "Rbm33",
"x": -243.4996,
"y": 3.068512 
},
{
 "id": "Cldn12",
"x": -36.64326,
"y": 300.6827 
},
{
 "id": "Dnajc1",
"x": -208.3628,
"y":  112.718 
},
{
 "id": "Cnih4",
"x": -176.5772,
"y": 129.9047 
},
{
 "id": "Cnr1",
"x": 196.9826,
"y": 119.3698 
},
{
 "id": "Cntn2",
"x": -109.3188,
"y": 182.7415 
},
{
 "id": "Col4a2",
"x": 32.33835,
"y": 223.4963 
},
{
 "id": "Gpcpd1",
"x": 33.49855,
"y": 97.61846 
},
{
 "id": "Mycbp",
"x": -87.64461,
"y": 293.4631 
},
{
 "id": "Cpeb4",
"x": 34.42253,
"y": 52.74155 
},
{
 "id": "Gramd1b",
"x": -214.9991,
"y": 279.7282 
},
{
 "id": "Greb1l",
"x": -86.36386,
"y": 314.8196 
},
{
 "id": "Gria3",
"x": -160.7383,
"y": 111.5235 
},
{
 "id": "Crem",
"x":  158.998,
"y": 35.88727 
},
{
 "id": "Crk",
"x": -183.1666,
"y": 164.6605 
},
{
 "id": "Csrnp2",
"x": 79.64481,
"y": 216.7218 
},
{
 "id": "Gxylt1",
"x": -243.1162,
"y": 177.8455 
},
{
 "id": "Ndst3",
"x": -51.98907,
"y": 289.5099 
},
{
 "id": "Hic2",
"x": -105.5661,
"y": 200.0489 
},
{
 "id": "Nfxl1",
"x": -3.393809,
"y":   253.03 
},
{
 "id": "Pigw",
"x": -221.7574,
"y": 137.4157 
},
{
 "id": "Sema4f",
"x": -194.5958,
"y": 90.76695 
},
{
 "id": "Nova1",
"x": -72.28198,
"y": 234.8111 
},
{
 "id": "Ddx10",
"x": 69.89951,
"y": 67.07127 
},
{
 "id": "Ikbkg",
"x": -64.98408,
"y": 306.9904 
},
{
 "id": "Dmd",
"x": -77.00732,
"y": 254.7234 
},
{
 "id": "Usp47",
"x": -123.0472,
"y":   219.53 
},
{
 "id": "Lpgat1",
"x": -279.0284,
"y": 137.4978 
},
{
 "id": "Dnhd1",
"x": -42.13677,
"y": 211.8774 
},
{
 "id": "Donson",
"x": -71.69685,
"y": 183.4898 
},
{
 "id": "Dusp6",
"x": -258.1476,
"y": 32.81324 
},
{
 "id": "Dync1i2",
"x": -169.9551,
"y": 91.83417 
},
{
 "id": "Slc22a23",
"x": 90.62603,
"y": 163.2114 
},
{
 "id": "Eea1",
"x": -92.62798,
"y": 110.8507 
},
{
 "id": "Jph4",
"x":  116.372,
"y": 103.3763 
},
{
 "id": "Egln2",
"x": -177.0304,
"y":  267.668 
},
{
 "id": "Kcna1",
"x": 194.2878,
"y":  76.8576 
},
{
 "id": "Kcnc1",
"x": -124.4666,
"y": 201.6457 
},
{
 "id": "Eif2ak3",
"x": -122.9129,
"y": 168.6517 
},
{
 "id": "Kcnc2",
"x": -196.2643,
"y": 234.2355 
},
{
 "id": "Eif4ebp2",
"x": 44.71987,
"y": 153.0606 
},
{
 "id": "Eif4g2",
"x": -27.78101,
"y": 326.3931 
},
{
 "id": "Elp2",
"x": -145.8995,
"y":  39.2646 
},
{
 "id": "Kctd12b",
"x": 64.56296,
"y": 9.533111 
},
{
 "id": "Kctd21",
"x": -181.8149,
"y":  70.4583 
},
{
 "id": "Khsrp",
"x": -193.5577,
"y": 256.7147 
},
{
 "id": "Ephb3",
"x": -81.11132,
"y": 101.3563 
},
{
 "id": "Smg1",
"x": 157.7356,
"y": 173.0554 
},
{
 "id": "Pigs",
"x": 184.2974,
"y": 186.6381 
},
{
 "id": "Pik3ip1",
"x": -17.06523,
"y": 304.3847 
},
{
 "id": "Lcor",
"x": -113.2607,
"y": 320.1663 
},
{
 "id": "Lfng",
"x": 119.2541,
"y": 139.9961 
},
{
 "id": "Sowaha",
"x": -295.7639,
"y": 100.4712 
},
{
 "id": "Fam118a",
"x": -175.6164,
"y": 9.414773 
},
{
 "id": "Fam135a",
"x": 175.3963,
"y": 161.5584 
},
{
 "id": "Limd1",
"x": -132.9247,
"y": 118.2242 
},
{
 "id": "Fam171a1",
"x":  140.312,
"y": 191.2868 
},
{
 "id": "Fam175b",
"x": -128.365,
"y": 239.8686 
},
{
 "id": "Rdh10",
"x": 70.60028,
"y": 268.2184 
},
{
 "id": "Zfp664",
"x": -37.97164,
"y": -89.9231 
},
{
 "id": "Farp1",
"x": -237.8246,
"y": 104.0028 
},
{
 "id": "Stat3",
"x": -72.72127,
"y": 140.0593 
},
{
 "id": "Prickle1",
"x": -143.0893,
"y": 9.537313 
},
{
 "id": "Gpr63",
"x": -227.7612,
"y": -22.47909 
},
{
 "id": "Fgd4",
"x":  72.3423,
"y": 82.16442 
},
{
 "id": "Flna",
"x": 6.526368,
"y": -110.1341 
},
{
 "id": "Flywch1",
"x":  105.251,
"y":  79.2784 
},
{
 "id": "Syt5",
"x": -105.2798,
"y": -92.30489 
},
{
 "id": "Ptgds",
"x": -218.1462,
"y": 34.36788 
},
{
 "id": "Pdgfrb",
"x": -101.6084,
"y": 129.5624 
},
{
 "id": "Tbc1d14",
"x": 59.63929,
"y": 93.94766 
},
{
 "id": "Fut9",
"x": 16.05118,
"y": 229.1533 
},
{
 "id": "Pxdn",
"x": 111.8297,
"y": 155.9621 
},
{
 "id": "Gabra6",
"x": -152.5815,
"y": 180.0535 
},
{
 "id": "Gabrb2",
"x": -7.214374,
"y": 135.6519 
},
{
 "id": "Gad1",
"x": -28.56129,
"y":  105.107 
},
{
 "id": "Rab11fip4",
"x": -285.4161,
"y": 174.1552 
},
{
 "id": "Sec14l1",
"x": 152.5214,
"y": 95.42884 
},
{
 "id": "Gba2",
"x": -119.2561,
"y": 133.0075 
},
{
 "id": "Mnt",
"x": -30.18176,
"y": 233.6753 
},
{
 "id": "Nrp2",
"x": 86.43571,
"y": 96.35926 
},
{
 "id": "Gnal",
"x": -25.43036,
"y": 123.0962 
},
{
 "id": "Mtf2",
"x": -108.2723,
"y": 297.6849 
},
{
 "id": "Gpr137",
"x": 15.95997,
"y": 206.3408 
},
{
 "id": "Rnf213",
"x": 94.64534,
"y": 261.1774 
},
{
 "id": "Rnf5",
"x": 91.00749,
"y": 231.8011 
},
{
 "id": "Naa40",
"x": -101.5503,
"y": 165.3392 
},
{
 "id": "Grik2",
"x": 171.4463,
"y": 123.6264 
},
{
 "id": "Rpia",
"x": -203.8027,
"y": 194.6594 
},
{
 "id": "Gtf3c2",
"x": 117.9175,
"y": 214.6353 
},
{
 "id": "Sned1",
"x": -73.42698,
"y": -60.39452 
},
{
 "id": "Ncor1",
"x": -181.7268,
"y": 309.5057 
},
{
 "id": "Slc4a7",
"x": -223.1005,
"y": 180.2504 
},
{
 "id": "Scara3",
"x": 60.76783,
"y": 229.6557 
},
{
 "id": "Scn8a",
"x": -23.12283,
"y": 216.4075 
},
{
 "id": "Tub",
"x": -20.30329,
"y": 254.9844 
},
{
 "id": "Hoxb4",
"x": -223.121,
"y": -41.70082 
},
{
 "id": "Sema4g",
"x": 40.36824,
"y": 116.5145 
},
{
 "id": "Hr",
"x": 187.7023,
"y": 141.9881 
},
{
 "id": "Nol8",
"x": 102.0159,
"y": 178.5415 
},
{
 "id": "Nr2e1",
"x": -258.1762,
"y": 78.51005 
},
{
 "id": "Vsnl1",
"x": 47.92695,
"y": 216.0053 
},
{
 "id": "Nras",
"x": -230.5343,
"y": 78.91037 
},
{
 "id": "Sfmbt1",
"x": 29.79386,
"y": 78.88182 
},
{
 "id": "Igf1r",
"x": 27.15912,
"y": 192.9809 
},
{
 "id": "Sptbn2",
"x": -70.68503,
"y": 282.3648 
},
{
 "id": "Usp32",
"x": 53.28817,
"y": 18.42251 
},
{
 "id": "Nup35",
"x": -68.36456,
"y":  163.031 
},
{
 "id": "Srgap3",
"x": 149.6811,
"y":  53.8516 
},
{
 "id": "Piga",
"x": 55.00841,
"y": 285.1981 
},
{
 "id": "Zfp740",
"x": -96.15826,
"y": -46.35996 
},
{
 "id": "Ppargc1b",
"x": 1.600379,
"y": 219.0968 
},
{
 "id": "Msra",
"x": -238.5451,
"y": 253.0392 
},
{
 "id": "Skil",
"x": -203.2592,
"y":   47.498 
},
{
 "id": "Slc15a2",
"x": 29.09671,
"y": -44.97354 
},
{
 "id": "Pqlc2",
"x": 130.5612,
"y": 70.48133 
},
{
 "id": "Otud5",
"x": -145.3099,
"y": -79.08129 
},
{
 "id": "Slc22a6",
"x": -81.47097,
"y":   87.371 
},
{
 "id": "Slc25a23",
"x": -91.59508,
"y": 235.6236 
},
{
 "id": "Slc25a4",
"x": -115.8015,
"y": 151.3427 
},
{
 "id": "Jam2",
"x": -83.34496,
"y": 124.8324 
},
{
 "id": "Slc29a3",
"x": -139.0272,
"y": 138.3179 
},
{
 "id": "Prrc2c",
"x": 39.25792,
"y":  242.114 
},
{
 "id": "Slc2a6",
"x": -202.0951,
"y": 135.7545 
},
{
 "id": "Slc35a4",
"x": -50.36229,
"y": 324.8796 
},
{
 "id": "Pbrm1",
"x": 12.11971,
"y": 246.9319 
},
{
 "id": "Kcnj10",
"x": -159.9826,
"y": 78.39518 
},
{
 "id": "Pcgf3",
"x": -147.9294,
"y": 96.93314 
},
{
 "id": "Kif1a",
"x": -42.77991,
"y":  270.624 
},
{
 "id": "Pld3",
"x": -164.6454,
"y": 143.4848 
},
{
 "id": "Kif21b",
"x": 80.02509,
"y": 246.7499 
},
{
 "id": "Snx5",
"x": 36.94908,
"y": -22.98098 
},
{
 "id": "Klf8",
"x": -282.2859,
"y": 45.18362 
},
{
 "id": "Syncrip",
"x": -296.4382,
"y": 55.73172 
},
{
 "id": "Smcr8",
"x": 89.95575,
"y": 193.6639 
},
{
 "id": "Zfp12",
"x": 13.25122,
"y": 93.12975 
},
{
 "id": "Tgfbr1",
"x": 109.5139,
"y": 67.54871 
},
{
 "id": "Snx30",
"x": -95.05168,
"y": 146.1948 
},
{
 "id": "Thrsp",
"x": -70.15892,
"y": 336.5029 
},
{
 "id": "Stat2",
"x": -257.3674,
"y": 123.9232 
},
{
 "id": "Stk35",
"x": -138.755,
"y": 54.55398 
},
{
 "id": "Ubxn4",
"x": -80.38914,
"y": 72.73073 
},
{
 "id": "Srek1",
"x": -166.2746,
"y": 169.5652 
},
{
 "id": "Tmem2",
"x": -252.3385,
"y":  160.685 
},
{
 "id": "Ylpm1",
"x": -286.5702,
"y": 120.3827 
},
{
 "id": "Tram1l1",
"x": 117.9384,
"y": 30.15544 
},
{
 "id": "Psd3",
"x": -136.6916,
"y":  327.886 
},
{
 "id": "Ssh1",
"x": -98.13218,
"y": 253.3607 
},
{
 "id": "Ppm1e",
"x": -201.7149,
"y": 213.7671 
},
{
 "id": "Tor1aip2",
"x": -202.9138,
"y": 74.91155 
},
{
 "id": "Tmem194",
"x": -134.4445,
"y": 72.48582 
},
{
 "id": "Slc20a1",
"x": -152.8997,
"y": 156.7448 
},
{
 "id": "Stx17",
"x": -137.7978,
"y": 259.0413 
},
{
 "id": "Zkscan2",
"x": -107.0808,
"y": 276.0189 
},
{
 "id": "Stx3",
"x": -25.02486,
"y": -57.17153 
},
{
 "id": "Thbs1",
"x": -181.7924,
"y": 104.2196 
},
{
 "id": "Rock2",
"x": -256.7488,
"y": 101.8939 
},
{
 "id": "Maneal",
"x": -186.5816,
"y": 184.1552 
},
{
 "id": "Rnf167",
"x": -181.6088,
"y": 51.79564 
},
{
 "id": "Psme4",
"x":  22.1478,
"y": 124.6912 
},
{
 "id": "Prdm1",
"x": -266.2789,
"y": 187.3957 
},
{
 "id": "Zfp641",
"x": 75.99888,
"y": 120.5838 
},
{
 "id": "Pgrmc1",
"x": 159.9753,
"y": 220.2363 
},
{
 "id": "Zfp644",
"x": 123.0312,
"y": 233.4315 
},
{
 "id": "Mtpn",
"x": -192.6708,
"y": 286.5182 
},
{
 "id": "Tgs1",
"x": -152.7406,
"y": 64.23789 
},
{
 "id": "Tmem214",
"x": -173.1437,
"y": 194.0389 
},
{
 "id": "Syt11",
"x": -143.2763,
"y": 195.8726 
},
{
 "id": "Zfp248",
"x": 162.0501,
"y": 18.77101 
},
{
 "id": "Serf2",
"x": 80.39821,
"y": -39.92807 
},
{
 "id": "Zfp354b",
"x": -148.4481,
"y": -60.95867 
},
{
 "id": "Zfp462",
"x": -145.4002,
"y":   287.34 
},
{
 "id": "Zfp318",
"x": -44.24078,
"y": 115.6129 
},
{
 "id": "Rnf44",
"x": -64.41473,
"y": 213.6381 
},
{
 "id": "Pnkd",
"x": -267.6559,
"y": 211.5575 
},
{
 "id": "Nid1",
"x": 15.19837,
"y": 110.0203 
},
{
 "id": "Rdx",
"x": 59.51948,
"y": 248.5271 
},
{
 "id": "Syn3",
"x": -243.9724,
"y": 139.3033 
},
{
 "id": "Usp45",
"x": 51.06832,
"y": 171.6144 
},
{
 "id": "Trim6",
"x": 45.47558,
"y": 264.4817 
},
{
 "id": "Rffl",
"x": -56.92212,
"y": 245.3857 
},
{
 "id": "Slitrk4",
"x": -99.82784,
"y": 215.5883 
},
{
 "id": "Trib2",
"x": -19.23864,
"y": -89.1361 
},
{
 "id": "Mtmr4",
"x": 124.4766,
"y": 119.1191 
},
{
 "id": "Stim1",
"x": 121.0433,
"y": 172.7744 
},
{
 "id": "Slc6a8",
"x": -266.9264,
"y": 8.021949 
},
{
 "id": "Patl1",
"x": -233.7965,
"y":  222.284 
},
{
 "id": "Trps1",
"x": -81.26958,
"y": -73.21825 
},
{
 "id": "Slitrk5",
"x": -178.5254,
"y": 32.51442 
},
{
 "id": "Zscan22",
"x": -264.7458,
"y": 52.89636 
},
{
 "id": "Zfp174",
"x": 138.2815,
"y": 167.9158 
},
{
 "id": "Wdtc1",
"x": 25.42765,
"y": 302.9269 
},
{
 "id": "Zc3h11a",
"x":   64.025,
"y": 153.6351 
},
{
 "id": "Zfp280b",
"x": -137.924,
"y":  24.9173 
},
{
 "id": "Zfp109",
"x": -232.8969,
"y": 49.94258 
},
{
 "id": "Sacm1l",
"x": -216.4994,
"y": 233.1143 
},
{
 "id": "Nlk",
"x": -81.77334,
"y": 217.8516 
},
{
 "id": "Zdhhc24",
"x": 46.01751,
"y": -42.28813 
},
{
 "id": "Sh2b3",
"x": -228.8987,
"y": 157.3562 
},
{
 "id": "Ubap2",
"x": -110.1148,
"y": 233.1025 
},
{
 "id": "Xkr8",
"x": 34.30463,
"y": 285.5098 
},
{
 "id": "Unc80",
"x": 3.570948,
"y": 288.5595 
},
{
 "id": "Zswim5",
"x": -146.7361,
"y": 237.2437 
},
{
 "id": "Srrm4",
"x": 136.9678,
"y": 211.3557 
},
{
 "id": "Zfp583",
"x": 73.78634,
"y": 187.0895 
},
{
 "id": "Tenm2",
"x": -216.7451,
"y": 62.77061 
},
{
 "id": "Slc25a18",
"x": -9.862421,
"y": 277.9424 
},
{
 "id": "Tubb4a",
"x":   164.74,
"y": 143.8558 
},
{
 "id": "Ptpru",
"x":  -56.312,
"y": 197.7559 
},
{
 "id": "Vav3",
"x": 26.14786,
"y": 257.5086 
},
{
 "id": "Slc2a3",
"x": -203.6033,
"y": 173.9275 
} 
] 
}
