# Supplementary material for: Reciprocal Changes in miRNA Expression with Pigmentation and Decreased Proliferation Induced in Mouse B16F1 Melanoma Cells by l-Tyrosine and 5-Bromo-2′-Deoxyuridine
Source: Int J Mol Sci. 2021 Feb 5;22(4):1591. doi: 10.3390/ijms22041591 (PMC7914888; doi:10.3390/ijms22041591)
Supplement: Supplementary file 1 [file ijms-22-01591-s001.zip › Networks and Funtional enrichment KEGG/Network miRNAs-mRNAs_L-Tyr_Brd-dU/mirnet_enrichment.csv]

Pathway	Total	Expected	Hits	Pval	stringsAsFactor
Hepatitis B	146	8.1	32	1.07e-11	FALSE
Chronic myeloid leukemia	73	4.05	22	2.58e-11	FALSE
FoxO signaling pathway	134	7.44	30	2.73e-11	FALSE
Pathways in cancer	397	22	54	4.31e-10	FALSE
Pancreatic cancer	66	3.66	18	1.02e-08	FALSE
Chagas disease (American trypanosomiasis)	103	5.72	20	7.06e-07	FALSE
Proteoglycans in cancer	205	11.4	30	8.59e-07	FALSE
Hippo signaling pathway	154	8.55	25	1.03e-06	FALSE
Prostate cancer	89	4.94	18	1.37e-06	FALSE
Colorectal cancer	64	3.55	15	1.48e-06	FALSE
Glioma	65	3.61	15	1.83e-06	FALSE
HTLV-I infection	281	15.6	36	1.84e-06	FALSE
MAPK signaling pathway	253	14	32	9.21e-06	FALSE
MicroRNAs in cancer	276	15.3	33	2.19e-05	FALSE
mTOR signaling pathway	61	3.39	13	2.25e-05	FALSE
Acute myeloid leukemia	57	3.16	12	5.29e-05	FALSE
Jak-STAT signaling pathway	161	8.94	22	7.4e-05	FALSE
Renal cell carcinoma	68	3.77	13	7.54e-05	FALSE
Inflammatory bowel disease (IBD)	59	3.27	12	7.57e-05	FALSE
Axon guidance	129	7.16	19	8.25e-05	FALSE
Melanoma	71	3.94	13	0.00012	FALSE
Toxoplasmosis	113	6.27	17	0.000149	FALSE
Osteoclast differentiation	126	6.99	18	0.000188	FALSE
Non-small cell lung cancer	56	3.11	11	0.000208	FALSE
TGF-beta signaling pathway	85	4.72	14	0.000215	FALSE
Small cell lung cancer	85	4.72	14	0.000215	FALSE
Signaling pathways regulating pluripotency of stem cells	140	7.77	19	0.000249	FALSE
Bladder cancer	41	2.28	9	0.000328	FALSE
Wnt signaling pathway	144	7.99	19	0.000359	FALSE
Endometrial cancer	52	2.89	10	0.000482	FALSE
Measles	137	7.6	18	0.000537	FALSE
Chemokine signaling pathway	197	10.9	23	0.000547	FALSE
Glutamatergic synapse	115	6.38	16	0.000572	FALSE
Prolactin signaling pathway	74	4.11	12	0.000696	FALSE
Rap1 signaling pathway	214	11.9	24	0.000749	FALSE
Leishmaniasis	65	3.61	11	0.000798	FALSE
HIF-1 signaling pathway	109	6.05	15	0.000947	FALSE
Phospholipase D signaling pathway	144	7.99	18	0.000976	FALSE
Neurotrophin signaling pathway	122	6.77	16	0.0011	FALSE
Bacterial invasion of epithelial cells	78	4.33	12	0.00113	FALSE
Focal adhesion	208	11.5	23	0.00116	FALSE
Retrograde endocannabinoid signaling	103	5.72	14	0.00157	FALSE
PI3K-Akt signaling pathway	351	19.5	33	0.00193	FALSE
Thyroid hormone signaling pathway	117	6.49	15	0.00196	FALSE
Insulin signaling pathway	141	7.83	17	0.00199	FALSE
Influenza A	171	9.49	19	0.00289	FALSE
ErbB signaling pathway	87	4.83	12	0.00293	FALSE
cAMP signaling pathway	198	11	21	0.00313	FALSE
Central carbon metabolism in cancer	66	3.66	10	0.00321	FALSE
Progesterone-mediated oocyte maturation	88	4.88	12	0.00323	FALSE
Sphingolipid signaling pathway	124	6.88	15	0.00347	FALSE
Fc epsilon RI signaling pathway	67	3.72	10	0.00359	FALSE
Malaria	49	2.72	8	0.00511	FALSE
T cell receptor signaling pathway	105	5.83	13	0.00518	FALSE
Nicotine addiction	40	2.22	7	0.00585	FALSE
Cytokine-cytokine receptor interaction	264	14.7	25	0.00602	FALSE
Adipocytokine signaling pathway	72	4	10	0.00607	FALSE
Hypertrophic cardiomyopathy (HCM)	84	4.66	11	0.00643	FALSE
Oxytocin signaling pathway	158	8.77	17	0.00649	FALSE
Hepatitis C	136	7.55	15	0.00821	FALSE
Insulin resistance	111	6.16	13	0.00826	FALSE
Dilated cardiomyopathy	88	4.88	11	0.0091	FALSE
Cell cycle	125	6.94	14	0.0092	FALSE
Transcriptional misregulation in cancer	177	9.82	18	0.0092	FALSE
Cholinergic synapse	113	6.27	13	0.00955	FALSE
Choline metabolism in cancer	101	5.61	12	0.0098	FALSE
Long-term potentiation	66	3.66	9	0.0102	FALSE
Dorso-ventral axis formation	25	1.39	5	0.0109	FALSE
AMPK signaling pathway	129	7.16	14	0.012	FALSE
cGMP-PKG signaling pathway	172	9.55	17	0.0146	FALSE
Regulation of actin cytoskeleton	217	12	20	0.0174	FALSE
Mucin type O-Glycan biosynthesis	28	1.55	5	0.0175	FALSE
TNF signaling pathway	110	6.11	12	0.0185	FALSE
B cell receptor signaling pathway	73	4.05	9	0.019	FALSE
Estrogen signaling pathway	98	5.44	11	0.0194	FALSE
Type II diabetes mellitus	50	2.78	7	0.0195	FALSE
Thyroid cancer	29	1.61	5	0.0203	FALSE
Endocytosis	278	15.4	24	0.0204	FALSE
Adherens junction	74	4.11	9	0.0206	FALSE
Amyotrophic lateral sclerosis (ALS)	52	2.89	7	0.0238	FALSE
Toll-like receptor signaling pathway	101	5.61	11	0.0238	FALSE
GABAergic synapse	89	4.94	10	0.0251	FALSE
Circadian rhythm	31	1.72	5	0.0265	FALSE
Salmonella infection	78	4.33	9	0.028	FALSE
Platelet activation	131	7.27	13	0.0295	FALSE
Epstein-Barr virus infection	215	11.9	19	0.0296	FALSE
Amoebiasis	118	6.55	12	0.0302	FALSE
Natural killer cell mediated cytotoxicity	119	6.61	12	0.032	FALSE
Amphetamine addiction	68	3.77	8	0.0337	FALSE
Apoptosis	81	4.5	9	0.0347	FALSE
Glycerophospholipid metabolism	94	5.22	10	0.035	FALSE
Rheumatoid arthritis	82	4.55	9	0.0372	FALSE
Phosphatidylinositol signaling system	97	5.38	10	0.0421	FALSE
Glycosylphosphatidylinositol(GPI)-anchor biosynthesis	25	1.39	4	0.0469	FALSE
Glycosphingolipid biosynthesis - globo series	15	0.833	3	0.0469	FALSE
Sphingolipid metabolism	48	2.66	6	0.0482	FALSE
Gastric acid secretion	73	4.05	8	0.0483	FALSE
Long-term depression	61	3.39	7	0.0509	FALSE
Ras signaling pathway	230	12.8	19	0.0529	FALSE
Synaptic vesicle cycle	62	3.44	7	0.0547	FALSE
