# Supplementary material for: Reciprocal Changes in miRNA Expression with Pigmentation and Decreased Proliferation Induced in Mouse B16F1 Melanoma Cells by l-Tyrosine and 5-Bromo-2′-Deoxyuridine
Source: Int J Mol Sci. 2021 Feb 5;22(4):1591. doi: 10.3390/ijms22041591 (PMC7914888; doi:10.3390/ijms22041591)
Supplement: Supplementary file 1 [file ijms-22-01591-s001.zip › Networks and Funtional enrichment KEGG/Network miRNAs-mRNAs_L-Tyr_Brd-dU/mirnet_mir_gene.csv]

mirnet	mir_id	mir_acc	symbol	embl	entrez	lowthexps	experiment	pmid	mirtarbase	tarbase	mirecords	tissue
mirnet-mmu-101	mmu-mir-335-3p	MIMAT0004704	Pkib	ENSMUSG00000019876	18768	NO	HITS-CLIP	25083871	1	0	0	Unspecified
mirnet-mmu-278	mmu-mir-320-3p	MIMAT0000666	Fosl2	ENSMUSG00000029135	14284	NO	HITS-CLIP	23142080	1	0	0	Unspecified
mirnet-mmu-408	mmu-mir-455-3p	MIMAT0003742	Zfp354a	ENSMUSG00000020364	21408	NO	HITS-CLIP	23142080	1	0	0	Unspecified
mirnet-mmu-414	mmu-mir-335-3p	MIMAT0004704	Zfp354a	ENSMUSG00000020364	21408	NO	HITS-CLIP	23142080	1	0	0	Unspecified
mirnet-mmu-472	mmu-mir-221-3p	MIMAT0000669	Fgl2	ENSMUSG00000039899	14190	NO	HITS-CLIP	23142080	1	0	0	Unspecified
mirnet-mmu-473	mmu-mir-211-5p	MIMAT0000668	Fgl2	ENSMUSG00000039899	14190	NO	HITS-CLIP	25083871	1	0	0	Unspecified
mirnet-mmu-499	mmu-mir-26a-5p	MIMAT0000533	Kpna2	ENSMUSG00000018362	16647	NO	HITS-CLIP	23142080	1	0	0	Unspecified
mirnet-mmu-560	mmu-mir-27b-3p	MIMAT0000126	Ccl9	ENSMUSG00000019122	20308	NO	HITS-CLIP	21258322	1	0	0	Unspecified
mirnet-mmu-693	mmu-mir-26a-5p	MIMAT0000533	Ncan	ENSMUSG00000002341	13004	NO	Sequencing	19536157	1	1	0	Unspecified
mirnet-mmu-708	mmu-mir-21a-5p	MIMAT0000530	Gt(ROSA)26Sor	ENSMUSG00000086429		YES	Immunohistochemistry//Luciferase assay//qRT-PCR//Southern blot	23238710	1	0	0	Unspecified
mirnet-mmu-756	mmu-mir-320-3p	MIMAT0000666	Itga9	ENSMUSG00000039115	104099	NO	HITS-CLIP	25083871	1	0	0	Unspecified
mirnet-mmu-835	mmu-mir-484	MIMAT0003127	Ubp1	ENSMUSG00000009741	22221	NO	HITS-CLIP	25083871	1	0	0	Unspecified
mirnet-mmu-842	mmu-mir-211-5p	MIMAT0000668	Ubp1	ENSMUSG00000009741	22221	NO	HITS-CLIP	25083871	1	0	0	Unspecified
mirnet-mmu-845	mmu-mir-484	MIMAT0003127	Ubp1	ENSMUSG00000009741	22221	NO	HITS-CLIP	21258322	1	0	0	Unspecified
mirnet-mmu-931	mmu-mir-335-3p	MIMAT0004704	Tes	ENSMUSG00000029552	21753	NO	HITS-CLIP	25083871	1	0	0	Unspecified
mirnet-mmu-949	mmu-mir-27b-3p	MIMAT0000126	Cxcr2	ENSMUSG00000026180	12765	NO	HITS-CLIP	21258322	1	0	0	Unspecified
mirnet-mmu-1001	mmu-mir-30d-5p	MIMAT0000515	Il18r1	ENSMUSG00000026070	16182	NO	HITS-CLIP	25083871	1	0	0	Unspecified
mirnet-mmu-1002	mmu-mir-30d-5p	MIMAT0000515	Il18r1	ENSMUSG00000026070	16182	NO	HITS-CLIP	23597149	1	0	0	Unspecified
mirnet-mmu-1066	mmu-mir-221-3p	MIMAT0000669	Six4	ENSMUSG00000034460	20474	NO	HITS-CLIP	21258322	1	0	0	Unspecified
mirnet-mmu-1081	mmu-mir-30d-5p	MIMAT0000515	Six4	ENSMUSG00000034460	20474	NO	HITS-CLIP	25083871	1	0	0	Unspecified
mirnet-mmu-1085	mmu-mir-221-3p	MIMAT0000669	Six4	ENSMUSG00000034460	20474	NO	HITS-CLIP	25083871	1	0	0	Unspecified
mirnet-mmu-1096	mmu-mir-221-3p	MIMAT0000669	Six4	ENSMUSG00000034460	20474	NO	HITS-CLIP	23597149	1	0	0	Unspecified
mirnet-mmu-1259	mmu-mir-27b-3p	MIMAT0000126	Neurod6	ENSMUSG00000037984	11922	NO	HITS-CLIP	25083871	1	0	0	Unspecified
mirnet-mmu-1261	mmu-mir-27b-3p	MIMAT0000126	Neurod6	ENSMUSG00000037984	11922	NO	HITS-CLIP	23597149	1	0	0	Unspecified
mirnet-mmu-1264	mmu-mir-27b-3p	MIMAT0000126	Neurod6	ENSMUSG00000037984	11922	NO	HITS-CLIP	21258322	1	0	0	Unspecified
mirnet-mmu-1326	mmu-mir-501-3p	MIMAT0003509	Sin3a	ENSMUSG00000042557	20466	NO	HITS-CLIP	21258322	1	0	0	Unspecified
mirnet-mmu-1393	mmu-mir-365-3p	MIMAT0000711	Cpd	ENSMUSG00000020841	12874	NO	HITS-CLIP	23142080	1	0	0	Unspecified
mirnet-mmu-1398	mmu-mir-320-3p	MIMAT0000666	Cpd	ENSMUSG00000020841	12874	NO	HITS-CLIP	25083871	1	0	0	Unspecified
mirnet-mmu-1530	mmu-mir-1249-3p	MIMAT0010560	Tnfsf10	ENSMUSG00000039304	22035	NO	HITS-CLIP	21258322	1	0	0	Unspecified
mirnet-mmu-1888	mmu-mir-103-3p	MIMAT0000546	Klc1	ENSMUSG00000021288	16593	NO	HITS-CLIP	21258322	1	1	0	Unspecified
mirnet-mmu-1896	mmu-mir-103-3p	MIMAT0000546	Klc1	ENSMUSG00000021288	16593	NO	HITS-CLIP	23597149	1	1	0	Unspecified
mirnet-mmu-1984	mmu-mir-335-3p	MIMAT0004704	Zfp92	ENSMUSG00000031374	22754	NO	HITS-CLIP	25083871	1	0	0	Unspecified
mirnet-mmu-2012	mmu-mir-335-3p	MIMAT0004704	Zfp92	ENSMUSG00000031374	22754	NO	HITS-CLIP	23142080	1	0	0	Unspecified
mirnet-mmu-2083	mmu-let-7e-5p	MIMAT0000524	Meis2	ENSMUSG00000027210	17536	NO	HITS-CLIP	23142080	1	0	0	Unspecified
mirnet-mmu-2092	mmu-mir-335-3p	MIMAT0004704	Meis2	ENSMUSG00000027210	17536	NO	HITS-CLIP	23142080	1	0	0	Unspecified
mirnet-mmu-2164	mmu-mir-335-3p	MIMAT0004704	Nnt	ENSMUSG00000025453	18115	NO	HITS-CLIP	23142080	1	0	0	Unspecified
mirnet-mmu-2228	mmu-mir-221-3p	MIMAT0000669	Gata5	ENSMUSG00000015627	14464	NO	HITS-CLIP	21258322	1	0	0	Unspecified
mirnet-mmu-2263	mmu-mir-320-3p	MIMAT0000666	Sf1	ENSMUSG00000024949	22668	YES	Flow cytometry//Luciferase assay//Western blot//qRT-PCR//Immunohistochemistry	24828505	1	0	0	Unspecified
mirnet-mmu-2269	mmu-let-7e-5p	MIMAT0000524	Nup214	ENSMUSG00000001855	227720	NO	HITS-CLIP	21258322	1	0	0	Unspecified
mirnet-mmu-2329	mmu-mir-221-3p	MIMAT0000669	Arvcf	ENSMUSG00000098615	11877	NO	HITS-CLIP	21258322	1	0	0	Unspecified
mirnet-mmu-2330	mmu-mir-221-3p	MIMAT0000669	Arvcf	ENSMUSG00000000325	11877	NO	HITS-CLIP	21258322	1	0	0	Unspecified
mirnet-mmu-2363	mmu-mir-221-3p	MIMAT0000669	Arvcf	ENSMUSG00000098615	11877	NO	HITS-CLIP	25083871	1	0	0	Unspecified
mirnet-mmu-2364	mmu-mir-221-3p	MIMAT0000669	Arvcf	ENSMUSG00000000325	11877	NO	HITS-CLIP	25083871	1	0	0	Unspecified
mirnet-mmu-2524	mmu-mir-193b-3p	MIMAT0004859	Kif15	ENSMUSG00000036768	209737	NO	HITS-CLIP	21258322	1	0	0	Unspecified
mirnet-mmu-2627	mmu-mir-335-3p	MIMAT0004704	Tmem38b	ENSMUSG00000028420	52076	NO	HITS-CLIP	21258322	1	0	0	Unspecified
mirnet-mmu-2648	mmu-mir-335-3p	MIMAT0004704	Tmem38b	ENSMUSG00000028420	52076	NO	HITS-CLIP	23597149	1	0	0	Unspecified
mirnet-mmu-2721	mmu-mir-335-3p	MIMAT0004704	Cdc23	ENSMUSG00000024370	52563	NO	HITS-CLIP	23142080	1	0	0	Unspecified
mirnet-mmu-2831	mmu-mir-501-3p	MIMAT0003509	Rdh1	ENSMUSG00000089789	107605	NO	HITS-CLIP	23142080	1	0	0	Unspecified
mirnet-mmu-2869	mmu-mir-335-5p	MIMAT0000766	Tcaim	ENSMUSG00000046603	382117	NO	HITS-CLIP	21258322	1	0	0	Unspecified
mirnet-mmu-2899	mmu-mir-484	MIMAT0003127	Tmem201	ENSMUSG00000044700	230917	NO	HITS-CLIP	21258322	1	0	0	Unspecified
mirnet-mmu-2952	mmu-mir-26a-5p	MIMAT0000533	Nus1	ENSMUSG00000023068	52014	NO	HITS-CLIP	25083871	1	1	0	Unspecified
mirnet-mmu-3194	mmu-mir-335-5p	MIMAT0000766	Rhag	ENSMUSG00000023926	19743	NO	HITS-CLIP	21258322	1	0	0	Unspecified
mirnet-mmu-3296	mmu-mir-455-3p	MIMAT0003742	Chchd2	ENSMUSG00000070493	433806	NO	HITS-CLIP	25083871	1	0	0	Unspecified
mirnet-mmu-3297	mmu-mir-455-3p	MIMAT0003742	Chchd2	ENSMUSG00000070493	14004	NO	HITS-CLIP	25083871	1	0	0	Unspecified
mirnet-mmu-3440	mmu-mir-144-3p	MIMAT0000156	Ptp4a3	ENSMUSG00000059895	19245	NO	HITS-CLIP	21258322	1	0	0	Unspecified
mirnet-mmu-3594	mmu-mir-335-3p	MIMAT0004704	Coch	ENSMUSG00000052270	14289	NO	HITS-CLIP	25083871	1	0	0	Unspecified
mirnet-mmu-3596	mmu-mir-335-3p	MIMAT0004704	Fpr2	ENSMUSG00000024750	22682	NO	HITS-CLIP	23142080	1	0	0	Unspecified
mirnet-mmu-4045	mmu-mir-335-5p	MIMAT0000766	Ran	ENSMUSG00000028435	11828	NO	HITS-CLIP	21258322	1	0	0	Unspecified
mirnet-mmu-4046	mmu-mir-335-5p	MIMAT0000766	Ran	ENSMUSG00000028435	11828	NO	HITS-CLIP	21258322	1	0	0	Unspecified
mirnet-mmu-4070	mmu-mir-484	MIMAT0003127	Cx3cr1	ENSMUSG00000052336	13051	NO	HITS-CLIP	21258322	1	0	0	Unspecified
mirnet-mmu-4079	mmu-mir-211-5p	MIMAT0000668	Mrpl41	ENSMUSG00000079349	17141	NO	HITS-CLIP	21258322	1	0	0	Unspecified
mirnet-mmu-4224	mmu-mir-335-3p	MIMAT0004704	Prkaa2	ENSMUSG00000038205	108097	NO	HITS-CLIP	23142080	1	0	0	Unspecified
mirnet-mmu-4225	mmu-mir-335-5p	MIMAT0000766	Prkaa2	ENSMUSG00000038205	108097	NO	HITS-CLIP	23142080	1	1	0	Unspecified
mirnet-mmu-4286	mmu-mir-211-5p	MIMAT0000668	Rs1	ENSMUSG00000031293	20147	NO	HITS-CLIP	23597149	1	0	0	Unspecified
mirnet-mmu-4291	mmu-mir-211-5p	MIMAT0000668	Rs1	ENSMUSG00000031293	20147	NO	HITS-CLIP	21258322	1	0	0	Unspecified
mirnet-mmu-4292	mmu-mir-221-3p	MIMAT0000669	Rs1	ENSMUSG00000031293	20147	NO	HITS-CLIP	21258322	1	0	0	Unspecified
mirnet-mmu-4295	mmu-mir-211-5p	MIMAT0000668	Rs1	ENSMUSG00000031293	20147	NO	HITS-CLIP	25083871	1	0	0	Unspecified
mirnet-mmu-4296	mmu-mir-211-5p	MIMAT0000668	Rs1	ENSMUSG00000031293	20147	NO	HITS-CLIP	19536157	1	0	0	Unspecified
mirnet-mmu-4388	mmu-mir-211-5p	MIMAT0000668	Irs4	ENSMUSG00000054667	16370	NO	HITS-CLIP	21258322	1	0	0	Unspecified
mirnet-mmu-4433	mmu-mir-335-3p	MIMAT0004704	Mthfd2	ENSMUSG00000000532	11479	NO	HITS-CLIP	25083871	1	0	0	Unspecified
mirnet-mmu-4455	mmu-mir-30d-5p	MIMAT0000515	Csf1	ENSMUSG00000059326	12982	NO	HITS-CLIP	21258322	1	0	0	Unspecified
mirnet-mmu-4861	mmu-mir-335-3p	MIMAT0004704	Kat2b	ENSMUSG00000031819	18117	NO	HITS-CLIP	25083871	1	0	0	Unspecified
mirnet-mmu-4862	mmu-mir-335-3p	MIMAT0004704	Kat2b	ENSMUSG00000031819	18117	NO	HITS-CLIP	23142080	1	0	0	Unspecified
mirnet-mmu-4936	mmu-mir-335-3p	MIMAT0004704	Synj2bp	ENSMUSG00000090935	24071	NO	HITS-CLIP	23142080	1	0	0	Unspecified
mirnet-mmu-4957	mmu-mir-335-3p	MIMAT0004704	Synj2bp	ENSMUSG00000002731	23992	NO	HITS-CLIP	25083871	1	0	0	Unspecified
mirnet-mmu-5111	mmu-mir-21a-5p	MIMAT0000530	Rpp40	ENSMUSG00000021418	208366	NO	HITS-CLIP	21258322	1	0	0	Unspecified
mirnet-mmu-5151	mmu-mir-335-3p	MIMAT0004704	Xcr1	ENSMUSG00000060509	23832	NO	HITS-CLIP	25083871	1	0	0	Unspecified
mirnet-mmu-5177	mmu-mir-130b-3p	MIMAT0000387	Map3k12	ENSMUSG00000027338	26434	NO	HITS-CLIP	21258322	1	1	0	Unspecified
mirnet-mmu-5263	mmu-mir-193b-3p	MIMAT0004859	Gla	ENSMUSG00000031266	11605	NO	HITS-CLIP	25083871	1	0	0	Unspecified
mirnet-mmu-5289	mmu-mir-1249-3p	MIMAT0010560	Foxl1	ENSMUSG00000097084	14241	NO	HITS-CLIP	25083871	1	0	0	Unspecified
mirnet-mmu-5300	mmu-mir-211-5p	MIMAT0000668	Foxf2	ENSMUSG00000038402	14238	NO	HITS-CLIP	23597149	1	0	0	Unspecified
mirnet-mmu-5308	mmu-mir-211-5p	MIMAT0000668	Foxf2	ENSMUSG00000038402	14238	NO	HITS-CLIP	21258322	1	0	0	Unspecified
mirnet-mmu-5310	mmu-mir-211-5p	MIMAT0000668	Foxf2	ENSMUSG00000038402	14238	NO	HITS-CLIP	23142080	1	0	0	Unspecified
mirnet-mmu-5311	mmu-mir-211-5p	MIMAT0000668	Foxf2	ENSMUSG00000038402	14238	NO	HITS-CLIP	25083871	1	0	0	Unspecified
mirnet-mmu-5379	mmu-mir-30d-5p	MIMAT0000515	Ing1	ENSMUSG00000028644	27028	NO	HITS-CLIP	23142080	1	1	0	Unspecified
mirnet-mmu-5415	mmu-mir-221-3p	MIMAT0000669	Azi2	ENSMUSG00000039285	27215	NO	HITS-CLIP	21258322	1	1	0	Unspecified
mirnet-mmu-5824	mmu-mir-455-3p	MIMAT0003742	St6galnac6	ENSMUSG00000005465	50931	NO	HITS-CLIP	21258322	1	0	0	Unspecified
mirnet-mmu-6086	mmu-let-7e-5p	MIMAT0000524	Cts8	ENSMUSG00000057446	56094	NO	HITS-CLIP	25083871	1	0	0	Unspecified
mirnet-mmu-6097	mmu-let-7e-5p	MIMAT0000524	Cts8	ENSMUSG00000057446	56094	NO	HITS-CLIP	21258322	1	0	0	Unspecified
mirnet-mmu-6269	mmu-mir-335-3p	MIMAT0004704	Tbx20	ENSMUSG00000031965	57246	NO	HITS-CLIP	19536157	1	0	0	Unspecified
mirnet-mmu-6278	mmu-mir-335-3p	MIMAT0004704	Tbx20	ENSMUSG00000031965	57246	NO	HITS-CLIP	23597149	1	0	0	Unspecified
mirnet-mmu-6282	mmu-mir-335-3p	MIMAT0004704	Tbx20	ENSMUSG00000031965	57246	NO	HITS-CLIP	21258322	1	0	0	Unspecified
mirnet-mmu-6285	mmu-mir-335-3p	MIMAT0004704	Tbx20	ENSMUSG00000031965	57246	NO	HITS-CLIP	26203562	1	0	0	Unspecified
mirnet-mmu-6286	mmu-mir-335-3p	MIMAT0004704	Tbx20	ENSMUSG00000031965	57246	NO	HITS-CLIP	25083871	1	0	0	Unspecified
mirnet-mmu-6360	mmu-mir-335-3p	MIMAT0004704	Il17re	ENSMUSG00000043088	57890	NO	HITS-CLIP	23142080	1	0	0	Unspecified
mirnet-mmu-6394	mmu-mir-335-3p	MIMAT0004704	Eid1	ENSMUSG00000030101	58911	NO	HITS-CLIP	23142080	1	0	0	Unspecified
mirnet-mmu-6482	mmu-mir-211-5p	MIMAT0000668	Midn	ENSMUSG00000035621	59090	NO	HITS-CLIP	21258322	1	0	0	Unspecified
mirnet-mmu-6485	mmu-mir-501-3p	MIMAT0003509	Midn	ENSMUSG00000035621	59090	NO	HITS-CLIP	21258322	1	0	0	Unspecified
mirnet-mmu-6489	mmu-mir-320-3p	MIMAT0000666	Igf2bp3	ENSMUSG00000029814	140488	NO	HITS-CLIP	23142080	1	0	0	Unspecified
mirnet-mmu-6526	mmu-mir-211-5p	MIMAT0000668	Il21	ENSMUSG00000027718	60505	NO	HITS-CLIP	25083871	1	0	0	Unspecified
mirnet-mmu-6660	mmu-mir-27b-3p	MIMAT0000126	Jph1	ENSMUSG00000042686	57339	NO	HITS-CLIP	23142080	1	1	0	Unspecified
mirnet-mmu-6662	mmu-mir-335-3p	MIMAT0004704	Jph1	ENSMUSG00000021076	56444	NO	HITS-CLIP	23142080	1	0	0	Unspecified
mirnet-mmu-6744	mmu-mir-351-5p	MIMAT0000609	Jmy	ENSMUSG00000021690	57748	NO	HITS-CLIP	21258322	1	0	0	Unspecified
mirnet-mmu-6783	mmu-mir-335-3p	MIMAT0004704	Ube2d3	ENSMUSG00000020577	66109	NO	HITS-CLIP	25083871	1	0	0	Unspecified
mirnet-mmu-7028	mmu-mir-335-3p	MIMAT0004704	Cmc2	ENSMUSG00000027366	66552	NO	HITS-CLIP	23142080	1	0	0	Unspecified
mirnet-mmu-7053	mmu-mir-351-5p	MIMAT0000609	Snrnp40	ENSMUSG00000028248	66625	NO	HITS-CLIP	25083871	1	0	0	Unspecified
mirnet-mmu-7153	mmu-mir-335-3p	MIMAT0004704	Rbm4b	ENSMUSG00000033760	66704	NO	HITS-CLIP	25083871	1	0	0	Unspecified
mirnet-mmu-7156	mmu-mir-335-3p	MIMAT0004704	Rbm4b	ENSMUSG00000020462	216618	NO	HITS-CLIP	23142080	1	0	0	Unspecified
mirnet-mmu-7197	mmu-mir-30d-5p	MIMAT0000515	Trp53rk	ENSMUSG00000042854	76367	NO	HITS-CLIP	21258322	1	0	0	Unspecified
mirnet-mmu-7267	mmu-mir-21a-5p	MIMAT0000530	Eif4e3	ENSMUSG00000001062	72325	YES	Luciferase assay//qRT-PCR	24891504	1	0	0	Unspecified
mirnet-mmu-7341	mmu-mir-26a-5p	MIMAT0000533	Rnf187	ENSMUSG00000021711	66975	NO	Sequencing	19536157	1	0	0	Unspecified
mirnet-mmu-7423	mmu-mir-26a-5p	MIMAT0000533	Mrpl45	ENSMUSG00000018882	67036	NO	HITS-CLIP	21258322	1	0	0	Unspecified
mirnet-mmu-7424	mmu-mir-193b-3p	MIMAT0004859	Mrpl45	ENSMUSG00000018882	67036	NO	HITS-CLIP	21258322	1	0	0	Unspecified
mirnet-mmu-7480	mmu-mir-335-3p	MIMAT0004704	Mmachc	ENSMUSG00000028690	67096	NO	HITS-CLIP	25083871	1	0	0	Unspecified
mirnet-mmu-7520	mmu-mir-221-3p	MIMAT0000669	Psmd9	ENSMUSG00000033446	67168	YES	ELISA//Luciferase assay//qRT-PCR//Western blot	21355095	1	0	0	Unspecified
mirnet-mmu-7752	mmu-mir-335-3p	MIMAT0004704	Eepd1	ENSMUSG00000023055	67488	NO	HITS-CLIP	25083871	1	0	0	Unspecified
mirnet-mmu-7790	mmu-mir-130b-3p	MIMAT0000387	Fgfr1op2	ENSMUSG00000040242	67529	NO	HITS-CLIP	23142080	1	0	0	Unspecified
mirnet-mmu-7856	mmu-mir-335-3p	MIMAT0004704	Spc24	ENSMUSG00000074476	67629	NO	HITS-CLIP	25083871	1	0	0	Unspecified
mirnet-mmu-7970	mmu-mir-335-3p	MIMAT0004704	Mar-05	ENSMUSG00000023307	69104	NO	HITS-CLIP	25083871	1	0	0	Unspecified
mirnet-mmu-8077	mmu-mir-221-3p	MIMAT0000669	Tox4	ENSMUSG00000016831	268741	NO	HITS-CLIP	21258322	1	0	0	Unspecified
mirnet-mmu-8084	mmu-mir-221-3p	MIMAT0000669	Tox4	ENSMUSG00000058503	68152	NO	HITS-CLIP	25083871	1	0	0	Unspecified
mirnet-mmu-8129	mmu-mir-351-5p	MIMAT0000609	Aph1c	ENSMUSG00000103421	68338	NO	HITS-CLIP	21258322	1	0	0	Unspecified
mirnet-mmu-8148	mmu-mir-30d-5p	MIMAT0000515	Dpy19l1	ENSMUSG00000043067	244745	NO	HITS-CLIP	25083871	1	1	0	Unspecified
mirnet-mmu-8241	mmu-mir-103-3p	MIMAT0000546	Angel1	ENSMUSG00000039376	68760	NO	HITS-CLIP	23597149	1	0	0	Unspecified
mirnet-mmu-8304	mmu-mir-335-3p	MIMAT0004704	Prpf31	ENSMUSG00000008373	68988	NO	HITS-CLIP	21258322	1	0	0	Unspecified
mirnet-mmu-8364	mmu-let-7e-5p	MIMAT0000524	Armc2	ENSMUSG00000071324	213402	NO	HITS-CLIP	23597149	1	0	0	Unspecified
mirnet-mmu-8374	mmu-let-7e-5p	MIMAT0000524	Armc2	ENSMUSG00000071324	213402	NO	HITS-CLIP	21258322	1	0	0	Unspecified
mirnet-mmu-8567	mmu-mir-484	MIMAT0003127	Tmbim1	ENSMUSG00000006301	69660	NO	HITS-CLIP	21258322	1	0	0	Unspecified
mirnet-mmu-8582	mmu-mir-30d-5p	MIMAT0000515	Ptrhd1	ENSMUSG00000096199	69709	NO	HITS-CLIP	23142080	1	0	0	Unspecified
mirnet-mmu-8628	mmu-mir-211-5p	MIMAT0000668	Ttl	ENSMUSG00000033554	69740	NO	HITS-CLIP	21258322	1	0	0	Unspecified
mirnet-mmu-8638	mmu-mir-21a-5p	MIMAT0000530	Tnfaip8l2	ENSMUSG00000024677	69774	YES	ChIP-seq//Flow//Luciferase assay//qRT-PCR//Western blot	24577093	1	1	0	Unspecified
mirnet-mmu-8733	mmu-mir-335-5p	MIMAT0000766	Prpf4	ENSMUSG00000066148	70052	NO	HITS-CLIP	21258322	1	0	0	Unspecified
mirnet-mmu-8741	mmu-mir-335-5p	MIMAT0000766	Prpf4	ENSMUSG00000040127	70061	NO	HITS-CLIP	25083871	1	0	0	Unspecified
mirnet-mmu-8902	mmu-mir-26a-5p	MIMAT0000533	Slc35d2	ENSMUSG00000033114	70484	NO	HITS-CLIP	21258322	1	0	0	Unspecified
mirnet-mmu-8979	mmu-mir-501-3p	MIMAT0003509	Ube2v2	ENSMUSG00000022674	70620	NO	HITS-CLIP	19536157	1	0	0	Unspecified
mirnet-mmu-8981	mmu-mir-501-3p	MIMAT0003509	Ube2v2	ENSMUSG00000022674	70620	NO	HITS-CLIP	23597149	1	0	0	Unspecified
mirnet-mmu-8988	mmu-mir-501-3p	MIMAT0003509	Ube2v2	ENSMUSG00000022674	70620	NO	HITS-CLIP	25083871	1	0	0	Unspecified
mirnet-mmu-9002	mmu-mir-501-3p	MIMAT0003509	Ube2v2	ENSMUSG00000024472	70640	NO	HITS-CLIP	21258322	1	0	0	Unspecified
mirnet-mmu-9281	mmu-mir-103-3p	MIMAT0000546	Oxsm	ENSMUSG00000021786	71147	NO	HITS-CLIP	21258322	1	0	0	Unspecified
mirnet-mmu-9414	mmu-mir-455-3p	MIMAT0003742	Isx	ENSMUSG00000070777	71601	NO	HITS-CLIP	25083871	1	0	0	Unspecified
mirnet-mmu-9445	mmu-mir-130b-3p	MIMAT0000387	Tmem25	ENSMUSG00000002032	71687	NO	HITS-CLIP	25083871	1	0	0	Unspecified
mirnet-mmu-9519	mmu-mir-103-3p	MIMAT0000546	Dhdh	ENSMUSG00000011382	71755	NO	HITS-CLIP	21258322	1	0	0	Unspecified
mirnet-mmu-9534	mmu-mir-103-3p	MIMAT0000546	Dhdh	ENSMUSG00000011382	71755	NO	HITS-CLIP	25083871	1	0	0	Unspecified
mirnet-mmu-9573	mmu-mir-30d-5p	MIMAT0000515	Ints12	ENSMUSG00000028016	71793	NO	HITS-CLIP	25083871	1	0	0	Unspecified
mirnet-mmu-9733	mmu-mir-320-3p	MIMAT0000666	Tmem236	ENSMUSG00000061531	625286	NO	HITS-CLIP	23597149	1	0	0	Unspecified
mirnet-mmu-9741	mmu-mir-320-3p	MIMAT0000666	Tmem236	ENSMUSG00000061531	625286	NO	HITS-CLIP	25083871	1	0	0	Unspecified
mirnet-mmu-9940	mmu-mir-30d-5p	MIMAT0000515	Wdr89	ENSMUSG00000045690	72338	NO	HITS-CLIP	23597149	1	1	0	Unspecified
mirnet-mmu-9944	mmu-mir-335-3p	MIMAT0004704	Wdr89	ENSMUSG00000045690	72338	NO	HITS-CLIP	23142080	1	0	0	Unspecified
mirnet-mmu-9949	mmu-mir-30d-5p	MIMAT0000515	Wdr89	ENSMUSG00000045690	72338	NO	HITS-CLIP	25083871	1	1	0	Unspecified
mirnet-mmu-9967	mmu-mir-30d-5p	MIMAT0000515	Wdr89	ENSMUSG00000045690	72338	NO	HITS-CLIP	19536157	1	1	0	Unspecified
mirnet-mmu-9984	mmu-mir-221-3p	MIMAT0000669	Ehd4	ENSMUSG00000037610	72413	NO	HITS-CLIP	25083871	1	0	0	Unspecified
mirnet-mmu-9987	mmu-mir-335-3p	MIMAT0004704	Kcnmb2	ENSMUSG00000048271	381626	NO	HITS-CLIP	23142080	1	0	0	Unspecified
mirnet-mmu-9996	mmu-mir-26a-5p	MIMAT0000533	Ceacam18	ENSMUSG00000030472	72431	NO	HITS-CLIP	25083871	1	0	0	Unspecified
mirnet-mmu-10061	mmu-mir-335-3p	MIMAT0004704	Aida	ENSMUSG00000042901	108909	NO	HITS-CLIP	25083871	1	0	0	Unspecified
mirnet-mmu-10114	mmu-mir-144-3p	MIMAT0000156	Car10	ENSMUSG00000056158	72605	NO	HITS-CLIP	25083871	1	0	0	Unspecified
mirnet-mmu-10128	mmu-mir-144-3p	MIMAT0000156	Car10	ENSMUSG00000056158	72605	NO	HITS-CLIP	23142080	1	0	0	Unspecified
mirnet-mmu-10138	mmu-let-7e-5p	MIMAT0000524	Lins	ENSMUSG00000053091	72635	NO	HITS-CLIP	25083871	1	0	0	Unspecified
mirnet-mmu-10310	mmu-mir-103-3p	MIMAT0000546	Cox15	ENSMUSG00000040018	226139	NO	HITS-CLIP	25083871	1	0	0	Unspecified
mirnet-mmu-10507	mmu-mir-221-3p	MIMAT0000669	Ubac1	ENSMUSG00000036352	98766	NO	HITS-CLIP	21258322	1	0	0	Unspecified
mirnet-mmu-10531	mmu-mir-221-3p	MIMAT0000669	Ubac1	ENSMUSG00000036352	98766	NO	HITS-CLIP	25083871	1	0	0	Unspecified
mirnet-mmu-10566	mmu-mir-335-3p	MIMAT0004704	Fam83e	ENSMUSG00000054161	73813	NO	HITS-CLIP	23142080	1	0	0	Unspecified
mirnet-mmu-10589	mmu-mir-335-3p	MIMAT0004704	Psmb11	ENSMUSG00000072423	73902	NO	HITS-CLIP	21258322	1	0	0	Unspecified
mirnet-mmu-10602	mmu-mir-335-3p	MIMAT0004704	Psmb11	ENSMUSG00000072423	73902	NO	HITS-CLIP	25083871	1	0	0	Unspecified
mirnet-mmu-10656	mmu-mir-335-3p	MIMAT0004704	Rap2b	ENSMUSG00000036894	74012	NO	HITS-CLIP	21258322	1	0	0	Unspecified
mirnet-mmu-10681	mmu-mir-27b-3p	MIMAT0000126	Zfp329	ENSMUSG00000057894	67230	NO	HITS-CLIP	25083871	1	0	0	Unspecified
mirnet-mmu-10918	mmu-mir-26a-5p	MIMAT0000533	D14Abb1e	ENSMUSG00000040651	218850	NO	Sequencing	19536157	1	0	0	Unspecified
mirnet-mmu-11096	mmu-mir-211-5p	MIMAT0000668	Atp6v1e2	ENSMUSG00000053375	74915	NO	HITS-CLIP	21258322	1	0	0	Unspecified
mirnet-mmu-11170	mmu-mir-335-3p	MIMAT0004704	Zfp933	ENSMUSG00000059423	242747	NO	HITS-CLIP	25083871	1	0	0	Unspecified
mirnet-mmu-11194	mmu-mir-365-3p	MIMAT0000711	Mfsd6	ENSMUSG00000041439	98682	NO	HITS-CLIP	23142080	1	0	0	Unspecified
mirnet-mmu-11213	mmu-mir-30d-5p	MIMAT0000515	Fam227a	ENSMUSG00000042564	75729	NO	HITS-CLIP	23142080	1	0	0	Unspecified
mirnet-mmu-11331	mmu-mir-455-3p	MIMAT0003742	Rnf139	ENSMUSG00000037075	75841	NO	HITS-CLIP	21258322	1	0	0	Unspecified
mirnet-mmu-11385	mmu-mir-211-5p	MIMAT0000668	Samd7	ENSMUSG00000051860	75953	NO	HITS-CLIP	21258322	1	0	0	Unspecified
mirnet-mmu-11413	mmu-let-7e-5p	MIMAT0000524	Zfp444	ENSMUSG00000044876	72667	NO	HITS-CLIP	21258322	1	0	0	Unspecified
mirnet-mmu-11669	mmu-mir-335-3p	MIMAT0004704	Wdr26	ENSMUSG00000024350	76594	NO	HITS-CLIP	23142080	1	0	0	Unspecified
mirnet-mmu-11682	mmu-mir-26a-5p	MIMAT0000533	Arfrp1	ENSMUSG00000031409	66104	NO	HITS-CLIP	21258322	1	0	0	Unspecified
mirnet-mmu-11985	mmu-mir-26a-5p	MIMAT0000533	Lhfpl3	ENSMUSG00000106379	269629	NO	HITS-CLIP	23142080	1	0	0	Unspecified
mirnet-mmu-12023	mmu-mir-211-5p	MIMAT0000668	Pgm5	ENSMUSG00000041731	226041	NO	HITS-CLIP	21258322	1	0	0	Unspecified
mirnet-mmu-12417	mmu-mir-501-3p	MIMAT0003509	Wtap	ENSMUSG00000060475	60532	NO	HITS-CLIP	21258322	1	0	0	Unspecified
mirnet-mmu-12438	mmu-mir-211-5p	MIMAT0000668	Bcmo1	ENSMUSG00000031845	63857	NO	HITS-CLIP	23597149	1	0	0	Unspecified
mirnet-mmu-12439	mmu-mir-211-5p	MIMAT0000668	Bcmo1	ENSMUSG00000031845	63857	NO	HITS-CLIP	21258322	1	0	0	Unspecified
mirnet-mmu-12519	mmu-mir-26a-5p	MIMAT0000533	Rgs17	ENSMUSG00000019775	56533	NO	HITS-CLIP	25083871	1	0	0	Unspecified
mirnet-mmu-12683	mmu-mir-335-3p	MIMAT0004704	Afg3l1	ENSMUSG00000031967	114896	NO	HITS-CLIP	21258322	1	0	0	Unspecified
mirnet-mmu-12694	mmu-mir-335-3p	MIMAT0004704	Afg3l1	ENSMUSG00000031967	114896	NO	HITS-CLIP	25083871	1	0	0	Unspecified
mirnet-mmu-12704	mmu-mir-21a-5p	MIMAT0000530	Pdcd10	ENSMUSG00000024045	56399	YES	Luciferase assay//qRT-PCR	24891504	1	0	0	Unspecified
mirnet-mmu-12844	mmu-mir-484	MIMAT0003127	Rpl23	ENSMUSG00000071415	100862455	NO	HITS-CLIP	21258322	1	0	0	Unspecified
mirnet-mmu-12845	mmu-mir-484	MIMAT0003127	Rpl23	ENSMUSG00000071415	65019	NO	HITS-CLIP	21258322	1	0	0	Unspecified
mirnet-mmu-12846	mmu-mir-484	MIMAT0003127	Rpl23	ENSMUSG00000071415	100044627	NO	HITS-CLIP	21258322	1	0	0	Unspecified
mirnet-mmu-12865	mmu-mir-30d-5p	MIMAT0000515	Lpar3	ENSMUSG00000036832	65086	NO	HITS-CLIP	21258322	1	0	0	Unspecified
mirnet-mmu-12868	mmu-mir-30d-5p	MIMAT0000515	Lpar3	ENSMUSG00000036832	65086	NO	HITS-CLIP	23597149	1	0	0	Unspecified
mirnet-mmu-12897	mmu-mir-335-3p	MIMAT0004704	Rsad2	ENSMUSG00000020641	58185	NO	HITS-CLIP	25083871	1	0	0	Unspecified
mirnet-mmu-12906	mmu-mir-193b-3p	MIMAT0004859	Metap2	ENSMUSG00000036112	56307	NO	HITS-CLIP	23142080	1	0	0	Unspecified
mirnet-mmu-12914	mmu-mir-27b-3p	MIMAT0000126	Ranbp17	ENSMUSG00000040594	66011	NO	HITS-CLIP	21258322	1	0	0	Unspecified
mirnet-mmu-12943	mmu-mir-27b-3p	MIMAT0000126	Trem1	ENSMUSG00000042265	58217	NO	HITS-CLIP	21258322	1	0	0	Unspecified
mirnet-mmu-12945	mmu-mir-27b-3p	MIMAT0000126	Trem1	ENSMUSG00000042265	58217	NO	HITS-CLIP	25083871	1	0	0	Unspecified
mirnet-mmu-12991	mmu-mir-30d-5p	MIMAT0000515	Rrad	ENSMUSG00000031880	56437	NO	HITS-CLIP	25083871	1	0	0	Unspecified
mirnet-mmu-13080	mmu-mir-30d-5p	MIMAT0000515	Mgea5	ENSMUSG00000025220	76055	NO	HITS-CLIP	25083871	1	0	0	Unspecified
mirnet-mmu-13339	mmu-mir-30d-5p	MIMAT0000515	Narg2	ENSMUSG00000032235	93697	NO	HITS-CLIP	25083871	1	0	0	Unspecified
mirnet-mmu-13350	mmu-mir-351-5p	MIMAT0000609	Dqx1	ENSMUSG00000009145	93838	NO	HITS-CLIP	21258322	1	0	0	Unspecified
mirnet-mmu-13392	mmu-mir-335-5p	MIMAT0000766	Cml3	ENSMUSG00000051262	93674	NO	HITS-CLIP	21258322	1	0	0	Unspecified
mirnet-mmu-13402	mmu-mir-27b-3p	MIMAT0000126	Pcdhb5	ENSMUSG00000063687	93876	NO	HITS-CLIP	21258322	1	0	0	Unspecified
mirnet-mmu-13608	mmu-mir-26a-5p	MIMAT0000533	Cercam	ENSMUSG00000039787	99151	NO	HITS-CLIP	21258322	1	0	0	Unspecified
mirnet-mmu-13664	mmu-mir-335-3p	MIMAT0004704	Rabepk	ENSMUSG00000028184	99633	NO	HITS-CLIP	25083871	1	0	0	Unspecified
mirnet-mmu-13744	mmu-mir-365-3p	MIMAT0000711	Pramef8	ENSMUSG00000046862	242736	NO	HITS-CLIP	21258322	1	0	0	Unspecified
mirnet-mmu-13890	mmu-mir-26a-5p	MIMAT0000533	Spred3	ENSMUSG00000037239	101809	NO	Sequencing	19536157	1	0	0	Unspecified
mirnet-mmu-13949	mmu-mir-351-5p	MIMAT0000609	Lars2	ENSMUSG00000035202	102436	NO	HITS-CLIP	23597149	1	0	0	Unspecified
mirnet-mmu-13967	mmu-mir-351-5p	MIMAT0000609	Lars2	ENSMUSG00000035202	102436	NO	HITS-CLIP	21258322	1	0	0	Unspecified
mirnet-mmu-14058	mmu-mir-26a-5p	MIMAT0000533	AI597468	ENSMUSG00000060935	103266	NO	Sequencing	19536157	1	0	0	Unspecified
mirnet-mmu-14200	mmu-mir-26a-5p	MIMAT0000533	Tecpr2	ENSMUSG00000021275	104859	NO	HITS-CLIP	25083871	1	0	0	Unspecified
mirnet-mmu-14201	mmu-mir-335-3p	MIMAT0004704	Tecpr2	ENSMUSG00000021275	104859	NO	HITS-CLIP	25083871	1	0	0	Unspecified
mirnet-mmu-14236	mmu-mir-30d-5p	MIMAT0000515	Cep170b	ENSMUSG00000072825	217882	NO	HITS-CLIP	25083871	1	1	0	Unspecified
mirnet-mmu-14259	mmu-mir-30d-5p	MIMAT0000515	Cep170b	ENSMUSG00000072825	217882	NO	HITS-CLIP	23142080	1	1	0	Unspecified
mirnet-mmu-14260	mmu-mir-30d-5p	MIMAT0000515	Cep170b	ENSMUSG00000072825	217882	NO	HITS-CLIP	23597149	1	1	0	Unspecified
mirnet-mmu-14439	mmu-mir-365-3p	MIMAT0000711	Prrxl1	ENSMUSG00000041730	107751	NO	HITS-CLIP	21258322	1	0	0	Unspecified
mirnet-mmu-15522	mmu-mir-501-3p	MIMAT0003509	Slc39a14	ENSMUSG00000022094	213053	NO	HITS-CLIP	25083871	1	0	0	Unspecified
mirnet-mmu-15603	mmu-mir-27b-3p	MIMAT0000126	Rprd1a	ENSMUSG00000040446	225283	NO	HITS-CLIP	21258322	1	0	0	Unspecified
mirnet-mmu-15616	mmu-mir-211-5p	MIMAT0000668	Exosc2	ENSMUSG00000035437	227800	NO	HITS-CLIP	21258322	1	0	0	Unspecified
mirnet-mmu-15755	mmu-mir-26a-5p	MIMAT0000533	Abca5	ENSMUSG00000074643	266692	NO	HITS-CLIP	25083871	1	1	0	Unspecified
mirnet-mmu-15958	mmu-mir-501-3p	MIMAT0003509	Fam214b	ENSMUSG00000036002	230088	NO	HITS-CLIP	25083871	1	0	0	Unspecified
mirnet-mmu-16021	mmu-mir-144-3p	MIMAT0000156	Rcor3	ENSMUSG00000037395	214742	NO	HITS-CLIP	25083871	1	0	0	Unspecified
mirnet-mmu-16155	mmu-mir-30d-5p	MIMAT0000515	Zfp446	ENSMUSG00000033961	269870	NO	HITS-CLIP	25083871	1	0	0	Unspecified
mirnet-mmu-16290	mmu-mir-211-5p	MIMAT0000668	Itpripl2	ENSMUSG00000095115	319622	NO	HITS-CLIP	21258322	1	0	0	Unspecified
mirnet-mmu-16490	mmu-mir-21a-5p	MIMAT0000530	YOD1	ENSMUSG00000039509	234865	YES	qRT-PCR//Luciferase assay//Western blot	24722419	1	0	0	Unspecified
mirnet-mmu-16526	mmu-mir-335-3p	MIMAT0004704	Nup133	ENSMUSG00000043131	232157	NO	HITS-CLIP	23142080	1	0	0	Unspecified
mirnet-mmu-16655	mmu-mir-211-5p	MIMAT0000668	Tmcc3	ENSMUSG00000046610	319888	NO	HITS-CLIP	21258322	1	0	0	Unspecified
mirnet-mmu-16753	mmu-mir-335-3p	MIMAT0004704	Cntln	ENSMUSG00000054976	241134	NO	HITS-CLIP	25083871	1	0	0	Unspecified
mirnet-mmu-16846	mmu-mir-30d-5p	MIMAT0000515	Cd300a	ENSMUSG00000034652	217303	NO	HITS-CLIP	21258322	1	0	0	Unspecified
mirnet-mmu-16866	mmu-mir-30d-5p	MIMAT0000515	Cd300a	ENSMUSG00000034652	217303	NO	HITS-CLIP	25083871	1	0	0	Unspecified
mirnet-mmu-17345	mmu-mir-335-5p	MIMAT0000766	Glyctk	ENSMUSG00000020258	235582	NO	HITS-CLIP	21258322	1	0	0	Unspecified
mirnet-mmu-17369	mmu-mir-501-3p	MIMAT0003509	Rccd1	ENSMUSG00000038930	269955	NO	HITS-CLIP	21258322	1	0	0	Unspecified
mirnet-mmu-17425	mmu-mir-211-5p	MIMAT0000668	Arhgap11a	ENSMUSG00000041219	228482	NO	HITS-CLIP	25083871	1	0	0	Unspecified
mirnet-mmu-17559	mmu-mir-103-3p	MIMAT0000546	Mbtps2	ENSMUSG00000046873	270669	NO	HITS-CLIP	25083871	1	1	0	Unspecified
mirnet-mmu-17658	mmu-mir-351-5p	MIMAT0000609	Madd	ENSMUSG00000040687	228355	NO	HITS-CLIP	23597149	1	0	0	Unspecified
mirnet-mmu-18178	mmu-mir-501-3p	MIMAT0003509	Cmtm7	ENSMUSG00000032436	102545	NO	HITS-CLIP	21258322	1	0	0	Unspecified
mirnet-mmu-18249	mmu-mir-335-3p	MIMAT0004704	BC030476	ENSMUSG00000044726	239368	NO	HITS-CLIP	21258322	1	0	0	Unspecified
mirnet-mmu-18252	mmu-mir-335-3p	MIMAT0004704	BC030476	ENSMUSG00000044726	239368	NO	HITS-CLIP	25083871	1	0	0	Unspecified
mirnet-mmu-18351	mmu-mir-335-3p	MIMAT0004704	Ccdc153	ENSMUSG00000017718	71562	NO	HITS-CLIP	25083871	1	0	0	Unspecified
mirnet-mmu-18356	mmu-mir-211-5p	MIMAT0000668	Afmid	ENSMUSG00000046731	216858	NO	HITS-CLIP	21258322	1	0	0	Unspecified
mirnet-mmu-18410	mmu-let-7e-5p	MIMAT0000524	Tnfrsf26	ENSMUSG00000045362	244237	NO	HITS-CLIP	21258322	1	1	0	Unspecified
mirnet-mmu-18568	mmu-mir-335-3p	MIMAT0004704	Opn5	ENSMUSG00000043972	353344	NO	HITS-CLIP	23142080	1	0	0	Unspecified
mirnet-mmu-18663	mmu-mir-501-3p	MIMAT0003509	Txlnb	ENSMUSG00000039891	378431	NO	HITS-CLIP	25083871	1	0	0	Unspecified
mirnet-mmu-18707	mmu-mir-484	MIMAT0003127	Plekhg1	ENSMUSG00000040624	213783	NO	HITS-CLIP	21258322	1	0	0	Unspecified
mirnet-mmu-18708	mmu-mir-484	MIMAT0003127	Plekhg1	ENSMUSG00000040624	213783	NO	HITS-CLIP	25083871	1	0	0	Unspecified
mirnet-mmu-18725	mmu-mir-26a-5p	MIMAT0000533	Zfp563	ENSMUSG00000038214	331623	NO	HITS-CLIP	25083871	1	0	0	Unspecified
mirnet-mmu-18747	mmu-mir-130b-3p	MIMAT0000387	Homez	ENSMUSG00000057156	239099	NO	HITS-CLIP	21258322	1	0	0	Unspecified
mirnet-mmu-18787	mmu-mir-484	MIMAT0003127	Dcun1d3	ENSMUSG00000048787	233805	NO	HITS-CLIP	21258322	1	0	0	Unspecified
mirnet-mmu-18817	mmu-mir-211-5p	MIMAT0000668	Zfp229	ENSMUSG00000061544	381067	NO	HITS-CLIP	21258322	1	0	0	Unspecified
mirnet-mmu-19113	mmu-mir-335-5p	MIMAT0000766	Ado	ENSMUSG00000057134	211488	NO	HITS-CLIP	21258322	1	1	0	Unspecified
mirnet-mmu-19400	mmu-mir-320-3p	MIMAT0000666	Ccdc121	ENSMUSG00000050625	403180	NO	HITS-CLIP	25083871	1	0	0	Unspecified
mirnet-mmu-19547	mmu-mir-501-3p	MIMAT0003509	Mtx3	ENSMUSG00000021704	382793	NO	HITS-CLIP	25083871	1	0	0	Unspecified
mirnet-mmu-19612	mmu-mir-335-3p	MIMAT0004704	Kcnf1	ENSMUSG00000048938	381463	NO	HITS-CLIP	25083871	1	0	0	Unspecified
mirnet-mmu-19913	mmu-mir-1249-3p	MIMAT0010560	Zfp941	ENSMUSG00000060314	407812	NO	HITS-CLIP	25083871	1	0	0	Unspecified
mirnet-mmu-20213	mmu-mir-351-5p	MIMAT0000609	Wdr25	ENSMUSG00000044938	244923	NO	HITS-CLIP	21258322	1	0	0	Unspecified
mirnet-mmu-20227	mmu-mir-320-3p	MIMAT0000666	Synb	ENSMUSG00000047977	239167	NO	HITS-CLIP	23597149	1	0	0	Unspecified
mirnet-mmu-20235	mmu-mir-320-3p	MIMAT0000666	Synb	ENSMUSG00000047977	239167	NO	HITS-CLIP	25083871	1	0	0	Unspecified
mirnet-mmu-20295	mmu-mir-30d-5p	MIMAT0000515	Zfp711	ENSMUSG00000039578	232035	NO	HITS-CLIP	25083871	1	0	0	Unspecified
mirnet-mmu-20529	mmu-mir-335-3p	MIMAT0004704	Sgpp2	ENSMUSG00000032908	433323	NO	HITS-CLIP	25083871	1	0	0	Unspecified
mirnet-mmu-20632	mmu-mir-335-3p	MIMAT0004704	Tmem132b	ENSMUSG00000070498	208151	NO	HITS-CLIP	23142080	1	0	0	Unspecified
mirnet-mmu-20636	mmu-mir-455-3p	MIMAT0003742	Tmem132b	ENSMUSG00000070498	208151	NO	HITS-CLIP	21258322	1	0	0	Unspecified
mirnet-mmu-20812	mmu-mir-221-3p	MIMAT0000669	Gm4944	ENSMUSG00000096433	240038	NO	HITS-CLIP	21258322	1	0	0	Unspecified
mirnet-mmu-21093	mmu-mir-351-5p	MIMAT0000609	Gm14137	ENSMUSG00000055926	623781	NO	HITS-CLIP	21258322	1	0	0	Unspecified
mirnet-mmu-21204	mmu-mir-130b-3p	MIMAT0000387	Mup13	ENSMUSG00000089873	100039206	NO	HITS-CLIP	23597149	1	0	0	Unspecified
mirnet-mmu-21205	mmu-mir-130b-3p	MIMAT0000387	Mup13	ENSMUSG00000089873	100039089	NO	HITS-CLIP	23597149	1	0	0	Unspecified
mirnet-mmu-21292	mmu-let-7e-5p	MIMAT0000524	Mup17	ENSMUSG00000096688	100039089	NO	HITS-CLIP	23597149	1	1	0	Unspecified
mirnet-mmu-21293	mmu-let-7e-5p	MIMAT0000524	Mup17	ENSMUSG00000078673	100189605	NO	HITS-CLIP	23597149	1	1	0	Unspecified
mirnet-mmu-21294	mmu-let-7e-5p	MIMAT0000524	Mup17	ENSMUSG00000078673	100189605	NO	HITS-CLIP	23597149	1	1	0	Unspecified
mirnet-mmu-21363	mmu-mir-130b-3p	MIMAT0000387	Mup7	ENSMUSG00000073842	100039089	NO	HITS-CLIP	23597149	1	0	0	Unspecified
mirnet-mmu-21364	mmu-mir-130b-3p	MIMAT0000387	Mup7	ENSMUSG00000073842	100041658	NO	HITS-CLIP	23597149	1	0	0	Unspecified
mirnet-mmu-21379	mmu-let-7e-5p	MIMAT0000524	Mup11	ENSMUSG00000073834	100039028	NO	HITS-CLIP	23597149	1	1	0	Unspecified
mirnet-mmu-21525	mmu-mir-211-5p	MIMAT0000668	Gm20172	ENSMUSG00000104257		NO	HITS-CLIP	25083871	1	0	0	Unspecified
mirnet-mmu-21527	mmu-mir-211-5p	MIMAT0000668	Gm20172	ENSMUSG00000104257		NO	HITS-CLIP	23597149	1	0	0	Unspecified
mirnet-mmu-21756	mmu-mir-26a-5p	MIMAT0000533	Arsb	ENSMUSG00000057329	12043	NO	Sequencing	19536157	1	1	0	Unspecified
mirnet-mmu-21994	mmu-mir-211-5p	MIMAT0000668	Comt	ENSMUSG00000000326	12846	NO	HITS-CLIP	25083871	1	0	0	Unspecified
mirnet-mmu-21995	mmu-mir-211-5p	MIMAT0000668	Comt	ENSMUSG00000098892	12846	NO	HITS-CLIP	25083871	1	0	0	Unspecified
mirnet-mmu-22004	mmu-mir-211-5p	MIMAT0000668	Comt	ENSMUSG00000000326	12846	NO	HITS-CLIP	21258322	1	0	0	Unspecified
mirnet-mmu-22005	mmu-mir-211-5p	MIMAT0000668	Comt	ENSMUSG00000098892	12846	NO	HITS-CLIP	21258322	1	0	0	Unspecified
mirnet-mmu-22032	mmu-mir-211-5p	MIMAT0000668	Comt	ENSMUSG00000000326	12846	NO	HITS-CLIP	23142080	1	0	0	Unspecified
mirnet-mmu-22033	mmu-mir-211-5p	MIMAT0000668	Comt	ENSMUSG00000098892	12846	NO	HITS-CLIP	23142080	1	0	0	Unspecified
mirnet-mmu-22041	mmu-mir-335-5p	MIMAT0000766	Cr2	ENSMUSG00000037942	12944	NO	HITS-CLIP	23142080	1	0	0	Unspecified
mirnet-mmu-22065	mmu-mir-320-3p	MIMAT0000666	Cyp1a2	ENSMUSG00000025479	13106	NO	HITS-CLIP	25083871	1	0	0	Unspecified
mirnet-mmu-22108	mmu-mir-144-3p	MIMAT0000156	Mapre1	ENSMUSG00000027479	13589	NO	HITS-CLIP	25083871	1	0	0	Unspecified
mirnet-mmu-22148	mmu-mir-221-3p	MIMAT0000669	Spib	ENSMUSG00000031590	14300	NO	HITS-CLIP	21258322	1	0	0	Unspecified
mirnet-mmu-22260	mmu-mir-484	MIMAT0003127	Serp1	ENSMUSG00000090958	434215	NO	HITS-CLIP	25083871	1	1	0	Unspecified
mirnet-mmu-22281	mmu-mir-455-3p	MIMAT0003742	Egr2	ENSMUSG00000037868	13654	NO	HITS-CLIP	21258322	1	0	0	Unspecified
mirnet-mmu-22371	mmu-mir-335-3p	MIMAT0004704	Fli1	ENSMUSG00000021765	14313	NO	HITS-CLIP	23142080	1	0	0	Unspecified
mirnet-mmu-22468	mmu-mir-144-3p	MIMAT0000156	Gja5	ENSMUSG00000057123	14613	NO	HITS-CLIP	25083871	1	0	0	Unspecified
mirnet-mmu-22470	mmu-mir-144-3p	MIMAT0000156	Gja5	ENSMUSG00000057123	14613	NO	HITS-CLIP	23142080	1	0	0	Unspecified
mirnet-mmu-22471	mmu-mir-144-3p	MIMAT0000156	Gja5	ENSMUSG00000057123	14613	NO	HITS-CLIP	23597149	1	0	0	Unspecified
mirnet-mmu-22472	mmu-mir-144-3p	MIMAT0000156	Gja5	ENSMUSG00000057123	14613	NO	HITS-CLIP	21258322	1	0	0	Unspecified
mirnet-mmu-22473	mmu-mir-144-3p	MIMAT0000156	Gja5	ENSMUSG00000046352	14619	NO	HITS-CLIP	26203562	1	0	0	Unspecified
mirnet-mmu-22610	mmu-mir-335-3p	MIMAT0004704	Grpr	ENSMUSG00000051839	14934	NO	HITS-CLIP	23142080	1	0	0	Unspecified
mirnet-mmu-22622	mmu-mir-335-5p	MIMAT0000766	H2-Q4	ENSMUSG00000035929	15015	NO	HITS-CLIP	21258322	1	0	0	Unspecified
mirnet-mmu-22763	mmu-mir-30d-5p	MIMAT0000515	Hoxb3	ENSMUSG00000048763	15410	NO	HITS-CLIP	25083871	1	0	0	Unspecified
mirnet-mmu-22842	mmu-mir-351-5p	MIMAT0000609	Il1rn	ENSMUSG00000026981	16181	NO	HITS-CLIP	21258322	1	0	0	Unspecified
mirnet-mmu-22844	mmu-mir-351-5p	MIMAT0000609	Il1rn	ENSMUSG00000026981	16181	NO	HITS-CLIP	23142080	1	0	0	Unspecified
mirnet-mmu-22964	mmu-mir-27b-3p	MIMAT0000126	Lifr	ENSMUSG00000054263	16880	NO	HITS-CLIP	23597149	1	1	0	Unspecified
mirnet-mmu-22965	mmu-mir-144-3p	MIMAT0000156	Lifr	ENSMUSG00000054263	16880	NO	HITS-CLIP	23597149	1	1	0	Unspecified
mirnet-mmu-23187	mmu-mir-335-3p	MIMAT0004704	Nppc	ENSMUSG00000021135	20493	NO	HITS-CLIP	23142080	1	0	0	Unspecified
mirnet-mmu-23231	mmu-mir-335-3p	MIMAT0004704	Pax2	ENSMUSG00000004231	18504	NO	HITS-CLIP	23142080	1	0	0	Unspecified
mirnet-mmu-23327	mmu-mir-335-3p	MIMAT0004704	Prkacb	ENSMUSG00000005034	18749	NO	HITS-CLIP	23142080	1	0	0	Unspecified
mirnet-mmu-23353	mmu-mir-30d-5p	MIMAT0000515	Serpine1	ENSMUSG00000037411	18787	NO	HITS-CLIP	23142080	1	1	0	Unspecified
mirnet-mmu-23365	mmu-mir-320-3p	MIMAT0000666	Serpine1	ENSMUSG00000021822	18792	NO	HITS-CLIP	23142080	1	0	0	Unspecified
mirnet-mmu-23546	mmu-mir-27b-3p	MIMAT0000126	Ret	ENSMUSG00000030110	19713	NO	HITS-CLIP	25083871	1	0	0	Unspecified
mirnet-mmu-23693	mmu-mir-144-3p	MIMAT0000156	Sptbn1	ENSMUSG00000026069	17082	NO	HITS-CLIP	23142080	1	0	0	Unspecified
mirnet-mmu-23812	mmu-mir-130b-3p	MIMAT0000387	Tgfb1	ENSMUSG00000039239	21808	YES	Luciferase assay//qRT-PCR	25204661	1	0	0	Unspecified
mirnet-mmu-23824	mmu-mir-335-3p	MIMAT0004704	Tgfb2	ENSMUSG00000039239	21808	NO	HITS-CLIP	25083871	1	0	0	Unspecified
mirnet-mmu-23847	mmu-mir-130b-3p	MIMAT0000387	Timp2	ENSMUSG00000017466	21858	NO	HITS-CLIP	23142080	1	0	0	Unspecified
mirnet-mmu-23910	mmu-mir-144-3p	MIMAT0000156	Uba1y	ENSMUSG00000069053	22202	NO	HITS-CLIP	25083871	1	0	0	Unspecified
mirnet-mmu-24024	mmu-mir-211-5p	MIMAT0000668	St3gal2	ENSMUSG00000031749	20444	NO	HITS-CLIP	21258322	1	0	0	Unspecified
mirnet-mmu-24106	mmu-mir-30d-5p	MIMAT0000515	Pigh	ENSMUSG00000056632	13512	NO	HITS-CLIP	25083871	1	0	0	Unspecified
mirnet-mmu-24534	mmu-mir-221-3p	MIMAT0000669	2310030G06Rik	ENSMUSG00000032062	66952	NO	HITS-CLIP	21258322	1	0	0	Unspecified
mirnet-mmu-24535	mmu-mir-26a-5p	MIMAT0000533	2310035C23Rik	ENSMUSG00000026319	227446	NO	Sequencing	19536157	1	0	0	Unspecified
mirnet-mmu-24619	mmu-mir-26a-5p	MIMAT0000533	2610002M06Rik	ENSMUSG00000031242	67028	NO	Sequencing	19536157	1	0	0	Unspecified
mirnet-mmu-24620	mmu-mir-26a-5p	MIMAT0000533	2610002M06Rik	ENSMUSG00000031242	67028	NO	Sequencing	19536157	1	0	0	Unspecified
mirnet-mmu-24637	mmu-mir-26a-5p	MIMAT0000533	2610002M06Rik	ENSMUSG00000031242	67064	NO	Sequencing	19536157	1	0	0	Unspecified
mirnet-mmu-24638	mmu-mir-26a-5p	MIMAT0000533	2610002M06Rik	ENSMUSG00000031242	67064	NO	Sequencing	19536157	1	0	0	Unspecified
mirnet-mmu-24847	mmu-mir-365-3p	MIMAT0000711	3110047P20Rik	ENSMUSG00000090061	319807	NO	HITS-CLIP	23142080	1	0	0	Unspecified
mirnet-mmu-24907	mmu-mir-211-5p	MIMAT0000668	4921509C19Rik	ENSMUSG00000061525	381393	NO	HITS-CLIP	21258322	1	0	0	Unspecified
mirnet-mmu-24969	mmu-mir-26a-5p	MIMAT0000533	4930506M07Rik	ENSMUSG00000041362	71653	NO	Sequencing	19536157	1	0	0	Unspecified
mirnet-mmu-24995	mmu-mir-144-3p	MIMAT0000156	4930539E08Rik	ENSMUSG00000048905	207819	NO	HITS-CLIP	21258322	1	0	0	Unspecified
mirnet-mmu-25164	mmu-mir-211-5p	MIMAT0000668	5730409E04Rik	ENSMUSG00000073755	230757	NO	HITS-CLIP	21258322	1	0	0	Unspecified
mirnet-mmu-25174	mmu-mir-211-5p	MIMAT0000668	5730409E04Rik	ENSMUSG00000073755	230757	NO	HITS-CLIP	23597149	1	0	0	Unspecified
mirnet-mmu-25323	mmu-mir-335-5p	MIMAT0000766	9630033F20Rik	ENSMUSG00000038028	319801	NO	HITS-CLIP	25083871	1	0	0	Unspecified
mirnet-mmu-25534	mmu-mir-501-3p	MIMAT0003509	Aak1	ENSMUSG00000057230	269774	NO	HITS-CLIP	25083871	1	0	0	Unspecified
mirnet-mmu-25539	mmu-mir-26a-5p	MIMAT0000533	Cplx2	ENSMUSG00000025867	12890	NO	Sequencing	19536157	1	1	0	Unspecified
mirnet-mmu-25546	mmu-mir-144-3p	MIMAT0000156	Abca1	ENSMUSG00000015243	11303	YES	Luciferase assay//qRT-PCR//Western blot	23519696	1	1	0	Unspecified
mirnet-mmu-25547	mmu-mir-144-3p	MIMAT0000156	Abca1	ENSMUSG00000015243	11303	YES	Luciferase assay//qRT-PCR//Western blot	23519695	1	1	0	Unspecified
mirnet-mmu-25552	mmu-mir-26a-5p	MIMAT0000533	Abca1	ENSMUSG00000015243	11303	NO	Sequencing	19536157	1	1	0	Unspecified
mirnet-mmu-25612	mmu-mir-335-3p	MIMAT0004704	Cpox	ENSMUSG00000022742	12892	NO	HITS-CLIP	25083871	1	0	0	Unspecified
mirnet-mmu-25718	mmu-mir-26a-5p	MIMAT0000533	Abhd17b	ENSMUSG00000047368	226016	NO	Sequencing	19536157	1	1	0	Unspecified
mirnet-mmu-25734	mmu-mir-26a-5p	MIMAT0000533	Abi2	ENSMUSG00000026782	329165	NO	Sequencing	19536157	1	1	0	Unspecified
mirnet-mmu-25786	mmu-mir-26a-5p	MIMAT0000533	Ablim1	ENSMUSG00000025085	226251	NO	Sequencing	19536157	1	1	0	Unspecified
mirnet-mmu-25796	mmu-mir-26a-5p	MIMAT0000533	Abr	ENSMUSG00000017631	109934	NO	Sequencing	19536157	1	0	0	Unspecified
mirnet-mmu-25891	mmu-mir-335-3p	MIMAT0004704	Csf3r	ENSMUSG00000028859	12986	NO	HITS-CLIP	25083871	1	0	0	Unspecified
mirnet-mmu-25894	mmu-mir-335-3p	MIMAT0004704	Csgalnact2	ENSMUSG00000042042	78752	NO	HITS-CLIP	25083871	1	0	0	Unspecified
mirnet-mmu-25901	mmu-mir-130b-3p	MIMAT0000387	Acbd5	ENSMUSG00000026781	74159	NO	HITS-CLIP	25083871	1	0	0	Unspecified
mirnet-mmu-25903	mmu-mir-26a-5p	MIMAT0000533	Acbd5	ENSMUSG00000026781	74159	NO	Sequencing	19536157	1	1	0	Unspecified
mirnet-mmu-25921	mmu-mir-30d-5p	MIMAT0000515	Gskip	ENSMUSG00000044715	66787	NO	HITS-CLIP	25083871	1	1	0	Unspecified
mirnet-mmu-25979	mmu-mir-335-3p	MIMAT0004704	Csnk1g3	ENSMUSG00000073563	70425	NO	HITS-CLIP	23142080	1	0	0	Unspecified
mirnet-mmu-26064	mmu-mir-26a-5p	MIMAT0000533	Acox3	ENSMUSG00000029098	80911	NO	Sequencing	19536157	1	0	0	Unspecified
mirnet-mmu-26075	mmu-mir-335-3p	MIMAT0004704	Gys1	ENSMUSG00000003865	14936	NO	HITS-CLIP	23142080	1	0	0	Unspecified
mirnet-mmu-26081	mmu-mir-26a-5p	MIMAT0000533	Acsl3	ENSMUSG00000032883	74205	NO	Sequencing	19536157	1	1	0	Unspecified
mirnet-mmu-26100	mmu-mir-26a-5p	MIMAT0000533	Ctdsp2	ENSMUSG00000078429	52468	NO	Sequencing	19536157	1	1	0	Unspecified
mirnet-mmu-26114	mmu-mir-26a-5p	MIMAT0000533	Ctgf	ENSMUSG00000019997	14219	YES	Immunofluorescence//Luciferase assay//qRT-PCR//Western blot	24594795	1	0	0	Unspecified
mirnet-mmu-26476	mmu-mir-26a-5p	MIMAT0000533	Adcy1	ENSMUSG00000020431	432530	NO	Sequencing	19536157	1	1	0	Unspecified
mirnet-mmu-26537	mmu-mir-26a-5p	MIMAT0000533	Adi1	ENSMUSG00000020629	104923	NO	Sequencing	19536157	1	0	0	Unspecified
mirnet-mmu-26543	mmu-mir-26a-5p	MIMAT0000533	Adipor2	ENSMUSG00000030168	68465	NO	Sequencing	19536157	1	0	0	Unspecified
mirnet-mmu-26590	mmu-mir-144-3p	MIMAT0000156	Hif1a	ENSMUSG00000021109	15251	NO	HITS-CLIP	25083871	1	0	0	Unspecified
mirnet-mmu-26604	mmu-mir-351-5p	MIMAT0000609	Hif1an	ENSMUSG00000036450	319594	NO	HITS-CLIP	23142080	1	0	0	Unspecified
mirnet-mmu-26624	mmu-mir-26a-5p	MIMAT0000533	Scamp5	ENSMUSG00000040722	56807	NO	Sequencing	19536157	1	0	0	Unspecified
mirnet-mmu-26822	mmu-mir-26a-5p	MIMAT0000533	Agpat3	ENSMUSG00000001211	28169	NO	Sequencing	19536157	1	1	0	Unspecified
mirnet-mmu-26917	mmu-mir-26a-5p	MIMAT0000533	AI314180	ENSMUSG00000050812	230249	NO	Sequencing	19536157	1	0	0	Unspecified
mirnet-mmu-27057	mmu-mir-21a-5p	MIMAT0000530	AK010878	ENSMUSG00000091931	100233175	NO	HITS-CLIP	21258322	1	0	0	Unspecified
mirnet-mmu-27092	mmu-mir-26a-5p	MIMAT0000533	Hp1bp3	ENSMUSG00000028759	15441	NO	Sequencing	19536157	1	1	0	Unspecified
mirnet-mmu-27120	mmu-mir-26a-5p	MIMAT0000533	Dcun1d2	ENSMUSG00000038506	102323	NO	Sequencing	19536157	1	1	0	Unspecified
mirnet-mmu-27174	mmu-mir-26a-5p	MIMAT0000533	Ddhd2	ENSMUSG00000061313	72108	NO	Sequencing	19536157	1	0	0	Unspecified
mirnet-mmu-27228	mmu-mir-335-3p	MIMAT0004704	Hspa13	ENSMUSG00000032932	110920	NO	HITS-CLIP	25083871	1	0	0	Unspecified
mirnet-mmu-27244	mmu-mir-26a-5p	MIMAT0000533	Akap9	ENSMUSG00000040407	100986	NO	Sequencing	19536157	1	1	0	Unspecified
mirnet-mmu-27255	mmu-mir-26a-5p	MIMAT0000533	Ddx17	ENSMUSG00000055065	67040	NO	HITS-CLIP	25083871	1	1	0	Unspecified
mirnet-mmu-27266	mmu-mir-103-3p	MIMAT0000546	Ddx19b	ENSMUSG00000033658	234733	NO	HITS-CLIP	23597149	1	0	0	Unspecified
mirnet-mmu-27360	mmu-mir-26a-5p	MIMAT0000533	Alg2	ENSMUSG00000039740	56737	NO	Sequencing	19536157	1	1	0	Unspecified
mirnet-mmu-27384	mmu-mir-26a-5p	MIMAT0000533	Defb20	ENSMUSG00000049560	319579	NO	Sequencing	19536157	1	0	0	Unspecified
mirnet-mmu-27390	mmu-mir-26a-5p	MIMAT0000533	Degs1	ENSMUSG00000038633	13244	NO	Sequencing	19536157	1	0	0	Unspecified
mirnet-mmu-27423	mmu-mir-221-3p	MIMAT0000669	Dennd5b	ENSMUSG00000030313	320560	NO	HITS-CLIP	21258322	1	0	0	Unspecified
mirnet-mmu-27489	mmu-mir-26a-5p	MIMAT0000533	Nrarp	ENSMUSG00000078202	67122	NO	Sequencing	19536157	1	0	0	Unspecified
mirnet-mmu-27499	mmu-mir-30d-5p	MIMAT0000515	Amer1	ENSMUSG00000050332	72345	NO	HITS-CLIP	25083871	1	1	0	Unspecified
mirnet-mmu-27534	mmu-mir-26a-5p	MIMAT0000533	Amot	ENSMUSG00000041688	27494	NO	Sequencing	19536157	1	1	0	Unspecified
mirnet-mmu-27557	mmu-let-7e-5p	MIMAT0000524	Ifnar1	ENSMUSG00000022967	15975	NO	HITS-CLIP	21258322	1	0	0	Unspecified
mirnet-mmu-27585	mmu-mir-335-3p	MIMAT0004704	Dhfr	ENSMUSG00000021707	13361	NO	HITS-CLIP	23142080	1	0	0	Unspecified
mirnet-mmu-27595	mmu-mir-193b-3p	MIMAT0004859	Ifngr2	ENSMUSG00000022965	15980	NO	HITS-CLIP	21258322	1	0	0	Unspecified
mirnet-mmu-27644	mmu-mir-26a-5p	MIMAT0000533	Ank2	ENSMUSG00000032826	109676	NO	Sequencing	19536157	1	1	0	Unspecified
mirnet-mmu-27670	mmu-mir-335-3p	MIMAT0004704	Ank3	ENSMUSG00000069601	11735	YES	Immunofluorescence//Luciferase assay//Microarray//qRT-PCR//Western blot	24744440	1	0	0	Unspecified
mirnet-mmu-27694	mmu-mir-26a-5p	MIMAT0000533	Ankhd1	ENSMUSG00000024483	108857	NO	Sequencing	19536157	1	1	0	Unspecified
mirnet-mmu-27720	mmu-mir-26a-5p	MIMAT0000533	Ankrd11	ENSMUSG00000035569	77087	NO	Sequencing	19536157	1	1	0	Unspecified
mirnet-mmu-27820	mmu-mir-26a-5p	MIMAT0000533	Anks1	ENSMUSG00000024219	224650	NO	Sequencing	19536157	1	1	0	Unspecified
mirnet-mmu-27821	mmu-mir-26a-5p	MIMAT0000533	Anks1b	ENSMUSG00000058589	77531	NO	Sequencing	19536157	1	1	0	Unspecified
mirnet-mmu-27846	mmu-mir-26a-5p	MIMAT0000533	Dlat	ENSMUSG00000000168	235339	NO	Sequencing	19536157	1	0	0	Unspecified
mirnet-mmu-27885	mmu-mir-351-5p	MIMAT0000609	Antxr2	ENSMUSG00000029338	71914	NO	HITS-CLIP	25083871	1	0	0	Unspecified
mirnet-mmu-27905	mmu-mir-26a-5p	MIMAT0000533	Dll1	ENSMUSG00000014773	13388	NO	Sequencing	19536157	1	1	0	Unspecified
mirnet-mmu-27924	mmu-let-7e-5p	MIMAT0000524	Il13	ENSMUSG00000020383	16163	YES	Flow	23079871	1	1	0	Unspecified
mirnet-mmu-27938	mmu-mir-26a-5p	MIMAT0000533	Ap1s2	ENSMUSG00000031367	108012	NO	Sequencing	19536157	1	1	0	Unspecified
mirnet-mmu-28005	mmu-mir-26a-5p	MIMAT0000533	Apba1	ENSMUSG00000024897	319924	NO	Sequencing	19536157	1	0	0	Unspecified
mirnet-mmu-28025	mmu-mir-26a-5p	MIMAT0000533	Apc	ENSMUSG00000005871	11789	NO	Sequencing	19536157	1	1	0	Unspecified
mirnet-mmu-28042	mmu-let-7e-5p	MIMAT0000524	Apc2	ENSMUSG00000020135	23805	NO	HITS-CLIP	21258322	1	0	0	Unspecified
mirnet-mmu-28043	mmu-let-7e-5p	MIMAT0000524	Apc2	ENSMUSG00000020135	23805	NO	HITS-CLIP	25083871	1	0	0	Unspecified
mirnet-mmu-28044	mmu-let-7e-5p	MIMAT0000524	Apc2	ENSMUSG00000020135	23805	NO	HITS-CLIP	23142080	1	0	0	Unspecified
mirnet-mmu-28070	mmu-mir-26a-5p	MIMAT0000533	Apcdd1	ENSMUSG00000071847	494504	NO	Sequencing	19536157	1	1	0	Unspecified
mirnet-mmu-28154	mmu-mir-335-3p	MIMAT0004704	Appl1	ENSMUSG00000040760	72993	NO	HITS-CLIP	23142080	1	0	0	Unspecified
mirnet-mmu-28155	mmu-mir-335-3p	MIMAT0004704	Appl1	ENSMUSG00000040760	72993	NO	HITS-CLIP	21258322	1	0	0	Unspecified
mirnet-mmu-28156	mmu-mir-335-3p	MIMAT0004704	Appl1	ENSMUSG00000040760	72993	NO	HITS-CLIP	25083871	1	0	0	Unspecified
mirnet-mmu-28241	mmu-mir-26a-5p	MIMAT0000533	Dock4	ENSMUSG00000035954	238130	NO	Sequencing	19536157	1	1	0	Unspecified
mirnet-mmu-28268	mmu-mir-26a-5p	MIMAT0000533	Arcn1	ENSMUSG00000032096	213827	NO	Sequencing	19536157	1	1	0	Unspecified
mirnet-mmu-28272	mmu-mir-26a-5p	MIMAT0000533	Arf1	ENSMUSG00000048076	11840	NO	Sequencing	19536157	1	1	0	Unspecified
mirnet-mmu-28470	mmu-mir-26a-5p	MIMAT0000533	Arhgef26	ENSMUSG00000036885	622434	NO	Sequencing	19536157	1	0	0	Unspecified
mirnet-mmu-28522	mmu-mir-335-3p	MIMAT0004704	Arid2	ENSMUSG00000033237	77044	NO	HITS-CLIP	25083871	1	0	0	Unspecified
mirnet-mmu-28587	mmu-mir-335-3p	MIMAT0004704	Dusp8	ENSMUSG00000037887	18218	NO	HITS-CLIP	21258322	1	0	0	Unspecified
mirnet-mmu-28760	mmu-mir-26a-5p	MIMAT0000533	Armcx2	ENSMUSG00000033436	67416	NO	Sequencing	19536157	1	1	0	Unspecified
mirnet-mmu-28770	mmu-mir-320-3p	MIMAT0000666	E2f1	ENSMUSG00000027490	13555	YES	Flow cytometry//Luciferase assay//Western blot//qRT-PCR//Immunohistochemistry	24828505	1	0	0	Unspecified
mirnet-mmu-28781	mmu-mir-221-3p	MIMAT0000669	Arnt	ENSMUSG00000015522	11863	YES	Immunoblot//Luciferase assay//qRT-PCR//Western blot	22821679	1	1	0	Unspecified
mirnet-mmu-28782	mmu-mir-26a-5p	MIMAT0000533	Arnt	ENSMUSG00000015522	11863	NO	Sequencing	19536157	1	1	0	Unspecified
mirnet-mmu-28825	mmu-mir-26a-5p	MIMAT0000533	Arpp19	ENSMUSG00000007656	59046	NO	Sequencing	19536157	1	1	0	Unspecified
mirnet-mmu-28848	mmu-mir-130b-3p	MIMAT0000387	Arrdc3	ENSMUSG00000074794	105171	NO	HITS-CLIP	25083871	1	1	0	Unspecified
mirnet-mmu-28891	mmu-mir-26a-5p	MIMAT0000533	Papd7	ENSMUSG00000034575	210106	NO	Sequencing	19536157	1	0	0	Unspecified
mirnet-mmu-28919	mmu-mir-26a-5p	MIMAT0000533	Asap2	ENSMUSG00000052632	211914	NO	Sequencing	19536157	1	0	0	Unspecified
mirnet-mmu-28939	mmu-mir-26a-5p	MIMAT0000533	Asb1	ENSMUSG00000026311	65247	NO	Sequencing	19536157	1	1	0	Unspecified
mirnet-mmu-28991	mmu-mir-26a-5p	MIMAT0000533	Jagn1	ENSMUSG00000051256	67767	NO	Sequencing	19536157	1	0	0	Unspecified
mirnet-mmu-28998	mmu-mir-211-5p	MIMAT0000668	Ash1l	ENSMUSG00000028053	192195	NO	HITS-CLIP	21258322	1	0	0	Unspecified
mirnet-mmu-29114	mmu-mir-26a-5p	MIMAT0000533	Atad2	ENSMUSG00000022360	70472	NO	Sequencing	19536157	1	1	0	Unspecified
mirnet-mmu-29224	mmu-mir-455-3p	MIMAT0003742	Eif2ak2	ENSMUSG00000024079	19106	NO	HITS-CLIP	21258322	1	0	0	Unspecified
mirnet-mmu-29229	mmu-mir-26a-5p	MIMAT0000533	Atg16l1	ENSMUSG00000026289	77040	NO	Sequencing	19536157	1	1	0	Unspecified
mirnet-mmu-29239	mmu-mir-335-3p	MIMAT0004704	Atg5	ENSMUSG00000038160	11793	NO	HITS-CLIP	23142080	1	0	0	Unspecified
mirnet-mmu-29264	mmu-mir-26a-5p	MIMAT0000533	Kcnh1	ENSMUSG00000058248	16510	NO	Sequencing	19536157	1	1	0	Unspecified
mirnet-mmu-29266	mmu-mir-26a-5p	MIMAT0000533	Eif2s3y	ENSMUSG00000069049	26908	NO	Sequencing	19536157	1	0	0	Unspecified
mirnet-mmu-29269	mmu-let-7e-5p	MIMAT0000524	Eif3j1	ENSMUSG00000027236	78655	YES	Reporter assay	15131085	1	1	0	Unspecified
mirnet-mmu-29301	mmu-mir-26a-5p	MIMAT0000533	Atp1a2	ENSMUSG00000007097	98660	NO	Sequencing	19536157	1	1	0	Unspecified
mirnet-mmu-29357	mmu-let-7e-5p	MIMAT0000524	Atp2b2	ENSMUSG00000030302	11941	NO	HITS-CLIP	21258322	1	0	0	Unspecified
mirnet-mmu-29398	mmu-mir-26a-5p	MIMAT0000533	Atp2c1	ENSMUSG00000032570	235574	NO	Sequencing	19536157	1	1	0	Unspecified
mirnet-mmu-29417	mmu-mir-26a-5p	MIMAT0000533	Atp6ap1	ENSMUSG00000019087	54411	NO	Sequencing	19536157	1	1	0	Unspecified
mirnet-mmu-29431	mmu-mir-26a-5p	MIMAT0000533	Atp6v0e2	ENSMUSG00000039347	76252	NO	Sequencing	19536157	1	0	0	Unspecified
mirnet-mmu-29443	mmu-mir-221-3p	MIMAT0000669	Kcnk6	ENSMUSG00000046410	52150	NO	HITS-CLIP	21258322	1	0	0	Unspecified
mirnet-mmu-29497	mmu-mir-26a-5p	MIMAT0000533	Atpaf2	ENSMUSG00000042709	246782	NO	Sequencing	19536157	1	0	0	Unspecified
mirnet-mmu-29610	mmu-mir-26a-5p	MIMAT0000533	AU040320	ENSMUSG00000028830	100317	NO	Sequencing	19536157	1	1	0	Unspecified
mirnet-mmu-29625	mmu-mir-1249-3p	MIMAT0010560	Auts2	ENSMUSG00000029673	319974	NO	HITS-CLIP	21258322	1	0	0	Unspecified
mirnet-mmu-29667	mmu-mir-26a-5p	MIMAT0000533	AW549877	ENSMUSG00000041935	106064	NO	Sequencing	19536157	1	1	0	Unspecified
mirnet-mmu-29708	mmu-mir-144-3p	MIMAT0000156	Enpp6	ENSMUSG00000038173	320981	YES	Luciferase assay//Western blot	20035504	1	0	0	Unspecified
mirnet-mmu-29759	mmu-mir-26a-5p	MIMAT0000533	B230219D22Rik	ENSMUSG00000045767	78521	NO	Sequencing	19536157	1	0	0	Unspecified
mirnet-mmu-29890	mmu-mir-26a-5p	MIMAT0000533	Pgam5	ENSMUSG00000029500	72542	NO	Sequencing	19536157	1	0	0	Unspecified
mirnet-mmu-29899	mmu-mir-27b-3p	MIMAT0000126	Epha4	ENSMUSG00000026235	13838	NO	HITS-CLIP	25083871	1	1	0	Unspecified
mirnet-mmu-29962	mmu-mir-211-5p	MIMAT0000668	Bace1	ENSMUSG00000032086	23821	NO	HITS-CLIP	21258322	1	0	0	Unspecified
mirnet-mmu-30071	mmu-mir-26a-5p	MIMAT0000533	Eps8	ENSMUSG00000015766	13860	NO	Sequencing	19536157	1	1	0	Unspecified
mirnet-mmu-30193	mmu-mir-221-3p	MIMAT0000669	Cdkn1b	ENSMUSG00000003031	12576	YES	Western blot//Northern blot	19107213	1	1	0	Unspecified
mirnet-mmu-30202	mmu-mir-26a-5p	MIMAT0000533	Knop1	ENSMUSG00000030980	66356	NO	Sequencing	19536157	1	0	0	Unspecified
mirnet-mmu-30231	mmu-mir-26a-5p	MIMAT0000533	Kpna4	ENSMUSG00000027782	16649	NO	Sequencing	19536157	1	1	0	Unspecified
mirnet-mmu-30248	mmu-mir-26a-5p	MIMAT0000533	Ero1lb	ENSMUSG00000057069	67475	NO	Sequencing	19536157	1	0	0	Unspecified
mirnet-mmu-30263	mmu-mir-26a-5p	MIMAT0000533	Pigm	ENSMUSG00000050229	67556	NO	Sequencing	19536157	1	1	0	Unspecified
mirnet-mmu-30282	mmu-mir-26a-5p	MIMAT0000533	Etnk1	ENSMUSG00000030275	75320	NO	Sequencing	19536157	1	1	0	Unspecified
mirnet-mmu-30313	mmu-mir-320-3p	MIMAT0000666	Ets2	ENSMUSG00000022895	23872	YES	Luciferase assay//Western blot	22179046	1	0	0	Unspecified
mirnet-mmu-30351	mmu-mir-26a-5p	MIMAT0000533	Lace1	ENSMUSG00000038302	215951	NO	Sequencing	19536157	1	0	0	Unspecified
mirnet-mmu-30356	mmu-mir-26a-5p	MIMAT0000533	BC052040	ENSMUSG00000040282	399568	NO	Sequencing	19536157	1	0	0	Unspecified
mirnet-mmu-30432	mmu-mir-484	MIMAT0003127	Bckdk	ENSMUSG00000030802	12041	NO	HITS-CLIP	21258322	1	0	0	Unspecified
mirnet-mmu-30513	mmu-mir-501-3p	MIMAT0003509	Bcl2l11	ENSMUSG00000027381	12125	NO	HITS-CLIP	25083871	1	0	0	Unspecified
mirnet-mmu-30541	mmu-mir-26a-5p	MIMAT0000533	Fa2h	ENSMUSG00000033579	338521	NO	Sequencing	19536157	1	0	0	Unspecified
mirnet-mmu-30559	mmu-mir-26a-5p	MIMAT0000533	Bcl6	ENSMUSG00000022508	12053	NO	Sequencing	19536157	1	1	0	Unspecified
mirnet-mmu-30575	mmu-mir-26a-5p	MIMAT0000533	Bcl7c	ENSMUSG00000030814	12055	NO	Sequencing	19536157	1	1	0	Unspecified
mirnet-mmu-30605	mmu-mir-30d-5p	MIMAT0000515	Bdnf	ENSMUSG00000048482	12064	YES	ELISA//Luciferase assay//Microarray//qRT-PCR	20921386	1	0	0	Unspecified
mirnet-mmu-30700	mmu-mir-26a-5p	MIMAT0000533	Bicd2	ENSMUSG00000037933	76895	NO	Sequencing	19536157	1	0	0	Unspecified
mirnet-mmu-30701	mmu-mir-320-3p	MIMAT0000666	Bicd2	ENSMUSG00000037933	76895	NO	HITS-CLIP	23142080	1	0	0	Unspecified
mirnet-mmu-30782	mmu-mir-26a-5p	MIMAT0000533	Bmp2k	ENSMUSG00000034663	140780	NO	Sequencing	19536157	1	1	0	Unspecified
mirnet-mmu-30805	mmu-mir-26a-5p	MIMAT0000533	Bmpr1a	ENSMUSG00000021796	12166	NO	Sequencing	19536157	1	0	0	Unspecified
mirnet-mmu-30830	mmu-mir-26a-5p	MIMAT0000533	Bnip2	ENSMUSG00000011958	12175	NO	Sequencing	19536157	1	0	0	Unspecified
mirnet-mmu-30831	mmu-mir-221-3p	MIMAT0000669	Bnip3	ENSMUSG00000078566	12176	YES	Luciferase assay//Microarray//qRT-PCR//Western blot	20018759	1	0	0	Unspecified
mirnet-mmu-31015	mmu-mir-144-3p	MIMAT0000156	Bsn	ENSMUSG00000032589	12217	NO	HITS-CLIP	25083871	1	0	0	Unspecified
mirnet-mmu-31103	mmu-mir-26a-5p	MIMAT0000533	Btbd3	ENSMUSG00000062098	228662	NO	Sequencing	19536157	1	0	0	Unspecified
mirnet-mmu-31139	mmu-mir-26a-5p	MIMAT0000533	Lnpep	ENSMUSG00000023845	240028	NO	Sequencing	19536157	1	1	0	Unspecified
mirnet-mmu-31270	mmu-mir-26a-5p	MIMAT0000533	C1ql3	ENSMUSG00000049630	227580	NO	Sequencing	19536157	1	1	0	Unspecified
mirnet-mmu-31365	mmu-mir-144-3p	MIMAT0000156	Cab39	ENSMUSG00000036707	12283	YES	Western blot//qRT-PCR	23705032	1	0	0	Unspecified
mirnet-mmu-31557	mmu-let-7e-5p	MIMAT0000524	Fbxl14	ENSMUSG00000030019	101358	NO	HITS-CLIP	25083871	1	1	0	Unspecified
mirnet-mmu-31662	mmu-mir-30d-5p	MIMAT0000515	Camk4	ENSMUSG00000038128	12326	NO	HITS-CLIP	23142080	1	0	0	Unspecified
mirnet-mmu-31687	mmu-mir-26a-5p	MIMAT0000533	Lrrtm1	ENSMUSG00000060780	74342	NO	Sequencing	19536157	1	1	0	Unspecified
mirnet-mmu-31755	mmu-mir-335-3p	MIMAT0004704	Cap2	ENSMUSG00000021373	67252	NO	HITS-CLIP	23142080	1	0	0	Unspecified
mirnet-mmu-31764	mmu-mir-26a-5p	MIMAT0000533	Capn10	ENSMUSG00000026270	23830	NO	Sequencing	19536157	1	1	0	Unspecified
mirnet-mmu-31857	mmu-mir-26a-5p	MIMAT0000533	Luzp1	ENSMUSG00000001089	269593	NO	Sequencing	19536157	1	1	0	Unspecified
mirnet-mmu-31880	mmu-mir-26a-5p	MIMAT0000533	Fbxw11	ENSMUSG00000020271	103583	NO	Sequencing	19536157	1	1	0	Unspecified
mirnet-mmu-32019	mmu-mir-211-5p	MIMAT0000668	Prkcz	ENSMUSG00000029053	18762	NO	HITS-CLIP	25083871	1	0	0	Unspecified
mirnet-mmu-32117	mmu-mir-335-3p	MIMAT0004704	Cbfa2t3	ENSMUSG00000006362	12398	NO	HITS-CLIP	23142080	1	0	0	Unspecified
mirnet-mmu-32133	mmu-mir-27b-3p	MIMAT0000126	Cblb	ENSMUSG00000022637	208650	NO	HITS-CLIP	23142080	1	1	0	Unspecified
mirnet-mmu-32221	mmu-mir-26a-5p	MIMAT0000533	Cbx5	ENSMUSG00000009575	12419	NO	Sequencing	19536157	1	1	0	Unspecified
mirnet-mmu-32258	mmu-mir-26a-5p	MIMAT0000533	Fmn2	ENSMUSG00000028354	54418	NO	Sequencing	19536157	1	1	0	Unspecified
mirnet-mmu-32335	mmu-mir-26a-5p	MIMAT0000533	Map2k4	ENSMUSG00000033352	26398	NO	Sequencing	19536157	1	1	0	Unspecified
mirnet-mmu-32389	mmu-mir-26a-5p	MIMAT0000533	Fnip1	ENSMUSG00000035992	216742	NO	Sequencing	19536157	1	1	0	Unspecified
mirnet-mmu-32406	mmu-mir-26a-5p	MIMAT0000533	Fnip2	ENSMUSG00000061175	329679	NO	Sequencing	19536157	1	0	0	Unspecified
mirnet-mmu-32553	mmu-mir-26a-5p	MIMAT0000533	Foxk2	ENSMUSG00000039275	68837	NO	Sequencing	19536157	1	1	0	Unspecified
mirnet-mmu-32589	mmu-mir-26a-5p	MIMAT0000533	Ccnc	ENSMUSG00000028252	51813	NO	Sequencing	19536157	1	0	0	Unspecified
mirnet-mmu-32643	mmu-mir-26a-5p	MIMAT0000533	Ccnj	ENSMUSG00000025010	240665	NO	Sequencing	19536157	1	1	0	Unspecified
mirnet-mmu-32651	mmu-mir-335-3p	MIMAT0004704	Ccnjl	ENSMUSG00000044707	380694	NO	HITS-CLIP	23142080	1	0	0	Unspecified
mirnet-mmu-32730	mmu-mir-26a-5p	MIMAT0000533	Mat2a	ENSMUSG00000053907	232087	NO	Sequencing	19536157	1	1	0	Unspecified
mirnet-mmu-32824	mmu-mir-144-3p	MIMAT0000156	Hdgfrp3	ENSMUSG00000025104	29877	NO	HITS-CLIP	25083871	1	0	0	Unspecified
mirnet-mmu-32855	mmu-mir-221-3p	MIMAT0000669	Ftsj1	ENSMUSG00000031171	54632	NO	HITS-CLIP	21258322	1	0	0	Unspecified
mirnet-mmu-32881	mmu-mir-26a-5p	MIMAT0000533	Fubp1	ENSMUSG00000028034	51886	NO	Sequencing	19536157	1	1	0	Unspecified
mirnet-mmu-33061	mmu-mir-26a-5p	MIMAT0000533	Cd93	ENSMUSG00000027435	17064	NO	Sequencing	19536157	1	0	0	Unspecified
mirnet-mmu-33094	mmu-mir-26a-5p	MIMAT0000533	Cd99l2	ENSMUSG00000035776	171486	NO	Sequencing	19536157	1	0	0	Unspecified
mirnet-mmu-33100	mmu-mir-335-3p	MIMAT0004704	Cdadc1	ENSMUSG00000021982	71891	NO	HITS-CLIP	23142080	1	0	0	Unspecified
mirnet-mmu-33208	mmu-mir-144-3p	MIMAT0000156	Cdc42ep3	ENSMUSG00000036533	260409	NO	HITS-CLIP	25083871	1	0	0	Unspecified
mirnet-mmu-33295	mmu-mir-26a-5p	MIMAT0000533	Galnt10	ENSMUSG00000020520	171212	NO	Sequencing	19536157	1	1	0	Unspecified
mirnet-mmu-33312	mmu-mir-26a-5p	MIMAT0000533	Megf9	ENSMUSG00000039270	230316	NO	Sequencing	19536157	1	0	0	Unspecified
mirnet-mmu-33316	mmu-mir-26a-5p	MIMAT0000533	Galnt15	ENSMUSG00000021903	78754	NO	Sequencing	19536157	1	0	0	Unspecified
mirnet-mmu-33326	mmu-mir-26a-5p	MIMAT0000533	Cdk13	ENSMUSG00000041297	69562	NO	Sequencing	19536157	1	1	0	Unspecified
mirnet-mmu-33330	mmu-mir-30d-5p	MIMAT0000515	Cdk13	ENSMUSG00000041297	69562	NO	HITS-CLIP	23142080	1	0	0	Unspecified
mirnet-mmu-33452	mmu-mir-26a-5p	MIMAT0000533	Cdr2l	ENSMUSG00000050910	237988	NO	Sequencing	19536157	1	1	0	Unspecified
mirnet-mmu-33489	mmu-mir-26a-5p	MIMAT0000533	Cds2	ENSMUSG00000058793	110911	NO	Sequencing	19536157	1	0	0	Unspecified
mirnet-mmu-33552	mmu-mir-144-3p	MIMAT0000156	Cebpa	ENSMUSG00000034957	12606	NO	HITS-CLIP	23597149	1	0	0	Unspecified
mirnet-mmu-33581	mmu-mir-26a-5p	MIMAT0000533	Celf1	ENSMUSG00000005506	13046	NO	Sequencing	19536157	1	1	0	Unspecified
mirnet-mmu-33636	mmu-mir-26a-5p	MIMAT0000533	Celsr2	ENSMUSG00000068740	53883	NO	Sequencing	19536157	1	1	0	Unspecified
mirnet-mmu-33738	mmu-mir-26a-5p	MIMAT0000533	Cep350	ENSMUSG00000033671	74081	NO	Sequencing	19536157	1	1	0	Unspecified
mirnet-mmu-33750	mmu-mir-26a-5p	MIMAT0000533	Mlf2	ENSMUSG00000030120	30853	NO	Sequencing	19536157	1	0	0	Unspecified
mirnet-mmu-33781	mmu-mir-21a-5p	MIMAT0000530	Gid4	ENSMUSG00000018415	66771	NO	HITS-CLIP	23142080	1	0	0	Unspecified
mirnet-mmu-33785	mmu-mir-335-3p	MIMAT0004704	Gid4	ENSMUSG00000018415	66771	NO	HITS-CLIP	25083871	1	0	0	Unspecified
mirnet-mmu-33894	mmu-mir-211-5p	MIMAT0000668	Chd3	ENSMUSG00000018474	216848	NO	HITS-CLIP	21258322	1	0	0	Unspecified
mirnet-mmu-33969	mmu-mir-26a-5p	MIMAT0000533	Glmp	ENSMUSG00000001418	56700	NO	Sequencing	19536157	1	0	0	Unspecified
mirnet-mmu-33976	mmu-mir-21a-5p	MIMAT0000530	Mmp9	ENSMUSG00000017737	17395	YES	Immunohistochemistry//In situ hybridization//qRT-PCR//Western blot	23443810	1	1	0	Unspecified
mirnet-mmu-33977	mmu-mir-320-3p	MIMAT0000666	Mmp9	ENSMUSG00000017737	17395	YES	Luciferase assay//Western blot	22179046	1	0	0	Unspecified
mirnet-mmu-33985	mmu-mir-26a-5p	MIMAT0000533	Glrb	ENSMUSG00000028020	14658	NO	Sequencing	19536157	1	1	0	Unspecified
mirnet-mmu-34051	mmu-mir-335-3p	MIMAT0004704	Chka	ENSMUSG00000024843	12660	NO	HITS-CLIP	23142080	1	0	0	Unspecified
mirnet-mmu-34098	mmu-mir-26a-5p	MIMAT0000533	Chp1	ENSMUSG00000014077	56398	NO	Sequencing	19536157	1	1	0	Unspecified
mirnet-mmu-34244	mmu-mir-211-5p	MIMAT0000668	Tmem130	ENSMUSG00000043388	243339	NO	HITS-CLIP	25083871	1	0	0	Unspecified
mirnet-mmu-34245	mmu-mir-211-5p	MIMAT0000668	Tmem130	ENSMUSG00000043388	243339	NO	HITS-CLIP	23597149	1	0	0	Unspecified
mirnet-mmu-34252	mmu-mir-26a-5p	MIMAT0000533	Mrfap1	ENSMUSG00000055302	67568	NO	Sequencing	19536157	1	0	0	Unspecified
mirnet-mmu-34267	mmu-mir-26a-5p	MIMAT0000533	Ckap4	ENSMUSG00000046841	216197	NO	Sequencing	19536157	1	1	0	Unspecified
mirnet-mmu-34287	mmu-mir-26a-5p	MIMAT0000533	Tmem136	ENSMUSG00000048503	235300	NO	Sequencing	19536157	1	1	0	Unspecified
mirnet-mmu-34410	mmu-mir-26a-5p	MIMAT0000533	Clk1	ENSMUSG00000026034	12747	NO	Sequencing	19536157	1	0	0	Unspecified
mirnet-mmu-34533	mmu-mir-26a-5p	MIMAT0000533	Msantd1	ENSMUSG00000051246	403174	NO	Sequencing	19536157	1	0	0	Unspecified
mirnet-mmu-34587	mmu-mir-26a-5p	MIMAT0000533	Gnao1	ENSMUSG00000031748	14681	NO	Sequencing	19536157	1	1	0	Unspecified
mirnet-mmu-34923	mmu-mir-103-3p	MIMAT0000546	Gpd1	ENSMUSG00000023019	14555	YES	Reporter assay	15131085	1	1	0	Unspecified
mirnet-mmu-34979	mmu-mir-335-3p	MIMAT0004704	Gpm6b	ENSMUSG00000031342	14758	NO	HITS-CLIP	23142080	1	0	0	Unspecified
mirnet-mmu-35030	mmu-mir-484	MIMAT0003127	Cops2	ENSMUSG00000027206	12848	NO	HITS-CLIP	25083871	1	0	0	Unspecified
mirnet-mmu-35059	mmu-mir-320-3p	MIMAT0000666	Coro1a	ENSMUSG00000030707	12721	YES	Flow//Luciferase assay//qRT-PCR//Western blot	22925886	1	0	0	Unspecified
mirnet-mmu-35160	mmu-mir-26a-5p	MIMAT0000533	Cpeb2	ENSMUSG00000039782	231207	NO	Sequencing	19536157	1	1	0	Unspecified
mirnet-mmu-35224	mmu-mir-26a-5p	MIMAT0000533	Gpr89	ENSMUSG00000028096	67549	NO	Sequencing	19536157	1	0	0	Unspecified
mirnet-mmu-35227	mmu-mir-320-3p	MIMAT0000666	Cplx2	ENSMUSG00000025867	12890	NO	HITS-CLIP	21258322	1	0	0	Unspecified
mirnet-mmu-35258	mmu-mir-26a-5p	MIMAT0000533	Gprin3	ENSMUSG00000045441	243385	NO	Sequencing	19536157	1	1	0	Unspecified
mirnet-mmu-35294	mmu-mir-26a-5p	MIMAT0000533	Rnf216	ENSMUSG00000045078	108086	NO	Sequencing	19536157	1	1	0	Unspecified
mirnet-mmu-35306	mmu-mir-501-3p	MIMAT0003509	Cps1	ENSMUSG00000025991	227231	YES	Microarray//Quantitative proteomic approach	19878148	1	0	0	Unspecified
mirnet-mmu-35308	mmu-mir-26a-5p	MIMAT0000533	Cpsf2	ENSMUSG00000041781	51786	NO	Sequencing	19536157	1	1	0	Unspecified
mirnet-mmu-35345	mmu-mir-26a-5p	MIMAT0000533	N4bp2	ENSMUSG00000037795	333789	NO	Sequencing	19536157	1	0	0	Unspecified
mirnet-mmu-35399	mmu-mir-26a-5p	MIMAT0000533	Crebzf	ENSMUSG00000051451	233490	NO	Sequencing	19536157	1	1	0	Unspecified
mirnet-mmu-35439	mmu-mir-26a-5p	MIMAT0000533	Gria4	ENSMUSG00000025892	14802	NO	Sequencing	19536157	1	0	0	Unspecified
mirnet-mmu-35514	mmu-mir-335-3p	MIMAT0004704	Cry2	ENSMUSG00000068742	12953	NO	HITS-CLIP	23597149	1	0	0	Unspecified
mirnet-mmu-35538	mmu-mir-26a-5p	MIMAT0000533	Cs	ENSMUSG00000005683	12974	NO	Sequencing	19536157	1	1	0	Unspecified
mirnet-mmu-35601	mmu-mir-211-5p	MIMAT0000668	Csmd1	ENSMUSG00000060924	94109	NO	HITS-CLIP	23142080	1	0	0	Unspecified
mirnet-mmu-35628	mmu-mir-26a-5p	MIMAT0000533	Gsr	ENSMUSG00000031584	14782	NO	Sequencing	19536157	1	1	0	Unspecified
mirnet-mmu-35631	mmu-mir-27b-3p	MIMAT0000126	Csnk1e	ENSMUSG00000022433	27373	NO	HITS-CLIP	25083871	1	0	0	Unspecified
mirnet-mmu-35790	mmu-mir-26a-5p	MIMAT0000533	Elavl2	ENSMUSG00000008489	15569	NO	Sequencing	19536157	1	0	0	Unspecified
mirnet-mmu-35904	mmu-mir-27b-3p	MIMAT0000126	Runx1	ENSMUSG00000022952	12394	YES	Luciferase assay//qRT-PCR//Western blot//Northern blot//Reporter assay//Western blot//Other	19298589	1	1	0	Unspecified
mirnet-mmu-35945	mmu-mir-26a-5p	MIMAT0000533	Ctsl	ENSMUSG00000021477	13039	NO	Sequencing	19536157	1	1	0	Unspecified
mirnet-mmu-36202	mmu-mir-21a-5p	MIMAT0000530	Cyfip1	ENSMUSG00000030447	20430	NO	HITS-CLIP	25083871	1	0	0	Unspecified
mirnet-mmu-36235	mmu-mir-26a-5p	MIMAT0000533	Cyp51	ENSMUSG00000001467	13121	NO	Sequencing	19536157	1	1	0	Unspecified
mirnet-mmu-36246	mmu-mir-26a-5p	MIMAT0000533	Sbno1	ENSMUSG00000038095	243272	NO	Sequencing	19536157	1	1	0	Unspecified
mirnet-mmu-36262	mmu-let-7e-5p	MIMAT0000524	Nf2	ENSMUSG00000009073	18016	NO	HITS-CLIP	23597149	1	0	0	Unspecified
mirnet-mmu-36315	mmu-mir-26a-5p	MIMAT0000533	Kitl	ENSMUSG00000019966	17311	NO	Sequencing	19536157	1	0	0	Unspecified
mirnet-mmu-36339	mmu-mir-26a-5p	MIMAT0000533	Hip1	ENSMUSG00000039959	215114	NO	Sequencing	19536157	1	1	0	Unspecified
mirnet-mmu-36342	mmu-mir-26a-5p	MIMAT0000533	Hipk1	ENSMUSG00000008730	15257	NO	Sequencing	19536157	1	1	0	Unspecified
mirnet-mmu-36398	mmu-mir-130b-3p	MIMAT0000387	Nfia	ENSMUSG00000028565	18027	NO	HITS-CLIP	23142080	1	0	0	Unspecified
mirnet-mmu-36403	mmu-mir-26a-5p	MIMAT0000533	D17Wsu92e	ENSMUSG00000056692	224647	NO	Sequencing	19536157	1	0	0	Unspecified
mirnet-mmu-36450	mmu-mir-26a-5p	MIMAT0000533	D430041D05Rik	ENSMUSG00000068373	241589	NO	Sequencing	19536157	1	0	0	Unspecified
mirnet-mmu-36459	mmu-mir-26a-5p	MIMAT0000533	Scn2a1	ENSMUSG00000075318	110876	NO	Sequencing	19536157	1	0	0	Unspecified
mirnet-mmu-36560	mmu-mir-26a-5p	MIMAT0000533	Hmgcll1	ENSMUSG00000007908	208982	NO	Sequencing	19536157	1	0	0	Unspecified
mirnet-mmu-36587	mmu-mir-26a-5p	MIMAT0000533	Dab1	ENSMUSG00000028519	13131	NO	Sequencing	19536157	1	1	0	Unspecified
mirnet-mmu-36664	mmu-mir-26a-5p	MIMAT0000533	Homer1	ENSMUSG00000007617	26556	NO	Sequencing	19536157	1	1	0	Unspecified
mirnet-mmu-36711	mmu-mir-26a-5p	MIMAT0000533	Sec63	ENSMUSG00000019802	140740	NO	Sequencing	19536157	1	1	0	Unspecified
mirnet-mmu-36764	mmu-mir-26a-5p	MIMAT0000533	Tulp3	ENSMUSG00000001521	22158	NO	Sequencing	19536157	1	1	0	Unspecified
mirnet-mmu-36836	mmu-mir-211-5p	MIMAT0000668	Dcx	ENSMUSG00000031285	13193	NO	HITS-CLIP	23142080	1	0	0	Unspecified
mirnet-mmu-36889	mmu-mir-221-3p	MIMAT0000669	Ddit4	ENSMUSG00000020108	74747	YES	Luciferase assay//Microarray//qRT-PCR//Western blot	20018759	1	1	0	Unspecified
mirnet-mmu-36891	mmu-mir-26a-5p	MIMAT0000533	Ddit4	ENSMUSG00000020108	74747	NO	Sequencing	19536157	1	1	0	Unspecified
mirnet-mmu-36918	mmu-mir-335-3p	MIMAT0004704	Hspa12a	ENSMUSG00000025092	73442	NO	HITS-CLIP	23142080	1	0	0	Unspecified
mirnet-mmu-36921	mmu-mir-26a-5p	MIMAT0000533	Hspa13	ENSMUSG00000032932	110920	NO	Sequencing	19536157	1	1	0	Unspecified
mirnet-mmu-36928	mmu-mir-26a-5p	MIMAT0000533	Npat	ENSMUSG00000033054	244879	NO	Sequencing	19536157	1	1	0	Unspecified
mirnet-mmu-37008	mmu-mir-26a-5p	MIMAT0000533	Ddx3y	ENSMUSG00000069045	26900	NO	Sequencing	19536157	1	1	0	Unspecified
mirnet-mmu-37039	mmu-mir-26a-5p	MIMAT0000533	Serinc3	ENSMUSG00000017707	26943	NO	Sequencing	19536157	1	1	0	Unspecified
mirnet-mmu-37067	mmu-mir-26a-5p	MIMAT0000533	Ube2q1	ENSMUSG00000042572	70093	NO	Sequencing	19536157	1	1	0	Unspecified
mirnet-mmu-37071	mmu-mir-26a-5p	MIMAT0000533	Ube2ql1	ENSMUSG00000052981	76980	NO	Sequencing	19536157	1	1	0	Unspecified
mirnet-mmu-37118	mmu-mir-335-3p	MIMAT0004704	Ide	ENSMUSG00000056999	15925	NO	HITS-CLIP	23142080	1	0	0	Unspecified
mirnet-mmu-37228	mmu-mir-26a-5p	MIMAT0000533	Dgki	ENSMUSG00000038665	320127	NO	Sequencing	19536157	1	0	0	Unspecified
mirnet-mmu-37239	mmu-mir-26a-5p	MIMAT0000533	Dhcr7	ENSMUSG00000058454	13360	NO	Sequencing	19536157	1	0	0	Unspecified
mirnet-mmu-37328	mmu-mir-26a-5p	MIMAT0000533	Igdcc4	ENSMUSG00000032816	56741	NO	Sequencing	19536157	1	0	0	Unspecified
mirnet-mmu-37449	mmu-mir-26a-5p	MIMAT0000533	Dip2a	ENSMUSG00000020231	64451	NO	Sequencing	19536157	1	1	0	Unspecified
mirnet-mmu-37455	mmu-mir-26a-5p	MIMAT0000533	Dip2b	ENSMUSG00000023026	239667	NO	Sequencing	19536157	1	0	0	Unspecified
mirnet-mmu-37469	mmu-mir-26a-5p	MIMAT0000533	Diras2	ENSMUSG00000047842	68203	NO	Sequencing	19536157	1	0	0	Unspecified
mirnet-mmu-37559	mmu-mir-26a-5p	MIMAT0000533	Dlg2	ENSMUSG00000052572	23859	NO	Sequencing	19536157	1	0	0	Unspecified
mirnet-mmu-37573	mmu-mir-26a-5p	MIMAT0000533	Dlg5	ENSMUSG00000021782	71228	NO	Sequencing	19536157	1	1	0	Unspecified
mirnet-mmu-37587	mmu-let-7e-5p	MIMAT0000524	Il10	ENSMUSG00000016529	16153	YES	Flow//Luciferase assay//Microarray//qRT-PCR	23079871	1	0	0	Unspecified
mirnet-mmu-37626	mmu-mir-26a-5p	MIMAT0000533	Usp22	ENSMUSG00000042506	216825	NO	Sequencing	19536157	1	0	0	Unspecified
mirnet-mmu-37697	mmu-mir-26a-5p	MIMAT0000533	Dmxl1	ENSMUSG00000037416	240283	NO	Sequencing	19536157	1	1	0	Unspecified
mirnet-mmu-37700	mmu-mir-26a-5p	MIMAT0000533	Dmxl2	ENSMUSG00000041268	235380	NO	Sequencing	19536157	1	0	0	Unspecified
mirnet-mmu-37880	mmu-mir-26a-5p	MIMAT0000533	Dnm1	ENSMUSG00000026825	13429	NO	Sequencing	19536157	1	1	0	Unspecified
mirnet-mmu-37887	mmu-mir-26a-5p	MIMAT0000533	Dnm1l	ENSMUSG00000022789	74006	NO	Sequencing	19536157	1	0	0	Unspecified
mirnet-mmu-37909	mmu-mir-26a-5p	MIMAT0000533	Impad1	ENSMUSG00000066324	242291	NO	Sequencing	19536157	1	1	0	Unspecified
mirnet-mmu-37914	mmu-mir-501-3p	MIMAT0003509	Impad1	ENSMUSG00000066324	242291	NO	HITS-CLIP	25083871	1	0	0	Unspecified
mirnet-mmu-37959	mmu-mir-26a-5p	MIMAT0000533	Dot1l	ENSMUSG00000061589	208266	NO	Sequencing	19536157	1	1	0	Unspecified
mirnet-mmu-37969	mmu-mir-193b-3p	MIMAT0004859	Dph3	ENSMUSG00000021905	105638	NO	HITS-CLIP	21258322	1	0	0	Unspecified
mirnet-mmu-38106	mmu-mir-26a-5p	MIMAT0000533	Vps26a	ENSMUSG00000020078	30930	NO	Sequencing	19536157	1	0	0	Unspecified
mirnet-mmu-38133	mmu-mir-26a-5p	MIMAT0000533	Osbpl2	ENSMUSG00000039050	228983	NO	Sequencing	19536157	1	1	0	Unspecified
mirnet-mmu-38138	mmu-mir-351-5p	MIMAT0000609	Stat1	ENSMUSG00000026104	20846	NO	HITS-CLIP	21258322	1	0	0	Unspecified
mirnet-mmu-38181	mmu-mir-26a-5p	MIMAT0000533	Ipo9	ENSMUSG00000041879	226432	NO	Sequencing	19536157	1	1	0	Unspecified
mirnet-mmu-38249	mmu-mir-335-3p	MIMAT0004704	Dusp26	ENSMUSG00000039661	66959	NO	HITS-CLIP	25083871	1	0	0	Unspecified
mirnet-mmu-38276	mmu-mir-103-3p	MIMAT0000546	Irgq	ENSMUSG00000041037	210146	NO	HITS-CLIP	23597149	1	1	0	Unspecified
mirnet-mmu-38358	mmu-mir-320-3p	MIMAT0000666	P2ry1	18722	18441	NO	HITS-CLIP	25083871	1	0	0	Unspecified
mirnet-mmu-38361	mmu-mir-26a-5p	MIMAT0000533	Stradb	ENSMUSG00000026027	227154	NO	Sequencing	19536157	1	1	0	Unspecified
mirnet-mmu-38398	mmu-mir-26a-5p	MIMAT0000533	Lysmd4	ENSMUSG00000043831	75099	NO	Sequencing	19536157	1	0	0	Unspecified
mirnet-mmu-38501	mmu-mir-21a-5p	MIMAT0000530	E2f2	ENSMUSG00000018983	242705	NO	HITS-CLIP	23142080	1	1	0	Unspecified
mirnet-mmu-38512	mmu-mir-351-5p	MIMAT0000609	E2f3	ENSMUSG00000016477	13557	YES	Luciferase assay//Microarray//qRT-PCR//Western blot	22968638	1	0	0	Unspecified
mirnet-mmu-38533	mmu-mir-26a-5p	MIMAT0000533	Eaf1	ENSMUSG00000021890	74427	NO	Sequencing	19536157	1	1	0	Unspecified
mirnet-mmu-38592	mmu-mir-335-3p	MIMAT0004704	Eci1	ENSMUSG00000024132	13177	NO	HITS-CLIP	25083871	1	0	0	Unspecified
mirnet-mmu-38637	mmu-mir-26a-5p	MIMAT0000533	Itsn2	ENSMUSG00000020640	20403	NO	Sequencing	19536157	1	1	0	Unspecified
mirnet-mmu-38656	mmu-mir-335-5p	MIMAT0000766	Iws1	ENSMUSG00000024384	73473	NO	HITS-CLIP	21258322	1	1	0	Unspecified
mirnet-mmu-38706	mmu-mir-335-3p	MIMAT0004704	Jakmip2	ENSMUSG00000024502	76217	NO	HITS-CLIP	23142080	1	0	0	Unspecified
mirnet-mmu-38720	mmu-mir-211-5p	MIMAT0000668	Efna5	ENSMUSG00000048915	13640	NO	HITS-CLIP	23142080	1	0	0	Unspecified
mirnet-mmu-38827	mmu-mir-26a-5p	MIMAT0000533	Egr1	ENSMUSG00000038418	13653	NO	Sequencing	19536157	1	1	0	Unspecified
mirnet-mmu-38872	mmu-mir-26a-5p	MIMAT0000533	Kbtbd2	ENSMUSG00000059486	210973	NO	Sequencing	19536157	1	1	0	Unspecified
mirnet-mmu-38980	mmu-mir-26a-5p	MIMAT0000533	Kcnh7	ENSMUSG00000059742	170738	NO	Sequencing	19536157	1	0	0	Unspecified
mirnet-mmu-39025	mmu-mir-211-5p	MIMAT0000668	Eif5a	ENSMUSG00000078812	276770	NO	HITS-CLIP	21258322	1	0	0	Unspecified
mirnet-mmu-39066	mmu-mir-26a-5p	MIMAT0000533	Kcnj2	ENSMUSG00000041695	16518	NO	Sequencing	19536157	1	1	0	Unspecified
mirnet-mmu-39098	mmu-mir-26a-5p	MIMAT0000533	Elfn2	ENSMUSG00000043460	207393	NO	Sequencing	19536157	1	1	0	Unspecified
mirnet-mmu-39111	mmu-mir-26a-5p	MIMAT0000533	Kcnk1	ENSMUSG00000033998	16525	NO	Sequencing	19536157	1	1	0	Unspecified
mirnet-mmu-39146	mmu-mir-21a-5p	MIMAT0000530	Kcnk6	ENSMUSG00000046410	52150	NO	HITS-CLIP	25083871	1	0	0	Unspecified
mirnet-mmu-39185	mmu-mir-26a-5p	MIMAT0000533	Ndfip2	ENSMUSG00000053253	76273	NO	Sequencing	19536157	1	1	0	Unspecified
mirnet-mmu-39282	mmu-mir-26a-5p	MIMAT0000533	Kctd7	ENSMUSG00000034110	212919	NO	Sequencing	19536157	1	0	0	Unspecified
mirnet-mmu-39287	mmu-mir-320-3p	MIMAT0000666	Emilin2	ENSMUSG00000024053	246707	YES	Luciferase assay//Western blot	22179046	1	0	0	Unspecified
mirnet-mmu-39307	mmu-mir-26a-5p	MIMAT0000533	Kdelr2	ENSMUSG00000079111	66913	NO	Sequencing	19536157	1	1	0	Unspecified
mirnet-mmu-39308	mmu-mir-26a-5p	MIMAT0000533	Hdx	ENSMUSG00000034551	245596	NO	Sequencing	19536157	1	0	0	Unspecified
mirnet-mmu-39352	mmu-mir-30d-5p	MIMAT0000515	Eno2	ENSMUSG00000004267	13807	NO	HITS-CLIP	25083871	1	0	0	Unspecified
mirnet-mmu-39454	mmu-mir-26a-5p	MIMAT0000533	Entpd7	ENSMUSG00000025192	93685	NO	Sequencing	19536157	1	1	0	Unspecified
mirnet-mmu-39486	mmu-mir-26a-5p	MIMAT0000533	Ep300	ENSMUSG00000055024	328572	NO	Sequencing	19536157	1	1	0	Unspecified
mirnet-mmu-39558	mmu-mir-221-3p	MIMAT0000669	Kit	ENSMUSG00000005672	16590	YES	Luciferase assay//qRT-PCR//Western blot	22909339	1	1	0	Unspecified
mirnet-mmu-39562	mmu-mir-221-3p	MIMAT0000669	Kit	ENSMUSG00000005672	16590	YES	Luciferase assay//Microarray//qRT-PCR	16330772	1	1	0	Unspecified
mirnet-mmu-39571	mmu-mir-221-3p	MIMAT0000669	Gabpb2	ENSMUSG00000038766	213054	NO	HITS-CLIP	21258322	1	1	0	Unspecified
mirnet-mmu-39596	mmu-mir-26a-5p	MIMAT0000533	Slc9a2	ENSMUSG00000026062	226999	NO	Sequencing	19536157	1	1	0	Unspecified
mirnet-mmu-39655	mmu-mir-335-3p	MIMAT0004704	Epha7	ENSMUSG00000028289	13841	NO	HITS-CLIP	23142080	1	0	0	Unspecified
mirnet-mmu-39673	mmu-mir-26a-5p	MIMAT0000533	Ephb2	ENSMUSG00000028664	13844	NO	Sequencing	19536157	1	1	0	Unspecified
mirnet-mmu-39764	mmu-mir-26a-5p	MIMAT0000533	Eps15	ENSMUSG00000028552	13858	NO	Sequencing	19536157	1	1	0	Unspecified
mirnet-mmu-39831	mmu-mir-26a-5p	MIMAT0000533	Klhl42	ENSMUSG00000040102	232539	NO	Sequencing	19536157	1	1	0	Unspecified
mirnet-mmu-39837	mmu-mir-26a-5p	MIMAT0000533	Klhl5	ENSMUSG00000054920	71778	NO	Sequencing	19536157	1	1	0	Unspecified
mirnet-mmu-39863	mmu-mir-26a-5p	MIMAT0000533	Ercc6	ENSMUSG00000054051	319955	NO	Sequencing	19536157	1	1	0	Unspecified
mirnet-mmu-39902	mmu-mir-335-3p	MIMAT0004704	Mex3a	ENSMUSG00000074480	72640	NO	HITS-CLIP	25083871	1	0	0	Unspecified
mirnet-mmu-39914	mmu-mir-21a-5p	MIMAT0000530	Pias3	ENSMUSG00000028101	229615	YES	Western blot	22517757	1	0	0	Unspecified
mirnet-mmu-39946	mmu-mir-26a-5p	MIMAT0000533	Kpnb1	ENSMUSG00000001440	16211	NO	Sequencing	19536157	1	1	0	Unspecified
mirnet-mmu-40030	mmu-mir-26a-5p	MIMAT0000533	L1cam	ENSMUSG00000031391	16728	NO	Sequencing	19536157	1	0	0	Unspecified
mirnet-mmu-40079	mmu-mir-103-3p	MIMAT0000546	Pik3r1	ENSMUSG00000041417	18708	YES	qRT-PCR	25100599	1	0	0	Unspecified
mirnet-mmu-40098	mmu-mir-26a-5p	MIMAT0000533	Laptm4a	ENSMUSG00000020585	17775	NO	Sequencing	19536157	1	1	0	Unspecified
mirnet-mmu-40193	mmu-mir-26a-5p	MIMAT0000533	Ezh2	ENSMUSG00000029687	14056	YES	qRT-PCR//Western blot//Reporter assay//Western blot//qRT-PCR//Other	18281287	1	1	0	Unspecified
mirnet-mmu-40317	mmu-mir-26a-5p	MIMAT0000533	Thsd7b	ENSMUSG00000042581	210417	NO	Sequencing	19536157	1	0	0	Unspecified
mirnet-mmu-40432	mmu-mir-211-5p	MIMAT0000668	Lhfpl4	ENSMUSG00000042873	269788	NO	HITS-CLIP	21258322	1	0	0	Unspecified
mirnet-mmu-40433	mmu-mir-26a-5p	MIMAT0000533	Lhfpl4	ENSMUSG00000042873	269788	NO	Sequencing	19536157	1	0	0	Unspecified
mirnet-mmu-40548	mmu-mir-335-5p	MIMAT0000766	Rb1	ENSMUSG00000022105	19645	YES	Luciferase assay//Western blot	20713524	1	1	0	Unspecified
mirnet-mmu-40679	mmu-mir-320-3p	MIMAT0000666	Fam168b	ENSMUSG00000037503	214469	NO	HITS-CLIP	23142080	1	0	0	Unspecified
mirnet-mmu-40723	mmu-mir-26a-5p	MIMAT0000533	Spock2	ENSMUSG00000058297	94214	NO	Sequencing	19536157	1	0	0	Unspecified
mirnet-mmu-40728	mmu-mir-26a-5p	MIMAT0000533	Lman1	ENSMUSG00000041891	70361	NO	Sequencing	19536157	1	1	0	Unspecified
mirnet-mmu-40795	mmu-mir-21a-5p	MIMAT0000530	Spry1	ENSMUSG00000037211	24063	YES	Luciferase assay//Western blot	20216554	1	1	0	Unspecified
mirnet-mmu-40843	mmu-mir-26a-5p	MIMAT0000533	Fam210b	ENSMUSG00000027495	67017	NO	Sequencing	19536157	1	0	0	Unspecified
mirnet-mmu-40903	mmu-mir-26a-5p	MIMAT0000533	Lonrf3	ENSMUSG00000016239	74365	NO	Sequencing	19536157	1	1	0	Unspecified
mirnet-mmu-41073	mmu-mir-27b-3p	MIMAT0000126	Pparg	ENSMUSG00000000440	19016	YES	Luciferase assay//Northern blot//qRT-PCR//Western blot	21844895	1	1	0	Unspecified
mirnet-mmu-41102	mmu-mir-26a-5p	MIMAT0000533	Fam76b	ENSMUSG00000037808	72826	NO	Sequencing	19536157	1	1	0	Unspecified
mirnet-mmu-41192	mmu-mir-21a-5p	MIMAT0000530	Fasl	ENSMUSG00000000817	14103	YES	Luciferase assay//Western blot//Northern blot//Reporter assay//Western blot//Other	20404348	1	1	0	Unspecified
mirnet-mmu-41227	mmu-let-7e-5p	MIMAT0000524	Gnl3l	ENSMUSG00000025266	237107	NO	HITS-CLIP	25083871	1	0	0	Unspecified
mirnet-mmu-41228	mmu-let-7e-5p	MIMAT0000524	Gnl3l	ENSMUSG00000025266	237107	NO	HITS-CLIP	21258322	1	0	0	Unspecified
mirnet-mmu-41293	mmu-mir-335-3p	MIMAT0004704	Fbxl14	ENSMUSG00000030019	101358	NO	HITS-CLIP	25083871	1	0	0	Unspecified
mirnet-mmu-41433	mmu-mir-26a-5p	MIMAT0000533	Lsamp	ENSMUSG00000061080	268890	NO	Sequencing	19536157	1	0	0	Unspecified
mirnet-mmu-41483	mmu-mir-26a-5p	MIMAT0000533	Fbxo11	ENSMUSG00000005371	225055	NO	Sequencing	19536157	1	1	0	Unspecified
mirnet-mmu-41559	mmu-mir-26a-5p	MIMAT0000533	Stk39	ENSMUSG00000027030	53416	NO	Sequencing	19536157	1	1	0	Unspecified
mirnet-mmu-41592	mmu-mir-320-3p	MIMAT0000666	Prickle2	ENSMUSG00000030020	243548	NO	HITS-CLIP	25083871	1	0	0	Unspecified
mirnet-mmu-41595	mmu-mir-144-3p	MIMAT0000156	Prkaa1	ENSMUSG00000050697	105787	YES	Western blotting//qRT-PCR	23705032	1	0	0	Unspecified
mirnet-mmu-41637	mmu-mir-103-3p	MIMAT0000546	Lyrm9	ENSMUSG00000072640	66274	NO	HITS-CLIP	21258322	1	0	0	Unspecified
mirnet-mmu-41649	mmu-mir-26a-5p	MIMAT0000533	Fem1b	ENSMUSG00000032244	14155	NO	Sequencing	19536157	1	1	0	Unspecified
mirnet-mmu-41704	mmu-mir-26a-5p	MIMAT0000533	Macf1	ENSMUSG00000028649	11426	NO	Sequencing	19536157	1	1	0	Unspecified
mirnet-mmu-41869	mmu-mir-26a-5p	MIMAT0000533	Fkbp1a	ENSMUSG00000032966	14225	NO	Sequencing	19536157	1	1	0	Unspecified
mirnet-mmu-41877	mmu-mir-26a-5p	MIMAT0000533	Fkbp1b	ENSMUSG00000020635	14226	NO	Sequencing	19536157	1	1	0	Unspecified
mirnet-mmu-41945	mmu-mir-335-3p	MIMAT0004704	Flrt2	ENSMUSG00000047414	399558	NO	HITS-CLIP	25083871	1	0	0	Unspecified
mirnet-mmu-41946	mmu-mir-335-3p	MIMAT0004704	Flrt2	ENSMUSG00000047414	399558	NO	HITS-CLIP	23142080	1	0	0	Unspecified
mirnet-mmu-42033	mmu-mir-26a-5p	MIMAT0000533	Map2	ENSMUSG00000015222	17756	NO	Sequencing	19536157	1	1	0	Unspecified
mirnet-mmu-42068	mmu-mir-21a-5p	MIMAT0000530	Map3k1	ENSMUSG00000021754	26401	NO	HITS-CLIP	25083871	1	1	0	Unspecified
mirnet-mmu-42136	mmu-mir-335-3p	MIMAT0004704	Fnta	ENSMUSG00000015994	14272	NO	HITS-CLIP	23142080	1	0	0	Unspecified
mirnet-mmu-42163	mmu-mir-30d-5p	MIMAT0000515	Map4k4	ENSMUSG00000026074	26921	YES	Luciferase assay//Western blot	22733810	1	0	0	Unspecified
mirnet-mmu-42169	mmu-mir-144-3p	MIMAT0000156	Map7d1	ENSMUSG00000028849	245877	NO	HITS-CLIP	26203562	1	0	0	Unspecified
mirnet-mmu-42222	mmu-mir-26a-5p	MIMAT0000533	Psip1	ENSMUSG00000028484	101739	NO	Sequencing	19536157	1	1	0	Unspecified
mirnet-mmu-42237	mmu-mir-26a-5p	MIMAT0000533	Syt2	ENSMUSG00000026452	20980	NO	Sequencing	19536157	1	1	0	Unspecified
mirnet-mmu-42241	mmu-mir-351-5p	MIMAT0000609	Foxk1	ENSMUSG00000056493	17425	NO	HITS-CLIP	25083871	1	1	0	Unspecified
mirnet-mmu-42324	mmu-mir-484	MIMAT0003127	Foxn3	ENSMUSG00000033713	71375	NO	HITS-CLIP	23597149	1	0	0	Unspecified
mirnet-mmu-42362	mmu-mir-335-3p	MIMAT0004704	Foxp1	ENSMUSG00000030067	108655	NO	HITS-CLIP	23142080	1	0	0	Unspecified
mirnet-mmu-42393	mmu-mir-21a-5p	MIMAT0000530	Pten	ENSMUSG00000013663	19211	YES	Reporter assay	20167875	1	1	0	Unspecified
mirnet-mmu-42394	mmu-mir-26a-5p	MIMAT0000533	Pten	ENSMUSG00000013663	19211	YES	qRT-PCR//Western blot	24233972	1	1	0	Unspecified
mirnet-mmu-42395	mmu-mir-26a-5p	MIMAT0000533	Pten	ENSMUSG00000013663	19211	NO	HITS-CLIP	23142080	1	1	0	Unspecified
mirnet-mmu-42397	mmu-mir-335-3p	MIMAT0004704	Pten	ENSMUSG00000013663	19211	NO	HITS-CLIP	23142080	1	0	0	Unspecified
mirnet-mmu-42407	mmu-mir-26a-5p	MIMAT0000533	Marcksl1	ENSMUSG00000047945	17357	NO	Sequencing	19536157	1	0	0	Unspecified
mirnet-mmu-42455	mmu-mir-484	MIMAT0003127	Mat2a	ENSMUSG00000053907	232087	NO	HITS-CLIP	23142080	1	0	0	Unspecified
mirnet-mmu-42460	mmu-mir-335-3p	MIMAT0004704	Mat2a	ENSMUSG00000053907	232087	NO	HITS-CLIP	23142080	1	0	0	Unspecified
mirnet-mmu-42622	mmu-mir-26a-5p	MIMAT0000533	Ptprd	ENSMUSG00000028399	19266	NO	Sequencing	19536157	1	1	0	Unspecified
mirnet-mmu-42653	mmu-mir-26a-5p	MIMAT0000533	Tbc1d23	ENSMUSG00000022749	67581	NO	Sequencing	19536157	1	0	0	Unspecified
mirnet-mmu-42663	mmu-mir-26a-5p	MIMAT0000533	Ptprg	ENSMUSG00000021745	19270	NO	Sequencing	19536157	1	0	0	Unspecified
mirnet-mmu-42942	mmu-mir-26a-5p	MIMAT0000533	Gabrg3	ENSMUSG00000055026	14407	NO	Sequencing	19536157	1	0	0	Unspecified
mirnet-mmu-43027	mmu-mir-335-3p	MIMAT0004704	Tcf4	ENSMUSG00000053477	21413	NO	HITS-CLIP	23142080	1	0	0	Unspecified
mirnet-mmu-43060	mmu-mir-26a-5p	MIMAT0000533	Galnt7	ENSMUSG00000031608	108150	NO	Sequencing	19536157	1	1	0	Unspecified
mirnet-mmu-43066	mmu-mir-130b-3p	MIMAT0000387	Meox2	ENSMUSG00000036144	17286	YES	Luciferase assay//qRT-PCR//Western blot	21941297	1	0	0	Unspecified
mirnet-mmu-43072	mmu-mir-26a-5p	MIMAT0000533	Mesdc2	ENSMUSG00000038503	67943	NO	Sequencing	19536157	1	0	0	Unspecified
mirnet-mmu-43110	mmu-mir-26a-5p	MIMAT0000533	Sdc2	ENSMUSG00000022261	15529	NO	Sequencing	19536157	1	0	0	Unspecified
mirnet-mmu-43209	mmu-mir-26a-5p	MIMAT0000533	Gcnt1	ENSMUSG00000038843	14537	NO	Sequencing	19536157	1	0	0	Unspecified
mirnet-mmu-43253	mmu-mir-320-3p	MIMAT0000666	Mfsd4	ENSMUSG00000059149	213006	NO	HITS-CLIP	25083871	1	0	0	Unspecified
mirnet-mmu-43254	mmu-mir-320-3p	MIMAT0000666	Mfsd4	ENSMUSG00000059149	213006	NO	HITS-CLIP	23142080	1	0	0	Unspecified
mirnet-mmu-43310	mmu-mir-335-3p	MIMAT0004704	Mgat3	ENSMUSG00000042428	17309	NO	HITS-CLIP	25083871	1	0	0	Unspecified
mirnet-mmu-43321	mmu-mir-26a-5p	MIMAT0000533	Mgat4a	ENSMUSG00000026110	269181	NO	Sequencing	19536157	1	1	0	Unspecified
mirnet-mmu-43322	mmu-mir-351-5p	MIMAT0000609	Mgat4a	ENSMUSG00000026110	269181	NO	HITS-CLIP	25083871	1	0	0	Unspecified
mirnet-mmu-43442	mmu-mir-21a-5p	MIMAT0000530	Tgfbr3	ENSMUSG00000029287	21814	YES	Luciferase assay//qRT-PCR//Western blot	22960625	1	1	0	Unspecified
mirnet-mmu-43516	mmu-mir-26a-5p	MIMAT0000533	Mllt11	ENSMUSG00000053192	56772	NO	Sequencing	19536157	1	0	0	Unspecified
mirnet-mmu-43547	mmu-mir-26a-5p	MIMAT0000533	Rapgef6	ENSMUSG00000037533	192786	NO	Sequencing	19536157	1	1	0	Unspecified
mirnet-mmu-43653	mmu-mir-26a-5p	MIMAT0000533	Mmp16	ENSMUSG00000028226	17389	NO	Sequencing	19536157	1	1	0	Unspecified
mirnet-mmu-43665	mmu-mir-26a-5p	MIMAT0000533	Glb1	ENSMUSG00000045594	12091	NO	Sequencing	19536157	1	0	0	Unspecified
mirnet-mmu-43674	mmu-mir-26a-5p	MIMAT0000533	Glce	ENSMUSG00000032252	93683	NO	Sequencing	19536157	1	0	0	Unspecified
mirnet-mmu-43707	mmu-mir-335-3p	MIMAT0004704	Ubr3	ENSMUSG00000044308	68795	NO	HITS-CLIP	23142080	1	0	0	Unspecified
mirnet-mmu-43731	mmu-mir-21a-5p	MIMAT0000530	Moap1	ENSMUSG00000096458	64113	NO	HITS-CLIP	21258322	1	0	0	Unspecified
mirnet-mmu-43747	mmu-mir-26a-5p	MIMAT0000533	Mob1a	ENSMUSG00000043131	232157	NO	Sequencing	19536157	1	1	0	Unspecified
mirnet-mmu-43748	mmu-mir-26a-5p	MIMAT0000533	Mob1b	ENSMUSG00000006262	68473	NO	Sequencing	19536157	1	1	0	Unspecified
mirnet-mmu-43767	mmu-mir-103-3p	MIMAT0000546	Tln2	ENSMUSG00000052698	70549	NO	HITS-CLIP	25083871	1	0	0	Unspecified
mirnet-mmu-43777	mmu-mir-193b-3p	MIMAT0004859	Ubxn2a	ENSMUSG00000020634	217379	NO	HITS-CLIP	21258322	1	0	0	Unspecified
mirnet-mmu-43841	mmu-mir-501-3p	MIMAT0003509	Tmc7	ENSMUSG00000042246	209760	NO	HITS-CLIP	23142080	1	0	0	Unspecified
mirnet-mmu-43846	mmu-mir-211-5p	MIMAT0000668	Rbfox2	ENSMUSG00000033565	93686	NO	HITS-CLIP	21258322	1	1	0	Unspecified
mirnet-mmu-43874	mmu-mir-26a-5p	MIMAT0000533	Nrsn1	ENSMUSG00000048978	22360	NO	Sequencing	19536157	1	0	0	Unspecified
mirnet-mmu-43924	mmu-mir-26a-5p	MIMAT0000533	Gm15800	ENSMUSG00000042744	269700	NO	Sequencing	19536157	1	0	0	Unspecified
mirnet-mmu-44053	mmu-mir-26a-5p	MIMAT0000533	Nudt19	ENSMUSG00000034875	110959	NO	Sequencing	19536157	1	0	0	Unspecified
mirnet-mmu-44071	mmu-mir-27b-3p	MIMAT0000126	Mrpl35	ENSMUSG00000052962	66223	NO	HITS-CLIP	21258322	1	0	0	Unspecified
mirnet-mmu-44136	mmu-mir-26a-5p	MIMAT0000533	Rdh13	ENSMUSG00000008435	108841	NO	Sequencing	19536157	1	1	0	Unspecified
mirnet-mmu-44192	mmu-mir-26a-5p	MIMAT0000533	Grin3a	ENSMUSG00000039579	242443	NO	Sequencing	19536157	1	0	0	Unspecified
mirnet-mmu-44249	mmu-mir-26a-5p	MIMAT0000533	Pom121	ENSMUSG00000053293	107939	NO	Sequencing	19536157	1	1	0	Unspecified
mirnet-mmu-44261	mmu-mir-26a-5p	MIMAT0000533	Srprb	ENSMUSG00000032553	20818	NO	Sequencing	19536157	1	0	0	Unspecified
mirnet-mmu-44271	mmu-let-7e-5p	MIMAT0000524	Msi2	ENSMUSG00000069769	76626	NO	HITS-CLIP	25083871	1	1	0	Unspecified
mirnet-mmu-44332	mmu-mir-26a-5p	MIMAT0000533	Gnaq	ENSMUSG00000024639	14682	NO	Sequencing	19536157	1	1	0	Unspecified
mirnet-mmu-44351	mmu-mir-26a-5p	MIMAT0000533	Gnb4	ENSMUSG00000027669	14696	NO	Sequencing	19536157	1	0	0	Unspecified
mirnet-mmu-44393	mmu-mir-26a-5p	MIMAT0000533	Gne	ENSMUSG00000028479	50798	NO	Sequencing	19536157	1	0	0	Unspecified
mirnet-mmu-44399	mmu-mir-26a-5p	MIMAT0000533	Gng12	ENSMUSG00000036402	14701	NO	Sequencing	19536157	1	0	0	Unspecified
mirnet-mmu-44531	mmu-mir-320-3p	MIMAT0000666	Gns	ENSMUSG00000034707	75612	NO	HITS-CLIP	23142080	1	0	0	Unspecified
mirnet-mmu-44566	mmu-mir-26a-5p	MIMAT0000533	Rhobtb3	ENSMUSG00000021589	73296	NO	Sequencing	19536157	1	1	0	Unspecified
mirnet-mmu-44575	mmu-mir-26a-5p	MIMAT0000533	Golm1	ENSMUSG00000021556	105348	NO	Sequencing	19536157	1	0	0	Unspecified
mirnet-mmu-44587	mmu-mir-26a-5p	MIMAT0000533	Ppp1r9b	ENSMUSG00000038976	217124	NO	Sequencing	19536157	1	0	0	Unspecified
mirnet-mmu-44614	mmu-mir-26a-5p	MIMAT0000533	Gpam	ENSMUSG00000024978	14732	NO	Sequencing	19536157	1	1	0	Unspecified
mirnet-mmu-44743	mmu-mir-21a-5p	MIMAT0000530	Rmnd5a	ENSMUSG00000002222	68477	NO	HITS-CLIP	23597149	1	1	0	Unspecified
mirnet-mmu-44765	mmu-mir-103-3p	MIMAT0000546	Irgq	ENSMUSG00000041037	210146	NO	HITS-CLIP	25083871	1	1	0	Unspecified
mirnet-mmu-44838	mmu-mir-26a-5p	MIMAT0000533	Rnf138	ENSMUSG00000024317	56515	NO	Sequencing	19536157	1	1	0	Unspecified
mirnet-mmu-44847	mmu-mir-335-3p	MIMAT0004704	Zfyve27	ENSMUSG00000018820	319740	NO	HITS-CLIP	25083871	1	0	0	Unspecified
mirnet-mmu-44870	mmu-mir-26a-5p	MIMAT0000533	Wdr37	ENSMUSG00000021147	207615	NO	Sequencing	19536157	1	1	0	Unspecified
mirnet-mmu-44884	mmu-mir-335-3p	MIMAT0004704	Pabpc5	ENSMUSG00000034732	93728	NO	HITS-CLIP	25083871	1	0	0	Unspecified
mirnet-mmu-44965	mmu-mir-455-3p	MIMAT0003742	Gprc5b	ENSMUSG00000008734	64297	NO	HITS-CLIP	21258322	1	0	0	Unspecified
mirnet-mmu-44984	mmu-mir-26a-5p	MIMAT0000533	Mysm1	ENSMUSG00000062627	320713	NO	Sequencing	19536157	1	0	0	Unspecified
mirnet-mmu-44993	mmu-mir-26a-5p	MIMAT0000533	Itgb1	ENSMUSG00000025809	16412	NO	Sequencing	19536157	1	1	0	Unspecified
mirnet-mmu-45025	mmu-mir-30d-5p	MIMAT0000515	Tnrc6b	ENSMUSG00000047888	213988	NO	HITS-CLIP	25083871	1	1	0	Unspecified
mirnet-mmu-45026	mmu-mir-30d-5p	MIMAT0000515	Tnrc6b	ENSMUSG00000047888	213988	NO	HITS-CLIP	19536157	1	1	0	Unspecified
mirnet-mmu-45027	mmu-mir-30d-5p	MIMAT0000515	Tnrc6b	ENSMUSG00000047888	213988	NO	HITS-CLIP	23597149	1	1	0	Unspecified
mirnet-mmu-45142	mmu-mir-26a-5p	MIMAT0000533	Gria2	ENSMUSG00000033981	14800	NO	Sequencing	19536157	1	0	0	Unspecified
mirnet-mmu-45198	mmu-mir-26a-5p	MIMAT0000533	Nacc2	ENSMUSG00000026932	67991	NO	Sequencing	19536157	1	1	0	Unspecified
mirnet-mmu-45390	mmu-mir-221-3p	MIMAT0000669	Rragd	ENSMUSG00000028278	52187	NO	HITS-CLIP	21258322	1	0	0	Unspecified
mirnet-mmu-45654	mmu-mir-455-3p	MIMAT0003742	Kcnk6	ENSMUSG00000046410	52150	NO	HITS-CLIP	21258322	1	0	0	Unspecified
mirnet-mmu-45806	mmu-mir-26a-5p	MIMAT0000533	Sall1	ENSMUSG00000031665	58198	NO	Sequencing	19536157	1	0	0	Unspecified
mirnet-mmu-45930	mmu-mir-26a-5p	MIMAT0000533	Trpc3	ENSMUSG00000027716	22065	NO	Sequencing	19536157	1	1	0	Unspecified
mirnet-mmu-45983	mmu-mir-26a-5p	MIMAT0000533	Kif3b	ENSMUSG00000027475	16569	NO	Sequencing	19536157	1	1	0	Unspecified
mirnet-mmu-45997	mmu-let-7e-5p	MIMAT0000524	Nf2	ENSMUSG00000009073	18016	NO	HITS-CLIP	25083871	1	0	0	Unspecified
mirnet-mmu-46034	mmu-mir-26a-5p	MIMAT0000533	Scamp3	ENSMUSG00000028049	24045	NO	Sequencing	19536157	1	0	0	Unspecified
mirnet-mmu-46052	mmu-mir-103-3p	MIMAT0000546	Spen	ENSMUSG00000040761	56381	NO	HITS-CLIP	23142080	1	0	0	Unspecified
mirnet-mmu-46078	mmu-mir-30d-5p	MIMAT0000515	Nfatc3	ENSMUSG00000031902	18021	NO	HITS-CLIP	25083871	1	1	0	Unspecified
mirnet-mmu-46121	mmu-mir-26a-5p	MIMAT0000533	Klf13	ENSMUSG00000052040	50794	NO	Sequencing	19536157	1	0	0	Unspecified
mirnet-mmu-46180	mmu-mir-26a-5p	MIMAT0000533	Nfix	ENSMUSG00000001911	18032	NO	Sequencing	19536157	1	1	0	Unspecified
mirnet-mmu-46208	mmu-mir-26a-5p	MIMAT0000533	Ttc14	ENSMUSG00000027677	67120	NO	Sequencing	19536157	1	1	0	Unspecified
mirnet-mmu-46292	mmu-mir-26a-5p	MIMAT0000533	Zeb2	ENSMUSG00000026872	24136	NO	Sequencing	19536157	1	1	0	Unspecified
mirnet-mmu-46308	mmu-mir-26a-5p	MIMAT0000533	Scrn1	ENSMUSG00000019124	69938	NO	Sequencing	19536157	1	0	0	Unspecified
mirnet-mmu-46388	mmu-mir-26a-5p	MIMAT0000533	Ttpal	ENSMUSG00000017679	76080	NO	Sequencing	19536157	1	1	0	Unspecified
mirnet-mmu-46406	mmu-mir-26a-5p	MIMAT0000533	Serinc1	ENSMUSG00000019877	56442	NO	Sequencing	19536157	1	1	0	Unspecified
mirnet-mmu-46454	mmu-mir-335-3p	MIMAT0004704	Sel1l	ENSMUSG00000020964	20338	NO	HITS-CLIP	25083871	1	0	0	Unspecified
mirnet-mmu-46624	mmu-mir-26a-5p	MIMAT0000533	Hsd11b1	ENSMUSG00000016194	15483	NO	Sequencing	19536157	1	0	0	Unspecified
mirnet-mmu-46647	mmu-mir-335-3p	MIMAT0004704	Senp8	ENSMUSG00000051705	71599	NO	HITS-CLIP	21258322	1	0	0	Unspecified
mirnet-mmu-46662	mmu-mir-320-3p	MIMAT0000666	Hspb6	ENSMUSG00000036854	243912	YES	GFP reporter assay//Luciferase assay//Western blot	19380620	1	0	0	Unspecified
mirnet-mmu-46682	mmu-mir-335-3p	MIMAT0004704	Snx16	ENSMUSG00000027534	74718	NO	HITS-CLIP	23142080	1	0	0	Unspecified
mirnet-mmu-46741	mmu-mir-26a-5p	MIMAT0000533	Huwe1	ENSMUSG00000025261	59026	NO	Sequencing	19536157	1	1	0	Unspecified
mirnet-mmu-46839	mmu-mir-26a-5p	MIMAT0000533	Serpinf1	ENSMUSG00000000753	20317	NO	Sequencing	19536157	1	1	0	Unspecified
mirnet-mmu-46891	mmu-mir-26a-5p	MIMAT0000533	Slc1a1	ENSMUSG00000024935	20510	NO	Sequencing	19536157	1	1	0	Unspecified
mirnet-mmu-46909	mmu-mir-211-5p	MIMAT0000668	Rasd2	ENSMUSG00000034472	75141	NO	HITS-CLIP	21258322	1	0	0	Unspecified
mirnet-mmu-46941	mmu-mir-26a-5p	MIMAT0000533	Zfp40	ENSMUSG00000002617	22700	NO	Sequencing	19536157	1	0	0	Unspecified
mirnet-mmu-47022	mmu-let-7e-5p	MIMAT0000524	Tlr4	ENSMUSG00000039005	21898	YES	Luciferase assay//qRT-PCR	19699171	1	0	0	Unspecified
mirnet-mmu-47123	mmu-mir-26a-5p	MIMAT0000533	Plp1	ENSMUSG00000031425	18823	NO	Sequencing	19536157	1	1	0	Unspecified
mirnet-mmu-47134	mmu-mir-26a-5p	MIMAT0000533	Tnpo1	ENSMUSG00000009470	238799	NO	Sequencing	19536157	1	1	0	Unspecified
mirnet-mmu-47180	mmu-mir-26a-5p	MIMAT0000533	Sgtb	ENSMUSG00000042743	218544	NO	Sequencing	19536157	1	0	0	Unspecified
mirnet-mmu-47226	mmu-mir-26a-5p	MIMAT0000533	Lmbrd1	ENSMUSG00000073725	68421	NO	Sequencing	19536157	1	1	0	Unspecified
mirnet-mmu-47239	mmu-mir-26a-5p	MIMAT0000533	Nts	ENSMUSG00000019890	67405	NO	Sequencing	19536157	1	0	0	Unspecified
mirnet-mmu-47243	mmu-mir-26a-5p	MIMAT0000533	Sh3d19	ENSMUSG00000028082	27059	NO	Sequencing	19536157	1	1	0	Unspecified
mirnet-mmu-47263	mmu-mir-26a-5p	MIMAT0000533	Nudcd3	ENSMUSG00000053838	209586	NO	Sequencing	19536157	1	0	0	Unspecified
mirnet-mmu-47281	mmu-mir-26a-5p	MIMAT0000533	Nudt11	ENSMUSG00000073295	58242	NO	Sequencing	19536157	1	1	0	Unspecified
mirnet-mmu-47282	mmu-mir-26a-5p	MIMAT0000533	Nudt11	ENSMUSG00000073295	102954	NO	Sequencing	19536157	1	1	0	Unspecified
mirnet-mmu-47335	mmu-mir-26a-5p	MIMAT0000533	Tomm40	ENSMUSG00000002984	53333	NO	Sequencing	19536157	1	0	0	Unspecified
mirnet-mmu-47357	mmu-mir-26a-5p	MIMAT0000533	Usp25	ENSMUSG00000022867	30940	NO	Sequencing	19536157	1	1	0	Unspecified
mirnet-mmu-47366	mmu-mir-26a-5p	MIMAT0000533	Parp14	ENSMUSG00000034422	547253	NO	Sequencing	19536157	1	1	0	Unspecified
mirnet-mmu-47400	mmu-mir-26a-5p	MIMAT0000533	Usp40	ENSMUSG00000005501	227334	NO	Sequencing	19536157	1	1	0	Unspecified
mirnet-mmu-47725	mmu-mir-335-3p	MIMAT0004704	Onecut2	ENSMUSG00000045991	225631	NO	HITS-CLIP	23142080	1	0	0	Unspecified
mirnet-mmu-47740	mmu-mir-130b-3p	MIMAT0000387	Inpp5e	ENSMUSG00000026925	64436	NO	HITS-CLIP	21258322	1	0	0	Unspecified
mirnet-mmu-47770	mmu-mir-26a-5p	MIMAT0000533	Lrrc58	ENSMUSG00000034158	320184	NO	Sequencing	19536157	1	1	0	Unspecified
mirnet-mmu-47817	mmu-mir-26a-5p	MIMAT0000533	Ppp1r9a	ENSMUSG00000032827	243725	NO	Sequencing	19536157	1	1	0	Unspecified
mirnet-mmu-47845	mmu-mir-26a-5p	MIMAT0000533	Lrrn3	ENSMUSG00000036295	16981	NO	Sequencing	19536157	1	1	0	Unspecified
mirnet-mmu-47850	mmu-mir-30d-5p	MIMAT0000515	Slc16a1	ENSMUSG00000032902	20501	NO	HITS-CLIP	23142080	1	1	0	Unspecified
mirnet-mmu-47887	mmu-mir-26a-5p	MIMAT0000533	Osbpl8	ENSMUSG00000020189	237542	NO	Sequencing	19536157	1	0	0	Unspecified
mirnet-mmu-47956	mmu-mir-27b-3p	MIMAT0000126	Lsm6	ENSMUSG00000031683	78651	NO	HITS-CLIP	25083871	1	0	0	Unspecified
mirnet-mmu-47975	mmu-mir-335-3p	MIMAT0004704	Irf8	ENSMUSG00000041515	15900	NO	HITS-CLIP	23142080	1	0	0	Unspecified
mirnet-mmu-47998	mmu-mir-103-3p	MIMAT0000546	Irgq	ENSMUSG00000041037	210146	NO	HITS-CLIP	19536157	1	1	0	Unspecified
mirnet-mmu-47999	mmu-mir-103-3p	MIMAT0000546	Irgq	ENSMUSG00000041037	210146	NO	HITS-CLIP	23142080	1	1	0	Unspecified
mirnet-mmu-48007	mmu-mir-26a-5p	MIMAT0000533	Wasf2	ENSMUSG00000028868	242687	NO	Sequencing	19536157	1	1	0	Unspecified
mirnet-mmu-48037	mmu-mir-26a-5p	MIMAT0000533	Slc7a1	ENSMUSG00000041313	11987	NO	Sequencing	19536157	1	1	0	Unspecified
mirnet-mmu-48090	mmu-mir-26a-5p	MIMAT0000533	Strbp	ENSMUSG00000026915	20744	NO	Sequencing	19536157	1	1	0	Unspecified
mirnet-mmu-48161	mmu-mir-26a-5p	MIMAT0000533	Slc23a2	ENSMUSG00000027340	54338	NO	Sequencing	19536157	1	1	0	Unspecified
mirnet-mmu-48199	mmu-mir-26a-5p	MIMAT0000533	Slc24a2	ENSMUSG00000037996	76376	NO	Sequencing	19536157	1	0	0	Unspecified
mirnet-mmu-48326	mmu-mir-26a-5p	MIMAT0000533	Slc25a46	ENSMUSG00000024259	67453	NO	Sequencing	19536157	1	1	0	Unspecified
mirnet-mmu-48424	mmu-mir-26a-5p	MIMAT0000533	Wnk1	ENSMUSG00000045962	232341	NO	Sequencing	19536157	1	1	0	Unspecified
mirnet-mmu-48457	mmu-mir-211-5p	MIMAT0000668	Jarid2	ENSMUSG00000038518	16468	NO	HITS-CLIP	25083871	1	0	0	Unspecified
mirnet-mmu-48459	mmu-mir-26a-5p	MIMAT0000533	Jarid2	ENSMUSG00000038518	16468	NO	Sequencing	19536157	1	1	0	Unspecified
mirnet-mmu-48487	mmu-mir-26a-5p	MIMAT0000533	Slc30a1	ENSMUSG00000037434	22782	NO	Sequencing	19536157	1	1	0	Unspecified
mirnet-mmu-48550	mmu-mir-26a-5p	MIMAT0000533	Kalrn	ENSMUSG00000061751	545156	NO	Sequencing	19536157	1	0	0	Unspecified
mirnet-mmu-48644	mmu-mir-484	MIMAT0003127	Pbxip1	ENSMUSG00000042613	229534	NO	HITS-CLIP	21258322	1	0	0	Unspecified
mirnet-mmu-48697	mmu-mir-26a-5p	MIMAT0000533	Pcdh20	ENSMUSG00000050505	219257	NO	Sequencing	19536157	1	0	0	Unspecified
mirnet-mmu-48711	mmu-mir-26a-5p	MIMAT0000533	Slc36a1	ENSMUSG00000020261	215335	NO	Sequencing	19536157	1	1	0	Unspecified
mirnet-mmu-48770	mmu-mir-26a-5p	MIMAT0000533	Pik3r3	ENSMUSG00000028698	18710	NO	Sequencing	19536157	1	1	0	Unspecified
mirnet-mmu-48837	mmu-mir-26a-5p	MIMAT0000533	Pcnx	ENSMUSG00000021140	54604	NO	Sequencing	19536157	1	1	0	Unspecified
mirnet-mmu-48862	mmu-mir-21a-5p	MIMAT0000530	Pten	ENSMUSG00000013663	19211	YES	Luciferase assay//Western blot	19147652	1	1	0	Unspecified
mirnet-mmu-48925	mmu-mir-21a-5p	MIMAT0000530	Pdcd4	ENSMUSG00000024975	18569	YES	Western blot	20404348	1	1	0	Unspecified
mirnet-mmu-48951	mmu-mir-26a-5p	MIMAT0000533	Ythdf3	ENSMUSG00000047213	229096	NO	Sequencing	19536157	1	1	0	Unspecified
mirnet-mmu-49004	mmu-mir-21a-5p	MIMAT0000530	Yy1	ENSMUSG00000021264	22632	YES	Luciferase assay//qRT-PCR	24891504	1	0	0	Unspecified
mirnet-mmu-49037	mmu-mir-130b-3p	MIMAT0000387	Kdm2a	ENSMUSG00000054611	225876	NO	HITS-CLIP	25083871	1	0	0	Unspecified
mirnet-mmu-49118	mmu-mir-26a-5p	MIMAT0000533	Slc7a1	ENSMUSG00000041313	11987	NO	HITS-CLIP	25083871	1	1	0	Unspecified
mirnet-mmu-49208	mmu-mir-26a-5p	MIMAT0000533	Tnfrsf21	ENSMUSG00000023915	94185	NO	Sequencing	19536157	1	1	0	Unspecified
mirnet-mmu-49215	mmu-mir-21a-5p	MIMAT0000530	Peli1	ENSMUSG00000020134	67245	YES	Luciferase assay//Reporter assay//qRT-PCR//Other	20167875	1	1	0	Unspecified
mirnet-mmu-49545	mmu-mir-26a-5p	MIMAT0000533	Phf6	ENSMUSG00000025626	70998	NO	Sequencing	19536157	1	1	0	Unspecified
mirnet-mmu-49745	mmu-mir-144-3p	MIMAT0000156	Lrig2	ENSMUSG00000032913	269473	NO	HITS-CLIP	23142080	1	0	0	Unspecified
mirnet-mmu-49761	mmu-mir-26a-5p	MIMAT0000533	Ssfa2	ENSMUSG00000027007	70599	NO	Sequencing	19536157	1	0	0	Unspecified
mirnet-mmu-49790	mmu-mir-335-3p	MIMAT0004704	Smyd4	ENSMUSG00000018809	319822	NO	HITS-CLIP	21258322	1	0	0	Unspecified
mirnet-mmu-49791	mmu-mir-335-3p	MIMAT0004704	Smyd4	ENSMUSG00000018809	319822	NO	HITS-CLIP	25083871	1	0	0	Unspecified
mirnet-mmu-49857	mmu-mir-26a-5p	MIMAT0000533	Snhg11	ENSMUSG00000044349	319317	NO	Sequencing	19536157	1	1	0	Unspecified
mirnet-mmu-49998	mmu-mir-26a-5p	MIMAT0000533	Mtx2	ENSMUSG00000027099	53375	NO	Sequencing	19536157	1	1	0	Unspecified
mirnet-mmu-50006	mmu-mir-26a-5p	MIMAT0000533	Ube2l3	ENSMUSG00000038965	100042355	NO	Sequencing	19536157	1	1	0	Unspecified
mirnet-mmu-50025	mmu-let-7e-5p	MIMAT0000524	Trim71	ENSMUSG00000079259	636931	YES	Flow//GFP reporter assay//Immunocytochemistry//Immunohistochemistry//Immunoprecipitaion//In situ hybridization//Northern blot//qRT-PCR//Western blot	19898466	1	0	0	Unspecified
mirnet-mmu-50039	mmu-mir-26a-5p	MIMAT0000533	Slc16a7	ENSMUSG00000020102	20503	NO	Sequencing	19536157	1	1	0	Unspecified
mirnet-mmu-50055	mmu-mir-26a-5p	MIMAT0000533	Socs7	ENSMUSG00000038485	192157	NO	Sequencing	19536157	1	1	0	Unspecified
mirnet-mmu-50080	mmu-mir-26a-5p	MIMAT0000533	Leng8	ENSMUSG00000035545	232798	NO	Sequencing	19536157	1	1	0	Unspecified
mirnet-mmu-50112	mmu-mir-26a-5p	MIMAT0000533	Sestd1	ENSMUSG00000042272	228071	NO	Sequencing	19536157	1	1	0	Unspecified
mirnet-mmu-50146	mmu-mir-211-5p	MIMAT0000668	Rasd2	ENSMUSG00000034472	75141	NO	HITS-CLIP	26203562	1	0	0	Unspecified
mirnet-mmu-50147	mmu-mir-211-5p	MIMAT0000668	Rasd2	ENSMUSG00000034472	75141	NO	HITS-CLIP	23597149	1	0	0	Unspecified
mirnet-mmu-50148	mmu-mir-211-5p	MIMAT0000668	Rasd2	ENSMUSG00000034472	75141	NO	HITS-CLIP	25083871	1	0	0	Unspecified
mirnet-mmu-50156	mmu-mir-221-3p	MIMAT0000669	Timp3	ENSMUSG00000020044	21859	YES	qRT-PCR	23797704	1	1	0	Unspecified
mirnet-mmu-50171	mmu-mir-26a-5p	MIMAT0000533	Plbd2	ENSMUSG00000029598	71772	NO	Sequencing	19536157	1	1	0	Unspecified
mirnet-mmu-50196	mmu-mir-26a-5p	MIMAT0000533	Sox6	ENSMUSG00000051910	20679	NO	Sequencing	19536157	1	1	0	Unspecified
mirnet-mmu-50247	mmu-mir-335-3p	MIMAT0004704	Zfyve27	ENSMUSG00000018820	319740	NO	HITS-CLIP	21258322	1	0	0	Unspecified
mirnet-mmu-50329	mmu-mir-26a-5p	MIMAT0000533	Spast	ENSMUSG00000024068	50850	NO	Sequencing	19536157	1	1	0	Unspecified
mirnet-mmu-50360	mmu-mir-26a-5p	MIMAT0000533	Slc4a8	ENSMUSG00000023032	59033	NO	Sequencing	19536157	1	0	0	Unspecified
mirnet-mmu-50518	mmu-mir-21a-5p	MIMAT0000530	Spry1	ENSMUSG00000037211	24063	YES	Western blot	18508928	1	1	0	Unspecified
mirnet-mmu-50519	mmu-mir-21a-5p	MIMAT0000530	Spry1	ENSMUSG00000037211	24063	YES	Luciferase assay//Western blot	19043405	1	1	0	Unspecified
mirnet-mmu-50534	mmu-mir-26a-5p	MIMAT0000533	Shc4	ENSMUSG00000035109	271849	NO	Sequencing	19536157	1	0	0	Unspecified
mirnet-mmu-50548	mmu-mir-26a-5p	MIMAT0000533	Pnrc1	ENSMUSG00000040128	108767	NO	Sequencing	19536157	1	1	0	Unspecified
mirnet-mmu-50576	mmu-mir-26a-5p	MIMAT0000533	Tcf4	ENSMUSG00000053477	21413	NO	Sequencing	19536157	1	1	0	Unspecified
mirnet-mmu-50606	mmu-mir-335-3p	MIMAT0004704	Zyg11b	ENSMUSG00000034636	414872	NO	HITS-CLIP	25083871	1	0	0	Unspecified
mirnet-mmu-50628	mmu-mir-26a-5p	MIMAT0000533	Polb	ENSMUSG00000031536	18970	NO	Sequencing	19536157	1	0	0	Unspecified
mirnet-mmu-50645	mmu-mir-21a-5p	MIMAT0000530	Reck	ENSMUSG00000028476	53614	YES	Luciferase assay	18556655	1	1	0	Unspecified
mirnet-mmu-50673	mmu-mir-26a-5p	MIMAT0000533	Zik1	ENSMUSG00000030393	22775	NO	Sequencing	19536157	1	0	0	Unspecified
mirnet-mmu-50702	mmu-mir-30d-5p	MIMAT0000515	Reep4	ENSMUSG00000033589	72549	NO	HITS-CLIP	25083871	1	0	0	Unspecified
mirnet-mmu-50703	mmu-mir-30d-5p	MIMAT0000515	Reep4	ENSMUSG00000033589	72549	NO	HITS-CLIP	23597149	1	0	0	Unspecified
mirnet-mmu-50720	mmu-mir-335-3p	MIMAT0004704	Zfp704	ENSMUSG00000040209	170753	NO	HITS-CLIP	25083871	1	0	0	Unspecified
mirnet-mmu-50793	mmu-mir-26a-5p	MIMAT0000533	Trak1	ENSMUSG00000032536	67095	NO	Sequencing	19536157	1	1	0	Unspecified
mirnet-mmu-50795	mmu-mir-26a-5p	MIMAT0000533	Rragd	ENSMUSG00000028278	52187	NO	Sequencing	19536157	1	0	0	Unspecified
mirnet-mmu-50900	mmu-mir-26a-5p	MIMAT0000533	Tmem30a	ENSMUSG00000032328	69981	NO	Sequencing	19536157	1	0	0	Unspecified
mirnet-mmu-50906	mmu-mir-26a-5p	MIMAT0000533	Sst	ENSMUSG00000004366	20604	NO	Sequencing	19536157	1	0	0	Unspecified
mirnet-mmu-50913	mmu-mir-335-3p	MIMAT0004704	Ppm1k	ENSMUSG00000037826	243382	NO	HITS-CLIP	23142080	1	0	0	Unspecified
mirnet-mmu-50985	mmu-mir-26a-5p	MIMAT0000533	Mtmr1	ENSMUSG00000015214	53332	NO	Sequencing	19536157	1	0	0	Unspecified
mirnet-mmu-51042	mmu-mir-26a-5p	MIMAT0000533	St8sia4	ENSMUSG00000040710	20452	NO	Sequencing	19536157	1	0	0	Unspecified
mirnet-mmu-51133	mmu-mir-26a-5p	MIMAT0000533	Tmod1	ENSMUSG00000028328	21916	NO	Sequencing	19536157	1	1	0	Unspecified
mirnet-mmu-51141	mmu-mir-26a-5p	MIMAT0000533	Ppp3r1	ENSMUSG00000033953	19058	NO	Sequencing	19536157	1	1	0	Unspecified
mirnet-mmu-51215	mmu-mir-26a-5p	MIMAT0000533	Slc19a2	ENSMUSG00000040918	116914	NO	Sequencing	19536157	1	1	0	Unspecified
mirnet-mmu-51323	mmu-mir-484	MIMAT0003127	Ubtf	ENSMUSG00000020923	21429	NO	HITS-CLIP	19536157	1	0	0	Unspecified
mirnet-mmu-51343	mmu-mir-26a-5p	MIMAT0000533	Rnf141	ENSMUSG00000030788	67150	NO	Sequencing	19536157	1	1	0	Unspecified
mirnet-mmu-51448	mmu-mir-26a-5p	MIMAT0000533	Tspan12	ENSMUSG00000029669	269831	NO	Sequencing	19536157	1	1	0	Unspecified
mirnet-mmu-51449	mmu-mir-26a-5p	MIMAT0000533	Purg	ENSMUSG00000049184	75029	NO	Sequencing	19536157	1	1	0	Unspecified
mirnet-mmu-51457	mmu-mir-26a-5p	MIMAT0000533	Tnks2	ENSMUSG00000024811	74493	NO	Sequencing	19536157	1	1	0	Unspecified
mirnet-mmu-51573	mmu-mir-26a-5p	MIMAT0000533	N4bp2l2	ENSMUSG00000029655	381695	NO	Sequencing	19536157	1	0	0	Unspecified
mirnet-mmu-51632	mmu-mir-26a-5p	MIMAT0000533	Maml2	ENSMUSG00000031925	270118	NO	Sequencing	19536157	1	1	0	Unspecified
mirnet-mmu-51671	mmu-mir-335-5p	MIMAT0000766	Tcf4	ENSMUSG00000053477	21413	NO	HITS-CLIP	23142080	1	0	0	Unspecified
mirnet-mmu-51741	mmu-mir-26a-5p	MIMAT0000533	Map1a	ENSMUSG00000027254	17754	NO	Sequencing	19536157	1	1	0	Unspecified
mirnet-mmu-51818	mmu-mir-211-5p	MIMAT0000668	Runx2	ENSMUSG00000039153	12393	YES	Western blot	20039258	1	0	0	Unspecified
mirnet-mmu-51823	mmu-mir-26a-5p	MIMAT0000533	Tanc2	ENSMUSG00000053580	77097	NO	Sequencing	19536157	1	1	0	Unspecified
mirnet-mmu-51908	mmu-mir-335-3p	MIMAT0004704	Med13	ENSMUSG00000034297	327987	NO	HITS-CLIP	25083871	1	0	0	Unspecified
mirnet-mmu-51972	mmu-mir-26a-5p	MIMAT0000533	Mapk9	ENSMUSG00000020366	26420	NO	Sequencing	19536157	1	0	0	Unspecified
mirnet-mmu-52007	mmu-mir-335-3p	MIMAT0004704	Sstr1	ENSMUSG00000035431	20605	NO	HITS-CLIP	25083871	1	0	0	Unspecified
mirnet-mmu-52052	mmu-mir-21a-5p	MIMAT0000530	Tgfbi	ENSMUSG00000035493	21810	YES	ELISA//FACS//Luciferase assay//qRT-PCR//Western blot	21494432	1	1	0	Unspecified
mirnet-mmu-52068	mmu-mir-335-3p	MIMAT0004704	Pclo	ENSMUSG00000061601	26875	NO	HITS-CLIP	23142080	1	0	0	Unspecified
mirnet-mmu-52079	mmu-mir-221-3p	MIMAT0000669	Tacc1	ENSMUSG00000065954	320165	NO	HITS-CLIP	21258322	1	1	0	Unspecified
mirnet-mmu-52083	mmu-mir-26a-5p	MIMAT0000533	Sep-02	ENSMUSG00000026276	18000	NO	Sequencing	19536157	1	0	0	Unspecified
mirnet-mmu-52117	mmu-mir-26a-5p	MIMAT0000533	Tpd52	ENSMUSG00000027506	21985	NO	Sequencing	19536157	1	0	0	Unspecified
mirnet-mmu-52126	mmu-mir-365-3p	MIMAT0000711	Pten	ENSMUSG00000013663	19211	NO	HITS-CLIP	25083871	1	0	0	Unspecified
mirnet-mmu-52181	mmu-mir-26a-5p	MIMAT0000533	Ube2l3	ENSMUSG00000038965	22195	NO	Sequencing	19536157	1	1	0	Unspecified
mirnet-mmu-52196	mmu-mir-221-3p	MIMAT0000669	Ube2n	ENSMUSG00000074781	93765	NO	HITS-CLIP	21258322	1	0	0	Unspecified
mirnet-mmu-52197	mmu-mir-221-3p	MIMAT0000669	Ube2n	ENSMUSG00000074781	93765	NO	HITS-CLIP	25083871	1	0	0	Unspecified
mirnet-mmu-52207	mmu-mir-351-5p	MIMAT0000609	Trim71	ENSMUSG00000079259	636931	NO	HITS-CLIP	25083871	1	0	0	Unspecified
mirnet-mmu-52222	mmu-mir-26a-5p	MIMAT0000533	Ywhae	ENSMUSG00000020849	22627	NO	Sequencing	19536157	1	1	0	Unspecified
mirnet-mmu-52279	mmu-mir-26a-5p	MIMAT0000533	Qk	ENSMUSG00000062078	19317	NO	Sequencing	19536157	1	1	0	Unspecified
mirnet-mmu-52349	mmu-mir-26a-5p	MIMAT0000533	Ubr3	ENSMUSG00000044308	68795	NO	Sequencing	19536157	1	1	0	Unspecified
mirnet-mmu-52365	mmu-mir-335-5p	MIMAT0000766	Samhd1	ENSMUSG00000027639	56045	NO	HITS-CLIP	23597149	1	1	0	Unspecified
mirnet-mmu-52432	mmu-mir-103-3p	MIMAT0000546	Nf1	ENSMUSG00000020716	18015	YES	Luciferase assay	23056445	1	0	0	Unspecified
mirnet-mmu-52489	mmu-mir-26a-5p	MIMAT0000533	Tbc1d30	ENSMUSG00000052302	74694	NO	Sequencing	19536157	1	1	0	Unspecified
mirnet-mmu-52492	mmu-mir-26a-5p	MIMAT0000533	Tmem87b	ENSMUSG00000014353	72477	NO	Sequencing	19536157	1	1	0	Unspecified
mirnet-mmu-52503	mmu-mir-30d-5p	MIMAT0000515	Tbc1d5	ENSMUSG00000023923	72238	NO	HITS-CLIP	23142080	1	0	0	Unspecified
mirnet-mmu-52589	mmu-mir-26a-5p	MIMAT0000533	Mdn1	ENSMUSG00000058006	100019	NO	Sequencing	19536157	1	1	0	Unspecified
mirnet-mmu-52599	mmu-mir-26a-5p	MIMAT0000533	Tspan2	ENSMUSG00000027858	70747	NO	Sequencing	19536157	1	0	0	Unspecified
mirnet-mmu-52626	mmu-mir-26a-5p	MIMAT0000533	Slc35e2	ENSMUSG00000042202	320541	NO	Sequencing	19536157	1	0	0	Unspecified
mirnet-mmu-52717	mmu-mir-27b-3p	MIMAT0000126	Smad4	ENSMUSG00000024515	17128	YES	In situ hybridization//Luciferase assay//Microarray//Northern blot//qRT-PCR	19582816	1	0	0	Unspecified
mirnet-mmu-52730	mmu-mir-211-5p	MIMAT0000668	Tcf3	ENSMUSG00000020167	21423	YES	Luciferase assay//Western blot	23658527	1	0	0	Unspecified
mirnet-mmu-52733	mmu-mir-26a-5p	MIMAT0000533	Mef2c	ENSMUSG00000005583	17260	NO	Sequencing	19536157	1	1	0	Unspecified
mirnet-mmu-52735	mmu-mir-27b-3p	MIMAT0000126	Mef2c	ENSMUSG00000005583	17260	YES	In situ hybridization//Luciferase assay//Microarray//qRT-PCR	20736237	1	0	0	Unspecified
mirnet-mmu-52795	mmu-mir-30d-5p	MIMAT0000515	Mesdc2	ENSMUSG00000038503	67943	NO	HITS-CLIP	25083871	1	0	0	Unspecified
mirnet-mmu-52810	mmu-mir-21a-5p	MIMAT0000530	Reck	ENSMUSG00000028476	53614	YES	Western blot	18508928	1	1	0	Unspecified
mirnet-mmu-52811	mmu-mir-21a-5p	MIMAT0000530	Reck	ENSMUSG00000028476	53614	YES	qRT-PCR	21295561	1	1	0	Unspecified
mirnet-mmu-52812	mmu-mir-21a-5p	MIMAT0000530	Reck	ENSMUSG00000028476	53614	YES	Western blot	18372920	1	1	0	Unspecified
mirnet-mmu-52901	mmu-mir-27b-3p	MIMAT0000126	Ttyh1	ENSMUSG00000030428	57776	NO	HITS-CLIP	21258322	1	1	0	Unspecified
mirnet-mmu-52965	mmu-mir-484	MIMAT0003127	Rragd	ENSMUSG00000028278	52187	NO	HITS-CLIP	21258322	1	0	0	Unspecified
mirnet-mmu-53054	mmu-mir-26a-5p	MIMAT0000533	Sema6a	ENSMUSG00000019647	20358	NO	Sequencing	19536157	1	1	0	Unspecified
mirnet-mmu-53060	mmu-mir-26a-5p	MIMAT0000533	Nol4	ENSMUSG00000041923	319211	NO	Sequencing	19536157	1	0	0	Unspecified
mirnet-mmu-53079	mmu-mir-335-3p	MIMAT0004704	Sstr1	ENSMUSG00000035431	20605	NO	HITS-CLIP	23142080	1	0	0	Unspecified
mirnet-mmu-53141	mmu-mir-26a-5p	MIMAT0000533	Ralgps1	ENSMUSG00000038831	241308	NO	Sequencing	19536157	1	0	0	Unspecified
mirnet-mmu-53198	mmu-mir-501-3p	MIMAT0003509	Tmc7	ENSMUSG00000042246	209760	NO	HITS-CLIP	21258322	1	0	0	Unspecified
mirnet-mmu-53254	mmu-mir-21a-5p	MIMAT0000530	Pdcd4	ENSMUSG00000024975	18569	YES	qRT-PCR	21295561	1	1	0	Unspecified
mirnet-mmu-53262	mmu-mir-26a-5p	MIMAT0000533	Tmf1	ENSMUSG00000030059	232286	NO	Sequencing	19536157	1	0	0	Unspecified
mirnet-mmu-53280	mmu-mir-26a-5p	MIMAT0000533	Taok1	ENSMUSG00000017291	216965	NO	Sequencing	19536157	1	1	0	Unspecified
mirnet-mmu-53294	mmu-mir-26a-5p	MIMAT0000533	Socs6	ENSMUSG00000056153	54607	NO	Sequencing	19536157	1	1	0	Unspecified
mirnet-mmu-53340	mmu-mir-193b-3p	MIMAT0004859	Tmem245	ENSMUSG00000055296	242474	NO	HITS-CLIP	21258322	1	1	0	Unspecified
mirnet-mmu-53348	mmu-mir-26a-5p	MIMAT0000533	Ubn1	ENSMUSG00000039473	170644	NO	Sequencing	19536157	1	1	0	Unspecified
mirnet-mmu-53390	mmu-mir-27b-3p	MIMAT0000126	Wars2	ENSMUSG00000004233	70560	NO	HITS-CLIP	23597149	1	0	0	Unspecified
mirnet-mmu-53401	mmu-mir-21a-5p	MIMAT0000530	Timp3	ENSMUSG00000020044	21859	YES	qRT-PCR	23797704	1	1	0	Unspecified
mirnet-mmu-53434	mmu-mir-351-5p	MIMAT0000609	Tnf	ENSMUSG00000024401	21926	YES	Immunohistochemistry//Luciferase assay//qRT-PCR	21247879	1	0	0	Unspecified
mirnet-mmu-53444	mmu-mir-26a-5p	MIMAT0000533	Trp53inp1	ENSMUSG00000028211	60599	NO	Sequencing	19536157	1	1	0	Unspecified
mirnet-mmu-53451	mmu-mir-335-3p	MIMAT0004704	Sfrp1	ENSMUSG00000031548	20377	NO	HITS-CLIP	23142080	1	0	0	Unspecified
mirnet-mmu-53467	mmu-mir-26a-5p	MIMAT0000533	Sapcd2	ENSMUSG00000026955	72080	NO	Sequencing	19536157	1	0	0	Unspecified
mirnet-mmu-53478	mmu-mir-26a-5p	MIMAT0000533	Tab2	ENSMUSG00000015755	68652	NO	Sequencing	19536157	1	0	0	Unspecified
mirnet-mmu-53533	mmu-mir-30d-5p	MIMAT0000515	Strip1	ENSMUSG00000014601	229707	NO	HITS-CLIP	25083871	1	1	0	Unspecified
mirnet-mmu-53609	mmu-mir-21a-5p	MIMAT0000530	Pdcd4	ENSMUSG00000024975	18569	YES	ELISA//Luciferase assay//QRTPCR//Western blot	25000828	1	1	0	Unspecified
mirnet-mmu-53675	mmu-mir-27b-3p	MIMAT0000126	Slco5a1	ENSMUSG00000025938	240726	NO	HITS-CLIP	21258322	1	0	0	Unspecified
mirnet-mmu-53720	mmu-mir-26a-5p	MIMAT0000533	Tmem135	ENSMUSG00000039428	72759	NO	Sequencing	19536157	1	1	0	Unspecified
mirnet-mmu-53780	mmu-mir-21a-5p	MIMAT0000530	Spry2	ENSMUSG00000022114	24064	YES	Luciferase assay//Western blot//Reporter assay//Western blot//Other	18508928	1	1	0	Unspecified
mirnet-mmu-53781	mmu-mir-21a-5p	MIMAT0000530	Spry3	ENSMUSG00000061654	236576	YES	Western blot	19147652	1	1	0	Unspecified
mirnet-mmu-53782	mmu-mir-21a-5p	MIMAT0000530	Spry3	ENSMUSG00000061654	236576	YES	Western blot	18508928	1	1	0	Unspecified
mirnet-mmu-53783	mmu-mir-21a-5p	MIMAT0000530	Spry4	ENSMUSG00000024427	24066	YES	qRT-PCR	19043405	1	1	0	Unspecified
mirnet-mmu-53784	mmu-mir-320-3p	MIMAT0000666	Spry4	ENSMUSG00000024427	24066	NO	HITS-CLIP	25083871	1	0	0	Unspecified
mirnet-mmu-53829	mmu-mir-26a-5p	MIMAT0000533	Tmem43	ENSMUSG00000030095	74122	NO	Sequencing	19536157	1	1	0	Unspecified
mirnet-mmu-53892	mmu-mir-27b-3p	MIMAT0000126	Tmem179	ENSMUSG00000054013	104885	NO	HITS-CLIP	21258322	1	0	0	Unspecified
mirnet-mmu-53923	mmu-mir-30d-5p	MIMAT0000515	Zfp9	ENSMUSG00000072623	22750	NO	HITS-CLIP	21258322	1	0	0	Unspecified
mirnet-mmu-54028	mmu-mir-26a-5p	MIMAT0000533	Rragc	ENSMUSG00000028646	54170	NO	Sequencing	19536157	1	1	0	Unspecified
mirnet-mmu-54113	mmu-mir-103-3p	MIMAT0000546	Mtf1	ENSMUSG00000028890	17764	NO	HITS-CLIP	25083871	1	0	0	Unspecified
mirnet-mmu-54125	mmu-mir-351-5p	MIMAT0000609	Mtf1	ENSMUSG00000028890	17764	NO	HITS-CLIP	25083871	1	0	0	Unspecified
mirnet-mmu-54168	mmu-mir-26a-5p	MIMAT0000533	Slc7a1	ENSMUSG00000041313	11987	NO	HITS-CLIP	21258322	1	1	0	Unspecified
mirnet-mmu-54231	mmu-mir-26a-5p	MIMAT0000533	Pcmt1	ENSMUSG00000019795	18537	NO	Sequencing	19536157	1	0	0	Unspecified
mirnet-mmu-54338	mmu-mir-21a-5p	MIMAT0000530	Pdcd4	ENSMUSG00000024975	18569	YES	Luciferase assay//Western blot	18372920	1	1	0	Unspecified
mirnet-mmu-54345	mmu-mir-26a-5p	MIMAT0000533	Ypel1	ENSMUSG00000022773	106369	NO	Sequencing	19536157	1	1	0	Unspecified
mirnet-mmu-54367	mmu-mir-26a-5p	MIMAT0000533	Tnrc6a	ENSMUSG00000052707	233833	NO	Sequencing	19536157	1	1	0	Unspecified
mirnet-mmu-54401	mmu-mir-27b-3p	MIMAT0000126	Slco5a1	ENSMUSG00000025938	240726	NO	HITS-CLIP	23142080	1	0	0	Unspecified
mirnet-mmu-54432	mmu-mir-26a-5p	MIMAT0000533	Tnrc6c	ENSMUSG00000025571	217351	NO	Sequencing	19536157	1	1	0	Unspecified
mirnet-mmu-54467	mmu-mir-26a-5p	MIMAT0000533	Otud1	ENSMUSG00000043415	71198	NO	Sequencing	19536157	1	0	0	Unspecified
mirnet-mmu-54571	mmu-mir-26a-5p	MIMAT0000533	Xxylt1	ENSMUSG00000047434	268880	NO	Sequencing	19536157	1	1	0	Unspecified
mirnet-mmu-54624	mmu-mir-30d-5p	MIMAT0000515	Wdr44	ENSMUSG00000036769	72404	NO	HITS-CLIP	25083871	1	0	0	Unspecified
mirnet-mmu-54653	mmu-mir-26a-5p	MIMAT0000533	Zbtb9	ENSMUSG00000079605	474156	NO	HITS-CLIP	21258322	1	0	0	Unspecified
mirnet-mmu-54668	mmu-mir-335-3p	MIMAT0004704	Rnf165	ENSMUSG00000025427	225743	NO	HITS-CLIP	25083871	1	0	0	Unspecified
mirnet-mmu-54677	mmu-mir-30d-5p	MIMAT0000515	Tomm70a	ENSMUSG00000022752	28185	NO	HITS-CLIP	25083871	1	1	0	Unspecified
mirnet-mmu-54689	mmu-mir-351-5p	MIMAT0000609	Tspan12	ENSMUSG00000029669	269831	NO	HITS-CLIP	25083871	1	0	0	Unspecified
mirnet-mmu-54699	mmu-mir-21a-5p	MIMAT0000530	Pdcd4	ENSMUSG00000024975	18569	YES	qRT-PCR	21273303	1	1	0	Unspecified
mirnet-mmu-54802	mmu-mir-21a-5p	MIMAT0000530	Tns1	ENSMUSG00000055322	21961	NO	HITS-CLIP	23142080	1	1	0	Unspecified
mirnet-mmu-54809	mmu-mir-26a-5p	MIMAT0000533	Zranb2	ENSMUSG00000028180	53861	NO	Sequencing	19536157	1	0	0	Unspecified
mirnet-mmu-54878	mmu-mir-26a-5p	MIMAT0000533	Sema6d	ENSMUSG00000027200	214968	NO	Sequencing	19536157	1	1	0	Unspecified
mirnet-mmu-54962	mmu-mir-320-3p	MIMAT0000666	Zzz3	ENSMUSG00000039068	108946	NO	HITS-CLIP	25083871	1	0	0	Unspecified
mirnet-mmu-54993	mmu-mir-26a-5p	MIMAT0000533	Zic2	ENSMUSG00000061524	22772	NO	Sequencing	19536157	1	1	0	Unspecified
mirnet-mmu-55031	mmu-mir-26a-5p	MIMAT0000533	Synj1	ENSMUSG00000022973	104015	NO	Sequencing	19536157	1	0	0	Unspecified
mirnet-mmu-55177	mmu-mir-26a-5p	MIMAT0000533	Thnsl1	ENSMUSG00000048550	208967	NO	Sequencing	19536157	1	0	0	Unspecified
mirnet-mmu-55306	mmu-mir-26a-5p	MIMAT0000533	Srcin1	ENSMUSG00000038453	56013	NO	Sequencing	19536157	1	1	0	Unspecified
mirnet-mmu-55355	mmu-mir-335-3p	MIMAT0004704	Zic2	ENSMUSG00000061524	22772	NO	HITS-CLIP	23142080	1	0	0	Unspecified
mirnet-mmu-55455	mmu-mir-26a-5p	MIMAT0000533	Vps37a	ENSMUSG00000031600	52348	NO	Sequencing	19536157	1	0	0	Unspecified
mirnet-mmu-55518	mmu-mir-26a-5p	MIMAT0000533	Wwtr1	ENSMUSG00000027803	97064	NO	Sequencing	19536157	1	0	0	Unspecified
mirnet-mmu-55546	mmu-mir-26a-5p	MIMAT0000533	Tbc1d12	ENSMUSG00000048720	209478	NO	Sequencing	19536157	1	0	0	Unspecified
mirnet-mmu-55556	mmu-mir-27b-3p	MIMAT0000126	Wars2	ENSMUSG00000004233	70560	NO	HITS-CLIP	25083871	1	0	0	Unspecified
mirnet-mmu-55563	mmu-mir-335-3p	MIMAT0004704	Slc1a2	ENSMUSG00000005089	20511	NO	HITS-CLIP	23142080	1	0	0	Unspecified
mirnet-mmu-55673	mmu-mir-30d-5p	MIMAT0000515	Pgr	ENSMUSG00000031870	18667	NO	HITS-CLIP	25083871	1	0	0	Unspecified
mirnet-mmu-55718	mmu-mir-130b-3p	MIMAT0000387	Ubap2l	ENSMUSG00000042520	74383	NO	HITS-CLIP	25083871	1	1	0	Unspecified
mirnet-mmu-55812	mmu-mir-26a-5p	MIMAT0000533	Tbr1	ENSMUSG00000035033	21375	NO	Sequencing	19536157	1	0	0	Unspecified
mirnet-mmu-55814	mmu-mir-26a-5p	MIMAT0000533	Wdr92	ENSMUSG00000078970	103784	NO	Sequencing	19536157	1	0	0	Unspecified
mirnet-mmu-55845	mmu-mir-26a-5p	MIMAT0000533	Zdbf2	ENSMUSG00000027520	73884	NO	Sequencing	19536157	1	0	0	Unspecified
mirnet-mmu-55863	mmu-mir-211-5p	MIMAT0000668	Tcf4	ENSMUSG00000053477	21413	NO	HITS-CLIP	25083871	1	1	0	Unspecified
mirnet-mmu-55864	mmu-mir-21a-5p	MIMAT0000530	Smad7	ENSMUSG00000025880	17131	YES	Luciferase assay//Northern blot//QRTPCR//Immunoprecipitation	23784029	1	1	0	Unspecified
mirnet-mmu-55899	mmu-mir-26a-5p	MIMAT0000533	Ube2k	ENSMUSG00000029203	53323	NO	Sequencing	19536157	1	1	0	Unspecified
mirnet-mmu-55932	mmu-mir-335-3p	MIMAT0004704	Sox11	ENSMUSG00000063632	20666	NO	HITS-CLIP	23142080	1	0	0	Unspecified
mirnet-mmu-55994	mmu-mir-26a-5p	MIMAT0000533	Rhoq	ENSMUSG00000024143	104215	NO	Sequencing	19536157	1	1	0	Unspecified
mirnet-mmu-56012	mmu-mir-320-3p	MIMAT0000666	Unc5c	ENSMUSG00000059921	22253	NO	HITS-CLIP	25083871	1	0	0	Unspecified
mirnet-mmu-56059	mmu-mir-26a-5p	MIMAT0000533	Tmem184b	ENSMUSG00000009035	223693	NO	Sequencing	19536157	1	1	0	Unspecified
mirnet-mmu-56087	mmu-mir-26a-5p	MIMAT0000533	Zkscan1	ENSMUSG00000029729	74570	NO	Sequencing	19536157	1	1	0	Unspecified
mirnet-mmu-56123	mmu-mir-26a-5p	MIMAT0000533	Ppig	ENSMUSG00000042133	228005	NO	Sequencing	19536157	1	1	0	Unspecified
mirnet-mmu-56135	mmu-mir-335-3p	MIMAT0004704	Zdhhc20	ENSMUSG00000021969	75965	NO	HITS-CLIP	25083871	1	0	0	Unspecified
mirnet-mmu-56148	mmu-mir-26a-5p	MIMAT0000533	Sos1	ENSMUSG00000024241	20662	NO	Sequencing	19536157	1	1	0	Unspecified
mirnet-mmu-56215	mmu-mir-26a-5p	MIMAT0000533	Stag1	ENSMUSG00000037286	20842	NO	Sequencing	19536157	1	1	0	Unspecified
mirnet-mmu-56263	mmu-mir-26a-5p	MIMAT0000533	Slc38a2	ENSMUSG00000022462	67760	NO	Sequencing	19536157	1	1	0	Unspecified
mirnet-mmu-56273	mmu-mir-335-3p	MIMAT0004704	Zfp568	ENSMUSG00000074221	243905	NO	HITS-CLIP	25083871	1	0	0	Unspecified
mirnet-mmu-56294	mmu-mir-26a-5p	MIMAT0000533	Tob1	ENSMUSG00000037573	22057	NO	Sequencing	19536157	1	1	0	Unspecified
mirnet-mmu-56357	mmu-mir-26a-5p	MIMAT0000533	Tmod2	ENSMUSG00000032186	50876	NO	Sequencing	19536157	1	0	0	Unspecified
mirnet-mmu-56378	mmu-mir-365-3p	MIMAT0000711	Vldlr	ENSMUSG00000024924	22359	NO	HITS-CLIP	21258322	1	0	0	Unspecified
mirnet-mmu-56389	mmu-mir-26a-5p	MIMAT0000533	Sh3pxd2b	ENSMUSG00000040711	268396	NO	Sequencing	19536157	1	0	0	Unspecified
mirnet-mmu-56421	mmu-mir-26a-5p	MIMAT0000533	Zfp947	ENSMUSG00000063383	210853	NO	Sequencing	19536157	1	0	0	Unspecified
mirnet-mmu-56526	mmu-mir-26a-5p	MIMAT0000533	Sgpp1	ENSMUSG00000021054	81535	NO	Sequencing	19536157	1	0	0	Unspecified
mirnet-mmu-56573	mmu-mir-26a-5p	MIMAT0000533	Usp33	ENSMUSG00000025437	170822	NO	Sequencing	19536157	1	0	0	Unspecified
mirnet-mmu-56627	mmu-mir-221-3p	MIMAT0000669	Xpo7	ENSMUSG00000022100	65246	NO	HITS-CLIP	21258322	1	0	0	Unspecified
mirnet-mmu-56673	mmu-mir-335-3p	MIMAT0004704	Zeb1	ENSMUSG00000024238	21417	NO	HITS-CLIP	23142080	1	0	0	Unspecified
mirnet-mmu-56687	mmu-mir-26a-5p	MIMAT0000533	Tmem164	ENSMUSG00000047045	209497	NO	Sequencing	19536157	1	1	0	Unspecified
mirnet-mmu-56714	mmu-mir-26a-5p	MIMAT0000533	Pgr	ENSMUSG00000031870	18667	NO	Sequencing	19536157	1	1	0	Unspecified
mirnet-mmu-56725	mmu-mir-144-3p	MIMAT0000156	Unc5c	ENSMUSG00000059921	22253	NO	HITS-CLIP	21258322	1	0	0	Unspecified
mirnet-mmu-56737	mmu-mir-26a-5p	MIMAT0000533	Pgrmc2	ENSMUSG00000049940	70804	NO	Sequencing	19536157	1	1	0	Unspecified
mirnet-mmu-56741	mmu-mir-335-3p	MIMAT0004704	Zfp516	ENSMUSG00000058881	329003	NO	HITS-CLIP	23142080	1	0	0	Unspecified
mirnet-mmu-56742	mmu-mir-26a-5p	MIMAT0000533	Zmym4	ENSMUSG00000042446	67785	NO	Sequencing	19536157	1	1	0	Unspecified
mirnet-mmu-56793	mmu-mir-27b-3p	MIMAT0000126	Smad5	ENSMUSG00000021540	17129	YES	In situ hybridization//Luciferase assay//Microarray//Northern blot//qRT-PCR	19582816	1	1	0	Unspecified
mirnet-mmu-56799	mmu-mir-26a-5p	MIMAT0000533	Smad4	ENSMUSG00000024515	17128	YES	Immunofluorescence//Luciferase assay//qRT-PCR//Western blot	24594795	1	1	0	Unspecified
mirnet-mmu-56869	mmu-mir-130b-3p	MIMAT0000387	Snx27	ENSMUSG00000028136	76742	NO	HITS-CLIP	25083871	1	1	0	Unspecified
mirnet-mmu-56895	mmu-mir-335-3p	MIMAT0004704	Tmed5	ENSMUSG00000063406	73130	NO	HITS-CLIP	25083871	1	0	0	Unspecified
mirnet-mmu-56934	mmu-mir-335-3p	MIMAT0004704	Tmem255a	ENSMUSG00000036502	245386	NO	HITS-CLIP	23142080	1	0	0	Unspecified
mirnet-mmu-56999	mmu-mir-351-5p	MIMAT0000609	Siah2	ENSMUSG00000036432	20439	YES	Immunohistochemistry//Luciferase assay//qRT-PCR	21247879	1	0	0	Unspecified
mirnet-mmu-57052	mmu-mir-144-3p	MIMAT0000156	Zbtb34	ENSMUSG00000068966	241311	NO	HITS-CLIP	23597149	1	0	0	Unspecified
mirnet-mmu-57081	mmu-mir-26a-5p	MIMAT0000533	Zfp608	ENSMUSG00000052713	269023	NO	Sequencing	19536157	1	1	0	Unspecified
mirnet-mmu-57194	mmu-mir-671-3p	MIMAT0004821	Pbx1	ENSMUSG00000052534	18514	NO	HITS-CLIP	25083871	1	0	0	Unspecified
mirnet-mmu-57216	mmu-mir-26a-5p	MIMAT0000533	Sumf2	ENSMUSG00000025538	67902	NO	HITS-CLIP	21258322	1	0	0	Unspecified
mirnet-mmu-57224	mmu-mir-26a-5p	MIMAT0000533	Txnrd3	ENSMUSG00000000811	232223	NO	Sequencing	19536157	1	0	0	Unspecified
mirnet-mmu-57271	mmu-mir-27b-3p	MIMAT0000126	Smad3	ENSMUSG00000032402	17127	YES	In situ hybridization//Luciferase assay//Microarray//Northern blot//qRT-PCR	19582816	1	0	0	Unspecified
mirnet-mmu-57359	mmu-mir-26a-5p	MIMAT0000533	Patz1	ENSMUSG00000020453	56218	NO	Sequencing	19536157	1	1	0	Unspecified
mirnet-mmu-57383	mmu-mir-27b-3p	MIMAT0000126	Sox11	ENSMUSG00000063632	20666	NO	HITS-CLIP	23142080	1	0	0	Unspecified
mirnet-mmu-57384	mmu-mir-26a-5p	MIMAT0000533	Zdhhc6	ENSMUSG00000024982	66980	NO	Sequencing	19536157	1	1	0	Unspecified
mirnet-mmu-57417	mmu-mir-26a-5p	MIMAT0000533	Slc2a13	ENSMUSG00000036298	239606	NO	Sequencing	19536157	1	0	0	Unspecified
mirnet-mmu-57432	mmu-mir-144-3p	MIMAT0000156	Zbtb34	ENSMUSG00000068966	241311	NO	HITS-CLIP	25083871	1	0	0	Unspecified
mirnet-mmu-57446	mmu-mir-26a-5p	MIMAT0000533	Vbp1	ENSMUSG00000031197	22327	NO	Sequencing	19536157	1	0	0	Unspecified
mirnet-mmu-57508	mmu-mir-26a-5p	MIMAT0000533	Ulk1	ENSMUSG00000029512	22241	NO	Sequencing	19536157	1	1	0	Unspecified
mirnet-mmu-2094	mmu-let-7b-5p	MIMAT0000522	Meis2	ENSMUSG00000027210	17536	NO	HITS-CLIP	23142080	1	0	0	Unspecified
mirnet-mmu-2268	mmu-let-7b-5p	MIMAT0000522	Nup214	ENSMUSG00000001855	227720	NO	HITS-CLIP	21258322	1	0	0	Unspecified
mirnet-mmu-3504	mmu-let-7b-5p	MIMAT0000522	Cnih	ENSMUSG00000015759	12793	NO	Sequencing	19536157	1	0	0	Unspecified
mirnet-mmu-4434	mmu-let-7b-5p	MIMAT0000522	ACVR1B	ENSMUSG00000067586	13610	YES	Luciferase assay//qRT-PCR//Western blot	23152446	1	0	0	Unspecified
mirnet-mmu-6084	mmu-let-7b-5p	MIMAT0000522	Cts8	ENSMUSG00000057446	56094	NO	HITS-CLIP	21258322	1	0	0	Unspecified
mirnet-mmu-6095	mmu-let-7b-5p	MIMAT0000522	Cts8	ENSMUSG00000057446	56094	NO	HITS-CLIP	25083871	1	0	0	Unspecified
mirnet-mmu-6777	mmu-let-7b-5p	MIMAT0000522	Acn9	ENSMUSG00000030286	66087	NO	Sequencing	19536157	1	0	0	Unspecified
mirnet-mmu-8351	mmu-let-7b-5p	MIMAT0000522	Armc2	ENSMUSG00000071324	213402	NO	HITS-CLIP	21258322	1	0	0	Unspecified
mirnet-mmu-8382	mmu-let-7b-5p	MIMAT0000522	Armc2	ENSMUSG00000071324	213402	NO	HITS-CLIP	23597149	1	0	0	Unspecified
mirnet-mmu-10143	mmu-let-7b-5p	MIMAT0000522	Lins	ENSMUSG00000053091	72635	NO	HITS-CLIP	25083871	1	0	0	Unspecified
mirnet-mmu-11428	mmu-let-7b-5p	MIMAT0000522	Zfp444	ENSMUSG00000044876	72667	NO	HITS-CLIP	21258322	1	0	0	Unspecified
mirnet-mmu-14112	mmu-let-7b-5p	MIMAT0000522	Tug1	ENSMUSG00000011486	103775	NO	Sequencing	19536157	1	0	0	Unspecified
mirnet-mmu-18404	mmu-let-7b-5p	MIMAT0000522	Tnfrsf26	ENSMUSG00000045362	244237	NO	HITS-CLIP	21258322	1	1	0	Unspecified
mirnet-mmu-21253	mmu-let-7b-5p	MIMAT0000522	Mup17	ENSMUSG00000096688	100039089	NO	HITS-CLIP	23597149	1	1	0	Unspecified
mirnet-mmu-21254	mmu-let-7b-5p	MIMAT0000522	Mup17	ENSMUSG00000096688	100048885	NO	HITS-CLIP	23597149	1	1	0	Unspecified
mirnet-mmu-21255	mmu-let-7b-5p	MIMAT0000522	Mup17	ENSMUSG00000096688	100039206	NO	HITS-CLIP	23597149	1	1	0	Unspecified
mirnet-mmu-21395	mmu-let-7b-5p	MIMAT0000522	Mup11	ENSMUSG00000069303	665622	NO	HITS-CLIP	23597149	1	1	0	Unspecified
mirnet-mmu-24340	mmu-let-7b-5p	MIMAT0000522	1600012H06Rik	ENSMUSG00000050088	67912	NO	Sequencing	19536157	1	1	0	Unspecified
mirnet-mmu-24380	mmu-let-7b-5p	MIMAT0000522	1700017B05Rik	ENSMUSG00000032300	74211	NO	Sequencing	19536157	1	1	0	Unspecified
mirnet-mmu-24429	mmu-let-7b-5p	MIMAT0000522	1700052N19Rik	ENSMUSG00000061759	73419	NO	Sequencing	19536157	1	0	0	Unspecified
mirnet-mmu-24669	mmu-let-7b-5p	MIMAT0000522	2700081O15Rik	ENSMUSG00000053080	108899	NO	Sequencing	19536157	1	0	0	Unspecified
mirnet-mmu-24684	mmu-let-7b-5p	MIMAT0000522	2700089E24Rik	ENSMUSG00000072704	381820	NO	Sequencing	19536157	1	0	0	Unspecified
mirnet-mmu-25052	mmu-let-7b-5p	MIMAT0000522	4931406C07Rik	ENSMUSG00000031938	70984	NO	Sequencing	19536157	1	0	0	Unspecified
mirnet-mmu-25076	mmu-let-7b-5p	MIMAT0000522	4931428F04Rik	ENSMUSG00000014837	74356	NO	Sequencing	19536157	1	0	0	Unspecified
mirnet-mmu-25101	mmu-let-7b-5p	MIMAT0000522	4933411K20Rik	ENSMUSG00000031631	66756	NO	Sequencing	19536157	1	0	0	Unspecified
mirnet-mmu-25617	mmu-let-7b-5p	MIMAT0000522	Abcc5	ENSMUSG00000022822	27416	NO	Sequencing	19536157	1	1	0	Unspecified
mirnet-mmu-25688	mmu-let-7b-5p	MIMAT0000522	Abcg1	ENSMUSG00000024030	11307	NO	Sequencing	19536157	1	1	0	Unspecified
mirnet-mmu-25810	mmu-let-7b-5p	MIMAT0000522	Apbb3	ENSMUSG00000006050	225372	NO	Sequencing	19536157	1	0	0	Unspecified
mirnet-mmu-25990	mmu-let-7b-5p	MIMAT0000522	Csnk2a1	ENSMUSG00000074698	12995	NO	Sequencing	19536157	1	1	0	Unspecified
mirnet-mmu-26131	mmu-let-7b-5p	MIMAT0000522	Actg1	ENSMUSG00000062825	11465	YES	Reporter assay	15131085	1	1	0	Unspecified
mirnet-mmu-26181	mmu-let-7b-5p	MIMAT0000522	Acvr1b	ENSMUSG00000000532	11479	NO	Sequencing	19536157	1	1	0	Unspecified
mirnet-mmu-26328	mmu-let-7b-5p	MIMAT0000522	Adamts15	ENSMUSG00000033453	235130	NO	Sequencing	19536157	1	1	0	Unspecified
mirnet-mmu-26540	mmu-let-7b-5p	MIMAT0000522	Adipor2	ENSMUSG00000030168	68465	NO	Sequencing	19536157	1	1	0	Unspecified
mirnet-mmu-26564	mmu-let-7b-5p	MIMAT0000522	Nf2	ENSMUSG00000009073	18016	NO	HITS-CLIP	23597149	1	0	0	Unspecified
mirnet-mmu-26631	mmu-let-7b-5p	MIMAT0000522	Adra2a	ENSMUSG00000033717	11551	NO	Sequencing	19536157	1	1	0	Unspecified
mirnet-mmu-26743	mmu-let-7b-5p	MIMAT0000522	Agap1	ENSMUSG00000055013	347722	NO	Sequencing	19536157	1	0	0	Unspecified
mirnet-mmu-26804	mmu-let-7b-5p	MIMAT0000522	Ago3	ENSMUSG00000028842	214150	NO	Sequencing	19536157	1	1	0	Unspecified
mirnet-mmu-26841	mmu-let-7b-5p	MIMAT0000522	D630045J12Rik	ENSMUSG00000063455	330286	NO	Sequencing	19536157	1	1	0	Unspecified
mirnet-mmu-26933	mmu-let-7b-5p	MIMAT0000522	AI464131	ENSMUSG00000046312	329828	NO	Sequencing	19536157	1	0	0	Unspecified
mirnet-mmu-27220	mmu-let-7b-5p	MIMAT0000522	Ddn	ENSMUSG00000059213	13199	NO	Sequencing	19536157	1	1	0	Unspecified
mirnet-mmu-27288	mmu-let-7b-5p	MIMAT0000522	Akt1	ENSMUSG00000001729	11651	NO	Sequencing	19536157	1	0	0	Unspecified
mirnet-mmu-27482	mmu-let-7b-5p	MIMAT0000522	Nr6a1	ENSMUSG00000063972	14536	NO	Sequencing	19536157	1	1	0	Unspecified
mirnet-mmu-27627	mmu-let-7b-5p	MIMAT0000522	Igdcc3	ENSMUSG00000032394	19289	NO	Sequencing	19536157	1	0	0	Unspecified
mirnet-mmu-27628	mmu-let-7b-5p	MIMAT0000522	Igdcc4	ENSMUSG00000032816	56741	NO	Sequencing	19536157	1	0	0	Unspecified
mirnet-mmu-27804	mmu-let-7b-5p	MIMAT0000522	Ankrd52	ENSMUSG00000014498	237615	NO	Sequencing	19536157	1	0	0	Unspecified
mirnet-mmu-27849	mmu-let-7b-5p	MIMAT0000522	Dlc1	ENSMUSG00000031523	50768	NO	Sequencing	19536157	1	0	0	Unspecified
mirnet-mmu-27997	mmu-let-7b-5p	MIMAT0000522	Apba1	ENSMUSG00000024897	319924	NO	Sequencing	19536157	1	0	0	Unspecified
mirnet-mmu-28033	mmu-let-7b-5p	MIMAT0000522	Apc2	ENSMUSG00000020135	23805	NO	HITS-CLIP	25083871	1	1	0	Unspecified
mirnet-mmu-28034	mmu-let-7b-5p	MIMAT0000522	Apc2	ENSMUSG00000020135	23805	NO	HITS-CLIP	23142080	1	1	0	Unspecified
mirnet-mmu-28035	mmu-let-7b-5p	MIMAT0000522	Apc2	ENSMUSG00000020135	23805	NO	HITS-CLIP	21258322	1	1	0	Unspecified
mirnet-mmu-28079	mmu-let-7b-5p	MIMAT0000522	Dnajc27	ENSMUSG00000020657	217378	NO	Sequencing	19536157	1	1	0	Unspecified
mirnet-mmu-28191	mmu-let-7b-5p	MIMAT0000522	Dnm3	ENSMUSG00000040265	103967	NO	Sequencing	19536157	1	0	0	Unspecified
mirnet-mmu-28262	mmu-let-7b-5p	MIMAT0000522	Arc	ENSMUSG00000022602	11838	NO	Sequencing	19536157	1	0	0	Unspecified
mirnet-mmu-28336	mmu-let-7b-5p	MIMAT0000522	Arhgap1	ENSMUSG00000027247	228359	NO	Sequencing	19536157	1	1	0	Unspecified
mirnet-mmu-28459	mmu-let-7b-5p	MIMAT0000522	Dusp1	ENSMUSG00000024190	19252	NO	Sequencing	19536157	1	1	0	Unspecified
mirnet-mmu-28539	mmu-let-7b-5p	MIMAT0000522	Arid3b	ENSMUSG00000004661	56380	NO	Sequencing	19536157	1	1	0	Unspecified
mirnet-mmu-28640	mmu-let-7b-5p	MIMAT0000522	Arl5a	ENSMUSG00000036093	75423	NO	Sequencing	19536157	1	1	0	Unspecified
mirnet-mmu-28725	mmu-let-7b-5p	MIMAT0000522	Itga4	ENSMUSG00000027009	16401	NO	Sequencing	19536157	1	0	0	Unspecified
mirnet-mmu-28824	mmu-let-7b-5p	MIMAT0000522	Arpp19	ENSMUSG00000007656	59046	NO	Sequencing	19536157	1	1	0	Unspecified
mirnet-mmu-28832	mmu-let-7b-5p	MIMAT0000522	Arpp21	ENSMUSG00000032503	74100	NO	Sequencing	19536157	1	0	0	Unspecified
mirnet-mmu-28845	mmu-let-7b-5p	MIMAT0000522	Arrdc3	ENSMUSG00000074794	105171	NO	Sequencing	19536157	1	0	0	Unspecified
mirnet-mmu-29316	mmu-let-7b-5p	MIMAT0000522	Atp2a2	ENSMUSG00000029467	11938	NO	Sequencing	19536157	1	1	0	Unspecified
mirnet-mmu-29352	mmu-let-7b-5p	MIMAT0000522	Atp2b2	ENSMUSG00000030302	11941	NO	HITS-CLIP	21258322	1	0	0	Unspecified
mirnet-mmu-29353	mmu-let-7b-5p	MIMAT0000522	Atp2b2	ENSMUSG00000030302	11941	NO	Sequencing	19536157	1	0	0	Unspecified
mirnet-mmu-29438	mmu-let-7b-5p	MIMAT0000522	Atp6v1b2	ENSMUSG00000006273	11966	NO	Sequencing	19536157	1	1	0	Unspecified
mirnet-mmu-29813	mmu-let-7b-5p	MIMAT0000522	Epb4.1l1	ENSMUSG00000027624	13821	NO	Sequencing	19536157	1	0	0	Unspecified
mirnet-mmu-29839	mmu-let-7b-5p	MIMAT0000522	Epb4.1l5	ENSMUSG00000026383	226352	NO	Sequencing	19536157	1	0	0	Unspecified
mirnet-mmu-29849	mmu-let-7b-5p	MIMAT0000522	Kifc2	ENSMUSG00000004187	16581	NO	Sequencing	19536157	1	0	0	Unspecified
mirnet-mmu-29870	mmu-let-7b-5p	MIMAT0000522	Slc8a2	ENSMUSG00000030376	110891	NO	Sequencing	19536157	1	0	0	Unspecified
mirnet-mmu-29893	mmu-let-7b-5p	MIMAT0000522	Epha4	ENSMUSG00000026235	13838	NO	Sequencing	19536157	1	0	0	Unspecified
mirnet-mmu-29977	mmu-let-7b-5p	MIMAT0000522	Bach1	ENSMUSG00000025612	12013	NO	Sequencing	19536157	1	1	0	Unspecified
mirnet-mmu-30042	mmu-let-7b-5p	MIMAT0000522	Bahcc1	ENSMUSG00000039741	268515	NO	Sequencing	19536157	1	0	0	Unspecified
mirnet-mmu-30217	mmu-let-7b-5p	MIMAT0000522	Kpna1	ENSMUSG00000022905	16646	NO	Sequencing	19536157	1	1	0	Unspecified
mirnet-mmu-30257	mmu-let-7b-5p	MIMAT0000522	Esam	ENSMUSG00000001946	69524	NO	Sequencing	19536157	1	0	0	Unspecified
mirnet-mmu-30572	mmu-let-7b-5p	MIMAT0000522	Bcl7c	ENSMUSG00000030814	12055	NO	Sequencing	19536157	1	0	0	Unspecified
mirnet-mmu-30800	mmu-let-7b-5p	MIMAT0000522	Bmpr1a	ENSMUSG00000021796	12166	NO	Sequencing	19536157	1	0	0	Unspecified
mirnet-mmu-30903	mmu-let-7b-5p	MIMAT0000522	Braf	ENSMUSG00000002413	109880	NO	Sequencing	19536157	1	0	0	Unspecified
mirnet-mmu-31010	mmu-let-7b-5p	MIMAT0000522	Bsg	ENSMUSG00000023175	12215	NO	Sequencing	19536157	1	1	0	Unspecified
mirnet-mmu-31012	mmu-let-7b-5p	MIMAT0000522	Bsg	ENSMUSG00000023175	12215	YES	Luciferase assay//Western blot	21087605	1	1	0	Unspecified
mirnet-mmu-31096	mmu-let-7b-5p	MIMAT0000522	Lnp	ENSMUSG00000009207	69605	NO	Sequencing	19536157	1	0	0	Unspecified
mirnet-mmu-31099	mmu-let-7b-5p	MIMAT0000522	Btbd3	ENSMUSG00000062098	228662	NO	Sequencing	19536157	1	0	0	Unspecified
mirnet-mmu-31382	mmu-let-7b-5p	MIMAT0000522	Cacna1e	ENSMUSG00000004110	12290	NO	Sequencing	19536157	1	0	0	Unspecified
mirnet-mmu-31447	mmu-let-7b-5p	MIMAT0000522	Cadm2	ENSMUSG00000064115	239857	NO	Sequencing	19536157	1	1	0	Unspecified
mirnet-mmu-31522	mmu-let-7b-5p	MIMAT0000522	Ppme1	ENSMUSG00000030718	72590	NO	Sequencing	19536157	1	0	0	Unspecified
mirnet-mmu-31539	mmu-let-7b-5p	MIMAT0000522	Cald1	ENSMUSG00000029761	109624	NO	Sequencing	19536157	1	1	0	Unspecified
mirnet-mmu-31698	mmu-let-7b-5p	MIMAT0000522	Ppp3r1	ENSMUSG00000033953	19058	NO	Sequencing	19536157	1	0	0	Unspecified
mirnet-mmu-31776	mmu-let-7b-5p	MIMAT0000522	Capns1	ENSMUSG00000001794	12336	NO	Sequencing	19536157	1	0	0	Unspecified
mirnet-mmu-31841	mmu-let-7b-5p	MIMAT0000522	Car2	ENSMUSG00000027562	12349	NO	Sequencing	19536157	1	1	0	Unspecified
mirnet-mmu-32058	mmu-let-7b-5p	MIMAT0000522	Brinp1	ENSMUSG00000028351	56710	NO	Sequencing	19536157	1	0	0	Unspecified
mirnet-mmu-32063	mmu-let-7b-5p	MIMAT0000522	Cat	ENSMUSG00000027187	12359	NO	Sequencing	19536157	1	1	0	Unspecified
mirnet-mmu-32214	mmu-let-7b-5p	MIMAT0000522	Cbx5	ENSMUSG00000009575	12419	NO	Sequencing	19536157	1	1	0	Unspecified
mirnet-mmu-32257	mmu-let-7b-5p	MIMAT0000522	Fmn2	ENSMUSG00000028354	54418	NO	Sequencing	19536157	1	0	0	Unspecified
mirnet-mmu-32268	mmu-let-7b-5p	MIMAT0000522	Ccdc127	ENSMUSG00000021578	67433	NO	Sequencing	19536157	1	0	0	Unspecified
mirnet-mmu-32336	mmu-let-7b-5p	MIMAT0000522	Fndc3a	ENSMUSG00000033487	319448	NO	Sequencing	19536157	1	1	0	Unspecified
mirnet-mmu-32387	mmu-let-7b-5p	MIMAT0000522	Fnip1	ENSMUSG00000035992	216742	NO	Sequencing	19536157	1	1	0	Unspecified
mirnet-mmu-32396	mmu-let-7b-5p	MIMAT0000522	Fnip2	ENSMUSG00000061175	329679	NO	Sequencing	19536157	1	1	0	Unspecified
mirnet-mmu-32440	mmu-let-7b-5p	MIMAT0000522	Map4k3	ENSMUSG00000024242	225028	NO	Sequencing	19536157	1	1	0	Unspecified
mirnet-mmu-32594	mmu-let-7b-5p	MIMAT0000522	Ccnd1	ENSMUSG00000070348	12443	NO	Sequencing	19536157	1	1	0	Unspecified
mirnet-mmu-32673	mmu-let-7b-5p	MIMAT0000522	Mar-09	ENSMUSG00000040502	216438	NO	Sequencing	19536157	1	0	0	Unspecified
mirnet-mmu-32684	mmu-let-7b-5p	MIMAT0000522	Fras1	ENSMUSG00000034687	231470	NO	Sequencing	19536157	1	1	0	Unspecified
mirnet-mmu-32702	mmu-let-7b-5p	MIMAT0000522	Mast2	ENSMUSG00000003810	17776	NO	Sequencing	19536157	1	0	0	Unspecified
mirnet-mmu-32716	mmu-let-7b-5p	MIMAT0000522	Ctsb	ENSMUSG00000021939	13030	NO	Sequencing	19536157	1	1	0	Unspecified
mirnet-mmu-32754	mmu-let-7b-5p	MIMAT0000522	Cd164	ENSMUSG00000019818	53599	NO	Sequencing	19536157	1	1	0	Unspecified
mirnet-mmu-32772	mmu-let-7b-5p	MIMAT0000522	Frmd5	ENSMUSG00000027238	228564	NO	Sequencing	19536157	1	0	0	Unspecified
mirnet-mmu-32834	mmu-let-7b-5p	MIMAT0000522	Hdx	ENSMUSG00000034551	245596	NO	Sequencing	19536157	1	0	0	Unspecified
mirnet-mmu-32932	mmu-let-7b-5p	MIMAT0000522	Tbc1d24	ENSMUSG00000036473	18209	NO	Sequencing	19536157	1	1	0	Unspecified
mirnet-mmu-33440	mmu-let-7b-5p	MIMAT0000522	Cdr2l	ENSMUSG00000050910	237988	NO	Sequencing	19536157	1	1	0	Unspecified
mirnet-mmu-33614	mmu-let-7b-5p	MIMAT0000522	Celf5	ENSMUSG00000034818	319586	NO	Sequencing	19536157	1	0	0	Unspecified
mirnet-mmu-33677	mmu-let-7b-5p	MIMAT0000522	Cep120	ENSMUSG00000048799	225523	NO	Sequencing	19536157	1	1	0	Unspecified
mirnet-mmu-33735	mmu-let-7b-5p	MIMAT0000522	Gga3	ENSMUSG00000020740	260302	NO	Sequencing	19536157	1	1	0	Unspecified
mirnet-mmu-33889	mmu-let-7b-5p	MIMAT0000522	Chd3	ENSMUSG00000018474	216848	NO	Sequencing	19536157	1	1	0	Unspecified
mirnet-mmu-33900	mmu-let-7b-5p	MIMAT0000522	Chd7	ENSMUSG00000041235	320790	NO	Sequencing	19536157	1	1	0	Unspecified
mirnet-mmu-33912	mmu-let-7b-5p	MIMAT0000522	Chd9	ENSMUSG00000056608	109151	NO	Sequencing	19536157	1	1	0	Unspecified
mirnet-mmu-34171	mmu-let-7b-5p	MIMAT0000522	Rbm33	ENSMUSG00000048271	381626	NO	Sequencing	19536157	1	0	0	Unspecified
mirnet-mmu-34319	mmu-let-7b-5p	MIMAT0000522	Cldn12	ENSMUSG00000046798	64945	NO	Sequencing	19536157	1	1	0	Unspecified
mirnet-mmu-34521	mmu-let-7b-5p	MIMAT0000522	Dnajc1	ENSMUSG00000026740	13418	NO	Sequencing	19536157	1	0	0	Unspecified
mirnet-mmu-34541	mmu-let-7b-5p	MIMAT0000522	Msi2	ENSMUSG00000069769	76626	NO	Sequencing	19536157	1	1	0	Unspecified
mirnet-mmu-34542	mmu-let-7b-5p	MIMAT0000522	Msi2	ENSMUSG00000069769	76626	NO	HITS-CLIP	25083871	1	1	0	Unspecified
mirnet-mmu-34624	mmu-let-7b-5p	MIMAT0000522	Cnih4	ENSMUSG00000062169	98417	NO	Sequencing	19536157	1	0	0	Unspecified
mirnet-mmu-34699	mmu-let-7b-5p	MIMAT0000522	Cnr1	ENSMUSG00000044288	12801	NO	Sequencing	19536157	1	0	0	Unspecified
mirnet-mmu-34732	mmu-let-7b-5p	MIMAT0000522	Cntn2	ENSMUSG00000053024	21367	NO	Sequencing	19536157	1	0	0	Unspecified
mirnet-mmu-34890	mmu-let-7b-5p	MIMAT0000522	Col4a2	ENSMUSG00000031503	12827	NO	Sequencing	19536157	1	1	0	Unspecified
mirnet-mmu-34912	mmu-let-7b-5p	MIMAT0000522	Gpcpd1	ENSMUSG00000027346	74182	NO	Sequencing	19536157	1	1	0	Unspecified
mirnet-mmu-35033	mmu-let-7b-5p	MIMAT0000522	Mycbp	ENSMUSG00000028647	56309	NO	Sequencing	19536157	1	0	0	Unspecified
mirnet-mmu-35157	mmu-let-7b-5p	MIMAT0000522	Cpeb2	ENSMUSG00000039782	231207	NO	Sequencing	19536157	1	0	0	Unspecified
mirnet-mmu-35193	mmu-let-7b-5p	MIMAT0000522	Cpeb4	ENSMUSG00000020300	67579	NO	Sequencing	19536157	1	1	0	Unspecified
mirnet-mmu-35282	mmu-let-7b-5p	MIMAT0000522	Gramd1b	ENSMUSG00000040111	235283	NO	Sequencing	19536157	1	1	0	Unspecified
mirnet-mmu-35372	mmu-let-7b-5p	MIMAT0000522	Greb1l	ENSMUSG00000042942	381157	NO	Sequencing	19536157	1	0	0	Unspecified
mirnet-mmu-35421	mmu-let-7b-5p	MIMAT0000522	Gria3	ENSMUSG00000001986	53623	NO	Sequencing	19536157	1	0	0	Unspecified
mirnet-mmu-35425	mmu-let-7b-5p	MIMAT0000522	Crem	ENSMUSG00000063889	12916	NO	Sequencing	19536157	1	1	0	Unspecified
mirnet-mmu-35448	mmu-let-7b-5p	MIMAT0000522	Crk	ENSMUSG00000017776	12928	NO	Sequencing	19536157	1	1	0	Unspecified
mirnet-mmu-35697	mmu-let-7b-5p	MIMAT0000522	Csrnp2	ENSMUSG00000044636	207785	NO	Sequencing	19536157	1	1	0	Unspecified
mirnet-mmu-35742	mmu-let-7b-5p	MIMAT0000522	Gxylt1	ENSMUSG00000036197	223827	NO	Sequencing	19536157	1	1	0	Unspecified
mirnet-mmu-35984	mmu-let-7b-5p	MIMAT0000522	Ndst3	ENSMUSG00000027977	83398	NO	Sequencing	19536157	1	0	0	Unspecified
mirnet-mmu-36041	mmu-let-7b-5p	MIMAT0000522	Hdgfrp3	ENSMUSG00000025104	29877	NO	Sequencing	19536157	1	0	0	Unspecified
mirnet-mmu-36256	mmu-let-7b-5p	MIMAT0000522	Nf2	ENSMUSG00000009073	18016	NO	Sequencing	19536157	1	0	0	Unspecified
mirnet-mmu-36257	mmu-let-7b-5p	MIMAT0000522	Nf2	ENSMUSG00000009073	18016	NO	HITS-CLIP	25083871	1	0	0	Unspecified
mirnet-mmu-36268	mmu-let-7b-5p	MIMAT0000522	Hic2	ENSMUSG00000050240	58180	NO	Sequencing	19536157	1	1	0	Unspecified
mirnet-mmu-36463	mmu-let-7b-5p	MIMAT0000522	Nfxl1	ENSMUSG00000072889	100978	NO	Sequencing	19536157	1	1	0	Unspecified
mirnet-mmu-36592	mmu-let-7b-5p	MIMAT0000522	Ercc6	ENSMUSG00000054051	319955	NO	Sequencing	19536157	1	1	0	Unspecified
mirnet-mmu-36659	mmu-let-7b-5p	MIMAT0000522	Homer1	ENSMUSG00000007617	26556	NO	Sequencing	19536157	1	0	0	Unspecified
mirnet-mmu-36766	mmu-let-7b-5p	MIMAT0000522	Pigw	ENSMUSG00000045140	70325	NO	Sequencing	19536157	1	0	0	Unspecified
mirnet-mmu-36792	mmu-let-7b-5p	MIMAT0000522	Sema4f	ENSMUSG00000000627	20355	NO	Sequencing	19536157	1	1	0	Unspecified
mirnet-mmu-36906	mmu-let-7b-5p	MIMAT0000522	Nova1	ENSMUSG00000021047	664883	NO	Sequencing	19536157	1	1	0	Unspecified
mirnet-mmu-36930	mmu-let-7b-5p	MIMAT0000522	Ddx10	ENSMUSG00000053289	77591	NO	Sequencing	19536157	1	1	0	Unspecified
mirnet-mmu-37251	mmu-let-7b-5p	MIMAT0000522	Ifnar1	ENSMUSG00000022967	15975	NO	HITS-CLIP	21258322	1	0	0	Unspecified
mirnet-mmu-37451	mmu-let-7b-5p	MIMAT0000522	Dip2b	ENSMUSG00000023026	239667	NO	Sequencing	19536157	1	1	0	Unspecified
mirnet-mmu-37523	mmu-let-7b-5p	MIMAT0000522	Ikbkg	ENSMUSG00000004221	16151	NO	Sequencing	19536157	1	1	0	Unspecified
mirnet-mmu-37621	mmu-let-7b-5p	MIMAT0000522	Usp22	ENSMUSG00000042506	216825	NO	Sequencing	19536157	1	0	0	Unspecified
mirnet-mmu-37645	mmu-let-7b-5p	MIMAT0000522	Dmd	ENSMUSG00000045103	13405	NO	Sequencing	19536157	1	1	0	Unspecified
mirnet-mmu-37725	mmu-let-7b-5p	MIMAT0000522	Usp47	ENSMUSG00000059263	74996	NO	Sequencing	19536157	1	1	0	Unspecified
mirnet-mmu-37759	mmu-let-7b-5p	MIMAT0000522	Lpgat1	ENSMUSG00000026623	226856	NO	Sequencing	19536157	1	1	0	Unspecified
mirnet-mmu-37871	mmu-let-7b-5p	MIMAT0000522	Dnhd1	ENSMUSG00000030882	77505	NO	Sequencing	19536157	1	0	0	Unspecified
mirnet-mmu-37955	mmu-let-7b-5p	MIMAT0000522	Donson	ENSMUSG00000022960	60364	NO	Sequencing	19536157	1	1	0	Unspecified
mirnet-mmu-38275	mmu-let-7b-5p	MIMAT0000522	Dusp6	ENSMUSG00000019960	67603	NO	Sequencing	19536157	1	1	0	Unspecified
mirnet-mmu-38309	mmu-let-7b-5p	MIMAT0000522	Dync1i2	ENSMUSG00000027012	13427	NO	Sequencing	19536157	1	1	0	Unspecified
mirnet-mmu-38347	mmu-let-7b-5p	MIMAT0000522	Slc22a23	ENSMUSG00000038267	73102	NO	Sequencing	19536157	1	1	0	Unspecified
mirnet-mmu-38430	mmu-let-7b-5p	MIMAT0000522	Slc23a2	ENSMUSG00000027340	54338	NO	Sequencing	19536157	1	1	0	Unspecified
mirnet-mmu-38506	mmu-let-7b-5p	MIMAT0000522	E2f3	ENSMUSG00000016477	13557	NO	Sequencing	19536157	1	1	0	Unspecified
mirnet-mmu-38634	mmu-let-7b-5p	MIMAT0000522	Itsn2	ENSMUSG00000020640	20403	NO	Sequencing	19536157	1	1	0	Unspecified
mirnet-mmu-38666	mmu-let-7b-5p	MIMAT0000522	Eea1	ENSMUSG00000036499	216238	NO	Sequencing	19536157	1	1	0	Unspecified
mirnet-mmu-38693	mmu-let-7b-5p	MIMAT0000522	Wnk1	ENSMUSG00000045962	232341	NO	Sequencing	19536157	1	0	0	Unspecified
mirnet-mmu-38803	mmu-let-7b-5p	MIMAT0000522	Jph4	ENSMUSG00000022208	319984	NO	Sequencing	19536157	1	1	0	Unspecified
mirnet-mmu-38816	mmu-let-7b-5p	MIMAT0000522	Egln2	ENSMUSG00000058709	112406	NO	Sequencing	19536157	1	1	0	Unspecified
mirnet-mmu-38881	mmu-let-7b-5p	MIMAT0000522	Kcna1	ENSMUSG00000047976	16485	NO	Sequencing	19536157	1	1	0	Unspecified
mirnet-mmu-38911	mmu-let-7b-5p	MIMAT0000522	Kcnc1	ENSMUSG00000058975	16502	NO	Sequencing	19536157	1	1	0	Unspecified
mirnet-mmu-38932	mmu-let-7b-5p	MIMAT0000522	Eif2ak3	ENSMUSG00000031668	13666	NO	Sequencing	19536157	1	0	0	Unspecified
mirnet-mmu-38942	mmu-let-7b-5p	MIMAT0000522	Kcnc2	ENSMUSG00000035681	268345	NO	Sequencing	19536157	1	0	0	Unspecified
mirnet-mmu-39001	mmu-let-7b-5p	MIMAT0000522	Eif4ebp2	ENSMUSG00000020091	13688	NO	Sequencing	19536157	1	1	0	Unspecified
mirnet-mmu-39006	mmu-let-7b-5p	MIMAT0000522	Eif4g2	ENSMUSG00000005610	13690	NO	Sequencing	19536157	1	1	0	Unspecified
mirnet-mmu-39254	mmu-let-7b-5p	MIMAT0000522	Elp2	ENSMUSG00000024271	58523	NO	Sequencing	19536157	1	1	0	Unspecified
mirnet-mmu-39255	mmu-let-7b-5p	MIMAT0000522	Kctd12b	ENSMUSG00000041633	207474	NO	Sequencing	19536157	1	0	0	Unspecified
mirnet-mmu-39271	mmu-let-7b-5p	MIMAT0000522	Kctd21	ENSMUSG00000044952	622320	NO	Sequencing	19536157	1	0	0	Unspecified
mirnet-mmu-39280	mmu-let-7b-5p	MIMAT0000522	Kctd7	ENSMUSG00000034110	212919	NO	Sequencing	19536157	1	0	0	Unspecified
mirnet-mmu-39363	mmu-let-7b-5p	MIMAT0000522	Khsrp	ENSMUSG00000007670	16549	NO	Sequencing	19536157	1	1	0	Unspecified
mirnet-mmu-39591	mmu-let-7b-5p	MIMAT0000522	Slc9a2	ENSMUSG00000026062	226999	NO	Sequencing	19536157	1	0	0	Unspecified
mirnet-mmu-39684	mmu-let-7b-5p	MIMAT0000522	Ephb3	ENSMUSG00000005958	13845	NO	Sequencing	19536157	1	1	0	Unspecified
mirnet-mmu-39901	mmu-let-7b-5p	MIMAT0000522	Mex3a	ENSMUSG00000074480	72640	NO	Sequencing	19536157	1	1	0	Unspecified
mirnet-mmu-39966	mmu-let-7b-5p	MIMAT0000522	Smg1	ENSMUSG00000030655	233789	NO	Sequencing	19536157	1	0	0	Unspecified
mirnet-mmu-39990	mmu-let-7b-5p	MIMAT0000522	Pigs	ENSMUSG00000041958	276846	NO	Sequencing	19536157	1	1	0	Unspecified
mirnet-mmu-40075	mmu-let-7b-5p	MIMAT0000522	Pik3ip1	ENSMUSG00000034614	216505	NO	Sequencing	19536157	1	1	0	Unspecified
mirnet-mmu-40240	mmu-let-7b-5p	MIMAT0000522	Lcor	ENSMUSG00000025019	212391	NO	Sequencing	19536157	1	1	0	Unspecified
mirnet-mmu-40367	mmu-let-7b-5p	MIMAT0000522	Lfng	ENSMUSG00000029570	16848	NO	Sequencing	19536157	1	0	0	Unspecified
mirnet-mmu-40426	mmu-let-7b-5p	MIMAT0000522	Sowaha	ENSMUSG00000044352	237761	NO	Sequencing	19536157	1	1	0	Unspecified
mirnet-mmu-40439	mmu-let-7b-5p	MIMAT0000522	Fam118a	ENSMUSG00000022434	73225	NO	Sequencing	19536157	1	0	0	Unspecified
mirnet-mmu-40523	mmu-let-7b-5p	MIMAT0000522	Fam135a	ENSMUSG00000026153	68187	NO	Sequencing	19536157	1	1	0	Unspecified
mirnet-mmu-40580	mmu-let-7b-5p	MIMAT0000522	Limd1	ENSMUSG00000025239	29806	NO	Sequencing	19536157	1	1	0	Unspecified
mirnet-mmu-40733	mmu-let-7b-5p	MIMAT0000522	Fam171a1	ENSMUSG00000050530	269233	NO	Sequencing	19536157	1	1	0	Unspecified
mirnet-mmu-40761	mmu-let-7b-5p	MIMAT0000522	Fam175b	ENSMUSG00000030965	109359	NO	Sequencing	19536157	1	0	0	Unspecified
mirnet-mmu-40882	mmu-let-7b-5p	MIMAT0000522	Rdh10	ENSMUSG00000025921	98711	NO	Sequencing	19536157	1	1	0	Unspecified
mirnet-mmu-40920	mmu-let-7b-5p	MIMAT0000522	Zfp664	ENSMUSG00000079215	269704	NO	Sequencing	19536157	1	1	0	Unspecified
mirnet-mmu-40965	mmu-let-7b-5p	MIMAT0000522	Reep4	ENSMUSG00000033589	72549	NO	Sequencing	19536157	1	0	0	Unspecified
mirnet-mmu-41188	mmu-let-7b-5p	MIMAT0000522	Farp1	ENSMUSG00000025555	223254	NO	Sequencing	19536157	1	1	0	Unspecified
mirnet-mmu-41268	mmu-let-7b-5p	MIMAT0000522	Fbxl14	ENSMUSG00000030019	101358	NO	HITS-CLIP	25083871	1	1	0	Unspecified
mirnet-mmu-41407	mmu-let-7b-5p	MIMAT0000522	Stat3	ENSMUSG00000004040	20848	NO	Sequencing	19536157	1	1	0	Unspecified
mirnet-mmu-41423	mmu-let-7b-5p	MIMAT0000522	Lsamp	ENSMUSG00000061080	268890	NO	Sequencing	19536157	1	1	0	Unspecified
mirnet-mmu-41586	mmu-let-7b-5p	MIMAT0000522	Prickle1	ENSMUSG00000036158	106042	NO	Sequencing	19536157	1	0	0	Unspecified
mirnet-mmu-41676	mmu-let-7b-5p	MIMAT0000522	Gpr63	ENSMUSG00000040372	81006	NO	Sequencing	19536157	1	0	0	Unspecified
mirnet-mmu-41682	mmu-let-7b-5p	MIMAT0000522	Fgd4	ENSMUSG00000022788	224014	NO	Sequencing	19536157	1	1	0	Unspecified
mirnet-mmu-41902	mmu-let-7b-5p	MIMAT0000522	Flna	ENSMUSG00000031328	192176	NO	Sequencing	19536157	1	0	0	Unspecified
mirnet-mmu-41961	mmu-let-7b-5p	MIMAT0000522	Flywch1	ENSMUSG00000040097	224613	NO	Sequencing	19536157	1	0	0	Unspecified
mirnet-mmu-42262	mmu-let-7b-5p	MIMAT0000522	Syt5	ENSMUSG00000004961	53420	NO	Sequencing	19536157	1	1	0	Unspecified
mirnet-mmu-42432	mmu-let-7b-5p	MIMAT0000522	Ptgds	ENSMUSG00000015090	19215	NO	Sequencing	19536157	1	0	0	Unspecified
mirnet-mmu-42438	mmu-let-7b-5p	MIMAT0000522	Slc4a8	ENSMUSG00000023032	59033	NO	Sequencing	19536157	1	0	0	Unspecified
mirnet-mmu-42555	mmu-let-7b-5p	MIMAT0000522	Pdgfrb	ENSMUSG00000024620	18596	NO	Sequencing	19536157	1	1	0	Unspecified
mirnet-mmu-42603	mmu-let-7b-5p	MIMAT0000522	Tbc1d14	ENSMUSG00000029192	102641289	NO	Sequencing	19536157	1	0	0	Unspecified
mirnet-mmu-42656	mmu-let-7b-5p	MIMAT0000522	Tbc1d24	ENSMUSG00000036473	224617	NO	Sequencing	19536157	1	1	0	Unspecified
mirnet-mmu-42659	mmu-let-7b-5p	MIMAT0000522	Fut9	ENSMUSG00000055373	14348	NO	Sequencing	19536157	1	1	0	Unspecified
mirnet-mmu-42880	mmu-let-7b-5p	MIMAT0000522	Pxdn	ENSMUSG00000020674	69675	NO	Sequencing	19536157	1	1	0	Unspecified
mirnet-mmu-42897	mmu-let-7b-5p	MIMAT0000522	Gabra6	ENSMUSG00000020428	14399	NO	Sequencing	19536157	1	0	0	Unspecified
mirnet-mmu-42916	mmu-let-7b-5p	MIMAT0000522	Gabrb2	ENSMUSG00000007653	14401	NO	Sequencing	19536157	1	1	0	Unspecified
mirnet-mmu-42946	mmu-let-7b-5p	MIMAT0000522	Gad1	ENSMUSG00000070880	14415	NO	Sequencing	19536157	1	1	0	Unspecified
mirnet-mmu-43028	mmu-let-7b-5p	MIMAT0000522	Rab11fip4	ENSMUSG00000017639	268451	NO	Sequencing	19536157	1	0	0	Unspecified
mirnet-mmu-43149	mmu-let-7b-5p	MIMAT0000522	Knop1	ENSMUSG00000030980	66356	NO	Sequencing	19536157	1	0	0	Unspecified
mirnet-mmu-43157	mmu-let-7b-5p	MIMAT0000522	Sec14l1	ENSMUSG00000020823	74136	NO	Sequencing	19536157	1	1	0	Unspecified
mirnet-mmu-43179	mmu-let-7b-5p	MIMAT0000522	Gba2	ENSMUSG00000028467	230101	NO	Sequencing	19536157	1	0	0	Unspecified
mirnet-mmu-43437	mmu-let-7b-5p	MIMAT0000522	Tgfbr3	ENSMUSG00000029287	21814	NO	Sequencing	19536157	1	1	0	Unspecified
mirnet-mmu-43720	mmu-let-7b-5p	MIMAT0000522	Mnt	ENSMUSG00000000282	17428	NO	Sequencing	19536157	1	0	0	Unspecified
mirnet-mmu-43835	mmu-let-7b-5p	MIMAT0000522	Nrp2	ENSMUSG00000025969	18187	NO	Sequencing	19536157	1	1	0	Unspecified
mirnet-mmu-44282	mmu-let-7b-5p	MIMAT0000522	Gnal	ENSMUSG00000024524	14680	NO	Sequencing	19536157	1	0	0	Unspecified
mirnet-mmu-44419	mmu-let-7b-5p	MIMAT0000522	Mtf2	ENSMUSG00000029267	17765	NO	Sequencing	19536157	1	1	0	Unspecified
mirnet-mmu-44462	mmu-let-7b-5p	MIMAT0000522	Gnl3l	ENSMUSG00000025266	237107	NO	HITS-CLIP	25083871	1	0	0	Unspecified
mirnet-mmu-44463	mmu-let-7b-5p	MIMAT0000522	Gnl3l	ENSMUSG00000025266	237107	NO	HITS-CLIP	21258322	1	0	0	Unspecified
mirnet-mmu-44529	mmu-let-7b-5p	MIMAT0000522	Gns	ENSMUSG00000034707	75612	NO	Sequencing	19536157	1	1	0	Unspecified
mirnet-mmu-44776	mmu-let-7b-5p	MIMAT0000522	Gpr137	ENSMUSG00000024958	107173	NO	Sequencing	19536157	1	0	0	Unspecified
mirnet-mmu-45012	mmu-let-7b-5p	MIMAT0000522	Rnf213	ENSMUSG00000070327	672511	NO	Sequencing	19536157	1	1	0	Unspecified
mirnet-mmu-45076	mmu-let-7b-5p	MIMAT0000522	Rnf5	ENSMUSG00000015478	54197	NO	Sequencing	19536157	1	1	0	Unspecified
mirnet-mmu-45123	mmu-let-7b-5p	MIMAT0000522	Naa40	ENSMUSG00000024764	70999	NO	Sequencing	19536157	1	1	0	Unspecified
mirnet-mmu-45139	mmu-let-7b-5p	MIMAT0000522	Gria2	ENSMUSG00000033981	14800	NO	Sequencing	19536157	1	0	0	Unspecified
mirnet-mmu-45184	mmu-let-7b-5p	MIMAT0000522	Grik2	ENSMUSG00000056073	14806	NO	Sequencing	19536157	1	1	0	Unspecified
mirnet-mmu-45231	mmu-let-7b-5p	MIMAT0000522	Rpia	ENSMUSG00000053604	19895	YES	Reporter assay	15131085	1	1	0	Unspecified
mirnet-mmu-45426	mmu-let-7b-5p	MIMAT0000522	Gtf3c2	ENSMUSG00000106864	71752	NO	Sequencing	19536157	1	1	0	Unspecified
mirnet-mmu-45530	mmu-let-7b-5p	MIMAT0000522	Sned1	ENSMUSG00000047793	208777	NO	Sequencing	19536157	1	1	0	Unspecified
mirnet-mmu-45651	mmu-let-7b-5p	MIMAT0000522	Ncor1	ENSMUSG00000018501	20185	NO	Sequencing	19536157	1	1	0	Unspecified
mirnet-mmu-45667	mmu-let-7b-5p	MIMAT0000522	Slc4a7	ENSMUSG00000021733	218756	NO	Sequencing	19536157	1	1	0	Unspecified
mirnet-mmu-46059	mmu-let-7b-5p	MIMAT0000522	Scara3	ENSMUSG00000034463	219151	NO	Sequencing	19536157	1	1	0	Unspecified
mirnet-mmu-46210	mmu-let-7b-5p	MIMAT0000522	Ttc14	ENSMUSG00000027677	67120	NO	Sequencing	19536157	1	1	0	Unspecified
mirnet-mmu-46245	mmu-let-7b-5p	MIMAT0000522	Scn8a	ENSMUSG00000023033	20273	NO	Sequencing	19536157	1	0	0	Unspecified
mirnet-mmu-46442	mmu-let-7b-5p	MIMAT0000522	Tub	ENSMUSG00000031028	22141	NO	Sequencing	19536157	1	1	0	Unspecified
mirnet-mmu-46481	mmu-let-7b-5p	MIMAT0000522	Hoxb4	ENSMUSG00000038692	15412	NO	Sequencing	19536157	1	0	0	Unspecified
mirnet-mmu-46540	mmu-let-7b-5p	MIMAT0000522	Sema4g	ENSMUSG00000025207	26456	NO	Sequencing	19536157	1	1	0	Unspecified
mirnet-mmu-46566	mmu-let-7b-5p	MIMAT0000522	Hr	ENSMUSG00000022096	15460	NO	Sequencing	19536157	1	0	0	Unspecified
mirnet-mmu-46586	mmu-let-7b-5p	MIMAT0000522	Nol8	ENSMUSG00000021392	70930	NO	Sequencing	19536157	1	0	0	Unspecified
mirnet-mmu-46846	mmu-let-7b-5p	MIMAT0000522	Nr2e1	ENSMUSG00000019803	21907	YES	Reporter assay//Western blot//qRT-PCR	20133835	1	0	0	Unspecified
mirnet-mmu-46861	mmu-let-7b-5p	MIMAT0000522	Vsnl1	ENSMUSG00000054459	26950	NO	Sequencing	19536157	1	0	0	Unspecified
mirnet-mmu-46922	mmu-let-7b-5p	MIMAT0000522	Nras	ENSMUSG00000027852	18176	NO	Sequencing	19536157	1	1	0	Unspecified
mirnet-mmu-46933	mmu-let-7b-5p	MIMAT0000522	Sfmbt1	ENSMUSG00000006527	54650	NO	Sequencing	19536157	1	1	0	Unspecified
mirnet-mmu-47073	mmu-let-7b-5p	MIMAT0000522	Igf1r	ENSMUSG00000005533	16001	NO	Sequencing	19536157	1	1	0	Unspecified
mirnet-mmu-47354	mmu-let-7b-5p	MIMAT0000522	Sptbn2	ENSMUSG00000067889	20743	NO	Sequencing	19536157	1	1	0	Unspecified
mirnet-mmu-47378	mmu-let-7b-5p	MIMAT0000522	Usp32	ENSMUSG00000000804	237898	NO	Sequencing	19536157	1	1	0	Unspecified
mirnet-mmu-47387	mmu-let-7b-5p	MIMAT0000522	Nup35	ENSMUSG00000026999	69482	NO	Sequencing	19536157	1	0	0	Unspecified
mirnet-mmu-47446	mmu-let-7b-5p	MIMAT0000522	Srgap3	ENSMUSG00000030257	259302	NO	Sequencing	19536157	1	0	0	Unspecified
mirnet-mmu-47483	mmu-let-7b-5p	MIMAT0000522	Piga	ENSMUSG00000031381	18700	NO	Sequencing	19536157	1	1	0	Unspecified
mirnet-mmu-47495	mmu-let-7b-5p	MIMAT0000522	Zfp740	ENSMUSG00000046897	68744	NO	Sequencing	19536157	1	1	0	Unspecified
mirnet-mmu-47555	mmu-let-7b-5p	MIMAT0000522	Ppargc1b	ENSMUSG00000033871	170826	NO	Sequencing	19536157	1	0	0	Unspecified
mirnet-mmu-47559	mmu-let-7b-5p	MIMAT0000522	Msra	ENSMUSG00000054733	110265	NO	Sequencing	19536157	1	0	0	Unspecified
mirnet-mmu-47614	mmu-let-7b-5p	MIMAT0000522	Skil	ENSMUSG00000027660	20482	NO	Sequencing	19536157	1	1	0	Unspecified
mirnet-mmu-47829	mmu-let-7b-5p	MIMAT0000522	Slc15a2	ENSMUSG00000022899	57738	NO	Sequencing	19536157	1	0	0	Unspecified
mirnet-mmu-47939	mmu-let-7b-5p	MIMAT0000522	Pqlc2	ENSMUSG00000028744	212555	NO	Sequencing	19536157	1	1	0	Unspecified
mirnet-mmu-47985	mmu-let-7b-5p	MIMAT0000522	Otud5	ENSMUSG00000031154	54644	NO	Sequencing	19536157	1	0	0	Unspecified
mirnet-mmu-48083	mmu-let-7b-5p	MIMAT0000522	Slc22a6	ENSMUSG00000024650	18399	NO	Sequencing	19536157	1	0	0	Unspecified
mirnet-mmu-48271	mmu-let-7b-5p	MIMAT0000522	Slc25a23	ENSMUSG00000046329	66972	NO	Sequencing	19536157	1	1	0	Unspecified
mirnet-mmu-48306	mmu-let-7b-5p	MIMAT0000522	Slc25a4	ENSMUSG00000031633	11739	NO	Sequencing	19536157	1	1	0	Unspecified
mirnet-mmu-48437	mmu-let-7b-5p	MIMAT0000522	Jam2	ENSMUSG00000053062	67374	NO	Sequencing	19536157	1	1	0	Unspecified
mirnet-mmu-48448	mmu-let-7b-5p	MIMAT0000522	Slc29a3	ENSMUSG00000020100	71279	NO	Sequencing	19536157	1	0	0	Unspecified
mirnet-mmu-48476	mmu-let-7b-5p	MIMAT0000522	Prrc2c	ENSMUSG00000040225	226562	NO	Sequencing	19536157	1	1	0	Unspecified
mirnet-mmu-48485	mmu-let-7b-5p	MIMAT0000522	Slc2a6	ENSMUSG00000036067	227659	NO	Sequencing	19536157	1	0	0	Unspecified
mirnet-mmu-48573	mmu-let-7b-5p	MIMAT0000522	Slc35a4	ENSMUSG00000033272	67843	NO	Sequencing	19536157	1	1	0	Unspecified
mirnet-mmu-48590	mmu-let-7b-5p	MIMAT0000522	Pbrm1	ENSMUSG00000042323	66923	NO	Sequencing	19536157	1	1	0	Unspecified
mirnet-mmu-48658	mmu-let-7b-5p	MIMAT0000522	Lrig2	ENSMUSG00000032913	269473	NO	Sequencing	19536157	1	1	0	Unspecified
mirnet-mmu-48730	mmu-let-7b-5p	MIMAT0000522	Kcnj10	ENSMUSG00000044708	16513	NO	Sequencing	19536157	1	1	0	Unspecified
mirnet-mmu-48801	mmu-let-7b-5p	MIMAT0000522	Pcgf3	ENSMUSG00000033623	69587	NO	Sequencing	19536157	1	1	0	Unspecified
mirnet-mmu-49114	mmu-let-7b-5p	MIMAT0000522	Kif1a	ENSMUSG00000014602	16560	NO	Sequencing	19536157	1	1	0	Unspecified
mirnet-mmu-49137	mmu-let-7b-5p	MIMAT0000522	Pld3	ENSMUSG00000003363	18807	NO	Sequencing	19536157	1	0	0	Unspecified
mirnet-mmu-49185	mmu-let-7b-5p	MIMAT0000522	Kif21b	ENSMUSG00000041642	16565	NO	Sequencing	19536157	1	1	0	Unspecified
mirnet-mmu-49278	mmu-let-7b-5p	MIMAT0000522	Snx5	ENSMUSG00000027423	69178	NO	Sequencing	19536157	1	1	0	Unspecified
mirnet-mmu-49395	mmu-let-7b-5p	MIMAT0000522	Klf8	ENSMUSG00000041649	245671	NO	Sequencing	19536157	1	0	0	Unspecified
mirnet-mmu-49588	mmu-let-7b-5p	MIMAT0000522	Syncrip	ENSMUSG00000032423	56403	NO	Sequencing	19536157	1	1	0	Unspecified
mirnet-mmu-49680	mmu-let-7b-5p	MIMAT0000522	Smcr8	ENSMUSG00000049323	237782	NO	Sequencing	19536157	1	0	0	Unspecified
mirnet-mmu-49751	mmu-let-7b-5p	MIMAT0000522	Zfp12	ENSMUSG00000029587	231866	NO	Sequencing	19536157	1	1	0	Unspecified
mirnet-mmu-49882	mmu-let-7b-5p	MIMAT0000522	Tgfbr1	ENSMUSG00000007613	21812	NO	Sequencing	19536157	1	1	0	Unspecified
mirnet-mmu-49974	mmu-let-7b-5p	MIMAT0000522	Snx30	ENSMUSG00000028385	209131	NO	Sequencing	19536157	1	0	0	Unspecified
mirnet-mmu-50023	mmu-let-7b-5p	MIMAT0000522	Thrsp	ENSMUSG00000035686	21835	NO	Sequencing	19536157	1	1	0	Unspecified
mirnet-mmu-50037	mmu-let-7b-5p	MIMAT0000522	Stat2	ENSMUSG00000040033	20847	NO	Sequencing	19536157	1	0	0	Unspecified
mirnet-mmu-50179	mmu-let-7b-5p	MIMAT0000522	Stk35	ENSMUSG00000037885	67333	NO	Sequencing	19536157	1	0	0	Unspecified
mirnet-mmu-50281	mmu-let-7b-5p	MIMAT0000522	Ubxn4	ENSMUSG00000026353	67812	NO	Sequencing	19536157	1	1	0	Unspecified
mirnet-mmu-50613	mmu-let-7b-5p	MIMAT0000522	Srcin1	ENSMUSG00000038453	56013	NO	Sequencing	19536157	1	0	0	Unspecified
mirnet-mmu-50625	mmu-let-7b-5p	MIMAT0000522	Srek1	ENSMUSG00000032621	218543	NO	Sequencing	19536157	1	1	0	Unspecified
mirnet-mmu-50675	mmu-let-7b-5p	MIMAT0000522	Tmem2	ENSMUSG00000024754	83921	NO	Sequencing	19536157	1	0	0	Unspecified
mirnet-mmu-50724	mmu-let-7b-5p	MIMAT0000522	Ylpm1	ENSMUSG00000021244	56531	NO	Sequencing	19536157	1	0	0	Unspecified
mirnet-mmu-50829	mmu-let-7b-5p	MIMAT0000522	Tram1l1	ENSMUSG00000044528	229801	NO	Sequencing	19536157	1	1	0	Unspecified
mirnet-mmu-50845	mmu-let-7b-5p	MIMAT0000522	Psd3	ENSMUSG00000030465	234353	NO	Sequencing	19536157	1	1	0	Unspecified
mirnet-mmu-50846	mmu-let-7b-5p	MIMAT0000522	Ssh1	ENSMUSG00000042121	231637	NO	Sequencing	19536157	1	0	0	Unspecified
mirnet-mmu-50867	mmu-let-7b-5p	MIMAT0000522	Ppm1e	ENSMUSG00000046442	320472	NO	Sequencing	19536157	1	1	0	Unspecified
mirnet-mmu-50968	mmu-let-7b-5p	MIMAT0000522	Tor1aip2	ENSMUSG00000050565	240832	NO	Sequencing	19536157	1	1	0	Unspecified
mirnet-mmu-51031	mmu-let-7b-5p	MIMAT0000522	Tmem194	ENSMUSG00000040195	210035	NO	Sequencing	19536157	1	0	0	Unspecified
mirnet-mmu-51295	mmu-let-7b-5p	MIMAT0000522	Slc20a1	ENSMUSG00000027397	20515	NO	Sequencing	19536157	1	1	0	Unspecified
mirnet-mmu-51399	mmu-let-7b-5p	MIMAT0000522	Stx17	ENSMUSG00000061455	67727	NO	Sequencing	19536157	1	0	0	Unspecified
mirnet-mmu-51416	mmu-let-7b-5p	MIMAT0000522	Zkscan2	ENSMUSG00000030757	210162	NO	Sequencing	19536157	1	0	0	Unspecified
mirnet-mmu-51427	mmu-let-7b-5p	MIMAT0000522	Stx3	ENSMUSG00000041488	20908	NO	Sequencing	19536157	1	1	0	Unspecified
mirnet-mmu-51444	mmu-let-7b-5p	MIMAT0000522	Thbs1	ENSMUSG00000040152	21825	NO	Sequencing	19536157	1	1	0	Unspecified
mirnet-mmu-51621	mmu-let-7b-5p	MIMAT0000522	Rock2	ENSMUSG00000020580	19878	NO	Sequencing	19536157	1	0	0	Unspecified
mirnet-mmu-51714	mmu-let-7b-5p	MIMAT0000522	Maneal	ENSMUSG00000042763	215090	NO	Sequencing	19536157	1	0	0	Unspecified
mirnet-mmu-51808	mmu-let-7b-5p	MIMAT0000522	Rnf167	ENSMUSG00000040746	70510	NO	Sequencing	19536157	1	1	0	Unspecified
mirnet-mmu-51999	mmu-let-7b-5p	MIMAT0000522	Psme4	ENSMUSG00000040850	103554	NO	Sequencing	19536157	1	1	0	Unspecified
mirnet-mmu-52293	mmu-let-7b-5p	MIMAT0000522	Prdm1	ENSMUSG00000038151	12142	NO	Sequencing	19536157	1	1	0	Unspecified
mirnet-mmu-52327	mmu-let-7b-5p	MIMAT0000522	Tbc1d14	ENSMUSG00000029192	100855	NO	Sequencing	19536157	1	0	0	Unspecified
mirnet-mmu-52336	mmu-let-7b-5p	MIMAT0000522	Ptprd	ENSMUSG00000028399	19266	NO	Sequencing	19536157	1	1	0	Unspecified
mirnet-mmu-52408	mmu-let-7b-5p	MIMAT0000522	Zfp641	ENSMUSG00000022987	239652	NO	Sequencing	19536157	1	1	0	Unspecified
mirnet-mmu-52679	mmu-let-7b-5p	MIMAT0000522	Pgrmc1	ENSMUSG00000006373	53328	NO	Sequencing	19536157	1	1	0	Unspecified
mirnet-mmu-52778	mmu-let-7b-5p	MIMAT0000522	Zfp644	ENSMUSG00000049606	52397	NO	Sequencing	19536157	1	1	0	Unspecified
mirnet-mmu-52834	mmu-let-7b-5p	MIMAT0000522	Mtpn	ENSMUSG00000029840	14489	YES	GFP reporter assay//Luciferase assay//Western blot//Reporter assay//Other	15806104	1	1	0	Unspecified
mirnet-mmu-52839	mmu-let-7b-5p	MIMAT0000522	Tgs1	ENSMUSG00000028233	116940	NO	Sequencing	19536157	1	1	0	Unspecified
mirnet-mmu-52911	mmu-let-7b-5p	MIMAT0000522	Tmem214	ENSMUSG00000038828	68796	NO	Sequencing	19536157	1	1	0	Unspecified
mirnet-mmu-52963	mmu-let-7b-5p	MIMAT0000522	Syt11	ENSMUSG00000068923	229521	NO	Sequencing	19536157	1	1	0	Unspecified
mirnet-mmu-53095	mmu-let-7b-5p	MIMAT0000522	Zfp248	ENSMUSG00000030145	72720	NO	Sequencing	19536157	1	0	0	Unspecified
mirnet-mmu-53241	mmu-let-7b-5p	MIMAT0000522	Slc24a2	ENSMUSG00000037996	76376	NO	Sequencing	19536157	1	0	0	Unspecified
mirnet-mmu-53243	mmu-let-7b-5p	MIMAT0000522	Serf2	ENSMUSG00000074884	378702	NO	Sequencing	19536157	1	0	0	Unspecified
mirnet-mmu-53273	mmu-let-7b-5p	MIMAT0000522	Tmed5	ENSMUSG00000063406	73130	NO	Sequencing	19536157	1	1	0	Unspecified
mirnet-mmu-53335	mmu-let-7b-5p	MIMAT0000522	Zfp354b	ENSMUSG00000020335	27274	NO	Sequencing	19536157	1	1	0	Unspecified
mirnet-mmu-53584	mmu-let-7b-5p	MIMAT0000522	Zfp462	ENSMUSG00000060206	242466	NO	Sequencing	19536157	1	1	0	Unspecified
mirnet-mmu-53624	mmu-let-7b-5p	MIMAT0000522	Zfp318	ENSMUSG00000015597	57908	NO	Sequencing	19536157	1	1	0	Unspecified
mirnet-mmu-53712	mmu-let-7b-5p	MIMAT0000522	Rnf44	ENSMUSG00000034928	105239	NO	Sequencing	19536157	1	1	0	Unspecified
mirnet-mmu-53729	mmu-let-7b-5p	MIMAT0000522	Pnkd	ENSMUSG00000026179	56695	NO	Sequencing	19536157	1	1	0	Unspecified
mirnet-mmu-53825	mmu-let-7b-5p	MIMAT0000522	Zeb2	ENSMUSG00000026872	24136	NO	Sequencing	19536157	1	0	0	Unspecified
mirnet-mmu-53839	mmu-let-7b-5p	MIMAT0000522	Nid1	ENSMUSG00000005397	18073	NO	Sequencing	19536157	1	1	0	Unspecified
mirnet-mmu-53874	mmu-let-7b-5p	MIMAT0000522	Rdx	ENSMUSG00000032050	19684	NO	Sequencing	19536157	1	1	0	Unspecified
mirnet-mmu-53891	mmu-let-7b-5p	MIMAT0000522	Syn3	ENSMUSG00000059602	27204	NO	Sequencing	19536157	1	0	0	Unspecified
mirnet-mmu-53893	mmu-let-7b-5p	MIMAT0000522	Usp45	ENSMUSG00000040455	77593	NO	Sequencing	19536157	1	0	0	Unspecified
mirnet-mmu-53967	mmu-let-7b-5p	MIMAT0000522	Trim6	ENSMUSG00000072244	94088	NO	Sequencing	19536157	1	0	0	Unspecified
mirnet-mmu-54026	mmu-let-7b-5p	MIMAT0000522	Rffl	ENSMUSG00000020696	67338	NO	Sequencing	19536157	1	0	0	Unspecified
mirnet-mmu-54061	mmu-let-7b-5p	MIMAT0000522	Slitrk4	ENSMUSG00000046699	245446	NO	Sequencing	19536157	1	0	0	Unspecified
mirnet-mmu-54111	mmu-let-7b-5p	MIMAT0000522	Mtf1	ENSMUSG00000028890	17764	NO	Sequencing	19536157	1	0	0	Unspecified
mirnet-mmu-54133	mmu-let-7b-5p	MIMAT0000522	Trib2	ENSMUSG00000020601	217410	NO	Sequencing	19536157	1	1	0	Unspecified
mirnet-mmu-54243	mmu-let-7b-5p	MIMAT0000522	Mtmr4	ENSMUSG00000018401	170749	NO	Sequencing	19536157	1	0	0	Unspecified
mirnet-mmu-54319	mmu-let-7b-5p	MIMAT0000522	Stim1	ENSMUSG00000030987	20866	NO	Sequencing	19536157	1	1	0	Unspecified
mirnet-mmu-54500	mmu-let-7b-5p	MIMAT0000522	Slc6a8	ENSMUSG00000019558	102857	NO	Sequencing	19536157	1	0	0	Unspecified
mirnet-mmu-54586	mmu-let-7b-5p	MIMAT0000522	Patl1	ENSMUSG00000046139	225929	NO	Sequencing	19536157	1	1	0	Unspecified
mirnet-mmu-54612	mmu-let-7b-5p	MIMAT0000522	Trps1	ENSMUSG00000038679	83925	NO	Sequencing	19536157	1	1	0	Unspecified
mirnet-mmu-54792	mmu-let-7b-5p	MIMAT0000522	Slitrk5	ENSMUSG00000033214	75409	NO	Sequencing	19536157	1	1	0	Unspecified
mirnet-mmu-54820	mmu-let-7b-5p	MIMAT0000522	Zscan22	ENSMUSG00000054715	232878	NO	Sequencing	19536157	1	1	0	Unspecified
mirnet-mmu-55024	mmu-let-7b-5p	MIMAT0000522	Synj1	ENSMUSG00000022973	104015	NO	Sequencing	19536157	1	0	0	Unspecified
mirnet-mmu-55117	mmu-let-7b-5p	MIMAT0000522	Slco5a1	ENSMUSG00000025938	240726	NO	Sequencing	19536157	1	0	0	Unspecified
mirnet-mmu-55226	mmu-let-7b-5p	MIMAT0000522	Zfp174	ENSMUSG00000054939	385674	NO	Sequencing	19536157	1	0	0	Unspecified
mirnet-mmu-55464	mmu-let-7b-5p	MIMAT0000522	Wdtc1	ENSMUSG00000037622	230796	NO	Sequencing	19536157	1	0	0	Unspecified
mirnet-mmu-55625	mmu-let-7b-5p	MIMAT0000522	Zc3h11a	ENSMUSG00000102976	70579	NO	Sequencing	19536157	1	0	0	Unspecified
mirnet-mmu-55721	mmu-let-7b-5p	MIMAT0000522	Zfp280b	ENSMUSG00000049764	64453	NO	Sequencing	19536157	1	1	0	Unspecified
mirnet-mmu-55821	mmu-let-7b-5p	MIMAT0000522	Zfp109	ENSMUSG00000074283	56869	NO	Sequencing	19536157	1	0	0	Unspecified
mirnet-mmu-56001	mmu-let-7b-5p	MIMAT0000522	Sacm1l	ENSMUSG00000025240	83493	NO	Sequencing	19536157	1	1	0	Unspecified
mirnet-mmu-56081	mmu-let-7b-5p	MIMAT0000522	Zfp9	ENSMUSG00000072623	22750	NO	Sequencing	19536157	1	0	0	Unspecified
mirnet-mmu-56189	mmu-let-7b-5p	MIMAT0000522	Nlk	ENSMUSG00000017376	18099	NO	Sequencing	19536157	1	1	0	Unspecified
mirnet-mmu-56364	mmu-let-7b-5p	MIMAT0000522	Zdhhc24	ENSMUSG00000006463	70605	NO	Sequencing	19536157	1	1	0	Unspecified
mirnet-mmu-56396	mmu-let-7b-5p	MIMAT0000522	Sh2b3	ENSMUSG00000042594	16923	NO	Sequencing	19536157	1	1	0	Unspecified
mirnet-mmu-56432	mmu-let-7b-5p	MIMAT0000522	Ubap2	ENSMUSG00000028433	68926	NO	Sequencing	19536157	1	0	0	Unspecified
mirnet-mmu-56434	mmu-let-7b-5p	MIMAT0000522	Xkr8	ENSMUSG00000037752	381560	NO	Sequencing	19536157	1	0	0	Unspecified
mirnet-mmu-56547	mmu-let-7b-5p	MIMAT0000522	Tspan2	ENSMUSG00000027858	70747	NO	Sequencing	19536157	1	1	0	Unspecified
mirnet-mmu-56599	mmu-let-7b-5p	MIMAT0000522	Unc80	ENSMUSG00000055567	329178	NO	Sequencing	19536157	1	1	0	Unspecified
mirnet-mmu-56615	mmu-let-7b-5p	MIMAT0000522	Zswim5	ENSMUSG00000033948	74464	NO	Sequencing	19536157	1	1	0	Unspecified
mirnet-mmu-56657	mmu-let-7b-5p	MIMAT0000522	Srrm4	ENSMUSG00000063919	68955	NO	Sequencing	19536157	1	0	0	Unspecified
mirnet-mmu-56966	mmu-let-7b-5p	MIMAT0000522	Zfp583	ENSMUSG00000030443	213011	NO	Sequencing	19536157	1	0	0	Unspecified
mirnet-mmu-57058	mmu-let-7b-5p	MIMAT0000522	Tenm2	ENSMUSG00000049336	23964	NO	Sequencing	19536157	1	0	0	Unspecified
mirnet-mmu-57195	mmu-let-7b-5p	MIMAT0000522	Slc25a18	ENSMUSG00000004902	71803	NO	Sequencing	19536157	1	0	0	Unspecified
mirnet-mmu-57236	mmu-let-7b-5p	MIMAT0000522	Tubb4a	ENSMUSG00000062591	22153	NO	Sequencing	19536157	1	1	0	Unspecified
mirnet-mmu-57267	mmu-let-7b-5p	MIMAT0000522	Ptpru	ENSMUSG00000028909	19273	NO	Sequencing	19536157	1	1	0	Unspecified
mirnet-mmu-57379	mmu-let-7b-5p	MIMAT0000522	Vav3	ENSMUSG00000033721	57257	NO	Sequencing	19536157	1	0	0	Unspecified
mirnet-mmu-57578	mmu-let-7b-5p	MIMAT0000522	Slc2a3	ENSMUSG00000003153	20527	NO	Sequencing	19536157	1	1	0	Unspecified
