# Supplementary material for: Reciprocal Changes in miRNA Expression with Pigmentation and Decreased Proliferation Induced in Mouse B16F1 Melanoma Cells by l-Tyrosine and 5-Bromo-2′-Deoxyuridine
Source: Int J Mol Sci. 2021 Feb 5;22(4):1591. doi: 10.3390/ijms22041591 (PMC7914888; doi:10.3390/ijms22041591)
Supplement: Supplementary file 1 [file ijms-22-01591-s001.zip › Networks and Funtional enrichment KEGG/Network miRNAs-mRNAs_L-Tyr_Brd-dU/mirnet_mir_target.csv]

ID	Accession	Target	TargetID	Experiment	Literature	Tissue
mmu-mir-335-3p	MIMAT0004704	Pkib	18768	HITS-CLIP	25083871	Unspecified
mmu-mir-320-3p	MIMAT0000666	Fosl2	14284	HITS-CLIP	23142080	Unspecified
mmu-mir-455-3p	MIMAT0003742	Zfp354a	21408	HITS-CLIP	23142080	Unspecified
mmu-mir-335-3p	MIMAT0004704	Zfp354a	21408	HITS-CLIP	23142080	Unspecified
mmu-mir-221-3p	MIMAT0000669	Fgl2	14190	HITS-CLIP	23142080	Unspecified
mmu-mir-211-5p	MIMAT0000668	Fgl2	14190	HITS-CLIP	25083871	Unspecified
mmu-mir-26a-5p	MIMAT0000533	Kpna2	16647	HITS-CLIP	23142080	Unspecified
mmu-mir-27b-3p	MIMAT0000126	Ccl9	20308	HITS-CLIP	21258322	Unspecified
mmu-mir-26a-5p	MIMAT0000533	Ncan	13004	Sequencing	19536157	Unspecified
mmu-mir-21a-5p	MIMAT0000530	Gt(ROSA)26Sor		Immunohistochemistry//Luciferase assay//qRT-PCR//Southern blot	23238710	Unspecified
mmu-mir-320-3p	MIMAT0000666	Itga9	104099	HITS-CLIP	25083871	Unspecified
mmu-mir-484	MIMAT0003127	Ubp1	22221	HITS-CLIP	25083871	Unspecified
mmu-mir-211-5p	MIMAT0000668	Ubp1	22221	HITS-CLIP	25083871	Unspecified
mmu-mir-484	MIMAT0003127	Ubp1	22221	HITS-CLIP	21258322	Unspecified
mmu-mir-335-3p	MIMAT0004704	Tes	21753	HITS-CLIP	25083871	Unspecified
mmu-mir-27b-3p	MIMAT0000126	Cxcr2	12765	HITS-CLIP	21258322	Unspecified
mmu-mir-30d-5p	MIMAT0000515	Il18r1	16182	HITS-CLIP	25083871	Unspecified
mmu-mir-30d-5p	MIMAT0000515	Il18r1	16182	HITS-CLIP	23597149	Unspecified
mmu-mir-221-3p	MIMAT0000669	Six4	20474	HITS-CLIP	21258322	Unspecified
mmu-mir-30d-5p	MIMAT0000515	Six4	20474	HITS-CLIP	25083871	Unspecified
mmu-mir-221-3p	MIMAT0000669	Six4	20474	HITS-CLIP	25083871	Unspecified
mmu-mir-221-3p	MIMAT0000669	Six4	20474	HITS-CLIP	23597149	Unspecified
mmu-mir-27b-3p	MIMAT0000126	Neurod6	11922	HITS-CLIP	25083871	Unspecified
mmu-mir-27b-3p	MIMAT0000126	Neurod6	11922	HITS-CLIP	23597149	Unspecified
mmu-mir-27b-3p	MIMAT0000126	Neurod6	11922	HITS-CLIP	21258322	Unspecified
mmu-mir-501-3p	MIMAT0003509	Sin3a	20466	HITS-CLIP	21258322	Unspecified
mmu-mir-365-3p	MIMAT0000711	Cpd	12874	HITS-CLIP	23142080	Unspecified
mmu-mir-320-3p	MIMAT0000666	Cpd	12874	HITS-CLIP	25083871	Unspecified
mmu-mir-1249-3p	MIMAT0010560	Tnfsf10	22035	HITS-CLIP	21258322	Unspecified
mmu-mir-103-3p	MIMAT0000546	Klc1	16593	HITS-CLIP	21258322	Unspecified
mmu-mir-103-3p	MIMAT0000546	Klc1	16593	HITS-CLIP	23597149	Unspecified
mmu-mir-335-3p	MIMAT0004704	Zfp92	22754	HITS-CLIP	25083871	Unspecified
mmu-mir-335-3p	MIMAT0004704	Zfp92	22754	HITS-CLIP	23142080	Unspecified
mmu-let-7e-5p	MIMAT0000524	Meis2	17536	HITS-CLIP	23142080	Unspecified
mmu-mir-335-3p	MIMAT0004704	Meis2	17536	HITS-CLIP	23142080	Unspecified
mmu-mir-335-3p	MIMAT0004704	Nnt	18115	HITS-CLIP	23142080	Unspecified
mmu-mir-221-3p	MIMAT0000669	Gata5	14464	HITS-CLIP	21258322	Unspecified
mmu-mir-320-3p	MIMAT0000666	Sf1	22668	Flow cytometry//Luciferase assay//Western blot//qRT-PCR//Immunohistochemistry	24828505	Unspecified
mmu-let-7e-5p	MIMAT0000524	Nup214	227720	HITS-CLIP	21258322	Unspecified
mmu-mir-221-3p	MIMAT0000669	Arvcf	11877	HITS-CLIP	21258322	Unspecified
mmu-mir-221-3p	MIMAT0000669	Arvcf	11877	HITS-CLIP	21258322	Unspecified
mmu-mir-221-3p	MIMAT0000669	Arvcf	11877	HITS-CLIP	25083871	Unspecified
mmu-mir-221-3p	MIMAT0000669	Arvcf	11877	HITS-CLIP	25083871	Unspecified
mmu-mir-193b-3p	MIMAT0004859	Kif15	209737	HITS-CLIP	21258322	Unspecified
mmu-mir-335-3p	MIMAT0004704	Tmem38b	52076	HITS-CLIP	21258322	Unspecified
mmu-mir-335-3p	MIMAT0004704	Tmem38b	52076	HITS-CLIP	23597149	Unspecified
mmu-mir-335-3p	MIMAT0004704	Cdc23	52563	HITS-CLIP	23142080	Unspecified
mmu-mir-501-3p	MIMAT0003509	Rdh1	107605	HITS-CLIP	23142080	Unspecified
mmu-mir-335-5p	MIMAT0000766	Tcaim	382117	HITS-CLIP	21258322	Unspecified
mmu-mir-484	MIMAT0003127	Tmem201	230917	HITS-CLIP	21258322	Unspecified
mmu-mir-26a-5p	MIMAT0000533	Nus1	52014	HITS-CLIP	25083871	Unspecified
mmu-mir-335-5p	MIMAT0000766	Rhag	19743	HITS-CLIP	21258322	Unspecified
mmu-mir-455-3p	MIMAT0003742	Chchd2	433806	HITS-CLIP	25083871	Unspecified
mmu-mir-455-3p	MIMAT0003742	Chchd2	14004	HITS-CLIP	25083871	Unspecified
mmu-mir-144-3p	MIMAT0000156	Ptp4a3	19245	HITS-CLIP	21258322	Unspecified
mmu-mir-335-3p	MIMAT0004704	Coch	14289	HITS-CLIP	25083871	Unspecified
mmu-mir-335-3p	MIMAT0004704	Fpr2	22682	HITS-CLIP	23142080	Unspecified
mmu-mir-335-5p	MIMAT0000766	Ran	11828	HITS-CLIP	21258322	Unspecified
mmu-mir-335-5p	MIMAT0000766	Ran	11828	HITS-CLIP	21258322	Unspecified
mmu-mir-484	MIMAT0003127	Cx3cr1	13051	HITS-CLIP	21258322	Unspecified
mmu-mir-211-5p	MIMAT0000668	Mrpl41	17141	HITS-CLIP	21258322	Unspecified
mmu-mir-335-3p	MIMAT0004704	Prkaa2	108097	HITS-CLIP	23142080	Unspecified
mmu-mir-335-5p	MIMAT0000766	Prkaa2	108097	HITS-CLIP	23142080	Unspecified
mmu-mir-211-5p	MIMAT0000668	Rs1	20147	HITS-CLIP	23597149	Unspecified
mmu-mir-211-5p	MIMAT0000668	Rs1	20147	HITS-CLIP	21258322	Unspecified
mmu-mir-221-3p	MIMAT0000669	Rs1	20147	HITS-CLIP	21258322	Unspecified
mmu-mir-211-5p	MIMAT0000668	Rs1	20147	HITS-CLIP	25083871	Unspecified
mmu-mir-211-5p	MIMAT0000668	Rs1	20147	HITS-CLIP	19536157	Unspecified
mmu-mir-211-5p	MIMAT0000668	Irs4	16370	HITS-CLIP	21258322	Unspecified
mmu-mir-335-3p	MIMAT0004704	Mthfd2	11479	HITS-CLIP	25083871	Unspecified
mmu-mir-30d-5p	MIMAT0000515	Csf1	12982	HITS-CLIP	21258322	Unspecified
mmu-mir-335-3p	MIMAT0004704	Kat2b	18117	HITS-CLIP	25083871	Unspecified
mmu-mir-335-3p	MIMAT0004704	Kat2b	18117	HITS-CLIP	23142080	Unspecified
mmu-mir-335-3p	MIMAT0004704	Synj2bp	24071	HITS-CLIP	23142080	Unspecified
mmu-mir-335-3p	MIMAT0004704	Synj2bp	23992	HITS-CLIP	25083871	Unspecified
mmu-mir-21a-5p	MIMAT0000530	Rpp40	208366	HITS-CLIP	21258322	Unspecified
mmu-mir-335-3p	MIMAT0004704	Xcr1	23832	HITS-CLIP	25083871	Unspecified
mmu-mir-130b-3p	MIMAT0000387	Map3k12	26434	HITS-CLIP	21258322	Unspecified
mmu-mir-193b-3p	MIMAT0004859	Gla	11605	HITS-CLIP	25083871	Unspecified
mmu-mir-1249-3p	MIMAT0010560	Foxl1	14241	HITS-CLIP	25083871	Unspecified
mmu-mir-211-5p	MIMAT0000668	Foxf2	14238	HITS-CLIP	23597149	Unspecified
mmu-mir-211-5p	MIMAT0000668	Foxf2	14238	HITS-CLIP	21258322	Unspecified
mmu-mir-211-5p	MIMAT0000668	Foxf2	14238	HITS-CLIP	23142080	Unspecified
mmu-mir-211-5p	MIMAT0000668	Foxf2	14238	HITS-CLIP	25083871	Unspecified
mmu-mir-30d-5p	MIMAT0000515	Ing1	27028	HITS-CLIP	23142080	Unspecified
mmu-mir-221-3p	MIMAT0000669	Azi2	27215	HITS-CLIP	21258322	Unspecified
mmu-mir-455-3p	MIMAT0003742	St6galnac6	50931	HITS-CLIP	21258322	Unspecified
mmu-let-7e-5p	MIMAT0000524	Cts8	56094	HITS-CLIP	25083871	Unspecified
mmu-let-7e-5p	MIMAT0000524	Cts8	56094	HITS-CLIP	21258322	Unspecified
mmu-mir-335-3p	MIMAT0004704	Tbx20	57246	HITS-CLIP	19536157	Unspecified
mmu-mir-335-3p	MIMAT0004704	Tbx20	57246	HITS-CLIP	23597149	Unspecified
mmu-mir-335-3p	MIMAT0004704	Tbx20	57246	HITS-CLIP	21258322	Unspecified
mmu-mir-335-3p	MIMAT0004704	Tbx20	57246	HITS-CLIP	26203562	Unspecified
mmu-mir-335-3p	MIMAT0004704	Tbx20	57246	HITS-CLIP	25083871	Unspecified
mmu-mir-335-3p	MIMAT0004704	Il17re	57890	HITS-CLIP	23142080	Unspecified
mmu-mir-335-3p	MIMAT0004704	Eid1	58911	HITS-CLIP	23142080	Unspecified
mmu-mir-211-5p	MIMAT0000668	Midn	59090	HITS-CLIP	21258322	Unspecified
mmu-mir-501-3p	MIMAT0003509	Midn	59090	HITS-CLIP	21258322	Unspecified
mmu-mir-320-3p	MIMAT0000666	Igf2bp3	140488	HITS-CLIP	23142080	Unspecified
mmu-mir-211-5p	MIMAT0000668	Il21	60505	HITS-CLIP	25083871	Unspecified
mmu-mir-27b-3p	MIMAT0000126	Jph1	57339	HITS-CLIP	23142080	Unspecified
mmu-mir-335-3p	MIMAT0004704	Jph1	56444	HITS-CLIP	23142080	Unspecified
mmu-mir-351-5p	MIMAT0000609	Jmy	57748	HITS-CLIP	21258322	Unspecified
mmu-mir-335-3p	MIMAT0004704	Ube2d3	66109	HITS-CLIP	25083871	Unspecified
mmu-mir-335-3p	MIMAT0004704	Cmc2	66552	HITS-CLIP	23142080	Unspecified
mmu-mir-351-5p	MIMAT0000609	Snrnp40	66625	HITS-CLIP	25083871	Unspecified
mmu-mir-335-3p	MIMAT0004704	Rbm4b	66704	HITS-CLIP	25083871	Unspecified
mmu-mir-335-3p	MIMAT0004704	Rbm4b	216618	HITS-CLIP	23142080	Unspecified
mmu-mir-30d-5p	MIMAT0000515	Trp53rk	76367	HITS-CLIP	21258322	Unspecified
mmu-mir-21a-5p	MIMAT0000530	Eif4e3	72325	Luciferase assay//qRT-PCR	24891504	Unspecified
mmu-mir-26a-5p	MIMAT0000533	Rnf187	66975	Sequencing	19536157	Unspecified
mmu-mir-26a-5p	MIMAT0000533	Mrpl45	67036	HITS-CLIP	21258322	Unspecified
mmu-mir-193b-3p	MIMAT0004859	Mrpl45	67036	HITS-CLIP	21258322	Unspecified
mmu-mir-335-3p	MIMAT0004704	Mmachc	67096	HITS-CLIP	25083871	Unspecified
mmu-mir-221-3p	MIMAT0000669	Psmd9	67168	ELISA//Luciferase assay//qRT-PCR//Western blot	21355095	Unspecified
mmu-mir-335-3p	MIMAT0004704	Eepd1	67488	HITS-CLIP	25083871	Unspecified
mmu-mir-130b-3p	MIMAT0000387	Fgfr1op2	67529	HITS-CLIP	23142080	Unspecified
mmu-mir-335-3p	MIMAT0004704	Spc24	67629	HITS-CLIP	25083871	Unspecified
mmu-mir-335-3p	MIMAT0004704	Mar-05	69104	HITS-CLIP	25083871	Unspecified
mmu-mir-221-3p	MIMAT0000669	Tox4	268741	HITS-CLIP	21258322	Unspecified
mmu-mir-221-3p	MIMAT0000669	Tox4	68152	HITS-CLIP	25083871	Unspecified
mmu-mir-351-5p	MIMAT0000609	Aph1c	68338	HITS-CLIP	21258322	Unspecified
mmu-mir-30d-5p	MIMAT0000515	Dpy19l1	244745	HITS-CLIP	25083871	Unspecified
mmu-mir-103-3p	MIMAT0000546	Angel1	68760	HITS-CLIP	23597149	Unspecified
mmu-mir-335-3p	MIMAT0004704	Prpf31	68988	HITS-CLIP	21258322	Unspecified
mmu-let-7e-5p	MIMAT0000524	Armc2	213402	HITS-CLIP	23597149	Unspecified
mmu-let-7e-5p	MIMAT0000524	Armc2	213402	HITS-CLIP	21258322	Unspecified
mmu-mir-484	MIMAT0003127	Tmbim1	69660	HITS-CLIP	21258322	Unspecified
mmu-mir-30d-5p	MIMAT0000515	Ptrhd1	69709	HITS-CLIP	23142080	Unspecified
mmu-mir-211-5p	MIMAT0000668	Ttl	69740	HITS-CLIP	21258322	Unspecified
mmu-mir-21a-5p	MIMAT0000530	Tnfaip8l2	69774	ChIP-seq//Flow//Luciferase assay//qRT-PCR//Western blot	24577093	Unspecified
mmu-mir-335-5p	MIMAT0000766	Prpf4	70052	HITS-CLIP	21258322	Unspecified
mmu-mir-335-5p	MIMAT0000766	Prpf4	70061	HITS-CLIP	25083871	Unspecified
mmu-mir-26a-5p	MIMAT0000533	Slc35d2	70484	HITS-CLIP	21258322	Unspecified
mmu-mir-501-3p	MIMAT0003509	Ube2v2	70620	HITS-CLIP	19536157	Unspecified
mmu-mir-501-3p	MIMAT0003509	Ube2v2	70620	HITS-CLIP	23597149	Unspecified
mmu-mir-501-3p	MIMAT0003509	Ube2v2	70620	HITS-CLIP	25083871	Unspecified
mmu-mir-501-3p	MIMAT0003509	Ube2v2	70640	HITS-CLIP	21258322	Unspecified
mmu-mir-103-3p	MIMAT0000546	Oxsm	71147	HITS-CLIP	21258322	Unspecified
mmu-mir-455-3p	MIMAT0003742	Isx	71601	HITS-CLIP	25083871	Unspecified
mmu-mir-130b-3p	MIMAT0000387	Tmem25	71687	HITS-CLIP	25083871	Unspecified
mmu-mir-103-3p	MIMAT0000546	Dhdh	71755	HITS-CLIP	21258322	Unspecified
mmu-mir-103-3p	MIMAT0000546	Dhdh	71755	HITS-CLIP	25083871	Unspecified
mmu-mir-30d-5p	MIMAT0000515	Ints12	71793	HITS-CLIP	25083871	Unspecified
mmu-mir-320-3p	MIMAT0000666	Tmem236	625286	HITS-CLIP	23597149	Unspecified
mmu-mir-320-3p	MIMAT0000666	Tmem236	625286	HITS-CLIP	25083871	Unspecified
mmu-mir-30d-5p	MIMAT0000515	Wdr89	72338	HITS-CLIP	23597149	Unspecified
mmu-mir-335-3p	MIMAT0004704	Wdr89	72338	HITS-CLIP	23142080	Unspecified
mmu-mir-30d-5p	MIMAT0000515	Wdr89	72338	HITS-CLIP	25083871	Unspecified
mmu-mir-30d-5p	MIMAT0000515	Wdr89	72338	HITS-CLIP	19536157	Unspecified
mmu-mir-221-3p	MIMAT0000669	Ehd4	72413	HITS-CLIP	25083871	Unspecified
mmu-mir-335-3p	MIMAT0004704	Kcnmb2	381626	HITS-CLIP	23142080	Unspecified
mmu-mir-26a-5p	MIMAT0000533	Ceacam18	72431	HITS-CLIP	25083871	Unspecified
mmu-mir-335-3p	MIMAT0004704	Aida	108909	HITS-CLIP	25083871	Unspecified
mmu-mir-144-3p	MIMAT0000156	Car10	72605	HITS-CLIP	25083871	Unspecified
mmu-mir-144-3p	MIMAT0000156	Car10	72605	HITS-CLIP	23142080	Unspecified
mmu-let-7e-5p	MIMAT0000524	Lins	72635	HITS-CLIP	25083871	Unspecified
mmu-mir-103-3p	MIMAT0000546	Cox15	226139	HITS-CLIP	25083871	Unspecified
mmu-mir-221-3p	MIMAT0000669	Ubac1	98766	HITS-CLIP	21258322	Unspecified
mmu-mir-221-3p	MIMAT0000669	Ubac1	98766	HITS-CLIP	25083871	Unspecified
mmu-mir-335-3p	MIMAT0004704	Fam83e	73813	HITS-CLIP	23142080	Unspecified
mmu-mir-335-3p	MIMAT0004704	Psmb11	73902	HITS-CLIP	21258322	Unspecified
mmu-mir-335-3p	MIMAT0004704	Psmb11	73902	HITS-CLIP	25083871	Unspecified
mmu-mir-335-3p	MIMAT0004704	Rap2b	74012	HITS-CLIP	21258322	Unspecified
mmu-mir-27b-3p	MIMAT0000126	Zfp329	67230	HITS-CLIP	25083871	Unspecified
mmu-mir-26a-5p	MIMAT0000533	D14Abb1e	218850	Sequencing	19536157	Unspecified
mmu-mir-211-5p	MIMAT0000668	Atp6v1e2	74915	HITS-CLIP	21258322	Unspecified
mmu-mir-335-3p	MIMAT0004704	Zfp933	242747	HITS-CLIP	25083871	Unspecified
mmu-mir-365-3p	MIMAT0000711	Mfsd6	98682	HITS-CLIP	23142080	Unspecified
mmu-mir-30d-5p	MIMAT0000515	Fam227a	75729	HITS-CLIP	23142080	Unspecified
mmu-mir-455-3p	MIMAT0003742	Rnf139	75841	HITS-CLIP	21258322	Unspecified
mmu-mir-211-5p	MIMAT0000668	Samd7	75953	HITS-CLIP	21258322	Unspecified
mmu-let-7e-5p	MIMAT0000524	Zfp444	72667	HITS-CLIP	21258322	Unspecified
mmu-mir-335-3p	MIMAT0004704	Wdr26	76594	HITS-CLIP	23142080	Unspecified
mmu-mir-26a-5p	MIMAT0000533	Arfrp1	66104	HITS-CLIP	21258322	Unspecified
mmu-mir-26a-5p	MIMAT0000533	Lhfpl3	269629	HITS-CLIP	23142080	Unspecified
mmu-mir-211-5p	MIMAT0000668	Pgm5	226041	HITS-CLIP	21258322	Unspecified
mmu-mir-501-3p	MIMAT0003509	Wtap	60532	HITS-CLIP	21258322	Unspecified
mmu-mir-211-5p	MIMAT0000668	Bcmo1	63857	HITS-CLIP	23597149	Unspecified
mmu-mir-211-5p	MIMAT0000668	Bcmo1	63857	HITS-CLIP	21258322	Unspecified
mmu-mir-26a-5p	MIMAT0000533	Rgs17	56533	HITS-CLIP	25083871	Unspecified
mmu-mir-335-3p	MIMAT0004704	Afg3l1	114896	HITS-CLIP	21258322	Unspecified
mmu-mir-335-3p	MIMAT0004704	Afg3l1	114896	HITS-CLIP	25083871	Unspecified
mmu-mir-21a-5p	MIMAT0000530	Pdcd10	56399	Luciferase assay//qRT-PCR	24891504	Unspecified
mmu-mir-484	MIMAT0003127	Rpl23	100862455	HITS-CLIP	21258322	Unspecified
mmu-mir-484	MIMAT0003127	Rpl23	65019	HITS-CLIP	21258322	Unspecified
mmu-mir-484	MIMAT0003127	Rpl23	100044627	HITS-CLIP	21258322	Unspecified
mmu-mir-30d-5p	MIMAT0000515	Lpar3	65086	HITS-CLIP	21258322	Unspecified
mmu-mir-30d-5p	MIMAT0000515	Lpar3	65086	HITS-CLIP	23597149	Unspecified
mmu-mir-335-3p	MIMAT0004704	Rsad2	58185	HITS-CLIP	25083871	Unspecified
mmu-mir-193b-3p	MIMAT0004859	Metap2	56307	HITS-CLIP	23142080	Unspecified
mmu-mir-27b-3p	MIMAT0000126	Ranbp17	66011	HITS-CLIP	21258322	Unspecified
mmu-mir-27b-3p	MIMAT0000126	Trem1	58217	HITS-CLIP	21258322	Unspecified
mmu-mir-27b-3p	MIMAT0000126	Trem1	58217	HITS-CLIP	25083871	Unspecified
mmu-mir-30d-5p	MIMAT0000515	Rrad	56437	HITS-CLIP	25083871	Unspecified
mmu-mir-30d-5p	MIMAT0000515	Mgea5	76055	HITS-CLIP	25083871	Unspecified
mmu-mir-30d-5p	MIMAT0000515	Narg2	93697	HITS-CLIP	25083871	Unspecified
mmu-mir-351-5p	MIMAT0000609	Dqx1	93838	HITS-CLIP	21258322	Unspecified
mmu-mir-335-5p	MIMAT0000766	Cml3	93674	HITS-CLIP	21258322	Unspecified
mmu-mir-27b-3p	MIMAT0000126	Pcdhb5	93876	HITS-CLIP	21258322	Unspecified
mmu-mir-26a-5p	MIMAT0000533	Cercam	99151	HITS-CLIP	21258322	Unspecified
mmu-mir-335-3p	MIMAT0004704	Rabepk	99633	HITS-CLIP	25083871	Unspecified
mmu-mir-365-3p	MIMAT0000711	Pramef8	242736	HITS-CLIP	21258322	Unspecified
mmu-mir-26a-5p	MIMAT0000533	Spred3	101809	Sequencing	19536157	Unspecified
mmu-mir-351-5p	MIMAT0000609	Lars2	102436	HITS-CLIP	23597149	Unspecified
mmu-mir-351-5p	MIMAT0000609	Lars2	102436	HITS-CLIP	21258322	Unspecified
mmu-mir-26a-5p	MIMAT0000533	AI597468	103266	Sequencing	19536157	Unspecified
mmu-mir-26a-5p	MIMAT0000533	Tecpr2	104859	HITS-CLIP	25083871	Unspecified
mmu-mir-335-3p	MIMAT0004704	Tecpr2	104859	HITS-CLIP	25083871	Unspecified
mmu-mir-30d-5p	MIMAT0000515	Cep170b	217882	HITS-CLIP	25083871	Unspecified
mmu-mir-30d-5p	MIMAT0000515	Cep170b	217882	HITS-CLIP	23142080	Unspecified
mmu-mir-30d-5p	MIMAT0000515	Cep170b	217882	HITS-CLIP	23597149	Unspecified
mmu-mir-365-3p	MIMAT0000711	Prrxl1	107751	HITS-CLIP	21258322	Unspecified
mmu-mir-501-3p	MIMAT0003509	Slc39a14	213053	HITS-CLIP	25083871	Unspecified
mmu-mir-27b-3p	MIMAT0000126	Rprd1a	225283	HITS-CLIP	21258322	Unspecified
mmu-mir-211-5p	MIMAT0000668	Exosc2	227800	HITS-CLIP	21258322	Unspecified
mmu-mir-26a-5p	MIMAT0000533	Abca5	266692	HITS-CLIP	25083871	Unspecified
mmu-mir-501-3p	MIMAT0003509	Fam214b	230088	HITS-CLIP	25083871	Unspecified
mmu-mir-144-3p	MIMAT0000156	Rcor3	214742	HITS-CLIP	25083871	Unspecified
mmu-mir-30d-5p	MIMAT0000515	Zfp446	269870	HITS-CLIP	25083871	Unspecified
mmu-mir-211-5p	MIMAT0000668	Itpripl2	319622	HITS-CLIP	21258322	Unspecified
mmu-mir-21a-5p	MIMAT0000530	YOD1	234865	qRT-PCR//Luciferase assay//Western blot	24722419	Unspecified
mmu-mir-335-3p	MIMAT0004704	Nup133	232157	HITS-CLIP	23142080	Unspecified
mmu-mir-211-5p	MIMAT0000668	Tmcc3	319888	HITS-CLIP	21258322	Unspecified
mmu-mir-335-3p	MIMAT0004704	Cntln	241134	HITS-CLIP	25083871	Unspecified
mmu-mir-30d-5p	MIMAT0000515	Cd300a	217303	HITS-CLIP	21258322	Unspecified
mmu-mir-30d-5p	MIMAT0000515	Cd300a	217303	HITS-CLIP	25083871	Unspecified
mmu-mir-335-5p	MIMAT0000766	Glyctk	235582	HITS-CLIP	21258322	Unspecified
mmu-mir-501-3p	MIMAT0003509	Rccd1	269955	HITS-CLIP	21258322	Unspecified
mmu-mir-211-5p	MIMAT0000668	Arhgap11a	228482	HITS-CLIP	25083871	Unspecified
mmu-mir-103-3p	MIMAT0000546	Mbtps2	270669	HITS-CLIP	25083871	Unspecified
mmu-mir-351-5p	MIMAT0000609	Madd	228355	HITS-CLIP	23597149	Unspecified
mmu-mir-501-3p	MIMAT0003509	Cmtm7	102545	HITS-CLIP	21258322	Unspecified
mmu-mir-335-3p	MIMAT0004704	BC030476	239368	HITS-CLIP	21258322	Unspecified
mmu-mir-335-3p	MIMAT0004704	BC030476	239368	HITS-CLIP	25083871	Unspecified
mmu-mir-335-3p	MIMAT0004704	Ccdc153	71562	HITS-CLIP	25083871	Unspecified
mmu-mir-211-5p	MIMAT0000668	Afmid	216858	HITS-CLIP	21258322	Unspecified
mmu-let-7e-5p	MIMAT0000524	Tnfrsf26	244237	HITS-CLIP	21258322	Unspecified
mmu-mir-335-3p	MIMAT0004704	Opn5	353344	HITS-CLIP	23142080	Unspecified
mmu-mir-501-3p	MIMAT0003509	Txlnb	378431	HITS-CLIP	25083871	Unspecified
mmu-mir-484	MIMAT0003127	Plekhg1	213783	HITS-CLIP	21258322	Unspecified
mmu-mir-484	MIMAT0003127	Plekhg1	213783	HITS-CLIP	25083871	Unspecified
mmu-mir-26a-5p	MIMAT0000533	Zfp563	331623	HITS-CLIP	25083871	Unspecified
mmu-mir-130b-3p	MIMAT0000387	Homez	239099	HITS-CLIP	21258322	Unspecified
mmu-mir-484	MIMAT0003127	Dcun1d3	233805	HITS-CLIP	21258322	Unspecified
mmu-mir-211-5p	MIMAT0000668	Zfp229	381067	HITS-CLIP	21258322	Unspecified
mmu-mir-335-5p	MIMAT0000766	Ado	211488	HITS-CLIP	21258322	Unspecified
mmu-mir-320-3p	MIMAT0000666	Ccdc121	403180	HITS-CLIP	25083871	Unspecified
mmu-mir-501-3p	MIMAT0003509	Mtx3	382793	HITS-CLIP	25083871	Unspecified
mmu-mir-335-3p	MIMAT0004704	Kcnf1	381463	HITS-CLIP	25083871	Unspecified
mmu-mir-1249-3p	MIMAT0010560	Zfp941	407812	HITS-CLIP	25083871	Unspecified
mmu-mir-351-5p	MIMAT0000609	Wdr25	244923	HITS-CLIP	21258322	Unspecified
mmu-mir-320-3p	MIMAT0000666	Synb	239167	HITS-CLIP	23597149	Unspecified
mmu-mir-320-3p	MIMAT0000666	Synb	239167	HITS-CLIP	25083871	Unspecified
mmu-mir-30d-5p	MIMAT0000515	Zfp711	232035	HITS-CLIP	25083871	Unspecified
mmu-mir-335-3p	MIMAT0004704	Sgpp2	433323	HITS-CLIP	25083871	Unspecified
mmu-mir-335-3p	MIMAT0004704	Tmem132b	208151	HITS-CLIP	23142080	Unspecified
mmu-mir-455-3p	MIMAT0003742	Tmem132b	208151	HITS-CLIP	21258322	Unspecified
mmu-mir-221-3p	MIMAT0000669	Gm4944	240038	HITS-CLIP	21258322	Unspecified
mmu-mir-351-5p	MIMAT0000609	Gm14137	623781	HITS-CLIP	21258322	Unspecified
mmu-mir-130b-3p	MIMAT0000387	Mup13	100039206	HITS-CLIP	23597149	Unspecified
mmu-mir-130b-3p	MIMAT0000387	Mup13	100039089	HITS-CLIP	23597149	Unspecified
mmu-let-7e-5p	MIMAT0000524	Mup17	100039089	HITS-CLIP	23597149	Unspecified
mmu-let-7e-5p	MIMAT0000524	Mup17	100189605	HITS-CLIP	23597149	Unspecified
mmu-let-7e-5p	MIMAT0000524	Mup17	100189605	HITS-CLIP	23597149	Unspecified
mmu-mir-130b-3p	MIMAT0000387	Mup7	100039089	HITS-CLIP	23597149	Unspecified
mmu-mir-130b-3p	MIMAT0000387	Mup7	100041658	HITS-CLIP	23597149	Unspecified
mmu-let-7e-5p	MIMAT0000524	Mup11	100039028	HITS-CLIP	23597149	Unspecified
mmu-mir-211-5p	MIMAT0000668	Gm20172		HITS-CLIP	25083871	Unspecified
mmu-mir-211-5p	MIMAT0000668	Gm20172		HITS-CLIP	23597149	Unspecified
mmu-mir-26a-5p	MIMAT0000533	Arsb	12043	Sequencing	19536157	Unspecified
mmu-mir-211-5p	MIMAT0000668	Comt	12846	HITS-CLIP	25083871	Unspecified
mmu-mir-211-5p	MIMAT0000668	Comt	12846	HITS-CLIP	25083871	Unspecified
mmu-mir-211-5p	MIMAT0000668	Comt	12846	HITS-CLIP	21258322	Unspecified
mmu-mir-211-5p	MIMAT0000668	Comt	12846	HITS-CLIP	21258322	Unspecified
mmu-mir-211-5p	MIMAT0000668	Comt	12846	HITS-CLIP	23142080	Unspecified
mmu-mir-211-5p	MIMAT0000668	Comt	12846	HITS-CLIP	23142080	Unspecified
mmu-mir-335-5p	MIMAT0000766	Cr2	12944	HITS-CLIP	23142080	Unspecified
mmu-mir-320-3p	MIMAT0000666	Cyp1a2	13106	HITS-CLIP	25083871	Unspecified
mmu-mir-144-3p	MIMAT0000156	Mapre1	13589	HITS-CLIP	25083871	Unspecified
mmu-mir-221-3p	MIMAT0000669	Spib	14300	HITS-CLIP	21258322	Unspecified
mmu-mir-484	MIMAT0003127	Serp1	434215	HITS-CLIP	25083871	Unspecified
mmu-mir-455-3p	MIMAT0003742	Egr2	13654	HITS-CLIP	21258322	Unspecified
mmu-mir-335-3p	MIMAT0004704	Fli1	14313	HITS-CLIP	23142080	Unspecified
mmu-mir-144-3p	MIMAT0000156	Gja5	14613	HITS-CLIP	25083871	Unspecified
mmu-mir-144-3p	MIMAT0000156	Gja5	14613	HITS-CLIP	23142080	Unspecified
mmu-mir-144-3p	MIMAT0000156	Gja5	14613	HITS-CLIP	23597149	Unspecified
mmu-mir-144-3p	MIMAT0000156	Gja5	14613	HITS-CLIP	21258322	Unspecified
mmu-mir-144-3p	MIMAT0000156	Gja5	14619	HITS-CLIP	26203562	Unspecified
mmu-mir-335-3p	MIMAT0004704	Grpr	14934	HITS-CLIP	23142080	Unspecified
mmu-mir-335-5p	MIMAT0000766	H2-Q4	15015	HITS-CLIP	21258322	Unspecified
mmu-mir-30d-5p	MIMAT0000515	Hoxb3	15410	HITS-CLIP	25083871	Unspecified
mmu-mir-351-5p	MIMAT0000609	Il1rn	16181	HITS-CLIP	21258322	Unspecified
mmu-mir-351-5p	MIMAT0000609	Il1rn	16181	HITS-CLIP	23142080	Unspecified
mmu-mir-27b-3p	MIMAT0000126	Lifr	16880	HITS-CLIP	23597149	Unspecified
mmu-mir-144-3p	MIMAT0000156	Lifr	16880	HITS-CLIP	23597149	Unspecified
mmu-mir-335-3p	MIMAT0004704	Nppc	20493	HITS-CLIP	23142080	Unspecified
mmu-mir-335-3p	MIMAT0004704	Pax2	18504	HITS-CLIP	23142080	Unspecified
mmu-mir-335-3p	MIMAT0004704	Prkacb	18749	HITS-CLIP	23142080	Unspecified
mmu-mir-30d-5p	MIMAT0000515	Serpine1	18787	HITS-CLIP	23142080	Unspecified
mmu-mir-320-3p	MIMAT0000666	Serpine1	18792	HITS-CLIP	23142080	Unspecified
mmu-mir-27b-3p	MIMAT0000126	Ret	19713	HITS-CLIP	25083871	Unspecified
mmu-mir-144-3p	MIMAT0000156	Sptbn1	17082	HITS-CLIP	23142080	Unspecified
mmu-mir-130b-3p	MIMAT0000387	Tgfb1	21808	Luciferase assay//qRT-PCR	25204661	Unspecified
mmu-mir-335-3p	MIMAT0004704	Tgfb2	21808	HITS-CLIP	25083871	Unspecified
mmu-mir-130b-3p	MIMAT0000387	Timp2	21858	HITS-CLIP	23142080	Unspecified
mmu-mir-144-3p	MIMAT0000156	Uba1y	22202	HITS-CLIP	25083871	Unspecified
mmu-mir-211-5p	MIMAT0000668	St3gal2	20444	HITS-CLIP	21258322	Unspecified
mmu-mir-30d-5p	MIMAT0000515	Pigh	13512	HITS-CLIP	25083871	Unspecified
mmu-mir-221-3p	MIMAT0000669	2310030G06Rik	66952	HITS-CLIP	21258322	Unspecified
mmu-mir-26a-5p	MIMAT0000533	2310035C23Rik	227446	Sequencing	19536157	Unspecified
mmu-mir-26a-5p	MIMAT0000533	2610002M06Rik	67028	Sequencing	19536157	Unspecified
mmu-mir-26a-5p	MIMAT0000533	2610002M06Rik	67028	Sequencing	19536157	Unspecified
mmu-mir-26a-5p	MIMAT0000533	2610002M06Rik	67064	Sequencing	19536157	Unspecified
mmu-mir-26a-5p	MIMAT0000533	2610002M06Rik	67064	Sequencing	19536157	Unspecified
mmu-mir-365-3p	MIMAT0000711	3110047P20Rik	319807	HITS-CLIP	23142080	Unspecified
mmu-mir-211-5p	MIMAT0000668	4921509C19Rik	381393	HITS-CLIP	21258322	Unspecified
mmu-mir-26a-5p	MIMAT0000533	4930506M07Rik	71653	Sequencing	19536157	Unspecified
mmu-mir-144-3p	MIMAT0000156	4930539E08Rik	207819	HITS-CLIP	21258322	Unspecified
mmu-mir-211-5p	MIMAT0000668	5730409E04Rik	230757	HITS-CLIP	21258322	Unspecified
mmu-mir-211-5p	MIMAT0000668	5730409E04Rik	230757	HITS-CLIP	23597149	Unspecified
mmu-mir-335-5p	MIMAT0000766	9630033F20Rik	319801	HITS-CLIP	25083871	Unspecified
mmu-mir-501-3p	MIMAT0003509	Aak1	269774	HITS-CLIP	25083871	Unspecified
mmu-mir-26a-5p	MIMAT0000533	Cplx2	12890	Sequencing	19536157	Unspecified
mmu-mir-144-3p	MIMAT0000156	Abca1	11303	Luciferase assay//qRT-PCR//Western blot	23519696	Unspecified
mmu-mir-144-3p	MIMAT0000156	Abca1	11303	Luciferase assay//qRT-PCR//Western blot	23519695	Unspecified
mmu-mir-26a-5p	MIMAT0000533	Abca1	11303	Sequencing	19536157	Unspecified
mmu-mir-335-3p	MIMAT0004704	Cpox	12892	HITS-CLIP	25083871	Unspecified
mmu-mir-26a-5p	MIMAT0000533	Abhd17b	226016	Sequencing	19536157	Unspecified
mmu-mir-26a-5p	MIMAT0000533	Abi2	329165	Sequencing	19536157	Unspecified
mmu-mir-26a-5p	MIMAT0000533	Ablim1	226251	Sequencing	19536157	Unspecified
mmu-mir-26a-5p	MIMAT0000533	Abr	109934	Sequencing	19536157	Unspecified
mmu-mir-335-3p	MIMAT0004704	Csf3r	12986	HITS-CLIP	25083871	Unspecified
mmu-mir-335-3p	MIMAT0004704	Csgalnact2	78752	HITS-CLIP	25083871	Unspecified
mmu-mir-130b-3p	MIMAT0000387	Acbd5	74159	HITS-CLIP	25083871	Unspecified
mmu-mir-26a-5p	MIMAT0000533	Acbd5	74159	Sequencing	19536157	Unspecified
mmu-mir-30d-5p	MIMAT0000515	Gskip	66787	HITS-CLIP	25083871	Unspecified
mmu-mir-335-3p	MIMAT0004704	Csnk1g3	70425	HITS-CLIP	23142080	Unspecified
mmu-mir-26a-5p	MIMAT0000533	Acox3	80911	Sequencing	19536157	Unspecified
mmu-mir-335-3p	MIMAT0004704	Gys1	14936	HITS-CLIP	23142080	Unspecified
mmu-mir-26a-5p	MIMAT0000533	Acsl3	74205	Sequencing	19536157	Unspecified
mmu-mir-26a-5p	MIMAT0000533	Ctdsp2	52468	Sequencing	19536157	Unspecified
mmu-mir-26a-5p	MIMAT0000533	Ctgf	14219	Immunofluorescence//Luciferase assay//qRT-PCR//Western blot	24594795	Unspecified
mmu-mir-26a-5p	MIMAT0000533	Adcy1	432530	Sequencing	19536157	Unspecified
mmu-mir-26a-5p	MIMAT0000533	Adi1	104923	Sequencing	19536157	Unspecified
mmu-mir-26a-5p	MIMAT0000533	Adipor2	68465	Sequencing	19536157	Unspecified
mmu-mir-144-3p	MIMAT0000156	Hif1a	15251	HITS-CLIP	25083871	Unspecified
mmu-mir-351-5p	MIMAT0000609	Hif1an	319594	HITS-CLIP	23142080	Unspecified
mmu-mir-26a-5p	MIMAT0000533	Scamp5	56807	Sequencing	19536157	Unspecified
mmu-mir-26a-5p	MIMAT0000533	Agpat3	28169	Sequencing	19536157	Unspecified
mmu-mir-26a-5p	MIMAT0000533	AI314180	230249	Sequencing	19536157	Unspecified
mmu-mir-21a-5p	MIMAT0000530	AK010878	100233175	HITS-CLIP	21258322	Unspecified
mmu-mir-26a-5p	MIMAT0000533	Hp1bp3	15441	Sequencing	19536157	Unspecified
mmu-mir-26a-5p	MIMAT0000533	Dcun1d2	102323	Sequencing	19536157	Unspecified
mmu-mir-26a-5p	MIMAT0000533	Ddhd2	72108	Sequencing	19536157	Unspecified
mmu-mir-335-3p	MIMAT0004704	Hspa13	110920	HITS-CLIP	25083871	Unspecified
mmu-mir-26a-5p	MIMAT0000533	Akap9	100986	Sequencing	19536157	Unspecified
mmu-mir-26a-5p	MIMAT0000533	Ddx17	67040	HITS-CLIP	25083871	Unspecified
mmu-mir-103-3p	MIMAT0000546	Ddx19b	234733	HITS-CLIP	23597149	Unspecified
mmu-mir-26a-5p	MIMAT0000533	Alg2	56737	Sequencing	19536157	Unspecified
mmu-mir-26a-5p	MIMAT0000533	Defb20	319579	Sequencing	19536157	Unspecified
mmu-mir-26a-5p	MIMAT0000533	Degs1	13244	Sequencing	19536157	Unspecified
mmu-mir-221-3p	MIMAT0000669	Dennd5b	320560	HITS-CLIP	21258322	Unspecified
mmu-mir-26a-5p	MIMAT0000533	Nrarp	67122	Sequencing	19536157	Unspecified
mmu-mir-30d-5p	MIMAT0000515	Amer1	72345	HITS-CLIP	25083871	Unspecified
mmu-mir-26a-5p	MIMAT0000533	Amot	27494	Sequencing	19536157	Unspecified
mmu-let-7e-5p	MIMAT0000524	Ifnar1	15975	HITS-CLIP	21258322	Unspecified
mmu-mir-335-3p	MIMAT0004704	Dhfr	13361	HITS-CLIP	23142080	Unspecified
mmu-mir-193b-3p	MIMAT0004859	Ifngr2	15980	HITS-CLIP	21258322	Unspecified
mmu-mir-26a-5p	MIMAT0000533	Ank2	109676	Sequencing	19536157	Unspecified
mmu-mir-335-3p	MIMAT0004704	Ank3	11735	Immunofluorescence//Luciferase assay//Microarray//qRT-PCR//Western blot	24744440	Unspecified
mmu-mir-26a-5p	MIMAT0000533	Ankhd1	108857	Sequencing	19536157	Unspecified
mmu-mir-26a-5p	MIMAT0000533	Ankrd11	77087	Sequencing	19536157	Unspecified
mmu-mir-26a-5p	MIMAT0000533	Anks1	224650	Sequencing	19536157	Unspecified
mmu-mir-26a-5p	MIMAT0000533	Anks1b	77531	Sequencing	19536157	Unspecified
mmu-mir-26a-5p	MIMAT0000533	Dlat	235339	Sequencing	19536157	Unspecified
mmu-mir-351-5p	MIMAT0000609	Antxr2	71914	HITS-CLIP	25083871	Unspecified
mmu-mir-26a-5p	MIMAT0000533	Dll1	13388	Sequencing	19536157	Unspecified
mmu-let-7e-5p	MIMAT0000524	Il13	16163	Flow	23079871	Unspecified
mmu-mir-26a-5p	MIMAT0000533	Ap1s2	108012	Sequencing	19536157	Unspecified
mmu-mir-26a-5p	MIMAT0000533	Apba1	319924	Sequencing	19536157	Unspecified
mmu-mir-26a-5p	MIMAT0000533	Apc	11789	Sequencing	19536157	Unspecified
mmu-let-7e-5p	MIMAT0000524	Apc2	23805	HITS-CLIP	21258322	Unspecified
mmu-let-7e-5p	MIMAT0000524	Apc2	23805	HITS-CLIP	25083871	Unspecified
mmu-let-7e-5p	MIMAT0000524	Apc2	23805	HITS-CLIP	23142080	Unspecified
mmu-mir-26a-5p	MIMAT0000533	Apcdd1	494504	Sequencing	19536157	Unspecified
mmu-mir-335-3p	MIMAT0004704	Appl1	72993	HITS-CLIP	23142080	Unspecified
mmu-mir-335-3p	MIMAT0004704	Appl1	72993	HITS-CLIP	21258322	Unspecified
mmu-mir-335-3p	MIMAT0004704	Appl1	72993	HITS-CLIP	25083871	Unspecified
mmu-mir-26a-5p	MIMAT0000533	Dock4	238130	Sequencing	19536157	Unspecified
mmu-mir-26a-5p	MIMAT0000533	Arcn1	213827	Sequencing	19536157	Unspecified
mmu-mir-26a-5p	MIMAT0000533	Arf1	11840	Sequencing	19536157	Unspecified
mmu-mir-26a-5p	MIMAT0000533	Arhgef26	622434	Sequencing	19536157	Unspecified
mmu-mir-335-3p	MIMAT0004704	Arid2	77044	HITS-CLIP	25083871	Unspecified
mmu-mir-335-3p	MIMAT0004704	Dusp8	18218	HITS-CLIP	21258322	Unspecified
mmu-mir-26a-5p	MIMAT0000533	Armcx2	67416	Sequencing	19536157	Unspecified
mmu-mir-320-3p	MIMAT0000666	E2f1	13555	Flow cytometry//Luciferase assay//Western blot//qRT-PCR//Immunohistochemistry	24828505	Unspecified
mmu-mir-221-3p	MIMAT0000669	Arnt	11863	Immunoblot//Luciferase assay//qRT-PCR//Western blot	22821679	Unspecified
mmu-mir-26a-5p	MIMAT0000533	Arnt	11863	Sequencing	19536157	Unspecified
mmu-mir-26a-5p	MIMAT0000533	Arpp19	59046	Sequencing	19536157	Unspecified
mmu-mir-130b-3p	MIMAT0000387	Arrdc3	105171	HITS-CLIP	25083871	Unspecified
mmu-mir-26a-5p	MIMAT0000533	Papd7	210106	Sequencing	19536157	Unspecified
mmu-mir-26a-5p	MIMAT0000533	Asap2	211914	Sequencing	19536157	Unspecified
mmu-mir-26a-5p	MIMAT0000533	Asb1	65247	Sequencing	19536157	Unspecified
mmu-mir-26a-5p	MIMAT0000533	Jagn1	67767	Sequencing	19536157	Unspecified
mmu-mir-211-5p	MIMAT0000668	Ash1l	192195	HITS-CLIP	21258322	Unspecified
mmu-mir-26a-5p	MIMAT0000533	Atad2	70472	Sequencing	19536157	Unspecified
mmu-mir-455-3p	MIMAT0003742	Eif2ak2	19106	HITS-CLIP	21258322	Unspecified
mmu-mir-26a-5p	MIMAT0000533	Atg16l1	77040	Sequencing	19536157	Unspecified
mmu-mir-335-3p	MIMAT0004704	Atg5	11793	HITS-CLIP	23142080	Unspecified
mmu-mir-26a-5p	MIMAT0000533	Kcnh1	16510	Sequencing	19536157	Unspecified
mmu-mir-26a-5p	MIMAT0000533	Eif2s3y	26908	Sequencing	19536157	Unspecified
mmu-let-7e-5p	MIMAT0000524	Eif3j1	78655	Reporter assay	15131085	Unspecified
mmu-mir-26a-5p	MIMAT0000533	Atp1a2	98660	Sequencing	19536157	Unspecified
mmu-let-7e-5p	MIMAT0000524	Atp2b2	11941	HITS-CLIP	21258322	Unspecified
mmu-mir-26a-5p	MIMAT0000533	Atp2c1	235574	Sequencing	19536157	Unspecified
mmu-mir-26a-5p	MIMAT0000533	Atp6ap1	54411	Sequencing	19536157	Unspecified
mmu-mir-26a-5p	MIMAT0000533	Atp6v0e2	76252	Sequencing	19536157	Unspecified
mmu-mir-221-3p	MIMAT0000669	Kcnk6	52150	HITS-CLIP	21258322	Unspecified
mmu-mir-26a-5p	MIMAT0000533	Atpaf2	246782	Sequencing	19536157	Unspecified
mmu-mir-26a-5p	MIMAT0000533	AU040320	100317	Sequencing	19536157	Unspecified
mmu-mir-1249-3p	MIMAT0010560	Auts2	319974	HITS-CLIP	21258322	Unspecified
mmu-mir-26a-5p	MIMAT0000533	AW549877	106064	Sequencing	19536157	Unspecified
mmu-mir-144-3p	MIMAT0000156	Enpp6	320981	Luciferase assay//Western blot	20035504	Unspecified
mmu-mir-26a-5p	MIMAT0000533	B230219D22Rik	78521	Sequencing	19536157	Unspecified
mmu-mir-26a-5p	MIMAT0000533	Pgam5	72542	Sequencing	19536157	Unspecified
mmu-mir-27b-3p	MIMAT0000126	Epha4	13838	HITS-CLIP	25083871	Unspecified
mmu-mir-211-5p	MIMAT0000668	Bace1	23821	HITS-CLIP	21258322	Unspecified
mmu-mir-26a-5p	MIMAT0000533	Eps8	13860	Sequencing	19536157	Unspecified
mmu-mir-221-3p	MIMAT0000669	Cdkn1b	12576	Western blot//Northern blot	19107213	Unspecified
mmu-mir-26a-5p	MIMAT0000533	Knop1	66356	Sequencing	19536157	Unspecified
mmu-mir-26a-5p	MIMAT0000533	Kpna4	16649	Sequencing	19536157	Unspecified
mmu-mir-26a-5p	MIMAT0000533	Ero1lb	67475	Sequencing	19536157	Unspecified
mmu-mir-26a-5p	MIMAT0000533	Pigm	67556	Sequencing	19536157	Unspecified
mmu-mir-26a-5p	MIMAT0000533	Etnk1	75320	Sequencing	19536157	Unspecified
mmu-mir-320-3p	MIMAT0000666	Ets2	23872	Luciferase assay//Western blot	22179046	Unspecified
mmu-mir-26a-5p	MIMAT0000533	Lace1	215951	Sequencing	19536157	Unspecified
mmu-mir-26a-5p	MIMAT0000533	BC052040	399568	Sequencing	19536157	Unspecified
mmu-mir-484	MIMAT0003127	Bckdk	12041	HITS-CLIP	21258322	Unspecified
mmu-mir-501-3p	MIMAT0003509	Bcl2l11	12125	HITS-CLIP	25083871	Unspecified
mmu-mir-26a-5p	MIMAT0000533	Fa2h	338521	Sequencing	19536157	Unspecified
mmu-mir-26a-5p	MIMAT0000533	Bcl6	12053	Sequencing	19536157	Unspecified
mmu-mir-26a-5p	MIMAT0000533	Bcl7c	12055	Sequencing	19536157	Unspecified
mmu-mir-30d-5p	MIMAT0000515	Bdnf	12064	ELISA//Luciferase assay//Microarray//qRT-PCR	20921386	Unspecified
mmu-mir-26a-5p	MIMAT0000533	Bicd2	76895	Sequencing	19536157	Unspecified
mmu-mir-320-3p	MIMAT0000666	Bicd2	76895	HITS-CLIP	23142080	Unspecified
mmu-mir-26a-5p	MIMAT0000533	Bmp2k	140780	Sequencing	19536157	Unspecified
mmu-mir-26a-5p	MIMAT0000533	Bmpr1a	12166	Sequencing	19536157	Unspecified
mmu-mir-26a-5p	MIMAT0000533	Bnip2	12175	Sequencing	19536157	Unspecified
mmu-mir-221-3p	MIMAT0000669	Bnip3	12176	Luciferase assay//Microarray//qRT-PCR//Western blot	20018759	Unspecified
mmu-mir-144-3p	MIMAT0000156	Bsn	12217	HITS-CLIP	25083871	Unspecified
mmu-mir-26a-5p	MIMAT0000533	Btbd3	228662	Sequencing	19536157	Unspecified
mmu-mir-26a-5p	MIMAT0000533	Lnpep	240028	Sequencing	19536157	Unspecified
mmu-mir-26a-5p	MIMAT0000533	C1ql3	227580	Sequencing	19536157	Unspecified
mmu-mir-144-3p	MIMAT0000156	Cab39	12283	Western blot//qRT-PCR	23705032	Unspecified
mmu-let-7e-5p	MIMAT0000524	Fbxl14	101358	HITS-CLIP	25083871	Unspecified
mmu-mir-30d-5p	MIMAT0000515	Camk4	12326	HITS-CLIP	23142080	Unspecified
mmu-mir-26a-5p	MIMAT0000533	Lrrtm1	74342	Sequencing	19536157	Unspecified
mmu-mir-335-3p	MIMAT0004704	Cap2	67252	HITS-CLIP	23142080	Unspecified
mmu-mir-26a-5p	MIMAT0000533	Capn10	23830	Sequencing	19536157	Unspecified
mmu-mir-26a-5p	MIMAT0000533	Luzp1	269593	Sequencing	19536157	Unspecified
mmu-mir-26a-5p	MIMAT0000533	Fbxw11	103583	Sequencing	19536157	Unspecified
mmu-mir-211-5p	MIMAT0000668	Prkcz	18762	HITS-CLIP	25083871	Unspecified
mmu-mir-335-3p	MIMAT0004704	Cbfa2t3	12398	HITS-CLIP	23142080	Unspecified
mmu-mir-27b-3p	MIMAT0000126	Cblb	208650	HITS-CLIP	23142080	Unspecified
mmu-mir-26a-5p	MIMAT0000533	Cbx5	12419	Sequencing	19536157	Unspecified
mmu-mir-26a-5p	MIMAT0000533	Fmn2	54418	Sequencing	19536157	Unspecified
mmu-mir-26a-5p	MIMAT0000533	Map2k4	26398	Sequencing	19536157	Unspecified
mmu-mir-26a-5p	MIMAT0000533	Fnip1	216742	Sequencing	19536157	Unspecified
mmu-mir-26a-5p	MIMAT0000533	Fnip2	329679	Sequencing	19536157	Unspecified
mmu-mir-26a-5p	MIMAT0000533	Foxk2	68837	Sequencing	19536157	Unspecified
mmu-mir-26a-5p	MIMAT0000533	Ccnc	51813	Sequencing	19536157	Unspecified
mmu-mir-26a-5p	MIMAT0000533	Ccnj	240665	Sequencing	19536157	Unspecified
mmu-mir-335-3p	MIMAT0004704	Ccnjl	380694	HITS-CLIP	23142080	Unspecified
mmu-mir-26a-5p	MIMAT0000533	Mat2a	232087	Sequencing	19536157	Unspecified
mmu-mir-144-3p	MIMAT0000156	Hdgfrp3	29877	HITS-CLIP	25083871	Unspecified
mmu-mir-221-3p	MIMAT0000669	Ftsj1	54632	HITS-CLIP	21258322	Unspecified
mmu-mir-26a-5p	MIMAT0000533	Fubp1	51886	Sequencing	19536157	Unspecified
mmu-mir-26a-5p	MIMAT0000533	Cd93	17064	Sequencing	19536157	Unspecified
mmu-mir-26a-5p	MIMAT0000533	Cd99l2	171486	Sequencing	19536157	Unspecified
mmu-mir-335-3p	MIMAT0004704	Cdadc1	71891	HITS-CLIP	23142080	Unspecified
mmu-mir-144-3p	MIMAT0000156	Cdc42ep3	260409	HITS-CLIP	25083871	Unspecified
mmu-mir-26a-5p	MIMAT0000533	Galnt10	171212	Sequencing	19536157	Unspecified
mmu-mir-26a-5p	MIMAT0000533	Megf9	230316	Sequencing	19536157	Unspecified
mmu-mir-26a-5p	MIMAT0000533	Galnt15	78754	Sequencing	19536157	Unspecified
mmu-mir-26a-5p	MIMAT0000533	Cdk13	69562	Sequencing	19536157	Unspecified
mmu-mir-30d-5p	MIMAT0000515	Cdk13	69562	HITS-CLIP	23142080	Unspecified
mmu-mir-26a-5p	MIMAT0000533	Cdr2l	237988	Sequencing	19536157	Unspecified
mmu-mir-26a-5p	MIMAT0000533	Cds2	110911	Sequencing	19536157	Unspecified
mmu-mir-144-3p	MIMAT0000156	Cebpa	12606	HITS-CLIP	23597149	Unspecified
mmu-mir-26a-5p	MIMAT0000533	Celf1	13046	Sequencing	19536157	Unspecified
mmu-mir-26a-5p	MIMAT0000533	Celsr2	53883	Sequencing	19536157	Unspecified
mmu-mir-26a-5p	MIMAT0000533	Cep350	74081	Sequencing	19536157	Unspecified
mmu-mir-26a-5p	MIMAT0000533	Mlf2	30853	Sequencing	19536157	Unspecified
mmu-mir-21a-5p	MIMAT0000530	Gid4	66771	HITS-CLIP	23142080	Unspecified
mmu-mir-335-3p	MIMAT0004704	Gid4	66771	HITS-CLIP	25083871	Unspecified
mmu-mir-211-5p	MIMAT0000668	Chd3	216848	HITS-CLIP	21258322	Unspecified
mmu-mir-26a-5p	MIMAT0000533	Glmp	56700	Sequencing	19536157	Unspecified
mmu-mir-21a-5p	MIMAT0000530	Mmp9	17395	Immunohistochemistry//In situ hybridization//qRT-PCR//Western blot	23443810	Unspecified
mmu-mir-320-3p	MIMAT0000666	Mmp9	17395	Luciferase assay//Western blot	22179046	Unspecified
mmu-mir-26a-5p	MIMAT0000533	Glrb	14658	Sequencing	19536157	Unspecified
mmu-mir-335-3p	MIMAT0004704	Chka	12660	HITS-CLIP	23142080	Unspecified
mmu-mir-26a-5p	MIMAT0000533	Chp1	56398	Sequencing	19536157	Unspecified
mmu-mir-211-5p	MIMAT0000668	Tmem130	243339	HITS-CLIP	25083871	Unspecified
mmu-mir-211-5p	MIMAT0000668	Tmem130	243339	HITS-CLIP	23597149	Unspecified
mmu-mir-26a-5p	MIMAT0000533	Mrfap1	67568	Sequencing	19536157	Unspecified
mmu-mir-26a-5p	MIMAT0000533	Ckap4	216197	Sequencing	19536157	Unspecified
mmu-mir-26a-5p	MIMAT0000533	Tmem136	235300	Sequencing	19536157	Unspecified
mmu-mir-26a-5p	MIMAT0000533	Clk1	12747	Sequencing	19536157	Unspecified
mmu-mir-26a-5p	MIMAT0000533	Msantd1	403174	Sequencing	19536157	Unspecified
mmu-mir-26a-5p	MIMAT0000533	Gnao1	14681	Sequencing	19536157	Unspecified
mmu-mir-103-3p	MIMAT0000546	Gpd1	14555	Reporter assay	15131085	Unspecified
mmu-mir-335-3p	MIMAT0004704	Gpm6b	14758	HITS-CLIP	23142080	Unspecified
mmu-mir-484	MIMAT0003127	Cops2	12848	HITS-CLIP	25083871	Unspecified
mmu-mir-320-3p	MIMAT0000666	Coro1a	12721	Flow//Luciferase assay//qRT-PCR//Western blot	22925886	Unspecified
mmu-mir-26a-5p	MIMAT0000533	Cpeb2	231207	Sequencing	19536157	Unspecified
mmu-mir-26a-5p	MIMAT0000533	Gpr89	67549	Sequencing	19536157	Unspecified
mmu-mir-320-3p	MIMAT0000666	Cplx2	12890	HITS-CLIP	21258322	Unspecified
mmu-mir-26a-5p	MIMAT0000533	Gprin3	243385	Sequencing	19536157	Unspecified
mmu-mir-26a-5p	MIMAT0000533	Rnf216	108086	Sequencing	19536157	Unspecified
mmu-mir-501-3p	MIMAT0003509	Cps1	227231	Microarray//Quantitative proteomic approach	19878148	Unspecified
mmu-mir-26a-5p	MIMAT0000533	Cpsf2	51786	Sequencing	19536157	Unspecified
mmu-mir-26a-5p	MIMAT0000533	N4bp2	333789	Sequencing	19536157	Unspecified
mmu-mir-26a-5p	MIMAT0000533	Crebzf	233490	Sequencing	19536157	Unspecified
mmu-mir-26a-5p	MIMAT0000533	Gria4	14802	Sequencing	19536157	Unspecified
mmu-mir-335-3p	MIMAT0004704	Cry2	12953	HITS-CLIP	23597149	Unspecified
mmu-mir-26a-5p	MIMAT0000533	Cs	12974	Sequencing	19536157	Unspecified
mmu-mir-211-5p	MIMAT0000668	Csmd1	94109	HITS-CLIP	23142080	Unspecified
mmu-mir-26a-5p	MIMAT0000533	Gsr	14782	Sequencing	19536157	Unspecified
mmu-mir-27b-3p	MIMAT0000126	Csnk1e	27373	HITS-CLIP	25083871	Unspecified
mmu-mir-26a-5p	MIMAT0000533	Elavl2	15569	Sequencing	19536157	Unspecified
mmu-mir-27b-3p	MIMAT0000126	Runx1	12394	Luciferase assay//qRT-PCR//Western blot//Northern blot//Reporter assay//Western blot//Other	19298589	Unspecified
mmu-mir-26a-5p	MIMAT0000533	Ctsl	13039	Sequencing	19536157	Unspecified
mmu-mir-21a-5p	MIMAT0000530	Cyfip1	20430	HITS-CLIP	25083871	Unspecified
mmu-mir-26a-5p	MIMAT0000533	Cyp51	13121	Sequencing	19536157	Unspecified
mmu-mir-26a-5p	MIMAT0000533	Sbno1	243272	Sequencing	19536157	Unspecified
mmu-let-7e-5p	MIMAT0000524	Nf2	18016	HITS-CLIP	23597149	Unspecified
mmu-mir-26a-5p	MIMAT0000533	Kitl	17311	Sequencing	19536157	Unspecified
mmu-mir-26a-5p	MIMAT0000533	Hip1	215114	Sequencing	19536157	Unspecified
mmu-mir-26a-5p	MIMAT0000533	Hipk1	15257	Sequencing	19536157	Unspecified
mmu-mir-130b-3p	MIMAT0000387	Nfia	18027	HITS-CLIP	23142080	Unspecified
mmu-mir-26a-5p	MIMAT0000533	D17Wsu92e	224647	Sequencing	19536157	Unspecified
mmu-mir-26a-5p	MIMAT0000533	D430041D05Rik	241589	Sequencing	19536157	Unspecified
mmu-mir-26a-5p	MIMAT0000533	Scn2a1	110876	Sequencing	19536157	Unspecified
mmu-mir-26a-5p	MIMAT0000533	Hmgcll1	208982	Sequencing	19536157	Unspecified
mmu-mir-26a-5p	MIMAT0000533	Dab1	13131	Sequencing	19536157	Unspecified
mmu-mir-26a-5p	MIMAT0000533	Homer1	26556	Sequencing	19536157	Unspecified
mmu-mir-26a-5p	MIMAT0000533	Sec63	140740	Sequencing	19536157	Unspecified
mmu-mir-26a-5p	MIMAT0000533	Tulp3	22158	Sequencing	19536157	Unspecified
mmu-mir-211-5p	MIMAT0000668	Dcx	13193	HITS-CLIP	23142080	Unspecified
mmu-mir-221-3p	MIMAT0000669	Ddit4	74747	Luciferase assay//Microarray//qRT-PCR//Western blot	20018759	Unspecified
mmu-mir-26a-5p	MIMAT0000533	Ddit4	74747	Sequencing	19536157	Unspecified
mmu-mir-335-3p	MIMAT0004704	Hspa12a	73442	HITS-CLIP	23142080	Unspecified
mmu-mir-26a-5p	MIMAT0000533	Hspa13	110920	Sequencing	19536157	Unspecified
mmu-mir-26a-5p	MIMAT0000533	Npat	244879	Sequencing	19536157	Unspecified
mmu-mir-26a-5p	MIMAT0000533	Ddx3y	26900	Sequencing	19536157	Unspecified
mmu-mir-26a-5p	MIMAT0000533	Serinc3	26943	Sequencing	19536157	Unspecified
mmu-mir-26a-5p	MIMAT0000533	Ube2q1	70093	Sequencing	19536157	Unspecified
mmu-mir-26a-5p	MIMAT0000533	Ube2ql1	76980	Sequencing	19536157	Unspecified
mmu-mir-335-3p	MIMAT0004704	Ide	15925	HITS-CLIP	23142080	Unspecified
mmu-mir-26a-5p	MIMAT0000533	Dgki	320127	Sequencing	19536157	Unspecified
mmu-mir-26a-5p	MIMAT0000533	Dhcr7	13360	Sequencing	19536157	Unspecified
mmu-mir-26a-5p	MIMAT0000533	Igdcc4	56741	Sequencing	19536157	Unspecified
mmu-mir-26a-5p	MIMAT0000533	Dip2a	64451	Sequencing	19536157	Unspecified
mmu-mir-26a-5p	MIMAT0000533	Dip2b	239667	Sequencing	19536157	Unspecified
mmu-mir-26a-5p	MIMAT0000533	Diras2	68203	Sequencing	19536157	Unspecified
mmu-mir-26a-5p	MIMAT0000533	Dlg2	23859	Sequencing	19536157	Unspecified
mmu-mir-26a-5p	MIMAT0000533	Dlg5	71228	Sequencing	19536157	Unspecified
mmu-let-7e-5p	MIMAT0000524	Il10	16153	Flow//Luciferase assay//Microarray//qRT-PCR	23079871	Unspecified
mmu-mir-26a-5p	MIMAT0000533	Usp22	216825	Sequencing	19536157	Unspecified
mmu-mir-26a-5p	MIMAT0000533	Dmxl1	240283	Sequencing	19536157	Unspecified
mmu-mir-26a-5p	MIMAT0000533	Dmxl2	235380	Sequencing	19536157	Unspecified
mmu-mir-26a-5p	MIMAT0000533	Dnm1	13429	Sequencing	19536157	Unspecified
mmu-mir-26a-5p	MIMAT0000533	Dnm1l	74006	Sequencing	19536157	Unspecified
mmu-mir-26a-5p	MIMAT0000533	Impad1	242291	Sequencing	19536157	Unspecified
mmu-mir-501-3p	MIMAT0003509	Impad1	242291	HITS-CLIP	25083871	Unspecified
mmu-mir-26a-5p	MIMAT0000533	Dot1l	208266	Sequencing	19536157	Unspecified
mmu-mir-193b-3p	MIMAT0004859	Dph3	105638	HITS-CLIP	21258322	Unspecified
mmu-mir-26a-5p	MIMAT0000533	Vps26a	30930	Sequencing	19536157	Unspecified
mmu-mir-26a-5p	MIMAT0000533	Osbpl2	228983	Sequencing	19536157	Unspecified
mmu-mir-351-5p	MIMAT0000609	Stat1	20846	HITS-CLIP	21258322	Unspecified
mmu-mir-26a-5p	MIMAT0000533	Ipo9	226432	Sequencing	19536157	Unspecified
mmu-mir-335-3p	MIMAT0004704	Dusp26	66959	HITS-CLIP	25083871	Unspecified
mmu-mir-103-3p	MIMAT0000546	Irgq	210146	HITS-CLIP	23597149	Unspecified
mmu-mir-320-3p	MIMAT0000666	P2ry1	18441	HITS-CLIP	25083871	Unspecified
mmu-mir-26a-5p	MIMAT0000533	Stradb	227154	Sequencing	19536157	Unspecified
mmu-mir-26a-5p	MIMAT0000533	Lysmd4	75099	Sequencing	19536157	Unspecified
mmu-mir-21a-5p	MIMAT0000530	E2f2	242705	HITS-CLIP	23142080	Unspecified
mmu-mir-351-5p	MIMAT0000609	E2f3	13557	Luciferase assay//Microarray//qRT-PCR//Western blot	22968638	Unspecified
mmu-mir-26a-5p	MIMAT0000533	Eaf1	74427	Sequencing	19536157	Unspecified
mmu-mir-335-3p	MIMAT0004704	Eci1	13177	HITS-CLIP	25083871	Unspecified
mmu-mir-26a-5p	MIMAT0000533	Itsn2	20403	Sequencing	19536157	Unspecified
mmu-mir-335-5p	MIMAT0000766	Iws1	73473	HITS-CLIP	21258322	Unspecified
mmu-mir-335-3p	MIMAT0004704	Jakmip2	76217	HITS-CLIP	23142080	Unspecified
mmu-mir-211-5p	MIMAT0000668	Efna5	13640	HITS-CLIP	23142080	Unspecified
mmu-mir-26a-5p	MIMAT0000533	Egr1	13653	Sequencing	19536157	Unspecified
mmu-mir-26a-5p	MIMAT0000533	Kbtbd2	210973	Sequencing	19536157	Unspecified
mmu-mir-26a-5p	MIMAT0000533	Kcnh7	170738	Sequencing	19536157	Unspecified
mmu-mir-211-5p	MIMAT0000668	Eif5a	276770	HITS-CLIP	21258322	Unspecified
mmu-mir-26a-5p	MIMAT0000533	Kcnj2	16518	Sequencing	19536157	Unspecified
mmu-mir-26a-5p	MIMAT0000533	Elfn2	207393	Sequencing	19536157	Unspecified
mmu-mir-26a-5p	MIMAT0000533	Kcnk1	16525	Sequencing	19536157	Unspecified
mmu-mir-21a-5p	MIMAT0000530	Kcnk6	52150	HITS-CLIP	25083871	Unspecified
mmu-mir-26a-5p	MIMAT0000533	Ndfip2	76273	Sequencing	19536157	Unspecified
mmu-mir-26a-5p	MIMAT0000533	Kctd7	212919	Sequencing	19536157	Unspecified
mmu-mir-320-3p	MIMAT0000666	Emilin2	246707	Luciferase assay//Western blot	22179046	Unspecified
mmu-mir-26a-5p	MIMAT0000533	Kdelr2	66913	Sequencing	19536157	Unspecified
mmu-mir-26a-5p	MIMAT0000533	Hdx	245596	Sequencing	19536157	Unspecified
mmu-mir-30d-5p	MIMAT0000515	Eno2	13807	HITS-CLIP	25083871	Unspecified
mmu-mir-26a-5p	MIMAT0000533	Entpd7	93685	Sequencing	19536157	Unspecified
mmu-mir-26a-5p	MIMAT0000533	Ep300	328572	Sequencing	19536157	Unspecified
mmu-mir-221-3p	MIMAT0000669	Kit	16590	Luciferase assay//qRT-PCR//Western blot	22909339	Unspecified
mmu-mir-221-3p	MIMAT0000669	Kit	16590	Luciferase assay//Microarray//qRT-PCR	16330772	Unspecified
mmu-mir-221-3p	MIMAT0000669	Gabpb2	213054	HITS-CLIP	21258322	Unspecified
mmu-mir-26a-5p	MIMAT0000533	Slc9a2	226999	Sequencing	19536157	Unspecified
mmu-mir-335-3p	MIMAT0004704	Epha7	13841	HITS-CLIP	23142080	Unspecified
mmu-mir-26a-5p	MIMAT0000533	Ephb2	13844	Sequencing	19536157	Unspecified
mmu-mir-26a-5p	MIMAT0000533	Eps15	13858	Sequencing	19536157	Unspecified
mmu-mir-26a-5p	MIMAT0000533	Klhl42	232539	Sequencing	19536157	Unspecified
mmu-mir-26a-5p	MIMAT0000533	Klhl5	71778	Sequencing	19536157	Unspecified
mmu-mir-26a-5p	MIMAT0000533	Ercc6	319955	Sequencing	19536157	Unspecified
mmu-mir-335-3p	MIMAT0004704	Mex3a	72640	HITS-CLIP	25083871	Unspecified
mmu-mir-21a-5p	MIMAT0000530	Pias3	229615	Western blot	22517757	Unspecified
mmu-mir-26a-5p	MIMAT0000533	Kpnb1	16211	Sequencing	19536157	Unspecified
mmu-mir-26a-5p	MIMAT0000533	L1cam	16728	Sequencing	19536157	Unspecified
mmu-mir-103-3p	MIMAT0000546	Pik3r1	18708	qRT-PCR	25100599	Unspecified
mmu-mir-26a-5p	MIMAT0000533	Laptm4a	17775	Sequencing	19536157	Unspecified
mmu-mir-26a-5p	MIMAT0000533	Ezh2	14056	qRT-PCR//Western blot//Reporter assay//Western blot//qRT-PCR//Other	18281287	Unspecified
mmu-mir-26a-5p	MIMAT0000533	Thsd7b	210417	Sequencing	19536157	Unspecified
mmu-mir-211-5p	MIMAT0000668	Lhfpl4	269788	HITS-CLIP	21258322	Unspecified
mmu-mir-26a-5p	MIMAT0000533	Lhfpl4	269788	Sequencing	19536157	Unspecified
mmu-mir-335-5p	MIMAT0000766	Rb1	19645	Luciferase assay//Western blot	20713524	Unspecified
mmu-mir-320-3p	MIMAT0000666	Fam168b	214469	HITS-CLIP	23142080	Unspecified
mmu-mir-26a-5p	MIMAT0000533	Spock2	94214	Sequencing	19536157	Unspecified
mmu-mir-26a-5p	MIMAT0000533	Lman1	70361	Sequencing	19536157	Unspecified
mmu-mir-21a-5p	MIMAT0000530	Spry1	24063	Luciferase assay//Western blot	20216554	Unspecified
mmu-mir-26a-5p	MIMAT0000533	Fam210b	67017	Sequencing	19536157	Unspecified
mmu-mir-26a-5p	MIMAT0000533	Lonrf3	74365	Sequencing	19536157	Unspecified
mmu-mir-27b-3p	MIMAT0000126	Pparg	19016	Luciferase assay//Northern blot//qRT-PCR//Western blot	21844895	Unspecified
mmu-mir-26a-5p	MIMAT0000533	Fam76b	72826	Sequencing	19536157	Unspecified
mmu-mir-21a-5p	MIMAT0000530	Fasl	14103	Luciferase assay//Western blot//Northern blot//Reporter assay//Western blot//Other	20404348	Unspecified
mmu-let-7e-5p	MIMAT0000524	Gnl3l	237107	HITS-CLIP	25083871	Unspecified
mmu-let-7e-5p	MIMAT0000524	Gnl3l	237107	HITS-CLIP	21258322	Unspecified
mmu-mir-335-3p	MIMAT0004704	Fbxl14	101358	HITS-CLIP	25083871	Unspecified
mmu-mir-26a-5p	MIMAT0000533	Lsamp	268890	Sequencing	19536157	Unspecified
mmu-mir-26a-5p	MIMAT0000533	Fbxo11	225055	Sequencing	19536157	Unspecified
mmu-mir-26a-5p	MIMAT0000533	Stk39	53416	Sequencing	19536157	Unspecified
mmu-mir-320-3p	MIMAT0000666	Prickle2	243548	HITS-CLIP	25083871	Unspecified
mmu-mir-144-3p	MIMAT0000156	Prkaa1	105787	Western blotting//qRT-PCR	23705032	Unspecified
mmu-mir-103-3p	MIMAT0000546	Lyrm9	66274	HITS-CLIP	21258322	Unspecified
mmu-mir-26a-5p	MIMAT0000533	Fem1b	14155	Sequencing	19536157	Unspecified
mmu-mir-26a-5p	MIMAT0000533	Macf1	11426	Sequencing	19536157	Unspecified
mmu-mir-26a-5p	MIMAT0000533	Fkbp1a	14225	Sequencing	19536157	Unspecified
mmu-mir-26a-5p	MIMAT0000533	Fkbp1b	14226	Sequencing	19536157	Unspecified
mmu-mir-335-3p	MIMAT0004704	Flrt2	399558	HITS-CLIP	25083871	Unspecified
mmu-mir-335-3p	MIMAT0004704	Flrt2	399558	HITS-CLIP	23142080	Unspecified
mmu-mir-26a-5p	MIMAT0000533	Map2	17756	Sequencing	19536157	Unspecified
mmu-mir-21a-5p	MIMAT0000530	Map3k1	26401	HITS-CLIP	25083871	Unspecified
mmu-mir-335-3p	MIMAT0004704	Fnta	14272	HITS-CLIP	23142080	Unspecified
mmu-mir-30d-5p	MIMAT0000515	Map4k4	26921	Luciferase assay//Western blot	22733810	Unspecified
mmu-mir-144-3p	MIMAT0000156	Map7d1	245877	HITS-CLIP	26203562	Unspecified
mmu-mir-26a-5p	MIMAT0000533	Psip1	101739	Sequencing	19536157	Unspecified
mmu-mir-26a-5p	MIMAT0000533	Syt2	20980	Sequencing	19536157	Unspecified
mmu-mir-351-5p	MIMAT0000609	Foxk1	17425	HITS-CLIP	25083871	Unspecified
mmu-mir-484	MIMAT0003127	Foxn3	71375	HITS-CLIP	23597149	Unspecified
mmu-mir-335-3p	MIMAT0004704	Foxp1	108655	HITS-CLIP	23142080	Unspecified
mmu-mir-21a-5p	MIMAT0000530	Pten	19211	Reporter assay	20167875	Unspecified
mmu-mir-26a-5p	MIMAT0000533	Pten	19211	qRT-PCR//Western blot	24233972	Unspecified
mmu-mir-26a-5p	MIMAT0000533	Pten	19211	HITS-CLIP	23142080	Unspecified
mmu-mir-335-3p	MIMAT0004704	Pten	19211	HITS-CLIP	23142080	Unspecified
mmu-mir-26a-5p	MIMAT0000533	Marcksl1	17357	Sequencing	19536157	Unspecified
mmu-mir-484	MIMAT0003127	Mat2a	232087	HITS-CLIP	23142080	Unspecified
mmu-mir-335-3p	MIMAT0004704	Mat2a	232087	HITS-CLIP	23142080	Unspecified
mmu-mir-26a-5p	MIMAT0000533	Ptprd	19266	Sequencing	19536157	Unspecified
mmu-mir-26a-5p	MIMAT0000533	Tbc1d23	67581	Sequencing	19536157	Unspecified
mmu-mir-26a-5p	MIMAT0000533	Ptprg	19270	Sequencing	19536157	Unspecified
mmu-mir-26a-5p	MIMAT0000533	Gabrg3	14407	Sequencing	19536157	Unspecified
mmu-mir-335-3p	MIMAT0004704	Tcf4	21413	HITS-CLIP	23142080	Unspecified
mmu-mir-26a-5p	MIMAT0000533	Galnt7	108150	Sequencing	19536157	Unspecified
mmu-mir-130b-3p	MIMAT0000387	Meox2	17286	Luciferase assay//qRT-PCR//Western blot	21941297	Unspecified
mmu-mir-26a-5p	MIMAT0000533	Mesdc2	67943	Sequencing	19536157	Unspecified
mmu-mir-26a-5p	MIMAT0000533	Sdc2	15529	Sequencing	19536157	Unspecified
mmu-mir-26a-5p	MIMAT0000533	Gcnt1	14537	Sequencing	19536157	Unspecified
mmu-mir-320-3p	MIMAT0000666	Mfsd4	213006	HITS-CLIP	25083871	Unspecified
mmu-mir-320-3p	MIMAT0000666	Mfsd4	213006	HITS-CLIP	23142080	Unspecified
mmu-mir-335-3p	MIMAT0004704	Mgat3	17309	HITS-CLIP	25083871	Unspecified
mmu-mir-26a-5p	MIMAT0000533	Mgat4a	269181	Sequencing	19536157	Unspecified
mmu-mir-351-5p	MIMAT0000609	Mgat4a	269181	HITS-CLIP	25083871	Unspecified
mmu-mir-21a-5p	MIMAT0000530	Tgfbr3	21814	Luciferase assay//qRT-PCR//Western blot	22960625	Unspecified
mmu-mir-26a-5p	MIMAT0000533	Mllt11	56772	Sequencing	19536157	Unspecified
mmu-mir-26a-5p	MIMAT0000533	Rapgef6	192786	Sequencing	19536157	Unspecified
mmu-mir-26a-5p	MIMAT0000533	Mmp16	17389	Sequencing	19536157	Unspecified
mmu-mir-26a-5p	MIMAT0000533	Glb1	12091	Sequencing	19536157	Unspecified
mmu-mir-26a-5p	MIMAT0000533	Glce	93683	Sequencing	19536157	Unspecified
mmu-mir-335-3p	MIMAT0004704	Ubr3	68795	HITS-CLIP	23142080	Unspecified
mmu-mir-21a-5p	MIMAT0000530	Moap1	64113	HITS-CLIP	21258322	Unspecified
mmu-mir-26a-5p	MIMAT0000533	Mob1a	232157	Sequencing	19536157	Unspecified
mmu-mir-26a-5p	MIMAT0000533	Mob1b	68473	Sequencing	19536157	Unspecified
mmu-mir-103-3p	MIMAT0000546	Tln2	70549	HITS-CLIP	25083871	Unspecified
mmu-mir-193b-3p	MIMAT0004859	Ubxn2a	217379	HITS-CLIP	21258322	Unspecified
mmu-mir-501-3p	MIMAT0003509	Tmc7	209760	HITS-CLIP	23142080	Unspecified
mmu-mir-211-5p	MIMAT0000668	Rbfox2	93686	HITS-CLIP	21258322	Unspecified
mmu-mir-26a-5p	MIMAT0000533	Nrsn1	22360	Sequencing	19536157	Unspecified
mmu-mir-26a-5p	MIMAT0000533	Gm15800	269700	Sequencing	19536157	Unspecified
mmu-mir-26a-5p	MIMAT0000533	Nudt19	110959	Sequencing	19536157	Unspecified
mmu-mir-27b-3p	MIMAT0000126	Mrpl35	66223	HITS-CLIP	21258322	Unspecified
mmu-mir-26a-5p	MIMAT0000533	Rdh13	108841	Sequencing	19536157	Unspecified
mmu-mir-26a-5p	MIMAT0000533	Grin3a	242443	Sequencing	19536157	Unspecified
mmu-mir-26a-5p	MIMAT0000533	Pom121	107939	Sequencing	19536157	Unspecified
mmu-mir-26a-5p	MIMAT0000533	Srprb	20818	Sequencing	19536157	Unspecified
mmu-let-7e-5p	MIMAT0000524	Msi2	76626	HITS-CLIP	25083871	Unspecified
mmu-mir-26a-5p	MIMAT0000533	Gnaq	14682	Sequencing	19536157	Unspecified
mmu-mir-26a-5p	MIMAT0000533	Gnb4	14696	Sequencing	19536157	Unspecified
mmu-mir-26a-5p	MIMAT0000533	Gne	50798	Sequencing	19536157	Unspecified
mmu-mir-26a-5p	MIMAT0000533	Gng12	14701	Sequencing	19536157	Unspecified
mmu-mir-320-3p	MIMAT0000666	Gns	75612	HITS-CLIP	23142080	Unspecified
mmu-mir-26a-5p	MIMAT0000533	Rhobtb3	73296	Sequencing	19536157	Unspecified
mmu-mir-26a-5p	MIMAT0000533	Golm1	105348	Sequencing	19536157	Unspecified
mmu-mir-26a-5p	MIMAT0000533	Ppp1r9b	217124	Sequencing	19536157	Unspecified
mmu-mir-26a-5p	MIMAT0000533	Gpam	14732	Sequencing	19536157	Unspecified
mmu-mir-21a-5p	MIMAT0000530	Rmnd5a	68477	HITS-CLIP	23597149	Unspecified
mmu-mir-103-3p	MIMAT0000546	Irgq	210146	HITS-CLIP	25083871	Unspecified
mmu-mir-26a-5p	MIMAT0000533	Rnf138	56515	Sequencing	19536157	Unspecified
mmu-mir-335-3p	MIMAT0004704	Zfyve27	319740	HITS-CLIP	25083871	Unspecified
mmu-mir-26a-5p	MIMAT0000533	Wdr37	207615	Sequencing	19536157	Unspecified
mmu-mir-335-3p	MIMAT0004704	Pabpc5	93728	HITS-CLIP	25083871	Unspecified
mmu-mir-455-3p	MIMAT0003742	Gprc5b	64297	HITS-CLIP	21258322	Unspecified
mmu-mir-26a-5p	MIMAT0000533	Mysm1	320713	Sequencing	19536157	Unspecified
mmu-mir-26a-5p	MIMAT0000533	Itgb1	16412	Sequencing	19536157	Unspecified
mmu-mir-30d-5p	MIMAT0000515	Tnrc6b	213988	HITS-CLIP	25083871	Unspecified
mmu-mir-30d-5p	MIMAT0000515	Tnrc6b	213988	HITS-CLIP	19536157	Unspecified
mmu-mir-30d-5p	MIMAT0000515	Tnrc6b	213988	HITS-CLIP	23597149	Unspecified
mmu-mir-26a-5p	MIMAT0000533	Gria2	14800	Sequencing	19536157	Unspecified
mmu-mir-26a-5p	MIMAT0000533	Nacc2	67991	Sequencing	19536157	Unspecified
mmu-mir-221-3p	MIMAT0000669	Rragd	52187	HITS-CLIP	21258322	Unspecified
mmu-mir-455-3p	MIMAT0003742	Kcnk6	52150	HITS-CLIP	21258322	Unspecified
mmu-mir-26a-5p	MIMAT0000533	Sall1	58198	Sequencing	19536157	Unspecified
mmu-mir-26a-5p	MIMAT0000533	Trpc3	22065	Sequencing	19536157	Unspecified
mmu-mir-26a-5p	MIMAT0000533	Kif3b	16569	Sequencing	19536157	Unspecified
mmu-let-7e-5p	MIMAT0000524	Nf2	18016	HITS-CLIP	25083871	Unspecified
mmu-mir-26a-5p	MIMAT0000533	Scamp3	24045	Sequencing	19536157	Unspecified
mmu-mir-103-3p	MIMAT0000546	Spen	56381	HITS-CLIP	23142080	Unspecified
mmu-mir-30d-5p	MIMAT0000515	Nfatc3	18021	HITS-CLIP	25083871	Unspecified
mmu-mir-26a-5p	MIMAT0000533	Klf13	50794	Sequencing	19536157	Unspecified
mmu-mir-26a-5p	MIMAT0000533	Nfix	18032	Sequencing	19536157	Unspecified
mmu-mir-26a-5p	MIMAT0000533	Ttc14	67120	Sequencing	19536157	Unspecified
mmu-mir-26a-5p	MIMAT0000533	Zeb2	24136	Sequencing	19536157	Unspecified
mmu-mir-26a-5p	MIMAT0000533	Scrn1	69938	Sequencing	19536157	Unspecified
mmu-mir-26a-5p	MIMAT0000533	Ttpal	76080	Sequencing	19536157	Unspecified
mmu-mir-26a-5p	MIMAT0000533	Serinc1	56442	Sequencing	19536157	Unspecified
mmu-mir-335-3p	MIMAT0004704	Sel1l	20338	HITS-CLIP	25083871	Unspecified
mmu-mir-26a-5p	MIMAT0000533	Hsd11b1	15483	Sequencing	19536157	Unspecified
mmu-mir-335-3p	MIMAT0004704	Senp8	71599	HITS-CLIP	21258322	Unspecified
mmu-mir-320-3p	MIMAT0000666	Hspb6	243912	GFP reporter assay//Luciferase assay//Western blot	19380620	Unspecified
mmu-mir-335-3p	MIMAT0004704	Snx16	74718	HITS-CLIP	23142080	Unspecified
mmu-mir-26a-5p	MIMAT0000533	Huwe1	59026	Sequencing	19536157	Unspecified
mmu-mir-26a-5p	MIMAT0000533	Serpinf1	20317	Sequencing	19536157	Unspecified
mmu-mir-26a-5p	MIMAT0000533	Slc1a1	20510	Sequencing	19536157	Unspecified
mmu-mir-211-5p	MIMAT0000668	Rasd2	75141	HITS-CLIP	21258322	Unspecified
mmu-mir-26a-5p	MIMAT0000533	Zfp40	22700	Sequencing	19536157	Unspecified
mmu-let-7e-5p	MIMAT0000524	Tlr4	21898	Luciferase assay//qRT-PCR	19699171	Unspecified
mmu-mir-26a-5p	MIMAT0000533	Plp1	18823	Sequencing	19536157	Unspecified
mmu-mir-26a-5p	MIMAT0000533	Tnpo1	238799	Sequencing	19536157	Unspecified
mmu-mir-26a-5p	MIMAT0000533	Sgtb	218544	Sequencing	19536157	Unspecified
mmu-mir-26a-5p	MIMAT0000533	Lmbrd1	68421	Sequencing	19536157	Unspecified
mmu-mir-26a-5p	MIMAT0000533	Nts	67405	Sequencing	19536157	Unspecified
mmu-mir-26a-5p	MIMAT0000533	Sh3d19	27059	Sequencing	19536157	Unspecified
mmu-mir-26a-5p	MIMAT0000533	Nudcd3	209586	Sequencing	19536157	Unspecified
mmu-mir-26a-5p	MIMAT0000533	Nudt11	58242	Sequencing	19536157	Unspecified
mmu-mir-26a-5p	MIMAT0000533	Nudt11	102954	Sequencing	19536157	Unspecified
mmu-mir-26a-5p	MIMAT0000533	Tomm40	53333	Sequencing	19536157	Unspecified
mmu-mir-26a-5p	MIMAT0000533	Usp25	30940	Sequencing	19536157	Unspecified
mmu-mir-26a-5p	MIMAT0000533	Parp14	547253	Sequencing	19536157	Unspecified
mmu-mir-26a-5p	MIMAT0000533	Usp40	227334	Sequencing	19536157	Unspecified
mmu-mir-335-3p	MIMAT0004704	Onecut2	225631	HITS-CLIP	23142080	Unspecified
mmu-mir-130b-3p	MIMAT0000387	Inpp5e	64436	HITS-CLIP	21258322	Unspecified
mmu-mir-26a-5p	MIMAT0000533	Lrrc58	320184	Sequencing	19536157	Unspecified
mmu-mir-26a-5p	MIMAT0000533	Ppp1r9a	243725	Sequencing	19536157	Unspecified
mmu-mir-26a-5p	MIMAT0000533	Lrrn3	16981	Sequencing	19536157	Unspecified
mmu-mir-30d-5p	MIMAT0000515	Slc16a1	20501	HITS-CLIP	23142080	Unspecified
mmu-mir-26a-5p	MIMAT0000533	Osbpl8	237542	Sequencing	19536157	Unspecified
mmu-mir-27b-3p	MIMAT0000126	Lsm6	78651	HITS-CLIP	25083871	Unspecified
mmu-mir-335-3p	MIMAT0004704	Irf8	15900	HITS-CLIP	23142080	Unspecified
mmu-mir-103-3p	MIMAT0000546	Irgq	210146	HITS-CLIP	19536157	Unspecified
mmu-mir-103-3p	MIMAT0000546	Irgq	210146	HITS-CLIP	23142080	Unspecified
mmu-mir-26a-5p	MIMAT0000533	Wasf2	242687	Sequencing	19536157	Unspecified
mmu-mir-26a-5p	MIMAT0000533	Slc7a1	11987	Sequencing	19536157	Unspecified
mmu-mir-26a-5p	MIMAT0000533	Strbp	20744	Sequencing	19536157	Unspecified
mmu-mir-26a-5p	MIMAT0000533	Slc23a2	54338	Sequencing	19536157	Unspecified
mmu-mir-26a-5p	MIMAT0000533	Slc24a2	76376	Sequencing	19536157	Unspecified
mmu-mir-26a-5p	MIMAT0000533	Slc25a46	67453	Sequencing	19536157	Unspecified
mmu-mir-26a-5p	MIMAT0000533	Wnk1	232341	Sequencing	19536157	Unspecified
mmu-mir-211-5p	MIMAT0000668	Jarid2	16468	HITS-CLIP	25083871	Unspecified
mmu-mir-26a-5p	MIMAT0000533	Jarid2	16468	Sequencing	19536157	Unspecified
mmu-mir-26a-5p	MIMAT0000533	Slc30a1	22782	Sequencing	19536157	Unspecified
mmu-mir-26a-5p	MIMAT0000533	Kalrn	545156	Sequencing	19536157	Unspecified
mmu-mir-484	MIMAT0003127	Pbxip1	229534	HITS-CLIP	21258322	Unspecified
mmu-mir-26a-5p	MIMAT0000533	Pcdh20	219257	Sequencing	19536157	Unspecified
mmu-mir-26a-5p	MIMAT0000533	Slc36a1	215335	Sequencing	19536157	Unspecified
mmu-mir-26a-5p	MIMAT0000533	Pik3r3	18710	Sequencing	19536157	Unspecified
mmu-mir-26a-5p	MIMAT0000533	Pcnx	54604	Sequencing	19536157	Unspecified
mmu-mir-21a-5p	MIMAT0000530	Pten	19211	Luciferase assay//Western blot	19147652	Unspecified
mmu-mir-21a-5p	MIMAT0000530	Pdcd4	18569	Western blot	20404348	Unspecified
mmu-mir-26a-5p	MIMAT0000533	Ythdf3	229096	Sequencing	19536157	Unspecified
mmu-mir-21a-5p	MIMAT0000530	Yy1	22632	Luciferase assay//qRT-PCR	24891504	Unspecified
mmu-mir-130b-3p	MIMAT0000387	Kdm2a	225876	HITS-CLIP	25083871	Unspecified
mmu-mir-26a-5p	MIMAT0000533	Slc7a1	11987	HITS-CLIP	25083871	Unspecified
mmu-mir-26a-5p	MIMAT0000533	Tnfrsf21	94185	Sequencing	19536157	Unspecified
mmu-mir-21a-5p	MIMAT0000530	Peli1	67245	Luciferase assay//Reporter assay//qRT-PCR//Other	20167875	Unspecified
mmu-mir-26a-5p	MIMAT0000533	Phf6	70998	Sequencing	19536157	Unspecified
mmu-mir-144-3p	MIMAT0000156	Lrig2	269473	HITS-CLIP	23142080	Unspecified
mmu-mir-26a-5p	MIMAT0000533	Ssfa2	70599	Sequencing	19536157	Unspecified
mmu-mir-335-3p	MIMAT0004704	Smyd4	319822	HITS-CLIP	21258322	Unspecified
mmu-mir-335-3p	MIMAT0004704	Smyd4	319822	HITS-CLIP	25083871	Unspecified
mmu-mir-26a-5p	MIMAT0000533	Snhg11	319317	Sequencing	19536157	Unspecified
mmu-mir-26a-5p	MIMAT0000533	Mtx2	53375	Sequencing	19536157	Unspecified
mmu-mir-26a-5p	MIMAT0000533	Ube2l3	100042355	Sequencing	19536157	Unspecified
mmu-let-7e-5p	MIMAT0000524	Trim71	636931	Flow//GFP reporter assay//Immunocytochemistry//Immunohistochemistry//Immunoprecipitaion//In situ hybridization//Northern blot//qRT-PCR//Western blot	19898466	Unspecified
mmu-mir-26a-5p	MIMAT0000533	Slc16a7	20503	Sequencing	19536157	Unspecified
mmu-mir-26a-5p	MIMAT0000533	Socs7	192157	Sequencing	19536157	Unspecified
mmu-mir-26a-5p	MIMAT0000533	Leng8	232798	Sequencing	19536157	Unspecified
mmu-mir-26a-5p	MIMAT0000533	Sestd1	228071	Sequencing	19536157	Unspecified
mmu-mir-211-5p	MIMAT0000668	Rasd2	75141	HITS-CLIP	26203562	Unspecified
mmu-mir-211-5p	MIMAT0000668	Rasd2	75141	HITS-CLIP	23597149	Unspecified
mmu-mir-211-5p	MIMAT0000668	Rasd2	75141	HITS-CLIP	25083871	Unspecified
mmu-mir-221-3p	MIMAT0000669	Timp3	21859	qRT-PCR	23797704	Unspecified
mmu-mir-26a-5p	MIMAT0000533	Plbd2	71772	Sequencing	19536157	Unspecified
mmu-mir-26a-5p	MIMAT0000533	Sox6	20679	Sequencing	19536157	Unspecified
mmu-mir-335-3p	MIMAT0004704	Zfyve27	319740	HITS-CLIP	21258322	Unspecified
mmu-mir-26a-5p	MIMAT0000533	Spast	50850	Sequencing	19536157	Unspecified
mmu-mir-26a-5p	MIMAT0000533	Slc4a8	59033	Sequencing	19536157	Unspecified
mmu-mir-21a-5p	MIMAT0000530	Spry1	24063	Western blot	18508928	Unspecified
mmu-mir-21a-5p	MIMAT0000530	Spry1	24063	Luciferase assay//Western blot	19043405	Unspecified
mmu-mir-26a-5p	MIMAT0000533	Shc4	271849	Sequencing	19536157	Unspecified
mmu-mir-26a-5p	MIMAT0000533	Pnrc1	108767	Sequencing	19536157	Unspecified
mmu-mir-26a-5p	MIMAT0000533	Tcf4	21413	Sequencing	19536157	Unspecified
mmu-mir-335-3p	MIMAT0004704	Zyg11b	414872	HITS-CLIP	25083871	Unspecified
mmu-mir-26a-5p	MIMAT0000533	Polb	18970	Sequencing	19536157	Unspecified
mmu-mir-21a-5p	MIMAT0000530	Reck	53614	Luciferase assay	18556655	Unspecified
mmu-mir-26a-5p	MIMAT0000533	Zik1	22775	Sequencing	19536157	Unspecified
mmu-mir-30d-5p	MIMAT0000515	Reep4	72549	HITS-CLIP	25083871	Unspecified
mmu-mir-30d-5p	MIMAT0000515	Reep4	72549	HITS-CLIP	23597149	Unspecified
mmu-mir-335-3p	MIMAT0004704	Zfp704	170753	HITS-CLIP	25083871	Unspecified
mmu-mir-26a-5p	MIMAT0000533	Trak1	67095	Sequencing	19536157	Unspecified
mmu-mir-26a-5p	MIMAT0000533	Rragd	52187	Sequencing	19536157	Unspecified
mmu-mir-26a-5p	MIMAT0000533	Tmem30a	69981	Sequencing	19536157	Unspecified
mmu-mir-26a-5p	MIMAT0000533	Sst	20604	Sequencing	19536157	Unspecified
mmu-mir-335-3p	MIMAT0004704	Ppm1k	243382	HITS-CLIP	23142080	Unspecified
mmu-mir-26a-5p	MIMAT0000533	Mtmr1	53332	Sequencing	19536157	Unspecified
mmu-mir-26a-5p	MIMAT0000533	St8sia4	20452	Sequencing	19536157	Unspecified
mmu-mir-26a-5p	MIMAT0000533	Tmod1	21916	Sequencing	19536157	Unspecified
mmu-mir-26a-5p	MIMAT0000533	Ppp3r1	19058	Sequencing	19536157	Unspecified
mmu-mir-26a-5p	MIMAT0000533	Slc19a2	116914	Sequencing	19536157	Unspecified
mmu-mir-484	MIMAT0003127	Ubtf	21429	HITS-CLIP	19536157	Unspecified
mmu-mir-26a-5p	MIMAT0000533	Rnf141	67150	Sequencing	19536157	Unspecified
mmu-mir-26a-5p	MIMAT0000533	Tspan12	269831	Sequencing	19536157	Unspecified
mmu-mir-26a-5p	MIMAT0000533	Purg	75029	Sequencing	19536157	Unspecified
mmu-mir-26a-5p	MIMAT0000533	Tnks2	74493	Sequencing	19536157	Unspecified
mmu-mir-26a-5p	MIMAT0000533	N4bp2l2	381695	Sequencing	19536157	Unspecified
mmu-mir-26a-5p	MIMAT0000533	Maml2	270118	Sequencing	19536157	Unspecified
mmu-mir-335-5p	MIMAT0000766	Tcf4	21413	HITS-CLIP	23142080	Unspecified
mmu-mir-26a-5p	MIMAT0000533	Map1a	17754	Sequencing	19536157	Unspecified
mmu-mir-211-5p	MIMAT0000668	Runx2	12393	Western blot	20039258	Unspecified
mmu-mir-26a-5p	MIMAT0000533	Tanc2	77097	Sequencing	19536157	Unspecified
mmu-mir-335-3p	MIMAT0004704	Med13	327987	HITS-CLIP	25083871	Unspecified
mmu-mir-26a-5p	MIMAT0000533	Mapk9	26420	Sequencing	19536157	Unspecified
mmu-mir-335-3p	MIMAT0004704	Sstr1	20605	HITS-CLIP	25083871	Unspecified
mmu-mir-21a-5p	MIMAT0000530	Tgfbi	21810	ELISA//FACS//Luciferase assay//qRT-PCR//Western blot	21494432	Unspecified
mmu-mir-335-3p	MIMAT0004704	Pclo	26875	HITS-CLIP	23142080	Unspecified
mmu-mir-221-3p	MIMAT0000669	Tacc1	320165	HITS-CLIP	21258322	Unspecified
mmu-mir-26a-5p	MIMAT0000533	Sep-02	18000	Sequencing	19536157	Unspecified
mmu-mir-26a-5p	MIMAT0000533	Tpd52	21985	Sequencing	19536157	Unspecified
mmu-mir-365-3p	MIMAT0000711	Pten	19211	HITS-CLIP	25083871	Unspecified
mmu-mir-26a-5p	MIMAT0000533	Ube2l3	22195	Sequencing	19536157	Unspecified
mmu-mir-221-3p	MIMAT0000669	Ube2n	93765	HITS-CLIP	21258322	Unspecified
mmu-mir-221-3p	MIMAT0000669	Ube2n	93765	HITS-CLIP	25083871	Unspecified
mmu-mir-351-5p	MIMAT0000609	Trim71	636931	HITS-CLIP	25083871	Unspecified
mmu-mir-26a-5p	MIMAT0000533	Ywhae	22627	Sequencing	19536157	Unspecified
mmu-mir-26a-5p	MIMAT0000533	Qk	19317	Sequencing	19536157	Unspecified
mmu-mir-26a-5p	MIMAT0000533	Ubr3	68795	Sequencing	19536157	Unspecified
mmu-mir-335-5p	MIMAT0000766	Samhd1	56045	HITS-CLIP	23597149	Unspecified
mmu-mir-103-3p	MIMAT0000546	Nf1	18015	Luciferase assay	23056445	Unspecified
mmu-mir-26a-5p	MIMAT0000533	Tbc1d30	74694	Sequencing	19536157	Unspecified
mmu-mir-26a-5p	MIMAT0000533	Tmem87b	72477	Sequencing	19536157	Unspecified
mmu-mir-30d-5p	MIMAT0000515	Tbc1d5	72238	HITS-CLIP	23142080	Unspecified
mmu-mir-26a-5p	MIMAT0000533	Mdn1	100019	Sequencing	19536157	Unspecified
mmu-mir-26a-5p	MIMAT0000533	Tspan2	70747	Sequencing	19536157	Unspecified
mmu-mir-26a-5p	MIMAT0000533	Slc35e2	320541	Sequencing	19536157	Unspecified
mmu-mir-27b-3p	MIMAT0000126	Smad4	17128	In situ hybridization//Luciferase assay//Microarray//Northern blot//qRT-PCR	19582816	Unspecified
mmu-mir-211-5p	MIMAT0000668	Tcf3	21423	Luciferase assay//Western blot	23658527	Unspecified
mmu-mir-26a-5p	MIMAT0000533	Mef2c	17260	Sequencing	19536157	Unspecified
mmu-mir-27b-3p	MIMAT0000126	Mef2c	17260	In situ hybridization//Luciferase assay//Microarray//qRT-PCR	20736237	Unspecified
mmu-mir-30d-5p	MIMAT0000515	Mesdc2	67943	HITS-CLIP	25083871	Unspecified
mmu-mir-21a-5p	MIMAT0000530	Reck	53614	Western blot	18508928	Unspecified
mmu-mir-21a-5p	MIMAT0000530	Reck	53614	qRT-PCR	21295561	Unspecified
mmu-mir-21a-5p	MIMAT0000530	Reck	53614	Western blot	18372920	Unspecified
mmu-mir-27b-3p	MIMAT0000126	Ttyh1	57776	HITS-CLIP	21258322	Unspecified
mmu-mir-484	MIMAT0003127	Rragd	52187	HITS-CLIP	21258322	Unspecified
mmu-mir-26a-5p	MIMAT0000533	Sema6a	20358	Sequencing	19536157	Unspecified
mmu-mir-26a-5p	MIMAT0000533	Nol4	319211	Sequencing	19536157	Unspecified
mmu-mir-335-3p	MIMAT0004704	Sstr1	20605	HITS-CLIP	23142080	Unspecified
mmu-mir-26a-5p	MIMAT0000533	Ralgps1	241308	Sequencing	19536157	Unspecified
mmu-mir-501-3p	MIMAT0003509	Tmc7	209760	HITS-CLIP	21258322	Unspecified
mmu-mir-21a-5p	MIMAT0000530	Pdcd4	18569	qRT-PCR	21295561	Unspecified
mmu-mir-26a-5p	MIMAT0000533	Tmf1	232286	Sequencing	19536157	Unspecified
mmu-mir-26a-5p	MIMAT0000533	Taok1	216965	Sequencing	19536157	Unspecified
mmu-mir-26a-5p	MIMAT0000533	Socs6	54607	Sequencing	19536157	Unspecified
mmu-mir-193b-3p	MIMAT0004859	Tmem245	242474	HITS-CLIP	21258322	Unspecified
mmu-mir-26a-5p	MIMAT0000533	Ubn1	170644	Sequencing	19536157	Unspecified
mmu-mir-27b-3p	MIMAT0000126	Wars2	70560	HITS-CLIP	23597149	Unspecified
mmu-mir-21a-5p	MIMAT0000530	Timp3	21859	qRT-PCR	23797704	Unspecified
mmu-mir-351-5p	MIMAT0000609	Tnf	21926	Immunohistochemistry//Luciferase assay//qRT-PCR	21247879	Unspecified
mmu-mir-26a-5p	MIMAT0000533	Trp53inp1	60599	Sequencing	19536157	Unspecified
mmu-mir-335-3p	MIMAT0004704	Sfrp1	20377	HITS-CLIP	23142080	Unspecified
mmu-mir-26a-5p	MIMAT0000533	Sapcd2	72080	Sequencing	19536157	Unspecified
mmu-mir-26a-5p	MIMAT0000533	Tab2	68652	Sequencing	19536157	Unspecified
mmu-mir-30d-5p	MIMAT0000515	Strip1	229707	HITS-CLIP	25083871	Unspecified
mmu-mir-21a-5p	MIMAT0000530	Pdcd4	18569	ELISA//Luciferase assay//QRTPCR//Western blot	25000828	Unspecified
mmu-mir-27b-3p	MIMAT0000126	Slco5a1	240726	HITS-CLIP	21258322	Unspecified
mmu-mir-26a-5p	MIMAT0000533	Tmem135	72759	Sequencing	19536157	Unspecified
mmu-mir-21a-5p	MIMAT0000530	Spry2	24064	Luciferase assay//Western blot//Reporter assay//Western blot//Other	18508928	Unspecified
mmu-mir-21a-5p	MIMAT0000530	Spry3	236576	Western blot	19147652	Unspecified
mmu-mir-21a-5p	MIMAT0000530	Spry3	236576	Western blot	18508928	Unspecified
mmu-mir-21a-5p	MIMAT0000530	Spry4	24066	qRT-PCR	19043405	Unspecified
mmu-mir-320-3p	MIMAT0000666	Spry4	24066	HITS-CLIP	25083871	Unspecified
mmu-mir-26a-5p	MIMAT0000533	Tmem43	74122	Sequencing	19536157	Unspecified
mmu-mir-27b-3p	MIMAT0000126	Tmem179	104885	HITS-CLIP	21258322	Unspecified
mmu-mir-30d-5p	MIMAT0000515	Zfp9	22750	HITS-CLIP	21258322	Unspecified
mmu-mir-26a-5p	MIMAT0000533	Rragc	54170	Sequencing	19536157	Unspecified
mmu-mir-103-3p	MIMAT0000546	Mtf1	17764	HITS-CLIP	25083871	Unspecified
mmu-mir-351-5p	MIMAT0000609	Mtf1	17764	HITS-CLIP	25083871	Unspecified
mmu-mir-26a-5p	MIMAT0000533	Slc7a1	11987	HITS-CLIP	21258322	Unspecified
mmu-mir-26a-5p	MIMAT0000533	Pcmt1	18537	Sequencing	19536157	Unspecified
mmu-mir-21a-5p	MIMAT0000530	Pdcd4	18569	Luciferase assay//Western blot	18372920	Unspecified
mmu-mir-26a-5p	MIMAT0000533	Ypel1	106369	Sequencing	19536157	Unspecified
mmu-mir-26a-5p	MIMAT0000533	Tnrc6a	233833	Sequencing	19536157	Unspecified
mmu-mir-27b-3p	MIMAT0000126	Slco5a1	240726	HITS-CLIP	23142080	Unspecified
mmu-mir-26a-5p	MIMAT0000533	Tnrc6c	217351	Sequencing	19536157	Unspecified
mmu-mir-26a-5p	MIMAT0000533	Otud1	71198	Sequencing	19536157	Unspecified
mmu-mir-26a-5p	MIMAT0000533	Xxylt1	268880	Sequencing	19536157	Unspecified
mmu-mir-30d-5p	MIMAT0000515	Wdr44	72404	HITS-CLIP	25083871	Unspecified
mmu-mir-26a-5p	MIMAT0000533	Zbtb9	474156	HITS-CLIP	21258322	Unspecified
mmu-mir-335-3p	MIMAT0004704	Rnf165	225743	HITS-CLIP	25083871	Unspecified
mmu-mir-30d-5p	MIMAT0000515	Tomm70a	28185	HITS-CLIP	25083871	Unspecified
mmu-mir-351-5p	MIMAT0000609	Tspan12	269831	HITS-CLIP	25083871	Unspecified
mmu-mir-21a-5p	MIMAT0000530	Pdcd4	18569	qRT-PCR	21273303	Unspecified
mmu-mir-21a-5p	MIMAT0000530	Tns1	21961	HITS-CLIP	23142080	Unspecified
mmu-mir-26a-5p	MIMAT0000533	Zranb2	53861	Sequencing	19536157	Unspecified
mmu-mir-26a-5p	MIMAT0000533	Sema6d	214968	Sequencing	19536157	Unspecified
mmu-mir-320-3p	MIMAT0000666	Zzz3	108946	HITS-CLIP	25083871	Unspecified
mmu-mir-26a-5p	MIMAT0000533	Zic2	22772	Sequencing	19536157	Unspecified
mmu-mir-26a-5p	MIMAT0000533	Synj1	104015	Sequencing	19536157	Unspecified
mmu-mir-26a-5p	MIMAT0000533	Thnsl1	208967	Sequencing	19536157	Unspecified
mmu-mir-26a-5p	MIMAT0000533	Srcin1	56013	Sequencing	19536157	Unspecified
mmu-mir-335-3p	MIMAT0004704	Zic2	22772	HITS-CLIP	23142080	Unspecified
mmu-mir-26a-5p	MIMAT0000533	Vps37a	52348	Sequencing	19536157	Unspecified
mmu-mir-26a-5p	MIMAT0000533	Wwtr1	97064	Sequencing	19536157	Unspecified
mmu-mir-26a-5p	MIMAT0000533	Tbc1d12	209478	Sequencing	19536157	Unspecified
mmu-mir-27b-3p	MIMAT0000126	Wars2	70560	HITS-CLIP	25083871	Unspecified
mmu-mir-335-3p	MIMAT0004704	Slc1a2	20511	HITS-CLIP	23142080	Unspecified
mmu-mir-30d-5p	MIMAT0000515	Pgr	18667	HITS-CLIP	25083871	Unspecified
mmu-mir-130b-3p	MIMAT0000387	Ubap2l	74383	HITS-CLIP	25083871	Unspecified
mmu-mir-26a-5p	MIMAT0000533	Tbr1	21375	Sequencing	19536157	Unspecified
mmu-mir-26a-5p	MIMAT0000533	Wdr92	103784	Sequencing	19536157	Unspecified
mmu-mir-26a-5p	MIMAT0000533	Zdbf2	73884	Sequencing	19536157	Unspecified
mmu-mir-211-5p	MIMAT0000668	Tcf4	21413	HITS-CLIP	25083871	Unspecified
mmu-mir-21a-5p	MIMAT0000530	Smad7	17131	Luciferase assay//Northern blot//QRTPCR//Immunoprecipitation	23784029	Unspecified
mmu-mir-26a-5p	MIMAT0000533	Ube2k	53323	Sequencing	19536157	Unspecified
mmu-mir-335-3p	MIMAT0004704	Sox11	20666	HITS-CLIP	23142080	Unspecified
mmu-mir-26a-5p	MIMAT0000533	Rhoq	104215	Sequencing	19536157	Unspecified
mmu-mir-320-3p	MIMAT0000666	Unc5c	22253	HITS-CLIP	25083871	Unspecified
mmu-mir-26a-5p	MIMAT0000533	Tmem184b	223693	Sequencing	19536157	Unspecified
mmu-mir-26a-5p	MIMAT0000533	Zkscan1	74570	Sequencing	19536157	Unspecified
mmu-mir-26a-5p	MIMAT0000533	Ppig	228005	Sequencing	19536157	Unspecified
mmu-mir-335-3p	MIMAT0004704	Zdhhc20	75965	HITS-CLIP	25083871	Unspecified
mmu-mir-26a-5p	MIMAT0000533	Sos1	20662	Sequencing	19536157	Unspecified
mmu-mir-26a-5p	MIMAT0000533	Stag1	20842	Sequencing	19536157	Unspecified
mmu-mir-26a-5p	MIMAT0000533	Slc38a2	67760	Sequencing	19536157	Unspecified
mmu-mir-335-3p	MIMAT0004704	Zfp568	243905	HITS-CLIP	25083871	Unspecified
mmu-mir-26a-5p	MIMAT0000533	Tob1	22057	Sequencing	19536157	Unspecified
mmu-mir-26a-5p	MIMAT0000533	Tmod2	50876	Sequencing	19536157	Unspecified
mmu-mir-365-3p	MIMAT0000711	Vldlr	22359	HITS-CLIP	21258322	Unspecified
mmu-mir-26a-5p	MIMAT0000533	Sh3pxd2b	268396	Sequencing	19536157	Unspecified
mmu-mir-26a-5p	MIMAT0000533	Zfp947	210853	Sequencing	19536157	Unspecified
mmu-mir-26a-5p	MIMAT0000533	Sgpp1	81535	Sequencing	19536157	Unspecified
mmu-mir-26a-5p	MIMAT0000533	Usp33	170822	Sequencing	19536157	Unspecified
mmu-mir-221-3p	MIMAT0000669	Xpo7	65246	HITS-CLIP	21258322	Unspecified
mmu-mir-335-3p	MIMAT0004704	Zeb1	21417	HITS-CLIP	23142080	Unspecified
mmu-mir-26a-5p	MIMAT0000533	Tmem164	209497	Sequencing	19536157	Unspecified
mmu-mir-26a-5p	MIMAT0000533	Pgr	18667	Sequencing	19536157	Unspecified
mmu-mir-144-3p	MIMAT0000156	Unc5c	22253	HITS-CLIP	21258322	Unspecified
mmu-mir-26a-5p	MIMAT0000533	Pgrmc2	70804	Sequencing	19536157	Unspecified
mmu-mir-335-3p	MIMAT0004704	Zfp516	329003	HITS-CLIP	23142080	Unspecified
mmu-mir-26a-5p	MIMAT0000533	Zmym4	67785	Sequencing	19536157	Unspecified
mmu-mir-27b-3p	MIMAT0000126	Smad5	17129	In situ hybridization//Luciferase assay//Microarray//Northern blot//qRT-PCR	19582816	Unspecified
mmu-mir-26a-5p	MIMAT0000533	Smad4	17128	Immunofluorescence//Luciferase assay//qRT-PCR//Western blot	24594795	Unspecified
mmu-mir-130b-3p	MIMAT0000387	Snx27	76742	HITS-CLIP	25083871	Unspecified
mmu-mir-335-3p	MIMAT0004704	Tmed5	73130	HITS-CLIP	25083871	Unspecified
mmu-mir-335-3p	MIMAT0004704	Tmem255a	245386	HITS-CLIP	23142080	Unspecified
mmu-mir-351-5p	MIMAT0000609	Siah2	20439	Immunohistochemistry//Luciferase assay//qRT-PCR	21247879	Unspecified
mmu-mir-144-3p	MIMAT0000156	Zbtb34	241311	HITS-CLIP	23597149	Unspecified
mmu-mir-26a-5p	MIMAT0000533	Zfp608	269023	Sequencing	19536157	Unspecified
mmu-mir-671-3p	MIMAT0004821	Pbx1	18514	HITS-CLIP	25083871	Unspecified
mmu-mir-26a-5p	MIMAT0000533	Sumf2	67902	HITS-CLIP	21258322	Unspecified
mmu-mir-26a-5p	MIMAT0000533	Txnrd3	232223	Sequencing	19536157	Unspecified
mmu-mir-27b-3p	MIMAT0000126	Smad3	17127	In situ hybridization//Luciferase assay//Microarray//Northern blot//qRT-PCR	19582816	Unspecified
mmu-mir-26a-5p	MIMAT0000533	Patz1	56218	Sequencing	19536157	Unspecified
mmu-mir-27b-3p	MIMAT0000126	Sox11	20666	HITS-CLIP	23142080	Unspecified
mmu-mir-26a-5p	MIMAT0000533	Zdhhc6	66980	Sequencing	19536157	Unspecified
mmu-mir-26a-5p	MIMAT0000533	Slc2a13	239606	Sequencing	19536157	Unspecified
mmu-mir-144-3p	MIMAT0000156	Zbtb34	241311	HITS-CLIP	25083871	Unspecified
mmu-mir-26a-5p	MIMAT0000533	Vbp1	22327	Sequencing	19536157	Unspecified
mmu-mir-26a-5p	MIMAT0000533	Ulk1	22241	Sequencing	19536157	Unspecified
mmu-let-7b-5p	MIMAT0000522	Meis2	17536	HITS-CLIP	23142080	Unspecified
mmu-let-7b-5p	MIMAT0000522	Nup214	227720	HITS-CLIP	21258322	Unspecified
mmu-let-7b-5p	MIMAT0000522	Cnih	12793	Sequencing	19536157	Unspecified
mmu-let-7b-5p	MIMAT0000522	ACVR1B	13610	Luciferase assay//qRT-PCR//Western blot	23152446	Unspecified
mmu-let-7b-5p	MIMAT0000522	Cts8	56094	HITS-CLIP	21258322	Unspecified
mmu-let-7b-5p	MIMAT0000522	Cts8	56094	HITS-CLIP	25083871	Unspecified
mmu-let-7b-5p	MIMAT0000522	Acn9	66087	Sequencing	19536157	Unspecified
mmu-let-7b-5p	MIMAT0000522	Armc2	213402	HITS-CLIP	21258322	Unspecified
mmu-let-7b-5p	MIMAT0000522	Armc2	213402	HITS-CLIP	23597149	Unspecified
mmu-let-7b-5p	MIMAT0000522	Lins	72635	HITS-CLIP	25083871	Unspecified
mmu-let-7b-5p	MIMAT0000522	Zfp444	72667	HITS-CLIP	21258322	Unspecified
mmu-let-7b-5p	MIMAT0000522	Tug1	103775	Sequencing	19536157	Unspecified
mmu-let-7b-5p	MIMAT0000522	Tnfrsf26	244237	HITS-CLIP	21258322	Unspecified
mmu-let-7b-5p	MIMAT0000522	Mup17	100039089	HITS-CLIP	23597149	Unspecified
mmu-let-7b-5p	MIMAT0000522	Mup17	100048885	HITS-CLIP	23597149	Unspecified
mmu-let-7b-5p	MIMAT0000522	Mup17	100039206	HITS-CLIP	23597149	Unspecified
mmu-let-7b-5p	MIMAT0000522	Mup11	665622	HITS-CLIP	23597149	Unspecified
mmu-let-7b-5p	MIMAT0000522	1600012H06Rik	67912	Sequencing	19536157	Unspecified
mmu-let-7b-5p	MIMAT0000522	1700017B05Rik	74211	Sequencing	19536157	Unspecified
mmu-let-7b-5p	MIMAT0000522	1700052N19Rik	73419	Sequencing	19536157	Unspecified
mmu-let-7b-5p	MIMAT0000522	2700081O15Rik	108899	Sequencing	19536157	Unspecified
mmu-let-7b-5p	MIMAT0000522	2700089E24Rik	381820	Sequencing	19536157	Unspecified
mmu-let-7b-5p	MIMAT0000522	4931406C07Rik	70984	Sequencing	19536157	Unspecified
mmu-let-7b-5p	MIMAT0000522	4931428F04Rik	74356	Sequencing	19536157	Unspecified
mmu-let-7b-5p	MIMAT0000522	4933411K20Rik	66756	Sequencing	19536157	Unspecified
mmu-let-7b-5p	MIMAT0000522	Abcc5	27416	Sequencing	19536157	Unspecified
mmu-let-7b-5p	MIMAT0000522	Abcg1	11307	Sequencing	19536157	Unspecified
mmu-let-7b-5p	MIMAT0000522	Apbb3	225372	Sequencing	19536157	Unspecified
mmu-let-7b-5p	MIMAT0000522	Csnk2a1	12995	Sequencing	19536157	Unspecified
mmu-let-7b-5p	MIMAT0000522	Actg1	11465	Reporter assay	15131085	Unspecified
mmu-let-7b-5p	MIMAT0000522	Acvr1b	11479	Sequencing	19536157	Unspecified
mmu-let-7b-5p	MIMAT0000522	Adamts15	235130	Sequencing	19536157	Unspecified
mmu-let-7b-5p	MIMAT0000522	Adipor2	68465	Sequencing	19536157	Unspecified
mmu-let-7b-5p	MIMAT0000522	Nf2	18016	HITS-CLIP	23597149	Unspecified
mmu-let-7b-5p	MIMAT0000522	Adra2a	11551	Sequencing	19536157	Unspecified
mmu-let-7b-5p	MIMAT0000522	Agap1	347722	Sequencing	19536157	Unspecified
mmu-let-7b-5p	MIMAT0000522	Ago3	214150	Sequencing	19536157	Unspecified
mmu-let-7b-5p	MIMAT0000522	D630045J12Rik	330286	Sequencing	19536157	Unspecified
mmu-let-7b-5p	MIMAT0000522	AI464131	329828	Sequencing	19536157	Unspecified
mmu-let-7b-5p	MIMAT0000522	Ddn	13199	Sequencing	19536157	Unspecified
mmu-let-7b-5p	MIMAT0000522	Akt1	11651	Sequencing	19536157	Unspecified
mmu-let-7b-5p	MIMAT0000522	Nr6a1	14536	Sequencing	19536157	Unspecified
mmu-let-7b-5p	MIMAT0000522	Igdcc3	19289	Sequencing	19536157	Unspecified
mmu-let-7b-5p	MIMAT0000522	Igdcc4	56741	Sequencing	19536157	Unspecified
mmu-let-7b-5p	MIMAT0000522	Ankrd52	237615	Sequencing	19536157	Unspecified
mmu-let-7b-5p	MIMAT0000522	Dlc1	50768	Sequencing	19536157	Unspecified
mmu-let-7b-5p	MIMAT0000522	Apba1	319924	Sequencing	19536157	Unspecified
mmu-let-7b-5p	MIMAT0000522	Apc2	23805	HITS-CLIP	25083871	Unspecified
mmu-let-7b-5p	MIMAT0000522	Apc2	23805	HITS-CLIP	23142080	Unspecified
mmu-let-7b-5p	MIMAT0000522	Apc2	23805	HITS-CLIP	21258322	Unspecified
mmu-let-7b-5p	MIMAT0000522	Dnajc27	217378	Sequencing	19536157	Unspecified
mmu-let-7b-5p	MIMAT0000522	Dnm3	103967	Sequencing	19536157	Unspecified
mmu-let-7b-5p	MIMAT0000522	Arc	11838	Sequencing	19536157	Unspecified
mmu-let-7b-5p	MIMAT0000522	Arhgap1	228359	Sequencing	19536157	Unspecified
mmu-let-7b-5p	MIMAT0000522	Dusp1	19252	Sequencing	19536157	Unspecified
mmu-let-7b-5p	MIMAT0000522	Arid3b	56380	Sequencing	19536157	Unspecified
mmu-let-7b-5p	MIMAT0000522	Arl5a	75423	Sequencing	19536157	Unspecified
mmu-let-7b-5p	MIMAT0000522	Itga4	16401	Sequencing	19536157	Unspecified
mmu-let-7b-5p	MIMAT0000522	Arpp19	59046	Sequencing	19536157	Unspecified
mmu-let-7b-5p	MIMAT0000522	Arpp21	74100	Sequencing	19536157	Unspecified
mmu-let-7b-5p	MIMAT0000522	Arrdc3	105171	Sequencing	19536157	Unspecified
mmu-let-7b-5p	MIMAT0000522	Atp2a2	11938	Sequencing	19536157	Unspecified
mmu-let-7b-5p	MIMAT0000522	Atp2b2	11941	HITS-CLIP	21258322	Unspecified
mmu-let-7b-5p	MIMAT0000522	Atp2b2	11941	Sequencing	19536157	Unspecified
mmu-let-7b-5p	MIMAT0000522	Atp6v1b2	11966	Sequencing	19536157	Unspecified
mmu-let-7b-5p	MIMAT0000522	Epb4.1l1	13821	Sequencing	19536157	Unspecified
mmu-let-7b-5p	MIMAT0000522	Epb4.1l5	226352	Sequencing	19536157	Unspecified
mmu-let-7b-5p	MIMAT0000522	Kifc2	16581	Sequencing	19536157	Unspecified
mmu-let-7b-5p	MIMAT0000522	Slc8a2	110891	Sequencing	19536157	Unspecified
mmu-let-7b-5p	MIMAT0000522	Epha4	13838	Sequencing	19536157	Unspecified
mmu-let-7b-5p	MIMAT0000522	Bach1	12013	Sequencing	19536157	Unspecified
mmu-let-7b-5p	MIMAT0000522	Bahcc1	268515	Sequencing	19536157	Unspecified
mmu-let-7b-5p	MIMAT0000522	Kpna1	16646	Sequencing	19536157	Unspecified
mmu-let-7b-5p	MIMAT0000522	Esam	69524	Sequencing	19536157	Unspecified
mmu-let-7b-5p	MIMAT0000522	Bcl7c	12055	Sequencing	19536157	Unspecified
mmu-let-7b-5p	MIMAT0000522	Bmpr1a	12166	Sequencing	19536157	Unspecified
mmu-let-7b-5p	MIMAT0000522	Braf	109880	Sequencing	19536157	Unspecified
mmu-let-7b-5p	MIMAT0000522	Bsg	12215	Sequencing	19536157	Unspecified
mmu-let-7b-5p	MIMAT0000522	Bsg	12215	Luciferase assay//Western blot	21087605	Unspecified
mmu-let-7b-5p	MIMAT0000522	Lnp	69605	Sequencing	19536157	Unspecified
mmu-let-7b-5p	MIMAT0000522	Btbd3	228662	Sequencing	19536157	Unspecified
mmu-let-7b-5p	MIMAT0000522	Cacna1e	12290	Sequencing	19536157	Unspecified
mmu-let-7b-5p	MIMAT0000522	Cadm2	239857	Sequencing	19536157	Unspecified
mmu-let-7b-5p	MIMAT0000522	Ppme1	72590	Sequencing	19536157	Unspecified
mmu-let-7b-5p	MIMAT0000522	Cald1	109624	Sequencing	19536157	Unspecified
mmu-let-7b-5p	MIMAT0000522	Ppp3r1	19058	Sequencing	19536157	Unspecified
mmu-let-7b-5p	MIMAT0000522	Capns1	12336	Sequencing	19536157	Unspecified
mmu-let-7b-5p	MIMAT0000522	Car2	12349	Sequencing	19536157	Unspecified
mmu-let-7b-5p	MIMAT0000522	Brinp1	56710	Sequencing	19536157	Unspecified
mmu-let-7b-5p	MIMAT0000522	Cat	12359	Sequencing	19536157	Unspecified
mmu-let-7b-5p	MIMAT0000522	Cbx5	12419	Sequencing	19536157	Unspecified
mmu-let-7b-5p	MIMAT0000522	Fmn2	54418	Sequencing	19536157	Unspecified
mmu-let-7b-5p	MIMAT0000522	Ccdc127	67433	Sequencing	19536157	Unspecified
mmu-let-7b-5p	MIMAT0000522	Fndc3a	319448	Sequencing	19536157	Unspecified
mmu-let-7b-5p	MIMAT0000522	Fnip1	216742	Sequencing	19536157	Unspecified
mmu-let-7b-5p	MIMAT0000522	Fnip2	329679	Sequencing	19536157	Unspecified
mmu-let-7b-5p	MIMAT0000522	Map4k3	225028	Sequencing	19536157	Unspecified
mmu-let-7b-5p	MIMAT0000522	Ccnd1	12443	Sequencing	19536157	Unspecified
mmu-let-7b-5p	MIMAT0000522	Mar-09	216438	Sequencing	19536157	Unspecified
mmu-let-7b-5p	MIMAT0000522	Fras1	231470	Sequencing	19536157	Unspecified
mmu-let-7b-5p	MIMAT0000522	Mast2	17776	Sequencing	19536157	Unspecified
mmu-let-7b-5p	MIMAT0000522	Ctsb	13030	Sequencing	19536157	Unspecified
mmu-let-7b-5p	MIMAT0000522	Cd164	53599	Sequencing	19536157	Unspecified
mmu-let-7b-5p	MIMAT0000522	Frmd5	228564	Sequencing	19536157	Unspecified
mmu-let-7b-5p	MIMAT0000522	Hdx	245596	Sequencing	19536157	Unspecified
mmu-let-7b-5p	MIMAT0000522	Tbc1d24	18209	Sequencing	19536157	Unspecified
mmu-let-7b-5p	MIMAT0000522	Cdr2l	237988	Sequencing	19536157	Unspecified
mmu-let-7b-5p	MIMAT0000522	Celf5	319586	Sequencing	19536157	Unspecified
mmu-let-7b-5p	MIMAT0000522	Cep120	225523	Sequencing	19536157	Unspecified
mmu-let-7b-5p	MIMAT0000522	Gga3	260302	Sequencing	19536157	Unspecified
mmu-let-7b-5p	MIMAT0000522	Chd3	216848	Sequencing	19536157	Unspecified
mmu-let-7b-5p	MIMAT0000522	Chd7	320790	Sequencing	19536157	Unspecified
mmu-let-7b-5p	MIMAT0000522	Chd9	109151	Sequencing	19536157	Unspecified
mmu-let-7b-5p	MIMAT0000522	Rbm33	381626	Sequencing	19536157	Unspecified
mmu-let-7b-5p	MIMAT0000522	Cldn12	64945	Sequencing	19536157	Unspecified
mmu-let-7b-5p	MIMAT0000522	Dnajc1	13418	Sequencing	19536157	Unspecified
mmu-let-7b-5p	MIMAT0000522	Msi2	76626	Sequencing	19536157	Unspecified
mmu-let-7b-5p	MIMAT0000522	Msi2	76626	HITS-CLIP	25083871	Unspecified
mmu-let-7b-5p	MIMAT0000522	Cnih4	98417	Sequencing	19536157	Unspecified
mmu-let-7b-5p	MIMAT0000522	Cnr1	12801	Sequencing	19536157	Unspecified
mmu-let-7b-5p	MIMAT0000522	Cntn2	21367	Sequencing	19536157	Unspecified
mmu-let-7b-5p	MIMAT0000522	Col4a2	12827	Sequencing	19536157	Unspecified
mmu-let-7b-5p	MIMAT0000522	Gpcpd1	74182	Sequencing	19536157	Unspecified
mmu-let-7b-5p	MIMAT0000522	Mycbp	56309	Sequencing	19536157	Unspecified
mmu-let-7b-5p	MIMAT0000522	Cpeb2	231207	Sequencing	19536157	Unspecified
mmu-let-7b-5p	MIMAT0000522	Cpeb4	67579	Sequencing	19536157	Unspecified
mmu-let-7b-5p	MIMAT0000522	Gramd1b	235283	Sequencing	19536157	Unspecified
mmu-let-7b-5p	MIMAT0000522	Greb1l	381157	Sequencing	19536157	Unspecified
mmu-let-7b-5p	MIMAT0000522	Gria3	53623	Sequencing	19536157	Unspecified
mmu-let-7b-5p	MIMAT0000522	Crem	12916	Sequencing	19536157	Unspecified
mmu-let-7b-5p	MIMAT0000522	Crk	12928	Sequencing	19536157	Unspecified
mmu-let-7b-5p	MIMAT0000522	Csrnp2	207785	Sequencing	19536157	Unspecified
mmu-let-7b-5p	MIMAT0000522	Gxylt1	223827	Sequencing	19536157	Unspecified
mmu-let-7b-5p	MIMAT0000522	Ndst3	83398	Sequencing	19536157	Unspecified
mmu-let-7b-5p	MIMAT0000522	Hdgfrp3	29877	Sequencing	19536157	Unspecified
mmu-let-7b-5p	MIMAT0000522	Nf2	18016	Sequencing	19536157	Unspecified
mmu-let-7b-5p	MIMAT0000522	Nf2	18016	HITS-CLIP	25083871	Unspecified
mmu-let-7b-5p	MIMAT0000522	Hic2	58180	Sequencing	19536157	Unspecified
mmu-let-7b-5p	MIMAT0000522	Nfxl1	100978	Sequencing	19536157	Unspecified
mmu-let-7b-5p	MIMAT0000522	Ercc6	319955	Sequencing	19536157	Unspecified
mmu-let-7b-5p	MIMAT0000522	Homer1	26556	Sequencing	19536157	Unspecified
mmu-let-7b-5p	MIMAT0000522	Pigw	70325	Sequencing	19536157	Unspecified
mmu-let-7b-5p	MIMAT0000522	Sema4f	20355	Sequencing	19536157	Unspecified
mmu-let-7b-5p	MIMAT0000522	Nova1	664883	Sequencing	19536157	Unspecified
mmu-let-7b-5p	MIMAT0000522	Ddx10	77591	Sequencing	19536157	Unspecified
mmu-let-7b-5p	MIMAT0000522	Ifnar1	15975	HITS-CLIP	21258322	Unspecified
mmu-let-7b-5p	MIMAT0000522	Dip2b	239667	Sequencing	19536157	Unspecified
mmu-let-7b-5p	MIMAT0000522	Ikbkg	16151	Sequencing	19536157	Unspecified
mmu-let-7b-5p	MIMAT0000522	Usp22	216825	Sequencing	19536157	Unspecified
mmu-let-7b-5p	MIMAT0000522	Dmd	13405	Sequencing	19536157	Unspecified
mmu-let-7b-5p	MIMAT0000522	Usp47	74996	Sequencing	19536157	Unspecified
mmu-let-7b-5p	MIMAT0000522	Lpgat1	226856	Sequencing	19536157	Unspecified
mmu-let-7b-5p	MIMAT0000522	Dnhd1	77505	Sequencing	19536157	Unspecified
mmu-let-7b-5p	MIMAT0000522	Donson	60364	Sequencing	19536157	Unspecified
mmu-let-7b-5p	MIMAT0000522	Dusp6	67603	Sequencing	19536157	Unspecified
mmu-let-7b-5p	MIMAT0000522	Dync1i2	13427	Sequencing	19536157	Unspecified
mmu-let-7b-5p	MIMAT0000522	Slc22a23	73102	Sequencing	19536157	Unspecified
mmu-let-7b-5p	MIMAT0000522	Slc23a2	54338	Sequencing	19536157	Unspecified
mmu-let-7b-5p	MIMAT0000522	E2f3	13557	Sequencing	19536157	Unspecified
mmu-let-7b-5p	MIMAT0000522	Itsn2	20403	Sequencing	19536157	Unspecified
mmu-let-7b-5p	MIMAT0000522	Eea1	216238	Sequencing	19536157	Unspecified
mmu-let-7b-5p	MIMAT0000522	Wnk1	232341	Sequencing	19536157	Unspecified
mmu-let-7b-5p	MIMAT0000522	Jph4	319984	Sequencing	19536157	Unspecified
mmu-let-7b-5p	MIMAT0000522	Egln2	112406	Sequencing	19536157	Unspecified
mmu-let-7b-5p	MIMAT0000522	Kcna1	16485	Sequencing	19536157	Unspecified
mmu-let-7b-5p	MIMAT0000522	Kcnc1	16502	Sequencing	19536157	Unspecified
mmu-let-7b-5p	MIMAT0000522	Eif2ak3	13666	Sequencing	19536157	Unspecified
mmu-let-7b-5p	MIMAT0000522	Kcnc2	268345	Sequencing	19536157	Unspecified
mmu-let-7b-5p	MIMAT0000522	Eif4ebp2	13688	Sequencing	19536157	Unspecified
mmu-let-7b-5p	MIMAT0000522	Eif4g2	13690	Sequencing	19536157	Unspecified
mmu-let-7b-5p	MIMAT0000522	Elp2	58523	Sequencing	19536157	Unspecified
mmu-let-7b-5p	MIMAT0000522	Kctd12b	207474	Sequencing	19536157	Unspecified
mmu-let-7b-5p	MIMAT0000522	Kctd21	622320	Sequencing	19536157	Unspecified
mmu-let-7b-5p	MIMAT0000522	Kctd7	212919	Sequencing	19536157	Unspecified
mmu-let-7b-5p	MIMAT0000522	Khsrp	16549	Sequencing	19536157	Unspecified
mmu-let-7b-5p	MIMAT0000522	Slc9a2	226999	Sequencing	19536157	Unspecified
mmu-let-7b-5p	MIMAT0000522	Ephb3	13845	Sequencing	19536157	Unspecified
mmu-let-7b-5p	MIMAT0000522	Mex3a	72640	Sequencing	19536157	Unspecified
mmu-let-7b-5p	MIMAT0000522	Smg1	233789	Sequencing	19536157	Unspecified
mmu-let-7b-5p	MIMAT0000522	Pigs	276846	Sequencing	19536157	Unspecified
mmu-let-7b-5p	MIMAT0000522	Pik3ip1	216505	Sequencing	19536157	Unspecified
mmu-let-7b-5p	MIMAT0000522	Lcor	212391	Sequencing	19536157	Unspecified
mmu-let-7b-5p	MIMAT0000522	Lfng	16848	Sequencing	19536157	Unspecified
mmu-let-7b-5p	MIMAT0000522	Sowaha	237761	Sequencing	19536157	Unspecified
mmu-let-7b-5p	MIMAT0000522	Fam118a	73225	Sequencing	19536157	Unspecified
mmu-let-7b-5p	MIMAT0000522	Fam135a	68187	Sequencing	19536157	Unspecified
mmu-let-7b-5p	MIMAT0000522	Limd1	29806	Sequencing	19536157	Unspecified
mmu-let-7b-5p	MIMAT0000522	Fam171a1	269233	Sequencing	19536157	Unspecified
mmu-let-7b-5p	MIMAT0000522	Fam175b	109359	Sequencing	19536157	Unspecified
mmu-let-7b-5p	MIMAT0000522	Rdh10	98711	Sequencing	19536157	Unspecified
mmu-let-7b-5p	MIMAT0000522	Zfp664	269704	Sequencing	19536157	Unspecified
mmu-let-7b-5p	MIMAT0000522	Reep4	72549	Sequencing	19536157	Unspecified
mmu-let-7b-5p	MIMAT0000522	Farp1	223254	Sequencing	19536157	Unspecified
mmu-let-7b-5p	MIMAT0000522	Fbxl14	101358	HITS-CLIP	25083871	Unspecified
mmu-let-7b-5p	MIMAT0000522	Stat3	20848	Sequencing	19536157	Unspecified
mmu-let-7b-5p	MIMAT0000522	Lsamp	268890	Sequencing	19536157	Unspecified
mmu-let-7b-5p	MIMAT0000522	Prickle1	106042	Sequencing	19536157	Unspecified
mmu-let-7b-5p	MIMAT0000522	Gpr63	81006	Sequencing	19536157	Unspecified
mmu-let-7b-5p	MIMAT0000522	Fgd4	224014	Sequencing	19536157	Unspecified
mmu-let-7b-5p	MIMAT0000522	Flna	192176	Sequencing	19536157	Unspecified
mmu-let-7b-5p	MIMAT0000522	Flywch1	224613	Sequencing	19536157	Unspecified
mmu-let-7b-5p	MIMAT0000522	Syt5	53420	Sequencing	19536157	Unspecified
mmu-let-7b-5p	MIMAT0000522	Ptgds	19215	Sequencing	19536157	Unspecified
mmu-let-7b-5p	MIMAT0000522	Slc4a8	59033	Sequencing	19536157	Unspecified
mmu-let-7b-5p	MIMAT0000522	Pdgfrb	18596	Sequencing	19536157	Unspecified
mmu-let-7b-5p	MIMAT0000522	Tbc1d14	102641289	Sequencing	19536157	Unspecified
mmu-let-7b-5p	MIMAT0000522	Tbc1d24	224617	Sequencing	19536157	Unspecified
mmu-let-7b-5p	MIMAT0000522	Fut9	14348	Sequencing	19536157	Unspecified
mmu-let-7b-5p	MIMAT0000522	Pxdn	69675	Sequencing	19536157	Unspecified
mmu-let-7b-5p	MIMAT0000522	Gabra6	14399	Sequencing	19536157	Unspecified
mmu-let-7b-5p	MIMAT0000522	Gabrb2	14401	Sequencing	19536157	Unspecified
mmu-let-7b-5p	MIMAT0000522	Gad1	14415	Sequencing	19536157	Unspecified
mmu-let-7b-5p	MIMAT0000522	Rab11fip4	268451	Sequencing	19536157	Unspecified
mmu-let-7b-5p	MIMAT0000522	Knop1	66356	Sequencing	19536157	Unspecified
mmu-let-7b-5p	MIMAT0000522	Sec14l1	74136	Sequencing	19536157	Unspecified
mmu-let-7b-5p	MIMAT0000522	Gba2	230101	Sequencing	19536157	Unspecified
mmu-let-7b-5p	MIMAT0000522	Tgfbr3	21814	Sequencing	19536157	Unspecified
mmu-let-7b-5p	MIMAT0000522	Mnt	17428	Sequencing	19536157	Unspecified
mmu-let-7b-5p	MIMAT0000522	Nrp2	18187	Sequencing	19536157	Unspecified
mmu-let-7b-5p	MIMAT0000522	Gnal	14680	Sequencing	19536157	Unspecified
mmu-let-7b-5p	MIMAT0000522	Mtf2	17765	Sequencing	19536157	Unspecified
mmu-let-7b-5p	MIMAT0000522	Gnl3l	237107	HITS-CLIP	25083871	Unspecified
mmu-let-7b-5p	MIMAT0000522	Gnl3l	237107	HITS-CLIP	21258322	Unspecified
mmu-let-7b-5p	MIMAT0000522	Gns	75612	Sequencing	19536157	Unspecified
mmu-let-7b-5p	MIMAT0000522	Gpr137	107173	Sequencing	19536157	Unspecified
mmu-let-7b-5p	MIMAT0000522	Rnf213	672511	Sequencing	19536157	Unspecified
mmu-let-7b-5p	MIMAT0000522	Rnf5	54197	Sequencing	19536157	Unspecified
mmu-let-7b-5p	MIMAT0000522	Naa40	70999	Sequencing	19536157	Unspecified
mmu-let-7b-5p	MIMAT0000522	Gria2	14800	Sequencing	19536157	Unspecified
mmu-let-7b-5p	MIMAT0000522	Grik2	14806	Sequencing	19536157	Unspecified
mmu-let-7b-5p	MIMAT0000522	Rpia	19895	Reporter assay	15131085	Unspecified
mmu-let-7b-5p	MIMAT0000522	Gtf3c2	71752	Sequencing	19536157	Unspecified
mmu-let-7b-5p	MIMAT0000522	Sned1	208777	Sequencing	19536157	Unspecified
mmu-let-7b-5p	MIMAT0000522	Ncor1	20185	Sequencing	19536157	Unspecified
mmu-let-7b-5p	MIMAT0000522	Slc4a7	218756	Sequencing	19536157	Unspecified
mmu-let-7b-5p	MIMAT0000522	Scara3	219151	Sequencing	19536157	Unspecified
mmu-let-7b-5p	MIMAT0000522	Ttc14	67120	Sequencing	19536157	Unspecified
mmu-let-7b-5p	MIMAT0000522	Scn8a	20273	Sequencing	19536157	Unspecified
mmu-let-7b-5p	MIMAT0000522	Tub	22141	Sequencing	19536157	Unspecified
mmu-let-7b-5p	MIMAT0000522	Hoxb4	15412	Sequencing	19536157	Unspecified
mmu-let-7b-5p	MIMAT0000522	Sema4g	26456	Sequencing	19536157	Unspecified
mmu-let-7b-5p	MIMAT0000522	Hr	15460	Sequencing	19536157	Unspecified
mmu-let-7b-5p	MIMAT0000522	Nol8	70930	Sequencing	19536157	Unspecified
mmu-let-7b-5p	MIMAT0000522	Nr2e1	21907	Reporter assay//Western blot//qRT-PCR	20133835	Unspecified
mmu-let-7b-5p	MIMAT0000522	Vsnl1	26950	Sequencing	19536157	Unspecified
mmu-let-7b-5p	MIMAT0000522	Nras	18176	Sequencing	19536157	Unspecified
mmu-let-7b-5p	MIMAT0000522	Sfmbt1	54650	Sequencing	19536157	Unspecified
mmu-let-7b-5p	MIMAT0000522	Igf1r	16001	Sequencing	19536157	Unspecified
mmu-let-7b-5p	MIMAT0000522	Sptbn2	20743	Sequencing	19536157	Unspecified
mmu-let-7b-5p	MIMAT0000522	Usp32	237898	Sequencing	19536157	Unspecified
mmu-let-7b-5p	MIMAT0000522	Nup35	69482	Sequencing	19536157	Unspecified
mmu-let-7b-5p	MIMAT0000522	Srgap3	259302	Sequencing	19536157	Unspecified
mmu-let-7b-5p	MIMAT0000522	Piga	18700	Sequencing	19536157	Unspecified
mmu-let-7b-5p	MIMAT0000522	Zfp740	68744	Sequencing	19536157	Unspecified
mmu-let-7b-5p	MIMAT0000522	Ppargc1b	170826	Sequencing	19536157	Unspecified
mmu-let-7b-5p	MIMAT0000522	Msra	110265	Sequencing	19536157	Unspecified
mmu-let-7b-5p	MIMAT0000522	Skil	20482	Sequencing	19536157	Unspecified
mmu-let-7b-5p	MIMAT0000522	Slc15a2	57738	Sequencing	19536157	Unspecified
mmu-let-7b-5p	MIMAT0000522	Pqlc2	212555	Sequencing	19536157	Unspecified
mmu-let-7b-5p	MIMAT0000522	Otud5	54644	Sequencing	19536157	Unspecified
mmu-let-7b-5p	MIMAT0000522	Slc22a6	18399	Sequencing	19536157	Unspecified
mmu-let-7b-5p	MIMAT0000522	Slc25a23	66972	Sequencing	19536157	Unspecified
mmu-let-7b-5p	MIMAT0000522	Slc25a4	11739	Sequencing	19536157	Unspecified
mmu-let-7b-5p	MIMAT0000522	Jam2	67374	Sequencing	19536157	Unspecified
mmu-let-7b-5p	MIMAT0000522	Slc29a3	71279	Sequencing	19536157	Unspecified
mmu-let-7b-5p	MIMAT0000522	Prrc2c	226562	Sequencing	19536157	Unspecified
mmu-let-7b-5p	MIMAT0000522	Slc2a6	227659	Sequencing	19536157	Unspecified
mmu-let-7b-5p	MIMAT0000522	Slc35a4	67843	Sequencing	19536157	Unspecified
mmu-let-7b-5p	MIMAT0000522	Pbrm1	66923	Sequencing	19536157	Unspecified
mmu-let-7b-5p	MIMAT0000522	Lrig2	269473	Sequencing	19536157	Unspecified
mmu-let-7b-5p	MIMAT0000522	Kcnj10	16513	Sequencing	19536157	Unspecified
mmu-let-7b-5p	MIMAT0000522	Pcgf3	69587	Sequencing	19536157	Unspecified
mmu-let-7b-5p	MIMAT0000522	Kif1a	16560	Sequencing	19536157	Unspecified
mmu-let-7b-5p	MIMAT0000522	Pld3	18807	Sequencing	19536157	Unspecified
mmu-let-7b-5p	MIMAT0000522	Kif21b	16565	Sequencing	19536157	Unspecified
mmu-let-7b-5p	MIMAT0000522	Snx5	69178	Sequencing	19536157	Unspecified
mmu-let-7b-5p	MIMAT0000522	Klf8	245671	Sequencing	19536157	Unspecified
mmu-let-7b-5p	MIMAT0000522	Syncrip	56403	Sequencing	19536157	Unspecified
mmu-let-7b-5p	MIMAT0000522	Smcr8	237782	Sequencing	19536157	Unspecified
mmu-let-7b-5p	MIMAT0000522	Zfp12	231866	Sequencing	19536157	Unspecified
mmu-let-7b-5p	MIMAT0000522	Tgfbr1	21812	Sequencing	19536157	Unspecified
mmu-let-7b-5p	MIMAT0000522	Snx30	209131	Sequencing	19536157	Unspecified
mmu-let-7b-5p	MIMAT0000522	Thrsp	21835	Sequencing	19536157	Unspecified
mmu-let-7b-5p	MIMAT0000522	Stat2	20847	Sequencing	19536157	Unspecified
mmu-let-7b-5p	MIMAT0000522	Stk35	67333	Sequencing	19536157	Unspecified
mmu-let-7b-5p	MIMAT0000522	Ubxn4	67812	Sequencing	19536157	Unspecified
mmu-let-7b-5p	MIMAT0000522	Srcin1	56013	Sequencing	19536157	Unspecified
mmu-let-7b-5p	MIMAT0000522	Srek1	218543	Sequencing	19536157	Unspecified
mmu-let-7b-5p	MIMAT0000522	Tmem2	83921	Sequencing	19536157	Unspecified
mmu-let-7b-5p	MIMAT0000522	Ylpm1	56531	Sequencing	19536157	Unspecified
mmu-let-7b-5p	MIMAT0000522	Tram1l1	229801	Sequencing	19536157	Unspecified
mmu-let-7b-5p	MIMAT0000522	Psd3	234353	Sequencing	19536157	Unspecified
mmu-let-7b-5p	MIMAT0000522	Ssh1	231637	Sequencing	19536157	Unspecified
mmu-let-7b-5p	MIMAT0000522	Ppm1e	320472	Sequencing	19536157	Unspecified
mmu-let-7b-5p	MIMAT0000522	Tor1aip2	240832	Sequencing	19536157	Unspecified
mmu-let-7b-5p	MIMAT0000522	Tmem194	210035	Sequencing	19536157	Unspecified
mmu-let-7b-5p	MIMAT0000522	Slc20a1	20515	Sequencing	19536157	Unspecified
mmu-let-7b-5p	MIMAT0000522	Stx17	67727	Sequencing	19536157	Unspecified
mmu-let-7b-5p	MIMAT0000522	Zkscan2	210162	Sequencing	19536157	Unspecified
mmu-let-7b-5p	MIMAT0000522	Stx3	20908	Sequencing	19536157	Unspecified
mmu-let-7b-5p	MIMAT0000522	Thbs1	21825	Sequencing	19536157	Unspecified
mmu-let-7b-5p	MIMAT0000522	Rock2	19878	Sequencing	19536157	Unspecified
mmu-let-7b-5p	MIMAT0000522	Maneal	215090	Sequencing	19536157	Unspecified
mmu-let-7b-5p	MIMAT0000522	Rnf167	70510	Sequencing	19536157	Unspecified
mmu-let-7b-5p	MIMAT0000522	Psme4	103554	Sequencing	19536157	Unspecified
mmu-let-7b-5p	MIMAT0000522	Prdm1	12142	Sequencing	19536157	Unspecified
mmu-let-7b-5p	MIMAT0000522	Tbc1d14	100855	Sequencing	19536157	Unspecified
mmu-let-7b-5p	MIMAT0000522	Ptprd	19266	Sequencing	19536157	Unspecified
mmu-let-7b-5p	MIMAT0000522	Zfp641	239652	Sequencing	19536157	Unspecified
mmu-let-7b-5p	MIMAT0000522	Pgrmc1	53328	Sequencing	19536157	Unspecified
mmu-let-7b-5p	MIMAT0000522	Zfp644	52397	Sequencing	19536157	Unspecified
mmu-let-7b-5p	MIMAT0000522	Mtpn	14489	GFP reporter assay//Luciferase assay//Western blot//Reporter assay//Other	15806104	Unspecified
mmu-let-7b-5p	MIMAT0000522	Tgs1	116940	Sequencing	19536157	Unspecified
mmu-let-7b-5p	MIMAT0000522	Tmem214	68796	Sequencing	19536157	Unspecified
mmu-let-7b-5p	MIMAT0000522	Syt11	229521	Sequencing	19536157	Unspecified
mmu-let-7b-5p	MIMAT0000522	Zfp248	72720	Sequencing	19536157	Unspecified
mmu-let-7b-5p	MIMAT0000522	Slc24a2	76376	Sequencing	19536157	Unspecified
mmu-let-7b-5p	MIMAT0000522	Serf2	378702	Sequencing	19536157	Unspecified
mmu-let-7b-5p	MIMAT0000522	Tmed5	73130	Sequencing	19536157	Unspecified
mmu-let-7b-5p	MIMAT0000522	Zfp354b	27274	Sequencing	19536157	Unspecified
mmu-let-7b-5p	MIMAT0000522	Zfp462	242466	Sequencing	19536157	Unspecified
mmu-let-7b-5p	MIMAT0000522	Zfp318	57908	Sequencing	19536157	Unspecified
mmu-let-7b-5p	MIMAT0000522	Rnf44	105239	Sequencing	19536157	Unspecified
mmu-let-7b-5p	MIMAT0000522	Pnkd	56695	Sequencing	19536157	Unspecified
mmu-let-7b-5p	MIMAT0000522	Zeb2	24136	Sequencing	19536157	Unspecified
mmu-let-7b-5p	MIMAT0000522	Nid1	18073	Sequencing	19536157	Unspecified
mmu-let-7b-5p	MIMAT0000522	Rdx	19684	Sequencing	19536157	Unspecified
mmu-let-7b-5p	MIMAT0000522	Syn3	27204	Sequencing	19536157	Unspecified
mmu-let-7b-5p	MIMAT0000522	Usp45	77593	Sequencing	19536157	Unspecified
mmu-let-7b-5p	MIMAT0000522	Trim6	94088	Sequencing	19536157	Unspecified
mmu-let-7b-5p	MIMAT0000522	Rffl	67338	Sequencing	19536157	Unspecified
mmu-let-7b-5p	MIMAT0000522	Slitrk4	245446	Sequencing	19536157	Unspecified
mmu-let-7b-5p	MIMAT0000522	Mtf1	17764	Sequencing	19536157	Unspecified
mmu-let-7b-5p	MIMAT0000522	Trib2	217410	Sequencing	19536157	Unspecified
mmu-let-7b-5p	MIMAT0000522	Mtmr4	170749	Sequencing	19536157	Unspecified
mmu-let-7b-5p	MIMAT0000522	Stim1	20866	Sequencing	19536157	Unspecified
mmu-let-7b-5p	MIMAT0000522	Slc6a8	102857	Sequencing	19536157	Unspecified
mmu-let-7b-5p	MIMAT0000522	Patl1	225929	Sequencing	19536157	Unspecified
mmu-let-7b-5p	MIMAT0000522	Trps1	83925	Sequencing	19536157	Unspecified
mmu-let-7b-5p	MIMAT0000522	Slitrk5	75409	Sequencing	19536157	Unspecified
mmu-let-7b-5p	MIMAT0000522	Zscan22	232878	Sequencing	19536157	Unspecified
mmu-let-7b-5p	MIMAT0000522	Synj1	104015	Sequencing	19536157	Unspecified
mmu-let-7b-5p	MIMAT0000522	Slco5a1	240726	Sequencing	19536157	Unspecified
mmu-let-7b-5p	MIMAT0000522	Zfp174	385674	Sequencing	19536157	Unspecified
mmu-let-7b-5p	MIMAT0000522	Wdtc1	230796	Sequencing	19536157	Unspecified
mmu-let-7b-5p	MIMAT0000522	Zc3h11a	70579	Sequencing	19536157	Unspecified
mmu-let-7b-5p	MIMAT0000522	Zfp280b	64453	Sequencing	19536157	Unspecified
mmu-let-7b-5p	MIMAT0000522	Zfp109	56869	Sequencing	19536157	Unspecified
mmu-let-7b-5p	MIMAT0000522	Sacm1l	83493	Sequencing	19536157	Unspecified
mmu-let-7b-5p	MIMAT0000522	Zfp9	22750	Sequencing	19536157	Unspecified
mmu-let-7b-5p	MIMAT0000522	Nlk	18099	Sequencing	19536157	Unspecified
mmu-let-7b-5p	MIMAT0000522	Zdhhc24	70605	Sequencing	19536157	Unspecified
mmu-let-7b-5p	MIMAT0000522	Sh2b3	16923	Sequencing	19536157	Unspecified
mmu-let-7b-5p	MIMAT0000522	Ubap2	68926	Sequencing	19536157	Unspecified
mmu-let-7b-5p	MIMAT0000522	Xkr8	381560	Sequencing	19536157	Unspecified
mmu-let-7b-5p	MIMAT0000522	Tspan2	70747	Sequencing	19536157	Unspecified
mmu-let-7b-5p	MIMAT0000522	Unc80	329178	Sequencing	19536157	Unspecified
mmu-let-7b-5p	MIMAT0000522	Zswim5	74464	Sequencing	19536157	Unspecified
mmu-let-7b-5p	MIMAT0000522	Srrm4	68955	Sequencing	19536157	Unspecified
mmu-let-7b-5p	MIMAT0000522	Zfp583	213011	Sequencing	19536157	Unspecified
mmu-let-7b-5p	MIMAT0000522	Tenm2	23964	Sequencing	19536157	Unspecified
mmu-let-7b-5p	MIMAT0000522	Slc25a18	71803	Sequencing	19536157	Unspecified
mmu-let-7b-5p	MIMAT0000522	Tubb4a	22153	Sequencing	19536157	Unspecified
mmu-let-7b-5p	MIMAT0000522	Ptpru	19273	Sequencing	19536157	Unspecified
mmu-let-7b-5p	MIMAT0000522	Vav3	57257	Sequencing	19536157	Unspecified
mmu-let-7b-5p	MIMAT0000522	Slc2a3	20527	Sequencing	19536157	Unspecified
