# Supplementary material for: Reciprocal Changes in miRNA Expression with Pigmentation and Decreased Proliferation Induced in Mouse B16F1 Melanoma Cells by l-Tyrosine and 5-Bromo-2′-Deoxyuridine
Source: Int J Mol Sci. 2021 Feb 5;22(4):1591. doi: 10.3390/ijms22041591 (PMC7914888; doi:10.3390/ijms22041591)
Supplement: Supplementary file 1 [file ijms-22-01591-s001.zip › Networks and Funtional enrichment KEGG/Network miRNAs-mRNAs_L-Tyr_Brd-dU/network_enrichment_kegg_1.json]

{
 "fun.anot": {
 "Hepatitis B": [ "Arsb", "Egr2", "Tgfb1", "Tgfb2", "Ifnar1", "E2f1", "Atp6ap1", "Cdkn1b", "Map2k4", "Mmp9", "Stat1", "E2f2", "E2f3", "Ep300", "Pik3r1", "Rb1", "Fasl", "Map3k1", "Pten", "Nfatc3", "Tlr4", "Pik3r3", "Mapk9", "Smad4", "Tnf", "Akt1", "Ccnd1", "Ikbkg", "Stat3", "Nras", "Tgfbr1", "Stat2" ],
"Chronic myeloid leukemia": [ "Tgfb1", "Tgfb2", "E2f1", "Cdkn1b", "Cblb", "Runx1", "E2f2", "E2f3", "Pik3r1", "Rb1", "Pik3r3", "Shc4", "Smad4", "Sos1", "Smad3", "Akt1", "Braf", "Ccnd1", "Crk", "Ikbkg", "Nras", "Tgfbr1" ],
"FoxO signaling pathway": [ "Prkaa2", "Irs4", "Tgfb1", "Tgfb2", "Cdkn1b", "Bcl2l11", "Bcl6", "Bnip3", "Csnk1e", "Homer1", "Il10", "Ep300", "Pik3r1", "Fasl", "Prkaa1", "Pten", "Pik3r3", "Mapk9", "Smad4", "Sos1", "Smad3", "Akt1", "Braf", "Cat", "Ccnd1", "Stat3", "Nras", "Igf1r", "Tgfbr1", "Nlk" ],
"Pathways in cancer": [ "Csf1", "Psmd9", "Lpar3", "Arsb", "Prkacb", "Ret", "Tgfb1", "Tgfb2", "Csf3r", "Adcy1", "Hif1a", "Apc", "Apc2", "Appl1", "E2f1", "Arnt", "Cdkn1b", "Cblb", "Cebpa", "Mmp9", "Runx1", "Kitl", "Stat1", "E2f2", "E2f3", "Ep300", "Kit", "Pik3r1", "Rb1", "Pparg", "Fasl", "Pten", "Gnaq", "Gnb4", "Gng12", "Itgb1", "Pik3r3", "Mapk9", "Smad4", "Sos1", "Smad3", "Akt1", "Braf", "Ccnd1", "Col4a2", "Crk", "Ikbkg", "Egln2", "Stat3", "Pdgfrb", "Nras", "Igf1r", "Tgfbr1", "Rock2" ],
"Pancreatic cancer": [ "Tgfb1", "Tgfb2", "E2f1", "Stat1", "E2f2", "E2f3", "Pik3r1", "Rb1", "Pik3r3", "Mapk9", "Smad4", "Smad3", "Akt1", "Braf", "Ccnd1", "Ikbkg", "Stat3", "Tgfbr1" ],
"Chagas disease (American trypanosomiasis)": [ "Serpine1", "Tgfb1", "Tgfb2", "Adcy1", "Ifngr2", "Map2k4", "Gnao1", "Il10", "Pik3r1", "Fasl", "Gnaq", "Tlr4", "Pik3r3", "Mapk9", "Tnf", "Smad3", "Akt1", "Ikbkg", "Gnal", "Tgfbr1" ],
"Proteoglycans in cancer": [ "Prkacb", "Tgfb1", "Tgfb2", "Hif1a", "Ank2", "Ank3", "Cblb", "Mmp9", "Ctsl", "Pik3r1", "Fasl", "Sdc2", "Itgb1", "Tlr4", "Pik3r3", "Pdcd4", "Timp3", "Tnf", "Sos1", "Actg1", "Akt1", "Braf", "Ccnd1", "Stat3", "Flna", "Nras", "Igf1r", "Thbs1", "Rock2", "Rdx" ],
"Hippo signaling pathway": [ "Nup133", "Serpine1", "Tgfb1", "Tgfb2", "Ctgf", "Amot", "Apc", "Apc2", "Bmpr1a", "Fbxw11", "Prkcz", "Csnk1e", "Nf2", "Dlg2", "Mob1a", "Mob1b", "Ywhae", "Smad4", "Wwtr1", "Smad7", "Smad3", "Actg1", "Ccnd1", "Limd1", "Tgfbr1" ],
"Prostate cancer": [ "Arsb", "E2f1", "Cdkn1b", "E2f2", "E2f3", "Ep300", "Pik3r1", "Rb1", "Pten", "Pik3r3", "Sos1", "Akt1", "Braf", "Ccnd1", "Ikbkg", "Pdgfrb", "Nras", "Igf1r" ],
"Colorectal cancer": [ "Arsb", "Tgfb1", "Tgfb2", "Apc", "Apc2", "Appl1", "Pik3r1", "Pik3r3", "Mapk9", "Smad4", "Smad3", "Akt1", "Braf", "Ccnd1", "Tgfbr1" ],
"Glioma": [ "E2f1", "E2f2", "E2f3", "Pik3r1", "Rb1", "Pten", "Pik3r3", "Shc4", "Sos1", "Akt1", "Braf", "Ccnd1", "Pdgfrb", "Nras", "Igf1r" ],
"HTLV-I infection": [ "Cdc23", "Egr2", "Prkacb", "Tgfb1", "Tgfb2", "Adcy1", "Apc", "Apc2", "E2f1", "Ets2", "Map2k4", "E2f2", "E2f3", "Egr1", "Ep300", "Pik3r1", "Rb1", "Map3k1", "Tln2", "Nfatc3", "Pik3r3", "Polb", "Ppp3r1", "Smad4", "Tcf3", "Tnf", "Trp53inp1", "Smad3", "Akt1", "Ccnd1", "Crem", "Ikbkg", "Pdgfrb", "Nras", "Slc25a4", "Tgfbr1" ],
"MAPK signaling pathway": [ "Prkacb", "Tgfb1", "Tgfb2", "Dusp8", "Bdnf", "Map2k4", "Fasl", "Map3k1", "Map4k4", "Gng12", "Nfatc3", "Ppp3r1", "Mapk9", "Nf1", "Mef2c", "Taok1", "Tnf", "Tab2", "Sos1", "Akt1", "Dusp1", "Braf", "Cacna1e", "Map4k3", "Crk", "Ikbkg", "Dusp6", "Flna", "Pdgfrb", "Nras", "Tgfbr1", "Nlk" ],
"MicroRNAs in cancer": [ "Arsb", "Tgfb1", "Tgfb2", "Apc", "Apc2", "E2f1", "Cdkn1b", "Bcl2l11", "Mmp9", "Ddit4", "E2f2", "E2f3", "Ep300", "Ezh2", "Pten", "Mmp16", "Zeb2", "Slc7a1", "Pdcd4", "Trim71", "Timp3", "Shc4", "Reck", "Spry2", "Sos1", "Zeb1", "Ccnd1", "Crk", "Stat3", "Pdgfrb", "Nras", "Thbs1", "Rdx" ],
"mTOR signaling pathway": [ "Hif1a", "Cab39", "Ddit4", "Pik3r1", "Prkaa1", "Pten", "Rragd", "Pik3r3", "Tnf", "Rragc", "Ulk1", "Akt1", "Braf" ],
"Acute myeloid leukemia": [ "Cebpa", "Runx1", "Kit", "Pik3r1", "Pik3r3", "Sos1", "Akt1", "Braf", "Ccnd1", "Ikbkg", "Stat3", "Nras" ],
"Jak-STAT signaling pathway": [ "Csf1", "St6galnac6", "Il21", "Arsb", "Lifr", "Csf3r", "Ifnar1", "Ifngr2", "Il13", "Il10", "Stat1", "Ep300", "Pias3", "Pik3r1", "Pik3r3", "Socs7", "Socs6", "Sos1", "Akt1", "Ccnd1", "Stat3", "Stat2" ],
"Renal cell carcinoma": [ "Tgfb1", "Tgfb2", "Hif1a", "Arnt", "Ep300", "Pik3r1", "Pik3r3", "Sos1", "Akt1", "Braf", "Crk", "Egln2", "Nras" ],
"Inflammatory bowel disease (IBD)": [ "Il18r1", "Il21", "Tgfb1", "Tgfb2", "Ifngr2", "Il13", "Il10", "Stat1", "Tlr4", "Tnf", "Smad3", "Stat3" ],
"Axon guidance": [ "Ablim1", "Epha4", "Efna5", "Epha7", "Ephb2", "L1cam", "Itgb1", "Nfatc3", "Ppp3r1", "Sema6a", "Sema6d", "Unc5c", "Tbc1d24", "Sema4f", "Ephb3", "Sema4g", "Nras", "Srgap3", "Rock2" ],
"Melanoma": [ "E2f1", "E2f2", "E2f3", "Pik3r1", "Rb1", "Pten", "Pik3r3", "Akt1", "Braf", "Ccnd1", "Pdgfrb", "Nras", "Igf1r" ],
"Toxoplasmosis": [ "Arsb", "Tgfb1", "Tgfb2", "Ifngr2", "Gnao1", "Il10", "Stat1", "Pik3r1", "Itgb1", "Tlr4", "Pik3r3", "Mapk9", "Tnf", "Tab2", "Akt1", "Ikbkg", "Stat3" ],
"Osteoclast differentiation": [ "Fosl2", "Tgfb1", "Tgfb2", "Ifnar1", "Ifngr2", "Camk4", "Stat1", "Pik3r1", "Pparg", "Pik3r3", "Ppp3r1", "Mapk9", "Tnf", "Tab2", "Akt1", "Ikbkg", "Tgfbr1", "Stat2" ],
"Non-small cell lung cancer": [ "E2f1", "E2f2", "E2f3", "Pik3r1", "Rb1", "Pik3r3", "Sos1", "Akt1", "Braf", "Ccnd1", "Nras" ],
"TGF-beta signaling pathway": [ "Mthfd2", "Fli1", "Tgfb1", "Tgfb2", "Bmpr1a", "Ep300", "Smad4", "Tnf", "Smad7", "Smad5", "Smad3", "Acvr1b", "Tgfbr1", "Thbs1" ],
"Small cell lung cancer": [ "Arsb", "E2f1", "Cdkn1b", "E2f2", "E2f3", "Pik3r1", "Rb1", "Pten", "Itgb1", "Pik3r3", "Akt1", "Ccnd1", "Col4a2", "Ikbkg" ],
"Signaling pathways regulating pluripotency of stem cells": [ "Mthfd2", "Lifr", "Apc", "Apc2", "Bmpr1a", "Pik3r1", "Jarid2", "Pik3r3", "Smad4", "Tcf3", "Smad5", "Smad3", "Acvr1b", "Akt1", "Stat3", "Nras", "Igf1r", "Skil", "Pcgf3" ],
"Bladder cancer": [ "E2f1", "Mmp9", "E2f2", "E2f3", "Rb1", "Braf", "Ccnd1", "Nras", "Thbs1" ],
"Wnt signaling pathway": [ "Prkacb", "Apc", "Apc2", "Fbxw11", "Csnk1e", "Ep300", "Prickle2", "Nfatc3", "Serpinf1", "Ppp3r1", "Mapk9", "Smad4", "Sfrp1", "Smad3", "Csnk2a1", "Ccnd1", "Prickle1", "Rock2", "Nlk" ],
"Endometrial cancer": [ "Apc", "Apc2", "Pik3r1", "Pten", "Pik3r3", "Sos1", "Akt1", "Braf", "Ccnd1", "Nras" ],
"Measles": [ "Ifnar1", "Ifngr2", "Il13", "Eif2ak2", "Cdkn1b", "Cblb", "Stat1", "Pik3r1", "Fasl", "Tlr4", "Pik3r3", "Tab2", "Csnk2a1", "Akt1", "Ccnd1", "Eif2ak3", "Stat3", "Stat2" ],
"Chemokine signaling pathway": [ "Ccl9", "Cxcr2", "Cx3cr1", "Xcr1", "Prkacb", "Adcy1", "Prkcz", "Stat1", "Pik3r1", "Gnb4", "Gng12", "Pik3r3", "Shc4", "Sos1", "Akt1", "Braf", "Crk", "Ikbkg", "Stat3", "Nras", "Stat2", "Rock2", "Vav3" ],
"Glutamatergic synapse": [ "Prkacb", "Adcy1", "Gnao1", "Gria4", "Homer1", "Grin3a", "Gnaq", "Gnb4", "Gng12", "Gria2", "Slc1a1", "Ppp3r1", "Slc1a2", "Slc38a2", "Gria3", "Grik2" ],
"Prolactin signaling pathway": [ "Stat1", "Pik3r1", "Pik3r3", "Socs7", "Shc4", "Mapk9", "Socs6", "Sos1", "Akt1", "Ccnd1", "Stat3", "Nras" ],
"Rap1 signaling pathway": [ "Lpar3", "Adcy1", "Dock4", "Prkcz", "Gnao1", "Kitl", "P2ry1", "Efna5", "Kit", "Pik3r1", "Rapgef6", "Tln2", "Gnaq", "Itgb1", "Pik3r3", "Actg1", "Akt1", "Braf", "Cnr1", "Crk", "Pdgfrb", "Nras", "Igf1r", "Thbs1" ],
"Leishmaniasis": [ "Tgfb1", "Tgfb2", "Ifngr2", "Il10", "Stat1", "Marcksl1", "Itgb1", "Tlr4", "Tnf", "Tab2", "Itga4" ],
"HIF-1 signaling pathway": [ "Arsb", "Serpine1", "Hif1a", "Ifngr2", "Arnt", "Cdkn1b", "Eno2", "Ep300", "Pik3r1", "Tlr4", "Pik3r3", "Akt1", "Egln2", "Stat3", "Igf1r" ],
"Phospholipase D signaling pathway": [ "Cxcr2", "Psmd9", "Lpar3", "Adcy1", "Agpat3", "Arf1", "Kitl", "Dgki", "Dnm1", "Kit", "Pik3r1", "Pik3r3", "Shc4", "Sos1", "Akt1", "Dnm3", "Pdgfrb", "Nras" ],
"Neurotrophin signaling pathway": [ "Arsb", "Bdnf", "Camk4", "Pik3r1", "Fasl", "Map3k1", "Pik3r3", "Shc4", "Mapk9", "Ywhae", "Sos1", "Akt1", "Braf", "Crk", "Nras", "Sh2b3" ],
"Bacterial invasion of epithelial cells": [ "Arhgef26", "Cblb", "Dnm1", "Pik3r1", "Itgb1", "Wasf2", "Pik3r3", "Shc4", "Sep-02", "Actg1", "Dnm3", "Crk" ],
"Focal adhesion": [ "Itga9", "Arsb", "Pik3r1", "Pten", "Tln2", "Itgb1", "Pik3r3", "Shc4", "Mapk9", "Sos1", "Actg1", "Akt1", "Itga4", "Braf", "Ccnd1", "Col4a2", "Crk", "Flna", "Pdgfrb", "Igf1r", "Thbs1", "Rock2", "Vav3" ],
"Retrograde endocannabinoid signaling": [ "Prkacb", "Adcy1", "Gnao1", "Gria4", "Gabrg3", "Gnaq", "Gnb4", "Gng12", "Gria2", "Mapk9", "Cnr1", "Gria3", "Gabra6", "Gabrb2" ],
"PI3K-Akt signaling pathway": [ "Itga9", "Psmd9", "Lpar3", "Arsb", "Csf3r", "Gys1", "Ifnar1", "Cdkn1b", "Bcl2l11", "Kitl", "Ddit4", "Efna5", "Kit", "Pik3r1", "Fasl", "Prkaa1", "Pten", "Gnb4", "Gng12", "Itgb1", "Tlr4", "Pik3r3", "Ywhae", "Sos1", "Akt1", "Itga4", "Ccnd1", "Col4a2", "Ikbkg", "Pdgfrb", "Nras", "Igf1r", "Thbs1" ],
"Thyroid hormone signaling pathway": [ "Sin3a", "Prkacb", "Hif1a", "Atp1a2", "Stat1", "Ep300", "Pik3r1", "Pik3r3", "Med13", "Actg1", "Akt1", "Atp2a2", "Ccnd1", "Ncor1", "Nras" ],
"Insulin signaling pathway": [ "Prkaa2", "Irs4", "Prkacb", "Gys1", "Prkcz", "Cblb", "Pik3r1", "Prkaa1", "Pik3r3", "Shc4", "Mapk9", "Rhoq", "Sos1", "Akt1", "Braf", "Crk", "Nras" ],
"Influenza A": [ "Kpna2", "Rsad2", "Ifnar1", "Ifngr2", "Eif2ak2", "Map2k4", "Stat1", "Ep300", "Pik3r1", "Fasl", "Tlr4", "Pik3r3", "Mapk9", "Tnf", "Actg1", "Akt1", "Kpna1", "Eif2ak3", "Stat2" ],
"ErbB signaling pathway": [ "Cdkn1b", "Cblb", "Map2k4", "Pik3r1", "Pik3r3", "Shc4", "Mapk9", "Sos1", "Akt1", "Braf", "Crk", "Nras" ],
"cAMP signaling pathway": [ "Prkacb", "Acox3", "Adcy1", "Atp1a2", "Atp2b2", "Bdnf", "Camk4", "Gria4", "Ep300", "Pik3r1", "Grin3a", "Gria2", "Pik3r3", "Mapk9", "Sstr1", "Akt1", "Atp2a2", "Braf", "Gria3", "Rock2", "Vav3" ],
"Central carbon metabolism in cancer": [ "Ret", "9630033F20Rik", "Hif1a", "Kit", "Pik3r1", "Pten", "Pik3r3", "Akt1", "Pdgfrb", "Nras" ],
"Progesterone-mediated oocyte maturation": [ "Cdc23", "Prkacb", "Adcy1", "Cpeb2", "Pik3r1", "Pik3r3", "Mapk9", "Pgr", "Akt1", "Braf", "Cpeb4", "Igf1r" ],
"Sphingolipid signaling pathway": [ "Sgpp2", "Arsb", "Degs1", "Prkcz", "Pik3r1", "Pten", "Gnaq", "Pik3r3", "Mapk9", "Tnf", "Sgpp1", "ACVR1B", "Akt1", "Nras", "Rock2" ],
"Fc epsilon RI signaling pathway": [ "Il13", "Map2k4", "Pik3r1", "Pik3r3", "Mapk9", "Tnf", "Sos1", "Akt1", "Nras", "Vav3" ],
"Malaria": [ "Grpr", "Tgfb1", "Tgfb2", "Il10", "Sdc2", "Tlr4", "Tnf", "Thbs1" ],
"T cell receptor signaling pathway": [ "Cblb", "Il10", "Pik3r1", "Nfatc3", "Pik3r3", "Ppp3r1", "Mapk9", "Tnf", "Sos1", "Akt1", "Ikbkg", "Nras", "Vav3" ],
"Nicotine addiction": [ "Gria4", "Gabrg3", "Grin3a", "Gria2", "Gria3", "Gabra6", "Gabrb2" ],
"Cytokine-cytokine receptor interaction": [ "Ccl9", "Cxcr2", "Il18r1", "Cx3cr1", "Mthfd2", "Csf1", "Xcr1", "Il21", "Lifr", "Tgfb1", "Tgfb2", "Csf3r", "Ifnar1", "Ifngr2", "Il13", "Bmpr1a", "Kitl", "Il10", "Kit", "Fasl", "Tnfrsf21", "Tnf", "Acvr1b", "Pdgfrb", "Tgfbr1" ],
"Adipocytokine signaling pathway": [ "Prkaa2", "Irs4", "Acsl3", "Adipor2", "Prkaa1", "Mapk9", "Tnf", "Akt1", "Ikbkg", "Stat3" ],
"Hypertrophic cardiomyopathy (HCM)": [ "Itga9", "Prkaa2", "Tgfb1", "Tgfb2", "Prkaa1", "Itgb1", "Tnf", "Actg1", "Itga4", "Atp2a2", "Dmd" ],
"Oxytocin signaling pathway": [ "Prkaa2", "Prkacb", "Adcy1", "Camk4", "Gnao1", "Kcnj2", "Pik3r1", "Prkaa1", "Gnaq", "Nfatc3", "Pik3r3", "Ppp3r1", "Mef2c", "Actg1", "Ccnd1", "Nras", "Rock2" ],
"Hepatitis C": [ "Ifnar1", "Eif2ak2", "Stat1", "Pik3r1", "Pik3r3", "Mapk9", "Tnf", "Sos1", "Akt1", "Braf", "Ikbkg", "Eif2ak3", "Stat3", "Nras", "Stat2" ],
"Insulin resistance": [ "Prkaa2", "Mgea5", "Gys1", "Prkcz", "Pik3r1", "Prkaa1", "Pten", "Pik3r3", "Mapk9", "Tnf", "Akt1", "Stat3", "Ppargc1b" ],
"Dilated cardiomyopathy": [ "Itga9", "Prkacb", "Tgfb1", "Tgfb2", "Adcy1", "Itgb1", "Tnf", "Actg1", "Itga4", "Atp2a2", "Dmd" ],
"Cell cycle": [ "Cdc23", "Tgfb1", "Tgfb2", "E2f1", "Cdkn1b", "E2f2", "E2f3", "Ep300", "Rb1", "Ywhae", "Smad4", "Stag1", "Smad3", "Ccnd1" ],
"Transcriptional misregulation in cancer": [ "Six4", "Sin3a", "Cdkn1b", "Bcl6", "Bmp2k", "Cebpa", "Mmp9", "Runx1", "Dot1l", "Pparg", "Runx2", "Tcf3", "Mef2c", "Zeb1", "Gria3", "Dusp6", "Ncor1", "Igf1r" ],
"Cholinergic synapse": [ "Arsb", "Prkacb", "Adcy1", "Camk4", "Gnao1", "Kcnj2", "Pik3r1", "Gnaq", "Gnb4", "Gng12", "Pik3r3", "Akt1", "Nras" ],
"Choline metabolism in cancer": [ "Hif1a", "Chka", "Dgki", "Pik3r1", "Wasf2", "Pik3r3", "Mapk9", "Sos1", "Akt1", "Gpcpd1", "Pdgfrb", "Nras" ],
"Long-term potentiation": [ "Prkacb", "Adcy1", "Camk4", "Ep300", "Gnaq", "Gria2", "Ppp3r1", "Braf", "Nras" ],
"Dorso-ventral axis formation": [ "Ets2", "Fmn2", "Cpeb2", "Sos1", "Cpeb4" ],
"AMPK signaling pathway": [ "Prkaa2", "Irs4", "Gys1", "Adipor2", "Cab39", "Stradb", "Pik3r1", "Pparg", "Prkaa1", "Pik3r3", "Ulk1", "Akt1", "Ccnd1", "Igf1r" ],
"cGMP-PKG signaling pathway": [ "Irs4", "Ehd4", "Adcy1", "Atp1a2", "Atp2b2", "Pik3r1", "Gnaq", "Nfatc3", "Pik3r3", "Ppp3r1", "Mef2c", "Adra2a", "Akt1", "Atp2a2", "Slc8a2", "Slc25a4", "Rock2" ],
"Regulation of actin cytoskeleton": [ "Itga9", "Apc", "Apc2", "Cyfip1", "Pik3r1", "Gng12", "Itgb1", "Wasf2", "Pik3r3", "Sos1", "Actg1", "Itga4", "Braf", "Crk", "Pdgfrb", "Nras", "Ssh1", "Rock2", "Rdx", "Vav3" ],
"Mucin type O-Glycan biosynthesis": [ "St3gal2", "Galnt10", "Galnt15", "Galnt7", "Gcnt1" ],
"TNF signaling pathway": [ "Il18r1", "Pgam5", "Map2k4", "Mmp9", "Dnm1l", "Pik3r1", "Pik3r3", "Mapk9", "Tnf", "Tab2", "Akt1", "Ikbkg" ],
"B cell receptor signaling pathway": [ "Pik3r1", "Nfatc3", "Pik3r3", "Ppp3r1", "Sos1", "Akt1", "Ikbkg", "Nras", "Vav3" ],
"Estrogen signaling pathway": [ "Prkacb", "Adcy1", "Mmp9", "Gnao1", "Pik3r1", "Gnaq", "Pik3r3", "Shc4", "Sos1", "Akt1", "Nras" ],
"Type II diabetes mellitus": [ "Irs4", "Prkcz", "Pik3r1", "Pik3r3", "Mapk9", "Tnf", "Cacna1e" ],
"Thyroid cancer": [ "Ret", "Pparg", "Braf", "Ccnd1", "Nras" ],
"Endocytosis": [ "Cxcr2", "Ret", "Tgfb1", "Tgfb2", "2610002M06Rik", "Arf1", "Asap2", "Prkcz", "Cblb", "Dnm1", "Vps26a", "Kit", "Eps15", "Zfyve27", "Vps37a", "Smad3", "Agap1", "Dnm3", "Eea1", "Rab11fip4", "Igf1r", "Snx5", "Tgfbr1", "Psd3" ],
"Adherens junction": [ "Ep300", "Wasf2", "Smad4", "Smad3", "Csnk2a1", "Actg1", "Igf1r", "Tgfbr1", "Nlk" ],
"Amyotrophic lateral sclerosis (ALS)": [ "Arsb", "Gria2", "Tomm40", "Ppp3r1", "Tnf", "Slc1a2", "Cat" ],
"Toll-like receptor signaling pathway": [ "Ifnar1", "Map2k4", "Stat1", "Pik3r1", "Tlr4", "Pik3r3", "Mapk9", "Tnf", "Tab2", "Akt1", "Ikbkg" ],
"GABAergic synapse": [ "Prkacb", "Adcy1", "Gnao1", "Gabrg3", "Gnb4", "Gng12", "Slc38a2", "Gabra6", "Gabrb2", "Gad1" ],
"Circadian rhythm": [ "Prkaa2", "Fbxw11", "Cry2", "Csnk1e", "Prkaa1" ],
"Salmonella infection": [ "Klc1", "Ifngr2", "Tlr4", "Wasf2", "Mapk9", "Actg1", "Dync1i2", "Flna", "Rock2" ],
"Platelet activation": [ "Prkacb", "Adcy1", "Prkcz", "P2ry1", "Pik3r1", "Tln2", "Gnaq", "Itgb1", "Pik3r3", "Actg1", "Akt1", "Rock2", "Stim1" ],
"Epstein-Barr virus infection": [ "Nup214", "Arsb", "Prkacb", "Eif2ak2", "Cdkn1b", "Map2k4", "Il10", "Ep300", "Pik3r1", "Rb1", "Pik3r3", "Mapk9", "Ywhae", "Tab2", "Csnk2a1", "Akt1", "Ikbkg", "Eif2ak3", "Stat3" ],
"Amoebiasis": [ "Prkacb", "Tgfb1", "Tgfb2", "Adcy1", "Il10", "Pik3r1", "Gnaq", "Tlr4", "Pik3r3", "Tnf", "Col4a2", "Gnal" ],
"Natural killer cell mediated cytotoxicity": [ "Ifnar1", "Ifngr2", "Pik3r1", "Fasl", "Pik3r3", "Shc4", "Ppp3r1", "Tnf", "Sos1", "Braf", "Nras", "Vav3" ],
"Amphetamine addiction": [ "Prkacb", "Camk4", "Gria4", "Grin3a", "Gria2", "Ppp3r1", "Arc", "Gria3" ],
"Apoptosis": [ "Arsb", "Prkacb", "Pik3r1", "Fasl", "Pik3r3", "Ppp3r1", "Tnf", "Akt1", "Ikbkg" ],
"Glycerophospholipid metabolism": [ "Agpat3", "Etnk1", "Cds2", "Chka", "Gpd1", "Dgki", "Gpam", "Gpcpd1", "Lpgat1", "Pld3" ],
"Rheumatoid arthritis": [ "Atp6v1e2", "Tgfb1", "Tgfb2", "Atp6ap1", "Atp6v0e2", "Ctsl", "Tlr4", "Tnf", "Atp6v1b2" ],
"Phosphatidylinositol signaling system": [ "Cds2", "Dgki", "Impad1", "Pik3r1", "Pten", "Inpp5e", "Pik3r3", "Mtmr1", "Synj1", "Mtmr4" ],
"Glycosylphosphatidylinositol(GPI)-anchor biosynthesis": [ "Pigm", "Pigw", "Pigs", "Piga" ],
"Glycosphingolipid biosynthesis - globo series": [ "Gla", "St3gal2", "Fut9" ],
"Sphingolipid metabolism": [ "Gla", "Sgpp2", "Degs1", "Glb1", "Sgpp1", "Gba2" ],
"Gastric acid secretion": [ "Prkacb", "Adcy1", "Atp1a2", "Kcnj2", "Gnaq", "Sst", "Car2", "Kcnj10" ],
"Long-term depression": [ "Gnao1", "Gnaq", "Gria2", "Braf", "Gria3", "Nras", "Igf1r" ],
"Ras signaling pathway": [ "Prkacb", "Ets2", "Kitl", "Efna5", "Kit", "Pik3r1", "Fasl", "Gnb4", "Gng12", "Pik3r3", "Shc4", "Mapk9", "Nf1", "Sos1", "Akt1", "Ikbkg", "Pdgfrb", "Nras", "Igf1r" ],
"Synaptic vesicle cycle": [ "Atp6v1e2", "Cplx2", "Atp6v0e2", "Dnm1", "Dnm3", "Atp6v1b2", "Stx3" ] 
},
"fun.ids": [ "Hepatitis B", "Chronic myeloid leukemia", "FoxO signaling pathway", "Pathways in cancer", "Pancreatic cancer", "Chagas disease (American trypanosomiasis)", "Proteoglycans in cancer", "Hippo signaling pathway", "Prostate cancer", "Colorectal cancer", "Glioma", "HTLV-I infection", "MAPK signaling pathway", "MicroRNAs in cancer", "mTOR signaling pathway", "Acute myeloid leukemia", "Jak-STAT signaling pathway", "Renal cell carcinoma", "Inflammatory bowel disease (IBD)", "Axon guidance", "Melanoma", "Toxoplasmosis", "Osteoclast differentiation", "Non-small cell lung cancer", "TGF-beta signaling pathway", "Small cell lung cancer", "Signaling pathways regulating pluripotency of stem cells", "Bladder cancer", "Wnt signaling pathway", "Endometrial cancer", "Measles", "Chemokine signaling pathway", "Glutamatergic synapse", "Prolactin signaling pathway", "Rap1 signaling pathway", "Leishmaniasis", "HIF-1 signaling pathway", "Phospholipase D signaling pathway", "Neurotrophin signaling pathway", "Bacterial invasion of epithelial cells", "Focal adhesion", "Retrograde endocannabinoid signaling", "PI3K-Akt signaling pathway", "Thyroid hormone signaling pathway", "Insulin signaling pathway", "Influenza A", "ErbB signaling pathway", "cAMP signaling pathway", "Central carbon metabolism in cancer", "Progesterone-mediated oocyte maturation", "Sphingolipid signaling pathway", "Fc epsilon RI signaling pathway", "Malaria", "T cell receptor signaling pathway", "Nicotine addiction", "Cytokine-cytokine receptor interaction", "Adipocytokine signaling pathway", "Hypertrophic cardiomyopathy (HCM)", "Oxytocin signaling pathway", "Hepatitis C", "Insulin resistance", "Dilated cardiomyopathy", "Cell cycle", "Transcriptional misregulation in cancer", "Cholinergic synapse", "Choline metabolism in cancer", "Long-term potentiation", "Dorso-ventral axis formation", "AMPK signaling pathway", "cGMP-PKG signaling pathway", "Regulation of actin cytoskeleton", "Mucin type O-Glycan biosynthesis", "TNF signaling pathway", "B cell receptor signaling pathway", "Estrogen signaling pathway", "Type II diabetes mellitus", "Thyroid cancer", "Endocytosis", "Adherens junction", "Amyotrophic lateral sclerosis (ALS)", "Toll-like receptor signaling pathway", "GABAergic synapse", "Circadian rhythm", "Salmonella infection", "Platelet activation", "Epstein-Barr virus infection", "Amoebiasis", "Natural killer cell mediated cytotoxicity", "Amphetamine addiction", "Apoptosis", "Glycerophospholipid metabolism", "Rheumatoid arthritis", "Phosphatidylinositol signaling system", "Glycosylphosphatidylinositol(GPI)-anchor biosynthesis", "Glycosphingolipid biosynthesis - globo series", "Sphingolipid metabolism", "Gastric acid secretion", "Long-term depression", "Ras signaling pathway", "Synaptic vesicle cycle" ],
"pval": [ 1.07e-11, 2.58e-11, 2.73e-11, 4.31e-10, 1.02e-08, 7.06e-07, 8.59e-07, 1.03e-06, 1.37e-06, 1.48e-06, 1.83e-06, 1.84e-06, 9.21e-06, 2.19e-05, 2.25e-05, 5.29e-05,  7.4e-05, 7.54e-05, 7.57e-05, 8.25e-05,  0.00012, 0.000149, 0.000188, 0.000208, 0.000215, 0.000215, 0.000249, 0.000328, 0.000359, 0.000482, 0.000537, 0.000547, 0.000572, 0.000696, 0.000749, 0.000798, 0.000947, 0.000976,   0.0011,  0.00113,  0.00116,  0.00157,  0.00193,  0.00196,  0.00199,  0.00289,  0.00293,  0.00313,  0.00321,  0.00323,  0.00347,  0.00359,  0.00511,  0.00518,  0.00585,  0.00602,  0.00607,  0.00643,  0.00649,  0.00821,  0.00826,   0.0091,   0.0092,   0.0092,  0.00955,   0.0098,   0.0102,   0.0109,    0.012,   0.0146,   0.0174,   0.0175,   0.0185,    0.019,   0.0194,   0.0195,   0.0203,   0.0204,   0.0206,   0.0238,   0.0238,   0.0251,   0.0265,    0.028,   0.0295,   0.0296,   0.0302,    0.032,   0.0337,   0.0347,    0.035,   0.0372,   0.0421,   0.0469,   0.0469,   0.0482,   0.0483,   0.0509,   0.0529,   0.0547 ],
"adj.p": [  9.1e-10,  9.1e-10,  9.1e-10, 1.0775e-08, 2.04e-07, 1.176667e-05, 1.227143e-05, 1.2875e-05, 1.48e-05, 1.48e-05, 1.533333e-05, 1.533333e-05, 7.084615e-05,  0.00015,  0.00015, 0.000330625, 0.0003984211, 0.0003984211, 0.0003984211, 0.0004125, 0.0005714286, 0.0006772727, 0.0008173913, 0.0008269231, 0.0008269231, 0.0008269231, 0.0009222222, 0.001171429, 0.001237931, 0.001606667, 0.001709375, 0.001709375, 0.001733333, 0.002047059,  0.00214, 0.002216667, 0.002559459, 0.002568421, 0.002820513, 0.002825, 0.002829268, 0.003738095, 0.004422222, 0.004422222, 0.004422222, 0.006234043, 0.006234043,  0.00646,  0.00646,  0.00646, 0.006803922, 0.006903846, 0.009592593, 0.009592593, 0.01063636, 0.01064912, 0.01064912,    0.011,    0.011, 0.01354098, 0.01354098, 0.014375, 0.014375, 0.014375, 0.01469231, 0.01484848, 0.01522388, 0.01602941, 0.0173913, 0.02085714, 0.02430556, 0.02430556, 0.02534247, 0.02565789, 0.02565789, 0.02565789, 0.02607595, 0.02607595, 0.02607595, 0.02938272, 0.02938272, 0.03060976, 0.03192771, 0.03333333, 0.0344186, 0.0344186, 0.03471264, 0.03636364, 0.03786517, 0.03846154, 0.03846154, 0.04043478, 0.04526882, 0.04936842, 0.04936842, 0.04979381, 0.04979381, 0.05193878, 0.05343434,   0.0547 ],
"hit.num": [       32,       22,       30,       54,       18,       20,       30,       25,       18,       15,       15,       36,       32,       33,       13,       12,       22,       13,       12,       19,       13,       17,       18,       11,       14,       14,       19,        9,       19,       10,       18,       23,       16,       12,       24,       11,       15,       18,       16,       12,       23,       14,       33,       15,       17,       19,       12,       21,       10,       12,       15,       10,        8,       13,        7,       25,       10,       11,       17,       15,       13,       11,       14,       18,       13,       12,        9,        5,       14,       17,       20,        5,       12,        9,       11,        7,        5,       24,        9,        7,       11,       10,        5,        9,       13,       19,       12,       12,        8,        9,       10,        9,       10,        4,        3,        6,        8,        7,       19,        7 ] 
}
