# Supplementary material for: Reciprocal Changes in miRNA Expression with Pigmentation and Decreased Proliferation Induced in Mouse B16F1 Melanoma Cells by l-Tyrosine and 5-Bromo-2′-Deoxyuridine
Source: Int J Mol Sci. 2021 Feb 5;22(4):1591. doi: 10.3390/ijms22041591 (PMC7914888; doi:10.3390/ijms22041591)
Supplement: Supplementary file 1 [file ijms-22-01591-s001.zip › Networks and Funtional enrichment KEGG/Network miRNAs-mRNAs_L-Tyr_Brd-dU/node_table_mirnet_0.csv]

Id	Label	Degree	Betweenness
mmu-mir-335-3p	mmu-mir-335-3p	114	122363.581963029
mmu-mir-320-3p	mmu-mir-320-3p	26	24038.3932734414
mmu-mir-455-3p	mmu-mir-455-3p	10	8220.49599602066
mmu-mir-221-3p	mmu-mir-221-3p	27	25281.3479783291
mmu-mir-211-5p	mmu-mir-211-5p	40	40722.3585284105
mmu-mir-26a-5p	mmu-mir-26a-5p	422	421609.577665481
mmu-mir-27b-3p	mmu-mir-27b-3p	27	24274.3183579124
mmu-mir-21a-5p	mmu-mir-21a-5p	31	31321.1505773394
mmu-mir-484	mmu-mir-484	15	14001.671836937
mmu-mir-30d-5p	mmu-mir-30d-5p	39	37254.3900283204
mmu-mir-501-3p	mmu-mir-501-3p	16	16010.3075760841
mmu-mir-365-3p	mmu-mir-365-3p	7	6091.94143236635
mmu-mir-103-3p	mmu-mir-103-3p	15	15869
mmu-let-7e-5p	mmu-let-7e-5p	21	5969.98852762006
mmu-mir-193b-3p	mmu-mir-193b-3p	8	7959
mmu-mir-335-5p	mmu-mir-335-5p	15	14823.3743783994
mmu-mir-144-3p	mmu-mir-144-3p	22	20300.7445642406
mmu-mir-130b-3p	mmu-mir-130b-3p	16	15891.9615783698
mmu-mir-351-5p	mmu-mir-351-5p	20	18054.2233731097
mmu-let-7b-5p	mmu-let-7b-5p	352	334132.172364587
Pkib	Pkib	1	0
Fosl2	Fosl2	1	0
Zfp354a	Zfp354a	2	3607.99168264854
Fgl2	Fgl2	2	1031.3689879352
Kpna2	Kpna2	1	0
Ccl9	Ccl9	1	0
Ncan	Ncan	1	0
Gt(ROSA)26Sor	Gt(ROSA)26Sor	1	0
Itga9	Itga9	1	0
Ubp1	Ubp1	2	650.542419895168
Tes	Tes	1	0
Cxcr2	Cxcr2	1	0
Il18r1	Il18r1	1	0
Six4	Six4	2	1572.83933539819
Neurod6	Neurod6	1	0
Sin3a	Sin3a	1	0
Cpd	Cpd	2	372.839532036695
Klc1	Klc1	1	0
Zfp92	Zfp92	1	0
Meis2	Meis2	3	11370.3988221103
Nnt	Nnt	1	0
Gata5	Gata5	1	0
Sf1	Sf1	1	0
Nup214	Nup214	2	314.430914185771
Arvcf	Arvcf	1	0
Kif15	Kif15	1	0
Tmem38b	Tmem38b	1	0
Cdc23	Cdc23	1	0
Rdh1	Rdh1	1	0
Tcaim	Tcaim	1	0
Tmem201	Tmem201	1	0
Nus1	Nus1	1	0
Rhag	Rhag	1	0
Chchd2	Chchd2	1	0
Ptp4a3	Ptp4a3	1	0
Coch	Coch	1	0
Fpr2	Fpr2	1	0
Ran	Ran	1	0
Cx3cr1	Cx3cr1	1	0
Mrpl41	Mrpl41	1	0
Prkaa2	Prkaa2	2	1714.28992659517
Rs1	Rs1	2	1031.3689879352
Irs4	Irs4	1	0
Mthfd2	Mthfd2	1	0
Csf1	Csf1	1	0
Kat2b	Kat2b	1	0
Synj2bp	Synj2bp	1	0
Rpp40	Rpp40	1	0
Xcr1	Xcr1	1	0
Map3k12	Map3k12	1	0
Gla	Gla	1	0
Foxf2	Foxf2	1	0
Ing1	Ing1	1	0
Azi2	Azi2	1	0
St6galnac6	St6galnac6	1	0
Cts8	Cts8	2	314.430914185771
Tbx20	Tbx20	1	0
Il17re	Il17re	1	0
Eid1	Eid1	1	0
Midn	Midn	2	1247.57042939278
Igf2bp3	Igf2bp3	1	0
Il21	Il21	1	0
Jph1	Jph1	2	1926.79337836399
Jmy	Jmy	1	0
Ube2d3	Ube2d3	1	0
Cmc2	Cmc2	1	0
Snrnp40	Snrnp40	1	0
Rbm4b	Rbm4b	1	0
Trp53rk	Trp53rk	1	0
Eif4e3	Eif4e3	1	0
Rnf187	Rnf187	1	0
Mrpl45	Mrpl45	2	9064
Mmachc	Mmachc	1	0
Psmd9	Psmd9	1	0
Eepd1	Eepd1	1	0
Fgfr1op2	Fgfr1op2	1	0
Spc24	Spc24	1	0
Mar-05	Mar-05	1	0
Tox4	Tox4	1	0
Aph1c	Aph1c	1	0
Dpy19l1	Dpy19l1	1	0
Angel1	Angel1	1	0
Prpf31	Prpf31	1	0
Armc2	Armc2	2	314.430914185771
Tmbim1	Tmbim1	1	0
Ptrhd1	Ptrhd1	1	0
Ttl	Ttl	1	0
Tnfaip8l2	Tnfaip8l2	1	0
Prpf4	Prpf4	1	0
Slc35d2	Slc35d2	1	0
Ube2v2	Ube2v2	1	0
Oxsm	Oxsm	1	0
Isx	Isx	1	0
Tmem25	Tmem25	1	0
Dhdh	Dhdh	1	0
Ints12	Ints12	1	0
Tmem236	Tmem236	1	0
Wdr89	Wdr89	2	4647.3741402676
Ehd4	Ehd4	1	0
Kcnmb2	Kcnmb2	1	0
Ceacam18	Ceacam18	1	0
Aida	Aida	1	0
Car10	Car10	1	0
Lins	Lins	2	314.430914185771
Cox15	Cox15	1	0
Ubac1	Ubac1	1	0
Fam83e	Fam83e	1	0
Psmb11	Psmb11	1	0
Rap2b	Rap2b	1	0
Zfp329	Zfp329	1	0
D14Abb1e	D14Abb1e	1	0
Atp6v1e2	Atp6v1e2	1	0
Zfp933	Zfp933	1	0
Mfsd6	Mfsd6	1	0
Fam227a	Fam227a	1	0
Rnf139	Rnf139	1	0
Samd7	Samd7	1	0
Zfp444	Zfp444	2	314.430914185771
Wdr26	Wdr26	1	0
Arfrp1	Arfrp1	1	0
Lhfpl3	Lhfpl3	1	0
Pgm5	Pgm5	1	0
Wtap	Wtap	1	0
Bcmo1	Bcmo1	1	0
Rgs17	Rgs17	1	0
Afg3l1	Afg3l1	1	0
Pdcd10	Pdcd10	1	0
Rpl23	Rpl23	1	0
Lpar3	Lpar3	1	0
Rsad2	Rsad2	1	0
Metap2	Metap2	1	0
Ranbp17	Ranbp17	1	0
Trem1	Trem1	1	0
Rrad	Rrad	1	0
Mgea5	Mgea5	1	0
Narg2	Narg2	1	0
Dqx1	Dqx1	1	0
Cml3	Cml3	1	0
Pcdhb5	Pcdhb5	1	0
Cercam	Cercam	1	0
Rabepk	Rabepk	1	0
Pramef8	Pramef8	1	0
Spred3	Spred3	1	0
Lars2	Lars2	1	0
AI597468	AI597468	1	0
Tecpr2	Tecpr2	2	7417.22406466509
Cep170b	Cep170b	1	0
Prrxl1	Prrxl1	1	0
Slc39a14	Slc39a14	1	0
Rprd1a	Rprd1a	1	0
Exosc2	Exosc2	1	0
Abca5	Abca5	1	0
Fam214b	Fam214b	1	0
Rcor3	Rcor3	1	0
Zfp446	Zfp446	1	0
Itpripl2	Itpripl2	1	0
YOD1	YOD1	1	0
Nup133	Nup133	1	0
Tmcc3	Tmcc3	1	0
Cntln	Cntln	1	0
Cd300a	Cd300a	1	0
Glyctk	Glyctk	1	0
Rccd1	Rccd1	1	0
Arhgap11a	Arhgap11a	1	0
Mbtps2	Mbtps2	1	0
Madd	Madd	1	0
Cmtm7	Cmtm7	1	0
BC030476	BC030476	1	0
Ccdc153	Ccdc153	1	0
Afmid	Afmid	1	0
Tnfrsf26	Tnfrsf26	2	314.430914185771
Opn5	Opn5	1	0
Txlnb	Txlnb	1	0
Plekhg1	Plekhg1	1	0
Zfp563	Zfp563	1	0
Homez	Homez	1	0
Dcun1d3	Dcun1d3	1	0
Zfp229	Zfp229	1	0
Ado	Ado	1	0
Ccdc121	Ccdc121	1	0
Mtx3	Mtx3	1	0
Kcnf1	Kcnf1	1	0
Wdr25	Wdr25	1	0
Synb	Synb	1	0
Zfp711	Zfp711	1	0
Sgpp2	Sgpp2	1	0
Tmem132b	Tmem132b	2	3607.99168264854
Gm4944	Gm4944	1	0
Gm14137	Gm14137	1	0
Mup13	Mup13	1	0
Mup17	Mup17	2	314.430914185771
Mup7	Mup7	1	0
Mup11	Mup11	2	314.430914185771
Gm20172	Gm20172	1	0
Arsb	Arsb	1	0
Comt	Comt	1	0
Cr2	Cr2	1	0
Cyp1a2	Cyp1a2	1	0
Mapre1	Mapre1	1	0
Spib	Spib	1	0
Serp1	Serp1	1	0
Egr2	Egr2	1	0
Fli1	Fli1	1	0
Gja5	Gja5	1	0
Grpr	Grpr	1	0
H2-Q4	H2-Q4	1	0
Hoxb3	Hoxb3	1	0
Il1rn	Il1rn	1	0
Lifr	Lifr	2	787.272046485113
Nppc	Nppc	1	0
Pax2	Pax2	1	0
Prkacb	Prkacb	1	0
Serpine1	Serpine1	2	1233.45325972393
Ret	Ret	1	0
Sptbn1	Sptbn1	1	0
Tgfb1	Tgfb1	1	0
Tgfb2	Tgfb2	1	0
Timp2	Timp2	1	0
Uba1y	Uba1y	1	0
St3gal2	St3gal2	1	0
Pigh	Pigh	1	0
2310030G06Rik	2310030G06Rik	1	0
2310035C23Rik	2310035C23Rik	1	0
2610002M06Rik	2610002M06Rik	1	0
3110047P20Rik	3110047P20Rik	1	0
4921509C19Rik	4921509C19Rik	1	0
4930506M07Rik	4930506M07Rik	1	0
4930539E08Rik	4930539E08Rik	1	0
5730409E04Rik	5730409E04Rik	1	0
9630033F20Rik	9630033F20Rik	1	0
Aak1	Aak1	1	0
Cplx2	Cplx2	2	6421.22794245814
Abca1	Abca1	2	10583.6917475299
Cpox	Cpox	1	0
Abhd17b	Abhd17b	1	0
Abi2	Abi2	1	0
Ablim1	Ablim1	1	0
Abr	Abr	1	0
Csf3r	Csf3r	1	0
Csgalnact2	Csgalnact2	1	0
Acbd5	Acbd5	2	9835.53383751621
Gskip	Gskip	1	0
Csnk1g3	Csnk1g3	1	0
Acox3	Acox3	1	0
Gys1	Gys1	1	0
Acsl3	Acsl3	1	0
Ctdsp2	Ctdsp2	1	0
Ctgf	Ctgf	1	0
Adcy1	Adcy1	1	0
Adi1	Adi1	1	0
Adipor2	Adipor2	2	4365.94469695675
Hif1a	Hif1a	1	0
Hif1an	Hif1an	1	0
Scamp5	Scamp5	1	0
Agpat3	Agpat3	1	0
AI314180	AI314180	1	0
AK010878	AK010878	1	0
Hp1bp3	Hp1bp3	1	0
Dcun1d2	Dcun1d2	1	0
Ddhd2	Ddhd2	1	0
Hspa13	Hspa13	2	7417.22406466509
Akap9	Akap9	1	0
Ddx17	Ddx17	1	0
Ddx19b	Ddx19b	1	0
Alg2	Alg2	1	0
Defb20	Defb20	1	0
Degs1	Degs1	1	0
Dennd5b	Dennd5b	1	0
Nrarp	Nrarp	1	0
Amer1	Amer1	1	0
Amot	Amot	1	0
Ifnar1	Ifnar1	2	314.430914185771
Dhfr	Dhfr	1	0
Ifngr2	Ifngr2	1	0
Ank2	Ank2	1	0
Ank3	Ank3	1	0
Ankhd1	Ankhd1	1	0
Ankrd11	Ankrd11	1	0
Anks1	Anks1	1	0
Anks1b	Anks1b	1	0
Dlat	Dlat	1	0
Antxr2	Antxr2	1	0
Dll1	Dll1	1	0
Il13	Il13	1	0
Ap1s2	Ap1s2	1	0
Apba1	Apba1	2	4365.94469695675
Apc	Apc	1	0
Apc2	Apc2	2	314.430914185771
Apcdd1	Apcdd1	1	0
Appl1	Appl1	1	0
Dock4	Dock4	1	0
Arcn1	Arcn1	1	0
Arf1	Arf1	1	0
Arhgef26	Arhgef26	1	0
Arid2	Arid2	1	0
Dusp8	Dusp8	1	0
Armcx2	Armcx2	1	0
E2f1	E2f1	1	0
Arnt	Arnt	2	6771.95303013756
Arpp19	Arpp19	2	4365.94469695675
Arrdc3	Arrdc3	2	7061.42774085362
Papd7	Papd7	1	0
Asap2	Asap2	1	0
Asb1	Asb1	1	0
Jagn1	Jagn1	1	0
Ash1l	Ash1l	1	0
Atad2	Atad2	1	0
Eif2ak2	Eif2ak2	1	0
Atg16l1	Atg16l1	1	0
Atg5	Atg5	1	0
Kcnh1	Kcnh1	1	0
Eif2s3y	Eif2s3y	1	0
Eif3j1	Eif3j1	1	0
Atp1a2	Atp1a2	1	0
Atp2b2	Atp2b2	2	314.430914185771
Atp2c1	Atp2c1	1	0
Atp6ap1	Atp6ap1	1	0
Atp6v0e2	Atp6v0e2	1	0
Kcnk6	Kcnk6	3	3191.97108936922
Atpaf2	Atpaf2	1	0
AU040320	AU040320	1	0
AW549877	AW549877	1	0
Enpp6	Enpp6	1	0
B230219D22Rik	B230219D22Rik	1	0
Pgam5	Pgam5	1	0
Epha4	Epha4	2	4410.48946003293
Bace1	Bace1	1	0
Eps8	Eps8	1	0
Cdkn1b	Cdkn1b	1	0
Knop1	Knop1	2	4365.94469695675
Kpna4	Kpna4	1	0
Ero1lb	Ero1lb	1	0
Pigm	Pigm	1	0
Etnk1	Etnk1	1	0
Ets2	Ets2	1	0
Lace1	Lace1	1	0
BC052040	BC052040	1	0
Bckdk	Bckdk	1	0
Bcl2l11	Bcl2l11	1	0
Fa2h	Fa2h	1	0
Bcl6	Bcl6	1	0
Bcl7c	Bcl7c	2	4365.94469695675
Bdnf	Bdnf	1	0
Bicd2	Bicd2	2	6421.22794245814
Bmp2k	Bmp2k	1	0
Bmpr1a	Bmpr1a	2	4365.94469695675
Bnip2	Bnip2	1	0
Bnip3	Bnip3	1	0
Bsn	Bsn	1	0
Btbd3	Btbd3	2	4365.94469695675
Lnpep	Lnpep	1	0
C1ql3	C1ql3	1	0
Cab39	Cab39	1	0
Fbxl14	Fbxl14	3	11370.3988221103
Camk4	Camk4	1	0
Lrrtm1	Lrrtm1	1	0
Cap2	Cap2	1	0
Capn10	Capn10	1	0
Luzp1	Luzp1	1	0
Fbxw11	Fbxw11	1	0
Prkcz	Prkcz	1	0
Cbfa2t3	Cbfa2t3	1	0
Cblb	Cblb	1	0
Cbx5	Cbx5	2	4365.94469695675
Fmn2	Fmn2	2	4365.94469695675
Map2k4	Map2k4	1	0
Fnip1	Fnip1	2	4365.94469695675
Fnip2	Fnip2	2	4365.94469695675
Foxk2	Foxk2	1	0
Ccnc	Ccnc	1	0
Ccnj	Ccnj	1	0
Ccnjl	Ccnjl	1	0
Mat2a	Mat2a	3	15484.6583126507
Hdgfrp3	Hdgfrp3	2	4497.29488253248
Ftsj1	Ftsj1	1	0
Fubp1	Fubp1	1	0
Cd93	Cd93	1	0
Cd99l2	Cd99l2	1	0
Cdadc1	Cdadc1	1	0
Cdc42ep3	Cdc42ep3	1	0
Galnt10	Galnt10	1	0
Megf9	Megf9	1	0
Galnt15	Galnt15	1	0
Cdk13	Cdk13	2	5727.26981010182
Cdr2l	Cdr2l	2	4365.94469695675
Cds2	Cds2	1	0
Cebpa	Cebpa	1	0
Celf1	Celf1	1	0
Celsr2	Celsr2	1	0
Cep350	Cep350	1	0
Mlf2	Mlf2	1	0
Gid4	Gid4	2	2398.43605505307
Chd3	Chd3	2	14210.3648650021
Glmp	Glmp	1	0
Mmp9	Mmp9	2	844.867031722787
Glrb	Glrb	1	0
Chka	Chka	1	0
Chp1	Chp1	1	0
Tmem130	Tmem130	1	0
Mrfap1	Mrfap1	1	0
Ckap4	Ckap4	1	0
Tmem136	Tmem136	1	0
Clk1	Clk1	1	0
Msantd1	Msantd1	1	0
Gnao1	Gnao1	1	0
Gpd1	Gpd1	1	0
Gpm6b	Gpm6b	1	0
Cops2	Cops2	1	0
Coro1a	Coro1a	1	0
Cpeb2	Cpeb2	2	4365.94469695675
Gpr89	Gpr89	1	0
Gprin3	Gprin3	1	0
Rnf216	Rnf216	1	0
Cps1	Cps1	1	0
Cpsf2	Cpsf2	1	0
N4bp2	N4bp2	1	0
Crebzf	Crebzf	1	0
Gria4	Gria4	1	0
Cry2	Cry2	1	0
Cs	Cs	1	0
Csmd1	Csmd1	1	0
Gsr	Gsr	1	0
Csnk1e	Csnk1e	1	0
Elavl2	Elavl2	1	0
Runx1	Runx1	1	0
Ctsl	Ctsl	1	0
Cyfip1	Cyfip1	1	0
Cyp51	Cyp51	1	0
Sbno1	Sbno1	1	0
Nf2	Nf2	2	314.430914185771
Kitl	Kitl	1	0
Hip1	Hip1	1	0
Hipk1	Hipk1	1	0
Nfia	Nfia	1	0
D17Wsu92e	D17Wsu92e	1	0
D430041D05Rik	D430041D05Rik	1	0
Scn2a1	Scn2a1	1	0
Hmgcll1	Hmgcll1	1	0
Dab1	Dab1	1	0
Homer1	Homer1	2	4365.94469695675
Sec63	Sec63	1	0
Tulp3	Tulp3	1	0
Dcx	Dcx	1	0
Ddit4	Ddit4	2	6771.95303013756
Hspa12a	Hspa12a	1	0
Npat	Npat	1	0
Ddx3y	Ddx3y	1	0
Serinc3	Serinc3	1	0
Ube2q1	Ube2q1	1	0
Ube2ql1	Ube2ql1	1	0
Ide	Ide	1	0
Dgki	Dgki	1	0
Dhcr7	Dhcr7	1	0
Igdcc4	Igdcc4	2	4365.94469695675
Dip2a	Dip2a	1	0
Dip2b	Dip2b	2	4365.94469695675
Diras2	Diras2	1	0
Dlg2	Dlg2	1	0
Dlg5	Dlg5	1	0
Il10	Il10	1	0
Usp22	Usp22	2	4365.94469695675
Dmxl1	Dmxl1	1	0
Dmxl2	Dmxl2	1	0
Dnm1	Dnm1	1	0
Dnm1l	Dnm1l	1	0
Impad1	Impad1	2	15767.7371466911
Dot1l	Dot1l	1	0
Dph3	Dph3	1	0
Vps26a	Vps26a	1	0
Osbpl2	Osbpl2	1	0
Stat1	Stat1	1	0
Ipo9	Ipo9	1	0
Dusp26	Dusp26	1	0
Irgq	Irgq	1	0
P2ry1	P2ry1	1	0
Stradb	Stradb	1	0
Lysmd4	Lysmd4	1	0
E2f2	E2f2	1	0
E2f3	E2f3	2	3555.98174717118
Eaf1	Eaf1	1	0
Eci1	Eci1	1	0
Itsn2	Itsn2	2	4365.94469695675
Iws1	Iws1	1	0
Jakmip2	Jakmip2	1	0
Efna5	Efna5	1	0
Egr1	Egr1	1	0
Kbtbd2	Kbtbd2	1	0
Kcnh7	Kcnh7	1	0
Eif5a	Eif5a	1	0
Kcnj2	Kcnj2	1	0
Elfn2	Elfn2	1	0
Kcnk1	Kcnk1	1	0
Ndfip2	Ndfip2	1	0
Kctd7	Kctd7	2	4365.94469695675
Emilin2	Emilin2	1	0
Kdelr2	Kdelr2	1	0
Hdx	Hdx	2	4365.94469695675
Eno2	Eno2	1	0
Entpd7	Entpd7	1	0
Ep300	Ep300	1	0
Kit	Kit	1	0
Gabpb2	Gabpb2	1	0
Slc9a2	Slc9a2	2	4365.94469695675
Epha7	Epha7	1	0
Ephb2	Ephb2	1	0
Eps15	Eps15	1	0
Klhl42	Klhl42	1	0
Klhl5	Klhl5	1	0
Ercc6	Ercc6	2	4365.94469695675
Mex3a	Mex3a	2	10195.5612942863
Pias3	Pias3	1	0
Kpnb1	Kpnb1	1	0
L1cam	L1cam	1	0
Pik3r1	Pik3r1	1	0
Laptm4a	Laptm4a	1	0
Ezh2	Ezh2	1	0
Thsd7b	Thsd7b	1	0
Lhfpl4	Lhfpl4	2	6084.49175429881
Rb1	Rb1	1	0
Fam168b	Fam168b	1	0
Spock2	Spock2	1	0
Lman1	Lman1	1	0
Spry1	Spry1	1	0
Fam210b	Fam210b	1	0
Lonrf3	Lonrf3	1	0
Pparg	Pparg	1	0
Fam76b	Fam76b	1	0
Fasl	Fasl	1	0
Gnl3l	Gnl3l	2	314.430914185771
Lsamp	Lsamp	2	4365.94469695675
Fbxo11	Fbxo11	1	0
Stk39	Stk39	1	0
Prickle2	Prickle2	1	0
Prkaa1	Prkaa1	1	0
Lyrm9	Lyrm9	1	0
Fem1b	Fem1b	1	0
Macf1	Macf1	1	0
Fkbp1a	Fkbp1a	1	0
Fkbp1b	Fkbp1b	1	0
Flrt2	Flrt2	1	0
Map2	Map2	1	0
Map3k1	Map3k1	1	0
Fnta	Fnta	1	0
Map4k4	Map4k4	1	0
Map7d1	Map7d1	1	0
Psip1	Psip1	1	0
Syt2	Syt2	1	0
Foxk1	Foxk1	1	0
Foxn3	Foxn3	1	0
Foxp1	Foxp1	1	0
Pten	Pten	4	29339.2693096584
Marcksl1	Marcksl1	1	0
Ptprd	Ptprd	2	4365.94469695675
Tbc1d23	Tbc1d23	1	0
Ptprg	Ptprg	1	0
Gabrg3	Gabrg3	1	0
Tcf4	Tcf4	4	32549.0025613524
Galnt7	Galnt7	1	0
Meox2	Meox2	1	0
Mesdc2	Mesdc2	2	5727.26981010182
Sdc2	Sdc2	1	0
Gcnt1	Gcnt1	1	0
Mfsd4	Mfsd4	1	0
Mgat3	Mgat3	1	0
Mgat4a	Mgat4a	2	5627.22921269456
Tgfbr3	Tgfbr3	2	11341.9059405981
Mllt11	Mllt11	1	0
Rapgef6	Rapgef6	1	0
Mmp16	Mmp16	1	0
Glb1	Glb1	1	0
Glce	Glce	1	0
Ubr3	Ubr3	2	7417.22406466509
Moap1	Moap1	1	0
Mob1a	Mob1a	1	0
Mob1b	Mob1b	1	0
Tln2	Tln2	1	0
Ubxn2a	Ubxn2a	1	0
Tmc7	Tmc7	1	0
Rbfox2	Rbfox2	1	0
Nrsn1	Nrsn1	1	0
Gm15800	Gm15800	1	0
Nudt19	Nudt19	1	0
Mrpl35	Mrpl35	1	0
Rdh13	Rdh13	1	0
Grin3a	Grin3a	1	0
Pom121	Pom121	1	0
Srprb	Srprb	1	0
Msi2	Msi2	2	314.430914185771
Gnaq	Gnaq	1	0
Gnb4	Gnb4	1	0
Gne	Gne	1	0
Gng12	Gng12	1	0
Gns	Gns	2	8368.22691066297
Rhobtb3	Rhobtb3	1	0
Golm1	Golm1	1	0
Ppp1r9b	Ppp1r9b	1	0
Gpam	Gpam	1	0
Rmnd5a	Rmnd5a	1	0
Rnf138	Rnf138	1	0
Zfyve27	Zfyve27	1	0
Wdr37	Wdr37	1	0
Pabpc5	Pabpc5	1	0
Gprc5b	Gprc5b	1	0
Mysm1	Mysm1	1	0
Itgb1	Itgb1	1	0
Tnrc6b	Tnrc6b	1	0
Gria2	Gria2	2	4365.94469695675
Nacc2	Nacc2	1	0
Rragd	Rragd	3	13142.0373211426
Sall1	Sall1	1	0
Trpc3	Trpc3	1	0
Kif3b	Kif3b	1	0
Scamp3	Scamp3	1	0
Spen	Spen	1	0
Nfatc3	Nfatc3	1	0
Klf13	Klf13	1	0
Nfix	Nfix	1	0
Ttc14	Ttc14	2	4365.94469695675
Zeb2	Zeb2	2	4365.94469695675
Scrn1	Scrn1	1	0
Ttpal	Ttpal	1	0
Serinc1	Serinc1	1	0
Sel1l	Sel1l	1	0
Hsd11b1	Hsd11b1	1	0
Senp8	Senp8	1	0
Hspb6	Hspb6	1	0
Snx16	Snx16	1	0
Huwe1	Huwe1	1	0
Serpinf1	Serpinf1	1	0
Slc1a1	Slc1a1	1	0
Rasd2	Rasd2	1	0
Zfp40	Zfp40	1	0
Tlr4	Tlr4	1	0
Plp1	Plp1	1	0
Tnpo1	Tnpo1	1	0
Sgtb	Sgtb	1	0
Lmbrd1	Lmbrd1	1	0
Nts	Nts	1	0
Sh3d19	Sh3d19	1	0
Nudcd3	Nudcd3	1	0
Nudt11	Nudt11	1	0
Tomm40	Tomm40	1	0
Usp25	Usp25	1	0
Parp14	Parp14	1	0
Usp40	Usp40	1	0
Onecut2	Onecut2	1	0
Inpp5e	Inpp5e	1	0
Lrrc58	Lrrc58	1	0
Ppp1r9a	Ppp1r9a	1	0
Lrrn3	Lrrn3	1	0
Slc16a1	Slc16a1	1	0
Osbpl8	Osbpl8	1	0
Lsm6	Lsm6	1	0
Irf8	Irf8	1	0
Wasf2	Wasf2	1	0
Slc7a1	Slc7a1	1	0
Strbp	Strbp	1	0
Slc23a2	Slc23a2	2	4365.94469695675
Slc24a2	Slc24a2	2	4365.94469695675
Slc25a46	Slc25a46	1	0
Wnk1	Wnk1	2	4365.94469695675
Jarid2	Jarid2	2	6084.49175429881
Slc30a1	Slc30a1	1	0
Kalrn	Kalrn	1	0
Pbxip1	Pbxip1	1	0
Pcdh20	Pcdh20	1	0
Slc36a1	Slc36a1	1	0
Pik3r3	Pik3r3	1	0
Pcnx	Pcnx	1	0
Pdcd4	Pdcd4	1	0
Ythdf3	Ythdf3	1	0
Yy1	Yy1	1	0
Kdm2a	Kdm2a	1	0
Tnfrsf21	Tnfrsf21	1	0
Peli1	Peli1	1	0
Phf6	Phf6	1	0
Lrig2	Lrig2	2	4497.29488253248
Ssfa2	Ssfa2	1	0
Smyd4	Smyd4	1	0
Snhg11	Snhg11	1	0
Mtx2	Mtx2	1	0
Ube2l3	Ube2l3	1	0
Trim71	Trim71	2	334.589729089589
Slc16a7	Slc16a7	1	0
Socs7	Socs7	1	0
Leng8	Leng8	1	0
Sestd1	Sestd1	1	0
Timp3	Timp3	2	971.180214746662
Plbd2	Plbd2	1	0
Sox6	Sox6	1	0
Spast	Spast	1	0
Slc4a8	Slc4a8	2	4365.94469695675
Shc4	Shc4	1	0
Pnrc1	Pnrc1	1	0
Zyg11b	Zyg11b	1	0
Polb	Polb	1	0
Reck	Reck	1	0
Zik1	Zik1	1	0
Reep4	Reep4	2	6644.3325504213
Zfp704	Zfp704	1	0
Trak1	Trak1	1	0
Tmem30a	Tmem30a	1	0
Sst	Sst	1	0
Ppm1k	Ppm1k	1	0
Mtmr1	Mtmr1	1	0
St8sia4	St8sia4	1	0
Tmod1	Tmod1	1	0
Ppp3r1	Ppp3r1	2	4365.94469695675
Slc19a2	Slc19a2	1	0
Ubtf	Ubtf	1	0
Rnf141	Rnf141	1	0
Tspan12	Tspan12	2	5627.22921269456
Purg	Purg	1	0
Tnks2	Tnks2	1	0
N4bp2l2	N4bp2l2	1	0
Maml2	Maml2	1	0
Map1a	Map1a	1	0
Runx2	Runx2	1	0
Tanc2	Tanc2	1	0
Med13	Med13	1	0
Mapk9	Mapk9	1	0
Sstr1	Sstr1	1	0
Tgfbi	Tgfbi	1	0
Pclo	Pclo	1	0
Tacc1	Tacc1	1	0
Sep-02	Sep-02	1	0
Tpd52	Tpd52	1	0
Ube2n	Ube2n	1	0
Ywhae	Ywhae	1	0
Qk	Qk	1	0
Samhd1	Samhd1	1	0
Nf1	Nf1	1	0
Tbc1d30	Tbc1d30	1	0
Tmem87b	Tmem87b	1	0
Tbc1d5	Tbc1d5	1	0
Mdn1	Mdn1	1	0
Tspan2	Tspan2	2	4365.94469695675
Slc35e2	Slc35e2	1	0
Smad4	Smad4	2	5905.14426396282
Tcf3	Tcf3	1	0
Mef2c	Mef2c	2	5905.14426396282
Ttyh1	Ttyh1	1	0
Sema6a	Sema6a	1	0
Nol4	Nol4	1	0
Ralgps1	Ralgps1	1	0
Tmf1	Tmf1	1	0
Taok1	Taok1	1	0
Socs6	Socs6	1	0
Tmem245	Tmem245	1	0
Ubn1	Ubn1	1	0
Wars2	Wars2	1	0
Tnf	Tnf	1	0
Trp53inp1	Trp53inp1	1	0
Sfrp1	Sfrp1	1	0
Sapcd2	Sapcd2	1	0
Tab2	Tab2	1	0
Strip1	Strip1	1	0
Slco5a1	Slco5a1	2	4410.48946003293
Tmem135	Tmem135	1	0
Spry2	Spry2	1	0
Spry3	Spry3	1	0
Spry4	Spry4	2	844.867031722787
Tmem43	Tmem43	1	0
Tmem179	Tmem179	1	0
Zfp9	Zfp9	2	6644.3325504213
Rragc	Rragc	1	0
Mtf1	Mtf1	3	20445.9817471709
Pcmt1	Pcmt1	1	0
Ypel1	Ypel1	1	0
Tnrc6a	Tnrc6a	1	0
Tnrc6c	Tnrc6c	1	0
Otud1	Otud1	1	0
Xxylt1	Xxylt1	1	0
Wdr44	Wdr44	1	0
Zbtb9	Zbtb9	1	0
Rnf165	Rnf165	1	0
Tomm70a	Tomm70a	1	0
Tns1	Tns1	1	0
Zranb2	Zranb2	1	0
Sema6d	Sema6d	1	0
Zzz3	Zzz3	1	0
Zic2	Zic2	2	7417.22406466509
Synj1	Synj1	2	4365.94469695675
Thnsl1	Thnsl1	1	0
Srcin1	Srcin1	2	4365.94469695675
Vps37a	Vps37a	1	0
Wwtr1	Wwtr1	1	0
Tbc1d12	Tbc1d12	1	0
Slc1a2	Slc1a2	1	0
Pgr	Pgr	2	5727.26981010182
Ubap2l	Ubap2l	1	0
Tbr1	Tbr1	1	0
Wdr92	Wdr92	1	0
Zdbf2	Zdbf2	1	0
Smad7	Smad7	1	0
Ube2k	Ube2k	1	0
Sox11	Sox11	2	1926.79337836399
Rhoq	Rhoq	1	0
Unc5c	Unc5c	2	887.731165679746
Tmem184b	Tmem184b	1	0
Zkscan1	Zkscan1	1	0
Ppig	Ppig	1	0
Zdhhc20	Zdhhc20	1	0
Sos1	Sos1	1	0
Stag1	Stag1	1	0
Slc38a2	Slc38a2	1	0
Zfp568	Zfp568	1	0
Tob1	Tob1	1	0
Tmod2	Tmod2	1	0
Vldlr	Vldlr	1	0
Sh3pxd2b	Sh3pxd2b	1	0
Zfp947	Zfp947	1	0
Sgpp1	Sgpp1	1	0
Usp33	Usp33	1	0
Xpo7	Xpo7	1	0
Zeb1	Zeb1	1	0
Tmem164	Tmem164	1	0
Pgrmc2	Pgrmc2	1	0
Zfp516	Zfp516	1	0
Zmym4	Zmym4	1	0
Smad5	Smad5	1	0
Snx27	Snx27	1	0
Tmed5	Tmed5	2	10195.5612942863
Tmem255a	Tmem255a	1	0
Siah2	Siah2	1	0
Zbtb34	Zbtb34	1	0
Zfp608	Zfp608	1	0
Sumf2	Sumf2	1	0
Txnrd3	Txnrd3	1	0
Smad3	Smad3	1	0
Patz1	Patz1	1	0
Zdhhc6	Zdhhc6	1	0
Slc2a13	Slc2a13	1	0
Vbp1	Vbp1	1	0
Ulk1	Ulk1	1	0
Cnih	Cnih	1	0
ACVR1B	ACVR1B	1	0
Acn9	Acn9	1	0
Tug1	Tug1	1	0
1600012H06Rik	1600012H06Rik	1	0
1700017B05Rik	1700017B05Rik	1	0
1700052N19Rik	1700052N19Rik	1	0
2700081O15Rik	2700081O15Rik	1	0
2700089E24Rik	2700089E24Rik	1	0
4931406C07Rik	4931406C07Rik	1	0
4931428F04Rik	4931428F04Rik	1	0
4933411K20Rik	4933411K20Rik	1	0
Abcc5	Abcc5	1	0
Abcg1	Abcg1	1	0
Apbb3	Apbb3	1	0
Csnk2a1	Csnk2a1	1	0
Actg1	Actg1	1	0
Acvr1b	Acvr1b	1	0
Adamts15	Adamts15	1	0
Adra2a	Adra2a	1	0
Agap1	Agap1	1	0
Ago3	Ago3	1	0
D630045J12Rik	D630045J12Rik	1	0
AI464131	AI464131	1	0
Ddn	Ddn	1	0
Akt1	Akt1	1	0
Nr6a1	Nr6a1	1	0
Igdcc3	Igdcc3	1	0
Ankrd52	Ankrd52	1	0
Dlc1	Dlc1	1	0
Dnajc27	Dnajc27	1	0
Dnm3	Dnm3	1	0
Arc	Arc	1	0
Arhgap1	Arhgap1	1	0
Dusp1	Dusp1	1	0
Arid3b	Arid3b	1	0
Arl5a	Arl5a	1	0
Itga4	Itga4	1	0
Arpp21	Arpp21	1	0
Atp2a2	Atp2a2	1	0
Atp6v1b2	Atp6v1b2	1	0
Epb4.1l1	Epb4.1l1	1	0
Epb4.1l5	Epb4.1l5	1	0
Kifc2	Kifc2	1	0
Slc8a2	Slc8a2	1	0
Bach1	Bach1	1	0
Bahcc1	Bahcc1	1	0
Kpna1	Kpna1	1	0
Esam	Esam	1	0
Braf	Braf	1	0
Bsg	Bsg	1	0
Lnp	Lnp	1	0
Cacna1e	Cacna1e	1	0
Cadm2	Cadm2	1	0
Ppme1	Ppme1	1	0
Cald1	Cald1	1	0
Capns1	Capns1	1	0
Car2	Car2	1	0
Brinp1	Brinp1	1	0
Cat	Cat	1	0
Ccdc127	Ccdc127	1	0
Fndc3a	Fndc3a	1	0
Map4k3	Map4k3	1	0
Ccnd1	Ccnd1	1	0
Mar-09	Mar-09	1	0
Fras1	Fras1	1	0
Mast2	Mast2	1	0
Ctsb	Ctsb	1	0
Cd164	Cd164	1	0
Frmd5	Frmd5	1	0
Tbc1d24	Tbc1d24	1	0
Celf5	Celf5	1	0
Cep120	Cep120	1	0
Gga3	Gga3	1	0
Chd7	Chd7	1	0
Chd9	Chd9	1	0
Rbm33	Rbm33	1	0
Cldn12	Cldn12	1	0
Dnajc1	Dnajc1	1	0
Cnih4	Cnih4	1	0
Cnr1	Cnr1	1	0
Cntn2	Cntn2	1	0
Col4a2	Col4a2	1	0
Gpcpd1	Gpcpd1	1	0
Mycbp	Mycbp	1	0
Cpeb4	Cpeb4	1	0
Gramd1b	Gramd1b	1	0
Greb1l	Greb1l	1	0
Gria3	Gria3	1	0
Crem	Crem	1	0
Crk	Crk	1	0
Csrnp2	Csrnp2	1	0
Gxylt1	Gxylt1	1	0
Ndst3	Ndst3	1	0
Hic2	Hic2	1	0
Nfxl1	Nfxl1	1	0
Pigw	Pigw	1	0
Sema4f	Sema4f	1	0
Nova1	Nova1	1	0
Ddx10	Ddx10	1	0
Ikbkg	Ikbkg	1	0
Dmd	Dmd	1	0
Usp47	Usp47	1	0
Lpgat1	Lpgat1	1	0
Dnhd1	Dnhd1	1	0
Donson	Donson	1	0
Dusp6	Dusp6	1	0
Dync1i2	Dync1i2	1	0
Slc22a23	Slc22a23	1	0
Eea1	Eea1	1	0
Jph4	Jph4	1	0
Egln2	Egln2	1	0
Kcna1	Kcna1	1	0
Kcnc1	Kcnc1	1	0
Eif2ak3	Eif2ak3	1	0
Kcnc2	Kcnc2	1	0
Eif4ebp2	Eif4ebp2	1	0
Eif4g2	Eif4g2	1	0
Elp2	Elp2	1	0
Kctd12b	Kctd12b	1	0
Kctd21	Kctd21	1	0
Khsrp	Khsrp	1	0
Ephb3	Ephb3	1	0
Smg1	Smg1	1	0
Pigs	Pigs	1	0
Pik3ip1	Pik3ip1	1	0
Lcor	Lcor	1	0
Lfng	Lfng	1	0
Sowaha	Sowaha	1	0
Fam118a	Fam118a	1	0
Fam135a	Fam135a	1	0
Limd1	Limd1	1	0
Fam171a1	Fam171a1	1	0
Fam175b	Fam175b	1	0
Rdh10	Rdh10	1	0
Zfp664	Zfp664	1	0
Farp1	Farp1	1	0
Stat3	Stat3	1	0
Prickle1	Prickle1	1	0
Gpr63	Gpr63	1	0
Fgd4	Fgd4	1	0
Flna	Flna	1	0
Flywch1	Flywch1	1	0
Syt5	Syt5	1	0
Ptgds	Ptgds	1	0
Pdgfrb	Pdgfrb	1	0
Tbc1d14	Tbc1d14	1	0
Fut9	Fut9	1	0
Pxdn	Pxdn	1	0
Gabra6	Gabra6	1	0
Gabrb2	Gabrb2	1	0
Gad1	Gad1	1	0
Rab11fip4	Rab11fip4	1	0
Sec14l1	Sec14l1	1	0
Gba2	Gba2	1	0
Mnt	Mnt	1	0
Nrp2	Nrp2	1	0
Gnal	Gnal	1	0
Mtf2	Mtf2	1	0
Gpr137	Gpr137	1	0
Rnf213	Rnf213	1	0
Rnf5	Rnf5	1	0
Naa40	Naa40	1	0
Grik2	Grik2	1	0
Rpia	Rpia	1	0
Gtf3c2	Gtf3c2	1	0
Sned1	Sned1	1	0
Ncor1	Ncor1	1	0
Slc4a7	Slc4a7	1	0
Scara3	Scara3	1	0
Scn8a	Scn8a	1	0
Tub	Tub	1	0
Hoxb4	Hoxb4	1	0
Sema4g	Sema4g	1	0
Hr	Hr	1	0
Nol8	Nol8	1	0
Nr2e1	Nr2e1	1	0
Vsnl1	Vsnl1	1	0
Nras	Nras	1	0
Sfmbt1	Sfmbt1	1	0
Igf1r	Igf1r	1	0
Sptbn2	Sptbn2	1	0
Usp32	Usp32	1	0
Nup35	Nup35	1	0
Srgap3	Srgap3	1	0
Piga	Piga	1	0
Zfp740	Zfp740	1	0
Ppargc1b	Ppargc1b	1	0
Msra	Msra	1	0
Skil	Skil	1	0
Slc15a2	Slc15a2	1	0
Pqlc2	Pqlc2	1	0
Otud5	Otud5	1	0
Slc22a6	Slc22a6	1	0
Slc25a23	Slc25a23	1	0
Slc25a4	Slc25a4	1	0
Jam2	Jam2	1	0
Slc29a3	Slc29a3	1	0
Prrc2c	Prrc2c	1	0
Slc2a6	Slc2a6	1	0
Slc35a4	Slc35a4	1	0
Pbrm1	Pbrm1	1	0
Kcnj10	Kcnj10	1	0
Pcgf3	Pcgf3	1	0
Kif1a	Kif1a	1	0
Pld3	Pld3	1	0
Kif21b	Kif21b	1	0
Snx5	Snx5	1	0
Klf8	Klf8	1	0
Syncrip	Syncrip	1	0
Smcr8	Smcr8	1	0
Zfp12	Zfp12	1	0
Tgfbr1	Tgfbr1	1	0
Snx30	Snx30	1	0
Thrsp	Thrsp	1	0
Stat2	Stat2	1	0
Stk35	Stk35	1	0
Ubxn4	Ubxn4	1	0
Srek1	Srek1	1	0
Tmem2	Tmem2	1	0
Ylpm1	Ylpm1	1	0
Tram1l1	Tram1l1	1	0
Psd3	Psd3	1	0
Ssh1	Ssh1	1	0
Ppm1e	Ppm1e	1	0
Tor1aip2	Tor1aip2	1	0
Tmem194	Tmem194	1	0
Slc20a1	Slc20a1	1	0
Stx17	Stx17	1	0
Zkscan2	Zkscan2	1	0
Stx3	Stx3	1	0
Thbs1	Thbs1	1	0
Rock2	Rock2	1	0
Maneal	Maneal	1	0
Rnf167	Rnf167	1	0
Psme4	Psme4	1	0
Prdm1	Prdm1	1	0
Zfp641	Zfp641	1	0
Pgrmc1	Pgrmc1	1	0
Zfp644	Zfp644	1	0
Mtpn	Mtpn	1	0
Tgs1	Tgs1	1	0
Tmem214	Tmem214	1	0
Syt11	Syt11	1	0
Zfp248	Zfp248	1	0
Serf2	Serf2	1	0
Zfp354b	Zfp354b	1	0
Zfp462	Zfp462	1	0
Zfp318	Zfp318	1	0
Rnf44	Rnf44	1	0
Pnkd	Pnkd	1	0
Nid1	Nid1	1	0
Rdx	Rdx	1	0
Syn3	Syn3	1	0
Usp45	Usp45	1	0
Trim6	Trim6	1	0
Rffl	Rffl	1	0
Slitrk4	Slitrk4	1	0
Trib2	Trib2	1	0
Mtmr4	Mtmr4	1	0
Stim1	Stim1	1	0
Slc6a8	Slc6a8	1	0
Patl1	Patl1	1	0
Trps1	Trps1	1	0
Slitrk5	Slitrk5	1	0
Zscan22	Zscan22	1	0
Zfp174	Zfp174	1	0
Wdtc1	Wdtc1	1	0
Zc3h11a	Zc3h11a	1	0
Zfp280b	Zfp280b	1	0
Zfp109	Zfp109	1	0
Sacm1l	Sacm1l	1	0
Nlk	Nlk	1	0
Zdhhc24	Zdhhc24	1	0
Sh2b3	Sh2b3	1	0
Ubap2	Ubap2	1	0
Xkr8	Xkr8	1	0
Unc80	Unc80	1	0
Zswim5	Zswim5	1	0
Srrm4	Srrm4	1	0
Zfp583	Zfp583	1	0
Tenm2	Tenm2	1	0
Slc25a18	Slc25a18	1	0
Tubb4a	Tubb4a	1	0
Ptpru	Ptpru	1	0
Vav3	Vav3	1	0
Slc2a3	Slc2a3	1	0
