# Supplementary material for: Reciprocal Changes in miRNA Expression with Pigmentation and Decreased Proliferation Induced in Mouse B16F1 Melanoma Cells by l-Tyrosine and 5-Bromo-2′-Deoxyuridine
Source: Int J Mol Sci. 2021 Feb 5;22(4):1591. doi: 10.3390/ijms22041591 (PMC7914888; doi:10.3390/ijms22041591)
Supplement: Supplementary file 1 [file ijms-22-01591-s001.zip › Networks and Funtional enrichment KEGG/Network miRNAs-mRNAs_L-Tyr_Brd-dU/orig_node_list.csv]

Id	Label
MIMAT0004704	mmu-mir-335-3p
MIMAT0000666	mmu-mir-320-3p
MIMAT0003742	mmu-mir-455-3p
MIMAT0000669	mmu-mir-221-3p
MIMAT0000668	mmu-mir-211-5p
MIMAT0000533	mmu-mir-26a-5p
MIMAT0000126	mmu-mir-27b-3p
MIMAT0000530	mmu-mir-21a-5p
MIMAT0003127	mmu-mir-484
MIMAT0000515	mmu-mir-30d-5p
MIMAT0003509	mmu-mir-501-3p
MIMAT0000711	mmu-mir-365-3p
MIMAT0010560	mmu-mir-1249-3p
MIMAT0000546	mmu-mir-103-3p
MIMAT0000524	mmu-let-7e-5p
MIMAT0004859	mmu-mir-193b-3p
MIMAT0000766	mmu-mir-335-5p
MIMAT0000156	mmu-mir-144-3p
MIMAT0000387	mmu-mir-130b-3p
MIMAT0000609	mmu-mir-351-5p
MIMAT0004821	mmu-mir-671-3p
MIMAT0000522	mmu-let-7b-5p
18768	Pkib
14284	Fosl2
21408	Zfp354a
14190	Fgl2
16647	Kpna2
20308	Ccl9
13004	Ncan
	Gt(ROSA)26Sor
104099	Itga9
22221	Ubp1
21753	Tes
12765	Cxcr2
16182	Il18r1
20474	Six4
11922	Neurod6
20466	Sin3a
12874	Cpd
22035	Tnfsf10
16593	Klc1
22754	Zfp92
17536	Meis2
18115	Nnt
14464	Gata5
22668	Sf1
227720	Nup214
11877	Arvcf
209737	Kif15
52076	Tmem38b
52563	Cdc23
107605	Rdh1
382117	Tcaim
230917	Tmem201
52014	Nus1
19743	Rhag
433806	Chchd2
14004	Chchd2
19245	Ptp4a3
14289	Coch
22682	Fpr2
11828	Ran
13051	Cx3cr1
17141	Mrpl41
108097	Prkaa2
20147	Rs1
16370	Irs4
11479	Mthfd2
12982	Csf1
18117	Kat2b
24071	Synj2bp
23992	Synj2bp
208366	Rpp40
23832	Xcr1
26434	Map3k12
11605	Gla
14241	Foxl1
14238	Foxf2
27028	Ing1
27215	Azi2
50931	St6galnac6
56094	Cts8
57246	Tbx20
57890	Il17re
58911	Eid1
59090	Midn
140488	Igf2bp3
60505	Il21
57339	Jph1
56444	Jph1
57748	Jmy
66109	Ube2d3
66552	Cmc2
66625	Snrnp40
66704	Rbm4b
216618	Rbm4b
76367	Trp53rk
72325	Eif4e3
66975	Rnf187
67036	Mrpl45
67096	Mmachc
67168	Psmd9
67488	Eepd1
67529	Fgfr1op2
67629	Spc24
69104	Mar-05
268741	Tox4
68152	Tox4
68338	Aph1c
244745	Dpy19l1
68760	Angel1
68988	Prpf31
213402	Armc2
69660	Tmbim1
69709	Ptrhd1
69740	Ttl
69774	Tnfaip8l2
70052	Prpf4
70061	Prpf4
70484	Slc35d2
70620	Ube2v2
70640	Ube2v2
71147	Oxsm
71601	Isx
71687	Tmem25
71755	Dhdh
71793	Ints12
625286	Tmem236
72338	Wdr89
72413	Ehd4
381626	Kcnmb2
72431	Ceacam18
108909	Aida
72605	Car10
72635	Lins
226139	Cox15
98766	Ubac1
73813	Fam83e
73902	Psmb11
74012	Rap2b
67230	Zfp329
218850	D14Abb1e
74915	Atp6v1e2
242747	Zfp933
98682	Mfsd6
75729	Fam227a
75841	Rnf139
75953	Samd7
72667	Zfp444
76594	Wdr26
66104	Arfrp1
269629	Lhfpl3
226041	Pgm5
60532	Wtap
63857	Bcmo1
56533	Rgs17
114896	Afg3l1
56399	Pdcd10
100862455	Rpl23
65019	Rpl23
100044627	Rpl23
65086	Lpar3
58185	Rsad2
56307	Metap2
66011	Ranbp17
58217	Trem1
56437	Rrad
76055	Mgea5
93697	Narg2
93838	Dqx1
93674	Cml3
93876	Pcdhb5
99151	Cercam
99633	Rabepk
242736	Pramef8
101809	Spred3
102436	Lars2
103266	AI597468
104859	Tecpr2
217882	Cep170b
107751	Prrxl1
213053	Slc39a14
225283	Rprd1a
227800	Exosc2
266692	Abca5
230088	Fam214b
214742	Rcor3
269870	Zfp446
319622	Itpripl2
234865	YOD1
232157	Nup133
319888	Tmcc3
241134	Cntln
217303	Cd300a
235582	Glyctk
269955	Rccd1
228482	Arhgap11a
270669	Mbtps2
228355	Madd
102545	Cmtm7
239368	BC030476
71562	Ccdc153
216858	Afmid
244237	Tnfrsf26
353344	Opn5
378431	Txlnb
213783	Plekhg1
331623	Zfp563
239099	Homez
233805	Dcun1d3
381067	Zfp229
211488	Ado
403180	Ccdc121
382793	Mtx3
381463	Kcnf1
407812	Zfp941
244923	Wdr25
239167	Synb
232035	Zfp711
433323	Sgpp2
208151	Tmem132b
240038	Gm4944
623781	Gm14137
100039206	Mup13
100039089	Mup13
100189605	Mup17
100041658	Mup7
100039028	Mup11
12043	Arsb
12846	Comt
12944	Cr2
13106	Cyp1a2
13589	Mapre1
14300	Spib
434215	Serp1
13654	Egr2
14313	Fli1
14613	Gja5
14619	Gja5
14934	Grpr
15015	H2-Q4
15410	Hoxb3
16181	Il1rn
16880	Lifr
20493	Nppc
18504	Pax2
18749	Prkacb
18787	Serpine1
18792	Serpine1
19713	Ret
17082	Sptbn1
21808	Tgfb1
21858	Timp2
22202	Uba1y
20444	St3gal2
13512	Pigh
66952	2310030G06Rik
227446	2310035C23Rik
67028	2610002M06Rik
67064	2610002M06Rik
319807	3110047P20Rik
381393	4921509C19Rik
71653	4930506M07Rik
207819	4930539E08Rik
230757	5730409E04Rik
319801	9630033F20Rik
269774	Aak1
12890	Cplx2
11303	Abca1
12892	Cpox
226016	Abhd17b
329165	Abi2
226251	Ablim1
109934	Abr
12986	Csf3r
78752	Csgalnact2
74159	Acbd5
66787	Gskip
70425	Csnk1g3
80911	Acox3
14936	Gys1
74205	Acsl3
52468	Ctdsp2
14219	Ctgf
432530	Adcy1
104923	Adi1
68465	Adipor2
15251	Hif1a
319594	Hif1an
56807	Scamp5
28169	Agpat3
230249	AI314180
100233175	AK010878
15441	Hp1bp3
102323	Dcun1d2
72108	Ddhd2
110920	Hspa13
100986	Akap9
67040	Ddx17
234733	Ddx19b
56737	Alg2
319579	Defb20
13244	Degs1
320560	Dennd5b
67122	Nrarp
72345	Amer1
27494	Amot
15975	Ifnar1
13361	Dhfr
15980	Ifngr2
109676	Ank2
11735	Ank3
108857	Ankhd1
77087	Ankrd11
224650	Anks1
77531	Anks1b
235339	Dlat
71914	Antxr2
13388	Dll1
16163	Il13
108012	Ap1s2
319924	Apba1
11789	Apc
23805	Apc2
494504	Apcdd1
72993	Appl1
238130	Dock4
213827	Arcn1
11840	Arf1
622434	Arhgef26
77044	Arid2
18218	Dusp8
67416	Armcx2
13555	E2f1
11863	Arnt
59046	Arpp19
105171	Arrdc3
210106	Papd7
211914	Asap2
65247	Asb1
67767	Jagn1
192195	Ash1l
70472	Atad2
19106	Eif2ak2
77040	Atg16l1
11793	Atg5
16510	Kcnh1
26908	Eif2s3y
78655	Eif3j1
98660	Atp1a2
11941	Atp2b2
235574	Atp2c1
54411	Atp6ap1
76252	Atp6v0e2
52150	Kcnk6
246782	Atpaf2
100317	AU040320
319974	Auts2
106064	AW549877
320981	Enpp6
78521	B230219D22Rik
72542	Pgam5
13838	Epha4
23821	Bace1
13860	Eps8
12576	Cdkn1b
66356	Knop1
16649	Kpna4
67475	Ero1lb
67556	Pigm
75320	Etnk1
23872	Ets2
215951	Lace1
399568	BC052040
12041	Bckdk
12125	Bcl2l11
338521	Fa2h
12053	Bcl6
12055	Bcl7c
12064	Bdnf
76895	Bicd2
140780	Bmp2k
12166	Bmpr1a
12175	Bnip2
12176	Bnip3
12217	Bsn
228662	Btbd3
240028	Lnpep
227580	C1ql3
12283	Cab39
101358	Fbxl14
12326	Camk4
74342	Lrrtm1
67252	Cap2
23830	Capn10
269593	Luzp1
103583	Fbxw11
18762	Prkcz
12398	Cbfa2t3
208650	Cblb
12419	Cbx5
54418	Fmn2
26398	Map2k4
216742	Fnip1
329679	Fnip2
68837	Foxk2
51813	Ccnc
240665	Ccnj
380694	Ccnjl
232087	Mat2a
29877	Hdgfrp3
54632	Ftsj1
51886	Fubp1
17064	Cd93
171486	Cd99l2
71891	Cdadc1
260409	Cdc42ep3
171212	Galnt10
230316	Megf9
78754	Galnt15
69562	Cdk13
237988	Cdr2l
110911	Cds2
12606	Cebpa
13046	Celf1
53883	Celsr2
74081	Cep350
30853	Mlf2
66771	Gid4
216848	Chd3
56700	Glmp
17395	Mmp9
14658	Glrb
12660	Chka
56398	Chp1
243339	Tmem130
67568	Mrfap1
216197	Ckap4
235300	Tmem136
12747	Clk1
403174	Msantd1
14681	Gnao1
14555	Gpd1
14758	Gpm6b
12848	Cops2
12721	Coro1a
231207	Cpeb2
67549	Gpr89
243385	Gprin3
108086	Rnf216
227231	Cps1
51786	Cpsf2
333789	N4bp2
233490	Crebzf
14802	Gria4
12953	Cry2
12974	Cs
94109	Csmd1
14782	Gsr
27373	Csnk1e
15569	Elavl2
12394	Runx1
13039	Ctsl
20430	Cyfip1
13121	Cyp51
243272	Sbno1
18016	Nf2
17311	Kitl
215114	Hip1
15257	Hipk1
18027	Nfia
224647	D17Wsu92e
241589	D430041D05Rik
110876	Scn2a1
208982	Hmgcll1
13131	Dab1
26556	Homer1
140740	Sec63
22158	Tulp3
13193	Dcx
74747	Ddit4
73442	Hspa12a
244879	Npat
26900	Ddx3y
26943	Serinc3
70093	Ube2q1
76980	Ube2ql1
15925	Ide
320127	Dgki
13360	Dhcr7
56741	Igdcc4
64451	Dip2a
239667	Dip2b
68203	Diras2
23859	Dlg2
71228	Dlg5
16153	Il10
216825	Usp22
240283	Dmxl1
235380	Dmxl2
13429	Dnm1
74006	Dnm1l
242291	Impad1
208266	Dot1l
105638	Dph3
30930	Vps26a
228983	Osbpl2
20846	Stat1
226432	Ipo9
66959	Dusp26
210146	Irgq
18441	P2ry1
227154	Stradb
75099	Lysmd4
242705	E2f2
13557	E2f3
74427	Eaf1
13177	Eci1
20403	Itsn2
73473	Iws1
76217	Jakmip2
13640	Efna5
13653	Egr1
210973	Kbtbd2
170738	Kcnh7
276770	Eif5a
16518	Kcnj2
207393	Elfn2
16525	Kcnk1
76273	Ndfip2
212919	Kctd7
246707	Emilin2
66913	Kdelr2
245596	Hdx
13807	Eno2
93685	Entpd7
328572	Ep300
16590	Kit
213054	Gabpb2
226999	Slc9a2
13841	Epha7
13844	Ephb2
13858	Eps15
232539	Klhl42
71778	Klhl5
319955	Ercc6
72640	Mex3a
229615	Pias3
16211	Kpnb1
16728	L1cam
18708	Pik3r1
17775	Laptm4a
14056	Ezh2
210417	Thsd7b
269788	Lhfpl4
19645	Rb1
214469	Fam168b
94214	Spock2
70361	Lman1
24063	Spry1
67017	Fam210b
74365	Lonrf3
19016	Pparg
72826	Fam76b
14103	Fasl
237107	Gnl3l
268890	Lsamp
225055	Fbxo11
53416	Stk39
243548	Prickle2
105787	Prkaa1
66274	Lyrm9
14155	Fem1b
11426	Macf1
14225	Fkbp1a
14226	Fkbp1b
399558	Flrt2
17756	Map2
26401	Map3k1
14272	Fnta
26921	Map4k4
245877	Map7d1
101739	Psip1
20980	Syt2
17425	Foxk1
71375	Foxn3
108655	Foxp1
19211	Pten
17357	Marcksl1
19266	Ptprd
67581	Tbc1d23
19270	Ptprg
14407	Gabrg3
21413	Tcf4
108150	Galnt7
17286	Meox2
67943	Mesdc2
15529	Sdc2
14537	Gcnt1
213006	Mfsd4
17309	Mgat3
269181	Mgat4a
21814	Tgfbr3
56772	Mllt11
192786	Rapgef6
17389	Mmp16
12091	Glb1
93683	Glce
68795	Ubr3
64113	Moap1
68473	Mob1b
70549	Tln2
217379	Ubxn2a
209760	Tmc7
93686	Rbfox2
22360	Nrsn1
269700	Gm15800
110959	Nudt19
66223	Mrpl35
108841	Rdh13
242443	Grin3a
107939	Pom121
20818	Srprb
76626	Msi2
14682	Gnaq
14696	Gnb4
50798	Gne
14701	Gng12
75612	Gns
73296	Rhobtb3
105348	Golm1
217124	Ppp1r9b
14732	Gpam
68477	Rmnd5a
56515	Rnf138
319740	Zfyve27
207615	Wdr37
93728	Pabpc5
64297	Gprc5b
320713	Mysm1
16412	Itgb1
213988	Tnrc6b
14800	Gria2
67991	Nacc2
52187	Rragd
58198	Sall1
22065	Trpc3
16569	Kif3b
24045	Scamp3
56381	Spen
18021	Nfatc3
50794	Klf13
18032	Nfix
67120	Ttc14
24136	Zeb2
69938	Scrn1
76080	Ttpal
56442	Serinc1
20338	Sel1l
15483	Hsd11b1
71599	Senp8
243912	Hspb6
74718	Snx16
59026	Huwe1
20317	Serpinf1
20510	Slc1a1
75141	Rasd2
22700	Zfp40
21898	Tlr4
18823	Plp1
238799	Tnpo1
218544	Sgtb
68421	Lmbrd1
67405	Nts
27059	Sh3d19
209586	Nudcd3
58242	Nudt11
102954	Nudt11
53333	Tomm40
30940	Usp25
547253	Parp14
227334	Usp40
225631	Onecut2
64436	Inpp5e
320184	Lrrc58
243725	Ppp1r9a
16981	Lrrn3
20501	Slc16a1
237542	Osbpl8
78651	Lsm6
15900	Irf8
242687	Wasf2
11987	Slc7a1
20744	Strbp
54338	Slc23a2
76376	Slc24a2
67453	Slc25a46
232341	Wnk1
16468	Jarid2
22782	Slc30a1
545156	Kalrn
229534	Pbxip1
219257	Pcdh20
215335	Slc36a1
18710	Pik3r3
54604	Pcnx
18569	Pdcd4
229096	Ythdf3
22632	Yy1
225876	Kdm2a
94185	Tnfrsf21
67245	Peli1
70998	Phf6
269473	Lrig2
70599	Ssfa2
319822	Smyd4
319317	Snhg11
53375	Mtx2
100042355	Ube2l3
636931	Trim71
20503	Slc16a7
192157	Socs7
232798	Leng8
228071	Sestd1
21859	Timp3
71772	Plbd2
20679	Sox6
50850	Spast
59033	Slc4a8
271849	Shc4
108767	Pnrc1
414872	Zyg11b
18970	Polb
53614	Reck
22775	Zik1
72549	Reep4
170753	Zfp704
67095	Trak1
69981	Tmem30a
20604	Sst
243382	Ppm1k
53332	Mtmr1
20452	St8sia4
21916	Tmod1
19058	Ppp3r1
116914	Slc19a2
21429	Ubtf
67150	Rnf141
269831	Tspan12
75029	Purg
74493	Tnks2
381695	N4bp2l2
270118	Maml2
17754	Map1a
12393	Runx2
77097	Tanc2
327987	Med13
26420	Mapk9
20605	Sstr1
21810	Tgfbi
26875	Pclo
320165	Tacc1
18000	Sep-02
21985	Tpd52
22195	Ube2l3
93765	Ube2n
22627	Ywhae
19317	Qk
56045	Samhd1
18015	Nf1
74694	Tbc1d30
72477	Tmem87b
72238	Tbc1d5
100019	Mdn1
70747	Tspan2
320541	Slc35e2
17128	Smad4
21423	Tcf3
17260	Mef2c
57776	Ttyh1
20358	Sema6a
319211	Nol4
241308	Ralgps1
232286	Tmf1
216965	Taok1
54607	Socs6
242474	Tmem245
170644	Ubn1
70560	Wars2
21926	Tnf
60599	Trp53inp1
20377	Sfrp1
72080	Sapcd2
68652	Tab2
229707	Strip1
240726	Slco5a1
72759	Tmem135
24064	Spry2
236576	Spry3
24066	Spry4
74122	Tmem43
104885	Tmem179
22750	Zfp9
54170	Rragc
17764	Mtf1
18537	Pcmt1
106369	Ypel1
233833	Tnrc6a
217351	Tnrc6c
71198	Otud1
268880	Xxylt1
72404	Wdr44
474156	Zbtb9
225743	Rnf165
28185	Tomm70a
21961	Tns1
53861	Zranb2
214968	Sema6d
108946	Zzz3
22772	Zic2
104015	Synj1
208967	Thnsl1
56013	Srcin1
52348	Vps37a
97064	Wwtr1
209478	Tbc1d12
20511	Slc1a2
18667	Pgr
74383	Ubap2l
21375	Tbr1
103784	Wdr92
73884	Zdbf2
17131	Smad7
53323	Ube2k
20666	Sox11
104215	Rhoq
22253	Unc5c
223693	Tmem184b
74570	Zkscan1
228005	Ppig
75965	Zdhhc20
20662	Sos1
20842	Stag1
67760	Slc38a2
243905	Zfp568
22057	Tob1
50876	Tmod2
22359	Vldlr
268396	Sh3pxd2b
210853	Zfp947
81535	Sgpp1
170822	Usp33
65246	Xpo7
21417	Zeb1
209497	Tmem164
70804	Pgrmc2
329003	Zfp516
67785	Zmym4
17129	Smad5
76742	Snx27
73130	Tmed5
245386	Tmem255a
20439	Siah2
241311	Zbtb34
269023	Zfp608
18514	Pbx1
67902	Sumf2
232223	Txnrd3
17127	Smad3
56218	Patz1
66980	Zdhhc6
239606	Slc2a13
22327	Vbp1
22241	Ulk1
12793	Cnih
13610	ACVR1B
66087	Acn9
103775	Tug1
100048885	Mup17
665622	Mup11
67912	1600012H06Rik
74211	1700017B05Rik
73419	1700052N19Rik
108899	2700081O15Rik
381820	2700089E24Rik
70984	4931406C07Rik
74356	4931428F04Rik
66756	4933411K20Rik
27416	Abcc5
11307	Abcg1
225372	Apbb3
12995	Csnk2a1
11465	Actg1
235130	Adamts15
11551	Adra2a
347722	Agap1
214150	Ago3
330286	D630045J12Rik
329828	AI464131
13199	Ddn
11651	Akt1
14536	Nr6a1
19289	Igdcc3
237615	Ankrd52
50768	Dlc1
217378	Dnajc27
103967	Dnm3
11838	Arc
228359	Arhgap1
19252	Dusp1
56380	Arid3b
75423	Arl5a
16401	Itga4
74100	Arpp21
11938	Atp2a2
11966	Atp6v1b2
13821	Epb4.1l1
226352	Epb4.1l5
16581	Kifc2
110891	Slc8a2
12013	Bach1
268515	Bahcc1
16646	Kpna1
69524	Esam
109880	Braf
12215	Bsg
69605	Lnp
12290	Cacna1e
239857	Cadm2
72590	Ppme1
109624	Cald1
12336	Capns1
12349	Car2
56710	Brinp1
12359	Cat
67433	Ccdc127
319448	Fndc3a
225028	Map4k3
12443	Ccnd1
216438	Mar-09
231470	Fras1
17776	Mast2
13030	Ctsb
53599	Cd164
228564	Frmd5
18209	Tbc1d24
319586	Celf5
225523	Cep120
260302	Gga3
320790	Chd7
109151	Chd9
64945	Cldn12
13418	Dnajc1
98417	Cnih4
12801	Cnr1
21367	Cntn2
12827	Col4a2
74182	Gpcpd1
56309	Mycbp
67579	Cpeb4
235283	Gramd1b
381157	Greb1l
53623	Gria3
12916	Crem
12928	Crk
207785	Csrnp2
223827	Gxylt1
83398	Ndst3
58180	Hic2
100978	Nfxl1
70325	Pigw
20355	Sema4f
664883	Nova1
77591	Ddx10
16151	Ikbkg
13405	Dmd
74996	Usp47
226856	Lpgat1
77505	Dnhd1
60364	Donson
67603	Dusp6
13427	Dync1i2
73102	Slc22a23
216238	Eea1
319984	Jph4
112406	Egln2
16485	Kcna1
16502	Kcnc1
13666	Eif2ak3
268345	Kcnc2
13688	Eif4ebp2
13690	Eif4g2
58523	Elp2
207474	Kctd12b
622320	Kctd21
16549	Khsrp
13845	Ephb3
233789	Smg1
276846	Pigs
216505	Pik3ip1
212391	Lcor
16848	Lfng
237761	Sowaha
73225	Fam118a
68187	Fam135a
29806	Limd1
269233	Fam171a1
109359	Fam175b
98711	Rdh10
269704	Zfp664
223254	Farp1
20848	Stat3
106042	Prickle1
81006	Gpr63
224014	Fgd4
192176	Flna
224613	Flywch1
53420	Syt5
19215	Ptgds
18596	Pdgfrb
102641289	Tbc1d14
224617	Tbc1d24
14348	Fut9
69675	Pxdn
14399	Gabra6
14401	Gabrb2
14415	Gad1
268451	Rab11fip4
74136	Sec14l1
230101	Gba2
17428	Mnt
18187	Nrp2
14680	Gnal
17765	Mtf2
107173	Gpr137
672511	Rnf213
54197	Rnf5
70999	Naa40
14806	Grik2
19895	Rpia
71752	Gtf3c2
208777	Sned1
20185	Ncor1
218756	Slc4a7
219151	Scara3
20273	Scn8a
22141	Tub
15412	Hoxb4
26456	Sema4g
15460	Hr
70930	Nol8
21907	Nr2e1
26950	Vsnl1
18176	Nras
54650	Sfmbt1
16001	Igf1r
20743	Sptbn2
237898	Usp32
69482	Nup35
259302	Srgap3
18700	Piga
68744	Zfp740
170826	Ppargc1b
110265	Msra
20482	Skil
57738	Slc15a2
212555	Pqlc2
54644	Otud5
18399	Slc22a6
66972	Slc25a23
11739	Slc25a4
67374	Jam2
71279	Slc29a3
226562	Prrc2c
227659	Slc2a6
67843	Slc35a4
66923	Pbrm1
16513	Kcnj10
69587	Pcgf3
16560	Kif1a
18807	Pld3
16565	Kif21b
69178	Snx5
245671	Klf8
56403	Syncrip
237782	Smcr8
231866	Zfp12
21812	Tgfbr1
209131	Snx30
21835	Thrsp
20847	Stat2
67333	Stk35
67812	Ubxn4
218543	Srek1
83921	Tmem2
56531	Ylpm1
229801	Tram1l1
234353	Psd3
231637	Ssh1
320472	Ppm1e
240832	Tor1aip2
210035	Tmem194
20515	Slc20a1
67727	Stx17
210162	Zkscan2
20908	Stx3
21825	Thbs1
19878	Rock2
215090	Maneal
70510	Rnf167
103554	Psme4
12142	Prdm1
100855	Tbc1d14
239652	Zfp641
53328	Pgrmc1
52397	Zfp644
14489	Mtpn
116940	Tgs1
68796	Tmem214
229521	Syt11
72720	Zfp248
378702	Serf2
27274	Zfp354b
242466	Zfp462
57908	Zfp318
105239	Rnf44
56695	Pnkd
18073	Nid1
19684	Rdx
27204	Syn3
77593	Usp45
94088	Trim6
67338	Rffl
245446	Slitrk4
217410	Trib2
170749	Mtmr4
20866	Stim1
102857	Slc6a8
225929	Patl1
83925	Trps1
75409	Slitrk5
232878	Zscan22
385674	Zfp174
230796	Wdtc1
70579	Zc3h11a
64453	Zfp280b
56869	Zfp109
83493	Sacm1l
18099	Nlk
70605	Zdhhc24
16923	Sh2b3
68926	Ubap2
381560	Xkr8
329178	Unc80
74464	Zswim5
68955	Srrm4
213011	Zfp583
23964	Tenm2
71803	Slc25a18
22153	Tubb4a
19273	Ptpru
57257	Vav3
20527	Slc2a3
