# Supplementary material for: Reciprocal Changes in miRNA Expression with Pigmentation and Decreased Proliferation Induced in Mouse B16F1 Melanoma Cells by l-Tyrosine and 5-Bromo-2′-Deoxyuridine
Source: Int J Mol Sci. 2021 Feb 5;22(4):1591. doi: 10.3390/ijms22041591 (PMC7914888; doi:10.3390/ijms22041591)
Supplement: Supplementary file 1 [file ijms-22-01591-s001.zip › Networks and Funtional enrichment KEGG/Network miRNAs-mRNAs_L-Tyr_Brd-dU/Rhistory.R]

# Below is your R command history : 
Init.Data("mir", "mirlist")
SetupMirListData("mmu-mir-30d-5p
mmu-mir-211-5p
mmu-mir-1249-3p
mmu-mir-211-3p
mmu-mir-30a-3p
mmu-mir-501-3p
mmu-mir-130b-3p
mmu-mir-671-3p
mmu-mir-351-5p
mmu-mir-6236", "mmu", "mir_id", "na");
SetCurrentDataMulti();
QueryMultiListMir();
CreateMirNets("multilist");
GetNetNames();
GetNetStats();
GetQueryNum();
GetTypeNum();
GetTableNames();
GetSeedsColumn();
GetUnmappedNum();
PrepareMirNet("mirnet1", "mirnet_0.json")
GetUnmappedNum();
GetNetsNameString();
SetupMirListData("mmu-mir-30d-5p
mmu-mir-211-5p
mmu-mir-1249-3p
mmu-mir-211-3p
mmu-mir-30a-3p
mmu-mir-501-3p
mmu-mir-130b-3p
mmu-mir-671-3p
mmu-mir-351-5p
mmu-mir-6236
mmu-mir-103-3p
mmu-mir-26a-5p
mmu-mir-21a-5p
mmu-let-7b-3p
mmu-mir-335-5p
mmu-mir-193b-3p
mmu-mir-484
mmu-mir-99b-3p
mmu-mir-335-3p
mmu-mir-365-3p
mmu-miR-144-3p
mmu-mir-27b-3p
mmu-mir-320-3p", "mmu", "mir_id", "na");
SetCurrentDataMulti();
QueryMultiListMir();
CreateMirNets("multilist");
GetNetNames();
GetNetStats();
GetQueryNum();
GetTypeNum();
GetTableNames();
GetSeedsColumn();
GetUnmappedNum();
PrepareMirNet("mirnet1", "mirnet_0.json")
GetUnmappedNum();
GetNetsNameString();
SetupMirListData("mmu-mir-30d-5p
mmu-mir-211-5p
mmu-mir-1249-3p
mmu-mir-211-3p
mmu-mir-30a-3p
mmu-mir-501-3p
mmu-mir-130b-3p
mmu-mir-671-3p
mmu-mir-351-5p
mmu-mir-6236
mmu-mir-103-3p
mmu-mir-26a-5p
mmu-mir-21a-5p
mmu-let-7b-3p
mmu-mir-335-5p
mmu-mir-193b-3p
mmu-mir-484
mmu-mir-99b-3p
mmu-mir-335-3p
mmu-mir-365-3p
mmu-miR-144-3p
mmu-mir-27b-3p
mmu-mir-320-3p
mmu-mir-27a
mmu-mir-193b
mmu-mir-221-3p
mmu-let-7e-5p", "mmu", "mir_id", "na");
SetCurrentDataMulti();
QueryMultiListMir();
CreateMirNets("multilist");
GetNetNames();
GetNetStats();
GetQueryNum();
GetTypeNum();
SetupMirListData("mmu-mir-30d-5p
mmu-mir-211-5p
mmu-mir-1249-3p
mmu-mir-211-3p
mmu-mir-30a-3p
mmu-mir-501-3p
mmu-mir-130b-3p
mmu-mir-671-3p
mmu-mir-351-5p
mmu-mir-6236
mmu-mir-103-3p
mmu-mir-26a-5p
mmu-mir-21a-5p
mmu-let-7b-3p
mmu-mir-335-5p
mmu-mir-193b-3p
mmu-mir-484
mmu-mir-99b-3p
mmu-mir-335-3p
mmu-mir-365-3p
mmu-miR-144-3p
mmu-mir-27b-3p
mmu-mir-320-3p
mmu-mir-27a
mmu-mir-193b
mmu-mir-221-3p", "mmu", "mir_id", "na");
SetupMirListData("mmu-mir-30d-5p
mmu-mir-211-5p
mmu-mir-1249-3p
mmu-mir-211-3p
mmu-mir-30a-3p
mmu-mir-501-3p
mmu-mir-130b-3p
mmu-mir-671-3p
mmu-mir-351-5p
mmu-mir-6236
mmu-mir-103-3p
mmu-mir-26a-5p
mmu-mir-21a-5p
mmu-let-7b-3p
mmu-mir-335-5p
mmu-mir-193b-3p
mmu-mir-484
mmu-mir-99b-3p
mmu-mir-335-3p
mmu-mir-365-3p
mmu-miR-144-3p
mmu-mir-27b-3p
mmu-mir-320-3p
mmu-mir-27a
mmu-mir-193b
mmu-mir-221-3p", "mmu", "mir_id", "na");
SetCurrentDataMulti();
QueryMultiListMir();
CreateMirNets("multilist");
GetNetNames();
GetNetStats();
GetQueryNum();
GetTypeNum();
SetupMirListData("mmu-mir-30d-5p
mmu-mir-211-5p
mmu-mir-1249-3p
mmu-mir-211-3p
mmu-mir-30a-3p
mmu-mir-501-3p
mmu-mir-130b-3p
mmu-mir-671-3p
mmu-mir-351-5p
mmu-mir-6236
mmu-mir-103-3p
mmu-mir-26a-5p
mmu-mir-21a-5p
mmu-let-7b-3p
mmu-mir-335-5p
mmu-mir-193b-3p
mmu-mir-484
mmu-mir-99b-3p
mmu-mir-335-3p
mmu-mir-365-3p
mmu-miR-144-3p
mmu-mir-27b-3p
mmu-mir-320-3p
mmu-mir-27a
mmu-mir-193b", "mmu", "mir_id", "na");
SetCurrentDataMulti();
QueryMultiListMir();
CreateMirNets("multilist");
GetNetNames();
GetNetStats();
GetQueryNum();
GetTypeNum();
SetupMirListData("mmu-mir-30d-5p
mmu-mir-211-5p
mmu-mir-1249-3p
mmu-mir-211-3p
mmu-mir-30a-3p
mmu-mir-501-3p
mmu-mir-130b-3p
mmu-mir-671-3p
mmu-mir-351-5p
mmu-mir-6236
mmu-mir-103-3p
mmu-mir-26a-5p
mmu-mir-21a-5p
mmu-let-7b-3p
mmu-mir-335-5p
mmu-mir-193b-3p
mmu-mir-484
mmu-mir-99b-3p
mmu-mir-335-3p
mmu-mir-365-3p
mmu-miR-144-3p
mmu-mir-27b-3p
mmu-mir-320-3p
mmu-mir-27a", "mmu", "mir_id", "na");
SetupMirListData("mmu-mir-30d-5p
mmu-mir-211-5p
mmu-mir-1249-3p
mmu-mir-211-3p
mmu-mir-30a-3p
mmu-mir-501-3p
mmu-mir-130b-3p
mmu-mir-671-3p
mmu-mir-351-5p
mmu-mir-6236
mmu-mir-103-3p
mmu-mir-26a-5p
mmu-mir-21a-5p
mmu-let-7b-3p
mmu-mir-335-5p
mmu-mir-193b-3p
mmu-mir-484
mmu-mir-99b-3p
mmu-mir-335-3p
mmu-mir-365-3p
mmu-miR-144-3p
mmu-mir-27b-3p
mmu-mir-320-3p
mmu-mir-27a", "mmu", "mir_id", "na");
SetCurrentDataMulti();
QueryMultiListMir();
CreateMirNets("multilist");
GetNetNames();
GetNetStats();
GetQueryNum();
GetTypeNum();
SetupMirListData("mmu-mir-30d-5p
mmu-mir-211-5p
mmu-mir-1249-3p
mmu-mir-211-3p
mmu-mir-30a-3p
mmu-mir-501-3p
mmu-mir-130b-3p
mmu-mir-671-3p
mmu-mir-351-5p
mmu-mir-6236
mmu-mir-103-3p
mmu-mir-26a-5p
mmu-mir-21a-5p
mmu-let-7b-3p
mmu-mir-335-5p
mmu-mir-193b-3p
mmu-mir-484
mmu-mir-99b-3p
mmu-mir-335-3p
mmu-mir-365-3p
mmu-miR-144-3p
mmu-mir-27b-3p
mmu-mir-320-3p", "hsa", "mir_acc", "na");
SetCurrentDataMulti();
QueryMultiListMir();
SetupMirListData("mmu-mir-30d-5p
mmu-mir-211-5p
mmu-mir-1249-3p
mmu-mir-211-3p
mmu-mir-30a-3p
mmu-mir-501-3p
mmu-mir-130b-3p
mmu-mir-671-3p
mmu-mir-351-5p
mmu-mir-6236
mmu-mir-103-3p
mmu-mir-26a-5p
mmu-mir-21a-5p
mmu-let-7b-3p
mmu-mir-335-5p
mmu-mir-193b-3p
mmu-mir-484
mmu-mir-99b-3p
mmu-mir-335-3p
mmu-mir-365-3p
mmu-miR-144-3p
mmu-mir-27b-3p
mmu-mir-320-3p", "mmu", "mir_acc", "na");
SetCurrentDataMulti();
QueryMultiListMir();
SetupMirListData("mmu-mir-30d-5p
mmu-mir-211-5p
mmu-mir-1249-3p
mmu-mir-211-3p
mmu-mir-30a-3p
mmu-mir-501-3p
mmu-mir-130b-3p
mmu-mir-671-3p
mmu-mir-351-5p
mmu-mir-6236
mmu-mir-103-3p
mmu-mir-26a-5p
mmu-mir-21a-5p
mmu-let-7b-3p
mmu-mir-335-5p
mmu-mir-193b-3p
mmu-mir-484
mmu-mir-99b-3p
mmu-mir-335-3p
mmu-mir-365-3p
mmu-miR-144-3p
mmu-mir-27b-3p
mmu-mir-320-3p", "mmu", "mir_id", "na");
SetCurrentDataMulti();
QueryMultiListMir();
CreateMirNets("multilist");
GetNetNames();
GetNetStats();
GetQueryNum();
GetTypeNum();
GetTableNames();
GetSeedsColumn();
SetupMirListData("mmu-mir-30d-5p
mmu-mir-211-5p
mmu-mir-1249-3p
mmu-mir-211-3p
mmu-mir-30a-3p
mmu-mir-501-3p
mmu-mir-130b-3p
mmu-mir-671-3p
mmu-mir-351-5p
mmu-mir-6236
mmu-mir-103-3p
mmu-mir-26a-5p
mmu-mir-21a-5p
mmu-let-7b-3p
mmu-mir-335-5p
mmu-mir-193b-3p
mmu-mir-484
mmu-mir-99b-3p
mmu-mir-335-3p
mmu-mir-365-3p
mmu-miR-144-3p
mmu-mir-27b-3p
mmu-mir-320-3p
mmu-mir-193b
mmu-mir-221-3p
mmu-let-7e-5p
mmu-mir-455-3p
mmu-mir-193b
mmu-mir-221-3p
mmu-let-7e-5p
mmu-mir-455-3p", "mmu", "mir_id", "na");
SetupMirListData("mmu-mir-30d-5p
mmu-mir-211-5p
mmu-mir-1249-3p
mmu-mir-211-3p
mmu-mir-30a-3p
mmu-mir-501-3p
mmu-mir-130b-3p
mmu-mir-671-3p
mmu-mir-351-5p
mmu-mir-6236
mmu-mir-103-3p
mmu-mir-26a-5p
mmu-mir-21a-5p
mmu-let-7b-3p
mmu-mir-335-5p
mmu-mir-193b-3p
mmu-mir-484
mmu-mir-99b-3p
mmu-mir-335-3p
mmu-mir-365-3p
mmu-miR-144-3p
mmu-mir-27b-3p
mmu-mir-320-3p
mmu-mir-193b
mmu-mir-221-3p
mmu-let-7e-5p
mmu-mir-455-3p
mmu-mir-193b
mmu-mir-221-3p
mmu-let-7e-5p
mmu-mir-455-3p", "mmu", "mir_id", "na");
SetCurrentDataMulti();
QueryMultiListMir();
CreateMirNets("multilist");
GetNetNames();
GetNetStats();
GetQueryNum();
GetTypeNum();
GetTableNames();
GetSeedsColumn();
GetUnmappedNum();
SetupMirListData("mmu-mir-30d-5p
mmu-mir-211-5p
mmu-mir-1249-3p
mmu-mir-211-3p
mmu-mir-30a-3p
mmu-mir-501-3p
mmu-mir-130b-3p
mmu-mir-671-3p
mmu-mir-351-5p
mmu-mir-6236
mmu-mir-103-3p
mmu-mir-26a-5p
mmu-mir-21a-5p
mmu-let-7b-3p
mmu-mir-335-5p
mmu-mir-193b-3p
mmu-mir-484
mmu-mir-99b-3p
mmu-mir-335-3p
mmu-mir-365-3p
mmu-miR-144-3p
mmu-mir-27b-3p
mmu-mir-320-3p
mmu-mir-193b
mmu-mir-221-3p
mmu-let-7e-5p
mmu-mir-455-3p
mmu-mir-193b
mmu-mir-221-3p
mmu-let-7e-5p
mmu-mir-455-3p
mmu-mir-27a", "mmu", "mir_id", "na");
SetCurrentDataMulti();
QueryMultiListMir();
CreateMirNets("multilist");
GetNetNames();
GetNetStats();
GetQueryNum();
GetTypeNum();
SetupMirListData("mmu-mir-30d-5p
mmu-mir-211-5p
mmu-mir-1249-3p
mmu-mir-211-3p
mmu-mir-30a-3p
mmu-mir-501-3p
mmu-mir-130b-3p
mmu-mir-671-3p
mmu-mir-351-5p
mmu-mir-6236
mmu-mir-103-3p
mmu-mir-26a-5p
mmu-mir-21a-5p
mmu-let-7b-3p
mmu-mir-335-5p
mmu-mir-193b-3p
mmu-mir-484
mmu-mir-99b-3p
mmu-mir-335-3p
mmu-mir-365-3p
mmu-miR-144-3p
mmu-mir-27b-3p
mmu-mir-320-3p
mmu-mir-193b
mmu-mir-221-3p
mmu-let-7e-5p
mmu-mir-455-3p
mmu-mir-193b
mmu-mir-221-3p
mmu-let-7e-5p
mmu-mir-455-3p
mmu-mir-27", "mmu", "mir_id", "na");
SetupMirListData("mmu-mir-30d-5p
mmu-mir-211-5p
mmu-mir-1249-3p
mmu-mir-211-3p
mmu-mir-30a-3p
mmu-mir-501-3p
mmu-mir-130b-3p
mmu-mir-671-3p
mmu-mir-351-5p
mmu-mir-6236
mmu-mir-103-3p
mmu-mir-26a-5p
mmu-mir-21a-5p
mmu-let-7b-3p
mmu-mir-335-5p
mmu-mir-193b-3p
mmu-mir-484
mmu-mir-99b-3p
mmu-mir-335-3p
mmu-mir-365-3p
mmu-miR-144-3p
mmu-mir-27b-3p
mmu-mir-320-3p
mmu-mir-193b
mmu-mir-221-3p
mmu-let-7e-5p
mmu-mir-455-3p
mmu-mir-193b
mmu-mir-221-3p
mmu-let-7e-5p
mmu-mir-455-3p
mmu-mir-27", "mmu", "mir_id", "na");
SetCurrentDataMulti();
QueryMultiListMir();
CreateMirNets("multilist");
GetNetNames();
GetNetStats();
GetQueryNum();
GetTypeNum();
GetTableNames();
GetSeedsColumn();
GetUnmappedNum();
PrepareMirNet("mirnet1", "mirnet_0.json")
GetUnmappedNum();
GetNetsNameString();
PerformMirTargetEnrichAnalysis("NA","kegg", "network_enrichment_kegg_1", "mmu-mir-335-3p; mmu-mir-320-3p; mmu-mir-455-3p; mmu-mir-221-3p; mmu-mir-211-5p; mmu-mir-26a-5p; mmu-mir-27b-3p; mmu-mir-21a-5p; mmu-mir-484; mmu-mir-30d-5p; mmu-mir-501-3p; mmu-mir-365-3p; mmu-mir-103-3p; mmu-let-7e-5p; mmu-mir-193b-3p; mmu-mir-335-5p; mmu-mir-144-3p; mmu-mir-130b-3p; mmu-mir-351-5p; mmu-let-7b-5p; Pkib; Fosl2; Zfp354a; Fgl2; Kpna2; Ccl9; Ncan; Gt(ROSA)26Sor; Itga9; Ubp1; Tes; Cxcr2; Il18r1; Six4; Neurod6; Sin3a; Cpd; Klc1; Zfp92; Meis2; Nnt; Gata5; Sf1; Nup214; Arvcf; Kif15; Tmem38b; Cdc23; Rdh1; Tcaim; Tmem201; Nus1; Rhag; Chchd2; Ptp4a3; Coch; Fpr2; Ran; Cx3cr1; Mrpl41; Prkaa2; Rs1; Irs4; Mthfd2; Csf1; Kat2b; Synj2bp; Rpp40; Xcr1; Map3k12; Gla; Foxf2; Ing1; Azi2; St6galnac6; Cts8; Tbx20; Il17re; Eid1; Midn; Igf2bp3; Il21; Jph1; Jmy; Ube2d3; Cmc2; Snrnp40; Rbm4b; Trp53rk; Eif4e3; Rnf187; Mrpl45; Mmachc; Psmd9; Eepd1; Fgfr1op2; Spc24; Mar-05; Tox4; Aph1c; Dpy19l1; Angel1; Prpf31; Armc2; Tmbim1; Ptrhd1; Ttl; Tnfaip8l2; Prpf4; Slc35d2; Ube2v2; Oxsm; Isx; Tmem25; Dhdh; Ints12; Tmem236; Wdr89; Ehd4; Kcnmb2; Ceacam18; Aida; Car10; Lins; Cox15; Ubac1; Fam83e; Psmb11; Rap2b; Zfp329; D14Abb1e; Atp6v1e2; Zfp933; Mfsd6; Fam227a; Rnf139; Samd7; Zfp444; Wdr26; Arfrp1; Lhfpl3; Pgm5; Wtap; Bcmo1; Rgs17; Afg3l1; Pdcd10; Rpl23; Lpar3; Rsad2; Metap2; Ranbp17; Trem1; Rrad; Mgea5; Narg2; Dqx1; Cml3; Pcdhb5; Cercam; Rabepk; Pramef8; Spred3; Lars2; AI597468; Tecpr2; Cep170b; Prrxl1; Slc39a14; Rprd1a; Exosc2; Abca5; Fam214b; Rcor3; Zfp446; Itpripl2; YOD1; Nup133; Tmcc3; Cntln; Cd300a; Glyctk; Rccd1; Arhgap11a; Mbtps2; Madd; Cmtm7; BC030476; Ccdc153; Afmid; Tnfrsf26; Opn5; Txlnb; Plekhg1; Zfp563; Homez; Dcun1d3; Zfp229; Ado; Ccdc121; Mtx3; Kcnf1; Wdr25; Synb; Zfp711; Sgpp2; Tmem132b; Gm4944; Gm14137; Mup13; Mup17; Mup7; Mup11; Gm20172; Arsb; Comt; Cr2; Cyp1a2; Mapre1; Spib; Serp1; Egr2; Fli1; Gja5; Grpr; H2-Q4; Hoxb3; Il1rn; Lifr; Nppc; Pax2; Prkacb; Serpine1; Ret; Sptbn1; Tgfb1; Tgfb2; Timp2; Uba1y; St3gal2; Pigh; 2310030G06Rik; 2310035C23Rik; 2610002M06Rik; 3110047P20Rik; 4921509C19Rik; 4930506M07Rik; 4930539E08Rik; 5730409E04Rik; 9630033F20Rik; Aak1; Cplx2; Abca1; Cpox; Abhd17b; Abi2; Ablim1; Abr; Csf3r; Csgalnact2; Acbd5; Gskip; Csnk1g3; Acox3; Gys1; Acsl3; Ctdsp2; Ctgf; Adcy1; Adi1; Adipor2; Hif1a; Hif1an; Scamp5; Agpat3; AI314180; AK010878; Hp1bp3; Dcun1d2; Ddhd2; Hspa13; Akap9; Ddx17; Ddx19b; Alg2; Defb20; Degs1; Dennd5b; Nrarp; Amer1; Amot; Ifnar1; Dhfr; Ifngr2; Ank2; Ank3; Ankhd1; Ankrd11; Anks1; Anks1b; Dlat; Antxr2; Dll1; Il13; Ap1s2; Apba1; Apc; Apc2; Apcdd1; Appl1; Dock4; Arcn1; Arf1; Arhgef26; Arid2; Dusp8; Armcx2; E2f1; Arnt; Arpp19; Arrdc3; Papd7; Asap2; Asb1; Jagn1; Ash1l; Atad2; Eif2ak2; Atg16l1; Atg5; Kcnh1; Eif2s3y; Eif3j1; Atp1a2; Atp2b2; Atp2c1; Atp6ap1; Atp6v0e2; Kcnk6; Atpaf2; AU040320; AW549877; Enpp6; B230219D22Rik; Pgam5; Epha4; Bace1; Eps8; Cdkn1b; Knop1; Kpna4; Ero1lb; Pigm; Etnk1; Ets2; Lace1; BC052040; Bckdk; Bcl2l11; Fa2h; Bcl6; Bcl7c; Bdnf; Bicd2; Bmp2k; Bmpr1a; Bnip2; Bnip3; Bsn; Btbd3; Lnpep; C1ql3; Cab39; Fbxl14; Camk4; Lrrtm1; Cap2; Capn10; Luzp1; Fbxw11; Prkcz; Cbfa2t3; Cblb; Cbx5; Fmn2; Map2k4; Fnip1; Fnip2; Foxk2; Ccnc; Ccnj; Ccnjl; Mat2a; Hdgfrp3; Ftsj1; Fubp1; Cd93; Cd99l2; Cdadc1; Cdc42ep3; Galnt10; Megf9; Galnt15; Cdk13; Cdr2l; Cds2; Cebpa; Celf1; Celsr2; Cep350; Mlf2; Gid4; Chd3; Glmp; Mmp9; Glrb; Chka; Chp1; Tmem130; Mrfap1; Ckap4; Tmem136; Clk1; Msantd1; Gnao1; Gpd1; Gpm6b; Cops2; Coro1a; Cpeb2; Gpr89; Gprin3; Rnf216; Cps1; Cpsf2; N4bp2; Crebzf; Gria4; Cry2; Cs; Csmd1; Gsr; Csnk1e; Elavl2; Runx1; Ctsl; Cyfip1; Cyp51; Sbno1; Nf2; Kitl; Hip1; Hipk1; Nfia; D17Wsu92e; D430041D05Rik; Scn2a1; Hmgcll1; Dab1; Homer1; Sec63; Tulp3; Dcx; Ddit4; Hspa12a; Npat; Ddx3y; Serinc3; Ube2q1; Ube2ql1; Ide; Dgki; Dhcr7; Igdcc4; Dip2a; Dip2b; Diras2; Dlg2; Dlg5; Il10; Usp22; Dmxl1; Dmxl2; Dnm1; Dnm1l; Impad1; Dot1l; Dph3; Vps26a; Osbpl2; Stat1; Ipo9; Dusp26; Irgq; P2ry1; Stradb; Lysmd4; E2f2; E2f3; Eaf1; Eci1; Itsn2; Iws1; Jakmip2; Efna5; Egr1; Kbtbd2; Kcnh7; Eif5a; Kcnj2; Elfn2; Kcnk1; Ndfip2; Kctd7; Emilin2; Kdelr2; Hdx; Eno2; Entpd7; Ep300; Kit; Gabpb2; Slc9a2; Epha7; Ephb2; Eps15; Klhl42; Klhl5; Ercc6; Mex3a; Pias3; Kpnb1; L1cam; Pik3r1; Laptm4a; Ezh2; Thsd7b; Lhfpl4; Rb1; Fam168b; Spock2; Lman1; Spry1; Fam210b; Lonrf3; Pparg; Fam76b; Fasl; Gnl3l; Lsamp; Fbxo11; Stk39; Prickle2; Prkaa1; Lyrm9; Fem1b; Macf1; Fkbp1a; Fkbp1b; Flrt2; Map2; Map3k1; Fnta; Map4k4; Map7d1; Psip1; Syt2; Foxk1; Foxn3; Foxp1; Pten; Marcksl1; Ptprd; Tbc1d23; Ptprg; Gabrg3; Tcf4; Galnt7; Meox2; Mesdc2; Sdc2; Gcnt1; Mfsd4; Mgat3; Mgat4a; Tgfbr3; Mllt11; Rapgef6; Mmp16; Glb1; Glce; Ubr3; Moap1; Mob1a; Mob1b; Tln2; Ubxn2a; Tmc7; Rbfox2; Nrsn1; Gm15800; Nudt19; Mrpl35; Rdh13; Grin3a; Pom121; Srprb; Msi2; Gnaq; Gnb4; Gne; Gng12; Gns; Rhobtb3; Golm1; Ppp1r9b; Gpam; Rmnd5a; Rnf138; Zfyve27; Wdr37; Pabpc5; Gprc5b; Mysm1; Itgb1; Tnrc6b; Gria2; Nacc2; Rragd; Sall1; Trpc3; Kif3b; Scamp3; Spen; Nfatc3; Klf13; Nfix; Ttc14; Zeb2; Scrn1; Ttpal; Serinc1; Sel1l; Hsd11b1; Senp8; Hspb6; Snx16; Huwe1; Serpinf1; Slc1a1; Rasd2; Zfp40; Tlr4; Plp1; Tnpo1; Sgtb; Lmbrd1; Nts; Sh3d19; Nudcd3; Nudt11; Tomm40; Usp25; Parp14; Usp40; Onecut2; Inpp5e; Lrrc58; Ppp1r9a; Lrrn3; Slc16a1; Osbpl8; Lsm6; Irf8; Wasf2; Slc7a1; Strbp; Slc23a2; Slc24a2; Slc25a46; Wnk1; Jarid2; Slc30a1; Kalrn; Pbxip1; Pcdh20; Slc36a1; Pik3r3; Pcnx; Pdcd4; Ythdf3; Yy1; Kdm2a; Tnfrsf21; Peli1; Phf6; Lrig2; Ssfa2; Smyd4; Snhg11; Mtx2; Ube2l3; Trim71; Slc16a7; Socs7; Leng8; Sestd1; Timp3; Plbd2; Sox6; Spast; Slc4a8; Shc4; Pnrc1; Zyg11b; Polb; Reck; Zik1; Reep4; Zfp704; Trak1; Tmem30a; Sst; Ppm1k; Mtmr1; St8sia4; Tmod1; Ppp3r1; Slc19a2; Ubtf; Rnf141; Tspan12; Purg; Tnks2; N4bp2l2; Maml2; Map1a; Runx2; Tanc2; Med13; Mapk9; Sstr1; Tgfbi; Pclo; Tacc1; Sep-02; Tpd52; Ube2n; Ywhae; Qk; Samhd1; Nf1; Tbc1d30; Tmem87b; Tbc1d5; Mdn1; Tspan2; Slc35e2; Smad4; Tcf3; Mef2c; Ttyh1; Sema6a; Nol4; Ralgps1; Tmf1; Taok1; Socs6; Tmem245; Ubn1; Wars2; Tnf; Trp53inp1; Sfrp1; Sapcd2; Tab2; Strip1; Slco5a1; Tmem135; Spry2; Spry3; Spry4; Tmem43; Tmem179; Zfp9; Rragc; Mtf1; Pcmt1; Ypel1; Tnrc6a; Tnrc6c; Otud1; Xxylt1; Wdr44; Zbtb9; Rnf165; Tomm70a; Tns1; Zranb2; Sema6d; Zzz3; Zic2; Synj1; Thnsl1; Srcin1; Vps37a; Wwtr1; Tbc1d12; Slc1a2; Pgr; Ubap2l; Tbr1; Wdr92; Zdbf2; Smad7; Ube2k; Sox11; Rhoq; Unc5c; Tmem184b; Zkscan1; Ppig; Zdhhc20; Sos1; Stag1; Slc38a2; Zfp568; Tob1; Tmod2; Vldlr; Sh3pxd2b; Zfp947; Sgpp1; Usp33; Xpo7; Zeb1; Tmem164; Pgrmc2; Zfp516; Zmym4; Smad5; Snx27; Tmed5; Tmem255a; Siah2; Zbtb34; Zfp608; Sumf2; Txnrd3; Smad3; Patz1; Zdhhc6; Slc2a13; Vbp1; Ulk1; Cnih; ACVR1B; Acn9; Tug1; 1600012H06Rik; 1700017B05Rik; 1700052N19Rik; 2700081O15Rik; 2700089E24Rik; 4931406C07Rik; 4931428F04Rik; 4933411K20Rik; Abcc5; Abcg1; Apbb3; Csnk2a1; Actg1; Acvr1b; Adamts15; Adra2a; Agap1; Ago3; D630045J12Rik; AI464131; Ddn; Akt1; Nr6a1; Igdcc3; Ankrd52; Dlc1; Dnajc27; Dnm3; Arc; Arhgap1; Dusp1; Arid3b; Arl5a; Itga4; Arpp21; Atp2a2; Atp6v1b2; Epb4.1l1; Epb4.1l5; Kifc2; Slc8a2; Bach1; Bahcc1; Kpna1; Esam; Braf; Bsg; Lnp; Cacna1e; Cadm2; Ppme1; Cald1; Capns1; Car2; Brinp1; Cat; Ccdc127; Fndc3a; Map4k3; Ccnd1; Mar-09; Fras1; Mast2; Ctsb; Cd164; Frmd5; Tbc1d24; Celf5; Cep120; Gga3; Chd7; Chd9; Rbm33; Cldn12; Dnajc1; Cnih4; Cnr1; Cntn2; Col4a2; Gpcpd1; Mycbp; Cpeb4; Gramd1b; Greb1l; Gria3; Crem; Crk; Csrnp2; Gxylt1; Ndst3; Hic2; Nfxl1; Pigw; Sema4f; Nova1; Ddx10; Ikbkg; Dmd; Usp47; Lpgat1; Dnhd1; Donson; Dusp6; Dync1i2; Slc22a23; Eea1; Jph4; Egln2; Kcna1; Kcnc1; Eif2ak3; Kcnc2; Eif4ebp2; Eif4g2; Elp2; Kctd12b; Kctd21; Khsrp; Ephb3; Smg1; Pigs; Pik3ip1; Lcor; Lfng; Sowaha; Fam118a; Fam135a; Limd1; Fam171a1; Fam175b; Rdh10; Zfp664; Farp1; Stat3; Prickle1; Gpr63; Fgd4; Flna; Flywch1; Syt5; Ptgds; Pdgfrb; Tbc1d14; Fut9; Pxdn; Gabra6; Gabrb2; Gad1; Rab11fip4; Sec14l1; Gba2; Mnt; Nrp2; Gnal; Mtf2; Gpr137; Rnf213; Rnf5; Naa40; Grik2; Rpia; Gtf3c2; Sned1; Ncor1; Slc4a7; Scara3; Scn8a; Tub; Hoxb4; Sema4g; Hr; Nol8; Nr2e1; Vsnl1; Nras; Sfmbt1; Igf1r; Sptbn2; Usp32; Nup35; Srgap3; Piga; Zfp740; Ppargc1b; Msra; Skil; Slc15a2; Pqlc2; Otud5; Slc22a6; Slc25a23; Slc25a4; Jam2; Slc29a3; Prrc2c; Slc2a6; Slc35a4; Pbrm1; Kcnj10; Pcgf3; Kif1a; Pld3; Kif21b; Snx5; Klf8; Syncrip; Smcr8; Zfp12; Tgfbr1; Snx30; Thrsp; Stat2; Stk35; Ubxn4; Srek1; Tmem2; Ylpm1; Tram1l1; Psd3; Ssh1; Ppm1e; Tor1aip2; Tmem194; Slc20a1; Stx17; Zkscan2; Stx3; Thbs1; Rock2; Maneal; Rnf167; Psme4; Prdm1; Zfp641; Pgrmc1; Zfp644; Mtpn; Tgs1; Tmem214; Syt11; Zfp248; Serf2; Zfp354b; Zfp462; Zfp318; Rnf44; Pnkd; Nid1; Rdx; Syn3; Usp45; Trim6; Rffl; Slitrk4; Trib2; Mtmr4; Stim1; Slc6a8; Patl1; Trps1; Slitrk5; Zscan22; Zfp174; Wdtc1; Zc3h11a; Zfp280b; Zfp109; Sacm1l; Nlk; Zdhhc24; Sh2b3; Ubap2; Xkr8; Unc80; Zswim5; Srrm4; Zfp583; Tenm2; Slc25a18; Tubb4a; Ptpru; Vav3; Slc2a3", "hyp");
