# Supplementary material for: Reciprocal Changes in miRNA Expression with Pigmentation and Decreased Proliferation Induced in Mouse B16F1 Melanoma Cells by l-Tyrosine and 5-Bromo-2′-Deoxyuridine
Source: Int J Mol Sci. 2021 Feb 5;22(4):1591. doi: 10.3390/ijms22041591 (PMC7914888; doi:10.3390/ijms22041591)
Supplement: Supplementary file 1 [file ijms-22-01591-s001.zip › Networks and Funtional enrichment KEGG/Supplementary Table S1-S3. Funtional enrichment KEGG.xlsx]

## Sheet: Tyr-KEGG
Name	Hits	p-val	Genes
Pathways in cancer	59	0.00000157	Gng2, Col4a4, Col4a3, Runx1t1, Ctbp2, Slc15a1, Tpm3, Lpar3, Col4a5, Cybb, Pdgfb, Rac2, Ret, gfb2, Adcy1, Hif1a, Dapk1, Akt1, Apc2, E2f1, Bmp2, Braf, Fgf10, Cblb, Ccnd1, Fzd4, Cebpa, Mmp9, Col4a1, Col4a2, Crkl, Runx1, Cxcl12, Dcc, Igf1, Ikbkg, E2f2, Egfr, Egln2, Kit, Kras, Pik3r1, Fadd, Pparg, Fas, Myc, Pdgfrb, Gng7, Vegfa, Nras, Jun, Stat3, Mapk9, Smad4, Rhoa, Casp8, Cdh1, Gpi1, Csf3r
Focal adhesion	36	0.0000214	Col4a4, Col4a3, Itga9, Slc15a1, Elmo2, Pak6, Col4a5, Comp, Itgb3, Itgb4, Pdgfb, Rac2, Akt1, Braf, Cav2, Ccnd1, Fyn, Col1a1, Col1a2, Col2a1, Col3a1, Col4a1, Col4a2, Crkl, Igf1, Egfr, Elk1, Pik3r1, Pdgfrb, Tln2, Vegfa, Jun, Pdpk1, Mapk9, Rhoa, Gpi1
Proteoglycans in cancer	35	0.0000333	Itgb3, Lmna, Tgfb2, Hif1a, Akt1, Ank2, Braf, Camk2a, Camk2g, Cav2, Cblb, Ccnd1, Fzd4, Mmp9, Col1a1, Col1a2, Gpc1, Hspg2, Igf1, Egfr, Elk1, Kras, Pik3r1, Fas, Myc, Ptpn11, Gab1, Vegfa, Nras, Rdx, Pdpk1, Timp3, Stat3, Rhoa, Gpi1
ErbB signaling pathway	20	0.0000731	Ereg, Slc15a1, Pak6, Akt1, Braf, Camk2a, Camk2g, Cblb, Crkl, Egfr, Elk1, Kras, Pik3r1, Myc, Gab1, Nras, Jun, Mapk9, Gpi1, Abl2
Axon guidance	23	0.000514	Slc15a1, Ube2j2, Lrrc4c, Rnd1, Pak6, Rac2, Ablim1, Epha4, Fyn, Cxcl12, Dcc, Efna5, Ephb3, Kras, Robo1, Nfatc3, Sema4a, Sema4g, Nras, Unc5b, Unc5c, Rhoa, Plxna2
Neurotrophin signaling pathway	22	0.000516	Slc15a1, Akt1, Bdnf, Braf, Camk2a, Camk2g, Camk4, Ntrk2, Crkl, Kras, Pik3r1, Map3k1, Ptpn11, Gab1, Irak1, Irak2, Nras, Jun, Pdpk1, Mapk9, Rhoa, Gpi1
PI3K-Akt signaling pathway	45	0.000602	Gng2, Col4a4, Col4a3, Itga9, Csf1, Slc15a1, Lpar3, Col4a5, Comp, Itgb3, Itgb4, Lmna, Nos3, Pdgfb, Akt1, Ifnar1, Fgf10, Ccnd1, Col1a1, Col1a2, Col2a1, Col3a1, Col4a1, Col4a2, Ddit4, Igf1, Ikbkg, Efna5, Egfr, Kit, Kras, Pik3r1, Myc, Pdgfrb, Mcl1, Gng7, Vegfa, Nras, Pdpk1, Ppp2r2c, Ywhag, Ywhab, Gpi1, Csf3r, Creb1
FoxO signaling pathway	23	0.000643	Tnfsf10, Irs4, Slc2a4, Tgfb2, Grm1, Akt1, Braf, Ccnd1, Csnk1e, Homer1, Igf1, Egfr, Kras, Pik3r1, Prkab1, Setd7, Nras, Sirt1, Pdpk1, Stat3, Mapk9, Smad4, Gpi1
MAPK signaling pathway	35	0.000829	Mapk8, Mtss1, Pdgfb, Rac2, Tgfb2, Daxx, Akt1, Dusp16, Dusp8, Bdnf, Braf, Fgf10, Map3k14, Ntrk2, Crkl, Ikbkg, Dusp3, Egfr, Elk1, Kras, Fas, Myc, Map3k1, Map3k7, Map4k4, Pdgfrb, Nfatc3, Nras, Jun, Mef2c, Ptpn5, Mapk9, Nf1, Ptpn7, Gpi1
Signaling pathways regulating pluripotency of stem cells	23	0.00107	Slc15a1, Lifr, Acvr1b, Akt1, Id1, Apc2, Bmp2, Fzd4, Igf1, Il6st, Kras, Pik3r1, Myc, Zfhx3, Nras, Jarid2, Smad9, Sox2, Stat3, Smad4, Tcf3, Smad5, Gpi1
Ras signaling pathway	32	0.00117	Gng2, Csf1, Mtss1, Pak6, Pdgfb, Rac2, Akt1, Ets1, Ets2, Brap, Fgf10, Igf1, Ikbkg, Efna5, Egfr, Elk1, Kit, Kras, Ksr2, Pik3r1, Ptpn11, Pdgfrb, Gab1, Gng7, Vegfa, Grin2b, Nras, Mapk9, Nf1, Rhoa, Gpi1, Abl2
Rap1 signaling pathway	30	0.00161	Csf1, Prkd3, Lpar3, Itgb3, Pdgfb, Rac2, Adcy1, Akt1, Id1, Braf, Fgf10, Prkcz, Gnao1, Crkl, Ctnnd1, Igf1, P2ry1, Efna5, Egfr, Kit, Kras, Pik3r1, Pdgfrb, Tln2, Vegfa, Grin2b, Nras, Rapgef4, Rhoa, Cdh1
mTOR signaling pathway	13	0.00215	4921505C17Rik, Hif1a, Akt1, Braf, Ddit4, Igf1, Pik3r1, Vegfa, Rictor, Rragc, Pdpk1, Rragb, Ulk1
Melanoma	14	0.00285	Pdgfb, Akt1, E2f1, Braf, Fgf10, Ccnd1, Igf1, E2f2, Egfr, Kras, Pik3r1, Pdgfrb, Nras, Cdh1
MicroRNAs in cancer	35	0.00303	EZH2, Itgb3, Pdgfb, Tgfb2, Apc2, Dnmt1, Dnmt3a, Dnmt3b, E2f1, Ccnd1, Mmp9, Crkl, Ddit4, E2f2, Egfr, Kras, Myc, Pdgfrb, Mcl1, Mdm4, Gls, Vegfa, Hmga2, Nras, Rdx, Sirt1, Trim71, Timp3, Reck, Stat3, Prkce, Slc7a1, Ube2i, Rhoa, Gpi1
Apoptosis	15	0.00337	Tnfsf10, Myd88, Tnfrsf10b, Cybb, Akt1, Map3k14, Cflar, Ikbkg, Pik3r1, Fadd, Fas, Il1rap, Irak1, Irak2, Casp8
Choline metabolism in cancer	17	0.00442	Mtss1, Pdgfb, Rac2, Hif1a, Akt1, Egfr, Kras, Pik3r1, Pdgfrb, Nras, Jun, Ppap2b, Slc44a2, Pdpk1, Mapk9, Lypla1, Gpi1
Wnt signaling pathway	21	0.00728	Ctbp2, Slc15a1, Trim39, Rac2, Csnk1a1, Apc2, Camk2a, Camk2g, Ccnd1, Fzd4, Csnk1e, Cul1, Myc, Prickle2, Map3k7, Tbl1xr1, Nfatc3, Jun, Mapk9, Smad4, Rhoa
ECM-receptor interaction	15	0.00765	Col4a4, Col4a3, Itga9, Col4a5, Comp, Itgb3, Itgb4, Itgb6, Col1a1, Col1a2, Col2a1, Col3a1, Col4a1, Col4a2, Hspg2
AMPK signaling pathway	19	0.0102	Ccna2, Irs4, Slc2a4, Akt1, Camkk2, Ccnd1, Igf1, Pik3r1, Pparg, Prkab1, Map3k7, Scd2, Sirt1, Pdpk1, Ppp2r2c, Rab14, Ulk1, Rab11b, Creb1
Insulin resistance	17	0.0112	Ppara, Slc15a1, Mgea5, Gdf3, Gfpt1, Slc2a4, Nos3, Akt1, Prkcz, Pik3r1, Prkab1, Ptpn11, Pdpk1, Stat3, Prkce, Mapk9, Creb1
Central carbon metabolism in cancer	12	0.012	Ret, Hif1a, Akt1, Egfr, Kit, Kras, Pik3r1, Myc, Pdgfrb, Gls, Nras, Pdk1
Sphingolipid signaling pathway	18	0.0139	ACVR1B, Sgms2, Acer1, Nos3, Rac2, Akt1, Prkcz, Fyn, Kras, Pik3r1, Nras, Pdpk1, Ppp2r2c, Prkce, Mapk9, Rhoa, Sgms1, Sgpp2
Phospholipase D signaling pathway	20	0.0139	Cxcr2, Lpar3, Mtss1, Pdgfb, Grm1, Adcy1, Akt1, Fyn, Egfr, Kit, Kras, Pik3r1, Ptpn11, Pdgfrb, Gab1, Nras, Ppap2b, Rapgef4, Rhoa, Gpi1
Chemokine signaling pathway	25	0.0139	Gng2, Ccl9, Cxcr2, Slc15a1, Adrb1, Rac2, Grk4, Cx3cl1, Adcy1, Akt1, Braf, Prkcz, Crkl, Cxcl12, Ikbkg, Elmo1, Kras, Pik3r1, Gng7, Nras, Stat3, Rhoa, Xcr1, Gpi1, Cxcl11
Glutamatergic synapse	17	0.0139	Gng2, Mtss1, Slc17a8, Adrb1, Grik3, Grm1, Adcy1, Glul, Gnao1, Gria1, Gria3, Homer1, Kcnj3, Gls, Gng7, Grin2b, Slc1a1
Dopaminergic synapse	19	0.0139	Gng2, Slc15a1, Comt, Mak, Maoa, Akt1, Camk2a, Camk2g, Gnao1, Gria1, Gria3, Scn1a, Drd3, Kcnj3, Gng7, Grin2b, Ppp2r2c, Mapk9, Creb1
Cytokine-cytokine receptor interaction	31	0.0146	Ccl9, Cxcr2, Il18r1, Il17ra, Tnfsf10, Il11, Il10rb, Csf1, Tnfrsf10b, Il21, Il5ra, Lifr, Pdgfb, Tgfb2, Acvr1b, Cx3cl1, Ifnar1, Bmp2, Ifngr2, Cxcl12, Il13, Il6st, Egfr, Kit, Fas, Pdgfrb, Il1rap, Vegfa, Xcr1, Csf3r, Cxcl11
HIF-1 signaling pathway	16	0.0181	Lmna, Nos3, Serpine1, Hif1a, Akt1, Camk2a, Camk2g, Ifngr2, Igf1, Egfr, Egln2, Eno2, Pik3r1, Vegfa, Stat3, Pdk1
Jak-STAT signaling pathway	21	0.0191	Il11, Il10rb, Il21, Il5ra, Lifr, Ptpn2, Akt1, Ifnar1, Ccnd1, Ifngr2, Il13, Il6st, Pik3r1, Myc, Ptpn11, Mcl1, Stam, Stam2, Stat3, Gpi1, Csf3r
TNF signaling pathway	16	0.0191	Il18r1, Csf1, Cx3cl1, Akt1, Map3k14, Cflar, Mmp9, Ikbkg, Pik3r1, Fadd, Fas, Map3k7, Jun, Mapk9, Casp8, Creb1
Long-term potentiation	11	0.0261	Grm1, Adcy1, Braf, Camk2a, Camk2g, Camk4, Gria1, Kras, Grin2b, Nras, Ppp1r1a
Transcriptional misregulation in cancer	22	0.0261	Runx1t1, Six4, Etv6, Per2, Trio, Hist1h2ac, Pax2, Cebpa, Mmp9, Mycn, Gria3, Runx1, Igf1, Pparg, Myc, Tspan7, Hmga2, Hoxa9, Mef2c, Runx2, Tcf3, Whsc1
p53 signaling pathway	11	0.0278	Cybb, Serpine1, Bbc3, Ccnd1, Igf1, Fas, Zmat3, Mdm4, Pmaip1, Casp8, Sfn
Insulin signaling pathway	18	0.0383	Irs4, Slc15a1, Slc2a4, Akt1, Braf, Prkcz, Cblb, Crkl, Elk1, Kras, Pik3r1, Prkab1, Nras, Pdpk1, Phka1, Sorbs1, Mapk9, Gpi1
Toll-like receptor signaling pathway	14	0.0427	Myd88, Tirap, Lmna, Akt1, Ifnar1, Ikbkg, Pik3r1, Fadd, Map3k7, Irak1, Jun, Mapk9, Casp8, Cxcl11
269 KEGG Pathway	828/2641
	1458 Nodes

## Sheet: BrdU-KEGG
Name	Hits	p-val	Genes
p53 signaling pathway	12	0.00502	Atm, Cdc25c, Cybb, Serpine1, Bbc3, Ccnd1, Fas, Pten, Zmat3, Pmaip1, Casp8, Sfn
Pathways in cancer	36	0.00611	Runx1t1, Ctbp2, Tpm3, Lpar3, Arhgef11, Cybb, Gli3, Prkacb, Tgfb2, Csf3r, Hif1a, Dapk1, Akt3, Apc2, Appl1, E2f1, Bmp2, Ccnd1, Mmp9, Col4a1, Runx1, Dcc, E2f2, Egfr, Rb1, Fas, Fasl, Pten, Max, Gnb4, Nras, Jun, Casp8, Cdh1, Gpi1, Cebpa
FoxO signaling pathway	16	0.0175	Atm, Prkaa2, Irs4, Tgfb2, Csnk1e, Akt3, Ccnd1, Homer1, Il10, Sirt1, Egfr, Fasl, Pten, Nras, Gpi1, Prkaa1
Cytokine-cytokine receptor interaction	24	0.03	Il18r1, Il17ra, Il11, Tnfrsf1b, Csf1, Csf2rb, Xcr1, Dkc1, Il21, Hinfp, Lifr, Tgfb2, Csf3r, Ifnar1, Ifngr2, Il13, Bmp2, Il10, Egfr, Fas, Fasl, Tnfrsf10b
Apoptosis	11	0.0324	Atm, Csf2rb, Cybb, Prkacb, Akt3, Cflar, Fas, Fasl, Irak1, Tnfrsf10b, Casp8
Jak-STAT signaling pathway	16	0.049	Il11, Csf2rb, St6galnac6, Il21, Hinfp, Lifr, Csf3r, Akt3, Ifnar1, Ifngr2, Il13, Ccnd1, Il10, Pias3, Mcl1, Gpi1
Transcriptional misregulation in cancer	17	0.049	Runx1t1, Six4, Atm, Trio, Irf1, Pax3, Cdk9, Mmp9, Runx1, Max, Hmga2, Hoxa9, Runx2, Tcf3, Whsc1, Zeb1, Cebpa
256 KEGG Pathway	169/1560
	962 Nodes

## Sheet: Brd-Tyr
Name	Hits	p-val	Genes
Pathways in cancer	42	0.00000764	Csf1, Psmd9, Lpar3, Arsb, Prkacb, Ret, Tgfb1, Tgfb2, Csf3r, Adcy1, Apc, Apc2, Appl1, E2f1, Arnt, Cdkn1b, Cblb, Mmp9, Runx1, Kitl, Stat1, E2f2, E2f3, Ep300, Kit, Pik3r1, Rb1, Pparg, Fasl, Pten, Gnaq, Gnb4, Gng12, Itgb1, Pik3r3, Mapk9, Smad4, Sos1, Smad3, Hif1a, Bmp2, Cebpa
FoxO signaling pathway	21	0.0000186	Prkaa2, Irs4, Tgfb1, Tgfb2, Cdkn1b, Bcl2l11, Bcl6, Bnip3, Csnk1e, Homer1, Il10, Ep300, Pik3r1, Fasl, Pten, Pik3r3, Mapk9, Smad4, Sos1, Smad3, Prkaa1
mTOR signaling pathway	11	0.00149	Ddit4, Pik3r1, Pten, Rragd, Pik3r3, Tnf, Rragc, Ulk1, Hif1a, Cab39, Prkaa1
TGF-beta signaling pathway	13	0.00175	Mthfd2, Fli1, Tgfb1, Tgfb2, Bmpr1a, Ep300, Smad4, Tnfk, Smad7, Smad5, Smad3, Bmp2, Smad9
MicroRNAs in cancer	26	0.00336	Arsb, Tgfb1, Tgfb2, Apc, Apc2, E2f1, Cdkn1b, Bcl2l11, Mmp9, Ddit4, E2f2, E2f3, Ep300, Ezh2, Pten, Mmp16, Zeb2, Slc7a1, Pdcd4, Trim71, Timp3, Shc4, Reck, Sos1, Spry2, Zeb1
Jak-STAT signaling pathway	18	0.00412	Csf1, St6galnac6, Il21, Arsb, Lifr, Csf3r, Ifnar1, Ifngr2, Il13, Il10, Stat1, Ep300, Pias3, Pik3r1, Pik3r3, Socs6, Socs7, Sos1
Glutamatergic synapse	14	0.00744	Prkacb, Adcy1, Gnao1, Gria4, Grin3a, Homer1, Gnaq, Gnb4, Gng12, Slc1a1, Gria2, Ppp3r1, Slc38a2, Slc1a2
Cytokine-cytokine receptor interaction	23	0.0164	Ccl9, Cxcr2, Il18r1, Cx3cr1, Mthfd2, Csf1, Xcr1, Il21, Lifr, Tgfb1, Tgfb2, Csf3r, Ifnar1, Ifngr2, Il13, Bmpr1a, Kitl, Il10, Kit, Fasl, Tnfrsf21, Tnf, Bmp2
Cell cycle	13	0.0324	Cdc23, Tgfb1, Tgfb2, E2f1, Cdkn1b, E2f2, E2f3, Ep300, Rb1, Ywhae, Smad4, Stag1, Smad3
Signaling pathways regulating pluripotency of stem cells	14	0.0324	Mthfd2, Lifr, Apc, Apc2, Bmpr1a, Pik3r1, Jarid2, Pik3r3, Smad4, Tcf3, Smad5, Smad3, Bmp2, Smad9
Phospholipase D signaling pathway	14	0.0354	Cxcr2, Psmd9, Lpar3, Adcy1, Agpat3, Arf1, Kitl, Dgki, Dnm1, Kit, Pik3r1, Pik3r3, Shc4, Sos1
Ubiquitin mediated proteolysis	14	0.0354	Cdc23, 3110006E14Rik, Fbxw11, Cblb, Ube2q1, Ube2ql1, Pias3, Map3k1, Huwe1, Ube2l3, Ube2n, Ube2k, Uba1y, Fbxw7
Wnt signaling pathway	14	0.0354	Prkacb, Apc, Apc2, Fbxw11, Csnk1e, Ep300, Prickle2, Nfatc3, Serpinf1, Ppp3r1, Mapk9, Smad4, Sfrp1, Smad3
Axon guidance	13	0.0354	Mobkl1b, Ablim1, Epha4, Efna5, Epha7, Ephb2, L1cam, Itgb1, Nfatc3, Sema6d, Ppp3r1, Sema6a, Unc5c
255 KEGG Pathway	337/1671
	903 Nodes

## Sheet: combinated
Table S1. Functional Enrichment using KEGG on microRNAs-target regulation network (L-Tyrosine up and down regulated respect to B16F1 control cells)					Table S2. Functional Enrichment using KEGG on microRNAs-target regulation network (BrdU up and down regulated respect to B16F1 control cells)					Table S3. Functional Enrichment using KEGG on microRNAs-target regulation network (BrdU up and down regulated respect to L-Tyr)
Name	Hits	Pval	Genes		Name	Hits	Pval	Genes		Name	Hits	Pval	Genes
Pathways in cancer	59	0.00000157	Gng2, Col4a4, Col4a3, Runx1t1, Ctbp2, Slc15a1, Tpm3, Lpar3, Col4a5, Cybb, Pdgfb, Rac2, Ret, gfb2, Adcy1, Hif1a, Dapk1, Akt1, Apc2, E2f1, Bmp2, Braf, Fgf10, Cblb, Ccnd1, Fzd4, Cebpa, Mmp9, Col4a1, Col4a2, Crkl, Runx1, Cxcl12, Dcc, Igf1, Ikbkg, E2f2, Egfr, Egln2, Kit, Kras, Pik3r1, Fadd, Pparg, Fas, Myc, Pdgfrb, Gng7, Vegfa, Nras, Jun, Stat3, Mapk9, Smad4, Rhoa, Casp8, Cdh1, Gpi1, Csf3r		p53 signaling pathway	12	0.00502	Atm, Cdc25c, Cybb, Serpine1, Bbc3, Ccnd1, Fas, Pten, Zmat3, Pmaip1, Casp8, Sfn		Pathways in cancer	42	0.00000764	Csf1, Psmd9, Lpar3, Arsb, Prkacb, Ret, Tgfb1, Tgfb2, Csf3r, Adcy1, Apc, Apc2, Appl1, E2f1, Arnt, Cdkn1b, Cblb, Mmp9, Runx1, Kitl, Stat1, E2f2, E2f3, Ep300, Kit, Pik3r1, Rb1, Pparg, Fasl, Pten, Gnaq, Gnb4, Gng12, Itgb1, Pik3r3, Mapk9, Smad4, Sos1, Smad3, Hif1a, Bmp2, Cebpa
Focal adhesion	36	0.0000214	Col4a4, Col4a3, Itga9, Slc15a1, Elmo2, Pak6, Col4a5, Comp, Itgb3, Itgb4, Pdgfb, Rac2, Akt1, Braf, Cav2, Ccnd1, Fyn, Col1a1, Col1a2, Col2a1, Col3a1, Col4a1, Col4a2, Crkl, Igf1, Egfr, Elk1, Pik3r1, Pdgfrb, Tln2, Vegfa, Jun, Pdpk1, Mapk9, Rhoa, Gpi1		Pathways in cancer	36	0.00611	Runx1t1, Ctbp2, Tpm3, Lpar3, Arhgef11, Cybb, Gli3, Prkacb, Tgfb2, Csf3r, Hif1a, Dapk1, Akt3, Apc2, Appl1, E2f1, Bmp2, Ccnd1, Mmp9, Col4a1, Runx1, Dcc, E2f2, Egfr, Rb1, Fas, Fasl, Pten, Max, Gnb4, Nras, Jun, Casp8, Cdh1, Gpi1, Cebpa		FoxO signaling pathway	21	0.0000186	Prkaa2, Irs4, Tgfb1, Tgfb2, Cdkn1b, Bcl2l11, Bcl6, Bnip3, Csnk1e, Homer1, Il10, Ep300, Pik3r1, Fasl, Pten, Pik3r3, Mapk9, Smad4, Sos1, Smad3, Prkaa1
Proteoglycans in cancer	35	0.0000333	Itgb3, Lmna, Tgfb2, Hif1a, Akt1, Ank2, Braf, Camk2a, Camk2g, Cav2, Cblb, Ccnd1, Fzd4, Mmp9, Col1a1, Col1a2, Gpc1, Hspg2, Igf1, Egfr, Elk1, Kras, Pik3r1, Fas, Myc, Ptpn11, Gab1, Vegfa, Nras, Rdx, Pdpk1, Timp3, Stat3, Rhoa, Gpi1		FoxO signaling pathway	16	0.0175	Atm, Prkaa2, Irs4, Tgfb2, Csnk1e, Akt3, Ccnd1, Homer1, Il10, Sirt1, Egfr, Fasl, Pten, Nras, Gpi1, Prkaa1		mTOR signaling pathway	11	0.00149	Ddit4, Pik3r1, Pten, Rragd, Pik3r3, Tnf, Rragc, Ulk1, Hif1a, Cab39, Prkaa1
ErbB signaling pathway	20	0.0000731	Ereg, Slc15a1, Pak6, Akt1, Braf, Camk2a, Camk2g, Cblb, Crkl, Egfr, Elk1, Kras, Pik3r1, Myc, Gab1, Nras, Jun, Mapk9, Gpi1, Abl2		Cytokine-cytokine receptor interaction	24	0.03	Il18r1, Il17ra, Il11, Tnfrsf1b, Csf1, Csf2rb, Xcr1, Dkc1, Il21, Hinfp, Lifr, Tgfb2, Csf3r, Ifnar1, Ifngr2, Il13, Bmp2, Il10, Egfr, Fas, Fasl, Tnfrsf10b		TGF-beta signaling pathway	13	0.00175	Mthfd2, Fli1, Tgfb1, Tgfb2, Bmpr1a, Ep300, Smad4, Tnfk, Smad7, Smad5, Smad3, Bmp2, Smad9
Axon guidance	23	0.000514	Slc15a1, Ube2j2, Lrrc4c, Rnd1, Pak6, Rac2, Ablim1, Epha4, Fyn, Cxcl12, Dcc, Efna5, Ephb3, Kras, Robo1, Nfatc3, Sema4a, Sema4g, Nras, Unc5b, Unc5c, Rhoa, Plxna2		Apoptosis	11	0.0324	Atm, Csf2rb, Cybb, Prkacb, Akt3, Cflar, Fas, Fasl, Irak1, Tnfrsf10b, Casp8		MicroRNAs in cancer	26	0.00336	Arsb, Tgfb1, Tgfb2, Apc, Apc2, E2f1, Cdkn1b, Bcl2l11, Mmp9, Ddit4, E2f2, E2f3, Ep300, Ezh2, Pten, Mmp16, Zeb2, Slc7a1, Pdcd4, Trim71, Timp3, Shc4, Reck, Sos1, Spry2, Zeb1
Neurotrophin signaling pathway	22	0.000516	Slc15a1, Akt1, Bdnf, Braf, Camk2a, Camk2g, Camk4, Ntrk2, Crkl, Kras, Pik3r1, Map3k1, Ptpn11, Gab1, Irak1, Irak2, Nras, Jun, Pdpk1, Mapk9, Rhoa, Gpi1		Jak-STAT signaling pathway	16	0.049	Il11, Csf2rb, St6galnac6, Il21, Hinfp, Lifr, Csf3r, Akt3, Ifnar1, Ifngr2, Il13, Ccnd1, Il10, Pias3, Mcl1, Gpi1		Jak-STAT signaling pathway	18	0.00412	Csf1, St6galnac6, Il21, Arsb, Lifr, Csf3r, Ifnar1, Ifngr2, Il13, Il10, Stat1, Ep300, Pias3, Pik3r1, Pik3r3, Socs6, Socs7, Sos1
PI3K-Akt signaling pathway	45	0.000602	Gng2, Col4a4, Col4a3, Itga9, Csf1, Slc15a1, Lpar3, Col4a5, Comp, Itgb3, Itgb4, Lmna, Nos3, Pdgfb, Akt1, Ifnar1, Fgf10, Ccnd1, Col1a1, Col1a2, Col2a1, Col3a1, Col4a1, Col4a2, Ddit4, Igf1, Ikbkg, Efna5, Egfr, Kit, Kras, Pik3r1, Myc, Pdgfrb, Mcl1, Gng7, Vegfa, Nras, Pdpk1, Ppp2r2c, Ywhag, Ywhab, Gpi1, Csf3r, Creb1		Transcriptional misregulation in cancer	17	0.049	Runx1t1, Six4, Atm, Trio, Irf1, Pax3, Cdk9, Mmp9, Runx1, Max, Hmga2, Hoxa9, Runx2, Tcf3, Whsc1, Zeb1, Cebpa		Glutamatergic synapse	14	0.00744	Prkacb, Adcy1, Gnao1, Gria4, Grin3a, Homer1, Gnaq, Gnb4, Gng12, Slc1a1, Gria2, Ppp3r1, Slc38a2, Slc1a2
FoxO signaling pathway	23	0.000643	Tnfsf10, Irs4, Slc2a4, Tgfb2, Grm1, Akt1, Braf, Ccnd1, Csnk1e, Homer1, Igf1, Egfr, Kras, Pik3r1, Prkab1, Setd7, Nras, Sirt1, Pdpk1, Stat3, Mapk9, Smad4, Gpi1		256 KEGG Pathway	169/1560				Cytokine-cytokine receptor interaction	23	0.0164	Ccl9, Cxcr2, Il18r1, Cx3cr1, Mthfd2, Csf1, Xcr1, Il21, Lifr, Tgfb1, Tgfb2, Csf3r, Ifnar1, Ifngr2, Il13, Bmpr1a, Kitl, Il10, Kit, Fasl, Tnfrsf21, Tnf, Bmp2
MAPK signaling pathway	35	0.000829	Mapk8, Mtss1, Pdgfb, Rac2, Tgfb2, Daxx, Akt1, Dusp16, Dusp8, Bdnf, Braf, Fgf10, Map3k14, Ntrk2, Crkl, Ikbkg, Dusp3, Egfr, Elk1, Kras, Fas, Myc, Map3k1, Map3k7, Map4k4, Pdgfrb, Nfatc3, Nras, Jun, Mef2c, Ptpn5, Mapk9, Nf1, Ptpn7, Gpi1			962 Nodes				Cell cycle	13	0.0324	Cdc23, Tgfb1, Tgfb2, E2f1, Cdkn1b, E2f2, E2f3, Ep300, Rb1, Ywhae, Smad4, Stag1, Smad3
Signaling pathways regulating pluripotency of stem cells	23	0.00107	Slc15a1, Lifr, Acvr1b, Akt1, Id1, Apc2, Bmp2, Fzd4, Igf1, Il6st, Kras, Pik3r1, Myc, Zfhx3, Nras, Jarid2, Smad9, Sox2, Stat3, Smad4, Tcf3, Smad5, Gpi1							Signaling pathways regulating pluripotency of stem cells	14	0.0324	Mthfd2, Lifr, Apc, Apc2, Bmpr1a, Pik3r1, Jarid2, Pik3r3, Smad4, Tcf3, Smad5, Smad3, Bmp2, Smad9
Ras signaling pathway	32	0.00117	Gng2, Csf1, Mtss1, Pak6, Pdgfb, Rac2, Akt1, Ets1, Ets2, Brap, Fgf10, Igf1, Ikbkg, Efna5, Egfr, Elk1, Kit, Kras, Ksr2, Pik3r1, Ptpn11, Pdgfrb, Gab1, Gng7, Vegfa, Grin2b, Nras, Mapk9, Nf1, Rhoa, Gpi1, Abl2							Phospholipase D signaling pathway	14	0.0354	Cxcr2, Psmd9, Lpar3, Adcy1, Agpat3, Arf1, Kitl, Dgki, Dnm1, Kit, Pik3r1, Pik3r3, Shc4, Sos1
Rap1 signaling pathway	30	0.00161	Csf1, Prkd3, Lpar3, Itgb3, Pdgfb, Rac2, Adcy1, Akt1, Id1, Braf, Fgf10, Prkcz, Gnao1, Crkl, Ctnnd1, Igf1, P2ry1, Efna5, Egfr, Kit, Kras, Pik3r1, Pdgfrb, Tln2, Vegfa, Grin2b, Nras, Rapgef4, Rhoa, Cdh1							Ubiquitin mediated proteolysis	14	0.0354	Cdc23, 3110006E14Rik, Fbxw11, Cblb, Ube2q1, Ube2ql1, Pias3, Map3k1, Huwe1, Ube2l3, Ube2n, Ube2k, Uba1y, Fbxw7
mTOR signaling pathway	13	0.00215	4921505C17Rik, Hif1a, Akt1, Braf, Ddit4, Igf1, Pik3r1, Vegfa, Rictor, Rragc, Pdpk1, Rragb, Ulk1							Wnt signaling pathway	14	0.0354	Prkacb, Apc, Apc2, Fbxw11, Csnk1e, Ep300, Prickle2, Nfatc3, Serpinf1, Ppp3r1, Mapk9, Smad4, Sfrp1, Smad3
Melanoma	14	0.00285	Pdgfb, Akt1, E2f1, Braf, Fgf10, Ccnd1, Igf1, E2f2, Egfr, Kras, Pik3r1, Pdgfrb, Nras, Cdh1							Axon guidance	13	0.0354	Mobkl1b, Ablim1, Epha4, Efna5, Epha7, Ephb2, L1cam, Itgb1, Nfatc3, Sema6d, Ppp3r1, Sema6a, Unc5c
MicroRNAs in cancer	35	0.00303	EZH2, Itgb3, Pdgfb, Tgfb2, Apc2, Dnmt1, Dnmt3a, Dnmt3b, E2f1, Ccnd1, Mmp9, Crkl, Ddit4, E2f2, Egfr, Kras, Myc, Pdgfrb, Mcl1, Mdm4, Gls, Vegfa, Hmga2, Nras, Rdx, Sirt1, Trim71, Timp3, Reck, Stat3, Prkce, Slc7a1, Ube2i, Rhoa, Gpi1							255 KEGG Pathway	337/1671
Apoptosis	15	0.00337	Tnfsf10, Myd88, Tnfrsf10b, Cybb, Akt1, Map3k14, Cflar, Ikbkg, Pik3r1, Fadd, Fas, Il1rap, Irak1, Irak2, Casp8								903 Nodes
Choline metabolism in cancer	17	0.00442	Mtss1, Pdgfb, Rac2, Hif1a, Akt1, Egfr, Kras, Pik3r1, Pdgfrb, Nras, Jun, Ppap2b, Slc44a2, Pdpk1, Mapk9, Lypla1, Gpi1
Wnt signaling pathway	21	0.00728	Ctbp2, Slc15a1, Trim39, Rac2, Csnk1a1, Apc2, Camk2a, Camk2g, Ccnd1, Fzd4, Csnk1e, Cul1, Myc, Prickle2, Map3k7, Tbl1xr1, Nfatc3, Jun, Mapk9, Smad4, Rhoa
ECM-receptor interaction	15	0.00765	Col4a4, Col4a3, Itga9, Col4a5, Comp, Itgb3, Itgb4, Itgb6, Col1a1, Col1a2, Col2a1, Col3a1, Col4a1, Col4a2, Hspg2
AMPK signaling pathway	19	0.0102	Ccna2, Irs4, Slc2a4, Akt1, Camkk2, Ccnd1, Igf1, Pik3r1, Pparg, Prkab1, Map3k7, Scd2, Sirt1, Pdpk1, Ppp2r2c, Rab14, Ulk1, Rab11b, Creb1
Insulin resistance	17	0.0112	Ppara, Slc15a1, Mgea5, Gdf3, Gfpt1, Slc2a4, Nos3, Akt1, Prkcz, Pik3r1, Prkab1, Ptpn11, Pdpk1, Stat3, Prkce, Mapk9, Creb1
Central carbon metabolism in cancer	12	0.012	Ret, Hif1a, Akt1, Egfr, Kit, Kras, Pik3r1, Myc, Pdgfrb, Gls, Nras, Pdk1
Sphingolipid signaling pathway	18	0.0139	ACVR1B, Sgms2, Acer1, Nos3, Rac2, Akt1, Prkcz, Fyn, Kras, Pik3r1, Nras, Pdpk1, Ppp2r2c, Prkce, Mapk9, Rhoa, Sgms1, Sgpp2
Phospholipase D signaling pathway	20	0.0139	Cxcr2, Lpar3, Mtss1, Pdgfb, Grm1, Adcy1, Akt1, Fyn, Egfr, Kit, Kras, Pik3r1, Ptpn11, Pdgfrb, Gab1, Nras, Ppap2b, Rapgef4, Rhoa, Gpi1
Chemokine signaling pathway	25	0.0139	Gng2, Ccl9, Cxcr2, Slc15a1, Adrb1, Rac2, Grk4, Cx3cl1, Adcy1, Akt1, Braf, Prkcz, Crkl, Cxcl12, Ikbkg, Elmo1, Kras, Pik3r1, Gng7, Nras, Stat3, Rhoa, Xcr1, Gpi1, Cxcl11
Functional Enrichment using KEGG on microRNAs-target regulation network (L-Tyrosine up and down regulated respect to B16F1 control cells)
Name	Hits	Pval	Genes
Glutamatergic synapse	17	0.0139	Gng2, Mtss1, Slc17a8, Adrb1, Grik3, Grm1, Adcy1, Glul, Gnao1, Gria1, Gria3, Homer1, Kcnj3, Gls, Gng7, Grin2b, Slc1a1
Dopaminergic synapse	19	0.0139	Gng2, Slc15a1, Comt, Mak, Maoa, Akt1, Camk2a, Camk2g, Gnao1, Gria1, Gria3, Scn1a, Drd3, Kcnj3, Gng7, Grin2b, Ppp2r2c, Mapk9, Creb1
Cytokine-cytokine receptor interaction	31	0.0146	Ccl9, Cxcr2, Il18r1, Il17ra, Tnfsf10, Il11, Il10rb, Csf1, Tnfrsf10b, Il21, Il5ra, Lifr, Pdgfb, Tgfb2, Acvr1b, Cx3cl1, Ifnar1, Bmp2, Ifngr2, Cxcl12, Il13, Il6st, Egfr, Kit, Fas, Pdgfrb, Il1rap, Vegfa, Xcr1, Csf3r, Cxcl11
HIF-1 signaling pathway	16	0.0181	Lmna, Nos3, Serpine1, Hif1a, Akt1, Camk2a, Camk2g, Ifngr2, Igf1, Egfr, Egln2, Eno2, Pik3r1, Vegfa, Stat3, Pdk1
Jak-STAT signaling pathway	21	0.0191	Il11, Il10rb, Il21, Il5ra, Lifr, Ptpn2, Akt1, Ifnar1, Ccnd1, Ifngr2, Il13, Il6st, Pik3r1, Myc, Ptpn11, Mcl1, Stam, Stam2, Stat3, Gpi1, Csf3r
TNF signaling pathway	16	0.0191	Il18r1, Csf1, Cx3cl1, Akt1, Map3k14, Cflar, Mmp9, Ikbkg, Pik3r1, Fadd, Fas, Map3k7, Jun, Mapk9, Casp8, Creb1
Long-term potentiation	11	0.0261	Grm1, Adcy1, Braf, Camk2a, Camk2g, Camk4, Gria1, Kras, Grin2b, Nras, Ppp1r1a
Transcriptional misregulation in cancer	22	0.0261	Runx1t1, Six4, Etv6, Per2, Trio, Hist1h2ac, Pax2, Cebpa, Mmp9, Mycn, Gria3, Runx1, Igf1, Pparg, Myc, Tspan7, Hmga2, Hoxa9, Mef2c, Runx2, Tcf3, Whsc1
p53 signaling pathway	11	0.0278	Cybb, Serpine1, Bbc3, Ccnd1, Igf1, Fas, Zmat3, Mdm4, Pmaip1, Casp8, Sfn
Insulin signaling pathway	18	0.0383	Irs4, Slc15a1, Slc2a4, Akt1, Braf, Prkcz, Cblb, Crkl, Elk1, Kras, Pik3r1, Prkab1, Nras, Pdpk1, Phka1, Sorbs1, Mapk9, Gpi1
Toll-like receptor signaling pathway	14	0.0427	Myd88, Tirap, Lmna, Akt1, Ifnar1, Ikbkg, Pik3r1, Fadd, Map3k7, Irak1, Jun, Mapk9, Casp8, Cxcl11
269 KEGG Pathway	828/2641
	1458 Nodes
